# Supplementary material for: Hemozoin: a waste product after heme detoxification?
Source: Parasit Vectors. 2025 Mar 4;18:83. doi: 10.1186/s13071-025-06699-x (PMC11881329; doi:10.1186/s13071-025-06699-x)
Supplement: Supplementary file 1 — Supplementary Material 1. Supplementary files for differential gene expression analysis from 0 to 42 h post-infection across 8 stages. [file 13071_2025_6699_MOESM1_ESM.zip]

Archive with 8 entries (8 files):
- P. falciparum 3D7WT vs P. falciparum 3D7C580Y 12 h differential gene expression.xlsx
- P. falciparum 3D7WT vs P. falciparum 3D7C580Y 18 h differential gene expression.xlsx
- P. falciparum 3D7WT vs P. falciparum 3D7C580Y 24 h differential gene expression.xlsx
- P. falciparum 3D7WT vs P. falciparum 3D7C580Y 30 h differential gene expression.xlsx
- P. falciparum 3D7WT vs P. falciparum 3D7C580Y 36 h differential gene expression.xlsx
- P. falciparum 3D7WT vs P. falciparum 3D7C580Y 42 h differential gene expression.xlsx
- P. falciparum 3D7WT vs P. falciparum 3D7C580Y 6 h differential gene expression.xlsx
- P. falciparum 3D7WT vs P. falciparum 3D7C580Y 0 h differential gene expression.xlsx
