# Supplementary material for: Hemozoin: a waste product after heme detoxification?
Source: Parasit Vectors. 2025 Mar 4;18:83. doi: 10.1186/s13071-025-06699-x (PMC11881329; doi:10.1186/s13071-025-06699-x)
Supplement: Supplementary file 1 — Supplementary Material 1. Supplementary files for differential gene expression analysis from 0 to 42 h post-infection across 8 stages. [file 13071_2025_6699_MOESM1_ESM.zip › P. falciparum 3D7WT vs P. falciparum 3D7C580Y 12 h differential gene expression.xlsx]

## Sheet: Sheet1
gene_id	gene_name	transcript_id	GO	KEGG	KO_ENTRY	EC	Description	trans_type	FPKM.3D7_12	FPKM.Z580_12	fc	log2(fc)	pval	qval	regulation	significant
812425	PF3D7_0424900	XM_001351516.1	GO:0000062(fatty-acyl-CoA binding);GO:0006631(fatty acid metabolic process)	NA	NA	NA		NA	188.886	2588.81	0.0729625	-3.7767	1.32546e-07	0.000163569	down	yes
812424	PF3D7_0424800	XM_001351515.1	NA	NA	NA	NA		NA	6.3988	86.2017	0.0742305	-3.75184	1.68517e-07	0.000163569	down	yes
812870	PF3D7_0501400	XM_001351537.2	NA	NA	NA	NA		NA	18.3533	243.652	0.0753262	-3.7307	1.75839e-07	0.000163569	down	yes
811060	PF3D7_1200600	XM_001350379.1	GO:0020002(host cell plasma membrane);GO:0020013(modulation by symbiont of host erythrocyte aggregation);GO:0020030(infected host cell surface knob);GO:0020033(antigenic variation);GO:0020035(cytoadherence to microvasculature, mediated by symbiont protein);GO:0046789(host cell surface receptor binding);GO:0050839(cell adhesion molecule binding)	NA	NA	NA		NA	571.148	39.6159	14.4171	3.84971	2.3503e-07	0.000163569	up	yes
813753	PF3D7_1300400	XM_001349705.1	GO:0020002(host cell plasma membrane);GO:0020033(antigenic variation)	NA	NA	NA		NA	7.12622	92.1448	0.0773372	-3.69269	2.38787e-07	0.000163569	down	yes
36312543	PF3D7_1200610	XM_024473376.1	NA	NA	NA	NA		NA	296.843	21.52	13.7938	3.78595	3.71406e-07	0.000212011	up	yes
813647	PF3D7_1300100	XM_001349702.1	GO:0020002(host cell plasma membrane);GO:0020013(modulation by symbiont of host erythrocyte aggregation);GO:0020030(infected host cell surface knob);GO:0020033(antigenic variation);GO:0020035(cytoadherence to microvasculature, mediated by symbiont protein);GO:0050839(cell adhesion molecule binding)	NA	NA	NA		NA	0.217982	2.5642	0.0850097	-3.55623	7.64399e-07	0.00037401	down	yes
9221933	PF3D7_0832200.1	XM_002808694.1;XM_002808695.1	GO:0044164(host cell cytosol);GO:0044164(host cell cytosol)	NA	NA	NA		NA	578.562	50.4314	11.4722	3.52008	1.69777e-06	0.000726859	up	yes
812580	PF3D7_0412700	XM_001351401.1	GO:0020002(host cell plasma membrane);GO:0020013(modulation by symbiont of host erythrocyte aggregation);GO:0020030(infected host cell surface knob);GO:0020033(antigenic variation);GO:0020035(cytoadherence to microvasculature, mediated by symbiont protein);GO:0050839(cell adhesion molecule binding)	NA	NA	NA		NA	67.1262	6.36137	10.5522	3.39947	3.42791e-06	0.00130451	up	yes
812599	PF3D7_0200300	XM_001349481.1	GO:0020002(host cell plasma membrane);GO:0020013(modulation by symbiont of host erythrocyte aggregation);GO:0020030(infected host cell surface knob);GO:0020033(antigenic variation);GO:0020035(cytoadherence to microvasculature, mediated by symbiont protein);GO:0046789(host cell surface receptor binding);GO:0050839(cell adhesion molecule binding)	NA	NA	NA		NA	21.57	2.09918	10.2754	3.36112	5.19872e-06	0.00178056	up	yes
810585	PF3D7_1100100	XM_001347655.1	GO:0020002(host cell plasma membrane);GO:0020013(modulation by symbiont of host erythrocyte aggregation);GO:0020030(infected host cell surface knob);GO:0020033(antigenic variation);GO:0020035(cytoadherence to microvasculature, mediated by symbiont protein);GO:0046789(host cell surface receptor binding);GO:0050839(cell adhesion molecule binding)	NA	NA	NA		NA	0.367052	3.0589	0.119995	-3.05896	1.11885e-05	0.00348368	down	yes
812226	PF3D7_1467600	XM_001348782.2	NA	NA	NA	NA		NA	4.40444	34.9947	0.12586	-2.99011	1.37002e-05	0.00391027	down	yes
2655005	PF3D7_0713100	XM_001349002.1	GO:0016021(integral component of membrane);GO:0020036(Maurer's cleft);GO:0042000(translocation of peptides or proteins into host)	NA	NA	NA		NA	6.23059	45.0979	0.138157	-2.85562	3.20038e-05	0.00843176	down	yes
812529	PF3D7_0402000	XM_001351298.1	GO:0005515(protein binding);GO:0020005(symbiont-containing vacuole membrane)	NA	NA	NA		NA	136.02	17.5565	7.74757	2.95374	4.22372e-05	0.00990947	up	yes
811583	PF3D7_1255200	XM_001350899.1	GO:0020002(host cell plasma membrane);GO:0020013(modulation by symbiont of host erythrocyte aggregation);GO:0020030(infected host cell surface knob);GO:0020033(antigenic variation);GO:0020035(cytoadherence to microvasculature, mediated by symbiont protein);GO:0046789(host cell surface receptor binding);GO:0050839(cell adhesion molecule binding)	NA	NA	NA		NA	0.302777	2.13698	0.141684	-2.81925	4.33991e-05	0.00990947	down	yes
812819	PF3D7_0223500	XM_001349701.2	GO:0020002(host cell plasma membrane);GO:0020013(modulation by symbiont of host erythrocyte aggregation);GO:0020030(infected host cell surface knob);GO:0020033(antigenic variation);GO:0020035(cytoadherence to microvasculature, mediated by symbiont protein);GO:0046789(host cell surface receptor binding);GO:0050839(cell adhesion molecule binding)	NA	NA	NA		NA	0.369236	2.5723	0.143543	-2.80044	4.72462e-05	0.0101136	down	yes
813289	PF3D7_0900100	XM_001351841.1	GO:0020002(host cell plasma membrane);GO:0020030(infected host cell surface knob);GO:0050839(cell adhesion molecule binding)	NA	NA	NA		NA	0.182522	1.22714	0.148737	-2.74916	7.55575e-05	0.0152226	down	yes
812398	PF3D7_0426000	XM_001351527.1	GO:0020002(host cell plasma membrane);GO:0020013(modulation by symbiont of host erythrocyte aggregation);GO:0020030(infected host cell surface knob);GO:0020033(antigenic variation);GO:0020035(cytoadherence to microvasculature, mediated by symbiont protein);GO:0050839(cell adhesion molecule binding)	NA	NA	NA		NA	0.466685	2.83231	0.164772	-2.60146	0.000131219	0.0243129	down	yes
812552	PF3D7_0400100	XM_001351283.1	GO:0020002(host cell plasma membrane);GO:0020013(modulation by symbiont of host erythrocyte aggregation);GO:0020030(infected host cell surface knob);GO:0020033(antigenic variation);GO:0020035(cytoadherence to microvasculature, mediated by symbiont protein);GO:0050839(cell adhesion molecule binding)	NA	NA	NA		NA	0.254164	1.55138	0.163831	-2.60972	0.000134875	0.0243129	down	yes
3885990	PF3D7_0600200	XM_960904.1	GO:0020002(host cell plasma membrane);GO:0020013(modulation by symbiont of host erythrocyte aggregation);GO:0020030(infected host cell surface knob);GO:0020033(antigenic variation);GO:0020035(cytoadherence to microvasculature, mediated by symbiont protein);GO:0050839(cell adhesion molecule binding)	NA	NA	NA		NA	4.59939	0.717138	6.41354	2.68112	0.000189386	0.0311535	up	yes
810160	PF3D7_1000100	XM_001347252.1	GO:0020002(host cell plasma membrane);GO:0020013(modulation by symbiont of host erythrocyte aggregation);GO:0020030(infected host cell surface knob);GO:0020033(antigenic variation);GO:0020035(cytoadherence to microvasculature, mediated by symbiont protein);GO:0046789(host cell surface receptor binding);GO:0050839(cell adhesion molecule binding)	NA	NA	NA		NA	0.365902	2.11888	0.172687	-2.53377	0.000191014	0.0311535	down	yes
9221932	PF3D7_0833500	XM_002808682.1	GO:0020002(host cell plasma membrane);GO:0020013(modulation by symbiont of host erythrocyte aggregation);GO:0020030(infected host cell surface knob);GO:0020033(antigenic variation);GO:0020035(cytoadherence to microvasculature, mediated by symbiont protein);GO:0046789(host cell surface receptor binding);GO:0050839(cell adhesion molecule binding)	NA	NA	NA		NA	0.94432	5.10056	0.185141	-2.43331	0.000287444	0.0447497	down	yes
811061	PF3D7_1200500	XM_001350378.1	GO:0020002(host cell plasma membrane);GO:0020033(antigenic variation)	NA	NA	NA		NA	6.32657	1.0431	6.06519	2.60055	0.000393868	0.0586521	up	yes
813141	PF3D7_0100300	XM_001350902.1	GO:0005515(protein binding);GO:0020002(host cell plasma membrane);GO:0020013(modulation by symbiont of host erythrocyte aggregation);GO:0020030(infected host cell surface knob);GO:0020033(antigenic variation);GO:0020035(cytoadherence to microvasculature, mediated by symbiont protein);GO:0050839(cell adhesion molecule binding)	NA	NA	NA		NA	6.47265	30.7047	0.210803	-2.24603	0.000686269	0.0963398	down	yes
810425	PF3D7_1027300	XM_001347516.1	GO:0005634(nucleus);GO:0016491(oxidoreductase activity);GO:0030260(entry into host cell)	NA	NA	NA	hypothetical protein CEUSTIGMA_g501.t1 [Chlamydomonas eustigma]	NA	54.958	259.53	0.21176	-2.2395	0.00070321	0.0963398	down	yes
2655006	PF3D7_0713200	XM_001349003.2	GO:0020036(Maurer's cleft)	NA	NA	NA		NA	86.6053	401.973	0.21545	-2.21457	0.00079411	0.104609	down	yes
3885820	PF3D7_0631600	XM_961204.1	GO:0020036(Maurer's cleft)	NA	NA	NA		NA	1.9951	9.20964	0.216632	-2.20668	0.0010281	0.130416	down	yes
813139	PF3D7_0100100	XM_001350900.1	GO:0020002(host cell plasma membrane);GO:0020013(modulation by symbiont of host erythrocyte aggregation);GO:0020030(infected host cell surface knob);GO:0020033(antigenic variation);GO:0020035(cytoadherence to microvasculature, mediated by symbiont protein);GO:0046789(host cell surface receptor binding);GO:0050839(cell adhesion molecule binding)	NA	NA	NA		NA	1.43027	5.86956	0.243676	-2.03696	0.00191262	0.233954	down	yes
813645	PF3D7_0937800	XM_001352206.1	GO:0020002(host cell plasma membrane);GO:0020013(modulation by symbiont of host erythrocyte aggregation);GO:0020030(infected host cell surface knob);GO:0020033(antigenic variation);GO:0020035(cytoadherence to microvasculature, mediated by symbiont protein);GO:0050839(cell adhesion molecule binding)	NA	NA	NA		NA	1.48729	6.03814	0.246315	-2.02142	0.00204627	0.241672	down	yes
811598	PF3D7_1401200	XM_001348151.1	GO:0020011(apicoplast)	NA	NA	NA		NA	25.5393	5.8647	4.35475	2.12259	0.00283512	0.323676	up	yes
811038	PF3D7_1149000	XM_001348126.2	GO:0020036(Maurer's cleft);GO:0033644(host cell membrane);GO:0046789(host cell surface receptor binding)	NA	NA	NA		NA	4.04971	0.947057	4.2761	2.09629	0.00303645	0.335478	up	yes
813989	PF3D7_1301200	XM_001349712.1	GO:0030430(host cell cytoplasm)	NA	NA	NA		NA	7.85121	1.86103	4.21874	2.07681	0.00382938	0.400544	up	yes
812597	PF3D7_0200100	XM_001349479.1	GO:0020002(host cell plasma membrane);GO:0020030(infected host cell surface knob);GO:0020033(antigenic variation);GO:0020035(cytoadherence to microvasculature, mediated by symbiont protein);GO:0046789(host cell surface receptor binding);GO:0050839(cell adhesion molecule binding)	NA	NA	NA		NA	1.27178	4.6849	0.271464	-1.88117	0.00390556	0.400544	down	yes
810568	PF3D7_1101800	XM_001347671.1	GO:0020036(Maurer's cleft)	NA	NA	NA	DNAJ heat shock N-terminal domain-containing protein [Arabidopsis thaliana]	NA	6.2699	23.0978	0.27145	-1.88124	0.0039762	0.400544	down	yes
3885832	PF3D7_0632800	XM_961214.1	GO:0020002(host cell plasma membrane);GO:0020013(modulation by symbiont of host erythrocyte aggregation);GO:0020030(infected host cell surface knob);GO:0020033(antigenic variation);GO:0020035(cytoadherence to microvasculature, mediated by symbiont protein);GO:0050839(cell adhesion molecule binding)	NA	NA	NA		NA	1.5283	5.46798	0.2795	-1.83908	0.00461308	0.451423	down	yes
813259	PF3D7_0113000	XM_001351017.1	NA	NA	NA	NA		NA	290.2	1021.08	0.28421	-1.81497	0.00493323	0.469342	down	yes
813281	PF3D7_0115000	XM_001351036.1	GO:0020003(symbiont-containing vacuole);GO:0020036(Maurer's cleft);GO:0044164(host cell cytosol);GO:0044228(host cell surface)	NA	NA	NA		NA	3.73658	0.952944	3.92109	1.97125	0.00546773	0.506134	up	yes
811984	PF3D7_1442400	XM_001348540.1	NA	NA	NA	NA		NA	9.56854	2.59706	3.68437	1.88142	0.00768705	0.692846	up	yes
812818	PF3D7_0223400	XM_001349700.1	GO:0020002(host cell plasma membrane);GO:0020033(antigenic variation)	NA	NA	NA		NA	9.34249	2.51546	3.71403	1.89299	0.00832171	0.729866	up	yes
2655351	PF3D7_0821400	XM_001349275.1	NA	NA	NA	NA		NA	33.5682	108.378	0.309732	-1.69091	0.00854286	0.729866	down	yes
2655262	PF3D7_0816600	XM_001349322.1	GO:0016887(ATPase activity);GO:0020011(apicoplast)	NA	NA	NA	Chaperonin ClpB [Parasponia andersonii]	NA	2.51272	0.681722	3.68584	1.88199	0.00873708	0.729866	up	yes
36312594	PF3D7_1478900	XR_002966697.1	NA	NA	NA	NA		NA	2.94016	9.38104	0.313415	-1.67385	0.00915176	0.735559	down	yes
812899	PF3D7_0500100	XM_001351528.1	GO:0020002(host cell plasma membrane);GO:0020013(modulation by symbiont of host erythrocyte aggregation);GO:0020030(infected host cell surface knob);GO:0020033(antigenic variation);GO:0020035(cytoadherence to microvasculature, mediated by symbiont protein);GO:0050839(cell adhesion molecule binding)	NA	NA	NA		NA	0.444719	1.43329	0.310278	-1.68837	0.00923476	0.735559	down	yes
4794195	PF3D7_0808600	XM_001349402.1	GO:0020002(host cell plasma membrane);GO:0020013(modulation by symbiont of host erythrocyte aggregation);GO:0020030(infected host cell surface knob);GO:0020033(antigenic variation);GO:0020035(cytoadherence to microvasculature, mediated by symbiont protein);GO:0050839(cell adhesion molecule binding)	NA	NA	NA		NA	1.17084	3.62627	0.322878	-1.63094	0.011127	0.848966	down	yes
812550	PF3D7_0400300	XM_001351284.1	GO:0020002(host cell plasma membrane);GO:0020033(antigenic variation)	NA	NA	NA		NA	4.15561	1.16015	3.58195	1.84075	0.0111543	0.848966	up	yes
813131	PF3D7_0532500	XM_001351837.1	GO:0020011(apicoplast)	NA	NA	NA		NA	21.1623	6.07953	3.4809	1.79946	0.0121925	0.907809	up	yes
813463	PF3D7_0918700	XM_001352022.1	NA	NA	NA	NA		NA	4.8556	14.5027	0.334807	-1.5786	0.0135266	0.965782	down	yes
2655260	PF3D7_0817300	XM_001349316.1	NA	NA	NA	NA		NA	46.9145	14.0758	3.33299	1.73682	0.0136673	0.965782	up	yes
2655304	PF3D7_0808700	XM_001349401.1	GO:0020002(host cell plasma membrane);GO:0020013(modulation by symbiont of host erythrocyte aggregation);GO:0020030(infected host cell surface knob);GO:0020033(antigenic variation);GO:0020035(cytoadherence to microvasculature, mediated by symbiont protein);GO:0050839(cell adhesion molecule binding)	NA	NA	NA		NA	0.413398	1.25209	0.330166	-1.59874	0.013817	0.965782	down	yes
36312534	PF3D7_1137000	XR_002966647.1	NA	NA	NA	NA		NA	26.5819	7.75976	3.4256	1.77636	0.0143942	0.986001	up	yes
2655305	PF3D7_0800300	XM_001349476.1	GO:0020002(host cell plasma membrane);GO:0020013(modulation by symbiont of host erythrocyte aggregation);GO:0020030(infected host cell surface knob);GO:0020033(antigenic variation);GO:0020035(cytoadherence to microvasculature, mediated by symbiont protein);GO:0050839(cell adhesion molecule binding)	NA	NA	NA		NA	0.402449	0.121496	3.31245	1.7279	0.0187733	1	up	yes
813654	PF3D7_1319800	XM_001349898.1	NA	NA	NA	NA		NA	14.9822	4.65286	3.22	1.68706	0.0191096	1	up	yes
814038	PF3D7_1311100	XM_001349803.1	NA	NA	NA	NA		NA	5.42265	15.246	0.355678	-1.49136	0.0192595	1	down	yes
812333	PF3D7_1478000	XM_001348889.1	GO:0020011(apicoplast)	NA	NA	NA		NA	96.8607	269.785	0.359029	-1.47783	0.0195582	1	down	yes
811043	PF3D7_1149400	XM_001348131.2	NA	NA	NA	NA		NA	117.6	37.6721	3.12167	1.64232	0.0199272	1	up	yes
814031	PF3D7_1309600	XM_001349788.1	GO:0006364(rRNA processing);GO:0008173(RNA methyltransferase activity)	NA	NA	NA	hypothetical protein CBR_g6403 [Chara braunii]	NA	7.51675	20.4765	0.367092	-1.44579	0.0229699	1	down	yes
811029	PF3D7_1147800.1	XM_001348117.1;XM_024473334.1	GO:0016020(membrane);GO:0020007(apical complex);GO:0020008(rhoptry);GO:0030260(entry into host cell);GO:0046812(host cell surface binding);GO:0046812(host cell surface binding)	NA	NA	NA		NA	0.668505	1.82015	0.36728	-1.44505	0.0236547	1	down	yes
812216	PF3D7_1466600	XM_001348772.1	NA	NA	NA	NA	hypothetical protein KFL_003510110 [Klebsormidium nitens]	NA	3.95137	10.7381	0.367976	-1.44232	0.024307	1	down	yes
3885895	PF3D7_0615800	XM_961051.1	NA	NA	NA	NA		NA	2.16599	0.712219	3.04118	1.60463	0.0254842	1	up	yes
2654949	PF3D7_0733000	XM_001349183.1	GO:0020002(host cell plasma membrane);GO:0020013(modulation by symbiont of host erythrocyte aggregation);GO:0020030(infected host cell surface knob);GO:0020033(antigenic variation);GO:0020035(cytoadherence to microvasculature, mediated by symbiont protein);GO:0050839(cell adhesion molecule binding)	NA	NA	NA		NA	1.27735	3.37386	0.378603	-1.40124	0.0266123	1	down	yes
811444	PF3D7_1240600	XM_001350762.1	GO:0020002(host cell plasma membrane);GO:0020013(modulation by symbiont of host erythrocyte aggregation);GO:0020030(infected host cell surface knob);GO:0020033(antigenic variation);GO:0020035(cytoadherence to microvasculature, mediated by symbiont protein);GO:0046789(host cell surface receptor binding);GO:0050839(cell adhesion molecule binding)	NA	NA	NA		NA	2.51372	6.59678	0.381053	-1.39194	0.0272785	1	down	yes
812114	PF3D7_1455800	XM_001348670.1	GO:0044312(crystalloid)	NA	NA	NA		NA	0.810206	0.26549	3.05174	1.60963	0.0274264	1	up	yes
812531	PF3D7_0401800	XM_001351296.1	GO:0020036(Maurer's cleft);GO:0044538(host cell periphery)	NA	NA	NA		NA	183.986	63.2574	2.90853	1.54029	0.0289103	1	up	yes
2654960	PF3D7_0712000	XM_001348995.1	GO:0020002(host cell plasma membrane);GO:0020013(modulation by symbiont of host erythrocyte aggregation);GO:0020030(infected host cell surface knob);GO:0020033(antigenic variation);GO:0020035(cytoadherence to microvasculature, mediated by symbiont protein);GO:0050839(cell adhesion molecule binding)	NA	NA	NA		NA	34.3549	11.8149	2.90777	1.53991	0.0289688	1	up	yes
814212	PF3D7_1346700	XM_001350145.1	GO:0016020(membrane);GO:0046658(anchored component of plasma membrane)	NA	NA	NA		NA	15.189	5.25349	2.89122	1.53168	0.0308476	1	up	yes
811056	PF3D7_1201000	XM_001350383.1	NA	NA	NA	NA		NA	197.695	68.8283	2.87229	1.5222	0.0308746	1	up	yes
811052	PF3D7_1150300	XM_001348139.1	GO:0020002(host cell plasma membrane);GO:0020033(antigenic variation)	NA	NA	NA		NA	1.2987	3.42375	0.379321	-1.39851	0.0317467	1	down	yes
812786	PF3D7_0220300	XM_001349668.1	GO:0020011(apicoplast)	NA	NA	NA		NA	28.9603	10.1109	2.86425	1.51816	0.0325177	1	up	yes
2655053	PF3D7_0718100	XM_001349048.1	GO:0004674(protein serine/threonine kinase activity);GO:0006468(protein phosphorylation);GO:0016020(membrane);GO:0020036(Maurer's cleft)	NA	NA	NA		NA	0.474071	0.161922	2.92777	1.5498	0.0341471	1	up	yes
813786	PF3D7_1345600	XM_001350134.1	GO:0070258(inner membrane pellicle complex)	NA	NA	NA		NA	9.48743	3.32848	2.85038	1.51115	0.0343993	1	up	yes
811669	PF3D7_1409100	XM_001348225.3	GO:0016491(oxidoreductase activity);GO:0020011(apicoplast)	NA	NA	NA	uncharacterized protein LOC110787384 [Spinacia oleracea]	NA	5.09095	12.7268	0.40002	-1.32186	0.0352395	1	down	yes
811257	PF3D7_1221300	XM_001350575.1	NA	NA	NA	NA		NA	1.49686	3.79421	0.394511	-1.34186	0.0355222	1	down	yes
811395	PF3D7_1235500	XM_001350713.1	GO:0000398(mRNA splicing, via spliceosome);GO:0001510(RNA methylation);GO:0003723(RNA binding);GO:0005634(nucleus);GO:0016422(mRNA (2'-O-methyladenosine-N6-)-methyltransferase activity);GO:0019827(stem cell population maintenance);GO:0036396(RNA N6-methyladenosine methyltransferase complex);GO:0061157(mRNA destabilization);GO:0080009(mRNA methylation)	NA	NA	NA	methyltransferase-like protein 14 homolog [Selaginella moellendorffii]	NA	8.88819	21.9584	0.404775	-1.30481	0.0374913	1	down	yes
4794199	PF3D7_0800100	XM_001349478.1	GO:0020002(host cell plasma membrane);GO:0020013(modulation by symbiont of host erythrocyte aggregation);GO:0020030(infected host cell surface knob);GO:0020033(antigenic variation);GO:0020035(cytoadherence to microvasculature, mediated by symbiont protein);GO:0050839(cell adhesion molecule binding)	NA	NA	NA		NA	1.88406	4.63443	0.406535	-1.29855	0.0384449	1	down	yes
2655303	PF3D7_0809100	XM_001349398.1	GO:0020002(host cell plasma membrane);GO:0020013(modulation by symbiont of host erythrocyte aggregation);GO:0020030(infected host cell surface knob);GO:0020033(antigenic variation);GO:0020035(cytoadherence to microvasculature, mediated by symbiont protein);GO:0050839(cell adhesion molecule binding)	NA	NA	NA		NA	2.37639	5.75187	0.413151	-1.27526	0.0417147	1	down	yes
2654929	PF3D7_0712300	XM_001348996.1	GO:0020002(host cell plasma membrane);GO:0020013(modulation by symbiont of host erythrocyte aggregation);GO:0020030(infected host cell surface knob);GO:0020033(antigenic variation);GO:0020035(cytoadherence to microvasculature, mediated by symbiont protein);GO:0050839(cell adhesion molecule binding)	NA	NA	NA		NA	1.08027	2.61783	0.412658	-1.27698	0.0421208	1	down	yes
812417	PF3D7_0405700	XM_001351334.1	GO:0006554(lysine catabolic process);GO:0008923(lysine decarboxylase activity)	NA	NA	NA	uncharacterized protein LOC107417679 isoform X1 [Ziziphus jujuba]	NA	2.88682	1.06498	2.71069	1.43866	0.0426071	1	up	yes
814564	PF3D7_0324900	XM_001351282.1	GO:0020002(host cell plasma membrane);GO:0020013(modulation by symbiont of host erythrocyte aggregation);GO:0020030(infected host cell surface knob);GO:0020033(antigenic variation);GO:0020035(cytoadherence to microvasculature, mediated by symbiont protein);GO:0046789(host cell surface receptor binding);GO:0050839(cell adhesion molecule binding)	NA	NA	NA		NA	0.781282	1.87781	0.41606	-1.26514	0.0443773	1	down	yes
810210	PF3D7_1004900	XM_001347301.1	NA	NA	NA	NA		NA	2.87604	1.03045	2.79104	1.4808	0.0447203	1	up	yes
813586	PF3D7_0931500	XM_002808931.1	GO:0020011(apicoplast)	NA	NA	NA		NA	6.19438	2.24584	2.75816	1.46371	0.0450023	1	up	yes
812625	PF3D7_0203000	XM_001349507.1	GO:0020008(rhoptry)	NA	NA	NA		NA	0.525356	0.189742	2.76879	1.46926	0.0458163	1	up	yes
810330	PF3D7_1017700	XM_001347421.1	NA	NA	NA	NA		NA	1.67764	4.03597	0.415673	-1.26648	0.0474294	1	down	yes
9221912	PF3D7_0831600	XM_002808698.1	GO:0020008(rhoptry)	NA	NA	NA		NA	0.345757	0.842424	0.410431	-1.28479	0.0478326	1	down	yes
810198	PF3D7_1003700	XM_001347289.1	GO:0004518(nuclease activity);GO:0006281(DNA repair)	NA	NA	NA		NA	1.2499	0.463909	2.69428	1.4299	0.0484216	1	up	yes
811775	PF3D7_1420000	XM_001348331.1	GO:0000375(RNA splicing, via transesterification reactions);GO:0005681(spliceosomal complex);GO:0008380(RNA splicing)	03040(Spliceosome)	K12831	NA	splicing factor 3B subunit 4 [Aegilops tauschii subsp. tauschii]	NA	89.6395	209.81	0.427241	-1.22688	0.0485488	1	down	yes
812288	PF3D7_1473700	XM_001348844.1	GO:0006606(protein import into nucleus);GO:0044613(nuclear pore central transport channel)	NA	NA	NA		NA	73.1249	171.031	0.427553	-1.22582	0.048683	1	down	yes
810996	PF3D7_1143900	XM_001348084.1	GO:0005829(cytosol);GO:0046496(nicotinamide nucleotide metabolic process);GO:0047453(ATP-dependent NAD(P)H-hydrate dehydratase activity);GO:0052855(ADP-dependent NAD(P)H-hydrate dehydratase activity)	NA	NA	NA	ATP-dependent (S)-NAD(P)H-hydrate dehydratase [Artemisia annua]	NA	3.85514	9.01475	0.427648	-1.22551	0.051714	1	down	no
811372	PF3D7_1233200.1	XM_024473404.1;XM_024473403.1	NA	NA	NA	NA		NA	1.55937	0.596301	2.61507	1.38685	0.051846	1	up	no
4794184	PF3D7_0712600	XM_001348998.1	GO:0020002(host cell plasma membrane);GO:0020013(modulation by symbiont of host erythrocyte aggregation);GO:0020030(infected host cell surface knob);GO:0020033(antigenic variation);GO:0020035(cytoadherence to microvasculature, mediated by symbiont protein);GO:0050839(cell adhesion molecule binding)	NA	NA	NA		NA	17.7123	6.84108	2.58911	1.37246	0.0524019	1	up	no
811022	PF3D7_1146800	XM_001348110.2	NA	NA	NA	NA		NA	0.454415	0.170511	2.66502	1.41415	0.0527396	1	up	no
810468	PF3D7_1031700	XM_001347559.2	GO:0004864(protein phosphatase inhibitor activity);GO:0005515(protein binding);GO:0005634(nucleus);GO:0006470(protein dephosphorylation)	NA	NA	NA		NA	13.3516	30.7536	0.434148	-1.20374	0.054721	1	down	no
810333	PF3D7_1018000	XM_001347424.1	GO:0004730(pseudouridylate synthase activity);GO:0006396(RNA processing);GO:0020011(apicoplast)	NA	NA	NA	PREDICTED: uncharacterized protein LOC109336204 isoform X1 [Lupinus angustifolius]	NA	1.31835	3.06218	0.430528	-1.21582	0.055113	1	down	no
3885678	PF3D7_0600500	XM_960907.1	GO:0020002(host cell plasma membrane);GO:0020033(antigenic variation)	NA	NA	NA		NA	11.6447	26.6179	0.437477	-1.19272	0.0554313	1	down	no
4794163	PF3D7_0421300	XM_001351481.1	GO:0020002(host cell plasma membrane);GO:0020013(modulation by symbiont of host erythrocyte aggregation);GO:0020030(infected host cell surface knob);GO:0020033(antigenic variation);GO:0020035(cytoadherence to microvasculature, mediated by symbiont protein);GO:0050839(cell adhesion molecule binding)	NA	NA	NA		NA	1.93888	4.42368	0.438296	-1.19002	0.0558134	1	down	no
812794	PF3D7_0221200	XM_001349676.2	NA	NA	NA	NA		NA	13.4276	5.20083	2.58183	1.36839	0.0567649	1	up	no
9222032	PF3D7_1372600	XM_002809083.1	GO:0020002(host cell plasma membrane);GO:0020033(antigenic variation)	NA	NA	NA		NA	50.0396	19.6576	2.54555	1.34798	0.0573989	1	up	no
814340	PF3D7_0302200	XM_001351063.1	GO:0020002(host cell plasma membrane);GO:0020008(rhoptry);GO:0020035(cytoadherence to microvasculature, mediated by symbiont protein);GO:0050839(cell adhesion molecule binding)	NA	NA	NA		NA	1.28438	2.92043	0.439791	-1.18511	0.0584644	1	down	no
810354	PF3D7_1020300	XM_001347445.1	GO:0003777(microtubule motor activity);GO:0005868(cytoplasmic dynein complex);GO:0007018(microtubule-based movement)	04145(Phagosome)	K10415	NA	cytoplasmic dynein 1 intermediate chain 2-like [Quercus suber]	NA	1.14222	0.437579	2.61031	1.38422	0.0586359	1	up	no
813627	PF3D7_0935900	XM_001352187.1	GO:0005515(protein binding);GO:0005737(cytoplasm);GO:0020036(Maurer's cleft);GO:0030430(host cell cytoplasm);GO:0033644(host cell membrane)	NA	NA	NA		NA	2606.71	5860.5	0.444794	-1.16879	0.0589738	1	down	no
814336	PF3D7_0301800	XM_001351059.1	NA	NA	NA	NA		NA	41.0584	91.3702	0.449363	-1.15405	0.0623767	1	down	no
814049	PF3D7_1312700	XM_001349818.1	NA	NA	NA	NA		NA	1.9916	0.772285	2.57884	1.36672	0.062818	1	up	no
9221839	PF3D7_0102600	XM_002808554.1	GO:0004674(protein serine/threonine kinase activity);GO:0005634(nucleus);GO:0005737(cytoplasm);GO:0006468(protein phosphorylation);GO:0035556(intracellular signal transduction)	NA	NA	NA		NA	386.866	155.873	2.48194	1.31147	0.0639755	1	up	no
814073	PF3D7_1317200	XM_001349872.1	NA	NA	NA	NA		NA	20.1867	8.15019	2.47683	1.3085	0.0647719	1	up	no
813307	PF3D7_0902800	XM_001351866.1	GO:0002377(immunoglobulin production);GO:0050776(regulation of immune response)	NA	NA	NA	Thiol protease SEN102 [Zea mays]	NA	1.35266	0.530529	2.54964	1.35029	0.0653553	1	up	no
810548	PF3D7_1039800	XM_001347639.1	GO:0030430(host cell cytoplasm)	NA	NA	NA		NA	16.7839	6.73041	2.49374	1.31831	0.0654215	1	up	no
810182	PF3D7_1002000	XM_001347273.1	NA	NA	NA	NA		NA	3.90097	8.63355	0.451838	-1.14612	0.0659777	1	down	no
812179	PF3D7_1462700	XM_001348735.1	GO:0005739(mitochondrion);GO:0005750(mitochondrial respiratory chain complex III);GO:0009055(electron transfer activity);GO:0055114(oxidation-reduction process)	00190(Oxidative phosphorylation)	K00413	NA	PREDICTED: cytochrome c1-2, heme protein, mitochondrial [Elaeis guineensis]	NA	4.11913	1.62637	2.53272	1.34069	0.0660819	1	up	no
812532	PF3D7_0401900	XM_001351297.1	GO:0004467(long-chain fatty acid-CoA ligase activity);GO:0015908(fatty acid transport)	00061(Fatty acid biosynthesis);00071(Fatty acid degradation);04146(Peroxisome)	K01897	EC:6.2.1.3	long chain acyl-CoA synthetase 4 [Cinnamomum micranthum f. kanehirae]	NA	0.931976	0.360077	2.58827	1.37199	0.066323	1	up	no
3885734	PF3D7_0629400	XM_961183.1	GO:0003723(RNA binding)	NA	NA	NA		NA	3.20352	1.29709	2.46978	1.30438	0.0696758	1	up	no
811063	PF3D7_1200300	XM_001350376.1	GO:0020002(host cell plasma membrane);GO:0020033(antigenic variation)	NA	NA	NA		NA	2.47681	0.982818	2.52011	1.33349	0.0703357	1	up	no
812434	PF3D7_0424000	XM_024473423.1	GO:0044164(host cell cytosol)	NA	NA	NA		NA	34.872	14.3151	2.43603	1.28453	0.0708428	1	up	no
812611	PF3D7_0201500	XM_001349493.1	GO:0020011(apicoplast)	NA	NA	NA		NA	316.908	130.666	2.42532	1.27818	0.0714216	1	up	no
2654948	PF3D7_0712800	XM_001348999.1	GO:0020002(host cell plasma membrane);GO:0020013(modulation by symbiont of host erythrocyte aggregation);GO:0020030(infected host cell surface knob);GO:0020033(antigenic variation);GO:0020035(cytoadherence to microvasculature, mediated by symbiont protein);GO:0050839(cell adhesion molecule binding)	NA	NA	NA		NA	3.25403	1.3452	2.419	1.27441	0.0734614	1	up	no
811065	PF3D7_1200100	XM_001350374.1	GO:0020002(host cell plasma membrane);GO:0020013(modulation by symbiont of host erythrocyte aggregation);GO:0020030(infected host cell surface knob);GO:0020033(antigenic variation);GO:0020035(cytoadherence to microvasculature, mediated by symbiont protein);GO:0046789(host cell surface receptor binding);GO:0050839(cell adhesion molecule binding)	NA	NA	NA		NA	2.27281	4.88453	0.465309	-1.10374	0.0739549	1	down	no
2655334	PF3D7_0801400	XM_001349467.1	NA	NA	NA	NA		NA	14.8	5.99698	2.4679	1.30328	0.0742003	1	up	no
811677	PF3D7_1409800	XM_001348233.1	GO:0003723(RNA binding);GO:0005634(nucleus);GO:0005737(cytoplasm)	NA	NA	NA	RNA-binding protein BRN1 isoform X2 [Vigna unguiculata]	NA	3.03353	1.23529	2.45572	1.29615	0.0765301	1	up	no
813109	PF3D7_0529700	XM_001351814.1	NA	NA	NA	NA		NA	1.03951	0.422471	2.46055	1.29898	0.078601	1	up	no
812208	PF3D7_1465800	XM_001348764.2	GO:0003777(microtubule motor activity);GO:0005524(ATP binding);GO:0007018(microtubule-based movement);GO:0008569(ATP-dependent microtubule motor activity, minus-end-directed);GO:0016887(ATPase activity);GO:0030286(dynein complex);GO:0031514(motile cilium);GO:0045503(dynein light chain binding);GO:0045505(dynein intermediate chain binding);GO:0051959(dynein light intermediate chain binding)	NA	NA	NA	predicted protein [Ostreococcus lucimarinus CCE9901]	NA	0.150217	0.32156	0.467151	-1.09804	0.0801805	1	down	no
813630	PF3D7_0936200	XM_001352190.1	GO:0020011(apicoplast)	NA	NA	NA		NA	239.619	101.546	2.3597	1.23861	0.0811495	1	up	no
813547	PF3D7_0927200	XM_002808916.1	NA	NA	NA	NA		NA	1.25142	0.523009	2.39273	1.25865	0.0815243	1	up	no
811767	PF3D7_1419200	XM_001348323.2	NA	NA	NA	NA		NA	1.18721	0.488254	2.43155	1.28188	0.0826115	1	up	no
811443	PF3D7_1240400	XM_001350761.1	GO:0020002(host cell plasma membrane);GO:0020013(modulation by symbiont of host erythrocyte aggregation);GO:0020030(infected host cell surface knob);GO:0020033(antigenic variation);GO:0020035(cytoadherence to microvasculature, mediated by symbiont protein);GO:0046789(host cell surface receptor binding);GO:0050839(cell adhesion molecule binding)	NA	NA	NA		NA	2.55048	5.33933	0.477679	-1.06589	0.0833171	1	down	no
812933	PF3D7_0511900	XM_001351640.1	NA	NA	NA	NA		NA	1.17654	0.479755	2.45238	1.29418	0.0835313	1	up	no
811154	PF3D7_1210100	XM_001350474.1	GO:0005484(SNAP receptor activity);GO:0005768(endosome);GO:0006886(intracellular protein transport);GO:0031201(SNARE complex);GO:0031338(regulation of vesicle fusion)	NA	NA	NA		NA	7.1112	2.98875	2.37932	1.25055	0.0840607	1	up	no
810586	PF3D7_1102200	XM_001347674.1	GO:0006457(protein folding);GO:0030430(host cell cytoplasm);GO:0051082(unfolded protein binding)	04141(Protein processing in endoplasmic reticulum)	K09517	NA	Chaperone protein dnaJ 10 [Mucuna pruriens]	NA	0.859595	1.85084	0.464434	-1.10645	0.0848284	1	down	no
810464	PF3D7_1031300	XM_001347555.1	NA	NA	NA	NA		NA	8.85275	3.78021	2.34187	1.22766	0.0854177	1	up	no
813291	PF3D7_0900400	XM_001351844.1	GO:0020002(host cell plasma membrane);GO:0020033(antigenic variation)	NA	NA	NA		NA	5.0512	2.12361	2.37859	1.2501	0.0859941	1	up	no
812616	PF3D7_0202000	XM_001349498.3	GO:0005515(protein binding);GO:0005737(cytoplasm);GO:0020030(infected host cell surface knob);GO:0020036(Maurer's cleft)	NA	NA	NA		NA	10529.7	21718.2	0.484835	-1.04444	0.0880879	1	down	no
3885865	PF3D7_0615300	XM_961046.1	GO:0005783(endoplasmic reticulum);GO:0005789(endoplasmic reticulum membrane);GO:0006506(GPI anchor biosynthetic process);GO:0016021(integral component of membrane);GO:0032216(glucosaminyl-phosphotidylinositol O-acyltransferase activity);GO:0042175(nuclear outer membrane-endoplasmic reticulum membrane network)	00563(Glycosylphosphatidylinositol(GPI)-anchor biosynthesis)	K05283	EC:2.3.-.-	GPN-loop GTPase 3 [Chlorella sorokiniana]	NA	1.17439	0.497203	2.36198	1.24	0.0918476	1	up	no
813636	PF3D7_0936800	XM_001352196.1	GO:0020002(host cell plasma membrane);GO:0020036(Maurer's cleft);GO:0044164(host cell cytosol)	NA	NA	NA		NA	4388.34	1916.73	2.28949	1.19503	0.0927273	1	up	no
810311	PF3D7_1015600	XM_001347402.1	GO:0005739(mitochondrion);GO:0006457(protein folding);GO:0006626(protein targeting to mitochondrion);GO:0006986(response to unfolded protein);GO:0042623(ATPase activity, coupled)	03018(RNA degradation)	K04077	NA	chaperonin CPN60-2, mitochondrial [Helianthus annuus]	NA	30.163	13.1517	2.29347	1.19753	0.0928267	1	up	no
812673	PF3D7_0208100.1	XM_001349555.2	GO:0005509(calcium ion binding);GO:0005544(calcium-dependent phospholipid binding);GO:0005886(plasma membrane)	NA	NA	NA		NA	0.350425	0.73037	0.479791	-1.05952	0.094011	1	down	no
811254	PF3D7_1221000	XM_001350572.1	GO:0005634(nucleus);GO:0020033(antigenic variation);GO:0034399(nuclear periphery);GO:0042800(histone methyltransferase activity (H3-K4 specific))	NA	NA	NA		NA	0.571657	0.244174	2.34119	1.22724	0.0941043	1	up	no
810479	PF3D7_1033100	XM_001347570.1	GO:0004014(adenosylmethionine decarboxylase activity);GO:0004586(ornithine decarboxylase activity);GO:0006596(polyamine biosynthetic process);GO:0009445(putrescine metabolic process)	00330(Arginine and proline metabolism);00480(Glutathione metabolism)	K01581	EC:4.1.1.17	ornithine decarboxylase 1 [Chlamydomonas reinhardtii]	NA	388.628	789.306	0.492367	-1.02219	0.0943926	1	down	no
811442	PF3D7_1240300	XM_001350760.1	GO:0020002(host cell plasma membrane);GO:0020013(modulation by symbiont of host erythrocyte aggregation);GO:0020030(infected host cell surface knob);GO:0020033(antigenic variation);GO:0020035(cytoadherence to microvasculature, mediated by symbiont protein);GO:0046789(host cell surface receptor binding);GO:0050839(cell adhesion molecule binding)	NA	NA	NA		NA	2.41041	4.9057	0.491348	-1.02518	0.0944744	1	down	no
3885849	PF3D7_0619000.1	XM_961082.2;XM_024473114.1	GO:0003674(molecular_function);GO:0005575(cellular_component);GO:0005770(late endosome);GO:0006914(autophagy);GO:0008150(biological_process);GO:0008333(endosome to lysosome transport);GO:0016021(integral component of membrane);GO:0016197(endosomal transport);GO:0017137(Rab GTPase binding);GO:0036020(endolysosome membrane);GO:1901096(regulation of autophagosome maturation);GO:1901096(regulation of…	NA	NA	NA	protein TRANSPARENT TESTA 9 isoform X2 [Cynara cardunculus var. scolymus]	NA	66.2913	29.2147	2.26911	1.18213	0.0966003	1	up	no
2654971	PF3D7_0701900	XM_001348918.1	NA	NA	NA	NA		NA	15.7475	31.8345	0.494668	-1.01547	0.0967341	1	down	no
36312488	PF3D7_0701100	XM_024473126.1	GO:0020002(host cell plasma membrane);GO:0020033(antigenic variation)	NA	NA	NA		NA	2.22245	4.5759	0.485685	-1.04191	0.0972236	1	down	no
813132	PF3D7_0532600	XM_002808676.1	GO:0044164(host cell cytosol)	NA	NA	NA		NA	12.6584	5.57307	2.27135	1.18355	0.097615	1	up	no
811893	PF3D7_1432900	XM_001348449.1	NA	NA	NA	NA	hypothetical protein CEUSTIGMA_g1820.t1 [Chlamydomonas eustigma]	NA	2.20533	4.53873	0.485893	-1.04129	0.0976299	1	down	no
813592	PF3D7_0932100	XM_002808935.1	GO:0016020(membrane);GO:0016021(integral component of membrane)	NA	NA	NA	DUF21-domain-containing protein, partial [Coccomyxa subellipsoidea C-169]	NA	2.73271	5.52784	0.494354	-1.01638	0.0978691	1	down	no
810225	PF3D7_1006700	XM_001347316.2	NA	NA	NA	NA		NA	44.8841	90.4471	0.496247	-1.01087	0.0980625	1	down	no
812780	PF3D7_0219700	XM_001349662.1	GO:0020011(apicoplast)	NA	NA	NA		NA	48.2909	97.0744	0.497463	-1.00734	0.0991892	1	down	no
812584	PF3D7_0412000	XM_001351395.1	NA	NA	NA	NA		NA	3.03241	1.32988	2.28022	1.18917	0.0996577	1	up	no
811091	PF3D7_1203900	XM_001350411.2	GO:0004842(ubiquitin-protein transferase activity);GO:0005737(cytoplasm);GO:0005783(endoplasmic reticulum);GO:0006464(cellular protein modification process);GO:0010564(regulation of cell cycle process);GO:0016887(ATPase activity);GO:0030433(ubiquitin-dependent ERAD pathway)	04141(Protein processing in endoplasmic reticulum);04120(Ubiquitin mediated proteolysis)	K06689	EC:2.3.2.23	ubiquitin conjugating enzyme [Chlamydomonas reinhardtii]	NA	77.6172	155.147	0.500282	-0.999188	0.101785	1	down	no
811055	PF3D7_1201100	XM_001350384.1	GO:0033643(host cell part)	04141(Protein processing in endoplasmic reticulum)	K09517	NA	PREDICTED: chaperone protein dnaJ 10-like [Pyrus x bretschneideri]	NA	90.0203	40.1496	2.24212	1.16487	0.101908	1	up	no
813372	PF3D7_0909500	XM_001351931.1	GO:0020025(subpellicular microtubule)	NA	NA	NA		NA	0.679188	1.41219	0.480948	-1.05605	0.103022	1	down	no
810754	PF3D7_1120000	XM_001347842.2	GO:0003674(molecular_function);GO:0005575(cellular_component);GO:0005737(cytoplasm);GO:0016020(membrane)	NA	NA	NA		NA	96.1682	191.481	0.502233	-0.993571	0.103082	1	down	no
812365	PF3D7_0407700	XM_001351355.1	NA	NA	NA	NA		NA	0.626063	1.26315	0.495635	-1.01265	0.103456	1	down	no
811594	PF3D7_1401500	XM_001348154.1	GO:0016787(hydrolase activity)	00561(Glycerolipid metabolism)	K01054	EC:3.1.1.23	hypothetical protein H632_c1079p0 [Helicosporidium sp. ATCC 50920]	NA	481.154	215.59	2.23181	1.15821	0.103866	1	up	no
9221861	PF3D7_0531600	XR_002273101.1	NA	NA	NA	NA	hypothetical protein Csa_2G252100 [Cucumis sativus]	NA	214.013	96.0941	2.22712	1.15518	0.104843	1	up	no
811808	PF3D7_1423500	XM_001348364.1	NA	NA	NA	NA		NA	10.2557	20.3481	0.504012	-0.988471	0.105026	1	down	no
811501	PF3D7_1246800	XM_001350817.1	GO:0003924(GTPase activity);GO:0005047(signal recognition particle binding);GO:0005785(signal recognition particle receptor complex);GO:0006614(SRP-dependent cotranslational protein targeting to membrane)	03060(Protein export)	K12272	NA	signal recognition particle receptor subunit beta [Sorghum bicolor]	NA	222.458	99.9545	2.2256	1.15419	0.105308	1	up	no
811911	PF3D7_1434800	XM_001348467.1	GO:0005759(mitochondrial matrix);GO:0008494(translation activator activity);GO:0009060(aerobic respiration);GO:0042318(penicillin biosynthetic process);GO:0070131(positive regulation of mitochondrial translation)	NA	NA	NA	mitochondrial acidic [Chlorella sorokiniana]	NA	102.313	46.3471	2.20754	1.14244	0.109471	1	up	no
811765	PF3D7_1419000	XM_001348321.1	NA	NA	NA	NA		NA	0.409875	0.832045	0.492612	-1.02148	0.110171	1	down	no
2655400	PF3D7_0802100	XM_001349457.1	NA	NA	NA	NA		NA	0.376141	0.16595	2.26659	1.18052	0.111067	1	up	no
811883	PF3D7_1432100	XM_001348439.1	NA	NA	NA	NA		NA	4.69988	9.2828	0.5063	-0.981937	0.112075	1	down	no
3885775	PF3D7_0612700	XM_961021.1	GO:0005515(protein binding);GO:0009986(cell surface);GO:0020004(symbiont-containing vacuolar space);GO:0030260(entry into host cell);GO:0045177(apical part of cell);GO:0046658(anchored component of plasma membrane)	NA	NA	NA		NA	3.09741	1.38311	2.23946	1.16315	0.112926	1	up	no
814383	PF3D7_0306500	XM_001351105.1	NA	NA	NA	NA		NA	2.79491	1.22022	2.29049	1.19566	0.113101	1	up	no
812866	PF3D7_0501800	XM_001351541.1	GO:0000070(mitotic sister chromatid segregation);GO:0000417(HIR complex);GO:0003682(chromatin binding);GO:0005634(nucleus);GO:0005829(cytosol);GO:0030466(chromatin silencing at silent mating-type cassette);GO:0034728(nucleosome organization);GO:0070868(heterochromatin organization involved in chromatin silencing);GO:1990141(chromatin silencing at centromere outer repeat region)	NA	NA	NA	protein HIRA isoform X1 [Panicum miliaceum]	NA	2.23299	1.00531	2.2212	1.15134	0.113211	1	up	no
813193	PF3D7_0105700	XM_001350952.1	GO:0042800(histone methyltransferase activity (H3-K4 specific));GO:0048188(Set1C/COMPASS complex)	NA	NA	NA		NA	0.789155	0.356678	2.21251	1.14569	0.114136	1	up	no
813679	PF3D7_1322900	XM_002808983.1	NA	NA	NA	NA		NA	2.43931	4.8102	0.507112	-0.979623	0.117603	1	down	no
810594	PF3D7_1102900	XM_001347681.2	NA	NA	NA	NA		NA	8.12691	15.8064	0.514152	-0.959734	0.117944	1	down	no
813064	PF3D7_0525000	XM_001351770.3	GO:0003676(nucleic acid binding)	NA	NA	NA		NA	18.2007	8.39721	2.16747	1.11601	0.119164	1	up	no
812965	PF3D7_0515100	XM_001351672.1	GO:0004252(serine-type endopeptidase activity);GO:0005743(mitochondrial inner membrane);GO:0016485(protein processing)	NA	NA	NA		NA	1.64604	0.737791	2.23104	1.15771	0.120117	1	up	no
812430	PF3D7_0405300	XM_001351329.1	GO:0005886(plasma membrane);GO:0020003(symbiont-containing vacuole);GO:0020035(cytoadherence to microvasculature, mediated by symbiont protein);GO:0030430(host cell cytoplasm);GO:0042025(host cell nucleus);GO:0050839(cell adhesion molecule binding)	NA	NA	NA		NA	0.560044	0.254176	2.20337	1.13971	0.122593	1	up	no
8444962	PF3D7_1403100	XM_002585402.1	GO:0000779(condensed chromosome, centromeric region);GO:0000799(nuclear condensin complex);GO:0003682(chromatin binding);GO:0007076(mitotic chromosome condensation);GO:0010032(meiotic chromosome condensation);GO:0042393(histone binding);GO:0051304(chromosome separation)	NA	NA	NA	hypothetical protein CEUSTIGMA_g5922.t1 [Chlamydomonas eustigma]	NA	0.794857	0.363949	2.18398	1.12696	0.123222	1	up	no
812170	PF3D7_1461800	XM_024473370.1	NA	NA	NA	NA		NA	3.01105	1.3998	2.15105	1.10504	0.123661	1	up	no
2655302	PF3D7_0800200	XM_001349477.1	GO:0005515(protein binding);GO:0020002(host cell plasma membrane);GO:0020013(modulation by symbiont of host erythrocyte aggregation);GO:0020030(infected host cell surface knob);GO:0020033(antigenic variation);GO:0020035(cytoadherence to microvasculature, mediated by symbiont protein);GO:0050839(cell adhesion molecule binding)	NA	NA	NA		NA	0.420079	0.192358	2.18384	1.12687	0.124943	1	up	no
811335	PF3D7_1229300	XM_001350653.1	NA	NA	NA	NA		NA	35.6252	16.7019	2.13301	1.09289	0.126533	1	up	no
2655131	PF3D7_0721100	XM_001349077.1	GO:0020011(apicoplast)	NA	NA	NA		NA	36.6131	17.1411	2.13598	1.0949	0.127296	1	up	no
814105	PF3D7_1323600	XM_001349940.1	GO:0016020(membrane);GO:0020011(apicoplast)	NA	NA	NA		NA	1.79956	0.815246	2.20738	1.14234	0.127843	1	up	no
814165	PF3D7_1335000	XM_001350044.1	GO:0043657(host cell)	NA	NA	NA		NA	0.949863	1.86874	0.50829	-0.976275	0.127843	1	down	no
813216	PF3D7_0107900	XM_001350975.2	NA	NA	NA	NA		NA	9.45503	17.9769	0.525955	-0.92699	0.128479	1	down	no
814454	PF3D7_0314000	XM_002808577.1	GO:0005737(cytoplasm);GO:0032780(negative regulation of ATPase activity);GO:0051131(chaperone-mediated protein complex assembly);GO:0051879(Hsp90 protein binding)	NA	NA	NA		NA	2.79091	5.38203	0.518561	-0.947414	0.128775	1	down	no
4794185	PF3D7_0712900	XM_001349000.1	GO:0020002(host cell plasma membrane);GO:0020013(modulation by symbiont of host erythrocyte aggregation);GO:0020030(infected host cell surface knob);GO:0020033(antigenic variation);GO:0020035(cytoadherence to microvasculature, mediated by symbiont protein);GO:0050839(cell adhesion molecule binding)	NA	NA	NA		NA	0.991547	1.8828	0.526634	-0.925127	0.129272	1	down	no
813221	PF3D7_0108500	XM_001350980.1	NA	NA	NA	NA		NA	1094.61	2062.96	0.530598	-0.914308	0.130379	1	down	no
812945	PF3D7_0513100	XM_002808640.1	NA	NA	NA	NA		NA	2.07715	3.98722	0.520952	-0.940776	0.132484	1	down	no
2655133	PF3D7_0721700	XM_001349083.1	GO:0020011(apicoplast)	NA	NA	NA		NA	4.70418	2.2056	2.13284	1.09277	0.133021	1	up	no
810563	PF3D7_1041300	XM_001347654.2	GO:0020002(host cell plasma membrane);GO:0020013(modulation by symbiont of host erythrocyte aggregation);GO:0020030(infected host cell surface knob);GO:0020033(antigenic variation);GO:0020035(cytoadherence to microvasculature, mediated by symbiont protein);GO:0046789(host cell surface receptor binding);GO:0050839(cell adhesion molecule binding)	NA	NA	NA		NA	1.77869	3.34193	0.532233	-0.909871	0.133908	1	down	no
812189	PF3D7_1463900	XM_001348745.2	GO:0044164(host cell cytosol)	NA	NA	NA		NA	0.532317	1.02066	0.521544	-0.939138	0.134168	1	down	no
3885906	PF3D7_0608310	XM_960980.2	NA	NA	NA	NA		NA	3.00962	1.40074	2.1486	1.1034	0.135111	1	up	no
810973	PF3D7_1141600	XM_001348061.1	GO:0004582(dolichyl-phosphate beta-D-mannosyltransferase activity);GO:0005783(endoplasmic reticulum);GO:0006486(protein glycosylation)	00510(N-Glycan biosynthesis)	K00721	EC:2.4.1.83	putative dolichol-phosphate mannosyltransferase [Chlorella sorokiniana]	NA	1.71165	3.28745	0.520662	-0.94158	0.135413	1	down	no
812223	PF3D7_1467300	XM_001348779.1	GO:0019288(isopentenyl diphosphate biosynthetic process, methylerythritol 4-phosphate pathway);GO:0020011(apicoplast)	00900(Terpenoid backbone biosynthesis)	K00099	EC:1.1.1.267	1-deoxy-D-xylulose 5-phosphate reductoisomerase [Rehmannia glutinosa]	NA	1.29953	2.47685	0.524668	-0.930522	0.135459	1	down	no
813675	PF3D7_1322400	XM_001349928.1	NA	NA	NA	NA		NA	3.78868	7.12794	0.531526	-0.911789	0.136287	1	down	no
811728	PF3D7_1414900	XM_001348284.1	GO:0004176(ATP-dependent peptidase activity);GO:0004252(serine-type endopeptidase activity)	NA	NA	NA	lon protease homolog 1, mitochondrial-like [Physcomitrella patens]	NA	0.804682	0.374738	2.14732	1.10254	0.13743	1	up	no
811758	PF3D7_1417800	XM_001348314.1	GO:0005634(nucleus);GO:0005737(cytoplasm);GO:0006260(DNA replication);GO:0051726(regulation of cell cycle)	03030(DNA replication)	K02540	EC:3.6.4.12	DNA replication licensing factor Mcm [Parasponia andersonii]	NA	1.66913	0.791516	2.10877	1.0764	0.141213	1	up	no
811175	PF3D7_1212300	XM_001350495.2	GO:0002244(hematopoietic progenitor cell differentiation);GO:0003341(cilium movement);GO:0005858(axonemal dynein complex);GO:0007018(microtubule-based movement);GO:0008574(ATP-dependent microtubule motor activity, plus-end-directed);GO:0030286(dynein complex);GO:0045503(dynein light chain binding);GO:0045504(dynein heavy chain binding)	NA	NA	NA	hypothetical protein KFL_001400140 [Klebsormidium nitens]	NA	0.300337	0.570432	0.526508	-0.925473	0.142437	1	down	no
813454	PF3D7_0917800	XM_001352013.1	NA	NA	NA	NA		NA	2.13208	1.00018	2.13169	1.092	0.142487	1	up	no
4794155	PF3D7_0413100	XM_001351403.1	GO:0020002(host cell plasma membrane);GO:0020013(modulation by symbiont of host erythrocyte aggregation);GO:0020030(infected host cell surface knob);GO:0020033(antigenic variation);GO:0020035(cytoadherence to microvasculature, mediated by symbiont protein);GO:0050839(cell adhesion molecule binding)	NA	NA	NA		NA	2.24182	4.13864	0.54168	-0.884487	0.1434	1	down	no
812995	PF3D7_0518000	XM_002808651.1	GO:0005634(nucleus);GO:0005737(cytoplasm);GO:0007275(multicellular organism development);GO:0016740(transferase activity);GO:0061630(ubiquitin protein ligase activity)	NA	NA	NA	E3 ubiquitin-protein ligase CSU1 [Selaginella moellendorffii]	NA	28.1999	51.8821	0.543538	-0.879548	0.144997	1	down	no
814256	PF3D7_1355200	XM_001350228.1	NA	NA	NA	NA		NA	1.20071	0.569669	2.10773	1.07569	0.145065	1	up	no
811920	PF3D7_1435700.1	XM_024473362.1;XM_001348476.2	GO:0010494(cytoplasmic stress granule);GO:0010603(regulation of cytoplasmic mRNA processing body assembly);GO:0034063(stress granule assembly);GO:0034063(stress granule assembly)	NA	NA	NA	PREDICTED: polyadenylate-binding protein-interacting protein 4-like isoform X1 [Capsicum annuum]	NA	3.33809	1.6121	2.07065	1.05008	0.147195	1	up	no
814335	PF3D7_0301700	XM_001351058.1	NA	NA	NA	NA		NA	697.294	339.83	2.05189	1.03695	0.148081	1	up	no
810174	PF3D7_1001200	XM_001347265.1	GO:0000062(fatty-acyl-CoA binding);GO:0006631(fatty acid metabolic process)	NA	NA	NA	PREDICTED: acyl-CoA-binding domain-containing protein 1-like [Malus domestica]	NA	8.41581	3.96113	2.1246	1.08719	0.14831	1	up	no
813159	PF3D7_0102200	XM_001350918.1	GO:0030507(spectrin binding)	04141(Protein processing in endoplasmic reticulum)	K09517	NA	chaperone protein dnaJ 10-like [Olea europaea var. sylvestris]	NA	151.09	276.005	0.547417	-0.869287	0.148312	1	down	no
811340	PF3D7_1229900.1	XM_024473397.1;XM_024473398.1	NA	NA	NA	NA		NA	1.35339	0.641166	2.11083	1.07781	0.14985	1	up	no
812270	PF3D7_1472000	XM_001348826.1	GO:0000350(generation of catalytic spliceosome for second transesterification step);GO:0000384(first spliceosomal transesterification activity);GO:0000389(mRNA 3'-splice site recognition);GO:0000974(Prp19 complex);GO:0071012(catalytic step 1 spliceosome);GO:0071013(catalytic step 2 spliceosome);GO:0071014(post-mRNA release spliceosomal complex);GO:0071020(post-spliceosomal complex)	03040(Spliceosome)	K12870	NA	pre-mRNA-splicing factor ISY1 [Klebsormidium nitens]	NA	26.1951	47.8353	0.547612	-0.868775	0.150008	1	down	no
810289	PF3D7_1013400	XM_024473279.1	NA	NA	NA	NA		NA	1.87925	3.46068	0.543029	-0.880898	0.15032	1	down	no
812118	PF3D7_1456300	XM_001348674.1	NA	NA	NA	NA		NA	4.12772	1.99163	2.07253	1.0514	0.151517	1	up	no
2655396	PF3D7_0828100	XM_024473176.1	NA	NA	NA	NA		NA	1.2775	0.616024	2.07378	1.05226	0.154614	1	up	no
814055	PF3D7_1313400	XM_001349835.1	GO:0004386(helicase activity);GO:0020011(apicoplast)	NA	NA	NA		NA	0.893196	0.421045	2.12138	1.085	0.155285	1	up	no
2655185	PF3D7_0722200	XM_001349087.1	GO:0046789(host cell surface receptor binding);GO:1990225(rhoptry neck)	NA	NA	NA		NA	0.776319	1.42846	0.543467	-0.879736	0.15667	1	down	no
811047	PF3D7_1149800	XM_001348135.1	GO:0020002(host cell plasma membrane);GO:0020033(antigenic variation)	NA	NA	NA		NA	6.05524	2.94859	2.0536	1.03816	0.158087	1	up	no
812980	PF3D7_0516500	XM_002808646.1	GO:0005215(transporter activity);GO:0006810(transport);GO:0016021(integral component of membrane)	NA	NA	NA		NA	1.04895	1.93623	0.541747	-0.88431	0.158372	1	down	no
814465	PF3D7_0315200	XM_001351185.1	GO:0002312(B cell activation involved in immune response);GO:0020009(microneme);GO:0030260(entry into host cell);GO:0034235(GPI anchor binding);GO:0043395(heparan sulfate proteoglycan binding)	NA	NA	NA		NA	1.19454	2.15439	0.554466	-0.850829	0.159843	1	down	no
813003	PF3D7_0518800	XM_002808654.1	NA	NA	NA	NA		NA	1.74308	3.25638	0.535282	-0.901629	0.160055	1	down	no
813110	PF3D7_0529800	XM_001351815.1	NA	NA	NA	NA		NA	1.12371	0.551149	2.03885	1.02776	0.160576	1	up	no
814519	PF3D7_0320500	XM_001351239.1	GO:0005634(nucleus);GO:0005737(cytoplasm)	NA	NA	NA		NA	50.7092	25.1947	2.0127	1.00913	0.160862	1	up	no
810178	PF3D7_1001600	XM_001347269.1	GO:0006629(lipid metabolic process);GO:0016020(membrane);GO:0016298(lipase activity)	00561(Glycerolipid metabolism)	K01054	EC:3.1.1.23	hypothetical protein MNEG_9475 [Monoraphidium neglectum]	NA	0.79657	1.46249	0.544669	-0.876549	0.161782	1	down	no
812970	PF3D7_0515600	XM_001351677.1	NA	NA	NA	NA		NA	1.04374	0.50883	2.05125	1.0365	0.162404	1	up	no
2655452	PF3D7_0830500	XM_001349190.1	GO:0005783(endoplasmic reticulum);GO:0020036(Maurer's cleft)	NA	NA	NA		NA	305.185	544.588	0.560396	-0.83548	0.162982	1	down	no
813748	PF3D7_1338600	XM_002809010.1	NA	NA	NA	NA		NA	1.09721	0.533377	2.05709	1.04061	0.164024	1	up	no
811369	PF3D7_1232900	XM_024473402.1	GO:0008270(zinc ion binding);GO:0031123(RNA 3'-end processing);GO:0050265(RNA uridylyltransferase activity)	NA	NA	NA	hypothetical protein ZOSMA_106G00200 [Zostera marina]	NA	5.05244	2.5056	2.01646	1.01182	0.164318	1	up	no
2655389	PF3D7_0819500	XM_002808814.1	GO:0003674(molecular_function);GO:0005739(mitochondrion);GO:0016021(integral component of membrane);GO:0140053(mitochondrial gene expression)	NA	NA	NA	Sporulation RMD1 [Micractinium conductrix]	NA	25.0013	12.4913	2.0015	1.00108	0.165477	1	up	no
2654981	PF3D7_0703800	XM_001348935.1	GO:0003674(molecular_function);GO:0005575(cellular_component)	NA	NA	NA		NA	0.452336	0.829034	0.545618	-0.874036	0.165618	1	down	no
812914	PF3D7_0504600	XM_001351568.1	GO:0003863(3-methyl-2-oxobutanoate dehydrogenase (2-methylpropanoyl-transferring) activity);GO:0006099(tricarboxylic acid cycle);GO:0030062(mitochondrial tricarboxylic acid cycle enzyme complex)	00640(Propanoate metabolism);00280(Valine, leucine and isoleucine degradation)	K00167	EC:1.2.4.4	2-oxoisovalerate dehydrogenase subunit beta 1, mitochondrial isoform X1 [Selaginella moellendorffii]	NA	2.25408	1.09807	2.05276	1.03756	0.165761	1	up	no
812070	PF3D7_1451300	XM_001348626.2	NA	NA	NA	NA		NA	3.10262	1.51498	2.04796	1.03419	0.166551	1	up	no
812568	PF3D7_0414300	XM_002808605.3	NA	NA	NA	NA		NA	48.2809	24.1451	1.99962	0.999723	0.167136	1	up	no
813712	PF3D7_1303200.1	XM_001349723.1;XM_024473215.1	GO:0005484(SNAP receptor activity);GO:0005515(protein binding);GO:0016192(vesicle-mediated transport);GO:0031201(SNARE complex);GO:0031338(regulation of vesicle fusion);GO:0031338(regulation of vesicle fusion)	NA	NA	NA	vesicle-associated membrane protein 727 isoform X2 [Abrus precatorius]	NA	1.6925	3.14205	0.538662	-0.892548	0.167446	1	down	no
813527	PF3D7_0925200	XM_001352086.1	GO:0005730(nucleolus);GO:0008757(S-adenosylmethionine-dependent methyltransferase activity)	NA	NA	NA	hypothetical protein DCAR_021727 [Daucus carota subsp. sativus]	NA	80.4537	142.256	0.565556	-0.822259	0.169252	1	down	no
814000	PF3D7_1304500	XM_001349736.1	GO:0006986(response to unfolded protein);GO:0009408(response to heat)	04141(Protein processing in endoplasmic reticulum)	K13993	NA	hypothetical protein CHLRE_07g318600v5 [Chlamydomonas reinhardtii]	NA	7.55976	3.75172	2.01501	1.01079	0.169989	1	up	no
9221937	PF3D7_0831300	XM_002808847.1	GO:0044164(host cell cytosol)	NA	NA	NA		NA	7.66781	3.8576	1.98772	0.991111	0.170226	1	up	no
3885844	PF3D7_0604500	XM_960942.3	NA	NA	NA	NA		NA	88.1136	154.858	0.568995	-0.813512	0.173099	1	down	no
812789	PF3D7_0220600	XM_001349671.1	GO:0020011(apicoplast)	NA	NA	NA		NA	371.994	188.477	1.97368	0.980886	0.173146	1	up	no
810216	PF3D7_1005700	XM_001347307.2	GO:0004222(metalloendopeptidase activity);GO:0006518(peptide metabolic process)	NA	NA	NA		NA	1.03724	0.510705	2.03099	1.02218	0.174706	1	up	no
813872	PF3D7_1361800	XM_024473251.1	NA	NA	NA	NA		NA	1.15432	0.58214	1.98289	0.987608	0.176256	1	up	no
9221982	PF3D7_1365200	XM_002809057.1	NA	NA	NA	NA		NA	317.234	161.522	1.96403	0.973818	0.177439	1	up	no
812399	PF3D7_0425900	XM_001351526.1	GO:0020002(host cell plasma membrane);GO:0020033(antigenic variation)	NA	NA	NA		NA	2.7822	1.38501	2.00879	1.00633	0.177799	1	up	no
814169	PF3D7_1335800	XM_001350051.1	NA	NA	NA	NA		NA	1.23599	0.609397	2.02822	1.02022	0.178347	1	up	no
812374	PF3D7_0411200	XM_001351389.1	GO:0020011(apicoplast)	NA	NA	NA		NA	4.22255	2.14924	1.96467	0.974286	0.179445	1	up	no
2655007	PF3D7_0702000	XM_002808701.1	GO:0020011(apicoplast)	NA	NA	NA		NA	197.572	344.005	0.574328	-0.800053	0.179706	1	down	no
813081	PF3D7_0526600	XM_001351786.1	NA	NA	NA	NA		NA	0.246345	0.123182	1.99985	0.999889	0.1798	1	up	no
812755	PF3D7_0216900	XM_001349637.1	NA	NA	NA	NA		NA	4.10645	7.1782	0.572072	-0.80573	0.180801	1	down	no
811638	PF3D7_1405900	XM_024473344.1	GO:0003723(RNA binding)	NA	NA	NA		NA	30.5493	53.0501	0.575858	-0.796214	0.181617	1	down	no
9221865	PF3D7_0532000	XR_002273105.1	NA	NA	NA	NA	putative senescence-associated protein, partial [Pisum sativum]	NA	267.887	137.664	1.94595	0.960475	0.18281	1	up	no
811865	PF3D7_1430400	XM_001348421.1	GO:0000045(autophagosome assembly);GO:0000422(autophagy of mitochondrion);GO:0006501(C-terminal protein lipidation);GO:0006995(cellular response to nitrogen starvation);GO:0019776(Atg8 ligase activity);GO:0034045(phagophore assembly site membrane);GO:0034274(Atg12-Atg5-Atg16 complex);GO:0044804(autophagy of nucleus)	NA	NA	NA		NA	3.31007	5.74641	0.576024	-0.795799	0.184473	1	down	no
813511	PF3D7_0923500	XM_001352070.1	NA	NA	NA	NA		NA	0.961721	1.73184	0.555318	-0.848613	0.185413	1	down	no
811062	PF3D7_1200400	XM_001350377.1	GO:0020002(host cell plasma membrane);GO:0020013(modulation by symbiont of host erythrocyte aggregation);GO:0020030(infected host cell surface knob);GO:0020033(antigenic variation);GO:0020035(cytoadherence to microvasculature, mediated by symbiont protein);GO:0046789(host cell surface receptor binding);GO:0050839(cell adhesion molecule binding)	NA	NA	NA		NA	1.00268	1.73606	0.577564	-0.791948	0.186504	1	down	no
814429	PF3D7_0311400	XM_001351151.1	GO:0004674(protein serine/threonine kinase activity);GO:0006468(protein phosphorylation)	04016(MAPK signaling pathway - plant);04075(Plant hormone signal transduction)	K14498	EC:2.7.11.1	sulfur stress regulator [Micractinium conductrix]	NA	0.459205	0.232427	1.9757	0.982361	0.186967	1	up	no
9221913	PF3D7_0725600	XR_002273081.2	NA	NA	NA	NA	hypothetical protein CR513_07769, partial [Mucuna pruriens]	NA	256.134	132.469	1.93354	0.951246	0.187425	1	up	no
811116	PF3D7_1206300	XM_001350436.2	NA	NA	NA	NA		NA	0.577048	1.00189	0.575958	-0.795964	0.187512	1	down	no
812994	PF3D7_0517900	XM_002808650.1	GO:0008270(zinc ion binding)	NA	NA	NA	CONSTANS-like zinc finger protein [Betula luminifera]	NA	2.65806	4.62498	0.574719	-0.799071	0.187742	1	down	no
813297	PF3D7_0901700	XM_002808861.1	NA	NA	NA	NA		NA	4.03843	2.03793	1.98163	0.98669	0.188196	1	up	no
811475	PF3D7_1244000	XM_001350791.1	GO:0020011(apicoplast)	NA	NA	NA	uncharacterized protein LOC112007986 [Quercus suber]	NA	0.677895	0.338352	2.00352	1.00254	0.189009	1	up	no
813179	PF3D7_0104200	XM_001350938.1	NA	NA	NA	NA		NA	10.3204	5.32617	1.93769	0.954335	0.189983	1	up	no
811202	PF3D7_1215400	XM_001350522.1	NA	NA	NA	NA		NA	1.31126	0.66048	1.98532	0.989368	0.190543	1	up	no
814131	PF3D7_1327300	XM_001349988.1	NA	NA	NA	NA		NA	8.72644	4.53893	1.92258	0.943042	0.192479	1	up	no
811450	PF3D7_1241400	XM_001350766.1	NA	NA	NA	NA		NA	0.508937	0.257791	1.97422	0.981285	0.193109	1	up	no
8445032	PF3D7_1148640	XR_002273090.2	GO:0003674(molecular_function);GO:0005575(cellular_component);GO:0006351(transcription, DNA-templated);GO:0006355(regulation of transcription, DNA-templated);GO:0008150(biological_process)	NA	NA	NA	hypothetical protein GLYMA_13G018000 [Glycine max]	NA	3.28654	1.70711	1.9252	0.945012	0.194229	1	up	no
811446	PF3D7_1240900	XM_024473410.1	GO:0020002(host cell plasma membrane);GO:0020013(modulation by symbiont of host erythrocyte aggregation);GO:0020030(infected host cell surface knob);GO:0020033(antigenic variation);GO:0020035(cytoadherence to microvasculature, mediated by symbiont protein);GO:0046789(host cell surface receptor binding);GO:0050839(cell adhesion molecule binding)	NA	NA	NA		NA	12.2607	6.40413	1.9145	0.93697	0.195307	1	up	no
810868	PF3D7_1131100	XM_001347956.1	NA	NA	NA	NA		NA	6.34272	3.30488	1.9192	0.940507	0.197155	1	up	no
811977	PF3D7_1441600	XM_001348533.1	GO:0005737(cytoplasm);GO:0005829(cytosol);GO:0008150(biological_process);GO:0030140(trans-Golgi network transport vesicle);GO:0042609(CD4 receptor binding)	04144(Endocytosis)	K19367	NA	maspardin isoform X2 [Dendrobium catenatum]	NA	1.87225	3.22168	0.58114	-0.783042	0.197369	1	down	no
810874	PF3D7_1131800	XM_001347962.1	GO:0006869(lipid transport);GO:0015485(cholesterol binding)	NA	NA	NA	oxysterol-binding related protein 1 [Petunia integrifolia]	NA	21.8798	11.4807	1.90579	0.930391	0.198609	1	up	no
3885683	PF3D7_0601000	XM_960909.1	GO:0020036(Maurer's cleft)	NA	NA	NA		NA	58.0158	30.453	1.90509	0.929861	0.199092	1	up	no
3885737	PF3D7_0602000	XM_960917.1	NA	NA	NA	NA		NA	0.569994	0.290156	1.96444	0.974118	0.199379	1	up	no
814161	PF3D7_1334300	XM_001350038.1	GO:0043657(host cell)	NA	NA	NA		NA	1.76468	0.897283	1.96669	0.97577	0.20014	1	up	no
811745	PF3D7_1416500	XM_001348301.1	GO:0004354(glutamate dehydrogenase (NADP+) activity);GO:0005829(cytosol);GO:0006536(glutamate metabolic process)	00910(Nitrogen metabolism);00250(Alanine, aspartate and glutamate metabolism);00220(Arginine biosynthesis)	K00262	EC:1.4.1.4	Amino acid dehydrogenase family protein [Klebsormidium nitens]	NA	10.8966	18.4831	0.589544	-0.762328	0.200279	1	down	no
810342	PF3D7_1019100	XM_001347433.1	NA	NA	NA	NA		NA	0.461794	0.793916	0.581666	-0.781737	0.20035	1	down	no
3885790	PF3D7_0603800	XM_960935.2	NA	NA	NA	NA		NA	0.368218	0.634113	0.580682	-0.78418	0.200766	1	down	no
813069	PF3D7_0525500	XM_024473440.1	NA	NA	NA	NA		NA	5.71446	3.00362	1.90252	0.927915	0.200813	1	up	no
9221918	PF3D7_0726000	XR_002273085.2	NA	NA	NA	NA	putative senescence-associated protein, partial [Pisum sativum]	NA	376.433	198.33	1.89801	0.924489	0.201142	1	up	no
812685	PF3D7_0209300	XM_001349567.1	GO:0020011(apicoplast)	00900(Terpenoid backbone biosynthesis)	K01770	EC:4.6.1.12	2-C-methyl-D-erythritol 2,4-cyclodiphosphate synthase [Bathycoccus prasinos]	NA	6.26091	3.25179	1.92538	0.94514	0.202595	1	up	no
814468	PF3D7_0315400	XM_001351188.1	GO:0020011(apicoplast)	NA	NA	NA		NA	3.01994	1.54967	1.94877	0.962562	0.203354	1	up	no
811505	PF3D7_1247200	XM_001350821.1	NA	NA	NA	NA	hypothetical protein Rsub_08506 [Raphidocelis subcapitata]	NA	7.96954	13.5249	0.589249	-0.763051	0.203756	1	down	no
812681	PF3D7_0208900	XM_001349563.1	GO:0009986(cell surface)	NA	NA	NA		NA	0.46617	0.243317	1.9159	0.938019	0.204582	1	up	no
2655365	PF3D7_0831000	XM_001349185.1	NA	NA	NA	NA		NA	50.7784	26.8477	1.89135	0.919417	0.20478	1	up	no
811964	PF3D7_1440200	XM_001348520.2;XM_001348519.1	GO:0004655(porphobilinogen synthase activity);GO:0006783(heme biosynthetic process);GO:0020011(apicoplast);GO:0004222(metalloendopeptidase activity);GO:0006508(proteolysis);GO:0006508(proteolysis)	00860(Porphyrin and chlorophyll metabolism);00860(Porphyrin and chlorophyll metabolism)	K01698	EC:4.2.1.24	MPP-like metallohydrolase [Micractinium conductrix];Porphobilinogen synthase [Zostera marina]	NA	0.911332	0.475175	1.91788	0.939516	0.207358	1	up	no
810256	PF3D7_1010100	XM_001347347.1	GO:0020011(apicoplast)	NA	NA	NA		NA	11.2411	18.8451	0.596498	-0.745411	0.21032	1	down	no
812395	PF3D7_0406400	XM_002808595.1	GO:0004416(hydroxyacylglutathione hydrolase activity);GO:0005829(cytosol);GO:0009438(methylglyoxal metabolic process)	00620(Pyruvate metabolism)	K01069	EC:3.1.2.6	Glyoxylase [Handroanthus impetiginosus]	NA	55.9168	93.4575	0.598312	-0.74103	0.210565	1	down	no
2655460	PF3D7_0828200	XM_001349208.1	GO:0004823(leucine-tRNA ligase activity);GO:0006412(translation);GO:0006429(leucyl-tRNA aminoacylation);GO:0020011(apicoplast)	00970(Aminoacyl-tRNA biosynthesis)	K01869	EC:6.1.1.4	tRNA synthetase class I (I, L, M and V) family protein [Arabidopsis thaliana]	NA	7.23761	3.854	1.87795	0.909159	0.211057	1	up	no
813920	PF3D7_1369400	XM_002809067.1	GO:0016020(membrane)	NA	NA	NA		NA	1.17017	0.620555	1.88569	0.915093	0.211271	1	up	no
9221831	PF3D7_0112700	XR_002273099.1	GO:0003674(molecular_function);GO:0005575(cellular_component);GO:0006351(transcription, DNA-templated);GO:0006355(regulation of transcription, DNA-templated);GO:0008150(biological_process)	NA	NA	NA	hypothetical protein GLYMA_13G021700, partial [Glycine max]	NA	4.30851	2.29667	1.87598	0.907645	0.212963	1	up	no
36312593	PF3D7_1446000	XR_002966696.1	NA	NA	NA	NA		NA	74.9437	39.8282	1.88168	0.912019	0.213129	1	up	no
812305	PF3D7_1475500	XM_001348861.1	GO:0044312(crystalloid)	NA	NA	NA		NA	1.78163	0.944993	1.88534	0.914824	0.213331	1	up	no
3885701	PF3D7_0605300	XM_960950.1	GO:0000780(condensed nuclear chromosome, centromeric region);GO:0005876(spindle microtubule);GO:0007052(mitotic spindle organization);GO:0031616(spindle pole centrosome);GO:0032133(chromosome passenger complex);GO:0032465(regulation of cytokinesis);GO:0035174(histone serine kinase activity);GO:0051233(spindle midzone)	NA	NA	NA	PREDICTED: serine/threonine-protein kinase Aurora-3-like [Juglans regia]	NA	2.53047	1.32845	1.90482	0.929657	0.214304	1	up	no
812874	PF3D7_0501300	XM_001351536.1	GO:0005515(protein binding);GO:0015031(protein transport);GO:0016021(integral component of membrane);GO:0020005(symbiont-containing vacuole membrane);GO:0020036(Maurer's cleft)	NA	NA	NA		NA	3420.65	5684.68	0.601731	-0.732809	0.214435	1	down	no
813829	PF3D7_1352900	XM_024473245.1	NA	NA	NA	NA		NA	30.1558	50.1219	0.601648	-0.733007	0.214901	1	down	no
813255	PF3D7_0112200	XM_001351014.1	GO:0005524(ATP binding);GO:0005887(integral component of plasma membrane);GO:0006810(transport);GO:0042493(response to drug);GO:0043190(ATP-binding cassette (ABC) transporter complex);GO:0043492(ATPase activity, coupled to movement of substances)	02010(ABC transporters)	K05666	NA	ABC transporter C family member 12-like isoform X3 [Cucurbita pepo subsp. pepo]	NA	19.0681	10.2279	1.86433	0.898655	0.215634	1	up	no
3885722	PF3D7_0628100	XM_961171.1	GO:0004842(ubiquitin-protein transferase activity);GO:0016567(protein ubiquitination);GO:0016874(ligase activity)	04120(Ubiquitin mediated proteolysis)	K10587	EC:2.3.2.26	E3 ubiquitin protein ligase [Handroanthus impetiginosus]	NA	0.100341	0.052792	1.90069	0.92652	0.215766	1	up	no
813174	PF3D7_0103700	XM_024473262.1	NA	NA	NA	NA		NA	5.75023	9.58117	0.600159	-0.736582	0.216038	1	down	no
810302	PF3D7_1014700	XM_001347393.1	GO:0009987(cellular process)	NA	NA	NA	prohibitin [Chlamydomonas reinhardtii]	NA	45.9984	24.6863	1.86332	0.897873	0.216644	1	up	no
2655197	PF3D7_0708000	XM_002808723.1	NA	NA	NA	NA		NA	2.23857	1.19525	1.8729	0.905271	0.217516	1	up	no
3885903	PF3D7_0607400	XM_960971.2	GO:0005794(Golgi apparatus);GO:0005886(plasma membrane)	NA	NA	NA	hypothetical protein EUGRSUZ_H00141 [Eucalyptus grandis]	NA	3.41013	5.6758	0.600819	-0.734998	0.217604	1	down	no
2655105	PF3D7_0715200	XM_001349019.1	NA	NA	NA	NA		NA	0.896164	0.477955	1.875	0.906888	0.218791	1	up	no
813764	PF3D7_1340900	XM_001350097.1	GO:0005315(inorganic phosphate transmembrane transporter activity);GO:0005887(integral component of plasma membrane);GO:0006817(phosphate ion transport)	NA	NA	NA	sodium phosphate symporter [Micractinium conductrix]	NA	84.652	139.938	0.604925	-0.725172	0.21885	1	down	no
813670	PF3D7_1321700	XM_001349920.1	GO:0000375(RNA splicing, via transesterification reactions);GO:0003729(mRNA binding);GO:0008380(RNA splicing)	NA	NA	NA	RNA-binding protein 39 isoform X2 [Brachypodium distachyon]	NA	134.235	221.87	0.605018	-0.724951	0.21891	1	down	no
811956	PF3D7_1439500	XM_001348512.2	GO:0016602(CCAAT-binding factor complex)	NA	NA	NA	nuclear transcription factor Y subunit C-2 [Selaginella moellendorffii]	NA	4.08876	6.77318	0.603669	-0.728169	0.219292	1	down	no
3885725	PF3D7_0628500	XM_961174.1	NA	NA	NA	NA		NA	8.60939	4.60738	1.86861	0.901966	0.219887	1	up	no
813241	PF3D7_0110700	XM_001351000.1	GO:0000070(mitotic sister chromatid segregation);GO:0000778(condensed nuclear chromosome kinetochore);GO:0043565(sequence-specific DNA binding);GO:0051382(kinetochore assembly);GO:0061641(CENP-A containing chromatin organization);GO:0098654(CENP-A recruiting complex)	NA	NA	NA	WD-40 repeat-containing protein MSI2 [Solanum lycopersicum]	NA	7.6917	4.13031	1.86226	0.897053	0.220765	1	up	no
2654979	PF3D7_0703200	XM_001348929.1	NA	NA	NA	NA		NA	2.0041	1.0751	1.86411	0.898487	0.221179	1	up	no
813665	PF3D7_1321400	XM_001349917.1	GO:0008270(zinc ion binding)	NA	NA	NA	PREDICTED: probable protein S-acyltransferase 7 [Gossypium hirsutum]	NA	4.61679	7.67751	0.601339	-0.733749	0.22121	1	down	no
811397	PF3D7_1235700	XM_001350715.1	GO:0005739(mitochondrion)	00190(Oxidative phosphorylation)	K02133	EC:3.6.3.14	ATPase, F1 complex beta subunit/V1 complex,C-terminal [Ostreococcus tauri]	NA	3.79976	2.033	1.86904	0.902297	0.221643	1	up	no
810857	PF3D7_1129900	XM_001347945.1	NA	NA	NA	NA		NA	59.628	32.2285	1.85016	0.887653	0.221707	1	up	no
2655162	PF3D7_0726700	XM_001349129.1	GO:0020011(apicoplast)	NA	NA	NA		NA	11.4372	6.16622	1.85482	0.891277	0.225977	1	up	no
812360	PF3D7_0408200	XM_001351360.2	NA	NA	NA	NA		NA	1.64225	2.71967	0.603841	-0.727759	0.227479	1	down	no
813744	PF3D7_1303800	XM_001349729.1	NA	NA	NA	NA		NA	0.206524	0.111486	1.85247	0.889447	0.228297	1	up	no
2655235	PF3D7_0809900	XM_001349391.1	GO:0003700(DNA binding transcription factor activity);GO:0005634(nucleus);GO:0006351(transcription, DNA-templated);GO:0006355(regulation of transcription, DNA-templated);GO:0009555(pollen development);GO:0009793(embryo development ending in seed dormancy);GO:0009909(regulation of flower development);GO:0034647(histone demethylase activity (H3-trimethyl-K4 specific));GO:0046872(metal ion binding);…	NA	NA	NA	uncharacterized protein A4U43_C07F21890 [Asparagus officinalis]	NA	4.95142	8.10154	0.61117	-0.710354	0.228512	1	down	no
811393	PF3D7_1235300	XM_001350711.1	GO:0004842(ubiquitin-protein transferase activity);GO:0030014(CCR4-NOT complex)	03018(RNA degradation)	K10643	EC:2.3.2.27	CCR4-NOT transcription complex subunit 4 [Klebsormidium nitens]	NA	49.4254	80.6678	0.612703	-0.70674	0.229374	1	down	no
814079	PF3D7_1318900	XM_001349889.1	NA	NA	NA	NA		NA	0.60952	1.03858	0.586878	-0.768868	0.229903	1	down	no
810987	PF3D7_1143100	XM_001348075.1	NA	NA	NA	NA		NA	0.804083	0.430893	1.86609	0.900015	0.229944	1	up	no
3885923	PF3D7_0610700	XM_961003.3	NA	NA	NA	NA		NA	55.9362	30.4563	1.83661	0.877043	0.231287	1	up	no
810612	PF3D7_1104900	XM_001347700.1	GO:0004683(calmodulin-dependent protein kinase activity);GO:0005516(calmodulin binding);GO:0005634(nucleus);GO:0005737(cytoplasm);GO:0009931(calcium-dependent protein serine/threonine kinase activity);GO:0018105(peptidyl-serine phosphorylation);GO:0035556(intracellular signal transduction);GO:0046777(protein autophosphorylation)	NA	NA	NA	phosphoenolpyruvate carboxylase kinase 1-like [Olea europaea var. sylvestris]	NA	0.586464	0.313954	1.86799	0.901489	0.232683	1	up	no
812564	PF3D7_0414500	XM_024473394.1	GO:0003676(nucleic acid binding);GO:0016070(RNA metabolic process)	03040(Spliceosome)	K12741	NA	RNA-binding protein musashi/mRNA cleavage and polyadenylation factor I complex, subunit HRP1 [Handroanthus impetiginosus]	NA	7.85541	4.27195	1.83883	0.878792	0.233641	1	up	no
812589	PF3D7_0403100	XM_001351306.1	NA	NA	NA	NA		NA	1.58461	2.5997	0.609535	-0.714219	0.233641	1	down	no
2655310	PF3D7_0807300	XM_001349413.1	GO:0003924(GTPase activity);GO:0005525(GTP binding);GO:0006886(intracellular protein transport);GO:0007264(small GTPase mediated signal transduction);GO:0016020(membrane);GO:0060627(regulation of vesicle-mediated transport)	NA	NA	NA	PREDICTED: ras-related protein RABC1-like [Fragaria vesca subsp. vesca]	NA	78.245	127.016	0.616025	-0.698939	0.234407	1	down	no
810642	PF3D7_1107800	XM_001347730.1	NA	NA	NA	NA		NA	351.612	193.054	1.82131	0.864978	0.234456	1	up	no
813735	PF3D7_1336200	XM_001350055.1	NA	NA	NA	NA		NA	20.2994	11.1109	1.82699	0.869467	0.234676	1	up	no
813148	PF3D7_0101100	XM_001350910.1	GO:0020036(Maurer's cleft)	NA	NA	NA		NA	18.1177	29.4031	0.616181	-0.698573	0.23601	1	down	no
811437	PF3D7_1239700	XM_001350755.1	GO:0004176(ATP-dependent peptidase activity);GO:0004222(metalloendopeptidase activity);GO:0005524(ATP binding);GO:0005739(mitochondrion);GO:0006508(proteolysis)	NA	NA	NA	PREDICTED: ATP-dependent zinc metalloprotease FTSH 1, chloroplastic-like [Populus euphratica]	NA	27.1561	14.9268	1.81928	0.863366	0.236198	1	up	no
811136	PF3D7_1208300	XM_001350456.1	GO:0000036(acyl carrier activity);GO:0005739(mitochondrion);GO:0006633(fatty acid biosynthetic process)	NA	NA	NA		NA	7.85868	4.24493	1.85131	0.888545	0.236402	1	up	no
2655273	PF3D7_0814200	XM_001349347.1	GO:0003677(DNA binding);GO:0003723(RNA binding);GO:0005634(nucleus);GO:0005737(cytoplasm)	03013(RNA transport);03008(Ribosome biogenesis in eukaryotes)	K14525	EC:3.1.26.5	H/ACA ribonucleoprotein complex subunit 1-like isoform X1 [Ziziphus jujuba]	NA	2859.84	4624.99	0.618344	-0.693517	0.237048	1	down	no
811359	PF3D7_1231900	XM_001350677.1	NA	NA	NA	NA		NA	7.19537	3.95299	1.82024	0.864125	0.237403	1	up	no
813965	PF3D7_1314700	XM_001349847.1	GO:0020011(apicoplast)	NA	NA	NA		NA	2.87193	1.56398	1.8363	0.8768	0.238042	1	up	no
811053	PF3D7_1150400	XM_001348140.1	GO:0020002(host cell plasma membrane);GO:0020013(modulation by symbiont of host erythrocyte aggregation);GO:0020030(infected host cell surface knob);GO:0020033(antigenic variation);GO:0020035(cytoadherence to microvasculature, mediated by symbiont protein);GO:0046789(host cell surface receptor binding);GO:0050839(cell adhesion molecule binding)	NA	NA	NA		NA	1.88475	1.03486	1.82125	0.86493	0.238189	1	up	no
2655068	PF3D7_0708700	XM_001348965.1	NA	NA	NA	NA		NA	3.69641	6.03033	0.612971	-0.70611	0.23849	1	down	no
810602	PF3D7_1103800	XM_001347689.1	GO:0000288(nuclear-transcribed mRNA catabolic process, deadenylation-dependent decay);GO:0000932(P-body);GO:0017148(negative regulation of translation);GO:0030015(CCR4-NOT core complex)	03018(RNA degradation)	K12604	NA	hypothetical protein AXG93_4421s1330 [Marchantia polymorpha subsp. ruderalis]	NA	1.64362	0.90345	1.81927	0.863363	0.239821	1	up	no
814513	PF3D7_0319900	XM_001351233.1	GO:0020011(apicoplast)	NA	NA	NA		NA	3.5077	5.69209	0.616241	-0.698434	0.239931	1	down	no
811917	PF3D7_1435400	XM_001348473.1	NA	NA	NA	NA		NA	62.7084	34.6833	1.80803	0.854416	0.242115	1	up	no
813244	PF3D7_0111000	XM_024473104.1	GO:0003777(microtubule motor activity);GO:0005871(kinesin complex);GO:0007018(microtubule-based movement);GO:0016887(ATPase activity)	NA	NA	NA	Kinesin-like protein [Klebsormidium nitens]	NA	0.373938	0.201873	1.85234	0.889351	0.242189	1	up	no
811036	PF3D7_1148800	XM_001348124.2	NA	NA	NA	NA		NA	66.3207	106.572	0.622311	-0.684292	0.24301	1	down	no
812617	PF3D7_0202100	XM_001349499.1	GO:0020011(apicoplast)	NA	NA	NA		NA	148.966	238.854	0.623672	-0.681141	0.244766	1	down	no
814413	PF3D7_0309800	XM_001351135.1	GO:0005634(nucleus);GO:0008150(biological_process)	NA	NA	NA	hypothetical protein TanjilG_32240 [Lupinus angustifolius]	NA	56.9264	91.2711	0.623707	-0.681059	0.245075	1	down	no
813686	PF3D7_1324700	XM_002808984.1	GO:0005484(SNAP receptor activity);GO:0006886(intracellular protein transport);GO:0031201(SNARE complex);GO:0031338(regulation of vesicle fusion)	04130(SNARE interactions in vesicular transport)	K08516	NA	YKT6 protein [Gonium pectorale]	NA	55.2551	88.4905	0.624418	-0.679416	0.24628	1	down	no
814358	PF3D7_0304100	XM_001351080.1	GO:0070258(inner membrane pellicle complex)	NA	NA	NA		NA	3.39202	1.86781	1.81604	0.860793	0.246619	1	up	no
2654931	PF3D7_0703300	XM_001348930.1	NA	NA	NA	NA		NA	44.802	71.7623	0.624311	-0.679662	0.247127	1	down	no
814195	PF3D7_1342000	XM_001350105.1	GO:0003735(structural constituent of ribosome);GO:0006412(translation);GO:0022627(cytosolic small ribosomal subunit)	03010(Ribosome)	K02991	NA	40S ribosomal protein S6-B-like [Quercus suber]	NA	1502.68	2399.67	0.626204	-0.675295	0.248105	1	down	no
810643	PF3D7_1107900	XM_001347731.1	GO:0005886(plasma membrane);GO:0006820(anion transport);GO:0008381(mechanosensitive ion channel activity)	NA	NA	NA	hypothetical protein SELMODRAFT_129656 [Selaginella moellendorffii]	NA	1.02157	0.562141	1.81729	0.861791	0.248461	1	up	no
810864	PF3D7_1130700	XM_001347952.1	GO:0000070(mitotic sister chromatid segregation);GO:0003680(AT DNA binding);GO:0003690(double-stranded DNA binding);GO:0008278(cohesin complex);GO:0016887(ATPase activity)	NA	NA	NA	structural maintenance of chromosomes protein 1, partial [Gossypium raimondii]	NA	0.704501	0.387001	1.82041	0.864264	0.249285	1	up	no
810183	PF3D7_1002100	XM_001347274.1	GO:0020036(Maurer's cleft)	NA	NA	NA		NA	460.179	733.712	0.627193	-0.673019	0.249523	1	down	no
811253	PF3D7_1220900	XM_001350571.1	GO:0000785(chromatin);GO:0003682(chromatin binding);GO:0006333(chromatin assembly or disassembly);GO:0008283(cell proliferation);GO:0031935(regulation of chromatin silencing);GO:0034399(nuclear periphery)	NA	NA	NA		NA	198.095	315.823	0.627234	-0.672924	0.249734	1	down	no
810171	PF3D7_1001000	XM_001347262.1	GO:0020011(apicoplast);GO:0020036(Maurer's cleft)	NA	NA	NA		NA	143.885	80.3702	1.79028	0.840186	0.24997	1	up	no
811543	PF3D7_1251100	XM_001350859.1	NA	NA	NA	NA		NA	57.1249	91.1532	0.626691	-0.674174	0.250184	1	down	no
813429	PF3D7_0915200	XM_001351988.1	NA	NA	NA	NA		NA	4.36944	6.99953	0.624247	-0.679812	0.250447	1	down	no
811646	PF3D7_1406700	XM_001348201.1	GO:0005768(endosome);GO:0006886(intracellular protein transport);GO:0030904(retromer complex);GO:0042147(retrograde transport, endosome to Golgi)	04144(Endocytosis)	K18467	NA	vacuolar protein sorting-associated protein 29 [Cucurbita moschata]	NA	3.45348	1.87022	1.84657	0.884847	0.250679	1	up	no
810645	PF3D7_1108100	XM_001347733.1	NA	NA	NA	NA		NA	0.617583	0.337838	1.82804	0.870301	0.251497	1	up	no
810505	PF3D7_1035700	XM_001347596.1	GO:0005515(protein binding);GO:0009986(cell surface);GO:0030260(entry into host cell);GO:0046812(host cell surface binding)	NA	NA	NA		NA	1.052	0.568079	1.85185	0.888966	0.251603	1	up	no
810249	PF3D7_1009400	XM_001347340.1	GO:0005634(nucleus)	NA	NA	NA	PREDICTED: protein SUPPRESSOR OF FRI 4 [Beta vulgaris subsp. vulgaris]	NA	27.6927	44.1004	0.627947	-0.671286	0.251737	1	down	no
810747	PF3D7_1119300	XM_001347835.1	GO:0000398(mRNA splicing, via spliceosome);GO:0003723(RNA binding);GO:0005686(U2 snRNP)	03040(Spliceosome)	K12836	NA	hypothetical protein MARPO_0091s0013 [Marchantia polymorpha]	NA	99.6441	158.287	0.629516	-0.667685	0.253144	1	down	no
812109	PF3D7_1455300	XM_001348665.1	NA	NA	NA	NA		NA	0.83917	1.35357	0.619966	-0.689739	0.25326	1	down	no
3885851	PF3D7_0622000	XM_961110.1	NA	NA	NA	NA		NA	2.88718	1.57243	1.83613	0.876669	0.25355	1	up	no
810475	PF3D7_1032600	XM_001347566.1	GO:0003674(molecular_function);GO:0005743(mitochondrial inner membrane);GO:0009267(cellular response to starvation);GO:0036170(filamentous growth of a population of unicellular organisms in response to starvation);GO:0036180(filamentous growth of a population of unicellular organisms in response to biotic stimulus);GO:0071216(cellular response to biotic stimulus)	NA	NA	NA	hypothetical protein CEUSTIGMA_g3887.t1 [Chlamydomonas eustigma]	NA	1.95198	3.14775	0.620119	-0.689382	0.254357	1	down	no
812910	PF3D7_0505200	XM_001351574.1	GO:0005200(structural constituent of cytoskeleton);GO:0007010(cytoskeleton organization);GO:0015629(actin cytoskeleton)	NA	NA	NA	hypothetical protein SOVF_071080 [Spinacia oleracea]	NA	3.28709	1.82386	1.80227	0.849814	0.254448	1	up	no
813142	PF3D7_0100400	XM_001350903.1	GO:0020002(host cell plasma membrane);GO:0020033(antigenic variation)	NA	NA	NA		NA	18.4695	10.3446	1.78542	0.836267	0.254993	1	up	no
813044	PF3D7_0522900	XM_001351750.1	NA	NA	NA	NA		NA	0.968552	0.538667	1.79805	0.846436	0.255192	1	up	no
3885960	PF3D7_0602700	XM_960924.1	NA	NA	NA	NA		NA	1.53899	2.4737	0.622138	-0.684694	0.25568	1	down	no
812486	PF3D7_0419800	XM_001351470.1	GO:0003735(structural constituent of ribosome);GO:0005840(ribosome);GO:0006412(translation)	03008(Ribosome biogenesis in eukaryotes)	K11129	NA	H/ACA ribonucleoprotein complex subunit 2-like protein [Physcomitrella patens]	NA	35.084	55.6196	0.630785	-0.66478	0.256083	1	down	no
36312536	PF3D7_1139000	XR_002966649.1	NA	NA	NA	NA		NA	1.36352	2.20416	0.618613	-0.692892	0.256319	1	down	no
812747	PF3D7_0216000	XM_001349629.1	GO:0003678(DNA helicase activity);GO:0006338(chromatin remodeling);GO:0016514(SWI/SNF complex)	NA	NA	NA	probable ATP-dependent DNA helicase CHR12 [Cucurbita moschata]	NA	0.862727	0.479131	1.80061	0.848484	0.256736	1	up	no
813585	PF3D7_0931400	XM_002808930.1	NA	NA	NA	NA		NA	63.9487	101.184	0.632002	-0.661999	0.256863	1	down	no
814200	PF3D7_1342600	XM_001350111.1	GO:0003774(motor activity);GO:0003779(actin binding);GO:0005515(protein binding);GO:0005524(ATP binding);GO:0005886(plasma membrane);GO:0016459(myosin complex);GO:0020039(pellicle);GO:0070258(inner membrane pellicle complex)	NA	NA	NA	myosin-17 [Morus notabilis]	NA	2.93416	1.63753	1.79182	0.841427	0.257658	1	up	no
812864	PF3D7_0508200	XM_002808637.3	GO:0016021(integral component of membrane);GO:0020011(apicoplast)	00600(Sphingolipid metabolism)	K04710	EC:2.3.1.24	LAG1-domain-containing protein [Coccomyxa subellipsoidea C-169]	NA	2.02628	1.11011	1.82531	0.868139	0.258145	1	up	no
811436	PF3D7_1239600	XM_001350754.1	GO:0004417(hydroxyethylthiazole kinase activity);GO:0009228(thiamine biosynthetic process)	00730(Thiamine metabolism)	K00878	EC:2.7.1.50	hypothetical protein CEUSTIGMA_g2516.t1 [Chlamydomonas eustigma]	NA	10.1991	5.72506	1.78149	0.833086	0.258982	1	up	no
2655237	PF3D7_0809600	XM_002808786.1	GO:0004197(cysteine-type endopeptidase activity);GO:0005634(nucleus);GO:0005737(cytoplasm);GO:0005813(centrosome);GO:0051307(meiotic chromosome separation);GO:0072686(mitotic spindle);GO:1901970(positive regulation of mitotic sister chromatid separation)	NA	NA	NA		NA	0.056262	0.092305	0.609523	-0.714248	0.259232	1	down	no
811389	PF3D7_1234900	XM_001350707.1	NA	NA	NA	NA		NA	6.79776	3.75893	1.80843	0.854736	0.261678	1	up	no
810507	PF3D7_1035800	XM_001347598.1	NA	NA	NA	NA		NA	284.855	161.299	1.76601	0.820491	0.26192	1	up	no
812250	PF3D7_1470100	XM_001348806.2	NA	NA	NA	NA		NA	5.3293	3.01503	1.76758	0.821775	0.262311	1	up	no
813113	PF3D7_0530000	XM_001351818.1	NA	NA	NA	NA		NA	51.0191	80.3186	0.635209	-0.654697	0.263099	1	down	no
810879	PF3D7_1132300	XM_001347967.1	GO:0005634(nucleus)	NA	NA	NA		NA	3.32757	1.84395	1.80459	0.851669	0.264341	1	up	no
812183	PF3D7_1463200	XM_001348739.1	GO:0005663(DNA replication factor C complex);GO:0006260(DNA replication);GO:0006271(DNA strand elongation involved in DNA replication);GO:0043626(PCNA complex)	03030(DNA replication);03420(Nucleotide excision repair);03430(Mismatch repair)	K10756	NA	hypothetical protein GPECTOR_8g191 [Gonium pectorale]	NA	3.09085	1.72967	1.78696	0.837508	0.265165	1	up	no
813629	PF3D7_0936100	XM_001352189.1	GO:0020011(apicoplast)	NA	NA	NA		NA	35.1845	55.2413	0.636924	-0.650807	0.265197	1	down	no
813618	PF3D7_0934900	XM_024473213.1	NA	NA	NA	NA		NA	1.12446	0.617885	1.81986	0.863826	0.265441	1	up	no
813171	PF3D7_0103400	XM_001350930.2	GO:0003674(molecular_function)	NA	NA	NA	flagellar/basal body protein, partial [Chlamydomonas reinhardtii]	NA	25.4246	14.4723	1.75678	0.812932	0.267206	1	up	no
813682	PF3D7_1324100	XM_001349945.1	GO:0016020(membrane);GO:0020011(apicoplast)	NA	NA	NA		NA	1.66412	0.928627	1.79203	0.841591	0.267385	1	up	no
813666	PF3D7_1321500.1	XM_001349918.1	GO:0004117(calmodulin-dependent cyclic-nucleotide phosphodiesterase activity);GO:0007165(signal transduction)	00230(Purine metabolism)	K13293	EC:3.1.4.53	hypothetical protein CHLRE_12g509550v5 [Chlamydomonas reinhardtii]	NA	0.626165	0.346596	1.80661	0.853288	0.268427	1	up	no
811496	PF3D7_1246300	XM_001350812.1	NA	NA	NA	NA		NA	79.9142	124.417	0.642309	-0.638662	0.271548	1	down	no
2655216	PF3D7_0812000	XM_001349370.1	NA	NA	NA	NA		NA	0.88208	1.41205	0.62468	-0.67881	0.271852	1	down	no
36312541	PF3D7_1148600	XR_002966654.1	NA	NA	NA	NA	uncharacterized protein LOC111289175 [Durio zibethinus]	NA	4.19247	2.38296	1.75935	0.815043	0.271883	1	up	no
811087	PF3D7_1203400	XM_001350407.1	NA	NA	NA	NA		NA	1.38142	0.782304	1.76584	0.820354	0.272673	1	up	no
814431	PF3D7_0311600	XM_001351153.1	NA	NA	NA	NA		NA	0.902355	0.500942	1.80132	0.849052	0.273073	1	up	no
9221998	PF3D7_1372100	XM_002809079.1	NA	NA	NA	NA		NA	1.72733	0.973314	1.77469	0.827567	0.27353	1	up	no
3885927	PF3D7_0611900	XM_961014.1	GO:0003674(molecular_function);GO:0005575(cellular_component);GO:0008150(biological_process)	NA	NA	NA	protein LSM12 homolog A-like [Physcomitrella patens]	NA	16.9411	9.66551	1.75273	0.809606	0.274003	1	up	no
3885886	PF3D7_0607000	XM_960967.1	GO:0003743(translation initiation factor activity);GO:0006413(translational initiation)	03013(RNA transport)	K03243	NA	Eukaryotic translation initiation factor 5B [Chlorella sorokiniana]	NA	330.47	512.844	0.644386	-0.634003	0.274512	1	down	no
810765	PF3D7_1121100	XM_001347853.2	GO:0020011(apicoplast)	NA	NA	NA		NA	8.05757	12.5083	0.644179	-0.634467	0.275042	1	down	no
2655048	PF3D7_0717200	XM_002808733.1	NA	NA	NA	NA		NA	22.4945	34.9245	0.64409	-0.634666	0.275171	1	down	no
810826	PF3D7_1126800	XM_001347914.1	GO:0003676(nucleic acid binding);GO:0005634(nucleus);GO:0005681(spliceosomal complex);GO:0008380(RNA splicing)	03040(Spliceosome)	K12900	NA	PREDICTED: serine/arginine-rich SC35-like splicing factor SCL28 [Fragaria vesca subsp. vesca]	NA	5.26427	8.18312	0.643308	-0.636418	0.275237	1	down	no
811491	PF3D7_1245800	XM_001350807.2	GO:0005768(endosome);GO:0005794(Golgi apparatus);GO:0006895(Golgi to endosome transport);GO:0030036(actin cytoskeleton organization);GO:0030125(clathrin vesicle coat);GO:0030276(clathrin binding);GO:0032266(phosphatidylinositol-3-phosphate binding);GO:0032511(late endosome to vacuole transport via multivesicular body sorting pathway);GO:0034498(early endosome to Golgi transport);GO:0080025(phosph…	04144(Endocytosis)	K12471	NA	clathrin interactor EPSIN 2-like [Helianthus annuus]	NA	12.8417	19.9581	0.643433	-0.636139	0.275288	1	down	no
814188	PF3D7_1340500	XM_001350093.1	NA	NA	NA	NA		NA	0.503381	0.280695	1.79334	0.842647	0.275622	1	up	no
812921	PF3D7_0504000	XM_001351562.1	GO:0006812(cation transport);GO:0008324(cation transmembrane transporter activity);GO:0015662(ATPase activity, coupled to transmembrane movement of ions, phosphorylative mechanism);GO:0043231(intracellular membrane-bounded organelle)	NA	NA	NA	hypothetical protein SELMODRAFT_439526 [Selaginella moellendorffii]	NA	7.57031	4.35025	1.7402	0.799254	0.276819	1	up	no
3885854	PF3D7_0622300	XM_961113.1	GO:0005794(Golgi apparatus);GO:0005886(plasma membrane)	NA	NA	NA	vacuolar transporter chaperone 4-like [Quercus suber]	NA	1.13375	1.77609	0.638341	-0.647602	0.276967	1	down	no
810716	PF3D7_1116200.1	XM_001347804.2;XM_024473313.1	GO:0000304(response to singlet oxygen);GO:0004359(glutaminase activity);GO:0005829(cytosol);GO:0042819(vitamin B6 biosynthetic process);GO:0042819(vitamin B6 biosynthetic process)	00750(Vitamin B6 metabolism);00750(Vitamin B6 metabolism)	K08681	EC:4.3.3.6	hypothetical protein PHYPA_023728 [Physcomitrella patens];LOW QUALITY PROTEIN: probable pyridoxal 5'-phosphate synthase subunit PDX2 [Carica papaya]	NA	15.7933	24.5387	0.64361	-0.635741	0.277135	1	down	no
813332	PF3D7_0905300	XM_001351891.1	GO:0003777(microtubule motor activity);GO:0005524(ATP binding);GO:0007018(microtubule-based movement);GO:0016887(ATPase activity);GO:0030286(dynein complex)	NA	NA	NA	Dyneins heavy chain [Klebsormidium nitens]	NA	0.137184	0.077235	1.77619	0.828786	0.277912	1	up	no
3885694	PF3D7_0627400	XM_961164.1	GO:0005744(mitochondrial inner membrane presequence translocase complex);GO:0006626(protein targeting to mitochondrion)	NA	NA	NA	hypothetical protein VOLCADRAFT_81742 [Volvox carteri f. nagariensis]	NA	10.7093	6.11169	1.75227	0.809226	0.278193	1	up	no
2655471	PF3D7_0810300	XM_002808789.1	GO:0004722(protein serine/threonine phosphatase activity);GO:0005634(nucleus)	NA	NA	NA	hypothetical protein VOLCADRAFT_121427 [Volvox carteri f. nagariensis]	NA	6.87986	3.94547	1.74374	0.802182	0.278547	1	up	no
812693	PF3D7_0210300	XM_001349575.1	GO:0008028(monocarboxylic acid transmembrane transporter activity);GO:0015718(monocarboxylic acid transport);GO:0016021(integral component of membrane)	NA	NA	NA		NA	1.53936	0.859529	1.79094	0.840714	0.279115	1	up	no
813567	PF3D7_0929200	XM_002808920.1	GO:0003676(nucleic acid binding);GO:0003723(RNA binding)	NA	NA	NA		NA	246.512	380.571	0.647742	-0.626509	0.279629	1	down	no
2655422	PF3D7_0817900	XM_001349310.3	GO:0002720(positive regulation of cytokine production involved in immune response);GO:0003677(DNA binding);GO:0005694(chromosome);GO:0005829(cytosol);GO:0006355(regulation of transcription, DNA-templated);GO:0006359(regulation of transcription by RNA polymerase III);GO:0008301(DNA binding, bending)	NA	NA	NA	FACT complex subunit SSRP1 [Sesamum indicum]	NA	318.62	491.796	0.647869	-0.626225	0.279991	1	down	no
811826	PF3D7_1426500	XM_001348382.1	GO:0005319(lipid transporter activity);GO:0006869(lipid transport);GO:0042626(ATPase activity, coupled to transmembrane movement of substances);GO:0044444(cytoplasmic part)	NA	NA	NA	unknown [Picea sitchensis]	NA	1.53334	0.865584	1.77145	0.824931	0.28024	1	up	no
812459	PF3D7_0422300	XM_001351490.1	GO:0005198(structural molecule activity);GO:0005874(microtubule);GO:0007018(microtubule-based movement)	04145(Phagosome)	K07374	NA	tubulin alpha chain [Coccomyxa subellipsoidea C-169]	NA	72.387	41.817	1.73104	0.79164	0.281385	1	up	no
812144	PF3D7_1458900	XM_001348700.1	GO:0009306(protein secretion);GO:0016192(vesicle-mediated transport);GO:0030173(integral component of Golgi membrane)	NA	NA	NA	Golgi apparatus membrane protein-like protein ECHIDNA [Olea europaea var. sylvestris]	NA	2.67153	4.19292	0.637154	-0.650287	0.283666	1	down	no
2655277	PF3D7_0813700	XM_001349352.1	GO:0020011(apicoplast)	NA	NA	NA		NA	2.24831	1.29394	1.73757	0.79707	0.284152	1	up	no
9221780	PF3D7_0317100	XM_002808582.1	GO:0005886(plasma membrane)	NA	NA	NA		NA	1.92623	1.10061	1.75015	0.807482	0.28419	1	up	no
810713	PF3D7_1115800	XM_001347801.1	NA	NA	NA	NA		NA	219.851	337.754	0.65092	-0.619447	0.284417	1	down	no
812206	PF3D7_1465600	XM_001348762.2	NA	NA	NA	NA		NA	2.778	4.30108	0.645886	-0.63065	0.284699	1	down	no
813949	PF3D7_1301600	XM_001349823.1	GO:0008201(heparin binding);GO:0020009(microneme);GO:0046789(host cell surface receptor binding)	NA	NA	NA		NA	0.598867	0.933529	0.641509	-0.640459	0.284829	1	down	no
811249	PF3D7_1220500	XM_001350567.1	GO:0030490(maturation of SSU-rRNA)	NA	NA	NA	unknown [Lotus japonicus]	NA	1.44411	2.26658	0.637129	-0.650342	0.286026	1	down	no
814306	PF3D7_1366000	XM_001350334.1	NA	NA	NA	NA		NA	100.17	58.0889	1.72442	0.786112	0.286454	1	up	no
2655393	PF3D7_0818400	XM_002808811.1	GO:0000462(maturation of SSU-rRNA from tricistronic rRNA transcript (SSU-rRNA, 5.8S rRNA, LSU-rRNA));GO:0005730(nucleolus);GO:0032040(small-subunit processome)	03008(Ribosome biogenesis in eukaryotes)	K14566	NA	rRNA-processing FCF1-like protein [Chlorella sorokiniana]	NA	39.5183	60.5996	0.652122	-0.616786	0.287321	1	down	no
813287	PF3D7_0115600	XM_001351042.1	GO:0020002(host cell plasma membrane);GO:0020033(antigenic variation)	NA	NA	NA		NA	28.7553	16.6976	1.72212	0.784185	0.287599	1	up	no
2654973	PF3D7_0702300	XM_001348922.1	GO:0009986(cell surface)	NA	NA	NA		NA	159.151	243.538	0.653495	-0.613751	0.288222	1	down	no
810553	PF3D7_1040300	XM_001347644.1	GO:0020002(host cell plasma membrane);GO:0020033(antigenic variation)	NA	NA	NA		NA	2.36495	1.34112	1.76341	0.818369	0.288243	1	up	no
811492	PF3D7_1245900	XM_001350808.1	NA	NA	NA	NA		NA	9.66041	5.58669	1.72918	0.790092	0.288519	1	up	no
812891	PF3D7_0500800	XM_001351531.1	GO:0005515(protein binding);GO:0020002(host cell plasma membrane)	NA	NA	NA		NA	90.0559	137.603	0.654462	-0.611619	0.289651	1	down	no
2655470	PF3D7_0826300	XM_001349226.1	GO:0006351(transcription, DNA-templated);GO:0042800(histone methyltransferase activity (H3-K4 specific));GO:0044212(transcription regulatory region DNA binding);GO:0048188(Set1C/COMPASS complex);GO:0051568(histone H3-K4 methylation)	NA	NA	NA		NA	1.75077	1.0025	1.7464	0.804385	0.290423	1	up	no
811268	PF3D7_1222500	XM_001350586.1	GO:0005524(ATP binding);GO:0005634(nucleus);GO:0005737(cytoplasm);GO:0005829(cytosol);GO:0017178(diphthine-ammonia ligase activity);GO:0017183(peptidyl-diphthamide biosynthetic process from peptidyl-histidine);GO:2000765(regulation of cytoplasmic translation)	NA	NA	NA	hypothetical protein EUGRSUZ_B021512, partial [Eucalyptus grandis]	NA	30.9612	47.357	0.653783	-0.613116	0.290438	1	down	no
811510	PF3D7_1247800	XM_001350826.2	GO:0005764(lysosome);GO:0006508(proteolysis);GO:0008239(dipeptidyl-peptidase activity)	NA	NA	NA	hypothetical protein CR513_52675, partial [Mucuna pruriens]	NA	1.89114	1.08563	1.74197	0.800722	0.292268	1	up	no
814258	PF3D7_1355600	XM_001350231.1	NA	NA	NA	NA		NA	2.80532	1.62026	1.7314	0.791938	0.292365	1	up	no
812885	PF3D7_0506900	XM_001351591.1	GO:0006465(signal peptide processing);GO:0008233(peptidase activity)	NA	NA	NA	hypothetical protein TanjilG_23536 [Lupinus angustifolius]	NA	2.07306	1.20062	1.72666	0.787981	0.294925	1	up	no
812619	PF3D7_0202300	XM_001349501.1	GO:0020011(apicoplast)	NA	NA	NA		NA	2.21371	1.26038	1.75638	0.812607	0.294997	1	up	no
812045	PF3D7_1448500	XM_001348601.1	GO:0005634(nucleus)	NA	NA	NA		NA	0.420019	0.243541	1.72463	0.78629	0.295364	1	up	no
812772	PF3D7_0218600	XM_001349654.1	GO:0003824(catalytic activity);GO:0005886(plasma membrane);GO:0016740(transferase activity)	NA	NA	NA	hypothetical protein SELMODRAFT_99699 [Selaginella moellendorffii]	NA	34.8553	20.4371	1.70549	0.770188	0.295647	1	up	no
814010	PF3D7_1305900	XM_001349750.1	NA	NA	NA	NA		NA	31.5067	18.4577	1.70697	0.771435	0.295809	1	up	no
810502	PF3D7_1035400	XM_001347593.1	GO:0005886(plasma membrane);GO:0009986(cell surface);GO:0020037(heme binding);GO:0030260(entry into host cell)	NA	NA	NA		NA	1.71359	0.975624	1.7564	0.812623	0.296451	1	up	no
813186	PF3D7_0104800	XM_001350945.1	NA	NA	NA	NA		NA	1.36901	0.785996	1.74175	0.800538	0.296639	1	up	no
810901	PF3D7_1134300	XM_001347989.1	NA	NA	NA	NA		NA	0.263351	0.149591	1.76047	0.815964	0.297634	1	up	no
2655057	PF3D7_0705100	XM_001348948.1	GO:0003674(molecular_function);GO:0005575(cellular_component)	NA	NA	NA		NA	1.16478	0.670639	1.73682	0.796449	0.298176	1	up	no
813841	PF3D7_1356900	XM_001350244.1	GO:0004693(cyclin-dependent protein serine/threonine kinase activity);GO:0005634(nucleus);GO:0006468(protein phosphorylation);GO:0007049(cell cycle)	NA	NA	NA	PREDICTED: cell division control protein 2 homolog A-like isoform X1 [Tarenaya hassleriana]	NA	1.82981	2.80317	0.652766	-0.615361	0.299866	1	down	no
813981	PF3D7_1317600	XM_002808972.1	NA	NA	NA	NA		NA	4.73717	7.1912	0.658746	-0.602205	0.29999	1	down	no
8444986	PF3D7_1018300	XM_002585361.1	NA	NA	NA	NA		NA	53.853	81.4314	0.661331	-0.596557	0.300281	1	down	no
2655150	PF3D7_0724000	XM_002808742.1	NA	NA	NA	NA		NA	0.993619	0.581152	1.70974	0.773777	0.300376	1	up	no
813674	PF3D7_1322200	XM_024473223.1	NA	NA	NA	NA		NA	2.16241	1.27096	1.70139	0.766718	0.300511	1	up	no
9221966	PF3D7_0907000	XM_002808873.1	NA	NA	NA	NA		NA	21.4983	32.5675	0.660116	-0.599209	0.302798	1	down	no
2655025	PF3D7_0703900	XM_001348936.2	NA	NA	NA	NA		NA	25.8296	15.2542	1.69328	0.759818	0.302944	1	up	no
3885691	PF3D7_0625700	XM_961147.1	NA	NA	NA	NA		NA	11.0833	6.4132	1.72821	0.789277	0.304722	1	up	no
814036	PF3D7_1310700	XM_001349799.1	NA	NA	NA	NA		NA	2.37438	3.66487	0.647875	-0.626212	0.306049	1	down	no
813699	PF3D7_1329100	XM_001349972.1	GO:0000146(microfilament motor activity);GO:0003774(motor activity);GO:0007010(cytoskeleton organization);GO:0016459(myosin complex);GO:0030048(actin filament-based movement)	NA	NA	NA	myosin-6-like [Cynara cardunculus var. scolymus]	NA	40.813	24.2073	1.68598	0.753586	0.307392	1	up	no
812037	PF3D7_1447900	XM_001348593.1	GO:0005773(vacuole);GO:0006855(drug transmembrane transport);GO:0042626(ATPase activity, coupled to transmembrane movement of substances);GO:0046872(metal ion binding);GO:0046873(metal ion transmembrane transporter activity)	02010(ABC transporters)	K05663	NA	ABC transporter B family member 25, mitochondrial [Selaginella moellendorffii]	NA	38.0911	22.5954	1.68579	0.753423	0.307786	1	up	no
812301	PF3D7_1475100	XM_001348857.1	NA	NA	NA	NA		NA	8.26817	4.90384	1.68606	0.753655	0.308586	1	up	no
3885867	PF3D7_0615500	XM_961048.1	GO:0004693(cyclin-dependent protein serine/threonine kinase activity);GO:0006468(protein phosphorylation);GO:0051726(regulation of cell cycle)	NA	NA	NA	cyclin-dependent kinase G-2 [Morus notabilis]	NA	0.83191	0.479343	1.73552	0.795369	0.30865	1	up	no
813437	PF3D7_0916000	XM_001351996.1	NA	NA	NA	NA		NA	2.15159	1.2709	1.69296	0.759552	0.308889	1	up	no
2655456	PF3D7_0828900	XM_001349201.1	NA	NA	NA	NA		NA	3.8224	2.20488	1.73361	0.79378	0.309806	1	up	no
810181	PF3D7_1001900	XM_001347272.1	GO:0020036(Maurer's cleft)	NA	NA	NA		NA	134.048	200.762	0.667695	-0.582738	0.310286	1	down	no
811671	PF3D7_1409300	XM_001348227.1	GO:0003674(molecular_function);GO:0004190(aspartic-type endopeptidase activity);GO:0005575(cellular_component);GO:0006508(proteolysis);GO:0006511(ubiquitin-dependent protein catabolic process);GO:0043130(ubiquitin binding)	NA	NA	NA	DNA damage-inducible protein 1 isoform X2 [Cucurbita moschata]	NA	3.23061	1.90398	1.69676	0.762786	0.31036	1	up	no
2655097	PF3D7_0713900	XM_002808729.1	NA	NA	NA	NA		NA	44.6967	26.593	1.68077	0.749121	0.310514	1	up	no
8444946	PF3D7_1116100	XM_002585383.1	GO:0020020(food vacuole)	NA	NA	NA		NA	0.495719	0.288428	1.71869	0.781311	0.310772	1	up	no
810203	PF3D7_1004200	XM_001347294.1	NA	NA	NA	NA		NA	1.83152	1.08796	1.68344	0.751413	0.311546	1	up	no
813441	PF3D7_0916400	XM_002808889.1	NA	NA	NA	NA		NA	1.10268	1.6547	0.666392	-0.585557	0.312161	1	down	no
814101	PF3D7_1323200	XM_001349936.1	GO:0000221(vacuolar proton-transporting V-type ATPase, V1 domain);GO:0007035(vacuolar acidification);GO:0020020(food vacuole)	NA	NA	NA		NA	182.771	273.235	0.668916	-0.580102	0.312314	1	down	no
813149	PF3D7_0101200	XM_001350911.1	GO:0030430(host cell cytoplasm)	NA	NA	NA		NA	13.0124	19.4685	0.668382	-0.581255	0.313137	1	down	no
813555	PF3D7_0928000.1	XM_001352114.1;XM_024473205.1	NA	NA	NA	NA		NA	25.2761	37.8821	0.667232	-0.583741	0.31317	1	down	no
811792	PF3D7_1421800	XM_001348348.1	NA	NA	NA	NA		NA	1.92281	1.11821	1.71953	0.782018	0.313213	1	up	no
814439	PF3D7_0312400	XM_001351161.1	GO:0004674(protein serine/threonine kinase activity);GO:0018105(peptidyl-serine phosphorylation);GO:0020036(Maurer's cleft)	NA	NA	NA	Shaggy-related protein kinase theta [Pinus taeda]	NA	16.0996	9.58096	1.68037	0.748783	0.313332	1	up	no
811872	PF3D7_1431100	XM_001348428.1	NA	NA	NA	NA		NA	13.4523	7.99329	1.68295	0.750992	0.313531	1	up	no
812782	PF3D7_0219900	XM_001349664.1	NA	NA	NA	NA		NA	6.11423	9.19261	0.665125	-0.588303	0.314219	1	down	no
813722	PF3D7_1332000	XM_001350015.1	GO:0005484(SNAP receptor activity);GO:0005783(endoplasmic reticulum);GO:0005801(cis-Golgi network);GO:0006886(intracellular protein transport);GO:0031201(SNARE complex);GO:0031338(regulation of vesicle fusion)	04130(SNARE interactions in vesicular transport)	K08490	NA	hypothetical protein SELMODRAFT_131549 [Selaginella moellendorffii]	NA	72.41	108.033	0.670256	-0.577215	0.314476	1	down	no
812964	PF3D7_0515000	XM_001351671.1	GO:0003676(nucleic acid binding)	NA	NA	NA		NA	112.485	167.659	0.670914	-0.575801	0.315078	1	down	no
812950	PF3D7_0513600	XM_001351657.1	GO:0003904(deoxyribodipyrimidine photo-lyase activity);GO:0006281(DNA repair)	NA	NA	NA	Deoxyribodipyrimidine photolyase/cryptochrome [Handroanthus impetiginosus]	NA	8.80311	5.25361	1.67563	0.744704	0.315138	1	up	no
810626	PF3D7_1106300	XM_024473307.1	GO:0020011(apicoplast)	03008(Ribosome biogenesis in eukaryotes);03018(RNA degradation)	K12618	EC:3.1.13.-	5'-3' exoribonuclease 4-like isoform X1 [Medicago truncatula]	NA	2.23699	1.32116	1.69321	0.759762	0.315342	1	up	no
810340	PF3D7_1018900	XM_001347431.1	NA	NA	NA	NA		NA	0.568479	0.870831	0.652801	-0.615286	0.315358	1	down	no
810588	PF3D7_1102300	XM_001347675.2	NA	NA	NA	NA		NA	8.88618	13.2756	0.669359	-0.579147	0.315747	1	down	no
2655259	PF3D7_0817500	XM_001349314.2	GO:0008426(protein kinase C inhibitor activity)	NA	NA	NA	14 kDa zinc-binding protein isoform X1 [Manihot esculenta]	NA	567.841	844.931	0.672056	-0.573346	0.316799	1	down	no
810359	PF3D7_1020800	XM_001347450.2	GO:0004739(pyruvate dehydrogenase (acetyl-transferring) activity);GO:0004742(dihydrolipoyllysine-residue acetyltransferase activity);GO:0006086(acetyl-CoA biosynthetic process from pyruvate);GO:0006099(tricarboxylic acid cycle);GO:0006633(fatty acid biosynthetic process);GO:0016020(membrane);GO:0020011(apicoplast);GO:0045254(pyruvate dehydrogenase complex)	00010(Glycolysis / Gluconeogenesis);00020(Citrate cycle (TCA cycle));00620(Pyruvate metabolism)	K00627	EC:2.3.1.12	dihydrolipoyllysine-residue acetyltransferase component of pyruvate dehydrogenase complex-like protein [Trifolium pratense]	NA	1.35149	2.03114	0.665388	-0.587733	0.317945	1	down	no
812190	PF3D7_1464000	XM_001348746.1	GO:0005634(nucleus);GO:0043486(histone exchange)	NA	NA	NA		NA	78.6004	116.777	0.673079	-0.571153	0.318505	1	down	no
811546	PF3D7_1251400	XM_001350862.1	NA	NA	NA	NA		NA	2.41726	1.42058	1.7016	0.766891	0.318511	1	up	no
812195	PF3D7_1464500	XM_001348751.2	NA	NA	NA	NA		NA	5.40927	3.24152	1.66875	0.738765	0.319137	1	up	no
814412	PF3D7_0309700	XM_001351134.1	NA	NA	NA	NA	Ribosomal protein L7Ae/L30e/S12e/Gadd45 [Ostreococcus tauri]	NA	6.44817	9.58739	0.672568	-0.572248	0.320477	1	down	no
812244	PF3D7_1469400	XM_001348800.1	GO:0005337(nucleoside transmembrane transporter activity)	NA	NA	NA		NA	9.19794	5.49635	1.67346	0.742837	0.320533	1	up	no
3885981	PF3D7_0616400	XM_961057.1	NA	NA	NA	NA		NA	2.83941	1.6996	1.67063	0.740396	0.320747	1	up	no
811471	PF3D7_1243600	XM_001350787.1	GO:0003743(translation initiation factor activity);GO:0006413(translational initiation)	03013(RNA transport)	K03113	NA	PREDICTED: protein translation factor SUI1 homolog 2 [Populus euphratica]	NA	770.005	1141.02	0.674841	-0.567381	0.321254	1	down	no
813348	PF3D7_0907100	XM_001351907.1	NA	NA	NA	NA		NA	0.397054	0.231726	1.71346	0.776915	0.321905	1	up	no
813540	PF3D7_0926500	XM_001352099.1	NA	NA	NA	NA		NA	0.805272	0.477693	1.68575	0.753392	0.322153	1	up	no
810233	PF3D7_1007700	XM_001347324.1	NA	NA	NA	NA		NA	73.1134	43.9866	1.66217	0.733071	0.322265	1	up	no
810437	PF3D7_1028600	XM_001347528.1	NA	NA	NA	NA		NA	4.84987	7.2603	0.667999	-0.582082	0.322462	1	down	no
812742	PF3D7_0215500	XM_001349624.1	NA	NA	NA	NA		NA	16.8825	25.0083	0.675075	-0.56688	0.322625	1	down	no
814152	PF3D7_1333200	XM_001350027.1	GO:0004842(ubiquitin-protein transferase activity);GO:0010564(regulation of cell cycle process);GO:0016567(protein ubiquitination);GO:0016887(ATPase activity);GO:0020011(apicoplast);GO:0030433(ubiquitin-dependent ERAD pathway)	04120(Ubiquitin mediated proteolysis)	K03178	EC:6.2.1.45	Ubiquitin-activating enzyme like [Actinidia chinensis var. chinensis]	NA	8.02099	4.82864	1.66113	0.732164	0.324157	1	up	no
9221867	PF3D7_0614100	XM_002808679.1	NA	NA	NA	NA		NA	1.27049	0.754855	1.6831	0.751117	0.324748	1	up	no
813394	PF3D7_0911700	XM_001351953.1	GO:0020011(apicoplast)	NA	NA	NA	hypothetical protein SOVF_208160 [Spinacia oleracea]	NA	5.42501	3.26273	1.66272	0.733545	0.325046	1	up	no
814408	PF3D7_0309200	XM_001351130.2	GO:0004674(protein serine/threonine kinase activity);GO:0006468(protein phosphorylation)	NA	NA	NA	hypothetical protein MICPUN_113602 [Micromonas commoda]	NA	6.10566	3.67706	1.66048	0.731596	0.325302	1	up	no
811121	PF3D7_1206800	XM_001350441.1	NA	NA	NA	NA		NA	15.4033	9.28876	1.65827	0.729681	0.326271	1	up	no
810329	PF3D7_1017600	XM_001347420.1	NA	NA	NA	NA		NA	195.267	287.948	0.678132	-0.560362	0.326357	1	down	no
813643	PF3D7_0937600	XM_001352204.1	GO:0020002(host cell plasma membrane);GO:0020013(modulation by symbiont of host erythrocyte aggregation);GO:0020030(infected host cell surface knob);GO:0020033(antigenic variation);GO:0020035(cytoadherence to microvasculature, mediated by symbiont protein);GO:0050839(cell adhesion molecule binding)	NA	NA	NA		NA	2.99173	4.42596	0.675951	-0.565009	0.326601	1	down	no
812063	PF3D7_1450600	XM_001348619.1	GO:0003674(molecular_function);GO:0005575(cellular_component);GO:0008150(biological_process)	NA	NA	NA	hypothetical protein BHE74_00005178 [Ensete ventricosum]	NA	4.6596	6.89296	0.675993	-0.56492	0.326857	1	down	no
812089	PF3D7_1453400	XM_001348645.1	NA	NA	NA	NA		NA	2.56488	1.54469	1.66044	0.731568	0.327011	1	up	no
813231	PF3D7_0109600	XM_001350990.1	GO:0005515(protein binding);GO:0005829(cytosol);GO:0009409(response to cold)	NA	NA	NA		NA	6.16092	9.17054	0.671817	-0.57386	0.32727	1	down	no
811041	PF3D7_1149200	XM_001348129.1	GO:0030507(spectrin binding)	NA	NA	NA	PREDICTED: chaperone protein dnaJ 10-like [Daucus carota subsp. sativus]	NA	29.3011	43.1835	0.678527	-0.559522	0.327315	1	down	no
811833	PF3D7_1427200	XM_001348389.2	GO:0005783(endoplasmic reticulum);GO:0016209(antioxidant activity);GO:0016491(oxidoreductase activity);GO:0045454(cell redox homeostasis)	NA	NA	NA		NA	5.99334	8.94156	0.670279	-0.577166	0.327823	1	down	no
2655421	PF3D7_0818000	XM_002808809.1	GO:0071011(precatalytic spliceosome)	03040(Spliceosome)	K12846	NA		NA	17.5184	25.8416	0.677915	-0.560824	0.328088	1	down	no
814048	PF3D7_1312600	XM_001349817.1	GO:0003826(alpha-ketoacid dehydrogenase activity);GO:0005947(mitochondrial alpha-ketoglutarate dehydrogenase complex)	00640(Propanoate metabolism);00280(Valine, leucine and isoleucine degradation)	K00166	EC:1.2.4.4	PREDICTED: 2-oxoisovalerate dehydrogenase subunit alpha 2, mitochondrial [Camelina sativa]	NA	2.25904	1.33808	1.68827	0.755542	0.32825	1	up	no
813495	PF3D7_0921900	XM_001352054.1	NA	NA	NA	NA		NA	267.902	393.87	0.680178	-0.556016	0.329747	1	down	no
813254	PF3D7_0112100	XM_001351013.1	NA	NA	NA	NA		NA	2.2484	3.37976	0.665253	-0.588025	0.33113	1	down	no
2654980	PF3D7_0703400	XM_001348931.1	NA	NA	NA	NA		NA	0.676636	0.397131	1.70381	0.768765	0.332826	1	up	no
810460	PF3D7_1031000	XM_001347551.1	GO:0005886(plasma membrane);GO:0046658(anchored component of plasma membrane)	NA	NA	NA		NA	8.80189	12.9705	0.67861	-0.559346	0.332838	1	down	no
810287	PF3D7_1013200	XM_001347378.1	NA	NA	NA	NA		NA	10.4263	6.32625	1.64811	0.720811	0.333252	1	up	no
810827	PF3D7_1126900	XM_001347915.2	GO:0000398(mRNA splicing, via spliceosome);GO:0003723(RNA binding);GO:0005685(U1 snRNP);GO:0071013(catalytic step 2 spliceosome)	03040(Spliceosome)	K11098	NA	probable small nuclear ribonucleoprotein F [Carica papaya]	NA	162.869	238.465	0.682989	-0.550065	0.334813	1	down	no
2654957	PF3D7_0711700	XM_001348994.1	GO:0020002(host cell plasma membrane);GO:0020013(modulation by symbiont of host erythrocyte aggregation);GO:0020030(infected host cell surface knob);GO:0020033(antigenic variation);GO:0020035(cytoadherence to microvasculature, mediated by symbiont protein);GO:0050839(cell adhesion molecule binding)	NA	NA	NA		NA	4.69764	6.87625	0.683168	-0.549687	0.33539	1	down	no
811140	PF3D7_1208700	XM_001350460.1	NA	NA	NA	NA		NA	0.848945	1.28463	0.660848	-0.59761	0.336344	1	down	no
813140	PF3D7_0100200	XM_001350901.1	GO:0020002(host cell plasma membrane);GO:0020033(antigenic variation)	NA	NA	NA		NA	2.26857	1.34995	1.68048	0.748873	0.336953	1	up	no
2655043	PF3D7_0716400	XM_024473135.1	NA	NA	NA	NA		NA	41.6186	60.748	0.685103	-0.545606	0.338815	1	down	no
810477	PF3D7_1032900	XM_001347568.2	NA	NA	NA	NA		NA	11.0314	6.73522	1.63787	0.711822	0.339109	1	up	no
812022	PF3D7_1446300	XM_001348578.1	GO:0020011(apicoplast)	NA	NA	NA		NA	3.92325	2.39033	1.6413	0.714836	0.3393	1	up	no
811103	PF3D7_1205000	XM_001350423.2	GO:0003674(molecular_function);GO:0005575(cellular_component);GO:0005737(cytoplasm);GO:0016020(membrane)	NA	NA	NA		NA	2.18531	3.1994	0.683038	-0.549962	0.339926	1	down	no
2655320	PF3D7_0804800	XM_001349433.1	GO:0003755(peptidyl-prolyl cis-trans isomerase activity);GO:0006457(protein folding);GO:0016018(cyclosporin A binding)	03040(Spliceosome)	K09567	EC:5.2.1.8	PREDICTED: peptidyl-prolyl cis-trans isomerase CYP22 [Camelina sativa]	NA	187.14	272.166	0.687594	-0.54037	0.34166	1	down	no
3885798	PF3D7_0617900	XM_961071.1	GO:0000786(nucleosome);GO:0003677(DNA binding);GO:0051276(chromosome organization)	NA	NA	NA	histone H3.3 isoform X2 [Selaginella moellendorffii]	NA	586.244	852.212	0.687908	-0.539712	0.342078	1	down	no
814109	PF3D7_1324400	XM_001349948.1	GO:0005758(mitochondrial intermembrane space);GO:1990050(phosphatidic acid transporter activity)	NA	NA	NA		NA	84.4015	122.759	0.687539	-0.540488	0.342089	1	down	no
9221911	PF3D7_0831700	XM_024473179.1	GO:0005515(protein binding);GO:0005634(nucleus);GO:0005737(cytoplasm);GO:0006986(response to unfolded protein);GO:0009408(response to heat);GO:0031072(heat shock protein binding)	03040(Spliceosome);04141(Protein processing in endoplasmic reticulum);04144(Endocytosis)	K03283	NA	heat shock protein hsp70-A1 [Ettlia sp. YC001]	NA	5314.97	7725.09	0.688013	-0.539492	0.342094	1	down	no
813438	PF3D7_0916100	XM_024473198.1	GO:0005783(endoplasmic reticulum);GO:0045454(cell redox homeostasis)	NA	NA	NA		NA	20.0127	29.1567	0.686386	-0.542909	0.342496	1	down	no
811293	PF3D7_1225000	XM_001350611.2	NA	NA	NA	NA		NA	0.38759	0.22964	1.68782	0.755157	0.342709	1	up	no
813453	PF3D7_0917700	XM_001352012.1	GO:0003924(GTPase activity);GO:0005524(ATP binding);GO:0005634(nucleus);GO:0005737(cytoplasm);GO:0005874(microtubule);GO:0009658(chloroplast organization);GO:0009793(embryo development ending in seed dormancy);GO:0032502(developmental process);GO:0051301(cell division);GO:1902182(shoot apical meristem development)	NA	NA	NA	GPN-loop GTPase QQT1-like isoform X1 [Citrus sinensis]	NA	2.36704	3.47037	0.682069	-0.55201	0.343066	1	down	no
813026	PF3D7_0521000	XM_001351732.1	NA	NA	NA	NA		NA	48.4186	70.3282	0.688466	-0.538542	0.343235	1	down	no
810322	PF3D7_1016900	XM_001347413.2	GO:0020005(symbiont-containing vacuole membrane)	NA	NA	NA		NA	123.261	75.4988	1.63262	0.707192	0.343238	1	up	no
814219	PF3D7_1348400	XM_001350161.1	NA	NA	NA	NA		NA	0.239894	0.143978	1.66619	0.736549	0.343296	1	up	no
812777	PF3D7_0219400.1	XM_001349659.3	GO:0005783(endoplasmic reticulum);GO:0006486(protein glycosylation);GO:0030968(endoplasmic reticulum unfolded protein response)	NA	NA	NA	stress-associated endoplasmic reticulum protein 2-like [Cicer arietinum]	NA	300.918	184.614	1.62998	0.704856	0.343876	1	up	no
813077	PF3D7_0526200.1	XM_002808668.3;XM_024473441.1	GO:0043087(regulation of GTPase activity);GO:0043087(regulation of GTPase activity)	04144(Endocytosis);04144(Endocytosis)	K12486	NA	hypothetical protein CBR_g23026 [Chara braunii]	NA	1.44277	0.864157	1.66957	0.739474	0.345112	1	up	no
3885896	PF3D7_0615900	XM_961052.1	NA	NA	NA	NA		NA	43.474	26.7191	1.62708	0.702283	0.345658	1	up	no
810848	PF3D7_1129000	XM_001347936.1	GO:0004766(spermidine synthase activity);GO:0005829(cytosol);GO:0008295(spermidine biosynthetic process)	00270(Cysteine and methionine metabolism);00330(Arginine and proline metabolism);00410(beta-Alanine metabolism);00480(Glutathione metabolism)	K00797	EC:2.5.1.16	PREDICTED: spermidine synthase 2 [Camelina sativa]	NA	116.41	168.563	0.690602	-0.534074	0.346562	1	down	no
812876	PF3D7_0507600	XM_001351598.1	GO:0030154(cell differentiation)	03018(RNA degradation)	K12606	NA	cell differentiation protein RCD1 homolog isoform X1 [Phalaenopsis equestris]	NA	10.2769	14.8997	0.689742	-0.535871	0.346691	1	down	no
810434	PF3D7_1028300	XM_001347525.1	GO:0006364(rRNA processing);GO:0042254(ribosome biogenesis)	NA	NA	NA		NA	40.1154	58.0784	0.690711	-0.533846	0.347247	1	down	no
9222008	PF3D7_1370300	XM_002809070.1	GO:0020036(Maurer's cleft)	NA	NA	NA		NA	3389.7	4903.43	0.691291	-0.532635	0.347403	1	down	no
813559	PF3D7_0928400	XM_001352118.1	NA	NA	NA	NA		NA	47.6409	68.9342	0.691107	-0.53302	0.348163	1	down	no
814394	PF3D7_0307700	XM_001351116.1	NA	NA	NA	NA		NA	2.40889	1.4793	1.6284	0.703456	0.348863	1	up	no
810161	PF3D7_1000200	XM_001347253.2	GO:0020002(host cell plasma membrane);GO:0020033(antigenic variation)	NA	NA	NA		NA	6.92518	4.23626	1.63474	0.70906	0.348867	1	up	no
813290	PF3D7_0900200	XM_001351842.1	GO:0020002(host cell plasma membrane);GO:0020033(antigenic variation)	NA	NA	NA		NA	7.76618	4.75957	1.6317	0.706373	0.349267	1	up	no
812841	PF3D7_0509600	XM_001351618.1	GO:0004816(asparagine-tRNA ligase activity);GO:0006421(asparaginyl-tRNA aminoacylation);GO:0020011(apicoplast)	00970(Aminoacyl-tRNA biosynthesis)	K01893	EC:6.1.1.22	asparaginyl-tRNA synthetase [Bathycoccus prasinos]	NA	24.6647	15.2055	1.62209	0.697853	0.349971	1	up	no
2655190	PF3D7_0720600	XM_001349071.1	NA	NA	NA	NA		NA	154.52	223.045	0.692774	-0.529543	0.35009	1	down	no
812454	PF3D7_0404300	XM_024473345.1	GO:0020011(apicoplast);GO:0046907(intracellular transport)	NA	NA	NA		NA	227.397	328.14	0.692987	-0.529099	0.350218	1	down	no
810593	PF3D7_1102800	XM_001347680.1	GO:0020005(symbiont-containing vacuole membrane)	NA	NA	NA		NA	17223.6	24836.2	0.693486	-0.528062	0.350961	1	down	no
814489	PF3D7_0317500	XM_001351209.1	GO:0003777(microtubule motor activity);GO:0005871(kinesin complex)	NA	NA	NA	kinesin-like protein KIN-5A [Phalaenopsis equestris]	NA	2.17437	1.33733	1.62591	0.701244	0.351742	1	up	no
810428	PF3D7_1027700.1	XM_001347519.2;XM_024473291.1	GO:0005509(calcium ion binding);GO:0005813(centrosome);GO:0031965(nuclear membrane);GO:0031965(nuclear membrane)	NA	NA	NA	EF-Hand superfamily protein [Klebsormidium nitens]	NA	3.49156	5.117	0.682345	-0.551426	0.35202	1	down	no
810884	PF3D7_1132700	XM_001347972.1	GO:0003735(structural constituent of ribosome);GO:0005762(mitochondrial large ribosomal subunit);GO:0006412(translation)	03010(Ribosome)	K02886	NA	ribosomal protein L2 [Parachlorella kessleri]	NA	16.7677	24.1983	0.692928	-0.529222	0.352196	1	down	no
813031	PF3D7_0521500	XM_001351737.1	GO:0004730(pseudouridylate synthase activity);GO:0006364(rRNA processing)	NA	NA	NA	Pseudouridine synthase family protein [Arabidopsis thaliana]	NA	5.18703	3.19101	1.62552	0.700898	0.353097	1	up	no
811761	PF3D7_1418200	XM_001348317.2	NA	NA	NA	NA		NA	2.70337	3.97564	0.679983	-0.55643	0.353898	1	down	no
3885707	PF3D7_0605900	XM_960956.1	GO:0016021(integral component of membrane);GO:0019368(fatty acid elongation, unsaturated fatty acid)	00062(Fatty acid elongation)	K10249	EC:2.3.1.199	elongation of very long chain fatty acids protein 5-like [Physcomitrella patens]	NA	6.08296	8.80021	0.691228	-0.532766	0.354528	1	down	no
813560	PF3D7_0928500	XM_024473206.1	NA	NA	NA	NA		NA	17.4465	25.1852	0.69273	-0.529635	0.354736	1	down	no
814107	PF3D7_1323900	XM_001349943.1	NA	NA	NA	NA		NA	51.6391	74.2366	0.695601	-0.523667	0.354887	1	down	no
812663	PF3D7_0207100	XM_001349545.2	GO:0003674(molecular_function);GO:0005575(cellular_component);GO:0005737(cytoplasm);GO:0016020(membrane)	NA	NA	NA		NA	0.5197	0.316065	1.64428	0.717458	0.355401	1	up	no
9221844	PF3D7_0112300	XR_002273095.1	NA	NA	NA	NA	uncharacterized protein LOC111289175 [Durio zibethinus]	NA	3.36562	2.07286	1.62366	0.699248	0.356045	1	up	no
811559	PF3D7_1252900	XM_001350875.2	NA	NA	NA	NA		NA	6.39745	9.34395	0.684663	-0.546534	0.356518	1	down	no
812554	PF3D7_0415400	XM_001351426.1	GO:0006886(intracellular protein transport);GO:0030126(COPI vesicle coat)	NA	NA	NA	coatomer subunit zeta-2-like [Physcomitrella patens]	NA	81.7957	50.7436	1.61194	0.688799	0.356963	1	up	no
814382	PF3D7_0306400	XM_001351104.1	GO:0004368(glycerol-3-phosphate dehydrogenase activity);GO:0005739(mitochondrion);GO:0006127(glycerophosphate shuttle)	00564(Glycerophospholipid metabolism)	K00111	EC:1.1.5.3	glycerol-3-phosphate dehydrogenase, mitochondrial-like [Quercus suber]	NA	0.697902	1.02157	0.683164	-0.549696	0.357236	1	down	no
814235	PF3D7_1351800.1	XM_024473243.1;XM_024473242.1	NA	NA	NA	NA		NA	5.60683	8.0825	0.693701	-0.527615	0.357614	1	down	no
814028	PF3D7_1309100	XM_001349783.1	GO:0003735(structural constituent of ribosome);GO:0006412(translation);GO:0022625(cytosolic large ribosomal subunit)	03010(Ribosome)	K02896	NA	Ribosomal protein L24e-related [Ostreococcus tauri]	NA	2262.92	3242.18	0.697962	-0.51878	0.358299	1	down	no
811291	PF3D7_1224800	XM_001350609.1	NA	NA	NA	NA		NA	1.59813	2.34585	0.681257	-0.553729	0.358827	1	down	no
813696	PF3D7_1326500	XM_002808989.1	NA	NA	NA	NA		NA	0.467211	0.286159	1.6327	0.707257	0.359044	1	up	no
813458	PF3D7_0918200.1	XM_002808893.1	GO:2000234(positive regulation of rRNA processing)	03010(Ribosome)	K02906	NA	hypothetical protein TSUD_310700 [Trifolium subterraneum]	NA	28.868	41.3665	0.697859	-0.518992	0.359368	1	down	no
813119	PF3D7_0530600	XM_001351824.1	GO:0005634(nucleus)	NA	NA	NA	hypothetical protein CEUSTIGMA_g8492.t1 [Chlamydomonas eustigma]	NA	16.8424	24.1386	0.697737	-0.519246	0.359394	1	down	no
2655439	PF3D7_0814500	XM_001349343.1	NA	NA	NA	NA		NA	8.51746	12.2014	0.69807	-0.518557	0.360171	1	down	no
9222003	PF3D7_1344300	XM_024473234.1	GO:0005575(cellular_component);GO:0008150(biological_process);GO:0008270(zinc ion binding)	NA	NA	NA		NA	8.02497	4.98949	1.60837	0.685603	0.360265	1	up	no
812029	PF3D7_1446900	XM_001348585.3	GO:0020011(apicoplast)	NA	NA	NA	PREDICTED: glutaminyl-peptide cyclotransferase [Vitis vinifera]	NA	15.077	21.6115	0.697637	-0.519452	0.360495	1	down	no
812031	PF3D7_1447100	XM_001348587.1	NA	NA	NA	NA		NA	144.676	206.93	0.699152	-0.516323	0.360693	1	down	no
812428	PF3D7_0424400	XM_001351511.1	GO:0020003(symbiont-containing vacuole);GO:0020036(Maurer's cleft);GO:0044164(host cell cytosol);GO:0044228(host cell surface)	NA	NA	NA		NA	1.11987	1.60849	0.696224	-0.522377	0.360782	1	down	no
813624	PF3D7_0935600	XM_001352184.1	NA	NA	NA	NA		NA	581.796	831.721	0.699509	-0.515586	0.360835	1	down	no
813091	PF3D7_0527600	XM_024473442.1	NA	NA	NA	NA		NA	7.45525	10.6921	0.69727	-0.520211	0.360922	1	down	no
2654993	PF3D7_0730900	XM_001349167.1	NA	NA	NA	NA		NA	997.435	621.622	1.60457	0.682185	0.361188	1	up	no
812339	PF3D7_1478600	XM_001348895.1	GO:0030430(host cell cytoplasm)	NA	NA	NA		NA	660.496	411.691	1.60435	0.681989	0.361364	1	up	no
810804	PF3D7_1124600	XM_001347892.1	GO:0004305(ethanolamine kinase activity);GO:0005737(cytoplasm);GO:0006629(lipid metabolic process);GO:0006646(phosphatidylethanolamine biosynthetic process);GO:0006656(phosphatidylcholine biosynthetic process)	00564(Glycerophospholipid metabolism)	K00894	EC:2.7.1.82	PREDICTED: probable ethanolamine kinase isoform X1 [Daucus carota subsp. sativus]	NA	8.84206	12.6516	0.698889	-0.516865	0.362986	1	down	no
811584	PF3D7_1402200	XM_001348161.1	NA	NA	NA	NA		NA	4.79739	2.95397	1.62405	0.699597	0.363039	1	up	no
810688	PF3D7_1113300	XM_001347776.1	GO:0005459(UDP-galactose transmembrane transporter activity);GO:0016020(membrane)	NA	NA	NA	UDP-galactose transporter related protein [Klebsormidium nitens]	NA	1.9017	1.15605	1.64499	0.718079	0.36305	1	up	no
810173	PF3D7_1001100.1	XM_001347264.2;XM_024473272.1	GO:0000062(fatty-acyl-CoA binding);GO:0006631(fatty acid metabolic process);GO:0006631(fatty acid metabolic process)	NA	NA	NA		NA	12.5582	17.9393	0.700042	-0.514488	0.363736	1	down	no
813108	PF3D7_0529500	XM_001351813.1	GO:0003723(RNA binding);GO:0051726(regulation of cell cycle)	NA	NA	NA	malignant T-cell-amplified sequence 1 homolog [Sesamum indicum]	NA	93.9059	133.872	0.701463	-0.511562	0.364558	1	down	no
3885774	PF3D7_0612600	XM_961020.1	GO:0000049(tRNA binding);GO:0002098(tRNA wobble uridine modification);GO:0002143(tRNA wobble position uridine thiolation);GO:0002144(cytosolic tRNA wobble base thiouridylase complex);GO:0003674(molecular_function);GO:0003723(RNA binding);GO:0005575(cellular_component);GO:0005737(cytoplasm);GO:0005739(mitochondrion);GO:0008033(tRNA processing);GO:0016740(transferase activity);GO:0034227(tRNA thio-…	04122(Sulfur relay system)	K14168	EC:2.7.7.-	cytoplasmic tRNA 2-thiolation protein 1-like [Physcomitrella patens]	NA	44.7729	27.9627	1.60117	0.679123	0.364654	1	up	no
812877	PF3D7_0501200	XM_001351535.1	GO:0005515(protein binding);GO:0009986(cell surface);GO:0020036(Maurer's cleft);GO:0030430(host cell cytoplasm)	NA	NA	NA		NA	638.767	399.28	1.5998	0.677889	0.364687	1	up	no
811649	PF3D7_1407000	XM_001348204.1	GO:0044312(crystalloid)	NA	NA	NA	predicted protein [Chlamydomonas reinhardtii]	NA	0.812964	0.501448	1.62123	0.697091	0.366403	1	up	no
810533	PF3D7_1038600	XM_001347624.2	NA	NA	NA	NA		NA	3.79152	5.4221	0.699272	-0.516075	0.366996	1	down	no
810631	PF3D7_1106800	XM_001347719.2	GO:0006468(protein phosphorylation);GO:0007169(transmembrane receptor protein tyrosine kinase signaling pathway)	04016(MAPK signaling pathway - plant);04075(Plant hormone signal transduction)	K14510	EC:2.7.11.1	probable serine/threonine-protein kinase SIS8 isoform X1 [Coffea arabica]	NA	2.98434	4.2536	0.701603	-0.511273	0.367066	1	down	no
810487	PF3D7_1033900	XM_001347578.1	GO:0004842(ubiquitin-protein transferase activity);GO:0006511(ubiquitin-dependent protein catabolic process)	04120(Ubiquitin mediated proteolysis)	K10576	EC:2.3.2.23	ubiquitin-conjugating enzyme E2-23 kDa-like [Manihot esculenta]	NA	5.23659	7.5011	0.698109	-0.518475	0.368261	1	down	no
813858	PF3D7_1359600	XM_002809043.1	NA	NA	NA	NA		NA	1.05525	0.65716	1.60577	0.683267	0.368273	1	up	no
811877	PF3D7_1431600	XM_001348433.1	GO:0004775(succinate-CoA ligase (ADP-forming) activity);GO:0005739(mitochondrion);GO:0005759(mitochondrial matrix);GO:0006099(tricarboxylic acid cycle);GO:0006104(succinyl-CoA metabolic process)	00020(Citrate cycle (TCA cycle));00640(Propanoate metabolism)	K01900	EC:6.2.1.4;EC:6.2.1.5	succinate--CoA ligase [ADP-forming] subunit beta, mitochondrial-like [Quercus suber]	NA	2.0536	1.2716	1.61497	0.691508	0.368353	1	up	no
812032	PF3D7_1447200	XM_001348588.1	NA	NA	NA	NA		NA	93.2073	132.296	0.704535	-0.505257	0.369307	1	down	no
813226	PF3D7_0109100	XM_001350985.1	GO:0044312(crystalloid)	NA	NA	NA		NA	1.26187	0.781182	1.61533	0.691833	0.369379	1	up	no
810231	PF3D7_1007400	XM_001347322.2	NA	NA	NA	NA		NA	9.0407	12.89	0.701373	-0.511746	0.369403	1	down	no
2654966	PF3D7_0719100	XM_001349057.1	NA	NA	NA	NA		NA	13.9218	8.6826	1.60342	0.681149	0.369796	1	up	no
814032	PF3D7_1309700	XM_001349789.1	GO:0005768(endosome);GO:0006904(vesicle docking involved in exocytosis);GO:0007032(endosome organization);GO:0007040(lysosome organization);GO:0030674(protein binding, bridging);GO:0030897(HOPS complex);GO:0035542(regulation of SNARE complex assembly)	NA	NA	NA	PREDICTED: vacuolar protein sorting-associated protein 18 homolog [Gossypium arboreum]	NA	4.27451	6.0691	0.704307	-0.505724	0.37057	1	down	no
3885817	PF3D7_0631300	XM_961201.1	GO:0020036(Maurer's cleft)	NA	NA	NA	DNAJ heat shock N-terminal domain-containing protein [Arabidopsis thaliana]	NA	14.447	9.05104	1.59617	0.674615	0.37072	1	up	no
812004	PF3D7_1444400	XM_001348560.1	GO:0020011(apicoplast)	NA	NA	NA		NA	3.58074	2.23268	1.60379	0.681482	0.371485	1	up	no
811904	PF3D7_1434100	XM_001348460.1	GO:0008479(queuine tRNA-ribosyltransferase activity)	NA	NA	NA		NA	18.0722	11.3496	1.59232	0.671128	0.372267	1	up	no
814333	PF3D7_0301500	XM_001351056.1	GO:0020011(apicoplast)	NA	NA	NA		NA	49.1714	30.9025	1.59118	0.670094	0.372416	1	up	no
811212	PF3D7_1216500	XM_001350532.1	GO:0005774(vacuolar membrane);GO:0005886(plasma membrane);GO:0020005(symbiont-containing vacuole membrane);GO:0035891(exit from host cell);GO:0044310(osmiophilic body)	NA	NA	NA		NA	81.2127	51.0838	1.58979	0.668837	0.373087	1	up	no
9221889	PF3D7_0831800	XM_002808697.2	GO:0020020(food vacuole)	NA	NA	NA		NA	24044.7	33971	0.707802	-0.498583	0.374496	1	down	no
813238	PF3D7_0110400	XM_001350997.1	GO:0001193(maintenance of transcriptional fidelity during DNA-templated transcription elongation from RNA polymerase II promoter);GO:0003899(DNA-directed 5'-3' RNA polymerase activity);GO:0005665(DNA-directed RNA polymerase II, core complex);GO:0006283(transcription-coupled nucleotide-excision repair);GO:0006367(transcription initiation from RNA polymerase II promoter)	00230(Purine metabolism);00240(Pyrimidine metabolism);03020(RNA polymerase)	K03017	NA	PREDICTED: DNA-directed RNA polymerases II, IV and V subunit 9A-like [Brassica oleracea var. oleracea]	NA	102.621	144.996	0.707751	-0.498686	0.37503	1	down	no
3885815	PF3D7_0631100	XM_961200.1	NA	NA	NA	NA		NA	8.24009	11.6659	0.706341	-0.501563	0.37541	1	down	no
810941	PF3D7_1138400	XM_001348029.1	GO:0004383(guanylate cyclase activity);GO:0005887(integral component of plasma membrane);GO:0006182(cGMP biosynthetic process);GO:0007165(signal transduction)	NA	NA	NA	LOW QUALITY PROTEIN: putative phospholipid-transporting ATPase 9 [Quercus suber]	NA	0.20028	0.122974	1.62864	0.703665	0.376152	1	up	no
810954	PF3D7_1139800	XM_001348042.1	NA	NA	NA	NA		NA	2.51028	1.58082	1.58796	0.667172	0.376713	1	up	no
811201	PF3D7_1215300	XM_001350521.2	GO:0005739(mitochondrion);GO:0006986(response to unfolded protein);GO:0009408(response to heat);GO:0051082(unfolded protein binding)	NA	NA	NA	chaperonin [Monoraphidium neglectum]	NA	117.29	73.9814	1.5854	0.664845	0.37689	1	up	no
812736	PF3D7_0214900	XM_001349618.2	GO:0044409(entry into host);GO:1990225(rhoptry neck)	NA	NA	NA		NA	0.454274	0.656279	0.692196	-0.530747	0.377161	1	down	no
2654963	PF3D7_0718600	XM_024473139.1	NA	NA	NA	NA		NA	0.5918	0.364347	1.62428	0.699797	0.377161	1	up	no
810215	PF3D7_1005500	XM_024473274.1	GO:0000184(nuclear-transcribed mRNA catabolic process, nonsense-mediated decay);GO:0000932(P-body);GO:0003677(DNA binding);GO:0003724(RNA helicase activity);GO:0003729(mRNA binding);GO:0004386(helicase activity);GO:0005515(protein binding);GO:0005524(ATP binding);GO:0005737(cytoplasm);GO:0005829(cytosol);GO:0005886(plasma membrane);GO:0008270(zinc ion binding);GO:0009506(plasmodesma);GO:0009611(r…	03013(RNA transport);03015(mRNA surveillance pathway)	K14326	EC:3.6.4.-	PREDICTED: regulator of nonsense transcripts 1 homolog isoform X1 [Prunus mume]	NA	50.1001	31.6529	1.5828	0.662479	0.377324	1	up	no
2655493	PF3D7_0821300	XM_001349276.1	GO:0004004(ATP-dependent RNA helicase activity)	03040(Spliceosome)	K12820	EC:3.6.4.13	hypothetical protein F383_31148 [Gossypium arboreum]	NA	39.8284	56.1332	0.709533	-0.495059	0.377809	1	down	no
811927	PF3D7_1436500	XM_001348483.2	GO:0003924(GTPase activity);GO:0005739(mitochondrion);GO:0042254(ribosome biogenesis)	NA	NA	NA	PREDICTED: mitochondrial GTPase 1 isoform X2 [Nicotiana sylvestris]	NA	1.27745	0.788144	1.62084	0.69674	0.378056	1	up	no
811279	PF3D7_1223600	XM_001350597.1	GO:0003674(molecular_function)	NA	NA	NA		NA	1.75138	1.10236	1.58875	0.667893	0.378705	1	up	no
810816	PF3D7_1125900	XM_001347904.1	NA	NA	NA	NA		NA	137.563	193.77	0.709929	-0.494254	0.378856	1	down	no
812440	PF3D7_0423000	XM_001351497.1	NA	NA	NA	NA		NA	4.6537	6.61775	0.703214	-0.507965	0.379283	1	down	no
813033	PF3D7_0521800	XM_024473435.1	GO:0005524(ATP binding);GO:0005737(cytoplasm);GO:0005739(mitochondrion);GO:0008150(biological_process);GO:0016887(ATPase activity)	NA	NA	NA	hypothetical protein AQUCO_00700918v1 [Aquilegia coerulea]	NA	1.12971	1.61401	0.69994	-0.514698	0.379669	1	down	no
810478	PF3D7_1033000	XM_001347569.1	GO:0005739(mitochondrion)	NA	NA	NA		NA	11.5483	16.2686	0.709853	-0.494407	0.38023	1	down	no
814238	PF3D7_1352700	XM_001350203.1	GO:0000398(mRNA splicing, via spliceosome);GO:0005681(spliceosomal complex)	03040(Spliceosome)	K12874	NA	PREDICTED: intron-binding protein aquarius-like [Erythranthe guttata]	NA	22.829	14.4578	1.57901	0.659018	0.380265	1	up	no
811556	PF3D7_1252600	XM_001350872.1	GO:0006629(lipid metabolic process);GO:0016020(membrane);GO:0016298(lipase activity)	00561(Glycerolipid metabolism)	K01054	EC:3.1.1.23	hypothetical protein H632_c1079p0 [Helicosporidium sp. ATCC 50920]	NA	35.008	49.2553	0.710745	-0.492596	0.380331	1	down	no
812692	PF3D7_0210200	XM_024473265.1	GO:0003674(molecular_function);GO:0005575(cellular_component)	NA	NA	NA		NA	0.592593	0.370636	1.59885	0.677039	0.380621	1	up	no
812757	PF3D7_0217100	XM_001349639.1	GO:0005739(mitochondrion)	00190(Oxidative phosphorylation)	K02132	NA	ATP synthase F1 subunit alpha [Physcomitrella patens]	NA	1.65353	1.02932	1.60643	0.683858	0.381025	1	up	no
810806	PF3D7_1124800	XM_001347894.1	GO:0000055(ribosomal large subunit export from nucleus);GO:0000447(endonucleolytic cleavage in ITS1 to separate SSU-rRNA from 5.8S rRNA and LSU-rRNA from tricistronic rRNA transcript (SSU-rRNA, 5.8S rRNA, LSU-rRNA));GO:0005730(nucleolus);GO:0030687(preribosome, large subunit precursor);GO:0042273(ribosomal large subunit biogenesis)	NA	NA	NA		NA	248.131	348.526	0.711943	-0.490166	0.38161	1	down	no
813053	PF3D7_0523900	XM_002808666.2	NA	NA	NA	NA		NA	21.8421	30.7393	0.710559	-0.492974	0.381814	1	down	no
813856	PF3D7_1359000	XM_002809041.1	NA	NA	NA	NA		NA	12.4831	7.91622	1.5769	0.657091	0.382023	1	up	no
811425	PF3D7_1238500	XM_001350743.1	NA	NA	NA	NA		NA	26.7121	16.947	1.57622	0.656466	0.382405	1	up	no
813015	PF3D7_0519900	XM_001351721.1	GO:0020011(apicoplast)	NA	NA	NA		NA	1.47945	0.923232	1.60247	0.680298	0.382492	1	up	no
3885808	PF3D7_0614800	XM_961041.2	GO:0004519(endonuclease activity);GO:0006281(DNA repair)	03410(Base excision repair)	K10773	EC:4.2.99.18	predicted protein [Bathycoccus prasinos]	NA	8.73828	5.52761	1.58084	0.660692	0.383111	1	up	no
810837	PF3D7_1127900	XM_001347925.1	NA	NA	NA	NA		NA	31.7494	44.5627	0.712465	-0.489109	0.383244	1	down	no
810985	PF3D7_1142800	XM_001348073.1	NA	NA	NA	NA		NA	4.46682	6.31858	0.706933	-0.500354	0.3835	1	down	no
810368	PF3D7_1021700	XM_001347459.2	NA	NA	NA	NA		NA	13.9348	8.84986	1.57458	0.654967	0.3835	1	up	no
814529	PF3D7_0321500	XM_001351249.1	GO:0008233(peptidase activity)	NA	NA	NA	PREDICTED: acylamino-acid-releasing enzyme-like isoform X2 [Beta vulgaris subsp. vulgaris]	NA	3.02371	1.91115	1.58214	0.66188	0.385044	1	up	no
813249	PF3D7_0111600	XM_001351008.1	NA	NA	NA	NA		NA	13.3203	8.42468	1.5811	0.660931	0.385516	1	up	no
811465	PF3D7_1242900	XM_001350781.2	GO:0005743(mitochondrial inner membrane);GO:0006626(protein targeting to mitochondrion);GO:0015450(P-P-bond-hydrolysis-driven protein transmembrane transporter activity)	NA	NA	NA		NA	17.5858	11.0557	1.59065	0.669618	0.385537	1	up	no
811076	PF3D7_1202300	XM_024473378.1	GO:0020011(apicoplast)	NA	NA	NA	flagellar inner arm dynein 1 heavy chain alpha [Volvox carteri f. nagariensis]	NA	0.160453	0.227415	0.705552	-0.503177	0.386778	1	down	no
811986	PF3D7_1442600	XM_001348542.2	GO:0020011(apicoplast)	NA	NA	NA		NA	0.697856	0.97929	0.712614	-0.488807	0.386832	1	down	no
813130	PF3D7_0532400	XM_001351836.1	GO:0005515(protein binding);GO:0020030(infected host cell surface knob);GO:0020036(Maurer's cleft);GO:0033644(host cell membrane);GO:0044164(host cell cytosol);GO:0044538(host cell periphery)	NA	NA	NA		NA	939.998	598.751	1.56993	0.6507	0.386845	1	up	no
811197	PF3D7_1214900	XM_001350517.1	NA	NA	NA	NA		NA	4.41921	6.24266	0.707905	-0.498372	0.38747	1	down	no
812438	PF3D7_0423600	XM_001351503.1	GO:0003674(molecular_function)	NA	NA	NA		NA	41.4054	57.8633	0.715574	-0.482828	0.387674	1	down	no
811274	PF3D7_1223100	XM_001350592.1	GO:0005952(cAMP-dependent protein kinase complex);GO:0008603(cAMP-dependent protein kinase regulator activity)	NA	NA	NA	hypothetical protein AXG93_1474s1190 [Marchantia polymorpha subsp. ruderalis]	NA	2.14649	1.34634	1.59431	0.672936	0.388171	1	up	no
9221996	PF3D7_1371900	XM_002809077.1	NA	NA	NA	NA		NA	2.87208	4.09208	0.701864	-0.510737	0.388799	1	down	no
810715	PF3D7_1116000	XM_001347803.2	GO:0003823(antigen binding);GO:0005515(protein binding);GO:0030260(entry into host cell);GO:1990225(rhoptry neck)	NA	NA	NA		NA	0.336366	0.480926	0.699413	-0.515783	0.389009	1	down	no
814375	PF3D7_0305700	XM_001351097.3	GO:0004842(ubiquitin-protein transferase activity);GO:0006511(ubiquitin-dependent protein catabolic process)	NA	NA	NA	Ubiquitin-conjugating enzyme E2 variant 1C [Auxenochlorella protothecoides]	NA	447.862	624.525	0.717124	-0.479706	0.390301	1	down	no
3885782	PF3D7_0606200	XM_960959.1	GO:0005737(cytoplasm);GO:0031625(ubiquitin protein ligase binding);GO:0061630(ubiquitin protein ligase activity)	NA	NA	NA	protein PEROXIN-4 [Papaver somniferum]	NA	57.7638	80.552	0.7171	-0.479753	0.391463	1	down	no
811853	PF3D7_1429200	XM_001348409.1	NA	NA	NA	NA		NA	1.60516	1.01578	1.58021	0.660118	0.391555	1	up	no
813960	PF3D7_1313800	XM_002808964.1	GO:0020011(apicoplast)	NA	NA	NA		NA	23.9204	15.3003	1.56339	0.644678	0.392069	1	up	no
3885710	PF3D7_0604800	XM_960945.1	NA	NA	NA	NA		NA	0.686004	0.431538	1.58967	0.668729	0.392494	1	up	no
3885776	PF3D7_0612800	XM_961022.1	GO:0046658(anchored component of plasma membrane)	NA	NA	NA		NA	2.78631	3.92089	0.710633	-0.492823	0.392976	1	down	no
812713	PF3D7_0212500	XM_001349595.1	NA	NA	NA	NA		NA	22.2424	14.2378	1.56221	0.643591	0.392987	1	up	no
812775	PF3D7_0219200	XM_001349657.1	GO:0003735(structural constituent of ribosome);GO:0006412(translation);GO:0022627(cytosolic small ribosomal subunit)	03010(Ribosome)	K02983	NA	hypothetical protein MNEG_12437 [Monoraphidium neglectum]	NA	3175.97	2033.52	1.56181	0.643216	0.39317	1	up	no
813750	PF3D7_1338800	XM_002809011.1	GO:0009986(cell surface)	NA	NA	NA		NA	1.51006	0.943875	1.59985	0.677938	0.393243	1	up	no
811966	PF3D7_1440500	XM_001348522.1	GO:0000256(allantoin catabolic process)	NA	NA	NA		NA	44.324	28.3767	1.56199	0.643384	0.393659	1	up	no
811719	PF3D7_1414000	XM_001348275.2	GO:0000502(proteasome complex);GO:0005634(nucleus);GO:0005737(cytoplasm);GO:0006511(ubiquitin-dependent protein catabolic process);GO:0008541(proteasome regulatory particle, lid subcomplex);GO:0043130(ubiquitin binding);GO:0043248(proteasome assembly);GO:0061133(endopeptidase activator activity);GO:0070628(proteasome binding)	03050(Proteasome)	K06691	NA	regulatory particle non-ATPase 13, partial [Arabidopsis lyrata]	NA	3.93332	2.49297	1.57776	0.65788	0.394556	1	up	no
3885947	PF3D7_0619800	XM_024473115.1	NA	NA	NA	NA		NA	10.6831	6.84872	1.55987	0.641422	0.395367	1	up	no
9221938	PF3D7_0831400	XM_002808848.1	GO:0020011(apicoplast);GO:0020036(Maurer's cleft)	NA	NA	NA		NA	12.8313	8.18619	1.56743	0.648405	0.39538	1	up	no
814226	PF3D7_1349800	XM_001350175.1	GO:0005524(ATP binding)	NA	NA	NA	BnaA03g57850D [Brassica napus]	NA	6.42332	4.09448	1.56877	0.649638	0.395513	1	up	no
813085	PF3D7_0527000	XM_001351790.1	GO:0000166(nucleotide binding);GO:0003677(DNA binding);GO:0003678(DNA helicase activity);GO:0004386(helicase activity);GO:0005524(ATP binding);GO:0005634(nucleus);GO:0006260(DNA replication);GO:0006270(DNA replication initiation);GO:0016787(hydrolase activity);GO:0042555(MCM complex)	03030(DNA replication)	K02541	EC:3.6.4.12	Mini-chromosome maintenance, DNA-dependent ATPase [Corchorus olitorius]	NA	4.10806	2.62699	1.56379	0.645047	0.396199	1	up	no
812232	PF3D7_1468200	XM_001348788.1	NA	NA	NA	NA		NA	52.113	72.3447	0.720343	-0.473244	0.396815	1	down	no
811057	PF3D7_1200900	XM_001350382.1	NA	NA	NA	NA		NA	27.1774	17.4367	1.55864	0.640286	0.397345	1	up	no
813880	PF3D7_1362800	XM_002809054.1	NA	NA	NA	NA		NA	0.237195	0.334112	0.709927	-0.494258	0.397829	1	down	no
813864	PF3D7_1360300	XM_001350278.1	GO:0020011(apicoplast)	NA	NA	NA		NA	1.55556	2.18706	0.711257	-0.491557	0.397978	1	down	no
811781	PF3D7_1420600	XM_001348337.2	GO:0004594(pantothenate kinase activity)	00770(Pantothenate and CoA biosynthesis)	K09680	EC:2.7.1.33	fumble-domain-containing protein [Coccomyxa subellipsoidea C-169]	NA	9.73331	6.23745	1.56046	0.641974	0.398141	1	up	no
814176	PF3D7_1337400	XM_001350066.1	GO:0003713(transcription coactivator activity);GO:0005634(nucleus);GO:0006366(transcription by RNA polymerase II);GO:0045893(positive regulation of transcription, DNA-templated)	NA	NA	NA		NA	47.4181	65.6954	0.721787	-0.470355	0.39844	1	down	no
813473	PF3D7_0919700	XM_001352032.1	GO:0005622(intracellular);GO:0030170(pyridoxal phosphate binding)	NA	NA	NA	hypothetical protein KFL_000990090 [Klebsormidium nitens]	NA	30.5508	19.6282	1.55647	0.638281	0.39913	1	up	no
810282	PF3D7_1012700	XM_001347373.1	GO:0005634(nucleus)	NA	NA	NA	RNA polymerase II subunit A C-terminal domain phosphatase-like [Quercus suber]	NA	11.6669	16.1577	0.722067	-0.469795	0.399335	1	down	no
810527	PF3D7_1037700	XM_001347618.1	GO:0006221(pyrimidine nucleotide biosynthetic process);GO:0007049(cell cycle);GO:0045747(positive regulation of Notch signaling pathway)	NA	NA	NA	rudimentary enhancer [Glycine max]	NA	146.94	203.465	0.722189	-0.469552	0.3995	1	down	no
2654955	PF3D7_0719400	XM_001349059.1	NA	NA	NA	NA		NA	3.76412	2.41846	1.55641	0.638224	0.400427	1	up	no
810242	PF3D7_1008700	XM_001347333.1	GO:0000226(microtubule cytoskeleton organization);GO:0005200(structural constituent of cytoskeleton);GO:0005874(microtubule);GO:0042493(response to drug)	04145(Phagosome)	K07375	NA	hypothetical protein CBR_g50106 [Chara braunii]	NA	29.7265	19.1352	1.55349	0.635516	0.401048	1	up	no
812798	PF3D7_0221700	XM_001349680.3	NA	NA	NA	NA		NA	25.3632	35.0769	0.723074	-0.467785	0.401212	1	down	no
812648	PF3D7_0205600	XM_001349530.1	NA	NA	NA	NA		NA	0.959651	1.34858	0.7116	-0.490862	0.401989	1	down	no
813785	PF3D7_1345500	XM_001350133.1	GO:0004842(ubiquitin-protein transferase activity);GO:0010564(regulation of cell cycle process);GO:0016567(protein ubiquitination);GO:0016887(ATPase activity);GO:0020011(apicoplast);GO:0030433(ubiquitin-dependent ERAD pathway)	04120(Ubiquitin mediated proteolysis)	K10688	EC:2.3.2.25	hypothetical protein AXG93_4461s1330 [Marchantia polymorpha subsp. ruderalis]	NA	2.33638	1.47143	1.58783	0.667056	0.402516	1	up	no
812268	PF3D7_1471900	XM_001348824.3	NA	NA	NA	NA		NA	3.98772	5.51126	0.723557	-0.466821	0.402533	1	down	no
810757	PF3D7_1120300	XM_001347845.2	GO:0015095(magnesium ion transmembrane transporter activity);GO:0015693(magnesium ion transport)	NA	NA	NA		NA	1.8217	1.15564	1.57636	0.656594	0.402862	1	up	no
810834	PF3D7_1127600	XM_001347922.2	GO:0003674(molecular_function);GO:0005575(cellular_component)	NA	NA	NA	random slug protein 5-like isoform X3 [Dendrobium catenatum]	NA	8.9605	5.76133	1.55528	0.637178	0.403236	1	up	no
812987	PF3D7_0517200	XM_001351693.1	NA	NA	NA	NA		NA	2.77626	3.8506	0.720994	-0.471941	0.403379	1	down	no
813316	PF3D7_0903700	XM_001351875.1	GO:0005634(nucleus)	04145(Phagosome)	K07374	NA	tubulin alpha chain [Coccomyxa subellipsoidea C-169]	NA	4.97279	3.19253	1.55763	0.639354	0.403543	1	up	no
813263	PF3D7_0113400	XM_001351021.1	NA	NA	NA	NA		NA	6.61615	9.14442	0.723518	-0.4669	0.403576	1	down	no
3885770	PF3D7_0630500	XM_961194.1	GO:0007010(cytoskeleton organization);GO:0008092(cytoskeletal protein binding)	NA	NA	NA	ribosome biogenesis protein WDR12 homolog [Olea europaea var. sylvestris]	NA	10.5788	6.81176	1.55301	0.63507	0.403979	1	up	no
814081	PF3D7_1319100	XM_001349891.1	GO:0004843(thiol-dependent ubiquitin-specific protease activity);GO:0005634(nucleus);GO:0005737(cytoplasm);GO:0005829(cytosol);GO:0005886(plasma membrane);GO:0008150(biological_process);GO:1990380(Lys48-specific deubiquitinase activity)	00970(Aminoacyl-tRNA biosynthesis)	K01872	EC:6.1.1.7	PREDICTED: protein FAM63A isoform X1 [Brassica oleracea var. oleracea]	NA	2.9684	4.11534	0.721302	-0.471325	0.404157	1	down	no
3885842	PF3D7_0604300	XM_960940.1	NA	NA	NA	NA		NA	9.52268	13.1351	0.724978	-0.463992	0.405251	1	down	no
810607	PF3D7_1104400	XM_001347695.1	GO:0020011(apicoplast)	NA	NA	NA		NA	101.14	139.325	0.725927	-0.462103	0.405298	1	down	no
812310	PF3D7_1476000	XM_001348866.1	NA	NA	NA	NA		NA	112.073	154.44	0.725674	-0.462606	0.405811	1	down	no
814508	PF3D7_0319400	XM_001351228.2	GO:0003777(microtubule motor activity);GO:0005871(kinesin complex);GO:0007018(microtubule-based movement);GO:0016887(ATPase activity)	NA	NA	NA	PREDICTED: kinesin-like protein KIN-8A [Lupinus angustifolius]	NA	0.852673	0.545825	1.56217	0.643554	0.405922	1	up	no
813695	PF3D7_1326400	XM_002808988.1	GO:0003743(translation initiation factor activity);GO:0005085(guanyl-nucleotide exchange factor activity);GO:0005737(cytoplasm);GO:0005851(eukaryotic translation initiation factor 2B complex);GO:0006413(translational initiation);GO:0008135(translation factor activity, RNA binding);GO:0014003(oligodendrocyte development);GO:0051716(cellular response to stimulus)	03013(RNA transport)	K03241	NA	translation initiation factor eIF-2B subunit gamma [Populus trichocarpa]	NA	35.598	49.0225	0.726157	-0.461647	0.406061	1	down	no
811717	PF3D7_1413800	XM_001348273.1	GO:0017183(peptidyl-diphthamide biosynthetic process from peptidyl-histidine)	NA	NA	NA	predicted protein [Micromonas commoda]	NA	26.6165	36.6558	0.726122	-0.461717	0.406209	1	down	no
2655294	PF3D7_0810800	XM_001349382.1	GO:0004156(dihydropteroate synthase activity);GO:0006761(dihydrofolate biosynthetic process)	00790(Folate biosynthesis)	K13941	EC:2.7.6.3;EC:2.5.1.15	folate synthesis bifunctional protein, mitochondrial [Lactuca sativa]	NA	52.6085	34.042	1.5454	0.627977	0.406534	1	up	no
3885690	PF3D7_0625600	XM_961146.1	GO:0004652(polynucleotide adenylyltransferase activity);GO:0006378(mRNA polyadenylation)	03015(mRNA surveillance pathway)	K14376	EC:2.7.7.19	hypothetical protein AMTR_s00044p00207970 [Amborella trichopoda]	NA	2.52119	3.48594	0.723246	-0.467442	0.406666	1	down	no
811431	PF3D7_1239100	XM_001350749.1	GO:0003735(structural constituent of ribosome);GO:0005739(mitochondrion);GO:0005840(ribosome);GO:0006412(translation)	NA	NA	NA		NA	2.62398	1.67028	1.57098	0.651668	0.406861	1	up	no
36312484	PF3D7_0608300	XM_024473103.1	NA	NA	NA	NA		NA	0.640061	0.409109	1.56452	0.645724	0.406963	1	up	no
812248	PF3D7_1469800	XM_001348804.2	NA	NA	NA	NA		NA	1.75154	2.47716	0.707076	-0.500063	0.406966	1	down	no
812181	PF3D7_1462900	XM_001348737.1	NA	NA	NA	NA		NA	2.24577	1.44625	1.55282	0.634892	0.407158	1	up	no
810529	PF3D7_1038000.1	XM_024473303.1;XM_001347620.2	NA	NA	NA	NA		NA	1614.18	2217.2	0.728026	-0.457939	0.408628	1	down	no
813740	PF3D7_1337100	XM_001350063.1	GO:0005634(nucleus);GO:0005737(cytoplasm)	NA	NA	NA	Cdc2-related protein kinase [Handroanthus impetiginosus]	NA	13.5345	8.75208	1.54643	0.62894	0.409826	1	up	no
3885910	PF3D7_0608700	XM_960984.1	GO:0005832(chaperonin-containing T-complex);GO:0006457(protein folding);GO:0051082(unfolded protein binding)	NA	NA	NA	TCP-1/cpn60 chaperonin family protein [Klebsormidium nitens]	NA	859.483	557.894	1.54058	0.623477	0.409921	1	up	no
813135	PF3D7_0532900	XM_001351839.1	GO:0020002(host cell plasma membrane);GO:0020013(modulation by symbiont of host erythrocyte aggregation);GO:0020030(infected host cell surface knob);GO:0020033(antigenic variation);GO:0020035(cytoadherence to microvasculature, mediated by symbiont protein);GO:0050839(cell adhesion molecule binding)	NA	NA	NA		NA	1.59435	1.03289	1.54357	0.626271	0.410111	1	up	no
812378	PF3D7_0410900	XM_001351386.1	NA	NA	NA	NA		NA	6.51718	8.94991	0.728185	-0.457624	0.410477	1	down	no
812760	PF3D7_0217400	XM_001349642.2	NA	NA	NA	NA		NA	28.1036	18.1927	1.54477	0.627394	0.410589	1	up	no
810356	PF3D7_1020500	XM_001347447.1	GO:0017148(negative regulation of translation);GO:0043023(ribosomal large subunit binding);GO:0090071(negative regulation of ribosome biogenesis)	NA	NA	NA		NA	6.98765	9.60959	0.727154	-0.459666	0.41089	1	down	no
814300	PF3D7_1364800	XM_001350323.1	GO:0003677(DNA binding);GO:0003899(DNA-directed 5'-3' RNA polymerase activity);GO:0005665(DNA-directed RNA polymerase II, core complex);GO:0006366(transcription by RNA polymerase II)	00230(Purine metabolism);00240(Pyrimidine metabolism);03020(RNA polymerase)	K03013	NA	ultraviolet-B receptor UVR8 [Chlorella sorokiniana]	NA	220.652	302.415	0.729632	-0.454759	0.411571	1	down	no
813783	PF3D7_1345100	XM_001350130.1	GO:0005739(mitochondrion);GO:0020003(symbiont-containing vacuole);GO:0097619(PTEX complex)	NA	NA	NA	Thioredoxin [Macleaya cordata]	NA	44.9435	61.6199	0.729365	-0.455286	0.41234	1	down	no
811120	PF3D7_1206700	XM_001350440.1	GO:0003743(translation initiation factor activity);GO:0006446(regulation of translational initiation)	03013(RNA transport)	K03262	NA	eukaryotic translation initiation factor 5 [Amborella trichopoda]	NA	750.503	488.652	1.53586	0.619051	0.413758	1	up	no
812785	PF3D7_0220200	XM_001349667.1	GO:0020011(apicoplast)	NA	NA	NA		NA	1168.28	760.957	1.53527	0.618493	0.414274	1	up	no
812519	PF3D7_0417400	XM_002808612.1	NA	NA	NA	NA		NA	75.1053	48.9279	1.53502	0.618258	0.414437	1	up	no
9221869	PF3D7_0611700	XM_002808677.1	GO:0022625(cytosolic large ribosomal subunit)	03010(Ribosome)	K02924	NA	60S ribosomal protein L39 [Selaginella moellendorffii]	NA	1968.94	1283.02	1.53462	0.617878	0.414909	1	up	no
811869	PF3D7_1430800	XM_001348425.1	NA	NA	NA	NA		NA	5.45104	3.51243	1.55193	0.634065	0.416044	1	up	no
811089	PF3D7_1203600	XM_001350409.1	GO:0004408(holocytochrome-c synthase activity);GO:0005739(mitochondrion);GO:0005743(mitochondrial inner membrane);GO:0055114(oxidation-reduction process)	00860(Porphyrin and chlorophyll metabolism)	K01764	EC:4.4.1.17	cytochrome c-type heme lyase [Chlorella sorokiniana]	NA	9.27177	12.7301	0.728337	-0.457323	0.416213	1	down	no
2654938	PF3D7_0731800	XM_002808755.1	GO:0020011(apicoplast)	NA	NA	NA	predicted protein [Micromonas pusilla CCMP1545]	NA	21.1165	28.8458	0.732048	-0.44999	0.416235	1	down	no
3885829	PF3D7_0632500	XM_961212.1	GO:0020002(host cell plasma membrane);GO:0020013(modulation by symbiont of host erythrocyte aggregation);GO:0020030(infected host cell surface knob);GO:0020033(antigenic variation);GO:0020035(cytoadherence to microvasculature, mediated by symbiont protein);GO:0050839(cell adhesion molecule binding)	NA	NA	NA		NA	7.41531	4.8357	1.53345	0.616781	0.4164	1	up	no
811142	PF3D7_1208900	XM_001350462.1	NA	NA	NA	NA	hypothetical protein PRUPE_5G049700 [Prunus persica]	NA	42.1928	27.5307	1.53257	0.615955	0.41668	1	up	no
814354	PF3D7_0303700	XM_001351076.1	GO:0005739(mitochondrion)	00640(Propanoate metabolism);00280(Valine, leucine and isoleucine degradation)	K09699	EC:2.3.1.168	lipoamide acyltransferase component of branched-chain alpha-keto acid dehydrogenase complex, mitochondrial [Setaria italica]	NA	2.08044	1.33574	1.55751	0.639245	0.416705	1	up	no
3885996	PF3D7_0626300	XM_961153.2	GO:0004312(fatty acid synthase activity);GO:0004315(3-oxoacyl-[acyl-carrier-protein] synthase activity);GO:0020011(apicoplast)	00061(Fatty acid biosynthesis);00780(Biotin metabolism)	K09458	EC:2.3.1.179	3-oxoacyl, partial [Dorcoceras hygrometricum]	NA	1.27164	0.803189	1.58325	0.662885	0.416785	1	up	no
813634	PF3D7_0936600	XM_001352194.1	GO:0044164(host cell cytosol)	NA	NA	NA		NA	1232	804.427	1.53153	0.614969	0.417301	1	up	no
814166	PF3D7_1335100	XM_001350045.1	GO:0016020(membrane);GO:0030260(entry into host cell)	NA	NA	NA		NA	2.77243	1.78163	1.55612	0.637949	0.41734	1	up	no
811632	PF3D7_1405300	XM_001348187.1	NA	NA	NA	NA		NA	5.00044	3.2566	1.53548	0.618689	0.417825	1	up	no
812618	PF3D7_0202200	XM_001349500.1	GO:0016021(integral component of membrane);GO:0020036(Maurer's cleft);GO:0030430(host cell cytoplasm)	NA	NA	NA		NA	331.71	452.009	0.733857	-0.44643	0.418648	1	down	no
2655408	PF3D7_0804300	XM_001349438.1	NA	NA	NA	NA		NA	22.76	31.0076	0.734015	-0.446119	0.419328	1	down	no
810885	PF3D7_1132800	XM_001347973.3	GO:0005215(transporter activity);GO:0006833(water transport);GO:0008519(ammonium transmembrane transporter activity);GO:0009247(glycolipid biosynthetic process);GO:0015791(polyol transport);GO:0048471(perinuclear region of cytoplasm);GO:0051475(glucosylglycerol transport)	NA	NA	NA	hypothetical protein BHE74_00001311 [Ensete ventricosum]	NA	19.1078	12.4533	1.53436	0.617639	0.419543	1	up	no
811640	PF3D7_1406100	XM_001348195.1	NA	NA	NA	NA		NA	8.69811	5.68356	1.5304	0.613907	0.419902	1	up	no
814530	PF3D7_0321600	XM_001351250.1	GO:0004004(ATP-dependent RNA helicase activity);GO:0006364(rRNA processing);GO:0010501(RNA secondary structure unwinding)	03040(Spliceosome)	K12823	EC:3.6.4.13	PREDICTED: DEAD-box ATP-dependent RNA helicase 20 [Vitis vinifera]	NA	25.6763	16.7962	1.5287	0.612302	0.420565	1	up	no
810537	PF3D7_1039000	XM_001347628.1	GO:0006468(protein phosphorylation)	NA	NA	NA		NA	425.245	278.385	1.52754	0.61121	0.420585	1	up	no
813013	PF3D7_0519700	XM_002808656.1	NA	NA	NA	NA		NA	613.048	833.976	0.735091	-0.444004	0.420748	1	down	no
812451	PF3D7_0404600	XM_001351322.2	NA	NA	NA	NA		NA	22.4457	14.6979	1.52713	0.610827	0.421135	1	up	no
813066	PF3D7_0525200	XM_001351772.1	GO:0051276(chromosome organization)	NA	NA	NA	structural maintenance of chromosomes protein 6A [Eutrema salsugineum]	NA	2.67808	1.74852	1.53163	0.615066	0.4215	1	up	no
9221951	PF3D7_0812800	XM_002808796.1	NA	NA	NA	NA		NA	13.5456	18.5448	0.730427	-0.453187	0.421523	1	down	no
2655146	PF3D7_0724200	XM_001349108.1	GO:0005829(cytosol);GO:0035303(regulation of dephosphorylation);GO:0051721(protein phosphatase 2A binding)	04136(Autophagy - other eukaryotes)	K17606	NA	PP2A regulatory subunit TAP46 [Populus trichocarpa]	NA	15.46	21.0525	0.734353	-0.445455	0.4216	1	down	no
2655492	PF3D7_0821500	XM_001349274.1	GO:0042254(ribosome biogenesis)	03008(Ribosome biogenesis in eukaryotes)	K14568	EC:2.1.1.260	ribosomal RNA small subunit methyltransferase NEP1-like [Ziziphus jujuba]	NA	34.2037	46.5306	0.73508	-0.444027	0.42206	1	down	no
811380	PF3D7_1234000	XM_001350698.1	NA	NA	NA	NA		NA	9.05043	5.90908	1.53161	0.615052	0.422068	1	up	no
811702	PF3D7_1412200	XM_001348258.1	NA	NA	NA	NA		NA	5.67281	3.70481	1.5312	0.614665	0.422531	1	up	no
812044	PF3D7_1448400	XM_001348600.1	GO:0005783(endoplasmic reticulum);GO:0010564(regulation of cell cycle process);GO:0016887(ATPase activity);GO:0030433(ubiquitin-dependent ERAD pathway)	NA	NA	NA		NA	2.33694	1.52161	1.53584	0.619028	0.422578	1	up	no
812639	PF3D7_0204600	XM_001349521.2	GO:0020011(apicoplast)	NA	NA	NA		NA	2.9346	1.91472	1.53265	0.616032	0.42261	1	up	no
812457	PF3D7_0422600	XM_001351493.1	NA	NA	NA	NA		NA	3.01058	4.18717	0.719002	-0.475932	0.423065	1	down	no
811385	PF3D7_1234500	XM_001350703.1	NA	NA	NA	NA		NA	11.4131	15.5324	0.734791	-0.444594	0.423264	1	down	no
813200	PF3D7_0106400	XM_001350959.1	GO:0000462(maturation of SSU-rRNA from tricistronic rRNA transcript (SSU-rRNA, 5.8S rRNA, LSU-rRNA));GO:0005634(nucleus)	NA	NA	NA	PREDICTED: pre-rRNA-processing protein TSR2 [Elaeis guineensis]	NA	143.555	194.97	0.736293	-0.441647	0.423422	1	down	no
9221902	PF3D7_0707200	XM_002808720.1	NA	NA	NA	NA		NA	0.31258	0.199389	1.56769	0.64864	0.423621	1	up	no
9221820	PF3D7_0104600	XM_002808558.1	NA	NA	NA	NA		NA	1.33984	1.83101	0.731749	-0.450579	0.42394	1	down	no
3885773	PF3D7_0612500	XM_961019.2	NA	NA	NA	NA		NA	3.39312	4.73778	0.716184	-0.481597	0.424065	1	down	no
2655312	PF3D7_0806900	XM_001349417.2	NA	NA	NA	NA		NA	3.83833	2.49209	1.54021	0.623124	0.424194	1	up	no
3885772	PF3D7_0630700	XM_961196.1	GO:0004477(methenyltetrahydrofolate cyclohydrolase activity);GO:0004488(methylenetetrahydrofolate dehydrogenase (NADP+) activity);GO:0005829(cytosol);GO:0006730(one-carbon metabolic process)	NA	NA	NA		NA	4.34317	2.83763	1.53056	0.614062	0.424411	1	up	no
811329	PF3D7_1228600	XM_001350647.1	GO:0016020(membrane);GO:0020003(symbiont-containing vacuole)	NA	NA	NA		NA	2.25489	3.07779	0.732632	-0.448838	0.424587	1	down	no
812958	PF3D7_0514300	XM_001351665.1	GO:0004815(aspartate-tRNA ligase activity);GO:0006422(aspartyl-tRNA aminoacylation);GO:0020011(apicoplast)	00970(Aminoacyl-tRNA biosynthesis)	K22503	EC:6.1.1.12	aspartate--tRNA ligase 2, cytoplasmic [Brachypodium distachyon]	NA	7.23412	4.74352	1.52505	0.60886	0.425141	1	up	no
2655034	PF3D7_0729000	XM_002808751.1	GO:0005515(protein binding);GO:0005634(nucleus);GO:0005737(cytoplasm);GO:0005786(signal recognition particle, endoplasmic reticulum targeting);GO:0005789(endoplasmic reticulum membrane);GO:0006614(SRP-dependent cotranslational protein targeting to membrane);GO:0043022(ribosome binding)	NA	NA	NA		NA	42.6286	57.8488	0.736897	-0.440464	0.425977	1	down	no
812127	PF3D7_1457200	XM_001348683.1	GO:0005829(cytosol)	NA	NA	NA	hypothetical protein KFL_001920150 [Klebsormidium nitens]	NA	438.93	594.702	0.738067	-0.438176	0.426087	1	down	no
813983	PF3D7_1317800	XM_002808973.1	GO:0003735(structural constituent of ribosome);GO:0006412(translation);GO:0022627(cytosolic small ribosomal subunit)	03010(Ribosome)	K02958	NA	PREDICTED: 40S ribosomal protein S15 [Elaeis guineensis]	NA	3081.84	4171.53	0.73878	-0.436783	0.427033	1	down	no
810894	PF3D7_1133700	XM_001347982.1	NA	NA	NA	NA		NA	746.174	1009.95	0.738821	-0.436703	0.427095	1	down	no
811003	PF3D7_1144800	XM_001348091.2	NA	NA	NA	NA		NA	0.873302	0.558938	1.56243	0.643792	0.427317	1	up	no
810270	PF3D7_1011500	XM_001347361.1	NA	NA	NA	NA		NA	15.5471	10.1752	1.52794	0.611584	0.427603	1	up	no
811954	PF3D7_1439300	XM_001348510.2	GO:0003674(molecular_function);GO:0005635(nuclear envelope);GO:0005737(cytoplasm);GO:0005783(endoplasmic reticulum);GO:0006997(nucleus organization)	NA	NA	NA	Sad1/UNC-like, C-terminal protein [Actinidia chinensis var. chinensis]	NA	8.71783	5.73482	1.52016	0.604222	0.427983	1	up	no
814111	PF3D7_1324800	XM_001349952.1	GO:0004326(tetrahydrofolylpolyglutamate synthase activity);GO:0005524(ATP binding);GO:0008841(dihydrofolate synthase activity);GO:0009396(folic acid-containing compound biosynthetic process)	00790(Folate biosynthesis)	K01930	EC:6.3.2.17	hypothetical protein SELMODRAFT_32076, partial [Selaginella moellendorffii]	NA	13.7986	18.6825	0.738584	-0.437167	0.428006	1	down	no
812192	PF3D7_1464200	XM_001348748.1	NA	NA	NA	NA		NA	33.477	45.3176	0.73872	-0.4369	0.428124	1	down	no
813417	PF3D7_0914000	XM_001351976.1	GO:0020011(apicoplast)	NA	NA	NA	PREDICTED: RNA pseudouridine synthase 7 [Pyrus x bretschneideri]	NA	3.82015	5.17571	0.738091	-0.438128	0.429606	1	down	no
812658	PF3D7_0206600	XM_001349540.1	GO:0003700(DNA binding transcription factor activity);GO:0005666(DNA-directed RNA polymerase III complex);GO:0006383(transcription by RNA polymerase III)	00230(Purine metabolism);00240(Pyrimidine metabolism);03020(RNA polymerase)	K03019	NA	PREDICTED: DNA-directed RNA polymerase III subunit RPC10 [Tarenaya hassleriana]	NA	5.18829	7.13389	0.727273	-0.45943	0.429644	1	down	no
813194	PF3D7_0105800	XM_001350953.1	NA	NA	NA	NA		NA	0.707813	0.456148	1.55172	0.633866	0.429906	1	up	no
813933	PF3D7_1309200	XM_001349784.1	GO:0004722(protein serine/threonine phosphatase activity);GO:0005634(nucleus);GO:0005737(cytoplasm);GO:0006468(protein phosphorylation);GO:0008287(protein serine/threonine phosphatase complex)	NA	NA	NA	predicted protein, partial [Micromonas commoda]	NA	30.0433	40.5807	0.740334	-0.433752	0.430174	1	down	no
813823	PF3D7_1351900	XM_002809032.1	NA	NA	NA	NA		NA	62.819	84.8377	0.740461	-0.433505	0.430352	1	down	no
2655491	PF3D7_0821600	XM_001349273.1	GO:0005634(nucleus);GO:0006378(mRNA polyadenylation);GO:0006379(mRNA cleavage);GO:0006388(tRNA splicing, via endonucleolytic cleavage and ligation);GO:0051731(polynucleotide 5'-hydroxyl-kinase activity)	03015(mRNA surveillance pathway)	K14399	EC:2.7.1.78	PREDICTED: protein CLP1 homolog isoform X1 [Camelina sativa]	NA	37.729	50.948	0.740538	-0.433354	0.43058	1	down	no
810654	PF3D7_1109400	XM_001347742.2	GO:0003674(molecular_function);GO:0005634(nucleus);GO:0006364(rRNA processing);GO:0009553(embryo sac development);GO:0009555(pollen development)	NA	NA	NA	bystin [Cynara cardunculus var. scolymus]	NA	259.884	350.656	0.741137	-0.432189	0.43119	1	down	no
812790	PF3D7_0220700	XM_001349672.1	NA	NA	NA	NA		NA	44.3688	59.8854	0.740895	-0.432659	0.431855	1	down	no
811897	PF3D7_1433400	XM_001348453.2	NA	NA	NA	NA		NA	25.5221	16.862	1.51359	0.597971	0.432349	1	up	no
9221874	PF3D7_0728900	XM_002808750.1	GO:0000398(mRNA splicing, via spliceosome);GO:0003723(RNA binding);GO:0005684(U2-type spliceosomal complex);GO:0005686(U2 snRNP)	NA	NA	NA	Transcription elongation factor [Klebsormidium nitens]	NA	42.9372	57.8954	0.741634	-0.431222	0.432497	1	down	no
36312513	PF3D7_0829800	XR_002966634.1	NA	NA	NA	NA		NA	0.851475	1.16666	0.729842	-0.454343	0.432982	1	down	no
811813	PF3D7_1424400	XM_001348369.2	GO:0003735(structural constituent of ribosome);GO:0006412(translation);GO:0022625(cytosolic large ribosomal subunit)	03010(Ribosome)	K02936	NA	PREDICTED: 60S ribosomal protein L7a-1-like [Gossypium arboreum]	NA	2225.35	2998.12	0.742249	-0.430024	0.433028	1	down	no
813609	PF3D7_0934000	XM_001352169.1	GO:0020011(apicoplast)	00970(Aminoacyl-tRNA biosynthesis)	K01892	EC:6.1.1.21	histidyl-tRNA synthetase [Medicago truncatula]	NA	9.92079	6.5488	1.5149	0.599225	0.433356	1	up	no
812279	PF3D7_1472900	XM_001348835.1	GO:0004151(dihydroorotase activity);GO:0006207('de novo' pyrimidine nucleobase biosynthetic process)	NA	NA	NA	probable dihydroorotase [Quercus suber]	NA	31.0903	41.8785	0.742393	-0.429745	0.434227	1	down	no
812977	PF3D7_0516200	XM_001351683.1	GO:0003723(RNA binding);GO:0006412(translation);GO:0022627(cytosolic small ribosomal subunit)	03010(Ribosome)	K02955	NA	PREDICTED: 40S ribosomal protein S14-2 [Eucalyptus grandis]	NA	1484.77	1997.72	0.743233	-0.428114	0.43477	1	down	no
811748	PF3D7_1416900	XM_001348304.1	GO:0016272(prefoldin complex)	NA	NA	NA	PREDICTED: probable prefoldin subunit 2 isoform X1 [Populus euphratica]	NA	150.732	99.7275	1.51144	0.595924	0.43493	1	up	no
812983	PF3D7_0516800	XM_001351689.1	NA	NA	NA	NA		NA	1.8972	1.253	1.51413	0.598491	0.435157	1	up	no
810219	PF3D7_1006000	XM_001347310.1	NA	NA	NA	NA		NA	1.24722	0.806535	1.54639	0.628903	0.436446	1	up	no
810661	PF3D7_1110500	XM_001347749.1	GO:0030117(membrane coat);GO:0042147(retrograde transport, endosome to Golgi)	04144(Endocytosis)	K18468	NA	VPS35B VPS35 homolog B [Klebsormidium nitens]	NA	5.47978	3.62499	1.51167	0.59614	0.436623	1	up	no
811924	PF3D7_1436100	XM_001348480.2	GO:0020011(apicoplast)	NA	NA	NA		NA	11.1982	7.42201	1.50878	0.593382	0.437053	1	up	no
814458	PF3D7_0314500	XM_001351178.1	NA	NA	NA	NA		NA	41.3646	55.6077	0.743866	-0.426886	0.437147	1	down	no
811054	PF3D7_1201200	XM_001350385.1	NA	NA	NA	NA		NA	455.912	612.188	0.744726	-0.425219	0.437414	1	down	no
811886	PF3D7_1432300	XM_001348442.2	NA	NA	NA	NA		NA	0.616426	0.401484	1.53537	0.618585	0.437436	1	up	no
812590	PF3D7_0403200	XM_001351307.1	NA	NA	NA	NA		NA	153.379	205.939	0.744779	-0.425115	0.437537	1	down	no
2655144	PF3D7_0723700	XM_001349102.1	GO:0020011(apicoplast)	03013(RNA transport)	K00784	EC:3.1.26.11	hypothetical protein CEUSTIGMA_g7583.t1 [Chlamydomonas eustigma]	NA	2.73338	3.68466	0.741827	-0.430846	0.438489	1	down	no
813544	PF3D7_0926900	XM_001352103.1	GO:0005634(nucleus);GO:0071171(site-specific DNA replication termination at RTS1 barrier);GO:1902979(mitotic DNA replication termination)	NA	NA	NA		NA	26.6821	35.8496	0.744281	-0.426081	0.438523	1	down	no
811985	PF3D7_1442500	XM_001348541.2	GO:0004661(protein geranylgeranyltransferase activity);GO:0004663(Rab geranylgeranyltransferase activity)	NA	NA	NA	uncharacterized protein C2845_PM07G23130 [Panicum miliaceum]	NA	5.37926	3.55934	1.51131	0.595798	0.438901	1	up	no
810449	PF3D7_1029900	XM_001347540.1	NA	NA	NA	NA		NA	0.322446	0.206433	1.56199	0.643384	0.438993	1	up	no
813445	PF3D7_0916900	XM_001352004.1	NA	NA	NA	NA		NA	2.63528	1.7196	1.53249	0.615881	0.439058	1	up	no
3885724	PF3D7_0628300	XM_961173.2	GO:0004307(ethanolaminephosphotransferase activity);GO:0005783(endoplasmic reticulum);GO:0006629(lipid metabolic process)	00564(Glycerophospholipid metabolism);00565(Ether lipid metabolism);00440(Phosphonate and phosphinate metabolism)	K00993	EC:2.7.8.1	hypothetical protein VOLCADRAFT_60754 [Volvox carteri f. nagariensis]	NA	7.14926	9.61384	0.743642	-0.42732	0.43911	1	down	no
812025	PF3D7_1446600	XM_001348581.1	GO:0005509(calcium ion binding);GO:0005813(centrosome)	04626(Plant-pathogen interaction)	K13448	NA	hypothetical protein H632_c654p0 [Helicosporidium sp. ATCC 50920]	NA	4.28627	2.79926	1.53122	0.614679	0.439422	1	up	no
2655374	PF3D7_0810700	XM_024473158.1	NA	NA	NA	NA		NA	14.4422	19.4545	0.742362	-0.429805	0.440126	1	down	no
812858	PF3D7_0508600	XM_001351608.1	GO:0003676(nucleic acid binding);GO:0005634(nucleus);GO:0005737(cytoplasm);GO:0008270(zinc ion binding);GO:0051928(positive regulation of calcium ion transport)	NA	NA	NA	hypothetical protein DM860_006309 [Cuscuta australis]	NA	84.4268	113.111	0.746404	-0.421972	0.440862	1	down	no
811544	PF3D7_1251200	XM_001350860.1	GO:0000910(cytokinesis);GO:0003779(actin binding);GO:0006928(movement of cell or subcellular component);GO:0007017(microtubule-based process)	NA	NA	NA	PREDICTED: WD repeat-containing protein 26-like [Raphanus sativus]	NA	1.12084	0.728421	1.53873	0.62174	0.441054	1	up	no
810712	PF3D7_1115700	XM_001347800.1	GO:0004197(cysteine-type endopeptidase activity);GO:0005515(protein binding);GO:0006508(proteolysis);GO:0020020(food vacuole)	NA	NA	NA	BnaA01g26170D [Brassica napus]	NA	446.815	297.368	1.50256	0.587426	0.441778	1	up	no
9221809	PF3D7_0417500.1	XM_002808613.1	GO:0005634(nucleus);GO:0005737(cytoplasm);GO:0032886(regulation of microtubule-based process)	NA	NA	NA	putative dioxygenase [Handroanthus impetiginosus]	NA	2.21826	1.44949	1.53037	0.613882	0.442319	1	up	no
2655307	PF3D7_0808900	XM_001349399.1	GO:0020002(host cell plasma membrane);GO:0020033(antigenic variation)	NA	NA	NA		NA	1.97789	1.29442	1.52801	0.611652	0.442319	1	up	no
811319	PF3D7_1227600	XM_001350637.2	NA	NA	NA	NA		NA	2.24612	1.48744	1.51005	0.594599	0.442643	1	up	no
812972	PF3D7_0515800	XM_001351679.1	GO:0003674(molecular_function);GO:0005575(cellular_component);GO:0008150(biological_process)	NA	NA	NA	protein BOLA2-like [Papaver somniferum]	NA	19.919	26.6952	0.746163	-0.422436	0.444644	1	down	no
813433	PF3D7_0915600	XM_001351992.1	NA	NA	NA	NA		NA	16.5289	22.1232	0.747132	-0.420564	0.444753	1	down	no
813928	PF3D7_1308400	XM_002808957.1	NA	NA	NA	NA		NA	8.30179	5.53813	1.49902	0.584022	0.445108	1	up	no
810955	PF3D7_1139900	XM_001348043.1	NA	NA	NA	NA	ER membrane protein complex subunit 8/9 homolog [Abrus precatorius]	NA	3.97871	5.38257	0.739185	-0.435992	0.445321	1	down	no
3885866	PF3D7_0615400	XM_024473110.1	GO:0004540(ribonuclease activity);GO:0006396(RNA processing)	NA	NA	NA	PREDICTED: DIS3-like exonuclease 2 isoform X2 [Lupinus angustifolius]	NA	73.7163	98.3746	0.749343	-0.416302	0.445399	1	down	no
810669	PF3D7_1111400	XM_001347757.1	NA	NA	NA	NA		NA	13.3162	17.8248	0.747061	-0.420702	0.445824	1	down	no
812613	PF3D7_0201700	XM_001349495.1	GO:0033643(host cell part)	04141(Protein processing in endoplasmic reticulum)	K09517	NA	PREDICTED: chaperone protein dnaJ 10-like isoform X1 [Oryza brachyantha]	NA	245.072	326.917	0.749645	-0.415721	0.445924	1	down	no
2655239	PF3D7_0811200	XM_001349378.1	GO:0034975(protein folding in endoplasmic reticulum);GO:0072546(ER membrane protein complex)	NA	NA	NA	PREDICTED: ER membrane protein complex subunit 1 [Musa acuminata subsp. malaccensis]	NA	29.5828	19.745	1.49824	0.583267	0.445944	1	up	no
813008	PF3D7_0519200	XM_001351714.1	GO:0016020(membrane);GO:0046961(proton-transporting ATPase activity, rotational mechanism)	00190(Oxidative phosphorylation);04145(Phagosome)	K02155	NA	PREDICTED: V-type proton ATPase subunit c1-like [Juglans regia]	NA	120.464	160.762	0.749335	-0.416318	0.446025	1	down	no
812555	PF3D7_0415500	XM_001351427.1	GO:0000339(RNA cap binding);GO:0005846(nuclear cap binding complex);GO:0006397(mRNA processing)	03040(Spliceosome);03013(RNA transport);03015(mRNA surveillance pathway)	K12883	NA	hypothetical protein GOBAR_DD17110 [Gossypium barbadense]	NA	77.9006	103.949	0.749413	-0.416167	0.446069	1	down	no
810319	PF3D7_1016500	XM_001347410.2	NA	NA	NA	NA		NA	11.0685	14.7748	0.749146	-0.41668	0.44641	1	down	no
813235	PF3D7_0110000	XM_001350994.1	NA	NA	NA	NA		NA	21.6499	14.4164	1.50176	0.586653	0.446619	1	up	no
814342	PF3D7_0302500	XM_001351064.1	GO:0020002(host cell plasma membrane);GO:0020008(rhoptry);GO:0020035(cytoadherence to microvasculature, mediated by symbiont protein);GO:0050839(cell adhesion molecule binding)	NA	NA	NA		NA	4.0942	5.46689	0.748908	-0.41714	0.446913	1	down	no
3885727	PF3D7_0628700	XM_961176.1	NA	NA	NA	NA		NA	4.89396	3.26058	1.50095	0.585876	0.447385	1	up	no
812579	PF3D7_0412900	XM_001351402.1	GO:0020002(host cell plasma membrane);GO:0020013(modulation by symbiont of host erythrocyte aggregation);GO:0020030(infected host cell surface knob);GO:0020033(antigenic variation);GO:0020035(cytoadherence to microvasculature, mediated by symbiont protein);GO:0050839(cell adhesion molecule binding)	NA	NA	NA		NA	3.66715	4.89055	0.749844	-0.415338	0.448083	1	down	no
810221	PF3D7_1006200	XM_001347312.1	GO:0003677(DNA binding);GO:0003723(RNA binding);GO:0005515(protein binding);GO:0005634(nucleus)	NA	NA	NA		NA	1364.27	1816.82	0.750913	-0.413283	0.448157	1	down	no
810194	PF3D7_1003300	XM_001347285.1	GO:0008080(N-acetyltransferase activity)	NA	NA	NA	N-alpha-acetyltransferase daf-31 [Chlorella sorokiniana]	NA	163.696	109.438	1.49578	0.580902	0.448292	1	up	no
2655378	PF3D7_0823600	XM_001349252.2	GO:0009107(lipoate biosynthetic process);GO:0016979(lipoate-protein ligase activity);GO:0020011(apicoplast)	00785(Lipoic acid metabolism)	K03801	EC:2.3.1.181	hypothetical protein CUMW_044180 [Citrus unshiu]	NA	3.0231	1.99846	1.51272	0.59714	0.448683	1	up	no
813728	PF3D7_1334800	XM_001350043.1	GO:0020003(symbiont-containing vacuole)	NA	NA	NA		NA	12.4527	16.633	0.748676	-0.417586	0.448937	1	down	no
810639	PF3D7_1107500	XM_001347727.2	GO:0005634(nucleus)	NA	NA	NA		NA	105.619	70.6164	1.49568	0.580797	0.449018	1	up	no
3885717	PF3D7_0613900	XM_961033.1	GO:0003779(actin binding);GO:0005524(ATP binding);GO:0016459(myosin complex)	NA	NA	NA	myosin-2 isoform X1 [Capsella rubella]	NA	0.382273	0.250421	1.52652	0.610248	0.44933	1	up	no
2655114	PF3D7_0716900	XM_001349036.1	GO:0005215(transporter activity);GO:0006810(transport);GO:0016020(membrane)	NA	NA	NA		NA	2.9506	1.94929	1.51368	0.598061	0.449431	1	up	no
810258	PF3D7_1010300	XM_001347349.1	NA	NA	NA	NA		NA	131.48	174.915	0.751679	-0.411811	0.450112	1	down	no
2655227	PF3D7_0826600	XM_001349223.1	GO:0005484(SNAP receptor activity);GO:0005515(protein binding);GO:0006886(intracellular protein transport);GO:0031201(SNARE complex);GO:0031338(regulation of vesicle fusion)	NA	NA	NA		NA	1.91437	1.25417	1.52641	0.610145	0.450186	1	up	no
811237	PF3D7_1219000	XM_001350557.1	GO:0000910(cytokinesis);GO:0003779(actin binding)	NA	NA	NA	formin-like protein 20 [Cynara cardunculus var. scolymus]	NA	34.1298	22.8642	1.49272	0.577946	0.450447	1	up	no
811355	PF3D7_1231400	XM_001350673.2	GO:0020011(apicoplast)	NA	NA	NA		NA	0.198904	0.270381	0.735643	-0.442921	0.450617	1	down	no
810236	PF3D7_1008000	XM_001347327.1	GO:0005634(nucleus);GO:0010468(regulation of gene expression);GO:0032958(inositol phosphate biosynthetic process)	NA	NA	NA	predicted protein, partial [Arabidopsis lyrata subsp. lyrata]	NA	42.4782	28.4653	1.49228	0.577522	0.450825	1	up	no
814164	PF3D7_1334700	XM_001350042.1	GO:0020020(food vacuole);GO:0044164(host cell cytosol)	NA	NA	NA		NA	376.084	499.819	0.752441	-0.410349	0.450882	1	down	no
2655366	PF3D7_0826900	XM_002808835.1	NA	NA	NA	NA		NA	0.565526	0.771203	0.733304	-0.447517	0.451358	1	down	no
2655278	PF3D7_0813600	XM_001349353.1	GO:0001731(formation of translation preinitiation complex);GO:0002188(translation reinitiation);GO:0002192(IRES-dependent translational initiation of linear mRNA);GO:0003729(mRNA binding);GO:0003743(translation initiation factor activity);GO:0005575(cellular_component);GO:0005840(ribosome);GO:0006413(translational initiation);GO:0043022(ribosome binding);GO:0070992(translation initiation complex)	NA	NA	NA	translation machinery-associated protein 22-like isoform X2 [Herrania umbratica]	NA	181.145	240.631	0.752792	-0.409676	0.451618	1	down	no
810811	PF3D7_1125300	XM_001347899.1	GO:0003677(DNA binding);GO:0003899(DNA-directed 5'-3' RNA polymerase activity);GO:0005739(mitochondrion);GO:0006351(transcription, DNA-templated)	NA	NA	NA	predicted protein [Ostreococcus lucimarinus CCE9901]	NA	33.4885	22.455	1.49136	0.576626	0.451802	1	up	no
2655309	PF3D7_0807800	XM_001349409.1	GO:0005634(nucleus);GO:0005829(cytosol);GO:0008540(proteasome regulatory particle, base subcomplex);GO:0031593(polyubiquitin modification-dependent protein binding);GO:0043161(proteasome-mediated ubiquitin-dependent protein catabolic process);GO:0043248(proteasome assembly)	03050(Proteasome)	K03029	NA	hypothetical protein POPTR_009G133000 [Populus trichocarpa]	NA	112.532	149.383	0.753313	-0.408679	0.452485	1	down	no
812511	PF3D7_0418300	XM_001351455.1	NA	NA	NA	NA		NA	493.178	654.445	0.753582	-0.408164	0.452771	1	down	no
810369	PF3D7_1021800	XM_024473288.1	GO:0020005(symbiont-containing vacuole membrane);GO:0020036(Maurer's cleft);GO:0033644(host cell membrane)	NA	NA	NA		NA	1.04229	0.695505	1.4986	0.58362	0.453002	1	up	no
2655080	PF3D7_0724700	XM_002808743.1	NA	NA	NA	NA		NA	56.4057	37.8637	1.4897	0.575025	0.453042	1	up	no
813503	PF3D7_0922700	XM_001352062.1	GO:0000350(generation of catalytic spliceosome for second transesterification step);GO:0000386(second spliceosomal transesterification activity);GO:0005682(U5 snRNP);GO:0046540(U4/U6 x U5 tri-snRNP complex);GO:0071021(U2-type post-spliceosomal complex);GO:0071048(nuclear retention of unspliced pre-mRNA at the site of transcription)	03040(Spliceosome)	K12817	NA	hypothetical protein GOBAR_DD29785 [Gossypium barbadense]	NA	52.2871	69.382	0.753612	-0.408106	0.453469	1	down	no
810452	PF3D7_1030200	XM_001347543.2	NA	NA	NA	NA		NA	1.3995	1.88184	0.743686	-0.427234	0.453642	1	down	no
811478	PF3D7_1244400	XM_001350794.1	GO:0020011(apicoplast)	NA	NA	NA		NA	7.4629	5.00612	1.49076	0.576044	0.453705	1	up	no
812996	PF3D7_0518100	XM_001351702.1	NA	NA	NA	NA	hypothetical protein COCSUDRAFT_61463 [Coccomyxa subellipsoidea C-169]	NA	4.86263	3.26004	1.49159	0.576848	0.454062	1	up	no
810341	PF3D7_1019000	XM_001347432.1	GO:0003735(structural constituent of ribosome)	NA	NA	NA	hypothetical protein CEUSTIGMA_g2976.t1 [Chlamydomonas eustigma]	NA	67.5118	89.5011	0.754313	-0.406765	0.45411	1	down	no
813878	PF3D7_1362700	XM_002809053.1	NA	NA	NA	NA		NA	3.02265	2.02605	1.4919	0.577146	0.454442	1	up	no
813014	PF3D7_0519800	XM_001351720.1	GO:0005634(nucleus)	NA	NA	NA		NA	143.038	189.572	0.754535	-0.406339	0.454525	1	down	no
812327	PF3D7_1477400	XM_001348883.2	NA	NA	NA	NA		NA	3.81447	5.09319	0.748937	-0.417084	0.454537	1	down	no
812326	PF3D7_1477300	XM_001348882.2	GO:0020003(symbiont-containing vacuole);GO:0030430(host cell cytoplasm)	NA	NA	NA		NA	9.06148	12.0553	0.751658	-0.411852	0.455186	1	down	no
810807	PF3D7_1124900	XM_001347895.2	GO:0003735(structural constituent of ribosome);GO:0006412(translation);GO:0015934(large ribosomal subunit)	03010(Ribosome)	K02918	NA	60S ribosomal L35-like [Chlorella sorokiniana]	NA	751.088	994.839	0.754984	-0.405483	0.455354	1	down	no
3885831	PF3D7_0632700	XM_961213.1	GO:0020002(host cell plasma membrane)	NA	NA	NA		NA	3.97977	2.65728	1.49769	0.582736	0.455595	1	up	no
811635	PF3D7_1405600	XM_001348190.1	GO:0004748(ribonucleoside-diphosphate reductase activity, thioredoxin disulfide as acceptor);GO:0006260(DNA replication)	00230(Purine metabolism);00240(Pyrimidine metabolism);00480(Glutathione metabolism)	K10808	EC:1.17.4.1	ribonucleoside-diphosphate reductase small chain isoform A [Chlorella sorokiniana]	NA	0.975675	1.33351	0.731657	-0.45076	0.455902	1	down	no
812863	PF3D7_0508100	XM_001351603.1	NA	NA	NA	NA		NA	0.576641	0.379459	1.51964	0.603729	0.456162	1	up	no
811558	PF3D7_1252800	XM_001350874.1	NA	NA	NA	NA		NA	11.3684	7.64412	1.48721	0.57261	0.457623	1	up	no
811315	PF3D7_1227200	XM_001350633.2	GO:0005267(potassium channel activity);GO:0006813(potassium ion transport);GO:0020002(host cell plasma membrane)	NA	NA	NA		NA	16.9037	11.3841	1.48485	0.570313	0.457943	1	up	no
811675	PF3D7_1409600	XM_001348231.1	GO:0020011(apicoplast)	NA	NA	NA		NA	19.2206	25.4231	0.756028	-0.403488	0.458033	1	down	no
3885700	PF3D7_0628000	XM_961170.1	GO:0003874(6-pyruvoyltetrahydropterin synthase activity);GO:0006729(tetrahydrobiopterin biosynthetic process)	NA	NA	NA		NA	2.01345	2.75792	0.730062	-0.453909	0.45805	1	down	no
813100	PF3D7_0528700	XM_001351805.1	GO:0006457(protein folding);GO:0016018(cyclosporin A binding)	03040(Spliceosome)	K12733	EC:5.2.1.8	peptidyl-prolyl cis-trans isomerase CYP18-2 [Papaver somniferum]	NA	96.3883	127.44	0.756343	-0.402888	0.458318	1	down	no
814270	PF3D7_1357400	XM_001350249.1	NA	NA	NA	NA		NA	1.15772	0.773193	1.49733	0.582388	0.458438	1	up	no
3885914	PF3D7_0624200	XM_024473118.1	GO:0000395(mRNA 5'-splice site recognition)	NA	NA	NA		NA	3.10401	4.12751	0.752029	-0.41114	0.459164	1	down	no
814234	PF3D7_1351600	XM_001350192.1	GO:0004370(glycerol kinase activity);GO:0005524(ATP binding);GO:0006071(glycerol metabolic process)	00561(Glycerolipid metabolism)	K00864	EC:2.7.1.30	Glycerol kinase [Klebsormidium nitens]	NA	3.52736	2.36848	1.48929	0.574627	0.459677	1	up	no
813423	PF3D7_0914600	XM_001351982.1	GO:0000993(RNA polymerase II core binding);GO:0003674(molecular_function);GO:0005634(nucleus);GO:0005730(nucleolus);GO:0006351(transcription, DNA-templated);GO:0006355(regulation of transcription, DNA-templated);GO:0006368(transcription elongation from RNA polymerase II promoter);GO:0008023(transcription elongation factor complex);GO:0008150(biological_process);GO:0046872(metal ion binding);GO:00…	NA	NA	NA	predicted protein [Micromonas pusilla CCMP1545]	NA	72.9025	96.2801	0.757191	-0.40127	0.460725	1	down	no
9221999	PF3D7_1372200	XM_002809080.1	GO:0020020(food vacuole)	NA	NA	NA		NA	13223.9	17440.2	0.758241	-0.399271	0.460921	1	down	no
813456	PF3D7_0918000	XM_001352015.1	GO:0005783(endoplasmic reticulum);GO:0005886(plasma membrane);GO:0043495(protein membrane anchor);GO:0070258(inner membrane pellicle complex)	00740(Riboflavin metabolism)	K14379	EC:3.1.3.2	Annexin [Corchorus capsularis]	NA	8.02542	5.39759	1.48685	0.572261	0.461204	1	up	no
2655247	PF3D7_0830900	XM_001349186.1	GO:0020011(apicoplast)	NA	NA	NA		NA	433.487	292.834	1.48032	0.565908	0.461564	1	up	no
810403	PF3D7_1025300	XM_001347494.2	GO:0020011(apicoplast)	NA	NA	NA		NA	0.886159	0.584655	1.5157	0.59998	0.462227	1	up	no
812675	PF3D7_0208300	XM_001349557.1	NA	NA	NA	NA		NA	15.212	10.2788	1.47994	0.565538	0.462286	1	up	no
812487	PF3D7_0403500	XM_001351310.1	GO:0000502(proteasome complex);GO:0016579(protein deubiquitination)	NA	NA	NA	Ubiquitin-specific protease [Handroanthus impetiginosus]	NA	1.75222	2.32436	0.753851	-0.407649	0.463759	1	down	no
810983	PF3D7_1142600	XM_001348071.1	GO:0003735(structural constituent of ribosome);GO:0006412(translation);GO:0015934(large ribosomal subunit)	03010(Ribosome)	K02917	NA	PREDICTED: probable sugar phosphate/phosphate translocator At3g11320 [Ipomoea nil]	NA	2182.11	2871.78	0.759844	-0.396224	0.463788	1	down	no
811747	PF3D7_1416800	XM_001348303.1	GO:0004824(lysine-tRNA ligase activity);GO:0006430(lysyl-tRNA aminoacylation);GO:0020011(apicoplast)	00970(Aminoacyl-tRNA biosynthesis)	K04567	EC:6.1.1.6	PREDICTED: lysine--tRNA ligase, chloroplastic/mitochondrial [Nelumbo nucifera]	NA	4.88088	3.28417	1.48619	0.571614	0.464405	1	up	no
813749	PF3D7_1338700	XM_001350078.1	NA	NA	NA	NA		NA	2.01152	1.34804	1.49218	0.577423	0.46441	1	up	no
811550	PF3D7_1251800	XM_001350866.1	NA	NA	NA	NA		NA	32.2095	42.3084	0.761302	-0.39346	0.466845	1	down	no
812240	PF3D7_1469000	XM_001348796.1	GO:0003743(translation initiation factor activity);GO:0006413(translational initiation);GO:0020011(apicoplast);GO:0043022(ribosome binding)	NA	NA	NA	translation initiation factor 1 (chloroplast) [Pleurastrum terricola]	NA	11.8855	8.0234	1.48135	0.566917	0.467401	1	up	no
810584	PF3D7_1100200	XM_001347656.1	GO:0020002(host cell plasma membrane);GO:0020013(modulation by symbiont of host erythrocyte aggregation);GO:0020030(infected host cell surface knob);GO:0020033(antigenic variation);GO:0020035(cytoadherence to microvasculature, mediated by symbiont protein);GO:0046789(host cell surface receptor binding);GO:0050839(cell adhesion molecule binding)	NA	NA	NA		NA	2.88702	1.95581	1.47613	0.561816	0.467516	1	up	no
811016	PF3D7_1146200	XM_001348104.2	NA	NA	NA	NA		NA	2.259	3.02915	0.745752	-0.423233	0.467932	1	down	no
811514	PF3D7_1248200	XM_001350830.3	GO:0000387(spliceosomal snRNP assembly);GO:0000974(Prp19 complex);GO:0003674(molecular_function);GO:0005575(cellular_component);GO:0017070(U6 snRNA binding);GO:0036002(pre-mRNA binding);GO:0071006(U2-type catalytic step 1 spliceosome);GO:0071007(U2-type catalytic step 2 spliceosome)	03040(Spliceosome)	K12872	NA	zinc finger CCCH domain-containing protein 25 [Selaginella moellendorffii]	NA	63.3558	83.128	0.762148	-0.391857	0.468424	1	down	no
811597	PF3D7_1401300	XM_001348152.1	GO:0016787(hydrolase activity);GO:0020011(apicoplast)	NA	NA	NA		NA	106.421	72.2533	1.47289	0.558654	0.468438	1	up	no
813346	PF3D7_0906800	XM_002808872.1	NA	NA	NA	NA		NA	0.547486	0.732765	0.747151	-0.420529	0.468606	1	down	no
811762	PF3D7_1418300	XM_001348318.1	GO:0005509(calcium ion binding)	NA	NA	NA		NA	12.0036	15.8442	0.757606	-0.400481	0.468814	1	down	no
811004	PF3D7_1144900	XM_001348092.2	GO:0005794(Golgi apparatus);GO:0006886(intracellular protein transport);GO:0006891(intra-Golgi vesicle-mediated transport);GO:0016020(membrane);GO:0060627(regulation of vesicle-mediated transport)	NA	NA	NA	ras-related protein RABH1e-like [Physcomitrella patens]	NA	52.3151	68.6314	0.762262	-0.391642	0.469034	1	down	no
810818	PF3D7_1126100	XM_001347906.1	GO:0000422(autophagy of mitochondrion);GO:0005829(cytosol);GO:0006501(C-terminal protein lipidation);GO:0006995(cellular response to nitrogen starvation);GO:0016236(macroautophagy);GO:0019778(Atg12 activating enzyme activity);GO:0019779(Atg8 activating enzyme activity);GO:0030163(protein catabolic process);GO:0032446(protein modification by small protein conjugation);GO:0034727(piecemeal microaut…	04136(Autophagy - other eukaryotes)	K08337	NA	ubiquitin-like modifier-activating enzyme atg7 [Eutrema salsugineum]	NA	1.09598	0.735152	1.49082	0.576103	0.469632	1	up	no
812963	PF3D7_0514900	XM_001351670.1	NA	NA	NA	NA		NA	18.0062	23.6052	0.762804	-0.390616	0.470268	1	down	no
813730	PF3D7_1335300	XM_024473230.1	GO:0005488(binding);GO:0008201(heparin binding);GO:0020008(rhoptry);GO:0030260(entry into host cell)	NA	NA	NA		NA	0.407812	0.537252	0.75907	-0.397695	0.470682	1	down	no
3885777	PF3D7_0612900	XM_961023.1	GO:0005525(GTP binding)	03008(Ribosome biogenesis in eukaryotes)	K06943	NA	predicted protein [Bathycoccus prasinos]	NA	182.749	239.165	0.764113	-0.388142	0.47138	1	down	no
814228	PF3D7_1350300	XM_001350180.1	NA	NA	NA	NA		NA	20.4488	26.7956	0.763143	-0.389974	0.471746	1	down	no
813948	PF3D7_1301500	XM_001349822.1	GO:0020011(apicoplast)	NA	NA	NA		NA	17.2365	11.7153	1.47129	0.557078	0.472324	1	up	no
813232	PF3D7_0109700	XM_001350991.2	GO:0000462(maturation of SSU-rRNA from tricistronic rRNA transcript (SSU-rRNA, 5.8S rRNA, LSU-rRNA));GO:0005730(nucleolus);GO:0030686(90S preribosome)	NA	NA	NA		NA	45.0471	58.9774	0.763802	-0.388729	0.472431	1	down	no
3885975	PF3D7_0621100	XM_961102.2	NA	NA	NA	NA		NA	0.962073	0.647502	1.48582	0.571262	0.472452	1	up	no
813814	PF3D7_1350200	XM_001350179.1	GO:0000375(RNA splicing, via transesterification reactions);GO:0005732(small nucleolar ribonucleoprotein complex);GO:0006396(RNA processing)	03040(Spliceosome)	K11097	NA	PREDICTED: small nuclear ribonucleoprotein E-like [Erythranthe guttata]	NA	106.037	138.747	0.764249	-0.387886	0.472574	1	down	no
2655311	PF3D7_0807100	XM_001349415.1	GO:0004004(ATP-dependent RNA helicase activity);GO:0010501(RNA secondary structure unwinding)	03040(Spliceosome);03013(RNA transport);03015(mRNA surveillance pathway)	K12812	EC:3.6.4.13	ATP-dependent RNA helicase [Medicago sativa]	NA	37.7093	25.6876	1.468	0.553849	0.472929	1	up	no
2655164	PF3D7_0727000	XM_001349131.1	GO:0000938(GARP complex);GO:0042147(retrograde transport, endosome to Golgi)	NA	NA	NA	vacuolar protein sorting-associated protein 53 A-like [Physcomitrella patens]	NA	7.43434	9.72593	0.764384	-0.38763	0.473384	1	down	no
811349	PF3D7_1230800	XM_001350667.2	GO:0000381(regulation of alternative mRNA splicing, via spliceosome);GO:0005634(nucleus);GO:0080009(mRNA methylation)	NA	NA	NA		NA	117.209	153.161	0.765266	-0.385966	0.473463	1	down	no
814388	PF3D7_0307100	XM_001351110.1	GO:0003735(structural constituent of ribosome);GO:0022627(cytosolic small ribosomal subunit)	03010(Ribosome)	K02951	NA	L30e-like protein [Coccomyxa subellipsoidea C-169]	NA	3609.89	2461.13	1.46676	0.552633	0.473737	1	up	no
3885862	PF3D7_0623200	XM_961121.1	GO:0008937(ferredoxin-NAD(P) reductase activity);GO:0009055(electron transfer activity);GO:0020011(apicoplast)	00195(Photosynthesis)	K02641	EC:1.18.1.2	PREDICTED: ferredoxin--NADP reductase, root-type isozyme, chloroplastic [Gossypium raimondii]	NA	29.1173	19.8342	1.46804	0.553887	0.473814	1	up	no
2655066	PF3D7_0708500	XM_001348963.1	GO:0006986(response to unfolded protein);GO:0009408(response to heat)	NA	NA	NA	NF-kappa-B-activating protein-like [Cucurbita moschata]	NA	81.5596	106.489	0.765898	-0.384776	0.474573	1	down	no
812971	PF3D7_0515700	XM_001351678.1	GO:0070258(inner membrane pellicle complex)	NA	NA	NA		NA	7.44473	5.06145	1.47087	0.55667	0.474748	1	up	no
811697	PF3D7_1411800	XM_001348253.2	NA	NA	NA	NA		NA	2.48211	1.67248	1.48409	0.569577	0.474844	1	up	no
812392	PF3D7_0409600	XM_001351375.1	GO:0005662(DNA replication factor A complex);GO:0006260(DNA replication);GO:0006261(DNA-dependent DNA replication);GO:0051052(regulation of DNA metabolic process)	03030(DNA replication);03420(Nucleotide excision repair);03430(Mismatch repair);03440(Homologous recombination)	K07466	NA	replication protein A 70 kDa DNA-binding subunit C [Setaria italica]	NA	8.55808	5.83121	1.46763	0.553492	0.474942	1	up	no
811244	PF3D7_1219900	XM_001350562.1	GO:0004750(ribulose-phosphate 3-epimerase activity);GO:0009052(pentose-phosphate shunt, non-oxidative branch)	00030(Pentose phosphate pathway);00040(Pentose and glucuronate interconversions);00710(Carbon fixation in photosynthetic organisms)	K01783	EC:5.1.3.1	PREDICTED: ribulose-phosphate 3-epimerase, cytoplasmic isoform-like [Nicotiana attenuata]	NA	37.7362	25.7176	1.46733	0.55319	0.47526	1	up	no
813380	PF3D7_0910300	XM_001351939.1	NA	NA	NA	NA		NA	16.6501	11.3532	1.46655	0.552428	0.475877	1	up	no
813478	PF3D7_0920200	XM_001352037.1	GO:0020011(apicoplast)	NA	NA	NA		NA	0.597148	0.39566	1.50925	0.593827	0.476152	1	up	no
811916	PF3D7_1435300	XM_001348472.1	GO:0005737(cytoplasm);GO:0006537(glutamate biosynthetic process);GO:0015930(glutamate synthase activity);GO:0019676(ammonia assimilation cycle)	00910(Nitrogen metabolism);00250(Alanine, aspartate and glutamate metabolism)	K00264	EC:1.4.1.13;EC:1.4.1.14	glutamate synthase 1 [NADH], chloroplastic-like isoform X1 [Chenopodium quinoa]	NA	0.202975	0.135704	1.49572	0.580839	0.476633	1	up	no
811472	PF3D7_1243700	XM_001350788.1	GO:0000209(protein polyubiquitination);GO:0005634(nucleus);GO:0005737(cytoplasm);GO:0031625(ubiquitin protein ligase binding);GO:0043161(proteasome-mediated ubiquitin-dependent protein catabolic process);GO:0061630(ubiquitin protein ligase activity)	NA	NA	NA		NA	1.34842	0.906332	1.48778	0.573159	0.476633	1	up	no
814196	PF3D7_1342100	XM_001350106.1	GO:0003994(aconitate hydratase activity);GO:0005506(iron ion binding);GO:0005739(mitochondrion);GO:0005829(cytosol);GO:0006099(tricarboxylic acid cycle);GO:0006447(regulation of translational initiation by iron);GO:0020020(food vacuole)	00020(Citrate cycle (TCA cycle));00630(Glyoxylate and dicarboxylate metabolism)	K01681	EC:4.2.1.3	RNA-binding translational regulator IRP (aconitase superfamily) [Handroanthus impetiginosus]	NA	9.14029	11.9232	0.766598	-0.383458	0.476964	1	down	no
810592	PF3D7_1102700	XM_001347679.1	GO:0020005(symbiont-containing vacuole membrane)	NA	NA	NA		NA	3712.86	4837.72	0.76748	-0.381798	0.477267	1	down	no
813175	PF3D7_0103800	XM_001350934.1	GO:0005524(ATP binding);GO:0005737(cytoplasm);GO:0005813(centrosome);GO:0005869(dynactin complex);GO:0043209(myelin sheath);GO:0070062(extracellular exosome);GO:1990752(microtubule end)	NA	NA	NA	actin-like protein [Quercus suber]	NA	1.28564	1.71506	0.749619	-0.41577	0.478165	1	down	no
813816	PF3D7_1350700	XM_002809031.1	GO:0020011(apicoplast)	NA	NA	NA	peptide deformylase [Chlorella sorokiniana]	NA	0.723001	0.964158	0.749878	-0.415272	0.478356	1	down	no
813419	PF3D7_0914200	XM_001351978.1	GO:0020011(apicoplast)	00564(Glycerophospholipid metabolism);00565(Ether lipid metabolism)	K13510	EC:2.3.1.23;EC:2.3.1.67	lysophospholipid acyltransferase LPEAT2-like [Physcomitrella patens]	NA	54.1306	70.4861	0.76796	-0.380896	0.478502	1	down	no
811540	PF3D7_1250800	XM_001350856.1	GO:0000109(nucleotide-excision repair complex);GO:0005524(ATP binding);GO:0006289(nucleotide-excision repair);GO:0008026(ATP-dependent helicase activity)	NA	NA	NA	DNA repair protein RAD16-like [Solanum lycopersicum]	NA	25.3758	17.358	1.46191	0.547856	0.478631	1	up	no
811958	PF3D7_1439700	XM_001348514.2	GO:0005829(cytosol);GO:0008757(S-adenosylmethionine-dependent methyltransferase activity);GO:0032259(methylation)	NA	NA	NA	leucine carboxyl methyltransferase [Klebsormidium nitens]	NA	2.2589	2.98429	0.756931	-0.401766	0.479067	1	down	no
813475	PF3D7_0919900	XM_001352034.1	NA	NA	NA	NA		NA	1.10174	0.752394	1.46431	0.55022	0.479172	1	up	no
811968	PF3D7_1440700	XM_001348524.1	NA	NA	NA	NA		NA	11.0891	7.57625	1.46366	0.549581	0.479209	1	up	no
810288	PF3D7_1013300	XM_001347379.1	GO:0005789(endoplasmic reticulum membrane);GO:0009966(regulation of signal transduction)	NA	NA	NA		NA	2.07679	1.40696	1.47608	0.561772	0.479846	1	up	no
2655354	PF3D7_0802200	XM_001349456.1	GO:0004601(peroxidase activity);GO:0005829(cytosol);GO:0006979(response to oxidative stress);GO:0016209(antioxidant activity)	00940(Phenylpropanoid biosynthesis)	K11188	EC:1.11.1.7;EC:1.11.1.15	peroxiredoxin-6-like [Physcomitrella patens]	NA	37.5048	48.8359	0.767976	-0.380867	0.479884	1	down	no
811679	PF3D7_1410000	XM_001348235.1	GO:0034975(protein folding in endoplasmic reticulum);GO:0072546(ER membrane protein complex)	NA	NA	NA		NA	2.682	3.53773	0.758114	-0.399513	0.479903	1	down	no
2655108	PF3D7_0715800	XM_001349025.1	NA	NA	NA	NA		NA	1.3932	0.930134	1.49785	0.582896	0.480833	1	up	no
810982	PF3D7_1142500	XM_001348070.1	GO:0022625(cytosolic large ribosomal subunit)	NA	NA	NA		NA	874.205	1136.05	0.76951	-0.377989	0.480973	1	down	no
812881	PF3D7_0507100	XM_001351593.1	GO:0003735(structural constituent of ribosome);GO:0006412(translation);GO:0022625(cytosolic large ribosomal subunit)	03010(Ribosome)	K02930	NA	hypothetical protein CBR_g21131 [Chara braunii]	NA	1654.61	2149.94	0.769606	-0.377807	0.481018	1	down	no
2655274	PF3D7_0814000	XM_001349349.1	GO:0003735(structural constituent of ribosome);GO:0006412(translation);GO:0022625(cytosolic large ribosomal subunit)	03010(Ribosome)	K02873	NA	predicted protein [Bathycoccus prasinos]	NA	3024.34	3927.98	0.769947	-0.377168	0.481622	1	down	no
810430	PF3D7_1027900	XM_024473292.1	GO:0016409(palmitoyltransferase activity);GO:0018345(protein palmitoylation)	NA	NA	NA	PREDICTED: probable protein S-acyltransferase 14 [Pyrus x bretschneideri]	NA	3.8552	2.61624	1.47356	0.559309	0.481783	1	up	no
811193	PF3D7_1214500	XM_024473388.1	GO:0020011(apicoplast)	NA	NA	NA		NA	5.27964	6.92644	0.762245	-0.391673	0.481998	1	down	no
812691	PF3D7_0210100.1	XM_001349573.1;XM_024473264.1	GO:0003735(structural constituent of ribosome);GO:0006412(translation);GO:0022625(cytosolic large ribosomal subunit);GO:0022625(cytosolic large ribosomal subunit)	NA	NA	NA	ribosomal protein L37ae [Helicosporidium sp. ATCC 50920]	NA	3183.43	4132.09	0.770417	-0.376289	0.482479	1	down	no
810633	PF3D7_1107000	XM_001347721.2	GO:0000245(spliceosomal complex assembly);GO:0000387(spliceosomal snRNP assembly);GO:0000932(P-body);GO:0000956(nuclear-transcribed mRNA catabolic process);GO:0005688(U6 snRNP);GO:0017070(U6 snRNA binding);GO:0033962(cytoplasmic mRNA processing body assembly);GO:0097526(spliceosomal tri-snRNP complex)	03040(Spliceosome);03018(RNA degradation)	K12623	NA	U6 snRNA-associated Sm-like protein LSm4 [Zea mays]	NA	315.977	216.746	1.45782	0.543813	0.482493	1	up	no
812759	PF3D7_0217300	XM_001349641.1	GO:0006886(intracellular protein transport);GO:0030131(clathrin adaptor complex)	04144(Endocytosis)	K11827	NA	Sigma2-Adaptin [Chlamydomonas reinhardtii]	NA	7.99184	10.4664	0.763568	-0.389171	0.483865	1	down	no
9221878	PF3D7_0706100	XM_024473129.1	NA	NA	NA	NA		NA	1.15093	1.49855	0.76803	-0.380765	0.484364	1	down	no
811846	PF3D7_1428500	XM_001348402.1	GO:0004045(aminoacyl-tRNA hydrolase activity);GO:0005762(mitochondrial large ribosomal subunit);GO:0016149(translation release factor activity, codon specific);GO:0016150(translation release factor activity, codon nonspecific);GO:0043022(ribosome binding);GO:0070126(mitochondrial translational termination);GO:0072344(rescue of stalled ribosome)	NA	NA	NA		NA	1.47679	1.91772	0.770074	-0.376931	0.485357	1	down	no
2655210	PF3D7_0711400	XM_001348991.1	GO:0000118(histone deacetylase complex);GO:0003714(transcription corepressor activity);GO:0006357(regulation of transcription by RNA polymerase II)	03013(RNA transport);03015(mRNA surveillance pathway)	K14324	NA	histone deacetylase complex subunit SAP18 [Ricinus communis]	NA	7.16673	4.91233	1.45893	0.544908	0.485511	1	up	no
811937	PF3D7_1437500	XM_001348493.1	NA	NA	NA	NA		NA	17.3664	22.5167	0.771268	-0.374696	0.486271	1	down	no
814522	PF3D7_0320800	XM_001351242.1	GO:0004004(ATP-dependent RNA helicase activity);GO:0005515(protein binding);GO:0005737(cytoplasm)	03018(RNA degradation)	K12614	EC:3.6.4.13	hypothetical protein CBR_g23054 [Chara braunii]	NA	3.39789	2.31589	1.4672	0.55307	0.486274	1	up	no
810815	PF3D7_1125800	XM_001347903.2	NA	NA	NA	NA	uncharacterized protein LOC112290208 isoform X2 [Physcomitrella patens]	NA	1.4203	0.956532	1.48484	0.57031	0.486312	1	up	no
811007	PF3D7_1145200	XM_001348095.2	GO:0020011(apicoplast)	NA	NA	NA	Serine/threonine protein kinase [Trema orientale]	NA	0.370139	0.483901	0.764906	-0.386645	0.486349	1	down	no
811441	PF3D7_1240100	XM_001350759.1	GO:0020002(host cell plasma membrane);GO:0020013(modulation by symbiont of host erythrocyte aggregation);GO:0020030(infected host cell surface knob);GO:0020033(antigenic variation);GO:0020035(cytoadherence to microvasculature, mediated by symbiont protein);GO:0050839(cell adhesion molecule binding)	NA	NA	NA		NA	25.3265	17.4154	1.45426	0.540286	0.486373	1	up	no
813092	PF3D7_0527900	XM_001351797.1	GO:0004004(ATP-dependent RNA helicase activity)	NA	NA	NA	hypothetical protein MARPO_0164s0014 [Marchantia polymorpha]	NA	67.8377	87.803	0.772612	-0.372185	0.486663	1	down	no
814367	PF3D7_0304900	XM_001351089.1	NA	NA	NA	NA		NA	46.9838	60.8485	0.772144	-0.373058	0.486919	1	down	no
813129	PF3D7_0532300	XM_001351835.1	GO:0020035(cytoadherence to microvasculature, mediated by symbiont protein);GO:0044164(host cell cytosol);GO:0044228(host cell surface)	NA	NA	NA		NA	5927.77	4082.39	1.45204	0.538076	0.487477	1	up	no
2655127	PF3D7_0720100	XM_001349066.1	GO:0000447(endonucleolytic cleavage in ITS1 to separate SSU-rRNA from 5.8S rRNA and LSU-rRNA from tricistronic rRNA transcript (SSU-rRNA, 5.8S rRNA, LSU-rRNA));GO:0000472(endonucleolytic cleavage to generate mature 5'-end of SSU-rRNA from (SSU-rRNA, 5.8S rRNA, LSU-rRNA));GO:0000480(endonucleolytic cleavage in 5'-ETS of tricistronic rRNA transcript (SSU-rRNA, 5.8S rRNA, LSU-rRNA));GO:0003723(RNA b…	NA	NA	NA	Pre-rRNA-processing protein ESF2 [Triticum urartu]	NA	40.3905	52.2706	0.77272	-0.371983	0.487932	1	down	no
3885871	PF3D7_0623500	XM_961124.2	GO:0004784(superoxide dismutase activity);GO:0005739(mitochondrion);GO:0006979(response to oxidative stress);GO:0019430(removal of superoxide radicals);GO:0020011(apicoplast)	04146(Peroxisome)	K04564	EC:1.15.1.1	iron superoxide dismutase [Pinus pinaster]	NA	49.5361	64.0888	0.772929	-0.371593	0.488001	1	down	no
813554	PF3D7_0927900	XM_001352113.1	GO:0005783(endoplasmic reticulum);GO:0016020(membrane)	00564(Glycerophospholipid metabolism)	K01613	EC:4.1.1.65	mitochondrial phosphatidylserine decarboxylase [Hypseocharis bilobata]	NA	45.7479	59.1686	0.773178	-0.371127	0.488026	1	down	no
811599	PF3D7_1401100	XM_001348150.3	GO:0003674(molecular_function);GO:0005575(cellular_component)	04141(Protein processing in endoplasmic reticulum)	K09517	NA	chaperone protein dnaJ 10 [Medicago truncatula]	NA	475.984	615.292	0.773591	-0.370358	0.488136	1	down	no
812926	PF3D7_0503300	XM_001351555.1	GO:0003676(nucleic acid binding);GO:0005634(nucleus);GO:0005681(spliceosomal complex);GO:0008380(RNA splicing)	03040(Spliceosome)	K12900	NA	hypothetical protein TanjilG_33036 [Lupinus angustifolius]	NA	281.022	363.247	0.773639	-0.370267	0.488317	1	down	no
810611	PF3D7_1104800	XM_001347699.1	GO:0020011(apicoplast)	NA	NA	NA	MFS general substrate transporter [Coccomyxa subellipsoidea C-169]	NA	110.393	76.0621	1.45135	0.537399	0.488592	1	up	no
811304	PF3D7_1226100	XM_001350622.1	GO:0003824(catalytic activity);GO:0016787(hydrolase activity)	NA	NA	NA	PREDICTED: uncharacterized protein LOC103864697 [Brassica rapa]	NA	2.16251	2.83559	0.762632	-0.39094	0.488818	1	down	no
3885744	PF3D7_0601300	XM_960912.1	GO:0020036(Maurer's cleft)	NA	NA	NA	DNAJ heat shock N-terminal domain-containing protein [Arabidopsis thaliana]	NA	10.8349	14.0426	0.77157	-0.374132	0.489012	1	down	no
810610	PF3D7_1104700.1	XM_024473306.1;XM_001347698.2	GO:0001056(RNA polymerase III activity);GO:0005666(DNA-directed RNA polymerase III complex);GO:0006384(transcription initiation from RNA polymerase III promoter);GO:0006384(transcription initiation from RNA polymerase III promoter)	00230(Purine metabolism);00240(Pyrimidine metabolism);03020(RNA polymerase);03020(RNA polymerase)	K03022	NA	DNA-directed RNA polymerase III subunit RPC8 [Capsella rubella]	NA	249.359	171.881	1.45076	0.53681	0.489099	1	up	no
9221777	PF3D7_0313300	XM_002808574.1	GO:0020011(apicoplast)	NA	NA	NA		NA	6.83884	4.66346	1.46647	0.552351	0.489447	1	up	no
813509	PF3D7_0923300	XM_001352068.1	GO:0020009(microneme);GO:0030260(entry into host cell)	NA	NA	NA		NA	6.40127	4.40809	1.45217	0.538205	0.490167	1	up	no
814244	PF3D7_1353500	XM_001350211.1	GO:0003700(DNA binding transcription factor activity)	03022(Basal transcription factors);03420(Nucleotide excision repair)	K03143	NA	hypothetical protein AXF42_Ash010814 [Apostasia shenzhenica]	NA	6.40264	4.39526	1.45671	0.542718	0.49057	1	up	no
2655308	PF3D7_0808200	XM_001349405.1	GO:0004190(aspartic-type endopeptidase activity);GO:0006508(proteolysis)	NA	NA	NA	aspartic peptidase A1 family, Aspartic peptidase domain protein [Artemisia annua]	NA	3.15464	4.09516	0.770334	-0.376444	0.490744	1	down	no
811787	PF3D7_1421200	XM_001348343.2	GO:0003735(structural constituent of ribosome);GO:0006412(translation);GO:0022627(cytosolic small ribosomal subunit)	03010(Ribosome)	K02975	NA		NA	1886.99	2434.31	0.775165	-0.367424	0.49096	1	down	no
812126	PF3D7_1457100	XM_001348682.1	NA	NA	NA	NA		NA	42.114	29.0746	1.44848	0.534544	0.491343	1	up	no
3885768	PF3D7_0630300	XM_961192.1	GO:0003887(DNA-directed DNA polymerase activity);GO:0006261(DNA-dependent DNA replication);GO:0008622(epsilon DNA polymerase complex)	00230(Purine metabolism);00240(Pyrimidine metabolism);03030(DNA replication);03410(Base excision repair);03420(Nucleotide excision repair)	K02324	EC:2.7.7.7	PREDICTED: DNA polymerase epsilon catalytic subunit A-like isoform X1 [Fragaria vesca subsp. vesca]	NA	0.240293	0.162866	1.4754	0.561109	0.491862	1	up	no
9222013	PF3D7_1326700	XM_002808991.1	NA	NA	NA	NA		NA	14.188	18.3131	0.774747	-0.368202	0.492024	1	down	no
3885757	PF3D7_0613500	XM_961029.1	GO:0016192(vesicle-mediated transport);GO:0020011(apicoplast);GO:0030135(coated vesicle)	NA	NA	NA	AP3-complex subunit beta-A [Ananas comosus]	NA	12.701	8.77042	1.44817	0.534226	0.492111	1	up	no
812169	PF3D7_1461600	XM_001348725.1	GO:0000398(mRNA splicing, via spliceosome);GO:0005684(U2-type spliceosomal complex);GO:0005686(U2 snRNP);GO:0005689(U12-type spliceosomal complex);GO:0071011(precatalytic spliceosome);GO:0071013(catalytic step 2 spliceosome)	03040(Spliceosome)	K12829	NA	splicing factor 3B subunit 2 [Phalaenopsis equestris]	NA	209.568	270.036	0.776076	-0.365731	0.492616	1	down	no
811239	PF3D7_1219300	XM_001350559.1	GO:0020002(host cell plasma membrane);GO:0020013(modulation by symbiont of host erythrocyte aggregation);GO:0020030(infected host cell surface knob);GO:0020033(antigenic variation);GO:0020035(cytoadherence to microvasculature, mediated by symbiont protein);GO:0046789(host cell surface receptor binding);GO:0050839(cell adhesion molecule binding)	NA	NA	NA		NA	4.40839	3.045	1.44775	0.533812	0.492717	1	up	no
812168	PF3D7_1461400	XM_001348724.2	NA	NA	NA	NA		NA	2.5496	1.73732	1.46755	0.55341	0.494692	1	up	no
2655223	PF3D7_0806600	XM_002808776.1	GO:0003777(microtubule motor activity);GO:0005871(kinesin complex);GO:0007018(microtubule-based movement);GO:0016887(ATPase activity)	NA	NA	NA	kinesin-like protein KIN-14E [Helianthus annuus]	NA	21.3759	27.4991	0.777332	-0.363398	0.495382	1	down	no
810824	PF3D7_1126700	XM_001347912.2	NA	NA	NA	NA		NA	0.578709	0.388709	1.4888	0.574148	0.495724	1	up	no
813182	PF3D7_0104400	XM_001350941.1	GO:0009240(isopentenyl diphosphate biosynthetic process);GO:0015968(stringent response);GO:0042380(hydroxymethylbutenyl pyrophosphate reductase activity);GO:0046677(response to antibiotic)	NA	NA	NA	uncharacterized protein LOC111915946 [Lactuca sativa]	NA	7.26054	5.01028	1.44913	0.535186	0.49635	1	up	no
810928	PF3D7_1137100	XM_001348016.1	GO:0003735(structural constituent of ribosome);GO:0006412(translation);GO:0015935(small ribosomal subunit)	03010(Ribosome)	K02996	NA	cytosolic phosphoglucose isomerase isoform A [Chlorella sorokiniana]	NA	45.7903	58.8384	0.778238	-0.361717	0.497409	1	down	no
811708	PF3D7_1412800	XM_001348264.1	GO:0042493(response to drug)	NA	NA	NA	glycylpeptide N-tetradecanoyltransferase 1 [Manihot esculenta]	NA	240.755	308.934	0.779309	-0.359733	0.498395	1	down	no
813312	PF3D7_0903300	XM_002808867.1	NA	NA	NA	NA		NA	0.235485	0.160819	1.46429	0.550197	0.499379	1	up	no
2654995	PF3D7_0731200	XM_001349169.1	NA	NA	NA	NA		NA	25.9011	33.2462	0.77907	-0.360175	0.499468	1	down	no
812595	PF3D7_0423100	XM_001351498.1	GO:0016192(vesicle-mediated transport);GO:0030133(transport vesicle);GO:0030141(secretory granule)	NA	NA	NA	hypothetical protein MARPO_0016s0005 [Marchantia polymorpha]	NA	75.9749	97.4647	0.779512	-0.359356	0.499626	1	down	no
810285	PF3D7_1013000	XM_001347376.2	NA	04141(Protein processing in endoplasmic reticulum)	K10666	EC:2.3.2.27	E3 ubiquitin-protein ligase RNF185 [Prunus persica]	NA	3.45449	4.45304	0.775759	-0.36632	0.499638	1	down	no
814511	PF3D7_0319700	XM_001351231.2	GO:0006810(transport);GO:0042626(ATPase activity, coupled to transmembrane movement of substances)	NA	NA	NA		NA	50.866	35.3379	1.43942	0.525486	0.499702	1	up	no
812990	PF3D7_0517500	XM_002808648.2	GO:0020011(apicoplast)	00040(Pentose and glucuronate interconversions);00052(Galactose metabolism);00053(Ascorbate and aldarate metabolism);00520(Amino sugar and nucleotide sugar metabolism)	K12447	EC:2.7.7.64	UDP-sugar pyrophosphorylase [Capsicum chinense]	NA	2.50475	3.22439	0.776812	-0.364362	0.499958	1	down	no
811703	PF3D7_1412300	XM_001348259.2	GO:0006606(protein import into nucleus)	NA	NA	NA	nuclear transport factor 2 [Micromonas commoda]	NA	387.545	496.311	0.780852	-0.356879	0.50128	1	down	no
2654978	PF3D7_0703100	XM_001348928.1	GO:0005634(nucleus);GO:0005737(cytoplasm);GO:0007059(chromosome segregation);GO:0016226(iron-sulfur cluster assembly)	NA	NA	NA	hypothetical protein MICPUN_113397 [Micromonas commoda]	NA	2.32926	3.05035	0.763603	-0.389105	0.501582	1	down	no
810904	PF3D7_1134600	XM_001347992.1	NA	NA	NA	NA		NA	5.78778	7.41068	0.781005	-0.356597	0.502244	1	down	no
2655364	PF3D7_0827000	XM_001349220.1	GO:0003676(nucleic acid binding);GO:0005524(ATP binding);GO:0008026(ATP-dependent helicase activity);GO:0020011(apicoplast)	NA	NA	NA	putative DEAD-box ATP-dependent RNA helicase 29 isoform X2 [Morus notabilis]	NA	66.6201	85.247	0.781495	-0.355691	0.502314	1	down	no
810831	PF3D7_1127300	XM_001347919.1	GO:0008168(methyltransferase activity)	NA	NA	NA	tRNA (guanine-N-7) methyltransferase [Corchorus capsularis]	NA	5.9444	7.63968	0.778095	-0.361982	0.502825	1	down	no
813652	PF3D7_1319400	XM_001349894.1	NA	NA	NA	NA		NA	3.89981	2.70996	1.43907	0.525134	0.502975	1	up	no
811894	PF3D7_1433100	XM_001348450.2	GO:0000138(Golgi trans cisterna);GO:0005797(Golgi medial cisterna);GO:0006886(intracellular protein transport);GO:0016020(membrane)	NA	NA	NA		NA	0.683804	0.888852	0.769311	-0.37836	0.503253	1	down	no
8445016	PF3D7_0205800	XM_002585342.1	NA	NA	NA	NA		NA	5.25443	3.60079	1.45925	0.545222	0.503419	1	up	no
2655363	PF3D7_0827600	XM_024473175.1	NA	NA	NA	NA		NA	0.481312	0.328323	1.46597	0.551857	0.503432	1	up	no
814320	PF3D7_1369600	XM_001350370.1	GO:0020011(apicoplast)	NA	NA	NA		NA	5.05657	3.51331	1.43926	0.525328	0.503525	1	up	no
814319	PF3D7_1369100	XM_001350365.1	NA	NA	NA	NA		NA	1.63471	2.1089	0.775149	-0.367455	0.503729	1	down	no
811784	PF3D7_1420900	XM_001348340.1	GO:0005575(cellular_component);GO:0009058(biosynthetic process);GO:0016779(nucleotidyltransferase activity)	00051(Fructose and mannose metabolism);00520(Amino sugar and nucleotide sugar metabolism)	K00966	EC:2.7.7.13	probable mannose-1-phosphate guanylyltransferase 3 [Eutrema salsugineum]	NA	2.93593	3.77246	0.778253	-0.361689	0.504172	1	down	no
811360	PF3D7_1232000	XM_001350678.2	GO:0004826(phenylalanine-tRNA ligase activity);GO:0006432(phenylalanyl-tRNA aminoacylation);GO:0020011(apicoplast)	00970(Aminoacyl-tRNA biosynthesis)	K01889	EC:6.1.1.20	hypothetical protein M569_06111, partial [Genlisea aurea]	NA	1.20294	0.824946	1.4582	0.544189	0.504498	1	up	no
812508	PF3D7_0402400	XM_001351302.1	NA	NA	NA	NA		NA	476.529	608.572	0.783029	-0.352863	0.505055	1	down	no
2655095	PF3D7_0711000	XM_001348987.1	GO:0010564(regulation of cell cycle process);GO:0016887(ATPase activity);GO:0020011(apicoplast);GO:0030433(ubiquitin-dependent ERAD pathway);GO:0043130(ubiquitin binding)	04141(Protein processing in endoplasmic reticulum)	K13525	NA	cell division cycle 48-like protein [Chlorella sorokiniana]	NA	7.04469	4.90799	1.43535	0.521406	0.505436	1	up	no
812585	PF3D7_0412100	XM_001351396.1	GO:0003735(structural constituent of ribosome);GO:0006412(translation);GO:0015935(small ribosomal subunit)	03010(Ribosome)	K02950	NA	ribosomal protein S12 (mitochondrion) [Micromonas commoda]	NA	2.32727	3.01967	0.770703	-0.375752	0.505444	1	down	no
814356	PF3D7_0303900	XM_001351078.1	NA	NA	NA	NA		NA	3.07073	2.09608	1.46499	0.550891	0.505476	1	up	no
813416	PF3D7_0913900	XM_001351975.1	GO:0020011(apicoplast)	NA	NA	NA		NA	4.97495	3.4626	1.43677	0.522825	0.505513	1	up	no
811726	PF3D7_1414700	XM_001348282.1	NA	NA	NA	NA	PREDICTED: ubiquitin carboxyl-terminal hydrolase 25 [Nelumbo nucifera]	NA	27.4174	19.1248	1.43361	0.519651	0.505838	1	up	no
811735	PF3D7_1415600	XM_001348291.2	NA	NA	NA	NA		NA	16.4003	11.4397	1.43362	0.519667	0.505993	1	up	no
810730	PF3D7_1117700	XM_001347818.1	GO:0003924(GTPase activity);GO:0005525(GTP binding);GO:0005634(nucleus);GO:0006405(RNA export from nucleus);GO:0006886(intracellular protein transport);GO:0051726(regulation of cell cycle)	03013(RNA transport);03008(Ribosome biogenesis in eukaryotes)	K07936	NA	PREDICTED: GTP-binding nuclear protein Ran1A [Cucumis sativus]	NA	1458.31	1860.52	0.783819	-0.351407	0.506389	1	down	no
811180	PF3D7_1212900	XM_001350500.1	GO:0005634(nucleus)	NA	NA	NA	PREDICTED: transcription factor GTE12-like isoform X1 [Beta vulgaris subsp. vulgaris]	NA	51.2484	65.3573	0.784127	-0.350841	0.507159	1	down	no
811892	PF3D7_1432800	XM_001348448.1	NA	NA	NA	NA		NA	16.1711	11.2853	1.43294	0.518974	0.507529	1	up	no
810690	PF3D7_1113500	XM_001347778.1	GO:0005737(cytoplasm);GO:0043022(ribosome binding)	NA	NA	NA	hypothetical protein CARUB_v10018932mg [Capsella rubella]	NA	20.6438	14.4137	1.43223	0.518265	0.507797	1	up	no
810927	PF3D7_1136900	XM_001348015.1	GO:0006508(proteolysis);GO:0008236(serine-type peptidase activity);GO:0016021(integral component of membrane);GO:0020009(microneme);GO:0020026(merozoite dense granule);GO:0051604(protein maturation)	NA	NA	NA	hypothetical protein APUTEX25_001049, partial [Auxenochlorella protothecoides]	NA	1.25445	0.870334	1.44134	0.527409	0.508167	1	up	no
811162	PF3D7_1211000	XM_001350482.1	GO:0003777(microtubule motor activity);GO:0005524(ATP binding);GO:0005871(kinesin complex);GO:0007018(microtubule-based movement);GO:0016887(ATPase activity)	NA	NA	NA	kinesin-related protein [Klebsormidium nitens]	NA	0.322012	0.418025	0.770318	-0.376475	0.508299	1	down	no
814481	PF3D7_0316700	XM_001351201.1	GO:0001917(photoreceptor inner segment);GO:0005515(protein binding);GO:0005783(endoplasmic reticulum);GO:0005789(endoplasmic reticulum membrane);GO:0005886(plasma membrane);GO:0016020(membrane);GO:0016021(integral component of membrane);GO:0032386(regulation of intracellular transport);GO:0044317(rod spherule);GO:0045177(apical part of cell);GO:0050908(detection of light stimulus involved in visu…	NA	NA	NA	predicted protein [Hordeum vulgare subsp. vulgare]	NA	24.5433	17.1282	1.43292	0.518956	0.508324	1	up	no
814241	PF3D7_1353200	XM_001350208.1	GO:0020036(Maurer's cleft)	NA	NA	NA		NA	2084.02	2654.43	0.785107	-0.349039	0.508709	1	down	no
813802	PF3D7_1348200	XM_001350159.1	GO:0000386(second spliceosomal transesterification activity);GO:0005681(spliceosomal complex)	03040(Spliceosome)	K12819	NA	Pre-mRNA splicing Prp18-interacting factor [Corchorus capsularis]	NA	24.9431	31.8043	0.784267	-0.350584	0.50904	1	down	no
3885939	PF3D7_0619100	XM_961083.2	NA	NA	NA	NA		NA	3.57265	2.47029	1.44625	0.532315	0.509042	1	up	no
811617	PF3D7_1403800	XM_001348172.2	GO:0005634(nucleus)	NA	NA	NA		NA	0.406445	0.279594	1.4537	0.539727	0.509128	1	up	no
814159	PF3D7_1334100	XM_001350036.1	GO:0003688(DNA replication origin binding);GO:0005664(nuclear origin of replication recognition complex);GO:0006270(DNA replication initiation)	NA	NA	NA		NA	1.45798	1.00758	1.44702	0.533082	0.509128	1	up	no
814204	PF3D7_1343300	XM_001350118.1	NA	NA	NA	NA		NA	22.5301	15.7498	1.43051	0.516526	0.50916	1	up	no
812615	PF3D7_0201900	XM_001349497.1	GO:0005515(protein binding);GO:0005737(cytoplasm);GO:0020003(symbiont-containing vacuole);GO:0020036(Maurer's cleft)	NA	NA	NA		NA	415.807	290.867	1.42954	0.515555	0.509225	1	up	no
811549	PF3D7_1251700	XM_024473419.1	GO:0004830(tryptophan-tRNA ligase activity);GO:0005524(ATP binding);GO:0006418(tRNA aminoacylation for protein translation);GO:0020011(apicoplast)	00970(Aminoacyl-tRNA biosynthesis)	K01867	EC:6.1.1.2	hypothetical protein CEUSTIGMA_g88.t1 [Chlamydomonas eustigma]	NA	5.38592	3.75155	1.43565	0.521708	0.509559	1	up	no
813824	PF3D7_1352000	XM_001350196.1	GO:0020011(apicoplast)	NA	NA	NA		NA	2.4954	1.74236	1.4322	0.518231	0.50962	1	up	no
811560	PF3D7_1253000	XM_001350876.2	GO:0006457(protein folding);GO:0030430(host cell cytoplasm);GO:0051082(unfolded protein binding)	04141(Protein processing in endoplasmic reticulum)	K09517	NA	chaperone protein dnaJ 10-like isoform X1 [Panicum hallii]	NA	386.138	491.32	0.78592	-0.347545	0.510204	1	down	no
2655160	PF3D7_0726100	XM_001349123.1	NA	NA	NA	NA		NA	125.683	159.738	0.786811	-0.345911	0.511817	1	down	no
811653	PF3D7_1407400	XM_001348208.1	GO:0020011(apicoplast)	NA	NA	NA		NA	18.6217	23.7299	0.784735	-0.349722	0.511883	1	down	no
814551	PF3D7_0323600	XM_001351271.2	NA	NA	NA	NA		NA	15.8715	11.1155	1.42787	0.513863	0.512096	1	up	no
813619	PF3D7_0935000	XM_001352179.1	GO:0000398(mRNA splicing, via spliceosome);GO:0005685(U1 snRNP);GO:0030619(U1 snRNA binding);GO:0035614(snRNA stem-loop binding)	03040(Spliceosome)	K11094	NA	hypothetical protein GPECTOR_21g690 [Gonium pectorale]	NA	159.801	203.098	0.786817	-0.345901	0.512185	1	down	no
811290	PF3D7_1224700	XM_001350608.1	GO:0020011(apicoplast)	NA	NA	NA		NA	2.56261	3.2645	0.784993	-0.349247	0.51255	1	down	no
813502	PF3D7_0922600	XM_002808901.1	GO:0004356(glutamate-ammonia ligase activity);GO:0006542(glutamine biosynthetic process)	NA	NA	NA	hypothetical protein GW17_00055093, partial [Ensete ventricosum]	NA	236.746	300.477	0.787902	-0.343911	0.513796	1	down	no
814396	PF3D7_0307900	XM_001351118.1	NA	NA	NA	NA		NA	0.1963	0.13492	1.45494	0.540956	0.514041	1	up	no
811923	PF3D7_1436000	XM_001348479.3	GO:0004347(glucose-6-phosphate isomerase activity);GO:0006094(gluconeogenesis);GO:0006096(glycolytic process);GO:0006098(pentose-phosphate shunt)	00010(Glycolysis / Gluconeogenesis);00030(Pentose phosphate pathway);00500(Starch and sucrose metabolism);00520(Amino sugar and nucleotide sugar metabolism)	K01810	EC:5.3.1.9	glucose-6-phosphate isomerase [Monoraphidium neglectum]	NA	816.203	573.289	1.42372	0.509665	0.515019	1	up	no
810331	PF3D7_1017800	XM_001347422.1	NA	NA	NA	NA		NA	1.48766	1.03697	1.43462	0.520671	0.515073	1	up	no
813905	PF3D7_1367100	XM_001350346.1	GO:0003723(RNA binding);GO:0005685(U1 snRNP);GO:0006396(RNA processing)	03040(Spliceosome)	K11093	NA	U1 snRNP [Zea mays]	NA	95.7839	121.44	0.788735	-0.342387	0.515507	1	down	no
810665	PF3D7_1111000	XM_001347753.1	GO:0005762(mitochondrial large ribosomal subunit);GO:0008168(methyltransferase activity);GO:0031167(rRNA methylation)	NA	NA	NA	hypothetical protein CEUSTIGMA_g2151.t1 [Chlamydomonas eustigma]	NA	13.822	9.70443	1.42429	0.510247	0.516409	1	up	no
812984	PF3D7_0516900	XM_001351690.1	GO:0003735(structural constituent of ribosome);GO:0006412(translation);GO:0022625(cytosolic large ribosomal subunit)	03010(Ribosome)	K02938	NA	hypothetical protein DM860_011206 [Cuscuta australis]	NA	1646.5	2085.21	0.789608	-0.340791	0.516785	1	down	no
814460	PF3D7_0314700	XM_001351180.1	GO:0005654(nucleoplasm);GO:0005737(cytoplasm);GO:0006355(regulation of transcription, DNA-templated);GO:0043161(proteasome-mediated ubiquitin-dependent protein catabolic process);GO:0060816(random inactivation of X chromosome);GO:0061630(ubiquitin protein ligase activity);GO:1900095(regulation of dosage compensation by inactivation of X chromosome)	NA	NA	NA	PREDICTED: E3 ubiquitin-protein ligase At1g63170-like [Ipomoea nil]	NA	6.72067	4.71695	1.42479	0.510752	0.516808	1	up	no
810803	PF3D7_1124500	XM_001347891.1	GO:0004739(pyruvate dehydrogenase (acetyl-transferring) activity);GO:0006086(acetyl-CoA biosynthetic process from pyruvate);GO:0006099(tricarboxylic acid cycle);GO:0006633(fatty acid biosynthetic process);GO:0016020(membrane);GO:0020011(apicoplast);GO:0045254(pyruvate dehydrogenase complex)	00010(Glycolysis / Gluconeogenesis);00020(Citrate cycle (TCA cycle));00620(Pyruvate metabolism)	K00161	EC:1.2.4.1	pyruvate dehydrogenase E1 component subunit alpha-3, chloroplastic-like [Papaver somniferum]	NA	15.7401	19.9466	0.789109	-0.341703	0.517116	1	down	no
810893	PF3D7_1133600	XM_001347981.1	NA	NA	NA	NA		NA	0.573771	0.739852	0.775521	-0.366762	0.517171	1	down	no
814372	PF3D7_0305400	XM_001351094.1	NA	NA	NA	NA		NA	6.21141	7.96732	0.77961	-0.359175	0.517306	1	down	no
811890	PF3D7_1432600	XM_001348446.1	NA	NA	NA	NA		NA	2.4006	1.68213	1.42711	0.5131	0.517496	1	up	no
3885746	PF3D7_0601500	XM_960913.2	NA	NA	NA	NA		NA	9.95088	12.6181	0.788617	-0.342602	0.517944	1	down	no
813269	PF3D7_0113800	XM_001351027.1	GO:0008201(heparin binding);GO:0020009(microneme);GO:0046789(host cell surface receptor binding)	NA	NA	NA		NA	5.2201	6.60908	0.789838	-0.340371	0.517999	1	down	no
813314	PF3D7_0903500	XM_001351873.1	NA	NA	NA	NA		NA	29.3925	37.1942	0.790244	-0.33963	0.518183	1	down	no
811538	PF3D7_1250600	XM_001350854.1	GO:0005525(GTP binding);GO:0005851(eukaryotic translation initiation factor 2B complex);GO:0006413(translational initiation)	03013(RNA transport)	K03754	NA	translation initiation factor eIF-2B subunit beta isoform X1 [Brachypodium distachyon]	NA	62.8984	79.5865	0.790315	-0.3395	0.518336	1	down	no
813188	PF3D7_0105200	XM_001350947.1	NA	NA	NA	NA		NA	4.01564	2.80913	1.42949	0.515505	0.51872	1	up	no
813248	PF3D7_0111500	XM_001351007.1	GO:0004127(cytidylate kinase activity);GO:0005524(ATP binding);GO:0005634(nucleus);GO:0005737(cytoplasm);GO:0006139(nucleobase-containing compound metabolic process);GO:0006207('de novo' pyrimidine nucleobase biosynthetic process);GO:0006221(pyrimidine nucleotide biosynthetic process);GO:0009041(uridylate kinase activity)	00240(Pyrimidine metabolism)	K13800	EC:2.7.4.14	PREDICTED: UMP-CMP kinase isoform X1 [Vitis vinifera]	NA	1.2834	0.886413	1.44785	0.533915	0.519646	1	up	no
812855	PF3D7_0508800	XM_001351610.1	GO:0003697(single-stranded DNA binding);GO:0005515(protein binding);GO:0020011(apicoplast)	NA	NA	NA	uncharacterized protein LOC109794721, partial [Cajanus cajan]	NA	8.19391	5.74271	1.42684	0.51282	0.51971	1	up	no
812075	PF3D7_1451800	XM_001348631.1	GO:0005319(lipid transporter activity);GO:0005794(Golgi apparatus);GO:0006897(endocytosis)	NA	NA	NA	vacuolar protein sorting 10 [Klebsormidium nitens]	NA	110.557	77.9034	1.41916	0.505036	0.519714	1	up	no
812538	PF3D7_0416400	XM_002808609.1	GO:0000790(nuclear chromatin);GO:0010485(H4 histone acetyltransferase activity);GO:0042393(histone binding)	NA	NA	NA		NA	13.488	9.50134	1.41959	0.505474	0.520161	1	up	no
812712	PF3D7_0212400	XM_001349594.1	NA	NA	NA	NA		NA	14.23	10.035	1.41804	0.503902	0.520875	1	up	no
814135	PF3D7_1330800	XM_001350005.1	NA	NA	NA	NA		NA	422.77	533.857	0.791916	-0.336581	0.520963	1	down	no
3885875	PF3D7_0623900	XM_961128.1	GO:0004523(RNA-DNA hybrid ribonuclease activity);GO:0006401(RNA catabolic process)	03030(DNA replication)	K10743	EC:3.1.26.4	ribonuclease H2 subunit A [Cicer arietinum]	NA	1.84938	2.37088	0.780037	-0.358385	0.521815	1	down	no
813589	PF3D7_0931800	XM_001352148.1	GO:0004175(endopeptidase activity);GO:0004298(threonine-type endopeptidase activity);GO:0005634(nucleus);GO:0010499(proteasomal ubiquitin-independent protein catabolic process);GO:0019774(proteasome core complex, beta-subunit complex);GO:0034515(proteasome storage granule);GO:0043161(proteasome-mediated ubiquitin-dependent protein catabolic process)	03050(Proteasome)	K02738	EC:3.4.25.1	predicted protein [Bathycoccus prasinos]	NA	291.787	205.916	1.41702	0.502861	0.521946	1	up	no
813580	PF3D7_0930800	XM_024473210.1	NA	NA	NA	NA		NA	0.60921	0.428543	1.42158	0.5075	0.522101	1	up	no
813676	PF3D7_1322500	XM_001349929.1	GO:0005783(endoplasmic reticulum);GO:0008270(zinc ion binding);GO:0016020(membrane)	NA	NA	NA	probable protein S-acyltransferase 4 isoform X3 [Dendrobium catenatum]	NA	0.858305	1.10323	0.777996	-0.362166	0.522163	1	down	no
813164	PF3D7_0102700	XM_001350923.1	NA	NA	NA	NA		NA	5.88457	7.4496	0.789917	-0.340227	0.522826	1	down	no
813399	PF3D7_0912200	XM_001351958.1	NA	NA	NA	NA		NA	1.68919	2.15092	0.785333	-0.348624	0.52307	1	down	no
813436	PF3D7_0915900	XM_001351995.1	NA	NA	NA	NA		NA	61.742	77.8846	0.792736	-0.335087	0.523763	1	down	no
813901	PF3D7_1366300	XM_024473253.1	NA	NA	NA	NA		NA	61.7297	43.6505	1.41418	0.499966	0.524616	1	up	no
812635	PF3D7_0204100	XM_001349517.1	NA	NA	NA	NA		NA	0.409893	0.286084	1.43277	0.518809	0.524807	1	up	no
810313	PF3D7_1015900	XM_001347404.3	GO:0000015(phosphopyruvate hydratase complex);GO:0000045(autophagosome assembly);GO:0002253(activation of immune response);GO:0004634(phosphopyruvate hydratase activity);GO:0005515(protein binding);GO:0005634(nucleus);GO:0005737(cytoplasm);GO:0005856(cytoskeleton);GO:0005886(plasma membrane);GO:0006094(gluconeogenesis);GO:0006096(glycolytic process);GO:0006351(transcription, DNA-templated);GO:000…	00010(Glycolysis / Gluconeogenesis);03018(RNA degradation)	K01689	EC:4.2.1.11	RecName: Full=Enolase; AltName: Full=2-phospho-D-glycerate hydro-lyase; AltName: Full=2-phosphoglycerate dehydratase; AltName: Full=OSE1	NA	10653.6	7537.41	1.41344	0.499206	0.525322	1	up	no
814555	PF3D7_0324000	XM_001351274.1	GO:0020036(Maurer's cleft)	NA	NA	NA	DNAJ heat shock N-terminal domain-containing protein [Arabidopsis thaliana]	NA	11.7761	14.8576	0.792601	-0.335334	0.525718	1	down	no
810466	PF3D7_1031500	XM_001347557.1	GO:0004004(ATP-dependent RNA helicase activity);GO:0010501(RNA secondary structure unwinding)	NA	NA	NA	DEAD-box ATP-dependent RNA helicase 52C-like [Dorcoceras hygrometricum]	NA	46.1044	58.0179	0.794659	-0.331592	0.526144	1	down	no
810370	PF3D7_1021900	XM_001347461.1	NA	NA	NA	NA		NA	1.81988	1.28582	1.41534	0.501153	0.526635	1	up	no
9221806	PF3D7_0419900	XM_002808618.2	GO:0004430(1-phosphatidylinositol 4-kinase activity);GO:0005886(plasma membrane)	00562(Inositol phosphate metabolism);04070(Phosphatidylinositol signaling system)	K00888	EC:2.7.1.67	hypothetical protein DM860_012792 [Cuscuta australis]	NA	125.974	89.293	1.41079	0.496503	0.528031	1	up	no
812476	PF3D7_0420700	XM_001351477.1	GO:0020002(host cell plasma membrane);GO:0020013(modulation by symbiont of host erythrocyte aggregation);GO:0020030(infected host cell surface knob);GO:0020033(antigenic variation);GO:0020035(cytoadherence to microvasculature, mediated by symbiont protein);GO:0050839(cell adhesion molecule binding)	NA	NA	NA		NA	3.70255	4.65618	0.79519	-0.330629	0.528079	1	down	no
2655098	PF3D7_0714000	XM_001349010.1	GO:0000786(nucleosome);GO:0000791(euchromatin);GO:0003677(DNA binding);GO:0006333(chromatin assembly or disassembly)	NA	NA	NA	putative histone H2B [Helianthus annuus]	NA	1085.95	1364.19	0.796037	-0.329092	0.528405	1	down	no
3885692	PF3D7_0625800	XM_961148.1	NA	NA	NA	NA		NA	4.10767	2.90123	1.41584	0.501654	0.528495	1	up	no
814255	PF3D7_1355100	XM_001350227.1	GO:0003677(DNA binding);GO:0006270(DNA replication initiation);GO:0008094(DNA-dependent ATPase activity)	03030(DNA replication)	K02542	EC:3.6.4.12	hypothetical protein AALP_AA6G136800 [Arabis alpina]	NA	2.80759	1.98197	1.41657	0.502398	0.528526	1	up	no
813350	PF3D7_0907300	XM_001351909.1	GO:0003682(chromatin binding);GO:0005665(DNA-directed RNA polymerase II, core complex);GO:0010923(negative regulation of phosphatase activity);GO:0019212(phosphatase inhibitor activity)	NA	NA	NA		NA	12.8747	9.08343	1.41738	0.503228	0.528554	1	up	no
810628	PF3D7_1106500	XM_001347716.2	GO:0020011(apicoplast)	NA	NA	NA		NA	26.1116	18.5151	1.41029	0.495992	0.528801	1	up	no
814245	PF3D7_1353700	XM_001350213.1	NA	NA	NA	NA		NA	103.799	73.5693	1.4109	0.496617	0.528915	1	up	no
813494	PF3D7_0921800	XM_002808899.1	GO:0000027(ribosomal large subunit assembly);GO:0000460(maturation of 5.8S rRNA);GO:0000470(maturation of LSU-rRNA);GO:0005730(nucleolus);GO:0030687(preribosome, large subunit precursor);GO:0042134(rRNA primary transcript binding)	NA	NA	NA	predicted protein, partial [Ostreococcus lucimarinus CCE9901]	NA	72.5404	91.1027	0.796249	-0.328709	0.529239	1	down	no
813545	PF3D7_0927000	XM_001352104.1	GO:0003674(molecular_function);GO:0005737(cytoplasm);GO:0008150(biological_process)	NA	NA	NA	nudC domain-containing protein 2 [Selaginella moellendorffii]	NA	22.7712	28.6804	0.793964	-0.332854	0.529403	1	down	no
810675	PF3D7_1112100	XM_001347763.2	NA	NA	NA	NA		NA	1.20977	0.854523	1.41573	0.501546	0.529515	1	up	no
812612	PF3D7_0201600	XM_001349494.1	GO:0020035(cytoadherence to microvasculature, mediated by symbiont protein);GO:0044164(host cell cytosol);GO:0044228(host cell surface)	NA	NA	NA		NA	552.656	392.245	1.40895	0.494624	0.529957	1	up	no
811668	PF3D7_1409000	XM_001348224.1	NA	NA	NA	NA		NA	19.0544	23.9223	0.796515	-0.328227	0.530748	1	down	no
812383	PF3D7_0410000	XM_001351379.1	GO:0044161(host cell cytoplasmic vesicle);GO:0044164(host cell cytosol)	NA	NA	NA		NA	79.2249	99.3366	0.79754	-0.326371	0.531222	1	down	no
813412	PF3D7_0913500	XM_001351971.1	GO:0020011(apicoplast)	NA	NA	NA		NA	3.97528	5.00011	0.795037	-0.330905	0.531409	1	down	no
812668	PF3D7_0207600	XM_001349550.1	GO:0002377(immunoglobulin production);GO:0006508(proteolysis);GO:0008234(cysteine-type peptidase activity);GO:0020003(symbiont-containing vacuole);GO:0050776(regulation of immune response)	NA	NA	NA	senescence-specific cysteine protease SAG39-like [Rosa chinensis]	NA	1.87473	2.35962	0.794504	-0.331874	0.531753	1	down	no
812186	PF3D7_1463500	XM_001348742.1	NA	NA	NA	NA		NA	61.0336	76.532	0.797491	-0.326461	0.53193	1	down	no
810748	PF3D7_1119400	XM_001347836.1	GO:0004842(ubiquitin-protein transferase activity);GO:0005634(nucleus);GO:0005737(cytoplasm)	04120(Ubiquitin mediated proteolysis)	K10589	EC:2.3.2.26	E3 ubiquitin-protein ligase UPL6 isoform X2 [Aegilops tauschii subsp. tauschii]	NA	24.7803	17.6103	1.40715	0.492777	0.532001	1	up	no
812445	PF3D7_0423200	XM_001351499.1	NA	NA	NA	NA		NA	24.6036	30.8857	0.796603	-0.328066	0.532228	1	down	no
810889	PF3D7_1133200	XM_001347977.1	NA	NA	NA	NA		NA	0.459614	0.580546	0.791693	-0.336988	0.532678	1	down	no
812981	PF3D7_0516600	XM_001351687.3	GO:0005525(GTP binding);GO:0005829(cytosol);GO:0005886(plasma membrane);GO:0006412(translation);GO:0008135(translation factor activity, RNA binding)	NA	NA	NA	unnamed protein product [Coffea canephora]	NA	6.7487	4.79487	1.40748	0.493118	0.533187	1	up	no
812012	PF3D7_1445300	XM_001348568.1	GO:0003735(structural constituent of ribosome);GO:0005763(mitochondrial small ribosomal subunit)	NA	NA	NA		NA	1.77824	1.25427	1.41775	0.503599	0.53387	1	up	no
813889	PF3D7_1364400	XM_001350319.1	NA	NA	NA	NA		NA	22.7239	16.1733	1.40502	0.490593	0.534159	1	up	no
4794162	PF3D7_0421100	XM_001351479.1	GO:0020002(host cell plasma membrane);GO:0020013(modulation by symbiont of host erythrocyte aggregation);GO:0020030(infected host cell surface knob);GO:0020033(antigenic variation);GO:0020035(cytoadherence to microvasculature, mediated by symbiont protein);GO:0050839(cell adhesion molecule binding)	NA	NA	NA		NA	6.08592	7.61848	0.798837	-0.324027	0.534267	1	down	no
812551	PF3D7_0400400	XM_001351285.1	GO:0020002(host cell plasma membrane);GO:0020013(modulation by symbiont of host erythrocyte aggregation);GO:0020030(infected host cell surface knob);GO:0020033(antigenic variation);GO:0020035(cytoadherence to microvasculature, mediated by symbiont protein);GO:0050839(cell adhesion molecule binding)	NA	NA	NA		NA	0.358587	0.252744	1.41878	0.504646	0.534377	1	up	no
810429	PF3D7_1027800	XM_001347520.1	GO:0003735(structural constituent of ribosome);GO:0006412(translation);GO:0022625(cytosolic large ribosomal subunit)	03010(Ribosome)	K02925	NA	ribosomal protein L3 [Chlamydomonas reinhardtii]	NA	2523.39	3156.32	0.79947	-0.322885	0.534552	1	down	no
2654984	PF3D7_0704400	XM_001348941.1	NA	NA	NA	NA		NA	6.28345	4.46634	1.40684	0.492463	0.534582	1	up	no
811407	PF3D7_1236700	XM_001350725.1	GO:0020011(apicoplast)	NA	NA	NA	uncharacterized protein LOC105164966 [Sesamum indicum]	NA	5.42415	3.84211	1.41176	0.497497	0.534717	1	up	no
813631	PF3D7_0936300	XM_001352191.1	GO:0030430(host cell cytoplasm)	NA	NA	NA		NA	4303.35	5377.16	0.8003	-0.321387	0.536049	1	down	no
812084	PF3D7_1452700	XM_001348640.2	GO:0003729(mRNA binding);GO:0005685(U1 snRNP);GO:0006376(mRNA splice site selection);GO:0071004(U2-type prespliceosome)	NA	NA	NA	hypothetical protein SELMODRAFT_149618, partial [Selaginella moellendorffii]	NA	17.7374	12.6213	1.40536	0.490935	0.536088	1	up	no
812731	PF3D7_0214400	XM_001349613.1	NA	NA	NA	NA		NA	132.846	165.952	0.800511	-0.321008	0.536548	1	down	no
812370	PF3D7_0407200	XM_001351350.1	GO:0005739(mitochondrion)	NA	NA	NA	uncharacterized protein LOC100527794 [Glycine max]	NA	73.7015	92.1141	0.800112	-0.321727	0.536667	1	down	no
812709	PF3D7_0212100	XM_001349591.1	GO:0005634(nucleus);GO:0034399(nuclear periphery)	NA	NA	NA		NA	32.2153	40.2349	0.800681	-0.3207	0.536899	1	down	no
811945	PF3D7_1438400	XM_001348501.2	GO:0005575(cellular_component)	NA	NA	NA		NA	7.25845	5.1742	1.40281	0.488325	0.537424	1	up	no
813242	PF3D7_0110800	XM_001351001.1	NA	03022(Basal transcription factors)	K03124	NA	PREDICTED: transcription initiation factor IIB-2-like isoform X2 [Solanum tuberosum]	NA	124.327	155.2	0.801075	-0.319992	0.53779	1	down	no
812180	PF3D7_1462800	XM_001348736.3	GO:0004365(glyceraldehyde-3-phosphate dehydrogenase (NAD+) (phosphorylating) activity);GO:0005829(cytosol);GO:0006094(gluconeogenesis);GO:0006096(glycolytic process);GO:0016020(membrane)	00010(Glycolysis / Gluconeogenesis);00710(Carbon fixation in photosynthetic organisms)	K00134	EC:1.2.1.12	glyceraldehyde-3-phosphate dehydrogenase [Klebsormidium nitens]	NA	23044.5	16446.6	1.40117	0.486636	0.537881	1	up	no
3885709	PF3D7_0604700	XM_960944.1	GO:0004462(lactoylglutathione lyase activity);GO:0009438(methylglyoxal metabolic process);GO:0020011(apicoplast)	NA	NA	NA		NA	1.29032	1.62942	0.791892	-0.336625	0.537955	1	down	no
812281	PF3D7_1473100	XM_001348837.1	GO:0005096(GTPase activator activity);GO:0005622(intracellular);GO:0006886(intracellular protein transport);GO:0012505(endomembrane system);GO:0017137(Rab GTPase binding);GO:0031338(regulation of vesicle fusion);GO:0090630(activation of GTPase activity)	NA	NA	NA	uncharacterized protein LOC112020457 [Quercus suber]	NA	11.2735	14.0821	0.800555	-0.320927	0.538321	1	down	no
2655440	PF3D7_0829300	XM_002808840.1	GO:0000398(mRNA splicing, via spliceosome);GO:0005732(small nucleolar ribonucleoprotein complex);GO:0017070(U6 snRNA binding)	03040(Spliceosome);03018(RNA degradation)	K12627	NA	sm-like protein LSM8 isoform X1 [Cinnamomum micranthum f. kanehirae]	NA	197.428	246.368	0.801355	-0.319487	0.538695	1	down	no
810348	PF3D7_1019700	XM_001347439.2	NA	NA	NA	NA		NA	2.29597	1.6307	1.40797	0.493618	0.538907	1	up	no
812728	PF3D7_0214100	XM_001349610.2	GO:0006888(ER to Golgi vesicle-mediated transport);GO:0020036(Maurer's cleft);GO:0030127(COPII vesicle coat);GO:0030134(COPII-coated ER to Golgi transport vesicle);GO:0030430(host cell cytoplasm);GO:0044053(translocation of peptides or proteins into host cell cytoplasm)	04141(Protein processing in endoplasmic reticulum)	K14005	NA	protein transport protein SEC31, partial [Klebsormidium nitens]	NA	177.094	220.848	0.801884	-0.318535	0.538946	1	down	no
2655392	PF3D7_0818600	XM_024473167.1	GO:0005783(endoplasmic reticulum);GO:0008150(biological_process);GO:0016021(integral component of membrane);GO:0016788(hydrolase activity, acting on ester bonds)	NA	NA	NA	protein bem46-like isoform X2 [Hevea brasiliensis]	NA	5.64051	7.05525	0.799476	-0.322873	0.539186	1	down	no
813466	PF3D7_0919000	XM_001352025.1	GO:0003677(DNA binding);GO:0005634(nucleus);GO:0005737(cytoplasm);GO:0034399(nuclear periphery);GO:0042393(histone binding)	NA	NA	NA	hypothetical protein AALP_AA1G206400 [Arabis alpina]	NA	1863.38	2322.85	0.802196	-0.317974	0.539501	1	down	no
813120	PF3D7_0530700	XM_001351825.1	NA	NA	NA	NA		NA	12.422	8.86979	1.40049	0.48593	0.539686	1	up	no
814428	PF3D7_0311300	XM_001351150.1	GO:0004430(1-phosphatidylinositol 4-kinase activity);GO:0005524(ATP binding);GO:0005575(cellular_component)	03008(Ribosome biogenesis in eukaryotes)	K14544	NA	phosphatidylinositol 4-kinase gamma 5-like [Asparagus officinalis]	NA	1.21385	0.857823	1.41503	0.500835	0.539973	1	up	no
2655149	PF3D7_0723900	XM_001349104.1	NA	NA	NA	NA		NA	50.6643	63.1356	0.802469	-0.317483	0.540114	1	down	no
813582	PF3D7_0931100	XM_001352141.1	NA	NA	NA	NA	hypothetical protein CBR_g32208 [Chara braunii]	NA	190.198	236.983	0.802581	-0.317281	0.540241	1	down	no
812939	PF3D7_0511500	XM_001351636.1	GO:0003674(molecular_function)	NA	NA	NA		NA	57.7578	41.2876	1.39891	0.484307	0.540247	1	up	no
810601	PF3D7_1103700	XM_001347688.1	GO:0004674(protein serine/threonine kinase activity);GO:0005634(nucleus);GO:0005737(cytoplasm);GO:0005956(protein kinase CK2 complex)	03008(Ribosome biogenesis in eukaryotes);04712(Circadian rhythm - plant)	K03115	NA	putative casein kinase II, regulatory subunit [Rosa chinensis]	NA	69.5313	86.6252	0.802668	-0.317125	0.540964	1	down	no
813739	PF3D7_1337000	XM_001350062.2	GO:0004222(metalloendopeptidase activity);GO:0006508(proteolysis)	NA	NA	NA		NA	4.88662	3.48904	1.40056	0.486005	0.541	1	up	no
811074	PF3D7_1202100.1	XM_001350394.1;XM_024473377.1	NA	NA	NA	NA	uncharacterized protein LOC100277594 [Zea mays]	NA	52.467	65.3599	0.802739	-0.316998	0.541137	1	down	no
811280	PF3D7_1223700	XM_001350598.1	GO:0005381(iron ion transmembrane transporter activity);GO:0005384(manganese ion transmembrane transporter activity);GO:0006880(intracellular sequestering of iron ion);GO:0016020(membrane);GO:0030026(cellular manganese ion homeostasis);GO:0071281(cellular response to iron ion);GO:0071421(manganese ion transmembrane transport)	NA	NA	NA	vacuolar iron family transporter [Micromonas commoda]	NA	53.5421	38.2642	1.39927	0.484678	0.541265	1	up	no
812013	PF3D7_1445400	XM_001348569.1	GO:0004712(protein serine/threonine/tyrosine kinase activity);GO:0005634(nucleus);GO:0006468(protein phosphorylation);GO:0045595(regulation of cell differentiation)	NA	NA	NA	PREDICTED: serine/threonine-protein kinase AFC3 isoform X1 [Erythranthe guttata]	NA	509.027	364.141	1.39788	0.483245	0.541332	1	up	no
812048	PF3D7_1448800	XM_001348604.1	NA	NA	NA	NA		NA	13.6049	16.989	0.800806	-0.320475	0.541352	1	down	no
813446	PF3D7_0917000	XM_001352005.1	NA	NA	NA	NA		NA	3.8899	2.77915	1.39967	0.485088	0.541737	1	up	no
814373	PF3D7_0305500	XM_001351095.1	GO:0003674(molecular_function);GO:0005777(peroxisome);GO:0016020(membrane)	NA	NA	NA		NA	52.9972	37.9258	1.39739	0.482738	0.541885	1	up	no
814292	PF3D7_1363100	XM_001350307.1	NA	NA	NA	NA		NA	6.66402	4.76143	1.39958	0.484999	0.54201	1	up	no
810248	PF3D7_1009300	XM_001347339.1	NA	NA	NA	NA		NA	2.01008	2.5167	0.798697	-0.32428	0.542169	1	down	no
812513	PF3D7_0418100	XM_001351453.1	NA	NA	NA	NA	PREDICTED: serine/threonine-protein phosphatase 6 regulatory subunit 3-like isoform X1 [Solanum tuberosum]	NA	68.3444	48.9213	1.39703	0.482361	0.542383	1	up	no
810732	PF3D7_1117900	XM_001347820.2	NA	NA	NA	NA		NA	5.7979	7.22111	0.80291	-0.316691	0.542509	1	down	no
3885984	PF3D7_0616700	XM_961060.1	NA	NA	NA	NA		NA	9.89265	7.06955	1.39933	0.484738	0.542543	1	up	no
810641	PF3D7_1107700	XM_001347729.1	GO:0005515(protein binding);GO:0005654(nucleoplasm);GO:0042254(ribosome biogenesis);GO:0051726(regulation of cell cycle)	NA	NA	NA	pescadillo-like protein [Arabidopsis thaliana]	NA	84.6731	105.31	0.804034	-0.314672	0.543059	1	down	no
811058	PF3D7_1200800	XM_001350381.2	GO:0020036(Maurer's cleft);GO:0033644(host cell membrane)	NA	NA	NA		NA	26.9359	33.5	0.804057	-0.314631	0.543705	1	down	no
812083	PF3D7_1452600	XM_001348639.1	NA	NA	NA	NA		NA	5.17553	3.70628	1.39642	0.481735	0.543965	1	up	no
812826	PF3D7_0511300	XM_024473432.1	GO:0020011(apicoplast)	NA	NA	NA		NA	7.40706	5.30333	1.39668	0.482001	0.544173	1	up	no
2655318	PF3D7_0805200	XM_001349429.1	GO:0005737(cytoplasm)	NA	NA	NA		NA	6.99494	4.96634	1.40847	0.494129	0.544418	1	up	no
812422	PF3D7_0405600	XM_001351332.2	GO:0005643(nuclear pore);GO:0005783(endoplasmic reticulum);GO:0017056(structural constituent of nuclear pore);GO:0034613(cellular protein localization);GO:0051292(nuclear pore complex assembly);GO:0071786(endoplasmic reticulum tubular network organization)	NA	NA	NA		NA	8.76946	6.24983	1.40315	0.488671	0.544533	1	up	no
811620	PF3D7_1404100	XM_001348175.1	GO:0005739(mitochondrion);GO:0005746(mitochondrial respiratory chain);GO:0009055(electron transfer activity);GO:0055114(oxidation-reduction process)	NA	NA	NA	unknown [Picea sitchensis]	NA	264.078	189.256	1.39534	0.480621	0.544561	1	up	no
811266	PF3D7_1222300	XM_001350584.1	GO:0005783(endoplasmic reticulum);GO:0009408(response to heat);GO:0051082(unfolded protein binding)	04141(Protein processing in endoplasmic reticulum);04626(Plant-pathogen interaction)	K09487	NA	endoplasmin homolog [Chenopodium quinoa]	NA	540.979	387.866	1.39476	0.480016	0.544601	1	up	no
2655434	PF3D7_0815600	XM_024473163.1	GO:0003743(translation initiation factor activity);GO:0006412(translation)	03013(RNA transport)	K03248	NA	hypothetical protein H632_c2994p1, partial [Helicosporidium sp. ATCC 50920]	NA	707.716	879.141	0.805009	-0.312924	0.544633	1	down	no
812159	PF3D7_1460500	XM_001348715.1	NA	NA	NA	NA		NA	0.592738	0.419457	1.41311	0.498872	0.544682	1	up	no
813977	PF3D7_1316600	XM_001349866.1	GO:0005737(cytoplasm)	00564(Glycerophospholipid metabolism);00440(Phosphonate and phosphinate metabolism)	K00968	EC:2.7.7.15	PREDICTED: choline-phosphate cytidylyltransferase 2-like isoform X2 [Nelumbo nucifera]	NA	38.2492	27.4166	1.39511	0.480378	0.544782	1	up	no
813084	PF3D7_0526900	XM_001351789.1	GO:0016020(membrane)	NA	NA	NA		NA	437.316	543.179	0.805104	-0.312752	0.544849	1	down	no
812962	PF3D7_0514800	XM_001351669.1	NA	NA	NA	NA		NA	0.61803	0.777833	0.794554	-0.331784	0.544928	1	down	no
810298	PF3D7_1014300	XM_001347389.1	GO:0005634(nucleus);GO:0005737(cytoplasm);GO:0007010(cytoskeleton organization);GO:0007259(JAK-STAT cascade);GO:0007299(ovarian follicle cell-cell adhesion);GO:0008536(Ran GTPase binding);GO:0016020(membrane);GO:0030536(larval feeding behavior);GO:0046843(dorsal appendage formation);GO:0060250(germ-line stem-cell niche homeostasis)	NA	NA	NA	predicted protein [Chlamydomonas reinhardtii]	NA	1.52951	1.09402	1.39807	0.483438	0.54493	1	up	no
812973	PF3D7_0515900	XM_001351680.1	GO:0005737(cytoplasm)	NA	NA	NA	unknown [Zea mays]	NA	3.14428	2.23862	1.40456	0.490119	0.545311	1	up	no
811844	PF3D7_1428400	XM_034153490.1	GO:0003674(molecular_function);GO:0005829(cytosol);GO:0070647(protein modification by small protein conjugation or removal);GO:0080008(Cul4-RING E3 ubiquitin ligase complex)	NA	NA	NA	DDB1- and CUL4-associated factor 8 [Amborella trichopoda]	NA	0.412501	0.291432	1.41543	0.501238	0.545332	1	up	no
810853	PF3D7_1129500	XM_024473323.1	GO:0000703(oxidized pyrimidine nucleobase lesion DNA N-glycosylase activity);GO:0006284(base-excision repair);GO:0019104(DNA N-glycosylase activity);GO:0020011(apicoplast)	03410(Base excision repair)	K03575	EC:3.2.2.31	adenine DNA glycosylase [Cucurbita pepo subsp. pepo]	NA	3.44943	2.45622	1.40436	0.489917	0.545676	1	up	no
3885900	PF3D7_0616300	XM_961056.1	NA	NA	NA	NA		NA	2.34029	2.94108	0.795724	-0.329661	0.545768	1	down	no
811211	PF3D7_1216400	XM_001350531.2	NA	NA	NA	NA		NA	41.5519	51.571	0.805721	-0.311647	0.546159	1	down	no
812505	PF3D7_0418500	XM_001351457.1	GO:0005215(transporter activity);GO:0005794(Golgi apparatus);GO:0006888(ER to Golgi vesicle-mediated transport)	NA	NA	NA	PREDICTED: trafficking protein particle complex subunit 3 isoform X1 [Musa acuminata subsp. malaccensis]	NA	8.58711	10.7125	0.801597	-0.31905	0.546401	1	down	no
814287	PF3D7_1361700	XM_001350292.1	GO:0004129(cytochrome-c oxidase activity)	00190(Oxidative phosphorylation)	K02261	NA	cytochrome c oxidase subunit 2 (mitochondrion) [Gloeotilopsis planctonica]	NA	2.15265	1.51982	1.41639	0.502217	0.546544	1	up	no
811111	PF3D7_1205800	XM_001350431.1	NA	NA	NA	NA		NA	44.7123	55.4349	0.806573	-0.310123	0.547545	1	down	no
812465	PF3D7_0403800	XM_024473337.1	GO:0020011(apicoplast)	NA	NA	NA	PREDICTED: protein ABHD17B-like [Lupinus angustifolius]	NA	2.57644	3.20762	0.803225	-0.316125	0.548086	1	down	no
9221825	PF3D7_0107800	XM_024473430.1	GO:0000723(telomere maintenance);GO:0000785(chromatin);GO:0004518(nuclease activity);GO:0004519(endonuclease activity);GO:0004527(exonuclease activity);GO:0005634(nucleus);GO:0006281(DNA repair);GO:0006284(base-excision repair);GO:0006302(double-strand break repair);GO:0006303(double-strand break repair via nonhomologous end joining);GO:0006974(cellular response to DNA damage stimulus);GO:0008408…	03440(Homologous recombination);03450(Non-homologous end-joining)	K10865	NA	DNA repair exonuclease MRE11 [Klebsormidium nitens]	NA	3.51239	2.51712	1.3954	0.480682	0.548207	1	up	no
813902	PF3D7_1366800	XM_002809060.1	GO:0006659(phosphatidylserine biosynthetic process);GO:0016020(membrane);GO:0016780(phosphotransferase activity, for other substituted phosphate groups)	00564(Glycerophospholipid metabolism)	K08730	EC:2.7.8.29	phosphatidylserine synthase 2 [Zea mays]	NA	110.125	79.1276	1.39174	0.476893	0.548314	1	up	no
812290	PF3D7_1474000	XM_001348846.1	NA	NA	NA	NA		NA	1.79859	1.28958	1.39471	0.479964	0.548322	1	up	no
812627	PF3D7_0203300	XM_001349509.1	GO:0003684(damaged DNA binding);GO:0004520(endodeoxyribonuclease activity);GO:0006289(nucleotide-excision repair)	03420(Nucleotide excision repair)	K10849	NA	DNA excision repair protein ERCC-1-like [Chenopodium quinoa]	NA	7.00879	8.71538	0.804187	-0.314397	0.548833	1	down	no
810646	PF3D7_1108200	XM_001347734.1	GO:0005737(cytoplasm);GO:0019478(D-amino acid catabolic process)	NA	NA	NA	PREDICTED: D-tyrosyl-tRNA(Tyr) deacylase isoform X1 [Erythranthe guttata]	NA	28.5945	35.4814	0.805901	-0.311325	0.548838	1	down	no
811429	PF3D7_1238900	XM_001350747.1	GO:0004683(calmodulin-dependent protein kinase activity);GO:0005509(calcium ion binding);GO:0005516(calmodulin binding);GO:0006468(protein phosphorylation);GO:0016020(membrane)	04626(Plant-pathogen interaction)	K13412	EC:2.7.11.1	hypothetical protein MARPO_0029s0151 [Marchantia polymorpha]	NA	12.3291	8.85104	1.39295	0.478147	0.549191	1	up	no
814285	PF3D7_1361100	XM_002809047.1	GO:0005783(endoplasmic reticulum);GO:0006888(ER to Golgi vesicle-mediated transport);GO:0030127(COPII vesicle coat);GO:0043952(protein transport by the Sec complex)	04141(Protein processing in endoplasmic reticulum)	K14007	NA	protein transport protein Sec24-like At3g07100 [Citrus clementina]	NA	308.684	382.141	0.807776	-0.307973	0.549639	1	down	no
814419	PF3D7_0310400	XM_001351141.1	GO:0009986(cell surface);GO:0020002(host cell plasma membrane);GO:0085026(tubovesicular membrane network)	NA	NA	NA		NA	0.974991	1.21469	0.802669	-0.317124	0.549733	1	down	no
810958	PF3D7_1140100	XM_001348046.2	GO:0005753(mitochondrial proton-transporting ATP synthase complex);GO:0007035(vacuolar acidification);GO:0015986(ATP synthesis coupled proton transport);GO:0046961(proton-transporting ATPase activity, rotational mechanism)	00190(Oxidative phosphorylation);04145(Phagosome)	K02151	NA	vacuolar ATP synthase, partial [Coccomyxa subellipsoidea C-169]	NA	237.628	170.953	1.39002	0.475109	0.550008	1	up	no
812719	PF3D7_0213100	XM_001349601.3	GO:0005829(cytosol);GO:0006457(protein folding);GO:0006986(response to unfolded protein);GO:0009408(response to heat)	NA	NA	NA	hypothetical protein SELMODRAFT_231730 [Selaginella moellendorffii]	NA	297.742	368.494	0.807998	-0.307576	0.550153	1	down	no
3885884	PF3D7_0606800	XM_960965.1	NA	NA	NA	NA		NA	1.24574	1.56664	0.795165	-0.330673	0.550188	1	down	no
813442	PF3D7_0916500	XM_002808890.1	GO:0010564(regulation of cell cycle process);GO:0016887(ATPase activity);GO:0020011(apicoplast);GO:0030433(ubiquitin-dependent ERAD pathway)	04141(Protein processing in endoplasmic reticulum)	K14016	NA	unknown [Glycine max]	NA	5.44242	3.88865	1.39957	0.48498	0.550447	1	up	no
813257	PF3D7_0112800	XM_001351015.1	NA	NA	NA	NA		NA	7.15971	8.91236	0.803347	-0.315906	0.55057	1	down	no
2655130	PF3D7_0721000	XM_024473142.1	GO:0003674(molecular_function);GO:0005575(cellular_component);GO:0005737(cytoplasm);GO:0016020(membrane)	NA	NA	NA		NA	44.2035	31.8302	1.38873	0.473762	0.551008	1	up	no
810597	PF3D7_1103400	XM_001347684.1	GO:0020011(apicoplast)	NA	NA	NA	iron-sulfur cluster assembly [Micractinium conductrix]	NA	1.44825	1.03581	1.39818	0.483553	0.551111	1	up	no
9221829	PF3D7_0111800	XM_024473111.1	NA	NA	NA	NA		NA	28.4935	20.5076	1.38941	0.474476	0.551208	1	up	no
814308	PF3D7_1366500	XM_001350340.1	GO:0000287(magnesium ion binding);GO:0004550(nucleoside diphosphate kinase activity);GO:0005524(ATP binding);GO:0006183(GTP biosynthetic process);GO:0006228(UTP biosynthetic process);GO:0006241(CTP biosynthetic process);GO:0032552(deoxyribonucleotide binding);GO:0032553(ribonucleotide binding)	00230(Purine metabolism);00240(Pyrimidine metabolism);04016(MAPK signaling pathway - plant)	K00940	EC:2.7.4.6	nucleoside diphosphate kinase-like [Quercus suber]	NA	5.1632	3.65961	1.41086	0.496577	0.551667	1	up	no
811618	PF3D7_1403900	XM_001348173.2	NA	NA	NA	NA		NA	172.024	123.928	1.3881	0.473111	0.551828	1	up	no
813604	PF3D7_0933500	XM_001352164.1	GO:0000923(equatorial microtubule organizing center);GO:0005200(structural constituent of cytoskeleton);GO:0005813(centrosome);GO:0005816(spindle pole body);GO:0008275(gamma-tubulin small complex);GO:0031122(cytoplasmic microtubule organization);GO:0043015(gamma-tubulin binding);GO:0051011(microtubule minus-end binding);GO:0051298(centrosome duplication);GO:0051415(microtubule nucleation by inter…	NA	NA	NA	PREDICTED: gamma-tubulin complex component 3 [Eucalyptus grandis]	NA	1.21639	1.50805	0.806598	-0.310077	0.552056	1	down	no
811716	PF3D7_1413700	XM_001348272.2	NA	NA	NA	NA		NA	0.569131	0.710746	0.800752	-0.320573	0.55206	1	down	no
810531	PF3D7_1038400	XM_001347622.2	GO:0007276(gamete generation);GO:0030430(host cell cytoplasm)	NA	NA	NA		NA	0.136905	0.170427	0.803306	-0.315979	0.552273	1	down	no
814103	PF3D7_1323400	XM_001349938.1	GO:0003735(structural constituent of ribosome);GO:0006412(translation);GO:0019843(rRNA binding);GO:0022625(cytosolic large ribosomal subunit)	03010(Ribosome)	K02893	NA	PREDICTED: 60S ribosomal protein L23a-like [Cucumis sativus]	NA	3185.09	3935.79	0.809263	-0.305319	0.552309	1	down	no
810829	PF3D7_1127100	XM_001347917.1	GO:0004170(dUTP diphosphatase activity);GO:0006260(DNA replication);GO:0006399(tRNA metabolic process)	00240(Pyrimidine metabolism)	K01520	EC:3.6.1.23	hypothetical protein PHAVU_008G243100g [Phaseolus vulgaris]	NA	5.03088	6.28111	0.800954	-0.320209	0.553302	1	down	no
814054	PF3D7_1302000	XM_001349828.1	NA	NA	NA	NA		NA	584.292	721.543	0.809781	-0.304396	0.553309	1	down	no
814486	PF3D7_0317200	XM_001351206.1	GO:0004674(protein serine/threonine kinase activity);GO:0006468(protein phosphorylation)	NA	NA	NA	hypothetical protein CEUSTIGMA_g8035.t1 [Chlamydomonas eustigma]	NA	0.588618	0.419008	1.40479	0.490354	0.554044	1	up	no
814144	PF3D7_1332300	XM_001350018.1	GO:0006888(ER to Golgi vesicle-mediated transport);GO:0016192(vesicle-mediated transport)	NA	NA	NA	SNARE-like superfamily protein [Arabidopsis thaliana]	NA	17.5171	21.6725	0.808265	-0.3071	0.554155	1	down	no
2655100	PF3D7_0714200	XM_001349012.1	NA	NA	NA	NA		NA	21.6321	26.6944	0.810363	-0.303361	0.554663	1	down	no
812060	PF3D7_1450300	XM_001348616.1	GO:0003958(NADPH-hemoprotein reductase activity);GO:0005515(protein binding);GO:0005634(nucleus);GO:0005737(cytoplasm);GO:0009793(embryo development ending in seed dormancy);GO:0010181(FMN binding);GO:0016491(oxidoreductase activity);GO:0016651(oxidoreductase activity, acting on NAD(P)H);GO:0055114(oxidation-reduction process)	NA	NA	NA	NADPH-dependent diflavin oxidoreductase 1-like isoform X2 [Brassica napus]	NA	11.0975	8.00347	1.38659	0.471539	0.554857	1	up	no
813047	PF3D7_0523200	XM_001351753.1	NA	NA	NA	NA		NA	3.32991	2.39548	1.39008	0.47517	0.554908	1	up	no
810235	PF3D7_1007900	XM_001347326.1	GO:0003743(translation initiation factor activity);GO:0005852(eukaryotic translation initiation factor 3 complex);GO:0006413(translational initiation)	03013(RNA transport)	K03251	NA	eukaryotic translation initiation factor 3 subunit D-like [Dendrobium catenatum]	NA	125.976	155.361	0.810858	-0.302479	0.555362	1	down	no
3885922	PF3D7_0610600	XM_024473107.1	GO:0006468(protein phosphorylation);GO:0009931(calcium-dependent protein serine/threonine kinase activity)	04626(Plant-pathogen interaction)	K13412	EC:2.7.11.1	hypothetical protein TanjilG_00290 [Lupinus angustifolius]	NA	7.75769	5.59231	1.38721	0.472182	0.555542	1	up	no
812861	PF3D7_0508300	XM_001351605.1	GO:0009670(triose-phosphate:phosphate antiporter activity);GO:0016020(membrane);GO:0020011(apicoplast);GO:0031355(integral component of plastid outer membrane);GO:0046323(glucose import)	NA	NA	NA	predicted protein [Hordeum vulgare subsp. vulgare]	NA	51.8331	37.4314	1.38475	0.469625	0.555803	1	up	no
812391	PF3D7_0406500	XM_002808596.2	NA	NA	NA	NA		NA	163.056	200.935	0.811489	-0.301357	0.55636	1	down	no
811342	PF3D7_1230100	XM_001350660.1	GO:0055028(cortical microtubule)	NA	NA	NA		NA	0.825559	1.0305	0.801127	-0.319897	0.556985	1	down	no
811333	PF3D7_1229000	XM_001350651.1	GO:0020011(apicoplast)	NA	NA	NA		NA	35.0724	25.3601	1.38297	0.467775	0.557318	1	up	no
3885696	PF3D7_0627600	XM_961166.1	NA	NA	NA	NA		NA	3.95417	4.88003	0.810275	-0.303516	0.557725	1	down	no
814201	PF3D7_1342800	XM_001350113.1	GO:0004612(phosphoenolpyruvate carboxykinase (ATP) activity);GO:0006094(gluconeogenesis)	00010(Glycolysis / Gluconeogenesis);00020(Citrate cycle (TCA cycle));00620(Pyruvate metabolism);00710(Carbon fixation in photosynthetic organisms)	K01610	EC:4.1.1.49	predicted protein [Hordeum vulgare subsp. vulgare]	NA	55.3385	40.0187	1.38282	0.467611	0.55785	1	up	no
812361	PF3D7_0408000	XM_001351358.1	NA	NA	NA	NA		NA	3.52875	4.40552	0.800983	-0.320156	0.557947	1	down	no
812649	PF3D7_0205700.1	XM_001349531.3;XM_024473261.1	NA	NA	NA	NA		NA	193.493	238.173	0.812403	-0.299733	0.558217	1	down	no
812825	PF3D7_0511200	XM_001351633.1	GO:0004768(stearoyl-CoA 9-desaturase activity);GO:0005783(endoplasmic reticulum);GO:0006633(fatty acid biosynthetic process)	NA	NA	NA	predicted protein [Hordeum vulgare subsp. vulgare]	NA	0.571083	0.402029	1.4205	0.506401	0.558781	1	up	no
2655382	PF3D7_0823100	XM_002808826.1	NA	NA	NA	NA		NA	124.398	152.994	0.813091	-0.298511	0.559685	1	down	no
810197	PF3D7_1003600	XM_001347288.1	GO:0007010(cytoskeleton organization);GO:0020038(subpellicular network);GO:0070258(inner membrane pellicle complex)	NA	NA	NA		NA	2.43636	1.73194	1.40673	0.492343	0.560527	1	up	no
811170	PF3D7_1211800	XM_001350490.1	GO:0000151(ubiquitin ligase complex);GO:0005783(endoplasmic reticulum);GO:0006511(ubiquitin-dependent protein catabolic process);GO:0010564(regulation of cell cycle process);GO:0016887(ATPase activity);GO:0030433(ubiquitin-dependent ERAD pathway)	NA	NA	NA	polyubiquitin [Volvox carteri f. nagariensis]	NA	347.994	427.647	0.813741	-0.297358	0.560546	1	down	no
812090	PF3D7_1453500	XM_001348646.2	GO:0005739(mitochondrion);GO:0008746(NAD(P)+ transhydrogenase activity);GO:0016021(integral component of membrane);GO:0020011(apicoplast)	00760(Nicotinate and nicotinamide metabolism)	K00323	EC:1.6.1.2	hypothetical protein CBR_g16879 [Chara braunii]	NA	1.2563	0.900125	1.39569	0.480979	0.560612	1	up	no
813443	PF3D7_0916600	XM_001352002.1	GO:0008168(methyltransferase activity)	NA	NA	NA	Methyltransferase-like protein [Zostera marina]	NA	12.5752	15.4914	0.811756	-0.300883	0.560789	1	down	no
813057	PF3D7_0524300	XM_001351763.1	NA	NA	NA	NA		NA	26.1791	32.1874	0.813334	-0.29808	0.561002	1	down	no
813642	PF3D7_0937500	XM_001352203.1	GO:0020002(host cell plasma membrane);GO:0020033(antigenic variation)	NA	NA	NA		NA	3.18535	2.28945	1.39132	0.476452	0.561044	1	up	no
813426	PF3D7_0914900	XM_001351985.1	NA	NA	NA	NA		NA	27.0041	19.5662	1.38014	0.464814	0.561044	1	up	no
812134	PF3D7_1457900	XM_001348690.1	NA	NA	NA	NA		NA	6.74353	4.88778	1.37967	0.464325	0.561332	1	up	no
813918	PF3D7_1306900	XM_002808955.1	GO:0000398(mRNA splicing, via spliceosome);GO:0005681(spliceosomal complex)	03040(Spliceosome)	K11091	NA	hypothetical protein B456_004G090600 [Gossypium raimondii]	NA	59.1408	72.6262	0.814318	-0.296336	0.561806	1	down	no
812196	PF3D7_1464600	XM_001348752.2	NA	NA	NA	NA		NA	224.465	162.914	1.37781	0.462379	0.56262	1	up	no
810375	PF3D7_1022500	XM_001347466.1	GO:0004108(citrate (Si)-synthase activity);GO:0005739(mitochondrion);GO:0005759(mitochondrial matrix);GO:0006099(tricarboxylic acid cycle);GO:0006101(citrate metabolic process)	00020(Citrate cycle (TCA cycle));00630(Glyoxylate and dicarboxylate metabolism)	K01647	EC:2.3.3.1	citrate synthase 1 [Pyrus calleryana]	NA	2.17466	2.6878	0.809085	-0.305637	0.56266	1	down	no
812194	PF3D7_1464400	XM_001348750.2	NA	NA	NA	NA	zinc finger protein 593 homolog [Phoenix dactylifera]	NA	260.629	319.908	0.8147	-0.29566	0.562668	1	down	no
814168	PF3D7_1335700	XM_001350050.1	NA	NA	NA	NA		NA	1.8811	1.36002	1.38314	0.46795	0.562973	1	up	no
814061	PF3D7_1314600	XM_001349846.1	GO:0005739(mitochondrion);GO:0006464(cellular protein modification process);GO:0006629(lipid metabolic process);GO:0009249(protein lipoylation);GO:0016979(lipoate-protein ligase activity)	00785(Lipoic acid metabolism)	K03800	EC:6.3.1.20	hypothetical protein OsI_29008 [Oryza sativa Indica Group]	NA	5.46239	3.95282	1.3819	0.466649	0.563806	1	up	no
810791	PF3D7_1123300	XM_001347879.1	GO:0000209(protein polyubiquitination);GO:0005622(intracellular);GO:0031624(ubiquitin conjugating enzyme binding);GO:0032436(positive regulation of proteasomal ubiquitin-dependent protein catabolic process);GO:0046872(metal ion binding);GO:0061630(ubiquitin protein ligase activity)	NA	NA	NA	predicted protein [Micromonas commoda]	NA	21.7165	15.7634	1.37766	0.462215	0.564081	1	up	no
813909	PF3D7_1367600	XM_001350351.1	GO:0000027(ribosomal large subunit assembly);GO:0000956(nuclear-transcribed mRNA catabolic process);GO:0002181(cytoplasmic translation);GO:0003735(structural constituent of ribosome);GO:0005730(nucleolus);GO:0006364(rRNA processing);GO:0022625(cytosolic large ribosomal subunit);GO:0030687(preribosome, large subunit precursor);GO:0070180(large ribosomal subunit rRNA binding)	NA	NA	NA	hypothetical protein AALP_AA1G269500 [Arabis alpina]	NA	275.451	200.1	1.37656	0.461073	0.564207	1	up	no
811843	PF3D7_1428300	XM_001348399.1	GO:0007050(cell cycle arrest);GO:0008235(metalloexopeptidase activity);GO:0008283(cell proliferation)	NA	NA	NA	predicted protein [Micromonas pusilla CCMP1545]	NA	368.175	451.222	0.81595	-0.293447	0.564547	1	down	no
810191	PF3D7_1002900	XM_001347282.2	NA	NA	NA	NA		NA	259.344	317.875	0.815868	-0.293592	0.564676	1	down	no
813793	PF3D7_1346400	XM_002809027.1	GO:0005622(intracellular);GO:0006623(protein targeting to vacuole);GO:0019898(extrinsic component of membrane);GO:0045053(protein retention in Golgi apparatus)	NA	NA	NA	predicted protein, partial [Chlamydomonas reinhardtii]	NA	27.7405	20.1623	1.37586	0.460335	0.564746	1	up	no
813397	PF3D7_0912000	XM_001351956.1	GO:0020011(apicoplast)	NA	NA	NA		NA	2.72019	1.97219	1.37928	0.463913	0.565071	1	up	no
814446	PF3D7_0313100	XM_001351166.3	GO:0005783(endoplasmic reticulum);GO:0010564(regulation of cell cycle process);GO:0016887(ATPase activity);GO:0030433(ubiquitin-dependent ERAD pathway)	NA	NA	NA		NA	84.9041	61.7283	1.37545	0.459904	0.565366	1	up	no
813204	PF3D7_0106800	XM_001350963.2	GO:0005768(endosome);GO:0030139(endocytic vesicle)	04144(Endocytosis);04145(Phagosome)	K07889	NA	ras-related protein RHN1 [Selaginella moellendorffii]	NA	3.64514	4.52991	0.804683	-0.313508	0.565964	1	down	no
811483	PF3D7_1244900	XM_001350799.2	NA	NA	NA	NA		NA	1.60441	1.15918	1.38409	0.468936	0.565978	1	up	no
813474	PF3D7_0919800	XM_001352033.1	GO:0003674(molecular_function);GO:0016020(membrane);GO:0016021(integral component of membrane)	NA	NA	NA		NA	19.5552	23.9459	0.816642	-0.292224	0.566256	1	down	no
811490	PF3D7_1245600	XM_001350806.1	GO:0003777(microtubule motor activity);GO:0005871(kinesin complex);GO:0007018(microtubule-based movement);GO:0016887(ATPase activity)	NA	NA	NA	hypothetical protein CEUSTIGMA_g6655.t1 [Chlamydomonas eustigma]	NA	0.45329	0.325709	1.3917	0.476851	0.566345	1	up	no
2655042	PF3D7_0716300	XM_001349030.1	NA	NA	NA	NA		NA	18.7083	13.6004	1.37558	0.460035	0.566544	1	up	no
2655412	PF3D7_0830700	XM_001349188.1	GO:0016021(integral component of membrane)	NA	NA	NA		NA	128.041	93.1491	1.37458	0.458993	0.566707	1	up	no
810196	PF3D7_1003500	XM_001347287.1	GO:0003735(structural constituent of ribosome);GO:0006412(translation);GO:0022627(cytosolic small ribosomal subunit)	03010(Ribosome)	K02969	NA	ribosomal protein S1 [Raphidocelis subcapitata]	NA	2254.56	2758.97	0.817175	-0.291283	0.566736	1	down	no
814140	PF3D7_1331700	XM_001350013.1	GO:0003723(RNA binding);GO:0004819(glutamine-tRNA ligase activity);GO:0005739(mitochondrion);GO:0005829(cytosol);GO:0006425(glutaminyl-tRNA aminoacylation)	00970(Aminoacyl-tRNA biosynthesis)	K01886	EC:6.1.1.18	hypothetical protein F511_24278 [Dorcoceras hygrometricum]	NA	105.362	128.906	0.817356	-0.290964	0.567154	1	down	no
813489	PF3D7_0921300	XM_001352048.1	NA	NA	NA	NA		NA	2.21531	2.73867	0.808899	-0.305969	0.567707	1	down	no
812235	PF3D7_1468500.1	XM_001348791.2	GO:0005783(endoplasmic reticulum);GO:0010564(regulation of cell cycle process);GO:0016021(integral component of membrane);GO:0016887(ATPase activity);GO:0030433(ubiquitin-dependent ERAD pathway)	04141(Protein processing in endoplasmic reticulum)	K13989	NA	unnamed protein product [Brassica oleracea]	NA	12.0987	14.8516	0.814642	-0.295761	0.567781	1	down	no
811267	PF3D7_1222400	XM_001350585.1	NA	NA	NA	NA		NA	0.56635	0.409533	1.38292	0.467714	0.568001	1	up	no
813537	PF3D7_0926300	XM_002808913.1	GO:0020011(apicoplast)	NA	NA	NA	cold-responsive protein kinase 1-like isoform X2 [Chenopodium quinoa]	NA	0.658125	0.815459	0.807061	-0.309251	0.568334	1	down	no
812670	PF3D7_0207800	XM_001349552.1	GO:0002377(immunoglobulin production);GO:0006508(proteolysis);GO:0008234(cysteine-type peptidase activity);GO:0050776(regulation of immune response)	NA	NA	NA	hypothetical protein Ahy_B03g066604 [Arachis hypogaea]	NA	1.2944	1.59931	0.809351	-0.305162	0.568359	1	down	no
9221877	PF3D7_0705700	XM_002808709.1	GO:0003735(structural constituent of ribosome);GO:0008270(zinc ion binding);GO:0022627(cytosolic small ribosomal subunit)	03010(Ribosome)	K02980	NA	hypothetical protein GPECTOR_91g562 [Gonium pectorale]	NA	2990.37	2179.86	1.37182	0.45609	0.569155	1	up	no
812071	PF3D7_1451400	XM_001348627.1	GO:0006355(regulation of transcription, DNA-templated);GO:0017136(NAD-dependent histone deacetylase activity)	NA	NA	NA	NAD-dependent protein deacetylase SRT1 [Ananas comosus]	NA	7.1188	8.69965	0.818286	-0.289322	0.570034	1	down	no
811993	PF3D7_1443300	XM_001348549.1	GO:0005732(small nucleolar ribonucleoprotein complex);GO:0008380(RNA splicing)	03040(Spliceosome);03018(RNA degradation)	K12624	NA	sm-like protein LSM5 [Brachypodium distachyon]	NA	374.102	272.911	1.37078	0.454998	0.570638	1	up	no
812317	PF3D7_1476500	XM_001348873.1	NA	NA	NA	NA		NA	11.2249	8.17035	1.37386	0.458237	0.571042	1	up	no
811809	PF3D7_1423600	XM_001348365.2	GO:0004683(calmodulin-dependent protein kinase activity);GO:0006468(protein phosphorylation)	04626(Plant-pathogen interaction)	K13412	EC:2.7.11.1	CDPK-related kinase 3 [Zostera marina]	NA	78.2351	57.0855	1.37049	0.454691	0.571406	1	up	no
811936	PF3D7_1437400	XM_001348492.1	NA	NA	NA	NA		NA	9.0977	6.6312	1.37195	0.456232	0.571448	1	up	no
813089	PF3D7_0527400	XM_001351794.1	NA	NA	NA	NA		NA	51.972	63.4599	0.818973	-0.288112	0.571581	1	down	no
812220	PF3D7_1467000	XM_024473371.1	NA	NA	NA	NA		NA	3.38413	2.45792	1.37683	0.461346	0.57167	1	up	no
813457	PF3D7_0918100	XM_002808892.1	GO:0003958(NADPH-hemoprotein reductase activity);GO:0005737(cytoplasm);GO:0005829(cytosol);GO:0020037(heme binding);GO:0042168(heme metabolic process);GO:0046872(metal ion binding)	00520(Amino sugar and nucleotide sugar metabolism)	K00326	EC:1.6.2.2	hypothetical protein CEUSTIGMA_g2437.t1 [Chlamydomonas eustigma]	NA	278.686	339.976	0.819724	-0.28679	0.571772	1	down	no
811627	PF3D7_1404800	XM_001348182.2	GO:0043657(host cell)	NA	NA	NA		NA	487.719	356.17	1.36934	0.453483	0.571776	1	up	no
813045	PF3D7_0523000	XM_001351751.1	GO:0016021(integral component of membrane);GO:0020020(food vacuole);GO:0042493(response to drug);GO:0042626(ATPase activity, coupled to transmembrane movement of substances)	02010(ABC transporters)	K05658	EC:3.6.3.44	ABC transporter B family member 4 [Zostera marina]	NA	329.245	240.501	1.36899	0.453115	0.572159	1	up	no
813311	PF3D7_0903200	XM_002808866.1	GO:0005515(protein binding);GO:0005773(vacuole);GO:0016020(membrane);GO:0060627(regulation of vesicle-mediated transport)	04144(Endocytosis);04145(Phagosome)	K07897	NA	hypothetical protein CHLNCDRAFT_35566 [Chlorella variabilis]	NA	146.608	107.072	1.36925	0.453382	0.572306	1	up	no
810798	PF3D7_1124000	XM_001347886.2	GO:0005783(endoplasmic reticulum);GO:0006457(protein folding);GO:0016491(oxidoreductase activity)	04141(Protein processing in endoplasmic reticulum)	K10950	EC:1.8.4.-	Endoplasmic reticulum oxidoreductin-1 [Capsicum chinense]	NA	30.4622	37.154	0.81989	-0.286497	0.572322	1	down	no
814172	PF3D7_1336700	XM_001350059.1	NA	NA	NA	NA		NA	138.32	168.676	0.820034	-0.286244	0.572409	1	down	no
814155	PF3D7_1333700	XM_001350032.1	GO:0000775(chromosome, centromeric region);GO:0000786(nucleosome);GO:0003677(DNA binding);GO:0006333(chromatin assembly or disassembly);GO:0007059(chromosome segregation);GO:0034399(nuclear periphery)	NA	NA	NA	unnamed protein product [Brassica rapa]	NA	15.8448	19.3761	0.81775	-0.290269	0.572424	1	down	no
813809	PF3D7_1349500	XM_001350172.1	NA	NA	NA	NA		NA	8.1234	5.93258	1.36929	0.453424	0.572505	1	up	no
3885797	PF3D7_0617800	XM_961070.1	GO:0000786(nucleosome);GO:0003677(DNA binding);GO:0005634(nucleus);GO:0051276(chromosome organization)	NA	NA	NA	predicted protein [Ostreococcus lucimarinus CCE9901]	NA	632.097	461.918	1.36842	0.45251	0.572932	1	up	no
814510	PF3D7_0319600	XM_001351230.1	GO:0003746(translation elongation factor activity);GO:0005853(eukaryotic translation elongation factor 1 complex);GO:0006414(translational elongation)	NA	NA	NA	PREDICTED: elongation factor 1-delta 1-like [Raphanus sativus]	NA	1724.11	1260.48	1.36783	0.451887	0.573439	1	up	no
2655063	PF3D7_0708100	XM_001348959.1	GO:0003899(DNA-directed 5'-3' RNA polymerase activity);GO:0005665(DNA-directed RNA polymerase II, core complex);GO:0006366(transcription by RNA polymerase II)	00230(Purine metabolism);00240(Pyrimidine metabolism);03020(RNA polymerase)	K03007	NA	DNA-directed RNA polymerase II 8.2 kDa polypeptide [Zea mays]	NA	414.745	303.135	1.36819	0.452265	0.573562	1	up	no
811080	PF3D7_1202700	XM_001350400.2	GO:0005730(nucleolus)	NA	NA	NA		NA	35.5084	43.2727	0.820572	-0.285298	0.573809	1	down	no
812662	PF3D7_0207000	XM_001349544.1	GO:0016021(integral component of membrane);GO:0046658(anchored component of plasma membrane)	NA	NA	NA		NA	3.43799	2.48815	1.38175	0.466492	0.573818	1	up	no
813018	PF3D7_0520200	XM_001351724.1	NA	NA	NA	NA		NA	21.0452	15.3788	1.36846	0.452554	0.573965	1	up	no
810227	PF3D7_1006900	XM_001347318.2	GO:0003674(molecular_function);GO:0005575(cellular_component);GO:0008150(biological_process)	NA	NA	NA	hypothetical protein CTI12_AA257220 [Artemisia annua]	NA	25.9425	31.6378	0.819984	-0.286333	0.574114	1	down	no
810365	PF3D7_1021400	XM_024473287.1	GO:0016021(integral component of membrane)	NA	NA	NA	Endosomal membrane protein, EMP70 [Handroanthus impetiginosus]	NA	117.673	86.0812	1.367	0.451014	0.574545	1	up	no
811864	PF3D7_1430300	XM_001348420.1	GO:0000828(inositol hexakisphosphate kinase activity);GO:0000829(inositol heptakisphosphate kinase activity);GO:0005737(cytoplasm);GO:0005886(plasma membrane);GO:0006020(inositol metabolic process);GO:0009817(defense response to fungus, incompatible interaction);GO:0009861(jasmonic acid and ethylene-dependent systemic resistance);GO:0032958(inositol phosphate biosynthetic process);GO:0033857(diph…	04070(Phosphatidylinositol signaling system)	K13024	EC:2.7.4.24	inositol hexakisphosphate and diphosphoinositol-pentakisphosphate kinase VIP2 isoform X4 [Vigna radiata var. radiata]	NA	12.6686	15.4163	0.821768	-0.283197	0.575391	1	down	no
2655381	PF3D7_0823200	XM_001349256.1	GO:0003723(RNA binding);GO:0006417(regulation of translation)	NA	NA	NA	PREDICTED: CUGBP Elav-like family member 5 [Nicotiana sylvestris]	NA	1236.36	1503.89	0.822107	-0.282602	0.575721	1	down	no
811146	PF3D7_1209300	XM_001350466.1	GO:0003677(DNA binding);GO:0005634(nucleus);GO:0006355(regulation of transcription, DNA-templated)	NA	NA	NA		NA	15.2367	11.1575	1.3656	0.449537	0.576383	1	up	no
812289	PF3D7_1473900	XM_001348845.1	NA	NA	NA	NA		NA	40.9806	49.8285	0.822432	-0.282031	0.576661	1	down	no
2655394	PF3D7_0810500	XM_001349385.1	GO:0004722(protein serine/threonine phosphatase activity);GO:0005634(nucleus);GO:0005737(cytoplasm);GO:0006470(protein dephosphorylation);GO:0008287(protein serine/threonine phosphatase complex)	NA	NA	NA	hypothetical protein CEUSTIGMA_g12740.t1 [Chlamydomonas eustigma]	NA	129.503	157.38	0.822865	-0.281273	0.577391	1	down	no
811134	PF3D7_1208100	XM_001350454.2	NA	NA	NA	NA		NA	6.96224	5.10265	1.36444	0.448304	0.577752	1	up	no
814346	PF3D7_0302900	XM_001351068.1	GO:0005049(nuclear export signal receptor activity);GO:0005635(nuclear envelope);GO:0005643(nuclear pore);GO:0005829(cytosol);GO:0006611(protein export from nucleus);GO:0008536(Ran GTPase binding);GO:0034399(nuclear periphery);GO:0034599(cellular response to oxidative stress)	03013(RNA transport);03008(Ribosome biogenesis in eukaryotes)	K14290	NA	exportin-1-like [Quercus suber]	NA	180.429	132.288	1.3639	0.447741	0.577768	1	up	no
812433	PF3D7_0423900	XM_001351506.1	NA	NA	NA	NA		NA	26.296	32.0266	0.821067	-0.284428	0.577784	1	down	no
9221935	PF3D7_0805600	XM_024473154.1	NA	NA	NA	NA		NA	42.389	51.5227	0.822725	-0.281518	0.577834	1	down	no
810362	PF3D7_1021100	XM_001347453.2	NA	NA	NA	NA		NA	15.8549	11.6283	1.36348	0.447298	0.578902	1	up	no
812411	PF3D7_0425200	XM_001351520.1	NA	NA	NA	NA		NA	3.02613	2.17039	1.39428	0.479524	0.57921	1	up	no
810744	PF3D7_1119000	XM_001347832.1	GO:0020011(apicoplast)	NA	NA	NA		NA	15.4302	11.3001	1.36549	0.449422	0.579502	1	up	no
813024	PF3D7_0520800	XM_001351730.1	GO:0020011(apicoplast)	NA	NA	NA		NA	8.0377	5.89546	1.36337	0.447177	0.579549	1	up	no
8444995	PF3D7_1460300	XM_002585426.1	GO:0002181(cytoplasmic translation);GO:0003735(structural constituent of ribosome);GO:0022625(cytosolic large ribosomal subunit)	03010(Ribosome)	K02905	NA	component of cytosolic 80S ribosome and 60S large subunit [Volvox carteri f. nagariensis]	NA	880.626	1068.44	0.824213	-0.278912	0.579751	1	down	no
3885921	PF3D7_0610500	XM_961001.1	GO:0004045(aminoacyl-tRNA hydrolase activity)	00514(Other types of O-glycan biosynthesis)	K20781	EC:2.4.1.-	hypothetical protein VOLCADRAFT_92398 [Volvox carteri f. nagariensis]	NA	36.0695	43.8158	0.823207	-0.280673	0.579833	1	down	no
810614	PF3D7_1105100	XM_001347702.1	GO:0000786(nucleosome);GO:0003677(DNA binding);GO:0051276(chromosome organization)	NA	NA	NA	histone H2B.4-like [Cynara cardunculus var. scolymus]	NA	665.609	807.22	0.824569	-0.278287	0.580317	1	down	no
36312577	PF3D7_1372300	XM_024473257.1	NA	NA	NA	NA		NA	318.644	386.461	0.82452	-0.278374	0.58035	1	down	no
810963	PF3D7_1140600	XM_001348051.1	NA	NA	NA	NA		NA	0.207974	0.256698	0.810189	-0.303669	0.580735	1	down	no
813853	PF3D7_1359200	XM_001350265.2	GO:0000785(chromatin);GO:0003697(single-stranded DNA binding);GO:0006268(DNA unwinding involved in DNA replication);GO:0006355(regulation of transcription, DNA-templated)	NA	NA	NA		NA	26.7377	19.6115	1.36337	0.44718	0.580796	1	up	no
812260	PF3D7_1471100	XM_001348816.1	GO:0005515(protein binding);GO:0020005(symbiont-containing vacuole membrane);GO:0044161(host cell cytoplasmic vesicle);GO:0097619(PTEX complex)	NA	NA	NA		NA	1036.6	761.593	1.3611	0.444773	0.580857	1	up	no
813693	PF3D7_1326100	XM_001349963.1	GO:0003682(chromatin binding);GO:0030587(sorocarp development);GO:0042800(histone methyltransferase activity (H3-K4 specific));GO:0048188(Set1C/COMPASS complex);GO:0080182(histone H3-K4 trimethylation)	03015(mRNA surveillance pathway)	K14962	NA	WD repeat-containing protein 82 isoform X1 [Asparagus officinalis]	NA	33.0779	24.279	1.36241	0.446161	0.580862	1	up	no
813584	PF3D7_0931300	XM_001352143.1	NA	NA	NA	NA		NA	42.5577	31.2545	1.36165	0.445359	0.581008	1	up	no
813625	PF3D7_0935700	XM_001352185.1	NA	NA	NA	NA		NA	81.2522	98.5297	0.824647	-0.278152	0.581164	1	down	no
811972	PF3D7_1441100	XM_001348528.1	NA	NA	NA	NA		NA	2296.28	2781.91	0.825433	-0.276777	0.581781	1	down	no
8444965	PF3D7_0218200	XM_002585349.1	GO:0000027(ribosomal large subunit assembly);GO:0008989(rRNA (guanine-N1-)-methyltransferase activity);GO:0020011(apicoplast)	NA	NA	NA		NA	4.87309	3.57295	1.36388	0.447722	0.581838	1	up	no
811650	PF3D7_1407100	XM_001348205.1	GO:0005634(nucleus);GO:0005730(nucleolus);GO:0005732(small nucleolar ribonucleoprotein complex);GO:0006364(rRNA processing)	03008(Ribosome biogenesis in eukaryotes)	K14563	EC:2.1.1.-	unnamed protein product, partial [Brassica oleracea]	NA	1253.9	921.998	1.35999	0.443591	0.582068	1	up	no
810228	PF3D7_1007000	XM_001347319.2	NA	NA	NA	NA		NA	164.992	121.284	1.36037	0.444002	0.582089	1	up	no
810481	PF3D7_1033300	XM_001347572.1	NA	NA	NA	NA		NA	94.7814	69.6598	1.36063	0.444278	0.582736	1	up	no
810273	PF3D7_1011800	XM_001347364.1	GO:0003690(double-stranded DNA binding);GO:0003700(DNA binding transcription factor activity);GO:0005634(nucleus);GO:0006355(regulation of transcription, DNA-templated)	NA	NA	NA		NA	443.645	536.846	0.826391	-0.275103	0.583523	1	down	no
811647	PF3D7_1406800	XM_001348202.1	GO:0070258(inner membrane pellicle complex)	NA	NA	NA		NA	4.04012	2.93823	1.37502	0.459452	0.583835	1	up	no
811733	PF3D7_1415400	XM_001348289.1	NA	NA	NA	NA		NA	12.2227	14.7924	0.826279	-0.2753	0.583887	1	down	no
814523	PF3D7_0320900	XM_001351243.1	GO:0000786(nucleosome);GO:0003677(DNA binding);GO:0006333(chromatin assembly or disassembly)	NA	NA	NA	hypothetical protein CEUSTIGMA_g13064.t1 [Chlamydomonas eustigma]	NA	940.869	1138.29	0.826566	-0.274799	0.583905	1	down	no
813176	PF3D7_0103900	XM_001350935.1	NA	NA	NA	NA		NA	4.84198	5.87868	0.823651	-0.279894	0.584025	1	down	no
812739	PF3D7_0215200	XM_001349621.1	NA	NA	NA	NA		NA	1.5636	1.93415	0.808414	-0.306833	0.584106	1	down	no
3885934	PF3D7_0609100	XM_024473105.1	GO:0005215(transporter activity);GO:0006810(transport);GO:0016021(integral component of membrane)	NA	NA	NA		NA	160.201	193.758	0.826809	-0.274375	0.58447	1	down	no
3885987	PF3D7_0617000	XM_961063.2	GO:0005742(mitochondrial outer membrane translocase complex);GO:0030150(protein import into mitochondrial matrix)	NA	NA	NA	mitochondrial import receptor subunit TOM40-1 [Phalaenopsis equestris]	NA	26.4852	32.0473	0.826442	-0.275015	0.584506	1	down	no
813498	PF3D7_0922200	XM_001352057.1	GO:0006556(S-adenosylmethionine biosynthetic process);GO:0042301(phosphate ion binding);GO:0042803(protein homodimerization activity);GO:0043531(ADP binding);GO:0046872(metal ion binding)	00270(Cysteine and methionine metabolism)	K00789	EC:2.5.1.6	hypothetical protein CBR_g17113 [Chara braunii]	NA	1253.63	1515.91	0.82698	-0.274075	0.584611	1	down	no
812849	PF3D7_0502100	XM_001351544.1	GO:0005634(nucleus)	NA	NA	NA		NA	5.94088	4.34115	1.3685	0.452599	0.584941	1	up	no
811008	PF3D7_1145400	XM_001348096.1	GO:0003924(GTPase activity);GO:0005737(cytoplasm);GO:0005886(plasma membrane);GO:0007017(microtubule-based process);GO:0016192(vesicle-mediated transport);GO:0020005(symbiont-containing vacuole membrane);GO:0020020(food vacuole);GO:0030430(host cell cytoplasm);GO:0031965(nuclear membrane)	NA	NA	NA	PREDICTED: dynamin-related protein 3A-like isoform X3 [Pyrus x bretschneideri]	NA	23.5036	28.4255	0.826851	-0.274301	0.585026	1	down	no
810974	PF3D7_1141700	XM_001348062.1	GO:0003674(molecular_function);GO:0005575(cellular_component);GO:0008150(biological_process)	NA	NA	NA	PREDICTED: OTU domain-containing protein 6B-like [Ipomoea nil]	NA	45.9564	33.8328	1.35834	0.441845	0.585033	1	up	no
810738	PF3D7_1118500	XM_001347826.1	GO:0000154(rRNA modification);GO:0030515(snoRNA binding);GO:0031428(box C/D snoRNP complex);GO:0032040(small-subunit processome)	03008(Ribosome biogenesis in eukaryotes)	K14564	NA	nucleolar protein 56-like [Chenopodium quinoa]	NA	127.703	154.349	0.827366	-0.273402	0.585527	1	down	no
811727	PF3D7_1414800	XM_001348283.1	GO:0005681(spliceosomal complex);GO:0008380(RNA splicing)	03040(Spliceosome)	K11086	NA	hypothetical protein AQUCO_00900572v1 [Aquilegia coerulea]	NA	188.34	227.568	0.827621	-0.272958	0.585984	1	down	no
2655415	PF3D7_0824400	XM_001349244.1	GO:0005337(nucleoside transmembrane transporter activity);GO:0005783(endoplasmic reticulum);GO:0015858(nucleoside transport);GO:0016020(membrane)	NA	NA	NA		NA	18.6435	13.7318	1.35769	0.441151	0.586259	1	up	no
3885706	PF3D7_0605800	XM_960955.1	GO:0000014(single-stranded DNA endodeoxyribonuclease activity);GO:0006302(double-strand break repair)	03440(Homologous recombination);03450(Non-homologous end-joining)	K10866	EC:3.6.-.-	DNA repair protein Rad50, eukaryotes [Ostreococcus tauri]	NA	1.26865	1.53732	0.825236	-0.277121	0.586354	1	down	no
54778394	PF3D7_0726050	XM_034153484.1	NA	NA	NA	NA		NA	110.275	81.2679	1.35694	0.440355	0.58704	1	up	no
2655083	PF3D7_0725200	XM_001349119.2	GO:0007530(sex determination)	03040(Spliceosome);03013(RNA transport);03015(mRNA surveillance pathway)	K12877	NA	hypothetical protein DM860_016113 [Cuscuta australis]	NA	164.532	121.325	1.35613	0.439495	0.587131	1	up	no
812246	PF3D7_1469600	XM_001348802.2	GO:0003989(acetyl-CoA carboxylase activity);GO:0004075(biotin carboxylase activity);GO:0006633(fatty acid biosynthetic process);GO:0009317(acetyl-CoA carboxylase complex);GO:0009343(biotin carboxylase complex);GO:0009374(biotin binding);GO:0020011(apicoplast)	00620(Pyruvate metabolism);00640(Propanoate metabolism);00061(Fatty acid biosynthesis);00254(Aflatoxin biosynthesis)	K11262	EC:6.4.1.2;EC:6.3.4.14	acetyl-coa carboxylase [Micromonas pusilla CCMP1545]	NA	0.711456	0.523858	1.35811	0.441599	0.587388	1	up	no
811725	PF3D7_1414600	XM_001348281.1	GO:0004484(mRNA guanylyltransferase activity);GO:0006370(7-methylguanosine mRNA capping)	NA	NA	NA	PREDICTED: mRNA-capping enzyme-like [Daucus carota subsp. sativus]	NA	30.2725	36.5543	0.828153	-0.272031	0.587702	1	down	no
812328	PF3D7_1477500	XM_001348884.2	GO:0020035(cytoadherence to microvasculature, mediated by symbiont protein);GO:0044164(host cell cytosol);GO:0044228(host cell surface)	NA	NA	NA		NA	1711.01	1262.98	1.35474	0.438017	0.5879	1	up	no
810590	PF3D7_1102500	XM_001347677.1	GO:0044538(host cell periphery)	NA	NA	NA		NA	163.425	197.135	0.829003	-0.270551	0.588428	1	down	no
2655481	PF3D7_0823900	XM_001349249.1	GO:0005310(dicarboxylic acid transmembrane transporter activity);GO:0005743(mitochondrial inner membrane);GO:0006835(dicarboxylic acid transport);GO:0006839(mitochondrial transport);GO:0015367(oxoglutarate:malate antiporter activity);GO:0015742(alpha-ketoglutarate transport);GO:0015743(malate transport)	NA	NA	NA	hypothetical protein CBR_g51109 [Chara braunii]	NA	32.1951	23.7448	1.35588	0.439233	0.588638	1	up	no
812069	PF3D7_1451200	XM_001348625.1	NA	NA	NA	NA		NA	237.831	286.791	0.829285	-0.270061	0.58882	1	down	no
812187	PF3D7_1463700	XM_001348743.1	GO:0004693(cyclin-dependent protein serine/threonine kinase activity);GO:0005515(protein binding);GO:0010564(regulation of cell cycle process);GO:0031952(regulation of protein autophosphorylation);GO:0045737(positive regulation of cyclin-dependent protein serine/threonine kinase activity)	NA	NA	NA		NA	6.89926	8.36692	0.824587	-0.278256	0.589041	1	down	no
2655483	PF3D7_0823800	XM_001349250.1	GO:0005515(protein binding);GO:0009408(response to heat)	NA	NA	NA	Chaperone protein like [Actinidia chinensis var. chinensis]	NA	44.8157	33.1012	1.3539	0.437121	0.589472	1	up	no
8445031	PF3D7_1449200	XM_002585421.1	NA	NA	NA	NA		NA	6.37875	4.58979	1.38977	0.474847	0.58998	1	up	no
813894	PF3D7_1365600	XM_001350330.1	GO:0003824(catalytic activity)	NA	NA	NA		NA	0.745408	0.916343	0.81346	-0.297857	0.58998	1	down	no
2655487	PF3D7_0822600	XM_001349263.1	GO:0006888(ER to Golgi vesicle-mediated transport);GO:0020036(Maurer's cleft)	04141(Protein processing in endoplasmic reticulum)	K14006	NA	protein transport protein SEC23 [Amborella trichopoda]	NA	117.243	141.262	0.82997	-0.26887	0.59016	1	down	no
3885718	PF3D7_0614000	XM_961034.2	GO:0004789(thiamine-phosphate diphosphorylase activity);GO:0009228(thiamine biosynthetic process)	00730(Thiamine metabolism)	K14153	EC:2.7.1.49;EC:2.7.4.7	PREDICTED: thiamine biosynthetic bifunctional enzyme TH1, chloroplastic [Erythranthe guttata]	NA	1.85251	1.35732	1.36483	0.448719	0.590523	1	up	no
813304	PF3D7_0902500	XM_001351863.1	GO:0020036(Maurer's cleft)	NA	NA	NA		NA	227.387	273.878	0.830249	-0.268384	0.590655	1	down	no
812166	PF3D7_1461200	XM_024473369.1	GO:0003735(structural constituent of ribosome);GO:0005763(mitochondrial small ribosomal subunit);GO:0006412(translation)	03008(Ribosome biogenesis in eukaryotes)	K14560	NA	Alpha-L RNA-binding motif/Ribosomal protein S4 family protein [Klebsormidium nitens]	NA	67.5576	81.3951	0.829997	-0.268823	0.59111	1	down	no
813422	PF3D7_0914500	XM_001351981.1	NA	NA	NA	NA		NA	3.52541	4.24914	0.829675	-0.269381	0.591441	1	down	no
811376	PF3D7_1233600	XM_001350694.1	GO:0000151(ubiquitin ligase complex);GO:0005737(cytoplasm);GO:0061630(ubiquitin protein ligase activity);GO:0071596(ubiquitin-dependent protein catabolic process via the N-end rule pathway)	NA	NA	NA	hypothetical protein KFL_003380040 [Klebsormidium nitens]	NA	30.902	22.8707	1.35116	0.434199	0.59199	1	up	no
813921	PF3D7_1369500	XM_002809068.1	NA	NA	NA	NA		NA	33.5311	24.8144	1.35128	0.434322	0.592262	1	up	no
813252	PF3D7_0111900	XM_001351011.1	GO:0005758(mitochondrial intermembrane space)	NA	NA	NA		NA	37.9072	27.9656	1.3555	0.438821	0.592326	1	up	no
810624	PF3D7_1106100	XM_001347712.1	GO:0020011(apicoplast)	NA	NA	NA	hypothetical protein CBR_g28520 [Chara braunii]	NA	4.92867	5.9707	0.825476	-0.276702	0.592616	1	down	no
9221974	PF3D7_0935100	XM_002808941.1	GO:0005783(endoplasmic reticulum);GO:0005794(Golgi apparatus);GO:0009306(protein secretion);GO:0046907(intracellular transport)	NA	NA	NA	protein kish [Ananas comosus]	NA	8.62153	10.5811	0.814805	-0.295473	0.59295	1	down	no
2655141	PF3D7_0723400	XM_001349099.1	NA	NA	NA	NA		NA	99.3609	119.492	0.831525	-0.266169	0.593001	1	down	no
810254	PF3D7_1009900	XM_001347345.1	NA	NA	NA	NA		NA	3.73624	4.50324	0.829679	-0.269375	0.593032	1	down	no
812228	PF3D7_1467800	XM_001348784.2	NA	NA	NA	NA		NA	78.6882	58.1834	1.35242	0.43554	0.593337	1	up	no
811298	PF3D7_1225500	XM_001350616.1	GO:0000462(maturation of SSU-rRNA from tricistronic rRNA transcript (SSU-rRNA, 5.8S rRNA, LSU-rRNA));GO:0005730(nucleolus);GO:0019843(rRNA binding);GO:0032040(small-subunit processome);GO:0070037(rRNA (pseudouridine) methyltransferase activity);GO:0070475(rRNA base methylation)	NA	NA	NA		NA	12.9987	15.6468	0.83076	-0.267496	0.593363	1	down	no
810317	PF3D7_1016300	XM_001347408.1	GO:0030430(host cell cytoplasm)	NA	NA	NA		NA	2031.47	2441.73	0.831982	-0.265375	0.593738	1	down	no
814348	PF3D7_0303100	XM_001351070.1	GO:0005634(nucleus);GO:0006378(mRNA polyadenylation);GO:0006379(mRNA cleavage);GO:0006388(tRNA splicing, via endonucleolytic cleavage and ligation);GO:0051731(polynucleotide 5'-hydroxyl-kinase activity)	NA	NA	NA	polynucleotide 5'-hydroxyl-kinase NOL9 [Brachypodium distachyon]	NA	3.73825	2.76478	1.3521	0.435201	0.594217	1	up	no
813628	PF3D7_0936000	XM_002808943.1	NA	NA	NA	NA		NA	5102.66	6131.16	0.83225	-0.264912	0.59424	1	down	no
814186	PF3D7_1340300	XM_001350091.1	NA	NA	NA	NA		NA	91.8943	110.412	0.832287	-0.264847	0.594406	1	down	no
814075	PF3D7_1317400	XM_001349874.1	GO:0034399(nuclear periphery)	NA	NA	NA		NA	110.804	82.1205	1.34929	0.432198	0.594775	1	up	no
813048	PF3D7_0523300	XM_001351754.1	NA	NA	NA	NA		NA	13.7518	16.6457	0.826144	-0.275534	0.594883	1	down	no
2655093	PF3D7_0710800	XM_001348985.1	NA	NA	NA	NA		NA	33.9751	40.8211	0.832293	-0.264836	0.595296	1	down	no
811037	PF3D7_1148900	XM_001348125.1	GO:0020036(Maurer's cleft)	NA	NA	NA		NA	306.67	368.219	0.832847	-0.263877	0.595878	1	down	no
811785	PF3D7_1421000	XM_001348341.1	NA	NA	NA	NA		NA	46.2461	55.569	0.832228	-0.26495	0.595967	1	down	no
2655467	PF3D7_0827100	XM_001349219.1	GO:0003743(translation initiation factor activity);GO:0003924(GTPase activity);GO:0005525(GTP binding);GO:0005829(cytosol);GO:0006413(translational initiation)	NA	NA	NA	Translation initiation factor IF-2 [Zostera marina]	NA	12.1872	9.0366	1.34865	0.431513	0.596047	1	up	no
810549	PF3D7_1039900	XM_001347640.1	GO:0020036(Maurer's cleft)	NA	NA	NA		NA	15.9781	19.2082	0.83184	-0.265622	0.596224	1	down	no
813384	PF3D7_0910700	XM_001351943.1	GO:0005524(ATP binding);GO:0005885(Arp2/3 protein complex);GO:0007015(actin filament organization);GO:0034314(Arp2/3 complex-mediated actin nucleation)	NA	NA	NA	unnamed protein product [Bathycoccus prasinos]	NA	1.231	1.49356	0.824209	-0.278918	0.596265	1	down	no
811857	PF3D7_1429600	XM_001348413.1	NA	NA	NA	NA		NA	3.65291	2.67759	1.36425	0.448113	0.59636	1	up	no
814546	PF3D7_0323100	XM_001351266.1	NA	NA	NA	NA		NA	16.0389	11.8996	1.34785	0.430659	0.59637	1	up	no
2655139	PF3D7_0723000	XM_001349095.1	GO:0008033(tRNA processing);GO:0008193(tRNA guanylyltransferase activity)	NA	NA	NA	PREDICTED: tRNA(His) guanylyltransferase 1 isoform X1 [Elaeis guineensis]	NA	3.83093	4.63018	0.827384	-0.273371	0.596443	1	down	no
811837	PF3D7_1427600	XM_001348393.1	GO:0015095(magnesium ion transmembrane transporter activity)	NA	NA	NA	magnesium transporter [Bathycoccus prasinos]	NA	1.08256	0.783988	1.38084	0.465545	0.597089	1	up	no
3885962	PF3D7_0602900	XM_960926.1	NA	NA	NA	NA		NA	13.1513	15.7917	0.832795	-0.263967	0.597246	1	down	no
812530	PF3D7_0402100	XM_001351299.1	GO:0005515(protein binding);GO:0020030(infected host cell surface knob);GO:0020036(Maurer's cleft);GO:0033644(host cell membrane);GO:0044164(host cell cytosol);GO:0044538(host cell periphery)	NA	NA	NA		NA	78.1655	93.7462	0.833799	-0.262228	0.597342	1	down	no
810179	PF3D7_1001700	XM_001347270.1	NA	NA	NA	NA		NA	442.534	530.632	0.833974	-0.261926	0.597514	1	down	no
9221797	PF3D7_0406900	XM_002808598.1	NA	NA	NA	NA		NA	0.374759	0.453711	0.825986	-0.275811	0.597602	1	down	no
812273	PF3D7_1472300	XM_001348829.2	GO:0020011(apicoplast)	NA	NA	NA		NA	16.9315	12.562	1.34784	0.430647	0.597754	1	up	no
2655194	PF3D7_0707500	XM_001348953.1	NA	NA	NA	NA		NA	0.489933	0.359458	1.36298	0.446761	0.597793	1	up	no
813262	PF3D7_0113300	XM_001351020.3	GO:0003674(molecular_function)	NA	NA	NA		NA	211.994	254.116	0.834241	-0.261464	0.597964	1	down	no
811318	PF3D7_1227500	XM_001350636.2	GO:0045736(negative regulation of cyclin-dependent protein serine/threonine kinase activity);GO:0051726(regulation of cell cycle)	NA	NA	NA		NA	0.43438	0.318822	1.36245	0.446206	0.598299	1	up	no
3885904	PF3D7_0607500	XM_960972.1	GO:0005739(mitochondrion);GO:0006743(ubiquinone metabolic process);GO:0008412(4-hydroxybenzoate octaprenyltransferase activity)	00130(Ubiquinone and other terpenoid-quinone biosynthesis)	K06125	EC:2.5.1.39	hypothetical protein DVH24_032795 [Malus domestica]	NA	5.603	4.15003	1.35011	0.433077	0.598519	1	up	no
3885766	PF3D7_0630100	XM_961190.1	NA	NA	NA	NA		NA	2.66845	1.97413	1.35171	0.434788	0.598622	1	up	no
811286	PF3D7_1224300	XM_001350604.1	GO:0003729(mRNA binding);GO:0006396(RNA processing);GO:0008143(poly(A) binding)	03013(RNA transport);03015(mRNA surveillance pathway);03018(RNA degradation)	K13126	NA	hypothetical protein CBR_g53742 [Chara braunii]	NA	2525.61	3025.52	0.83477	-0.26055	0.598839	1	down	no
814291	PF3D7_1362300	XM_001350298.1	GO:0005262(calcium channel activity);GO:0030176(integral component of endoplasmic reticulum membrane);GO:0032469(endoplasmic reticulum calcium ion homeostasis)	NA	NA	NA	PREDICTED: calcium load-activated calcium channel-like [Pyrus x bretschneideri]	NA	19.6051	23.5349	0.833021	-0.263575	0.598889	1	down	no
813099	PF3D7_0528600	XM_002808670.1	NA	NA	NA	NA		NA	22.1078	26.5628	0.832285	-0.264851	0.599008	1	down	no
813313	PF3D7_0903400	XM_001351872.1	GO:0000724(double-strand break repair via homologous recombination);GO:0003677(DNA binding);GO:0004386(helicase activity);GO:0005524(ATP binding);GO:0005634(nucleus);GO:0005694(chromosome);GO:0005737(cytoplasm);GO:0005829(cytosol);GO:0006281(DNA repair);GO:0006310(DNA recombination);GO:0008150(biological_process);GO:0009378(four-way junction helicase activity);GO:0032508(DNA duplex unwinding);GO:…	NA	NA	NA	hypothetical protein KFL_000060450 [Klebsormidium nitens]	NA	113.452	84.3882	1.34441	0.426968	0.599607	1	up	no
3885985	PF3D7_0616800	XM_961061.1	GO:0006090(pyruvate metabolic process);GO:0008924(malate dehydrogenase (quinone) activity)	NA	NA	NA		NA	37.7292	28.046	1.34526	0.427886	0.599715	1	up	no
810237	PF3D7_1008100	XM_001347328.1	NA	NA	NA	NA		NA	47.2425	35.1487	1.34408	0.426617	0.600016	1	up	no
810224	PF3D7_1006600	XM_001347315.1	GO:0005737(cytoplasm);GO:0008479(queuine tRNA-ribosyltransferase activity);GO:0008616(queuosine biosynthetic process)	NA	NA	NA	thioredoxin domain-containing protein 9 homolog [Ricinus communis]	NA	31.5681	23.4519	1.34608	0.428766	0.600168	1	up	no
813421	PF3D7_0914400	XM_001351980.1	GO:0005886(plasma membrane);GO:0006810(transport);GO:0022857(transmembrane transporter activity)	NA	NA	NA	hypothetical protein SELMODRAFT_234336 [Selaginella moellendorffii]	NA	1.61704	1.97699	0.817927	-0.289956	0.600215	1	down	no
2655319	PF3D7_0804900	XM_001349432.1	GO:0005096(GTPase activator activity);GO:0005793(endoplasmic reticulum-Golgi intermediate compartment);GO:0006888(ER to Golgi vesicle-mediated transport);GO:0006890(retrograde vesicle-mediated transport, Golgi to ER);GO:0008270(zinc ion binding);GO:0030126(COPI vesicle coat);GO:0030137(COPI-coated vesicle);GO:0048205(COPI coating of Golgi vesicle)	04144(Endocytosis)	K12493	NA	probable ADP-ribosylation factor GTPase-activating protein AGD9 [Sesamum indicum]	NA	88.2617	65.6761	1.34389	0.42642	0.600633	1	up	no
810719	PF3D7_1116500	XM_001347807.1	GO:0005886(plasma membrane);GO:0008517(folic acid transmembrane transporter activity)	NA	NA	NA	PREDICTED: folate-biopterin transporter 1, chloroplastic isoform X1 [Musa acuminata subsp. malaccensis]	NA	6.40734	4.75603	1.3472	0.429967	0.600643	1	up	no
810852	PF3D7_1129400	XM_001347940.1	GO:0042254(ribosome biogenesis)	NA	NA	NA	25S rRNA (cytosine-C(5))-methyltransferase nop2-like [Papaver somniferum]	NA	163.779	195.97	0.835734	-0.258885	0.600702	1	down	no
813431	PF3D7_0915400	XM_001351990.1	GO:0005524(ATP binding);GO:0005737(cytoplasm)	00010(Glycolysis / Gluconeogenesis);00030(Pentose phosphate pathway);00051(Fructose and mannose metabolism)	K00895	EC:2.7.1.90	PREDICTED: pyrophosphate--fructose 6-phosphate 1-phosphotransferase subunit beta 2 [Brassica rapa]	NA	1329.96	990.685	1.34246	0.424883	0.601759	1	up	no
813877	PF3D7_1362600	XM_001350301.1	NA	NA	NA	NA		NA	2.95672	2.1852	1.35307	0.436234	0.601935	1	up	no
3885804	PF3D7_0618500	XM_961077.1	GO:0005829(cytosol);GO:0006099(tricarboxylic acid cycle);GO:0030060(L-malate dehydrogenase activity)	00010(Glycolysis / Gluconeogenesis);00620(Pyruvate metabolism);00640(Propanoate metabolism);00270(Cysteine and methionine metabolism)	K00016	EC:1.1.1.27	RecName: Full=L-lactate dehydrogenase; Short=LDH	NA	3.03551	2.22556	1.36393	0.447771	0.601976	1	up	no
810264	PF3D7_1010900	XM_001347355.2	NA	NA	NA	NA		NA	7.19782	8.63619	0.833448	-0.262836	0.602065	1	down	no
2655128	PF3D7_0720200	XM_001349067.1	NA	NA	NA	NA		NA	91.1546	109.031	0.836045	-0.258348	0.602227	1	down	no
813940	PF3D7_1310600	XM_001349798.1	GO:0000421(autophagosome membrane);GO:0005515(protein binding);GO:0005784(Sec61 translocon complex);GO:0005789(endoplasmic reticulum membrane);GO:0005886(plasma membrane);GO:0043952(protein transport by the Sec complex);GO:0060627(regulation of vesicle-mediated transport)	04144(Endocytosis);04145(Phagosome)	K07889	NA	PREDICTED: ras-related protein RABF1-like [Nelumbo nucifera]	NA	4.02805	2.96983	1.35632	0.439701	0.602924	1	up	no
811265	PF3D7_1222100	XM_001350583.1	NA	NA	NA	NA		NA	2.73717	2.02922	1.34888	0.43176	0.603189	1	up	no
812985	PF3D7_0517000	XM_001351691.2	GO:0000027(ribosomal large subunit assembly);GO:0003735(structural constituent of ribosome);GO:0006412(translation);GO:0019843(rRNA binding);GO:0022625(cytosolic large ribosomal subunit)	03010(Ribosome)	K02870	NA	60S ribosomal protein L12 [Selaginella moellendorffii]	NA	2496.98	2982.49	0.837213	-0.256333	0.603341	1	down	no
813515	PF3D7_0923900	XM_001352074.1	GO:0000289(nuclear-transcribed mRNA poly(A) tail shortening);GO:0000398(mRNA splicing, via spliceosome);GO:0003723(RNA binding);GO:0003729(mRNA binding);GO:0005515(protein binding);GO:0005634(nucleus);GO:0005737(cytoplasm);GO:0006378(mRNA polyadenylation);GO:0008143(poly(A) binding);GO:0060050(positive regulation of protein glycosylation);GO:0071011(precatalytic spliceosome);GO:0071013(catalytic …	03015(mRNA surveillance pathway)	K14396	NA	polyadenylate-binding protein 2-like [Lactuca sativa]	NA	243.888	291.325	0.83717	-0.256407	0.603547	1	down	no
812621	PF3D7_0202500	XM_001349503.1	GO:0020005(symbiont-containing vacuole membrane)	NA	NA	NA		NA	7452.32	8897.84	0.837544	-0.255764	0.603928	1	down	no
812929	PF3D7_0504700	XM_001351569.1	NA	NA	NA	NA		NA	1.81638	2.17211	0.836228	-0.258032	0.6043	1	down	no
2655059	PF3D7_0705400	XM_001348951.1	GO:0006270(DNA replication initiation);GO:0008094(DNA-dependent ATPase activity)	03030(DNA replication)	K02210	EC:3.6.4.12	DNA replication licensing factor MCM7 component [Klebsormidium nitens]	NA	1.42522	1.05552	1.35025	0.433229	0.604464	1	up	no
814249	PF3D7_1354200	XM_001350218.1	GO:0004445(inositol-polyphosphate 5-phosphatase activity)	00562(Inositol phosphate metabolism);04070(Phosphatidylinositol signaling system)	K21797	EC:3.1.3.-	phosphoinositide phosphatase SAC8-like isoform X2 [Coffea arabica]	NA	13.7225	10.2318	1.34116	0.423484	0.60472	1	up	no
813402	PF3D7_0912500	XM_002808885.1	GO:0005634(nucleus)	NA	NA	NA		NA	220.505	263.088	0.838142	-0.254733	0.605262	1	down	no
811926	PF3D7_1436300	XM_001348482.1	GO:0005515(protein binding);GO:0020005(symbiont-containing vacuole membrane);GO:0020007(apical complex);GO:0044053(translocation of peptides or proteins into host cell cytoplasm);GO:0097619(PTEX complex)	NA	NA	NA		NA	776.757	580.18	1.33882	0.420962	0.605945	1	up	no
813683	PF3D7_1324200	XM_001349946.2	GO:0005201(extracellular matrix structural constituent)	NA	NA	NA	hypothetical protein SELMODRAFT_430471 [Selaginella moellendorffii]	NA	127.408	151.938	0.838549	-0.254033	0.605983	1	down	no
813173	PF3D7_0103600	XM_024473254.1	GO:0004004(ATP-dependent RNA helicase activity);GO:0010501(RNA secondary structure unwinding)	NA	NA	NA		NA	1.5018	1.79556	0.836396	-0.257743	0.606041	1	down	no
814295	PF3D7_1363500	XM_001350311.1	NA	NA	NA	NA		NA	2.59979	1.93298	1.34497	0.427569	0.606239	1	up	no
2655281	PF3D7_0813100	XM_001349359.1	NA	NA	NA	NA		NA	0.500748	0.614655	0.814681	-0.295692	0.606251	1	down	no
9221781	PF3D7_0317900	XM_002808583.1	NA	NA	NA	NA		NA	7.91783	9.45103	0.837774	-0.255367	0.606261	1	down	no
814472	PF3D7_0315800	XM_001351192.1	GO:0005634(nucleus);GO:0005829(cytosol)	NA	NA	NA		NA	61.4125	73.2362	0.838554	-0.254024	0.606377	1	down	no
812124	PF3D7_1456900	XM_001348680.2	NA	NA	NA	NA	UPF0235 protein C15orf40 homolog isoform X1 [Ziziphus jujuba]	NA	292.703	218.69	1.33844	0.420548	0.606734	1	up	no
811294	PF3D7_1225100	XM_001350612.1	GO:0020011(apicoplast)	00970(Aminoacyl-tRNA biosynthesis)	K01870	EC:6.1.1.5	isoleucine--tRNA ligase, chloroplastic/mitochondrial [Carica papaya]	NA	1.12387	0.836344	1.34378	0.426302	0.607252	1	up	no
813237	PF3D7_0110200	XM_001350996.1	GO:0005737(cytoplasm);GO:0005739(mitochondrion);GO:0016972(thiol oxidase activity);GO:0055114(oxidation-reduction process)	NA	NA	NA	hypothetical protein C2845_PM01G06850 [Panicum miliaceum]	NA	27.0401	20.1652	1.34093	0.42323	0.607299	1	up	no
811562	PF3D7_1253200	XM_001350878.2	GO:0005634(nucleus)	NA	NA	NA		NA	3.74531	4.52636	0.827444	-0.273267	0.607342	1	down	no
811473	PF3D7_1243800	XM_001350789.1	GO:0000781(chromosome, telomeric region);GO:0000785(chromatin);GO:0003682(chromatin binding);GO:0042800(histone methyltransferase activity (H3-K4 specific));GO:0048188(Set1C/COMPASS complex);GO:0051568(histone H3-K4 methylation);GO:0072357(PTW/PP1 phosphatase complex)	03015(mRNA surveillance pathway)	K14962	NA	protein ANTHESIS POMOTING FACTOR 1 isoform X1 [Rosa chinensis]	NA	65.7641	49.1471	1.33811	0.420194	0.607563	1	up	no
814122	PF3D7_1328800	XM_001349975.1	GO:0003677(DNA binding);GO:0005515(protein binding);GO:0005634(nucleus);GO:0005677(chromatin silencing complex);GO:0005730(nucleolus);GO:0005737(cytoplasm);GO:0006342(chromatin silencing);GO:0006355(regulation of transcription, DNA-templated);GO:0016233(telomere capping)	NA	NA	NA	hypothetical protein SELMODRAFT_228577 [Selaginella moellendorffii]	NA	33.3757	39.7698	0.839222	-0.252875	0.607951	1	down	no
4794161	PF3D7_0420900	XM_001351478.1	GO:0020002(host cell plasma membrane);GO:0020013(modulation by symbiont of host erythrocyte aggregation);GO:0020030(infected host cell surface knob);GO:0020033(antigenic variation);GO:0020035(cytoadherence to microvasculature, mediated by symbiont protein);GO:0050839(cell adhesion molecule binding)	NA	NA	NA		NA	6.47061	7.71011	0.839238	-0.252849	0.608068	1	down	no
2655287	PF3D7_0812300	XM_001349366.1	GO:0009986(cell surface);GO:0071976(cell gliding)	NA	NA	NA		NA	1.06024	0.77759	1.36349	0.447305	0.608245	1	up	no
812563	PF3D7_0414700	XM_001351418.1	GO:0005525(GTP binding);GO:0020011(apicoplast)	03008(Ribosome biogenesis in eukaryotes)	K06943	NA	nucleolar GTP-binding protein 1-like isoform X1 [Physcomitrella patens]	NA	1.22217	1.47131	0.830668	-0.267656	0.609035	1	down	no
813987	PF3D7_1318400	XM_001349884.1	GO:0000070(mitotic sister chromatid segregation)	NA	NA	NA	PREDICTED: structural maintenance of chromosomes protein 2-1-like [Musa acuminata subsp. malaccensis]	NA	2.93815	3.50195	0.839004	-0.253251	0.609059	1	down	no
814132	PF3D7_1329500	XM_001349992.1	NA	NA	NA	NA		NA	433.601	515.914	0.840453	-0.250761	0.609268	1	down	no
2655082	PF3D7_0725100	XM_001349118.1	NA	NA	NA	NA		NA	21.6077	16.1783	1.3356	0.417489	0.61018	1	up	no
813243	PF3D7_0110900	XM_001351002.1	GO:0005829(cytosol)	00230(Purine metabolism);03008(Ribosome biogenesis in eukaryotes)	K18532	EC:2.7.4.3	PREDICTED: exonuclease V, chloroplastic-like isoform X1 [Nicotiana sylvestris]	NA	16.4397	12.2835	1.33836	0.420465	0.610972	1	up	no
811295	PF3D7_1225200	XM_001350613.1	GO:0003677(DNA binding);GO:0005634(nucleus);GO:0008150(biological_process)	NA	NA	NA		NA	12.628	15.0101	0.841298	-0.249312	0.61138	1	down	no
814194	PF3D7_1341900	XM_001350104.1	GO:0000220(vacuolar proton-transporting V-type ATPase, V0 domain)	00190(Oxidative phosphorylation);04145(Phagosome)	K02149	NA	hypothetical protein COCSUDRAFT_28997 [Coccomyxa subellipsoidea C-169]	NA	127.551	151.57	0.841531	-0.248912	0.611731	1	down	no
811685	PF3D7_1410600	XM_001348241.1	GO:0005525(GTP binding);GO:0005850(eukaryotic translation initiation factor 2 complex);GO:0006413(translational initiation)	03013(RNA transport)	K03242	NA	eukaryotic translation initiation factor 2 gamma [Volvox carteri f. nagariensis]	NA	1940	1454.57	1.33372	0.415461	0.611813	1	up	no
813506	PF3D7_0923000	XM_001352065.1	GO:0001055(RNA polymerase II activity);GO:0005665(DNA-directed RNA polymerase II, core complex)	00230(Purine metabolism);00240(Pyrimidine metabolism);03020(RNA polymerase)	K03011	NA	DNA-directed RNA polymerase family protein [Artemisia annua]	NA	50.5759	60.0979	0.841559	-0.248863	0.611972	1	down	no
811932	PF3D7_1437000	XM_001348488.2	GO:0047812(D-amino-acid N-acetyltransferase activity)	NA	NA	NA		NA	49.8896	59.2457	0.842081	-0.24797	0.612522	1	down	no
810648	PF3D7_1108500	XM_001347736.2	GO:0004776(succinate-CoA ligase (GDP-forming) activity);GO:0005739(mitochondrion);GO:0005759(mitochondrial matrix);GO:0006099(tricarboxylic acid cycle);GO:0006104(succinyl-CoA metabolic process);GO:0045244(succinate-CoA ligase complex (GDP-forming))	00020(Citrate cycle (TCA cycle));00640(Propanoate metabolism)	K01899	EC:6.2.1.4;EC:6.2.1.5	Succinyl-CoA ligase [ADP-forming] subunit alpha-1, mitochondrial [Apostasia shenzhenica]	NA	6.62461	4.95101	1.33803	0.420112	0.612728	1	up	no
812001	PF3D7_1444100	XM_001348557.2	NA	NA	NA	NA		NA	0.159408	0.190043	0.8388	-0.253602	0.613347	1	down	no
811350	PF3D7_1230900	XM_001350668.2	GO:0000166(nucleotide binding);GO:0004672(protein kinase activity);GO:0004674(protein serine/threonine kinase activity);GO:0005524(ATP binding);GO:0005575(cellular_component);GO:0005737(cytoplasm);GO:0005829(cytosol);GO:0006468(protein phosphorylation);GO:0016301(kinase activity);GO:0016310(phosphorylation);GO:0016740(transferase activity);GO:0030490(maturation of SSU-rRNA);GO:0030688(preribosome…	03008(Ribosome biogenesis in eukaryotes)	K07178	EC:2.7.11.1	serine/threonine-protein kinase rio1 [Arachis ipaensis]	NA	74.9062	88.8831	0.84275	-0.246823	0.613643	1	down	no
2655195	PF3D7_0707800	XM_001348956.1	GO:0020011(apicoplast)	NA	NA	NA		NA	1.94522	1.45545	1.33651	0.418471	0.614648	1	up	no
811221	PF3D7_1217500	XM_001350541.1	NA	NA	NA	NA		NA	8.10158	6.05832	1.33726	0.419284	0.614842	1	up	no
812403	PF3D7_0409200	XM_001351370.1	GO:0000154(rRNA modification);GO:0005732(small nucleolar ribonucleoprotein complex)	NA	NA	NA	DDB1- and CUL4-associated factor 13 [Dendrobium catenatum]	NA	108.29	128.381	0.843507	-0.245527	0.615002	1	down	no
814210	PF3D7_1346500	XM_001350143.1	NA	NA	NA	NA		NA	33.5055	39.7313	0.8433	-0.245881	0.61536	1	down	no
811317	PF3D7_1227400	XM_001350635.1	GO:0005634(nucleus);GO:0016779(nucleotidyltransferase activity);GO:0042493(response to drug)	03018(RNA degradation)	K03514	EC:2.7.7.19	Nucleotidyltransferase, partial [Coccomyxa subellipsoidea C-169]	NA	29.6558	22.2847	1.33077	0.412257	0.615706	1	up	no
812312	PF3D7_1476200	XM_001348868.2	GO:0044538(host cell periphery)	NA	NA	NA		NA	178.527	134.2	1.3303	0.411755	0.615965	1	up	no
3885943	PF3D7_0619500	XM_961087.1	GO:0005324(long-chain fatty acid transporter activity);GO:0006097(glyoxylate cycle)	00630(Glyoxylate and dicarboxylate metabolism);04146(Peroxisome)	K12261	EC:4.1.-.-	hypothetical protein AXG93_3114s1020 [Marchantia polymorpha subsp. ruderalis]	NA	18.8544	14.1734	1.33026	0.411711	0.616442	1	up	no
2655168	PF3D7_0727800	XM_001349139.1	GO:0016021(integral component of membrane);GO:0020011(apicoplast)	NA	NA	NA	PREDICTED: probable manganese-transporting ATPase PDR2 isoform X1 [Camelina sativa]	NA	30.1788	22.6944	1.32979	0.411197	0.616689	1	up	no
9221934	PF3D7_0805500	XM_002808769.1	NA	NA	NA	NA		NA	7.27274	8.62061	0.843645	-0.245291	0.616966	1	down	no
811064	PF3D7_1200200	XM_001350375.1	GO:0020002(host cell plasma membrane);GO:0020033(antigenic variation)	NA	NA	NA		NA	6.01965	4.50626	1.33584	0.41775	0.617329	1	up	no
812030	PF3D7_1447000	XM_001348586.1	GO:0003735(structural constituent of ribosome);GO:0006412(translation);GO:0022627(cytosolic small ribosomal subunit)	03010(Ribosome)	K02981	NA	hypothetical protein DM860_014807 [Cuscuta australis]	NA	1747.62	2068.44	0.844896	-0.243154	0.617427	1	down	no
2655092	PF3D7_0710700	XM_001348984.1	NA	NA	NA	NA		NA	113.117	133.898	0.844803	-0.243314	0.61773	1	down	no
811861	PF3D7_1430000	XM_001348417.2	NA	NA	NA	NA		NA	4.41508	5.25864	0.839586	-0.252249	0.617799	1	down	no
812036	PF3D7_1447800	XM_001348592.1	NA	NA	NA	NA		NA	6.08125	4.5727	1.3299	0.411322	0.617817	1	up	no
810735	PF3D7_1118200	XM_001347823.1	GO:0005524(ATP binding);GO:0005739(mitochondrion);GO:0006986(response to unfolded protein);GO:0009408(response to heat);GO:0016887(ATPase activity)	NA	NA	NA	Histidine kinase-like ATPase, ATP-binding domain [Ostreococcus tauri]	NA	44.3952	33.4111	1.32876	0.410077	0.617932	1	up	no
812934	PF3D7_0512000	XM_002808639.1	GO:0006457(protein folding);GO:0051082(unfolded protein binding)	NA	NA	NA		NA	142.606	168.736	0.845145	-0.242729	0.61854	1	down	no
2655076	PF3D7_0709700	XM_001348975.1	GO:0006644(phospholipid metabolic process);GO:0016787(hydrolase activity)	NA	NA	NA		NA	30.5151	36.0922	0.845477	-0.242163	0.61954	1	down	no
811940	PF3D7_1437800	XM_001348496.1	GO:0020002(host cell plasma membrane)	NA	NA	NA	hypothetical protein CBR_g31075 [Chara braunii]	NA	34.088	40.3187	0.845465	-0.242184	0.619674	1	down	no
811258	PF3D7_1221400	XM_001350576.1	GO:0070258(inner membrane pellicle complex)	NA	NA	NA		NA	1.73615	1.29645	1.33915	0.421319	0.619877	1	up	no
36312451	PF3D7_0109950	XM_024473446.1	NA	NA	NA	NA		NA	10.8408	12.8998	0.840389	-0.250871	0.620112	1	down	no
2655229	PF3D7_0826100	XM_001349228.1	GO:0004842(ubiquitin-protein transferase activity);GO:0006511(ubiquitin-dependent protein catabolic process)	04120(Ubiquitin mediated proteolysis)	K10592	EC:2.3.2.26	E3 ubiquitin-protein ligase UPL2 isoform X1 [Amborella trichopoda]	NA	70.235	52.9527	1.32637	0.407487	0.620378	1	up	no
2655252	PF3D7_0829000	XM_024473177.1	NA	NA	NA	NA		NA	17.0425	12.8474	1.32653	0.407663	0.620581	1	up	no
2655204	PF3D7_0710300	XM_002808726.1	GO:0020011(apicoplast)	NA	NA	NA		NA	43.4385	51.336	0.846161	-0.240996	0.620882	1	down	no
2655219	PF3D7_0807200	XM_002808779.1	NA	NA	NA	NA		NA	111.97	132.229	0.846787	-0.239929	0.621166	1	down	no
813931	PF3D7_1308800	XM_002808959.1	NA	NA	NA	NA		NA	1.3506	1.6054	0.841282	-0.249339	0.621484	1	down	no
813301	PF3D7_0902200	XM_002808864.1	GO:0020036(Maurer's cleft)	NA	NA	NA		NA	77.1696	58.2146	1.3256	0.40665	0.621637	1	up	no
814273	PF3D7_1358100	XM_001350256.1	GO:0000462(maturation of SSU-rRNA from tricistronic rRNA transcript (SSU-rRNA, 5.8S rRNA, LSU-rRNA));GO:0005730(nucleolus);GO:0032040(small-subunit processome)	NA	NA	NA		NA	151.452	178.742	0.847323	-0.239015	0.621974	1	down	no
814426	PF3D7_0311100	XM_001351148.1	GO:0006397(mRNA processing)	NA	NA	NA		NA	57.8727	68.3073	0.84724	-0.239157	0.622091	1	down	no
814090	PF3D7_1320600	XM_001349909.1	GO:0005515(protein binding);GO:0005829(cytosol);GO:0007264(small GTPase mediated signal transduction);GO:0016020(membrane);GO:0020008(rhoptry);GO:0055037(recycling endosome);GO:0060627(regulation of vesicle-mediated transport)	04144(Endocytosis)	K07904	NA	hypothetical protein CBR_g36316 [Chara braunii]	NA	413.729	488.233	0.847401	-0.238883	0.622119	1	down	no
812227	PF3D7_1467700	XM_001348783.1	NA	NA	NA	NA		NA	32.8035	38.7449	0.846654	-0.240156	0.622293	1	down	no
812651	PF3D7_0205900	XM_001349533.2	GO:0005838(proteasome regulatory particle);GO:0006511(ubiquitin-dependent protein catabolic process)	03050(Proteasome)	K03028	NA	26S proteasome non-ATPase regulatory subunit 2 homolog A [Selaginella moellendorffii]	NA	112.282	84.766	1.32462	0.405574	0.622626	1	up	no
813534	PF3D7_0925900	XM_001352093.1	NA	NA	NA	NA		NA	884.686	1043.58	0.847738	-0.23831	0.622683	1	down	no
811334	PF3D7_1229100	XM_001350652.1	GO:0005524(ATP binding);GO:0005887(integral component of plasma membrane);GO:0006810(transport);GO:0042493(response to drug);GO:0043190(ATP-binding cassette (ABC) transporter complex);GO:0043492(ATPase activity, coupled to movement of substances)	02010(ABC transporters)	K05674	NA	ABC transporter C family member 13 isoform X1 [Abrus precatorius]	NA	479.443	362.178	1.32378	0.404661	0.623421	1	up	no
812540	PF3D7_0416100	XM_001351433.1	GO:0020011(apicoplast);GO:0050567(glutaminyl-tRNA synthase (glutamine-hydrolyzing) activity)	00970(Aminoacyl-tRNA biosynthesis)	K02433	EC:6.3.5.6;EC:6.3.5.7	hypothetical protein SELMODRAFT_440512 [Selaginella moellendorffii]	NA	0.545562	0.653802	0.834445	-0.261111	0.623622	1	down	no
813336	PF3D7_0905700.1	XM_024473188.1;XM_002808869.1;XM_024473189.1	GO:0005515(protein binding);GO:0005515(protein binding)	04136(Autophagy - other eukaryotes);04136(Autophagy - other eukaryotes)	K08343	NA	hypothetical protein TanjilG_17501 [Lupinus angustifolius];Autophagy-related protein 3 isoform A [Glycine soja];predicted protein [Micromonas commoda]	NA	56.5795	42.7327	1.32403	0.404941	0.623651	1	up	no
814484	PF3D7_0317000	XM_001351204.1	GO:0004175(endopeptidase activity);GO:0005839(proteasome core complex);GO:0006511(ubiquitin-dependent protein catabolic process)	03050(Proteasome)	K02727	EC:3.4.25.1	Proteasome subunit alpha type-3 [Zostera marina]	NA	194.374	146.834	1.32377	0.404649	0.623686	1	up	no
812005	PF3D7_1444500	XM_001348561.1	GO:0003824(catalytic activity);GO:0004672(protein kinase activity);GO:0005524(ATP binding);GO:0006468(protein phosphorylation);GO:0010608(posttranscriptional regulation of gene expression);GO:0042594(response to starvation)	04141(Protein processing in endoplasmic reticulum)	K16196	EC:2.7.11.1	eIF-2-alpha kinase GCN2 isoform X1 [Phalaenopsis equestris]	NA	33.9439	25.6438	1.32367	0.404543	0.623845	1	up	no
811591	PF3D7_1401800	XM_001348157.1	GO:0004103(choline kinase activity);GO:0005829(cytosol);GO:0006629(lipid metabolic process);GO:0006656(phosphatidylcholine biosynthetic process);GO:0033265(choline binding)	00564(Glycerophospholipid metabolism)	K14156	EC:2.7.1.32;EC:2.7.1.82	putative choline kinase 3 [Capsicum baccatum]	NA	23.3798	17.645	1.32501	0.406	0.623867	1	up	no
813990	PF3D7_1302100	XM_001349713.1	GO:0003723(RNA binding);GO:0017124(SH3 domain binding);GO:0046983(protein dimerization activity)	NA	NA	NA		NA	35.9817	42.4446	0.847733	-0.238317	0.624096	1	down	no
811665	PF3D7_1408700	XM_001348221.2	GO:0004843(thiol-dependent ubiquitin-specific protease activity);GO:0005634(nucleus);GO:0005737(cytoplasm);GO:0070530(K63-linked polyubiquitin modification-dependent protein binding);GO:0071947(protein deubiquitination involved in ubiquitin-dependent protein catabolic process)	NA	NA	NA	predicted protein [Bathycoccus prasinos]	NA	31.5796	23.8692	1.32302	0.403839	0.624371	1	up	no
813792	PF3D7_1346300	XM_001350141.1	GO:0003677(DNA binding);GO:0003723(RNA binding);GO:0005634(nucleus);GO:0005737(cytoplasm)	NA	NA	NA		NA	2064.23	2432.24	0.848694	-0.236683	0.624395	1	down	no
812726	PF3D7_0213900	XM_001349608.1	NA	NA	NA	NA		NA	17.957	21.1612	0.84858	-0.236878	0.624986	1	down	no
813355	PF3D7_0907800	XM_001351914.1	GO:0020011(apicoplast)	NA	NA	NA		NA	36.1406	42.6093	0.848185	-0.237549	0.625401	1	down	no
810681	PF3D7_1112700	XM_001347769.1	NA	NA	NA	NA		NA	1.01309	0.76186	1.32976	0.411162	0.625797	1	up	no
2655159	PF3D7_0725300	XM_001349120.1	NA	NA	NA	NA		NA	85.1391	100.236	0.849383	-0.235513	0.625805	1	down	no
2655455	PF3D7_0829200	XM_001349198.1	GO:0042127(regulation of cell proliferation)	NA	NA	NA	hypothetical protein MARPO_0040s0040 [Marchantia polymorpha]	NA	11.1063	8.37968	1.32539	0.406412	0.62591	1	up	no
814065	PF3D7_1315700	XM_001349858.1	GO:0005634(nucleus);GO:0016429(tRNA (adenine-N1-)-methyltransferase activity);GO:0031515(tRNA (m1A) methyltransferase complex)	NA	NA	NA	tRNA (adenine(58)-N(1))-methyltransferase catalytic subunit TRMT61A [Coffea arabica]	NA	65.6309	49.6367	1.32222	0.402967	0.626033	1	up	no
812466	PF3D7_0422100	XM_001351488.1	NA	NA	NA	NA		NA	78.8086	59.6197	1.32185	0.402564	0.626084	1	up	no
811171	PF3D7_1211900	XM_024473386.1	GO:0002028(regulation of sodium ion transport);GO:0016887(ATPase activity);GO:0042493(response to drug)	NA	NA	NA	p-type ATPase superfamily [Micromonas commoda]	NA	288.575	218.375	1.32147	0.40214	0.626175	1	up	no
812845	PF3D7_0509400	XM_001351616.1	GO:0003899(DNA-directed 5'-3' RNA polymerase activity);GO:0005730(nucleolus);GO:0005736(DNA-directed RNA polymerase I complex);GO:0006360(transcription by RNA polymerase I)	00230(Purine metabolism);00240(Pyrimidine metabolism);03020(RNA polymerase)	K02999	EC:2.7.7.6	DNA-directed RNA polymerase I subunit 1 [Oryza sativa Japonica Group]	NA	119.379	90.3478	1.32133	0.401988	0.62633	1	up	no
812175	PF3D7_1462300	XM_001348731.1	GO:0000166(nucleotide binding);GO:0003924(GTPase activity);GO:0005525(GTP binding);GO:0005575(cellular_component);GO:0016020(membrane);GO:0016021(integral component of membrane)	NA	NA	NA	hypothetical protein CBR_g8307 [Chara braunii]	NA	108.542	82.1564	1.32117	0.401812	0.62657	1	up	no
813061	PF3D7_0524700	XM_001351767.1	GO:0005739(mitochondrion)	NA	NA	NA		NA	96.2254	72.789	1.32198	0.402697	0.626634	1	up	no
813420	PF3D7_0914300	XM_002808887.1	GO:0020011(apicoplast)	NA	NA	NA	PREDICTED: tRNA (guanine(37)-N1)-methyltransferase 1 [Cucumis sativus]	NA	27.5576	32.4356	0.849611	-0.235125	0.626688	1	down	no
810332	PF3D7_1017900	XM_001347423.1	GO:0004175(endopeptidase activity);GO:0005838(proteasome regulatory particle);GO:0006511(ubiquitin-dependent protein catabolic process)	03050(Proteasome)	K03035	NA	PREDICTED: 26S proteasome non-ATPase regulatory subunit 12 homolog A-like [Fragaria vesca subsp. vesca]	NA	57.4252	67.5647	0.849929	-0.234585	0.627039	1	down	no
811909	PF3D7_1434600	XM_001348465.1	GO:0006412(translation);GO:0006417(regulation of translation);GO:0006464(cellular protein modification process);GO:0008235(metalloexopeptidase activity)	NA	NA	NA	methionine aminopeptidase 2B [Setaria italica]	NA	130.643	153.662	0.850201	-0.234123	0.627322	1	down	no
814134	PF3D7_1330500	XM_001350002.1	NA	NA	NA	NA	macrophage erythroblast attacher isoform X2 [Amborella trichopoda]	NA	3.62418	2.73165	1.32674	0.407882	0.62762	1	up	no
811476	PF3D7_1244100	XM_001350792.1	GO:0004596(peptide alpha-N-acetyltransferase activity);GO:0005737(cytoplasm);GO:0017196(N-terminal peptidyl-methionine acetylation)	NA	NA	NA	hypothetical protein GPECTOR_50g631 [Gonium pectorale]	NA	36.3868	27.5597	1.32029	0.400855	0.627854	1	up	no
813714	PF3D7_1330200	XM_001349999.1	GO:0020011(apicoplast)	NA	NA	NA		NA	6.6989	7.92154	0.845656	-0.241857	0.627873	1	down	no
811198	PF3D7_1215000	XM_001350518.1	GO:0005739(mitochondrion);GO:0006979(response to oxidative stress);GO:0008379(thioredoxin peroxidase activity)	NA	NA	NA	PREDICTED: 2-Cys peroxiredoxin BAS1, chloroplastic [Musa acuminata subsp. malaccensis]	NA	3.07575	2.28191	1.34789	0.4307	0.628156	1	up	no
814178	PF3D7_1337800	XM_001350069.1	GO:0004674(protein serine/threonine kinase activity);GO:0004683(calmodulin-dependent protein kinase activity);GO:0006468(protein phosphorylation);GO:0035891(exit from host cell);GO:0042493(response to drug)	NA	NA	NA	predicted protein [Chlamydomonas reinhardtii]	NA	4.41835	5.21241	0.84766	-0.238443	0.629315	1	down	no
2655397	PF3D7_0802600	XM_002808764.1	GO:0004016(adenylate cyclase activity);GO:0005737(cytoplasm);GO:0009268(response to pH)	NA	NA	NA	hypothetical protein KFL_000150030 [Klebsormidium nitens]	NA	1.00985	1.18962	0.848886	-0.236358	0.629936	1	down	no
813439	PF3D7_0916200	XM_001351998.1	NA	NA	NA	NA		NA	3.89603	2.94794	1.32161	0.402299	0.630158	1	up	no
813817	PF3D7_1351000	XM_001350187.2	GO:0005548(phospholipid transporter activity);GO:0005737(cytoplasm);GO:0006810(transport)	NA	NA	NA	phosphatidylinositol transfer protein 2-like isoform X1 [Physcomitrella patens]	NA	110.177	83.6243	1.31752	0.397828	0.630855	1	up	no
814067	PF3D7_1316100	XM_001349862.1	GO:0000831(inositol hexakisphosphate 6-kinase activity);GO:0005634(nucleus);GO:0005737(cytoplasm);GO:0006468(protein phosphorylation);GO:0008440(inositol-1,4,5-trisphosphate 3-kinase activity);GO:0032958(inositol phosphate biosynthetic process);GO:0046488(phosphatidylinositol metabolic process)	00562(Inositol phosphate metabolism);04070(Phosphatidylinositol signaling system)	K00915	EC:2.7.1.140;EC:2.7.1.151	inositol polyphosphate multikinase beta-like [Spinacia oleracea]	NA	9.46368	7.17936	1.31818	0.398546	0.631156	1	up	no
812654	PF3D7_0206200	XM_001349536.1	GO:0005886(plasma membrane);GO:0015233(pantothenate transmembrane transporter activity);GO:0015887(pantothenate transmembrane transport)	NA	NA	NA	PREDICTED: uncharacterized protein LOC108219238 [Daucus carota subsp. sativus]	NA	4.56241	3.44743	1.32342	0.404276	0.632608	1	up	no
813779	PF3D7_1344800	XM_001350126.1	GO:0020011(apicoplast)	00240(Pyrimidine metabolism);00250(Alanine, aspartate and glutamate metabolism)	K11541	EC:6.3.5.5;EC:2.1.3.2	predicted protein [Hordeum vulgare subsp. vulgare]	NA	148.2	112.591	1.31627	0.396454	0.632614	1	up	no
811851	PF3D7_1429000	XM_001348407.1	GO:0006388(tRNA splicing, via endonucleolytic cleavage and ligation);GO:0072669(tRNA-splicing ligase complex)	NA	NA	NA	predicted protein [Chlamydomonas reinhardtii]	NA	26.7604	20.3025	1.31808	0.398439	0.632747	1	up	no
811341	PF3D7_1230000	XM_001350659.3	GO:0005096(GTPase activator activity);GO:0005622(intracellular);GO:0006886(intracellular protein transport);GO:0012505(endomembrane system);GO:0017137(Rab GTPase binding);GO:0031338(regulation of vesicle fusion);GO:0090630(activation of GTPase activity)	NA	NA	NA		NA	7.86706	5.97737	1.31614	0.396314	0.6334	1	up	no
813001	PF3D7_0518600	XM_001351707.1	GO:0000166(nucleotide binding);GO:0005515(protein binding);GO:0005737(cytoplasm);GO:0006970(response to osmotic stress);GO:0009416(response to light stimulus);GO:0009723(response to ethylene);GO:0009733(response to auxin);GO:0009737(response to abscisic acid)	NA	NA	NA	uncharacterized WD repeat-containing protein C343.04c [Arachis ipaensis]	NA	1.28546	0.971188	1.32359	0.40446	0.633511	1	up	no
814259	PF3D7_1355800	XM_002809036.1	GO:0000398(mRNA splicing, via spliceosome);GO:0005686(U2 snRNP);GO:0005689(U12-type spliceosomal complex);GO:0071011(precatalytic spliceosome)	03040(Spliceosome)	K12832	NA	PREDICTED: uncharacterized protein At4g14342 [Erythranthe guttata]	NA	30.1331	35.3963	0.851307	-0.232249	0.633906	1	down	no
2655503	PF3D7_0819200	XM_001349297.1	GO:0030260(entry into host cell)	NA	NA	NA		NA	3.17667	3.72904	0.851873	-0.231289	0.634027	1	down	no
810917	PF3D7_1135900	XM_001348005.2	GO:0003674(molecular_function);GO:0005737(cytoplasm);GO:0005783(endoplasmic reticulum);GO:0005789(endoplasmic reticulum membrane);GO:0006629(lipid metabolic process);GO:0006631(fatty acid metabolic process);GO:0006633(fatty acid biosynthetic process);GO:0006694(steroid biosynthetic process);GO:0008150(biological_process);GO:0016020(membrane);GO:0016021(integral component of membrane);GO:0016491(o…	00062(Fatty acid elongation);01040(Biosynthesis of unsaturated fatty acids)	K10258	EC:1.3.1.93	PREDICTED: very-long-chain enoyl-CoA reductase-like [Populus euphratica]	NA	151.852	177.856	0.853793	-0.228042	0.634085	1	down	no
36312566	PF3D7_1344400	XM_024473235.1	NA	NA	NA	NA		NA	7.99291	6.06274	1.31837	0.398752	0.63443	1	up	no
812467	PF3D7_0422200	XM_001351489.2	NA	NA	NA	NA		NA	21.3364	16.2304	1.31459	0.394613	0.634467	1	up	no
811684	PF3D7_1410500	XM_001348240.1	NA	NA	NA	NA		NA	3.23724	3.87366	0.835705	-0.258934	0.634827	1	down	no
811971	PF3D7_1441000	XM_001348527.1	NA	NA	NA	NA		NA	29.005	33.9619	0.854046	-0.227614	0.63485	1	down	no
2655330	PF3D7_0802000	XM_001349458.1	GO:0004352(glutamate dehydrogenase (NAD+) activity);GO:0005829(cytosol);GO:0006536(glutamate metabolic process)	NA	NA	NA	NAD-specific glutamate dehydrogenase-like [Quercus suber]	NA	255.212	194.235	1.31393	0.393892	0.635111	1	up	no
812007	PF3D7_1444800	XM_001348563.3	GO:0003779(actin binding);GO:0004332(fructose-bisphosphate aldolase activity);GO:0005737(cytoplasm);GO:0006096(glycolytic process);GO:0008154(actin polymerization or depolymerization)	00010(Glycolysis / Gluconeogenesis);00030(Pentose phosphate pathway);00051(Fructose and mannose metabolism);00710(Carbon fixation in photosynthetic organisms)	K01623	EC:4.1.2.13	fructose-bisphosphate aldolase 4, cytosolic [Eutrema salsugineum]	NA	3646.8	2776.24	1.31358	0.3935	0.635512	1	up	no
811981	PF3D7_1442000	XM_001348537.1	GO:0003924(GTPase activity);GO:0006471(protein ADP-ribosylation)	NA	NA	NA	ADP-ribosylation factor-like protein 2 [Amborella trichopoda]	NA	4.84045	3.63965	1.32992	0.411342	0.635549	1	up	no
3885983	PF3D7_0616600	XM_961059.1	NA	NA	NA	NA		NA	0.646459	0.772347	0.837006	-0.25669	0.635756	1	down	no
3885764	PF3D7_0627100	XM_961161.1	NA	NA	NA	NA		NA	58.8568	68.8503	0.854851	-0.226255	0.635827	1	down	no
3885723	PF3D7_0628200	XM_961172.1	GO:0004686(elongation factor-2 kinase activity);GO:0006468(protein phosphorylation)	NA	NA	NA	eIF-2-alpha kinase GCN2-like [Physcomitrella patens]	NA	221.264	168.484	1.31327	0.393158	0.63589	1	up	no
813827	PF3D7_1352400	XM_002809033.1	NA	NA	NA	NA		NA	15.982	12.1654	1.31373	0.393667	0.636007	1	up	no
810266	PF3D7_1011100	XM_001347357.2	NA	NA	NA	NA		NA	1.74963	1.3256	1.31988	0.400408	0.636682	1	up	no
812215	PF3D7_1466400	XM_001348771.1	GO:0043565(sequence-specific DNA binding)	NA	NA	NA		NA	62.4969	73.0708	0.855293	-0.22551	0.636685	1	down	no
2655015	PF3D7_0713700	XM_002808728.1	NA	NA	NA	NA		NA	45.3943	53.1126	0.85468	-0.226543	0.636964	1	down	no
810613	PF3D7_1105000	XM_001347701.1	GO:0000786(nucleosome);GO:0003677(DNA binding);GO:0051276(chromosome organization)	NA	NA	NA	unknown [Picea sitchensis]	NA	964.657	1127.53	0.85555	-0.225076	0.637068	1	down	no
2655285	PF3D7_0812500	XM_001349364.1	GO:0003755(peptidyl-prolyl cis-trans isomerase activity)	NA	NA	NA	cyclophilin [Klebsormidium nitens]	NA	147.538	172.39	0.855842	-0.224584	0.637557	1	down	no
810318	PF3D7_1016400	XM_001347409.2	GO:0006468(protein phosphorylation)	NA	NA	NA		NA	504.709	384.731	1.31185	0.391601	0.63762	1	up	no
811619	PF3D7_1404000	XM_001348174.1	NA	NA	NA	NA		NA	3.84601	2.90176	1.32541	0.406435	0.638005	1	up	no
812401	PF3D7_0409400	XM_001351372.1	GO:0009408(response to heat);GO:0020011(apicoplast);GO:0051082(unfolded protein binding)	NA	NA	NA	chaperone protein dnaJ GFA2, mitochondrial [Arachis duranensis]	NA	59.8584	69.9327	0.855943	-0.224414	0.638044	1	down	no
810212	PF3D7_1005100	XM_001347303.1	GO:0000462(maturation of SSU-rRNA from tricistronic rRNA transcript (SSU-rRNA, 5.8S rRNA, LSU-rRNA));GO:0005730(nucleolus);GO:0019843(rRNA binding);GO:0032040(small-subunit processome);GO:0034511(U3 snoRNA binding)	NA	NA	NA	hypothetical protein AXG93_1593s1010 [Marchantia polymorpha subsp. ruderalis]	NA	9.12839	6.95623	1.31226	0.392055	0.638442	1	up	no
814123	PF3D7_1328500	XM_001349977.1	GO:0005737(cytoplasm);GO:0016787(hydrolase activity)	NA	NA	NA	alpha/beta-hydrolase [Coccomyxa subellipsoidea C-169]	NA	105.035	80.1107	1.31112	0.390799	0.638573	1	up	no
811332	PF3D7_1228900	XM_001350650.3	NA	NA	NA	NA		NA	61.1284	71.379	0.856393	-0.223656	0.638669	1	down	no
2654985	PF3D7_0704700	XM_001348944.1	NA	NA	NA	NA		NA	1.48591	1.12503	1.32077	0.401382	0.638778	1	up	no
812136	PF3D7_1458100	XM_001348692.1	NA	NA	NA	NA		NA	20.2347	15.3446	1.31869	0.3991	0.638829	1	up	no
810856	PF3D7_1129800	XM_001347944.1	NA	NA	NA	NA		NA	6.7294	5.10668	1.31776	0.398091	0.639468	1	up	no
813055	PF3D7_0524100	XM_001351761.1	NA	NA	NA	NA		NA	26.6361	31.0907	0.856723	-0.223099	0.639491	1	down	no
811682	PF3D7_1410300	XM_001348238.1	NA	NA	NA	NA		NA	9.09055	6.93789	1.31028	0.389871	0.639981	1	up	no
9221841	PF3D7_0113200	XM_002808567.1	NA	NA	NA	NA		NA	7.93386	9.26915	0.855943	-0.224414	0.640408	1	down	no
812653	PF3D7_0206100	XM_001349535.2	GO:0005515(protein binding);GO:0020011(apicoplast)	NA	NA	NA	hypothetical protein AMTR_s00061p00163190 [Amborella trichopoda]	NA	100.902	117.682	0.857408	-0.221946	0.640813	1	down	no
810427	PF3D7_1027500	XM_001347518.1	NA	NA	NA	NA		NA	33.5245	25.4967	1.31486	0.394904	0.6409	1	up	no
811296	PF3D7_1225300	XM_001350614.1	GO:0000462(maturation of SSU-rRNA from tricistronic rRNA transcript (SSU-rRNA, 5.8S rRNA, LSU-rRNA));GO:0005730(nucleolus);GO:0032040(small-subunit processome);GO:0070181(small ribosomal subunit rRNA binding)	NA	NA	NA		NA	66.1705	77.1458	0.857733	-0.2214	0.641441	1	down	no
811856	PF3D7_1429500	XM_001348412.1	GO:0017183(peptidyl-diphthamide biosynthetic process from peptidyl-histidine)	NA	NA	NA	hypothetical protein DM860_000625 [Cuscuta australis]	NA	8.2095	9.58218	0.856747	-0.223059	0.641449	1	down	no
9221872	PF3D7_0721900	XM_002808741.1	GO:0016020(membrane);GO:0046961(proton-transporting ATPase activity, rotational mechanism)	NA	NA	NA		NA	33.2668	25.3036	1.31471	0.394741	0.642058	1	up	no
3885933	PF3D7_0609000	XM_960987.1	NA	NA	NA	NA		NA	32.7497	25.0363	1.30809	0.387458	0.642166	1	up	no
810739	PF3D7_1118600	XM_001347827.1	GO:0004402(histone acetyltransferase activity);GO:0005634(nucleus);GO:0005737(cytoplasm);GO:0043981(histone H4-K5 acetylation);GO:0043982(histone H4-K8 acetylation);GO:0043983(histone H4-K12 acetylation);GO:0043984(histone H4-K16 acetylation)	NA	NA	NA	Histone acetyltransferase MYST family [Klebsormidium nitens]	NA	36.8644	42.9624	0.858063	-0.220844	0.642252	1	down	no
2655226	PF3D7_0805100	XM_001349430.1	NA	NA	NA	NA		NA	1.32506	0.99545	1.33111	0.412634	0.64243	1	up	no
814277	PF3D7_1359400	XM_001350263.1	GO:0003723(RNA binding);GO:0005634(nucleus);GO:0005737(cytoplasm)	NA	NA	NA	RNA-binding protein BRN1 isoform X2 [Morus notabilis]	NA	551.781	642.675	0.858569	-0.219994	0.642562	1	down	no
814133	PF3D7_1329600	XM_001349993.1	NA	NA	NA	NA		NA	82.3238	95.8823	0.858592	-0.219955	0.643098	1	down	no
811035	PF3D7_1148700	XM_001348123.1	GO:0020011(apicoplast)	NA	NA	NA		NA	1361.84	1585.27	0.85906	-0.219168	0.643442	1	down	no
811823	PF3D7_1426100	XM_001348379.1	GO:0005667(transcription factor complex);GO:0005854(nascent polypeptide-associated complex)	NA	NA	NA	Transcription factor BTF3 [Auxenochlorella protothecoides]	NA	730.925	850.695	0.859209	-0.218919	0.643784	1	down	no
810247	PF3D7_1009200	XM_001347338.1	NA	NA	NA	NA		NA	34.2873	39.9046	0.859232	-0.218881	0.644092	1	down	no
812924	PF3D7_0503500	XM_001351557.1	GO:0004672(protein kinase activity);GO:0006468(protein phosphorylation)	NA	NA	NA		NA	14.4927	11.0855	1.30736	0.386662	0.64459	1	up	no
811588	PF3D7_1402000	XM_001348159.2	GO:0004309(exopolyphosphatase activity);GO:0006797(polyphosphate metabolic process)	NA	NA	NA		NA	14.4885	11.0837	1.3072	0.386479	0.644737	1	up	no
813632	PF3D7_0936400	XM_001352192.1	GO:0030430(host cell cytoplasm)	NA	NA	NA		NA	582.276	445.851	1.30599	0.385142	0.644741	1	up	no
813648	PF3D7_1300300	XM_001349704.1	GO:0020002(host cell plasma membrane);GO:0020013(modulation by symbiont of host erythrocyte aggregation);GO:0020030(infected host cell surface knob);GO:0020033(antigenic variation);GO:0020035(cytoadherence to microvasculature, mediated by symbiont protein);GO:0050839(cell adhesion molecule binding)	NA	NA	NA		NA	2.74063	2.09618	1.30744	0.386746	0.644971	1	up	no
814401	PF3D7_0308500	XM_001351123.1	NA	NA	NA	NA	unknown [Picea sitchensis]	NA	42.6728	32.6237	1.30803	0.387394	0.645023	1	up	no
811678	PF3D7_1409900	XM_001348234.1	GO:0004605(phosphatidate cytidylyltransferase activity);GO:0008654(phospholipid biosynthetic process)	00564(Glycerophospholipid metabolism);04070(Phosphatidylinositol signaling system)	K00981	EC:2.7.7.41	phosphatidate cytidylyltransferase 2-like [Durio zibethinus]	NA	91.6979	70.2168	1.30592	0.385071	0.645035	1	up	no
2655405	PF3D7_0804500	XM_024473153.1	NA	NA	NA	NA		NA	25.3456	19.4111	1.30573	0.384857	0.645059	1	up	no
814180	PF3D7_1338200	XM_001350073.1	GO:0003735(structural constituent of ribosome);GO:0006412(translation);GO:0022625(cytosolic large ribosomal subunit)	03010(Ribosome)	K02934	NA	Ribosomal protein L2 domain 2 [Ostreococcus tauri]	NA	1918.73	2231.06	0.86001	-0.217575	0.645184	1	down	no
2655036	PF3D7_0704000	XM_002808704.1	NA	NA	NA	NA		NA	6.3932	4.89476	1.30613	0.385299	0.645405	1	up	no
812221	PF3D7_1467100	XM_001348777.1	GO:0003905(alkylbase DNA N-glycosylase activity);GO:0006284(base-excision repair)	03410(Base excision repair)	K03652	EC:3.2.2.21	DNA-3-methyladenine glycosylase [Helianthus annuus]	NA	14.261	10.9147	1.30659	0.385807	0.645674	1	up	no
3885785	PF3D7_0606500	XM_960962.1	GO:0008187(poly-pyrimidine tract binding);GO:0008380(RNA splicing)	NA	NA	NA	PREDICTED: polypyrimidine tract-binding protein homolog 3 [Beta vulgaris subsp. vulgaris]	NA	152.807	177.619	0.86031	-0.217072	0.645861	1	down	no
813575	PF3D7_0930300	XM_001352134.1	GO:0005515(protein binding);GO:0046658(anchored component of plasma membrane)	NA	NA	NA		NA	2.16462	1.65584	1.30726	0.386551	0.646525	1	up	no
3885750	PF3D7_0629700	XM_961186.2	GO:0019904(protein domain specific binding)	00310(Lysine degradation)	K09188	EC:2.1.1.43	uncharacterized protein LOC112278960 isoform X1 [Physcomitrella patens]	NA	32.3334	24.7872	1.30444	0.383425	0.64656	1	up	no
811709	PF3D7_1412900.1	XM_001348265.1;XM_024473351.1	GO:0004842(ubiquitin-protein transferase activity);GO:0006511(ubiquitin-dependent protein catabolic process);GO:0006511(ubiquitin-dependent protein catabolic process)	04120(Ubiquitin mediated proteolysis);04120(Ubiquitin mediated proteolysis)	K10688	EC:2.3.2.25	hypothetical protein AALP_AA6G156000 [Arabis alpina]	NA	227.75	264.603	0.86072	-0.216384	0.646694	1	down	no
8444982	PF3D7_1447400	XM_002585418.1	NA	NA	NA	NA		NA	26.7211	20.4633	1.3058	0.384938	0.647148	1	up	no
812835	PF3D7_0510100	XM_001351623.1	NA	NA	NA	NA		NA	0.714734	0.545162	1.31105	0.390721	0.647246	1	up	no
812203	PF3D7_1465400	XM_001348759.2	NA	NA	NA	NA		NA	326.242	378.931	0.860954	-0.215992	0.647346	1	down	no
813846	PF3D7_1357900	XM_001350254.1	GO:0004735(pyrroline-5-carboxylate reductase activity);GO:0006561(proline biosynthetic process)	00330(Arginine and proline metabolism)	K00286	EC:1.5.1.2	pyrroline-5-carboxylate reductase [Klebsormidium nitens]	NA	604.674	463.779	1.3038	0.382722	0.647382	1	up	no
811553	PF3D7_1252300	XM_001350869.1	GO:0020036(Maurer's cleft)	NA	NA	NA		NA	2294.91	1760.55	1.30351	0.382407	0.647713	1	up	no
814083	PF3D7_1319300	XM_001349893.1	GO:0004809(tRNA (guanine-N2-)-methyltransferase activity);GO:0006400(tRNA modification);GO:0020011(apicoplast)	NA	NA	NA	hypothetical protein AMTR_s00047p00207200 [Amborella trichopoda]	NA	103.847	120.561	0.861371	-0.215294	0.647808	1	down	no
2655089	PF3D7_0726400	XM_002808745.1	NA	NA	NA	NA		NA	9.22519	7.07815	1.30333	0.382205	0.648257	1	up	no
814301	PF3D7_1365000	XM_001350325.1	NA	NA	NA	NA		NA	41.1714	47.8058	0.861223	-0.215542	0.648271	1	down	no
812804	PF3D7_0222000	XM_001349686.1	GO:0020036(Maurer's cleft)	NA	NA	NA	DNAJ heat shock N-terminal domain-containing protein [Arabidopsis thaliana]	NA	9.16751	10.676	0.858703	-0.219769	0.648478	1	down	no
813488	PF3D7_0921200	XM_002808898.1	NA	NA	NA	NA		NA	29.004	22.2611	1.3029	0.381727	0.648627	1	up	no
810667	PF3D7_1111200	XM_001347755.1	GO:0020011(apicoplast)	NA	NA	NA		NA	24.4499	18.7582	1.30343	0.382309	0.648699	1	up	no
812068	PF3D7_1451100	XM_001348624.1	GO:0003746(translation elongation factor activity);GO:0005525(GTP binding);GO:0006414(translational elongation)	NA	NA	NA	predicted protein [Hordeum vulgare subsp. vulgare]	NA	6142.05	4715.48	1.30253	0.381318	0.648822	1	up	no
813867	PF3D7_1360900.1	XM_024473249.1	GO:0006396(RNA processing);GO:0008143(poly(A) binding)	03013(RNA transport);03015(mRNA surveillance pathway);03018(RNA degradation)	K13126	NA	polyadenylate-binding protein 2-like [Lactuca sativa]	NA	7.76626	5.94357	1.30666	0.385889	0.648895	1	up	no
813302	PF3D7_0902300	XM_001351861.1	GO:0004674(protein serine/threonine kinase activity);GO:0005634(nucleus);GO:0005737(cytoplasm);GO:0006468(protein phosphorylation);GO:0035556(intracellular signal transduction)	04016(MAPK signaling pathway - plant);04075(Plant hormone signal transduction)	K14498	EC:2.7.11.1	predicted protein [Ostreococcus lucimarinus CCE9901]	NA	118.52	137.503	0.861944	-0.214334	0.648925	1	down	no
811075	PF3D7_1202200	XM_001350395.1	GO:0005488(binding);GO:0005739(mitochondrion);GO:0005743(mitochondrial inner membrane);GO:0006810(transport)	NA	NA	NA	hypothetical protein AXG93_4831s1300 [Marchantia polymorpha subsp. ruderalis]	NA	4.4649	3.39356	1.3157	0.395829	0.649026	1	up	no
810899	PF3D7_1134100	XM_001347987.1	GO:0003756(protein disulfide isomerase activity);GO:0005788(endoplasmic reticulum lumen);GO:0006457(protein folding);GO:0009055(electron transfer activity);GO:0055114(oxidation-reduction process)	04141(Protein processing in endoplasmic reticulum)	K09584	EC:5.3.4.1	predicted protein [Hordeum vulgare subsp. vulgare]	NA	16.7242	12.8258	1.30395	0.382888	0.649197	1	up	no
2655380	PF3D7_0830600	XM_001349189.1	GO:0020036(Maurer's cleft)	NA	NA	NA		NA	603.214	699.618	0.862205	-0.213898	0.649244	1	down	no
811690	PF3D7_1411100.1	XM_001348246.2	NA	NA	NA	NA		NA	3.82217	2.90979	1.31356	0.393477	0.649399	1	up	no
811636	PF3D7_1405700	XM_001348191.1	GO:0000209(protein polyubiquitination);GO:0043161(proteasome-mediated ubiquitin-dependent protein catabolic process);GO:0061630(ubiquitin protein ligase activity)	NA	NA	NA	E3 ubiquitin-protein ligase RNF181 [Capsella rubella]	NA	2.7755	3.22926	0.859484	-0.218458	0.649755	1	down	no
814136	PF3D7_1331000	XM_001350006.1	NA	NA	NA	NA		NA	4.10335	3.14032	1.30667	0.385891	0.649758	1	up	no
813893	PF3D7_1365100	XM_001350326.1	GO:0000314(organellar small ribosomal subunit);GO:0005840(ribosome);GO:0006412(translation)	NA	NA	NA		NA	70.1583	81.4063	0.861828	-0.214528	0.649868	1	down	no
2654952	PF3D7_0702900	XM_002808702.1	NA	NA	NA	NA		NA	122.547	94.0941	1.30238	0.381156	0.649961	1	up	no
812716	PF3D7_0212800	XM_001349598.1	GO:0006855(drug transmembrane transport)	NA	NA	NA		NA	1.06399	1.23723	0.859977	-0.21763	0.650345	1	down	no
813233	PF3D7_0109800	XM_001350992.1	GO:0004826(phenylalanine-tRNA ligase activity);GO:0006432(phenylalanyl-tRNA aminoacylation);GO:0009328(phenylalanine-tRNA ligase complex)	00970(Aminoacyl-tRNA biosynthesis)	K01889	EC:6.1.1.20	phenylalanyl-tRNA synthetase, putative / phenylalanine-tRNA ligase [Arabidopsis thaliana]	NA	57.6212	66.7949	0.862658	-0.213139	0.650395	1	down	no
813385	PF3D7_0910800	XM_001351944.1	GO:0000166(nucleotide binding);GO:0005524(ATP binding);GO:0005575(cellular_component);GO:0005737(cytoplasm);GO:0008150(biological_process);GO:0016226(iron-sulfur cluster assembly);GO:0046872(metal ion binding);GO:0051536(iron-sulfur cluster binding);GO:0051539(4 iron, 4 sulfur cluster binding)	NA	NA	NA	Cytosolic Fe-S cluster assembly factor nubp1-A [Cajanus cajan]	NA	19.7984	22.9678	0.862007	-0.214229	0.650426	1	down	no
813398	PF3D7_0912100	XM_001351957.1	NA	NA	NA	NA		NA	29.647	34.3625	0.862772	-0.212949	0.650837	1	down	no
814544	PF3D7_0322900	XM_001351264.1	GO:0003735(structural constituent of ribosome);GO:0006412(translation);GO:0022627(cytosolic small ribosomal subunit)	03010(Ribosome)	K02984	NA	hypothetical protein CBR_g4803 [Chara braunii]	NA	2224.49	2577.23	0.863133	-0.212345	0.650928	1	down	no
812838	PF3D7_0509800	XM_001351620.1	GO:0004430(1-phosphatidylinositol 4-kinase activity);GO:0042493(response to drug);GO:0046488(phosphatidylinositol metabolic process)	00562(Inositol phosphate metabolism);04070(Phosphatidylinositol signaling system)	K19801	EC:2.7.1.67	1-phosphatidylinositol 4-kinase [Handroanthus impetiginosus]	NA	17.8609	20.6984	0.862912	-0.212715	0.650945	1	down	no
9221802	PF3D7_0415900	XM_002808608.1	GO:0003735(structural constituent of ribosome);GO:0005840(ribosome);GO:0006412(translation)	03010(Ribosome)	K02877	NA	component of cytosolic 80S ribosome and 60S large subunit [Volvox carteri f. nagariensis]	NA	3820.39	4425.97	0.863175	-0.212275	0.650988	1	down	no
811934	PF3D7_1437200	XM_001348490.1	GO:0005971(ribonucleoside-diphosphate reductase complex);GO:0006260(DNA replication)	00230(Purine metabolism);00240(Pyrimidine metabolism);00480(Glutathione metabolism)	K10807	EC:1.17.4.1	hypothetical protein OsI_30411 [Oryza sativa Indica Group]	NA	19.434	22.5227	0.862864	-0.212795	0.651211	1	down	no
810474	PF3D7_1032500	XM_001347565.1	GO:0005783(endoplasmic reticulum);GO:0010564(regulation of cell cycle process);GO:0016021(integral component of membrane);GO:0016887(ATPase activity);GO:0030433(ubiquitin-dependent ERAD pathway)	04141(Protein processing in endoplasmic reticulum)	K13989	NA	derlin-1 [Ricinus communis]	NA	105.362	81.0135	1.30054	0.379114	0.65166	1	up	no
812986	PF3D7_0517100	XM_002808647.1	NA	NA	NA	NA		NA	1.84114	2.15168	0.855676	-0.224863	0.651972	1	down	no
813518	PF3D7_0924200	XM_001352077.1	NA	NA	NA	NA		NA	6.85515	5.26925	1.30097	0.37959	0.652087	1	up	no
814266	PF3D7_1356600	XM_001350241.1	GO:0003777(microtubule motor activity);GO:0005871(kinesin complex);GO:0007018(microtubule-based movement);GO:0016887(ATPase activity)	04120(Ubiquitin mediated proteolysis)	K10615	EC:2.3.2.26	ultraviolet-B receptor UVR8-like [Helianthus annuus]	NA	41.2231	47.7315	0.863646	-0.211488	0.652323	1	down	no
810596	PF3D7_1103100	XM_001347683.2	GO:0003735(structural constituent of ribosome);GO:0006412(translation);GO:0015934(large ribosomal subunit)	03010(Ribosome)	K02942	NA	60S acidic ribosomal protein family [Arabidopsis thaliana]	NA	4677.67	5413.93	0.864007	-0.210886	0.652523	1	down	no
812824	PF3D7_0503000	XM_002808628.1	GO:0003735(structural constituent of ribosome);GO:0006412(translation);GO:0015934(large ribosomal subunit);GO:0020011(apicoplast)	03010(Ribosome)	K02902	NA	hypothetical protein AXG93_2651s1160 [Marchantia polymorpha subsp. ruderalis]	NA	3.21291	3.75332	0.856018	-0.224287	0.6531	1	down	no
810180	PF3D7_1001800	XM_001347271.2	NA	NA	NA	NA		NA	62.217	71.9984	0.864145	-0.210655	0.653265	1	down	no
813049	PF3D7_0523400	XM_024473437.1	GO:0005575(cellular_component);GO:0005737(cytoplasm)	NA	NA	NA	DnaJ-like protein [Chlamydomonas reinhardtii]	NA	39.0945	45.2412	0.864137	-0.210669	0.65348	1	down	no
810883	PF3D7_1132600	XM_001347971.1	GO:0071011(precatalytic spliceosome)	03040(Spliceosome)	K12849	NA	hypothetical protein CEUSTIGMA_g5585.t1 [Chlamydomonas eustigma]	NA	47.786	55.292	0.864248	-0.210483	0.653492	1	down	no
814114	PF3D7_1325100	XM_001349955.1	GO:0004749(ribose phosphate diphosphokinase activity);GO:0006098(pentose-phosphate shunt);GO:0006166(purine ribonucleoside salvage)	00030(Pentose phosphate pathway);00230(Purine metabolism)	K00948	EC:2.7.6.1	ribose-phosphate pyrophosphokinase 1 [Cynara cardunculus var. scolymus]	NA	626.401	724.49	0.864609	-0.20988	0.65367	1	down	no
814189	PF3D7_1340600	XM_001350094.1	GO:0008419(RNA lariat debranching enzyme activity)	NA	NA	NA	predicted protein [Ostreococcus lucimarinus CCE9901]	NA	194.693	149.983	1.2981	0.376403	0.654408	1	up	no
814091	PF3D7_1320700	XM_001349910.1	NA	NA	NA	NA		NA	0.31021	0.234046	1.32542	0.406453	0.654472	1	up	no
2655124	PF3D7_0719700	XM_001349062.2	GO:0003735(structural constituent of ribosome);GO:0006412(translation);GO:0022627(cytosolic small ribosomal subunit)	03010(Ribosome)	K02947	NA	40S ribosomal S10 [Chlorella sorokiniana]	NA	2975.08	3438.04	0.865342	-0.208657	0.654988	1	down	no
2655316	PF3D7_0806000	XM_002808773.1	GO:0000166(nucleotide binding);GO:0005524(ATP binding);GO:0005634(nucleus);GO:0005739(mitochondrion);GO:0005741(mitochondrial outer membrane);GO:0005778(peroxisomal membrane);GO:0006626(protein targeting to mitochondrion);GO:0008568(microtubule-severing ATPase activity);GO:0016020(membrane);GO:0016021(integral component of membrane);GO:0016887(ATPase activity);GO:0031122(cytoplasmic microtubule o…	NA	NA	NA	ATPase family AAA domain-containing 1-like [Micractinium conductrix]	NA	29.1579	22.4684	1.29773	0.375986	0.655211	1	up	no
811451	PF3D7_1241500	XM_001350767.1	NA	NA	NA	NA		NA	3.2376	2.4801	1.30543	0.384524	0.655271	1	up	no
810931	PF3D7_1137400	XM_001348019.1	GO:0004842(ubiquitin-protein transferase activity);GO:0005634(nucleus);GO:0005737(cytoplasm)	04120(Ubiquitin mediated proteolysis)	K10615	EC:2.3.2.26	RCC1 domain-containing protein [Cephalotus follicularis]	NA	7.24188	5.56492	1.30134	0.380002	0.655589	1	up	no
811224	PF3D7_1217800	XM_001350544.1	GO:0002098(tRNA wobble uridine modification);GO:0005506(iron ion binding);GO:0005634(nucleus);GO:0005829(cytosol);GO:0008270(zinc ion binding);GO:0009055(electron transfer activity);GO:0017183(peptidyl-diphthamide biosynthetic process from peptidyl-histidine)	NA	NA	NA	diphthamide biosynthesis protein 3 [Bathycoccus prasinos]	NA	49.7194	38.2245	1.30072	0.379311	0.655776	1	up	no
814349	PF3D7_0303200	XM_024473159.1	GO:0008195(phosphatidate phosphatase activity)	00561(Glycerolipid metabolism);00564(Glycerophospholipid metabolism)	K15728	EC:3.1.3.4	phosphatidate phosphatase PAH2-like isoform X1 [Helianthus annuus]	NA	4.08509	4.72541	0.864494	-0.210073	0.656122	1	down	no
812171	PF3D7_1461900	XM_001348727.1	GO:0004832(valine-tRNA ligase activity);GO:0006438(valyl-tRNA aminoacylation)	00970(Aminoacyl-tRNA biosynthesis)	K01873	EC:6.1.1.9	putative valyl tRNA synthetase [Ostreococcus tauri]	NA	238.508	183.976	1.29641	0.374517	0.656348	1	up	no
813197	PF3D7_0106100	XM_001350956.1	GO:0015078(proton transmembrane transporter activity);GO:0015991(ATP hydrolysis coupled proton transport);GO:0033180(proton-transporting V-type ATPase, V1 domain)	00190(Oxidative phosphorylation);04145(Phagosome)	K02148	NA	V-type proton ATPase subunit C [Cucurbita maxima]	NA	34.4957	26.5992	1.29687	0.375034	0.656553	1	up	no
811878	PF3D7_1431700	XM_001348434.1	GO:0003735(structural constituent of ribosome);GO:0006412(translation);GO:0020011(apicoplast);GO:0022627(cytosolic small ribosomal subunit)	03010(Ribosome)	K02875	NA	predicted protein, partial [Hordeum vulgare subsp. vulgare]	NA	1292.07	1491.26	0.866427	-0.206849	0.657021	1	down	no
36312514	PF3D7_0829900	XR_002966635.1	NA	NA	NA	NA		NA	0.705881	0.824033	0.856617	-0.223277	0.657071	1	down	no
2655499	PF3D7_0820000	XM_002808817.1	GO:0005524(ATP binding);GO:0008026(ATP-dependent helicase activity)	NA	NA	NA	putative SNF2 family N-terminal domain containing protein [Klebsormidium nitens]	NA	109.436	84.4639	1.29565	0.373677	0.657282	1	up	no
812295	PF3D7_1474500	XM_001348851.1	GO:0000381(regulation of alternative mRNA splicing, via spliceosome);GO:0000389(mRNA 3'-splice site recognition);GO:0003723(RNA binding);GO:0005686(U2 snRNP);GO:0071004(U2-type prespliceosome);GO:0071013(catalytic step 2 spliceosome)	03040(Spliceosome)	K12825	NA	probable splicing factor 3A subunit 1 [Physcomitrella patens]	NA	37.1723	42.9023	0.866441	-0.206826	0.657417	1	down	no
2655047	PF3D7_0717100	XM_002808732.1	NA	NA	NA	NA		NA	6.38162	4.91707	1.29785	0.376123	0.657429	1	up	no
813192	PF3D7_0105600	XM_001350951.1	NA	NA	NA	NA		NA	5.70279	6.5847	0.866066	-0.207452	0.657528	1	down	no
813497	PF3D7_0922100	XM_001352056.1	NA	04141(Protein processing in endoplasmic reticulum)	K04523	NA		NA	202.168	233.223	0.866844	-0.206155	0.657753	1	down	no
2655251	PF3D7_0807500	XM_001349412.2	GO:0004175(endopeptidase activity);GO:0005839(proteasome core complex);GO:0006511(ubiquitin-dependent protein catabolic process)	03050(Proteasome)	K02730	EC:3.4.25.1	proteasome subunit alpha type-6 [Selaginella moellendorffii]	NA	168.182	194.051	0.866691	-0.206411	0.657814	1	down	no
814240	PF3D7_1353100	XM_001350207.1	NA	NA	NA	NA		NA	1011.98	1167.01	0.867159	-0.205631	0.658338	1	down	no
2655167	PF3D7_0727700	XM_001349138.1	NA	NA	NA	NA		NA	1.15802	0.883696	1.31043	0.390039	0.658509	1	up	no
812239	PF3D7_1468900	XM_001348795.1	NA	NA	NA	NA		NA	32.2716	24.9165	1.29519	0.373165	0.658515	1	up	no
814495	PF3D7_0318100	XM_001351215.1	GO:0005739(mitochondrion);GO:0008150(biological_process);GO:0016020(membrane)	NA	NA	NA	predicted protein [Hordeum vulgare subsp. vulgare]	NA	9.68044	7.44498	1.30026	0.378805	0.658517	1	up	no
811522	PF3D7_1249000	XM_001350838.1	NA	NA	NA	NA		NA	4.32168	3.32424	1.30005	0.378566	0.65866	1	up	no
2655148	PF3D7_0723300	XM_001349098.1	NA	NA	NA	NA		NA	0.722447	0.848729	0.85121	-0.232412	0.658701	1	down	no
811835	PF3D7_1427400.1	XM_024473358.1;XM_001348391.2	NA	NA	NA	NA		NA	2.36562	2.74476	0.861867	-0.214463	0.658826	1	down	no
813692	PF3D7_1326000	XM_001349962.1	NA	NA	NA	NA		NA	3.72351	2.83336	1.31417	0.394151	0.658878	1	up	no
3885898	PF3D7_0616100	XM_961054.1	NA	NA	NA	NA		NA	23.8912	27.6074	0.865392	-0.208574	0.658922	1	down	no
811095	PF3D7_1204300	XM_001350415.1	GO:0003743(translation initiation factor activity);GO:0006413(translational initiation)	NA	NA	NA	PREDICTED: eukaryotic translation initiation factor 5A [Gossypium raimondii]	NA	2043.26	2355.34	0.867503	-0.205059	0.658959	1	down	no
814217	PF3D7_1347200	XM_001350150.1	GO:0005337(nucleoside transmembrane transporter activity);GO:0005887(integral component of plasma membrane);GO:0006863(purine nucleobase transport);GO:0032238(adenosine transport)	NA	NA	NA	equilibrative nucleotide transporter 3-like isoform X2 [Rosa chinensis]	NA	1375.86	1063.2	1.29408	0.371923	0.659204	1	up	no
812231	PF3D7_1468100	XM_001348787.1	NA	NA	NA	NA	uncharacterized protein LOC111372387 isoform X4 [Olea europaea var. sylvestris]	NA	391.243	302.389	1.29384	0.371659	0.659477	1	up	no
814149	PF3D7_1332900	XM_001350024.1	GO:0004822(isoleucine-tRNA ligase activity);GO:0005829(cytosol);GO:0006428(isoleucyl-tRNA aminoacylation)	00970(Aminoacyl-tRNA biosynthesis)	K01870	EC:6.1.1.5	Isoleucine-tRNA synthetase, probable [Bathycoccus prasinos]	NA	233.688	180.645	1.29363	0.371428	0.659752	1	up	no
812077	PF3D7_1452000	XM_001348633.1	GO:0005515(protein binding);GO:1990225(rhoptry neck)	NA	NA	NA		NA	0.217203	0.254883	0.852167	-0.230791	0.660088	1	down	no
811630	PF3D7_1405100	XM_001348185.2	GO:0000331(contractile vacuole);GO:0005096(GTPase activator activity);GO:0006886(intracellular protein transport);GO:0006971(hypotonic response);GO:0012505(endomembrane system);GO:0017137(Rab GTPase binding);GO:0031164(contractile vacuolar membrane);GO:0031338(regulation of vesicle fusion);GO:0033298(contractile vacuole organization);GO:0090630(activation of GTPase activity)	NA	NA	NA		NA	8.88595	6.86234	1.29489	0.372826	0.660199	1	up	no
811131	PF3D7_1207800	XM_001350451.1	NA	NA	NA	NA		NA	1.69782	1.96827	0.862593	-0.213247	0.660396	1	down	no
813617	PF3D7_0934800	XM_001352177.1	GO:0005515(protein binding);GO:0030154(cell differentiation)	NA	NA	NA	cAMP-dependent protein kinase catalytic subunit beta [Selaginella moellendorffii]	NA	1.32343	1.00714	1.31405	0.394023	0.660624	1	up	no
2654961	PF3D7_0718400	XM_001349050.1	GO:0003735(structural constituent of ribosome);GO:0005763(mitochondrial small ribosomal subunit);GO:0006412(translation)	NA	NA	NA	ribosomal protein S8 [Chlorokybus atmophyticus]	NA	83.5047	64.5763	1.29312	0.370852	0.66179	1	up	no
814173	PF3D7_1336800	XM_001350060.1	GO:0005737(cytoplasm)	NA	NA	NA	unknown [Zea mays]	NA	117.101	134.758	0.868973	-0.202617	0.661807	1	down	no
813539	PF3D7_0926400	XM_002808914.1	GO:0008028(monocarboxylic acid transmembrane transporter activity);GO:0015718(monocarboxylic acid transport);GO:0016021(integral component of membrane)	NA	NA	NA		NA	5.29706	6.11617	0.866073	-0.207439	0.6619	1	down	no
813508	PF3D7_0923200	XM_002808903.1	GO:0030586([methionine synthase] reductase activity)	NA	NA	NA	NADPH--cytochrome P450 reductase [Lactuca sativa]	NA	114.837	88.9007	1.29175	0.369323	0.662244	1	up	no
812261	PF3D7_1471200	XM_001348817.1	GO:0005887(integral component of plasma membrane);GO:0008271(secondary active sulfate transmembrane transporter activity);GO:0008272(sulfate transport);GO:0015103(inorganic anion transmembrane transporter activity);GO:0016020(membrane)	NA	NA	NA		NA	122.544	94.8932	1.29139	0.368922	0.662664	1	up	no
2655051	PF3D7_0717900	XM_001349046.1	NA	NA	NA	NA		NA	19.6324	15.1846	1.29292	0.37063	0.66279	1	up	no
812423	PF3D7_0405500	XM_001351331.1	NA	NA	NA	NA		NA	94.6742	73.298	1.29163	0.369198	0.662919	1	up	no
811836	PF3D7_1427500	XM_001348392.1	GO:0003684(damaged DNA binding);GO:0006298(mismatch repair)	03430(Mismatch repair)	K08735	NA	hypothetical protein SELMODRAFT_268576 [Selaginella moellendorffii]	NA	3.1268	3.60696	0.866879	-0.206098	0.663015	1	down	no
812100	PF3D7_1454500	XM_001348656.1	GO:0005506(iron ion binding);GO:0005739(mitochondrion);GO:0006879(cellular iron ion homeostasis);GO:0016226(iron-sulfur cluster assembly)	NA	NA	NA	iron-sulfur cluster assembly protein 1 [Arabidopsis lyrata subsp. lyrata]	NA	123.721	142.283	0.869544	-0.201669	0.663354	1	down	no
813664	PF3D7_1321300	XM_001349916.1	NA	NA	NA	NA		NA	16.4583	12.7503	1.29081	0.36828	0.663468	1	up	no
811374	PF3D7_1233400	XM_024473405.1	NA	NA	NA	NA		NA	48.6136	37.6568	1.29096	0.368448	0.663476	1	up	no
811796	PF3D7_1422400	XM_001348352.1	NA	NA	NA	NA		NA	41.931	32.4879	1.29067	0.368115	0.663616	1	up	no
811299	PF3D7_1225600	XM_024473395.1	GO:0003674(molecular_function);GO:0005575(cellular_component)	NA	NA	NA		NA	76.876	88.3426	0.870203	-0.200577	0.664077	1	down	no
810981	PF3D7_1142400	XM_001348069.1	GO:0004109(coproporphyrinogen oxidase activity);GO:0005829(cytosol);GO:0006783(heme biosynthetic process)	00860(Porphyrin and chlorophyll metabolism)	K00228	EC:1.3.3.3	probable oxygen-dependent coproporphyrinogen-III oxidase [Quercus suber]	NA	63.9235	73.4443	0.870368	-0.200302	0.664622	1	down	no
2655137	PF3D7_0722700	XM_001349092.1	NA	NA	NA	NA		NA	40.5054	31.288	1.2946	0.372504	0.665247	1	up	no
811994	PF3D7_1443400	XM_001348550.1	NA	NA	NA	NA		NA	5.35755	4.14727	1.29183	0.369412	0.665633	1	up	no
812147	PF3D7_1459200	XM_001348703.1	NA	NA	NA	NA		NA	44.5532	34.5611	1.28912	0.366382	0.66567	1	up	no
811312	PF3D7_1226900	XM_001350630.1	NA	NA	NA	NA		NA	1.63318	1.25106	1.30543	0.384527	0.665685	1	up	no
811534	PF3D7_1250200	XM_001350850.1	GO:0020011(apicoplast)	NA	NA	NA	hypothetical protein ZOSMA_44G01250 [Zostera marina]	NA	58.6289	67.2911	0.871272	-0.198804	0.66606	1	down	no
810672	PF3D7_1111800	XM_001347760.2	GO:0000413(protein peptidyl-prolyl isomerization);GO:0003755(peptidyl-prolyl cis-trans isomerase activity);GO:0005515(protein binding);GO:0005524(ATP binding);GO:0005525(GTP binding);GO:0005528(FK506 binding);GO:0005654(nucleoplasm);GO:0005737(cytoplasm);GO:0005739(mitochondrion);GO:0005789(endoplasmic reticulum membrane);GO:0005829(cytosol);GO:0005874(microtubule);GO:0006457(protein folding);GO:…	NA	NA	NA	peptidyl-prolyl cis-trans isomerase FKBP62-like [Coffea arabica]	NA	2.33292	2.68891	0.86761	-0.204881	0.666238	1	down	no
812558	PF3D7_0415300	XM_001351425.1	GO:0004407(histone deacetylase activity);GO:0004672(protein kinase activity);GO:0006468(protein phosphorylation)	NA	NA	NA	hypothetical protein CBR_g49363 [Chara braunii]	NA	137.664	157.971	0.871452	-0.198507	0.666277	1	down	no
3885857	PF3D7_0622700	XM_961116.1	NA	NA	NA	NA		NA	1.68754	1.2899	1.30827	0.387664	0.66642	1	up	no
811082	PF3D7_1202900	XM_001350402.1	GO:0001819(positive regulation of cytokine production);GO:0005634(nucleus);GO:0005694(chromosome);GO:0005829(cytosol);GO:0006355(regulation of transcription, DNA-templated);GO:0008301(DNA binding, bending)	NA	NA	NA	Domain of unknown function DUF1747 [Ostreococcus tauri]	NA	1063.21	1219.85	0.871591	-0.198276	0.666553	1	down	no
812989	PF3D7_0517400	XM_001351695.1	GO:0005634(nucleus);GO:0006351(transcription, DNA-templated)	NA	NA	NA	FACT complex subunit SPT16-like [Coffea arabica]	NA	22.4057	25.7087	0.871523	-0.198389	0.666639	1	down	no
810720	PF3D7_1116600	XM_001347808.2	GO:0004576(oligosaccharyl transferase activity);GO:0005887(integral component of plasma membrane);GO:0006486(protein glycosylation);GO:0008250(oligosaccharyltransferase complex);GO:0016021(integral component of membrane)	00510(N-Glycan biosynthesis);04141(Protein processing in endoplasmic reticulum)	K07151	EC:2.4.99.18	hypothetical protein AQUCO_00201458v1 [Aquilegia coerulea]	NA	6.61025	5.12388	1.29009	0.367468	0.667126	1	up	no
814037	PF3D7_1310900	XM_001349801.1	NA	NA	NA	NA	ribosomal protein S15 (chloroplast) [Prasinococcus sp. CCMP1194]	NA	26.3286	30.2205	0.871217	-0.198896	0.667265	1	down	no
812058	PF3D7_1450000	XM_001348614.2	GO:0004672(protein kinase activity);GO:0006468(protein phosphorylation)	04136(Autophagy - other eukaryotes)	K08269	EC:2.7.11.1	Serine/threonine-protein kinase involved in autophagy [Handroanthus impetiginosus]	NA	16.444	18.8838	0.870797	-0.199591	0.667326	1	down	no
814504	PF3D7_0319000	XM_001351224.1	GO:0005215(transporter activity);GO:0005887(integral component of plasma membrane);GO:0006812(cation transport);GO:0015662(ATPase activity, coupled to transmembrane movement of ions, phosphorylative mechanism)	NA	NA	NA	putative phospholipid-transporting ATPase 9 [Oryza sativa Japonica Group]	NA	1.93666	1.49902	1.29195	0.369552	0.667886	1	up	no
812278	PF3D7_1472800	XM_001348834.2	GO:0020011(apicoplast)	NA	NA	NA		NA	20.6916	23.7437	0.871456	-0.1985	0.668222	1	down	no
2654974	PF3D7_0702400	XM_001348923.1	GO:0005515(protein binding);GO:0020036(Maurer's cleft);GO:0030430(host cell cytoplasm);GO:0033644(host cell membrane)	NA	NA	NA		NA	1243.75	1425.38	0.87257	-0.196657	0.66832	1	down	no
811896	PF3D7_1433300	XM_001348452.2	GO:0006334(nucleosome assembly);GO:0006338(chromatin remodeling);GO:0031497(chromatin assembly);GO:0042393(histone binding);GO:0051082(unfolded protein binding)	NA	NA	NA	WD-40 repeat-containing protein MSI1 [Spinacia oleracea]	NA	9.50003	10.9046	0.871193	-0.198936	0.668403	1	down	no
810620	PF3D7_1105700	XM_001347708.1	GO:0003972(RNA ligase (ATP) activity);GO:0006388(tRNA splicing, via endonucleolytic cleavage and ligation);GO:0072669(tRNA-splicing ligase complex);GO:2000237(positive regulation of tRNA processing)	NA	NA	NA	hypothetical protein C2E20_8856 [Micractinium conductrix]	NA	106.988	122.544	0.873062	-0.195844	0.669397	1	down	no
814517	PF3D7_0320300	XM_001351237.1	GO:0005832(chaperonin-containing T-complex);GO:0006457(protein folding);GO:0051082(unfolded protein binding)	NA	NA	NA	T-complex protein 1 subunit epsilon-like isoform X1 [Durio zibethinus]	NA	570.725	443.845	1.28587	0.36274	0.669411	1	up	no
813002	PF3D7_0518700	XM_001351708.1	GO:0006417(regulation of translation);GO:0043487(regulation of RNA stability)	NA	NA	NA		NA	5.89936	6.75951	0.87275	-0.19636	0.66965	1	down	no
2655321	PF3D7_0804700	XM_001349434.2	NA	NA	NA	NA		NA	2.56359	2.93772	0.872648	-0.196529	0.669885	1	down	no
814069	PF3D7_1316500	XM_001349865.1	GO:0000398(mRNA splicing, via spliceosome);GO:0003723(RNA binding);GO:0005685(U1 snRNP);GO:0071004(U2-type prespliceosome)	03040(Spliceosome)	K12821	NA	pre-mRNA-processing protein 40A-like [Dorcoceras hygrometricum]	NA	50.2774	57.5572	0.873521	-0.195086	0.670306	1	down	no
814423	PF3D7_0310800	XM_001351145.1	GO:0020011(apicoplast)	NA	NA	NA		NA	198.019	226.572	0.873976	-0.194334	0.671239	1	down	no
814345	PF3D7_0302800	XM_001351067.1	GO:0005634(nucleus)	NA	NA	NA		NA	13.7896	15.7932	0.873138	-0.195719	0.671682	1	down	no
812358	PF3D7_0408300	XM_001351361.1	GO:0005622(intracellular);GO:0008270(zinc ion binding)	NA	NA	NA		NA	156.703	179.233	0.874294	-0.193809	0.671693	1	down	no
810244	PF3D7_1008900	XM_001347335.1	GO:0004017(adenylate kinase activity);GO:0005829(cytosol);GO:0006091(generation of precursor metabolites and energy)	00230(Purine metabolism);00730(Thiamine metabolism)	K00939	EC:2.7.4.3	adenylate kinase 4-like [Brassica napus]	NA	538.023	419.156	1.28359	0.36018	0.672338	1	up	no
810786	PF3D7_1122800	XM_001347874.1	GO:0009931(calcium-dependent protein serine/threonine kinase activity)	NA	NA	NA	predicted protein [Chlamydomonas reinhardtii]	NA	16.7626	19.1654	0.874628	-0.193259	0.672383	1	down	no
813591	PF3D7_0932000	XM_002808934.1	NA	NA	NA	NA		NA	7.26958	8.39338	0.866109	-0.207379	0.6725	1	down	no
812217	PF3D7_1466700	XM_001348773.2	GO:0003723(RNA binding);GO:0005634(nucleus);GO:0005730(nucleolus);GO:0005829(cytosol);GO:0030687(preribosome, large subunit precursor);GO:0042254(ribosome biogenesis);GO:0042255(ribosome assembly);GO:0042273(ribosomal large subunit biogenesis)	NA	NA	NA	hypothetical protein SELMODRAFT_79020 [Selaginella moellendorffii]	NA	171.805	196.406	0.874744	-0.193067	0.672744	1	down	no
812456	PF3D7_0422500	XM_001351492.1	GO:0000375(RNA splicing, via transesterification reactions);GO:0004004(ATP-dependent RNA helicase activity);GO:0005681(spliceosomal complex)	03040(Spliceosome)	K12854	EC:3.6.4.13	DExH-box ATP-dependent RNA helicase DExH12 [Capsella rubella]	NA	54.7055	42.6382	1.28302	0.359539	0.673039	1	up	no
811448	PF3D7_1241200	XM_001350764.1	NA	NA	NA	NA		NA	28.1598	21.9505	1.28287	0.35938	0.673266	1	up	no
813337	PF3D7_0905800	XM_001351896.1	NA	NA	NA	NA		NA	12.1461	13.8819	0.87496	-0.192712	0.673363	1	down	no
814276	PF3D7_1358600	XM_001350261.1	NA	NA	NA	NA		NA	0.823459	0.633643	1.29956	0.378027	0.674035	1	up	no
812259	PF3D7_1471000	XM_001348815.1	GO:0042254(ribosome biogenesis)	03008(Ribosome biogenesis in eukaryotes)	K11108	NA	probable RNA 3'-terminal phosphate cyclase-like protein isoform X1 [Quercus suber]	NA	55.6277	43.3743	1.2825	0.358964	0.674123	1	up	no
814003	PF3D7_1305000	XM_001349740.1	NA	NA	NA	NA		NA	0.353104	0.407451	0.866617	-0.206533	0.6742	1	down	no
813521	PF3D7_0924500	XM_002808907.1	NA	NA	NA	NA		NA	0.801516	0.618478	1.29595	0.374009	0.674235	1	up	no
2654998	PF3D7_0731500	XM_001349171.2	GO:0008201(heparin binding);GO:0020009(microneme);GO:0030260(entry into host cell);GO:0046789(host cell surface receptor binding)	NA	NA	NA		NA	3.2115	3.67232	0.874514	-0.193446	0.674361	1	down	no
810253	PF3D7_1009800	XM_001347344.1	NA	NA	NA	NA		NA	22.1766	17.2942	1.28231	0.35875	0.674365	1	up	no
810687	PF3D7_1113200	XM_001347775.1	NA	NA	NA	NA		NA	11.9742	13.6964	0.874261	-0.193864	0.67457	1	down	no
812341	PF3D7_1478800	XM_001348897.1	NA	NA	NA	NA		NA	30.8059	35.204	0.875067	-0.192535	0.674837	1	down	no
812831	PF3D7_0511000	XM_001351631.1	GO:0005509(calcium ion binding);GO:0005737(cytoplasm);GO:0020020(food vacuole);GO:0032715(negative regulation of interleukin-6 production)	NA	NA	NA	PREDICTED: translationally-controlled tumor protein homolog [Beta vulgaris subsp. vulgaris]	NA	1714.52	1338.15	1.28127	0.357569	0.675168	1	up	no
812253	PF3D7_1470400	XM_001348809.2	GO:0005739(mitochondrion)	NA	NA	NA	putative light-induced protein [Coccomyxa subellipsoidea C-169]	NA	8.76911	6.77255	1.2948	0.372731	0.675358	1	up	no
812541	PF3D7_0416200	XM_001351434.1	GO:0003725(double-stranded RNA binding);GO:0004860(protein kinase inhibitor activity);GO:0005730(nucleolus);GO:0006469(negative regulation of protein kinase activity);GO:0019901(protein kinase binding)	NA	NA	NA		NA	62.5635	71.4215	0.875976	-0.191037	0.675358	1	down	no
2655353	PF3D7_0820900	XM_001349280.1	NA	NA	NA	NA		NA	9.68884	11.0593	0.876082	-0.190862	0.675425	1	down	no
810186	PF3D7_1002400.1	XM_024473273.1;XM_001347277.1	GO:0000166(nucleotide binding);GO:0000381(regulation of alternative mRNA splicing, via spliceosome);GO:0000398(mRNA splicing, via spliceosome);GO:0003729(mRNA binding);GO:0005634(nucleus);GO:0021796(cerebral cortex regionalization);GO:0048026(positive regulation of mRNA splicing, via spliceosome);GO:0048026(positive regulation of mRNA splicing, via spliceosome)	03040(Spliceosome);03040(Spliceosome)	K12897	NA	serine/arginine-rich splicing factor SR45a-like [Quercus suber]	NA	982.374	1120.86	0.87645	-0.190257	0.675442	1	down	no
812806	PF3D7_0222200	XM_001349688.1	GO:0030430(host cell cytoplasm)	NA	NA	NA		NA	13.3376	10.3765	1.28537	0.362186	0.675659	1	up	no
813833	PF3D7_1354400	XM_001350220.1	GO:0016471(vacuolar proton-transporting V-type ATPase complex)	00190(Oxidative phosphorylation);04145(Phagosome)	K03661	NA	V-type proton ATPase subunit c''2 [Oryza sativa Japonica Group]	NA	322.708	251.966	1.28076	0.356998	0.676083	1	up	no
2655496	PF3D7_0820700	XM_001349282.1	GO:0004591(oxoglutarate dehydrogenase (succinyl-transferring) activity);GO:0005759(mitochondrial matrix);GO:0006099(tricarboxylic acid cycle);GO:0006103(2-oxoglutarate metabolic process)	00020(Citrate cycle (TCA cycle));00310(Lysine degradation);00380(Tryptophan metabolism)	K00164	EC:1.2.4.2	2-oxoglutarate dehydrogenase, mitochondrial-like [Physcomitrella patens]	NA	7.33066	8.36871	0.875961	-0.191062	0.676347	1	down	no
811079	PF3D7_1202600	XM_024473380.1	GO:0000049(tRNA binding);GO:0003674(molecular_function);GO:0005634(nucleus);GO:0005840(ribosome);GO:0043023(ribosomal large subunit binding);GO:0051168(nuclear export);GO:0072344(rescue of stalled ribosome);GO:1990112(RQC complex);GO:1990116(ribosome-associated ubiquitin-dependent protein catabolic process)	NA	NA	NA	nuclear export mediator factor NEMF-like [Chenopodium quinoa]	NA	84.0541	95.84	0.877025	-0.189311	0.676498	1	down	no
814421	PF3D7_0310600.1	XM_001351143.1	NA	NA	NA	NA		NA	122.17	95.4151	1.2804	0.356598	0.676709	1	up	no
812908	PF3D7_0505100	XM_001351573.1	NA	NA	NA	NA		NA	20.691	16.1643	1.28005	0.356195	0.676896	1	up	no
814541	PF3D7_0322700	XM_001351261.2	NA	NA	NA	NA		NA	19.3164	15.0907	1.28002	0.356163	0.676961	1	up	no
810621	PF3D7_1105800	XM_001347709.2	NA	NA	NA	NA		NA	126.169	143.805	0.877362	-0.188756	0.677283	1	down	no
813501	PF3D7_0922500	XM_001352060.1	GO:0004618(phosphoglycerate kinase activity);GO:0005634(nucleus);GO:0005739(mitochondrion);GO:0005829(cytosol);GO:0006094(gluconeogenesis);GO:0006096(glycolytic process);GO:0009897(external side of plasma membrane);GO:0030445(yeast-form cell wall);GO:0030446(hyphal cell wall);GO:0044416(induction by symbiont of host defense response);GO:0097311(biofilm matrix)	00010(Glycolysis / Gluconeogenesis);00710(Carbon fixation in photosynthetic organisms)	K00927	EC:2.7.2.3	phosphoglycerate kinase-like [Quercus suber]	NA	1571.2	1790.32	0.877608	-0.188352	0.677522	1	down	no
813363	PF3D7_0908600	XM_001351922.1	GO:0002181(cytoplasmic translation);GO:0005737(cytoplasm);GO:0008175(tRNA methyltransferase activity);GO:0030488(tRNA methylation)	NA	NA	NA	cell division protein [Bathycoccus prasinos]	NA	25.3028	28.8456	0.877182	-0.189051	0.677635	1	down	no
811269	PF3D7_1222600	XM_001350587.1	GO:0005634(nucleus)	NA	NA	NA		NA	3.3686	3.84194	0.876795	-0.189689	0.677675	1	down	no
813299	PF3D7_0902000	XM_002808863.1	GO:0020011(apicoplast)	NA	NA	NA		NA	15.6452	17.838	0.877071	-0.189235	0.67813	1	down	no
812489	PF3D7_0419600	XM_001351468.1	GO:0003924(GTPase activity);GO:0005525(GTP binding);GO:0006260(DNA replication)	NA	NA	NA	hypothetical protein CEUSTIGMA_g12954.t1 [Chlamydomonas eustigma]	NA	710.555	809.328	0.877957	-0.187777	0.67819	1	down	no
810978	PF3D7_1142100	XM_001348066.1	GO:0001671(ATPase activator activity);GO:0005515(protein binding);GO:0005654(nucleoplasm);GO:0005737(cytoplasm);GO:0005829(cytosol);GO:0005856(cytoskeleton);GO:0006457(protein folding);GO:0016020(membrane);GO:0031072(heat shock protein binding);GO:0032781(positive regulation of ATPase activity);GO:0070062(extracellular exosome);GO:1900034(regulation of cellular response to heat)	NA	NA	NA		NA	63.3808	72.1703	0.878212	-0.187358	0.678678	1	down	no
2655049	PF3D7_0717300	XM_002808734.1	GO:0005673(transcription factor TFIIE complex);GO:0006367(transcription initiation from RNA polymerase II promoter)	NA	NA	NA		NA	64.2712	73.2005	0.878016	-0.187681	0.678701	1	down	no
810177	PF3D7_1001500	XM_001347268.1	GO:0020005(symbiont-containing vacuole membrane)	NA	NA	NA		NA	32059.8	25083.7	1.27811	0.354014	0.679092	1	up	no
810344	PF3D7_1019300	XM_024473284.1	GO:0020011(apicoplast)	NA	NA	NA		NA	1.12318	0.873625	1.28565	0.362499	0.679161	1	up	no
3885986	PF3D7_0616900	XM_961062.1	NA	NA	NA	NA		NA	18.4464	14.4289	1.27844	0.354383	0.679354	1	up	no
812873	PF3D7_0507800	XM_001351600.1	NA	NA	NA	NA		NA	117.973	134.252	0.878739	-0.186494	0.679631	1	down	no
813104	PF3D7_0529100	XM_001351809.1	NA	NA	NA	NA		NA	3.28392	2.53485	1.29551	0.373518	0.679796	1	up	no
812680	PF3D7_0208800	XM_001349562.1	GO:0020011(apicoplast)	NA	NA	NA		NA	7.01517	5.46479	1.2837	0.360312	0.679896	1	up	no
811955	PF3D7_1439400	XM_001348511.1	GO:0005739(mitochondrion);GO:0005750(mitochondrial respiratory chain complex III);GO:0008121(ubiquinol-cytochrome-c reductase activity);GO:0055114(oxidation-reduction process)	00190(Oxidative phosphorylation)	K00411	EC:1.10.2.2	cytochrome b-c1 complex subunit Rieske-4, mitochondrial-like protein [Cinnamomum micranthum f. kanehirae]	NA	3.1742	3.63714	0.87272	-0.196409	0.680246	1	down	no
813459	PF3D7_0918300	XM_001352018.1	GO:0003743(translation initiation factor activity);GO:0006413(translational initiation);GO:0031369(translation initiation factor binding);GO:0071541(eukaryotic translation initiation factor 3 complex, eIF3m)	03013(RNA transport)	K03249	NA	eukaryotic translation initiation factor 3 subunit F isoform X2 [Cinnamomum micranthum f. kanehirae]	NA	133.667	152.072	0.878972	-0.186111	0.680318	1	down	no
814202	PF3D7_1342900	XM_002809016.1	NA	NA	NA	NA		NA	8.70854	6.81744	1.27739	0.3532	0.680379	1	up	no
812743	PF3D7_0215600	XM_001349625.1	NA	NA	NA	NA		NA	80.8031	91.8951	0.879297	-0.185578	0.680998	1	down	no
811073	PF3D7_1202000	XM_001350393.3	GO:0004004(ATP-dependent RNA helicase activity);GO:0005524(ATP binding);GO:0016070(RNA metabolic process)	NA	NA	NA	PREDICTED: DEAD-box ATP-dependent RNA helicase 3, chloroplastic-like [Daucus carota subsp. sativus]	NA	14.2173	11.1325	1.2771	0.352873	0.681349	1	up	no
3885959	PF3D7_0602600	XM_960923.1	GO:0000398(mRNA splicing, via spliceosome);GO:0003674(molecular_function);GO:0005634(nucleus);GO:0035327(transcriptionally active chromatin)	NA	NA	NA	hypothetical protein CBR_g53551 [Chara braunii]	NA	42.4196	33.2357	1.27633	0.351996	0.681554	1	up	no
2655088	PF3D7_0726300	XM_001349125.1	GO:0003684(damaged DNA binding);GO:0005524(ATP binding);GO:0006260(DNA replication);GO:0006298(mismatch repair)	03430(Mismatch repair)	K10858	NA	DNA mismatch repair protein PMS1 isoform X2 [Cucurbita pepo subsp. pepo]	NA	0.929022	1.06164	0.875086	-0.192503	0.681722	1	down	no
813166	PF3D7_0102900	XM_001350925.1	GO:0000166(nucleotide binding);GO:0003676(nucleic acid binding);GO:0004812(aminoacyl-tRNA ligase activity);GO:0004815(aspartate-tRNA ligase activity);GO:0005524(ATP binding);GO:0005737(cytoplasm);GO:0006418(tRNA aminoacylation for protein translation);GO:0006422(aspartyl-tRNA aminoacylation)	00970(Aminoacyl-tRNA biosynthesis)	K22503	EC:6.1.1.12	hypothetical protein MARPO_0132s0010 [Marchantia polymorpha]	NA	129.705	101.691	1.27548	0.351042	0.682539	1	up	no
810821	PF3D7_1126400	XM_001347909.1	NA	NA	NA	NA		NA	48.5128	55.1618	0.879464	-0.185303	0.682547	1	down	no
811882	PF3D7_1432000	XM_001348438.1	GO:0005484(SNAP receptor activity);GO:0005886(plasma membrane);GO:0006886(intracellular protein transport);GO:0031201(SNARE complex);GO:0031338(regulation of vesicle fusion)	NA	NA	NA		NA	1.59566	1.22973	1.29757	0.375807	0.682723	1	up	no
811238	PF3D7_1219100	XM_001350558.1	GO:0006898(receptor-mediated endocytosis);GO:0030125(clathrin vesicle coat)	04144(Endocytosis)	K04646	NA	clathrin heavy chain 1 [Spinacia oleracea]	NA	35.4661	27.8076	1.27541	0.350961	0.682725	1	up	no
814283	PF3D7_1360800	XM_001350283.1	GO:0004222(metalloendopeptidase activity);GO:0020011(apicoplast);GO:0020020(food vacuole);GO:0042540(hemoglobin catabolic process)	NA	NA	NA	Presequence protease 1, chloroplastic/mitochondrial [Apostasia shenzhenica]	NA	316.301	248.058	1.27511	0.350623	0.682926	1	up	no
812306	PF3D7_1475600	XM_001348862.1	GO:0000124(SAGA complex);GO:0000775(chromosome, centromeric region);GO:0000790(nuclear chromatin);GO:0005671(Ada2/Gcn5/Ada3 transcription activator complex);GO:0005829(cytosol);GO:0006338(chromatin remodeling);GO:0007131(reciprocal meiotic recombination);GO:0009405(pathogenesis);GO:0009785(blue light signaling pathway);GO:0016584(nucleosome positioning);GO:0031505(fungal-type cell wall organizati…	NA	NA	NA	bromodomain and PHD finger-containing protein 3-like isoform X1 [Physcomitrella patens]	NA	62.381	48.9185	1.2752	0.350726	0.682987	1	up	no
814303	PF3D7_1365400	XM_001350328.1	GO:0003824(catalytic activity);GO:0010564(regulation of cell cycle process);GO:0016020(membrane);GO:0016887(ATPase activity);GO:0020011(apicoplast);GO:0030433(ubiquitin-dependent ERAD pathway)	04122(Sulfur relay system)	K11996	EC:2.7.7.80;EC:2.8.1.11	PREDICTED: adenylyltransferase and sulfurtransferase MOCS3-2 [Oryza brachyantha]	NA	12.644	9.90426	1.27662	0.352333	0.68306	1	up	no
810345	PF3D7_1019400	XM_001347436.1	GO:0003735(structural constituent of ribosome);GO:0006412(translation);GO:0022625(cytosolic large ribosomal subunit)	03010(Ribosome)	K02908	NA	60S ribosomal protein L30 [Monoraphidium neglectum]	NA	3028.55	2375.52	1.2749	0.350383	0.683207	1	up	no
813564	PF3D7_0928900	XM_001352123.1	GO:0004385(guanylate kinase activity);GO:0006186(dGDP phosphorylation);GO:0016310(phosphorylation);GO:0019206(nucleoside kinase activity)	00230(Purine metabolism)	K00942	EC:2.7.4.8	guanylate kinase 2-like [Solanum lycopersicum]	NA	25.9892	29.5536	0.879391	-0.185423	0.683637	1	down	no
813409	PF3D7_0913200	XM_001351968.1	GO:0003746(translation elongation factor activity);GO:0005853(eukaryotic translation elongation factor 1 complex);GO:0006414(translational elongation)	NA	NA	NA		NA	487.496	553.371	0.880956	-0.182859	0.683752	1	down	no
811068	PF3D7_1201500	XM_001350388.1	GO:0005524(ATP binding)	NA	NA	NA	PREDICTED: GPN-loop GTPase 1 [Erythranthe guttata]	NA	68.4847	77.7185	0.881188	-0.182478	0.68457	1	down	no
813993	PF3D7_1302800	XM_001349719.1	GO:0003735(structural constituent of ribosome);GO:0006412(translation);GO:0022627(cytosolic small ribosomal subunit)	03010(Ribosome)	K02993	NA	40S ribosomal protein S7-like [Cucurbita maxima]	NA	1852.75	2101.86	0.881483	-0.181995	0.684644	1	down	no
811261	PF3D7_1221700	XM_001350579.2	NA	NA	NA	NA	hypothetical protein VOLCADRAFT_78603 [Volvox carteri f. nagariensis]	NA	3.38286	2.64867	1.27719	0.352975	0.684653	1	up	no
813318	PF3D7_0903900	XM_001351877.1	GO:0022625(cytosolic large ribosomal subunit)	03010(Ribosome)	K02912	NA	hypothetical protein DM860_010646 [Cuscuta australis]	NA	3140.78	3562.39	0.881652	-0.181719	0.684967	1	down	no
810689	PF3D7_1113400	XM_001347777.1	GO:0005634(nucleus);GO:0005829(cytosol);GO:0030433(ubiquitin-dependent ERAD pathway);GO:0031593(polyubiquitin modification-dependent protein binding);GO:0042177(negative regulation of protein catabolic process)	04141(Protein processing in endoplasmic reticulum)	K04523	NA	ubiquitin domain-containing protein DSK2b-like isoform X2 [Solanum pennellii]	NA	348.731	395.552	0.881631	-0.181753	0.684985	1	down	no
812064	PF3D7_1450700	XM_001348620.1	GO:0003674(molecular_function);GO:0005634(nucleus);GO:0008150(biological_process)	NA	NA	NA	PREDICTED: pre-mRNA-splicing factor cwc-21-like [Gossypium raimondii]	NA	95.1671	107.919	0.881838	-0.181415	0.685456	1	down	no
811951	PF3D7_1439000	XM_001348507.1	GO:0005886(plasma membrane);GO:0006825(copper ion transport);GO:0020002(host cell plasma membrane)	NA	NA	NA	hypothetical protein MARPO_0011s0109 [Marchantia polymorpha]	NA	1.52583	1.76731	0.863361	-0.211964	0.685667	1	down	no
813035	PF3D7_0522000	XM_001351741.1	NA	NA	NA	NA		NA	34.0076	38.6293	0.880357	-0.183839	0.685784	1	down	no
9221784	PF3D7_0322400	XM_024473302.1	GO:0003924(GTPase activity);GO:0005739(mitochondrion);GO:0042254(ribosome biogenesis)	NA	NA	NA		NA	34.7145	27.2636	1.27329	0.348563	0.685882	1	up	no
812770	PF3D7_0218400	XM_001349652.1	GO:0004004(ATP-dependent RNA helicase activity)	NA	NA	NA	PREDICTED: DEAD-box ATP-dependent RNA helicase 10 [Eucalyptus grandis]	NA	54.7642	62.086	0.882071	-0.181033	0.685957	1	down	no
810272	PF3D7_1011700	XM_001347363.1	GO:0003684(damaged DNA binding);GO:0006289(nucleotide-excision repair)	04141(Protein processing in endoplasmic reticulum);03420(Nucleotide excision repair)	K10839	NA	hypothetical protein TSUD_167380 [Trifolium subterraneum]	NA	92.7314	105.12	0.882149	-0.180907	0.686184	1	down	no
813621	PF3D7_0935300	XM_001352181.1	NA	NA	NA	NA		NA	5.8102	6.63076	0.87625	-0.190585	0.686584	1	down	no
3885781	PF3D7_0606100	XM_960958.1	GO:0003723(RNA binding)	NA	NA	NA		NA	169.517	192.047	0.882685	-0.18003	0.686969	1	down	no
2655125	PF3D7_0719800	XM_001349063.1	GO:0020011(apicoplast)	NA	NA	NA		NA	5.24278	4.11169	1.27509	0.350601	0.687141	1	up	no
810789	PF3D7_1123100	XM_001347877.1	GO:0004672(protein kinase activity);GO:0005546(phosphatidylinositol-4,5-bisphosphate binding);GO:0006468(protein phosphorylation);GO:0031982(vesicle);GO:0048471(perinuclear region of cytoplasm)	NA	NA	NA	PREDICTED: CBL-interacting serine/threonine-protein kinase 5-like [Capsicum annuum]	NA	91.0145	103.09	0.882861	-0.179742	0.687196	1	down	no
812738	PF3D7_0215100	XM_001349620.2	GO:0004842(ubiquitin-protein transferase activity);GO:0005737(cytoplasm);GO:0008270(zinc ion binding);GO:0016567(protein ubiquitination)	04120(Ubiquitin mediated proteolysis)	K10604	EC:2.3.2.27	probable E3 ubiquitin-protein ligase LUL4 [Coffea arabica]	NA	28.8786	32.7165	0.882692	-0.180018	0.6879	1	down	no
811404	PF3D7_1236400	XM_001350722.2	NA	NA	NA	NA		NA	21.188	24.0057	0.882626	-0.180127	0.687981	1	down	no
3885988	PF3D7_0617100	XM_961064.1	GO:0006886(intracellular protein transport);GO:0016192(vesicle-mediated transport);GO:0030122(AP-2 adaptor complex);GO:0030130(clathrin coat of trans-Golgi network vesicle)	04144(Endocytosis)	K11824	NA	PREDICTED: AP-2 complex subunit alpha-1-like [Capsicum annuum]	NA	28.5506	32.3249	0.88324	-0.179123	0.688076	1	down	no
812342	PF3D7_1479000	XM_001348898.1	GO:0004467(long-chain fatty acid-CoA ligase activity);GO:0006631(fatty acid metabolic process);GO:0030430(host cell cytoplasm)	00061(Fatty acid biosynthesis);00071(Fatty acid degradation);04146(Peroxisome)	K01897	EC:6.2.1.3	long chain acyl-CoA synthetase 4-like [Momordica charantia]	NA	1.02642	0.792202	1.29565	0.373675	0.688103	1	up	no
811692	PF3D7_1411300	XM_001348248.2	GO:0005737(cytoplasm);GO:0006898(receptor-mediated endocytosis);GO:0030276(clathrin binding);GO:0031982(vesicle);GO:0043231(intracellular membrane-bounded organelle);GO:0072318(clathrin coat disassembly);GO:0072583(clathrin-dependent endocytosis)	NA	NA	NA		NA	16.7041	18.9245	0.882669	-0.180055	0.68828	1	down	no
810861	PF3D7_1130400	XM_001347949.1	GO:0000502(proteasome complex);GO:0004175(endopeptidase activity);GO:0006508(proteolysis);GO:0016887(ATPase activity)	03050(Proteasome)	K03065	NA	PREDICTED: 26S protease regulatory subunit 6A homolog [Beta vulgaris subsp. vulgaris]	NA	352.164	277.132	1.27074	0.345672	0.688569	1	up	no
811664	PF3D7_1408500	XM_001348219.1	NA	NA	NA	NA		NA	53.9135	42.3834	1.27204	0.347145	0.688571	1	up	no
812907	PF3D7_0505500	XM_001351577.1	GO:0003684(damaged DNA binding);GO:0006281(DNA repair)	03430(Mismatch repair)	K08737	NA	DNA mismatch repair protein MSH6 [Ziziphus jujuba]	NA	3.91675	3.07851	1.27229	0.347424	0.689004	1	up	no
811497	PF3D7_1246400	XM_001350813.1	GO:0005515(protein binding);GO:0070258(inner membrane pellicle complex)	NA	NA	NA		NA	4.0058	4.55088	0.880225	-0.184055	0.689325	1	down	no
2655045	PF3D7_0716800	XM_001349035.1	GO:0003743(translation initiation factor activity);GO:0005852(eukaryotic translation initiation factor 3 complex);GO:0006446(regulation of translational initiation)	03013(RNA transport)	K03246	NA	hypothetical protein M569_08807 [Genlisea aurea]	NA	560.811	633.842	0.884781	-0.176608	0.690738	1	down	no
2655350	PF3D7_0821800	XM_002808820.1	GO:0005515(protein binding);GO:0005784(Sec61 translocon complex);GO:0005789(endoplasmic reticulum membrane);GO:0006886(intracellular protein transport);GO:0043952(protein transport by the Sec complex)	NA	NA	NA		NA	1295.06	1463.74	0.884759	-0.176644	0.690799	1	down	no
812724	PF3D7_0213700	XM_001349606.1	NA	NA	NA	NA		NA	79.4528	89.8586	0.884198	-0.177559	0.690814	1	down	no
812836	PF3D7_0510200	XM_001351624.1	GO:0003755(peptidyl-prolyl cis-trans isomerase activity);GO:0006457(protein folding);GO:0016018(cyclosporin A binding)	NA	NA	NA	PREDICTED: peptidyl-prolyl cis-trans isomerase CYP71 isoform X1 [Gossypium arboreum]	NA	18.0359	20.3906	0.884521	-0.177031	0.69095	1	down	no
812690	PF3D7_0210000	XM_001349572.1	GO:0005515(protein binding);GO:0005784(Sec61 translocon complex);GO:0005789(endoplasmic reticulum membrane);GO:0043952(protein transport by the Sec complex)	03060(Protein export);04141(Protein processing in endoplasmic reticulum);04145(Phagosome)	K07342	NA	uncharacterized protein LOC111008832 isoform X2 [Momordica charantia]	NA	136.041	153.775	0.88467	-0.176788	0.691363	1	down	no
810500	PF3D7_1035200	XM_001347591.1	GO:0020003(symbiont-containing vacuole)	NA	NA	NA		NA	19.0737	21.5519	0.885011	-0.176232	0.691702	1	down	no
2655263	PF3D7_0816200	XM_001349326.1	GO:0000815(ESCRT III complex);GO:0003674(molecular_function);GO:0043328(protein transport to vacuole involved in ubiquitin-dependent protein catabolic process via the multivesicular body sorting pathway);GO:0045053(protein retention in Golgi apparatus);GO:0070676(intralumenal vesicle formation);GO:1904669(ATP export)	04144(Endocytosis)	K12191	NA	hypothetical protein CBR_g31704 [Chara braunii]	NA	3.23071	2.50701	1.28867	0.365883	0.692039	1	up	no
813594	PF3D7_0932300	XM_001352153.1	GO:0004177(aminopeptidase activity);GO:0005576(extracellular region);GO:0005737(cytoplasm);GO:0006508(proteolysis);GO:0006518(peptide metabolic process);GO:0008233(peptidase activity);GO:0008237(metallopeptidase activity);GO:0008270(zinc ion binding);GO:0016787(hydrolase activity);GO:0046872(metal ion binding);GO:0070006(metalloaminopeptidase activity)	NA	NA	NA	Zn-dependent exopeptidases superfamily protein [Calocedrus decurrens]	NA	102.095	80.5182	1.26798	0.342527	0.69223	1	up	no
811025	PF3D7_1147300	XM_001348113.1	NA	NA	NA	NA		NA	1.48375	1.1672	1.27121	0.346199	0.692281	1	up	no
2655494	PF3D7_0821200	XM_001349277.1	NA	NA	NA	NA		NA	134.11	105.76	1.26806	0.342628	0.692629	1	up	no
812294	PF3D7_1474400	XM_001348850.2	GO:0020011(apicoplast)	NA	NA	NA		NA	0.629652	0.494272	1.2739	0.34925	0.692657	1	up	no
2655433	PF3D7_0815800	XM_001349330.1	GO:0000919(cell plate assembly);GO:0005089(Rho guanyl-nucleotide exchange factor activity);GO:0005096(GTPase activator activity);GO:0005515(protein binding);GO:0005525(GTP binding);GO:0005634(nucleus);GO:0005737(cytoplasm);GO:0005829(cytosol);GO:0006810(transport);GO:0009793(embryo development ending in seed dormancy);GO:0016020(membrane);GO:0042546(cell wall biogenesis);GO:0048528(post-embryonic…	NA	NA	NA	vacuolar protein sorting-associated protein 9A-like [Helianthus annuus]	NA	22.4115	17.6794	1.26766	0.342168	0.692875	1	up	no
813310	PF3D7_0903100	XM_001351869.1	GO:0033116(endoplasmic reticulum-Golgi intermediate compartment membrane)	NA	NA	NA	protein RER1B [Prunus persica]	NA	28.314	22.3027	1.26953	0.344297	0.69291	1	up	no
810443	PF3D7_1029300	XM_001347534.1	NA	NA	NA	NA		NA	0.617338	0.709928	0.869578	-0.201612	0.692987	1	down	no
814208	PF3D7_1345700	XM_001350135.1	GO:0004450(isocitrate dehydrogenase (NADP+) activity);GO:0005739(mitochondrion);GO:0006102(isocitrate metabolic process)	00020(Citrate cycle (TCA cycle));00480(Glutathione metabolism);04146(Peroxisome)	K00031	EC:1.1.1.42	isocitrate NADP-dependent isoform B [Chlorella sorokiniana]	NA	77.0107	60.788	1.26687	0.341272	0.693667	1	up	no
813892	PF3D7_1364900	XM_001350324.2	GO:0004325(ferrochelatase activity);GO:0005739(mitochondrion);GO:0006783(heme biosynthetic process);GO:0008198(ferrous iron binding)	00860(Porphyrin and chlorophyll metabolism)	K01772	EC:4.99.1.1;EC:4.99.1.9	hypothetical protein OsI_33935 [Oryza sativa Indica Group]	NA	5.23416	5.921	0.884	-0.177882	0.693668	1	down	no
810411	PF3D7_1025900	XM_024473289.1	NA	NA	NA	NA		NA	2.72673	2.14744	1.26976	0.344558	0.693775	1	up	no
2655176	PF3D7_0729500	XM_001349154.1	GO:0009451(RNA modification);GO:0016422(mRNA (2'-O-methyladenosine-N6-)-methyltransferase activity)	NA	NA	NA	MT-A70-domain-containing protein [Coccomyxa subellipsoidea C-169]	NA	87.7883	69.311	1.26659	0.340944	0.694002	1	up	no
814242	PF3D7_1353300	XM_001350209.1	GO:0020011(apicoplast)	NA	NA	NA		NA	19.8235	15.6512	1.26658	0.340938	0.694151	1	up	no
811124	PF3D7_1207100	XM_001350444.1	GO:0003723(RNA binding);GO:0005730(nucleolus);GO:0006364(rRNA processing)	NA	NA	NA	pre-rRNA-processing protein esf1 [Cicer arietinum]	NA	198.133	223.448	0.886708	-0.173469	0.694277	1	down	no
811464	PF3D7_1242800	XM_001350780.1	GO:0005093(Rab GDP-dissociation inhibitor activity);GO:0005096(GTPase activator activity);GO:0016192(vesicle-mediated transport)	NA	NA	NA	PREDICTED: guanosine nucleotide diphosphate dissociation inhibitor At5g09550 isoform X2 [Gossypium raimondii]	NA	832.74	939.102	0.88674	-0.173416	0.69431	1	down	no
812426	PF3D7_0405400	XM_001351330.1	GO:0000375(RNA splicing, via transesterification reactions);GO:0005681(spliceosomal complex);GO:0008380(RNA splicing)	03040(Spliceosome)	K12856	NA	pre-mRNA-processing-splicing factor 8A [Zea mays]	NA	247.325	195.333	1.26617	0.340475	0.694322	1	up	no
813577	PF3D7_0930500	XM_001352136.2	GO:0020011(apicoplast)	00561(Glycerolipid metabolism);00564(Glycerophospholipid metabolism);04070(Phosphatidylinositol signaling system)	K00901	EC:2.7.1.107	diacylglycerol kinase 2 [Oryza sativa Japonica Group]	NA	31.594	24.9502	1.26629	0.340602	0.694499	1	up	no
9221772	PF3D7_0301600	XM_002808572.3	GO:0020011(apicoplast)	NA	NA	NA		NA	499.033	394.262	1.26574	0.339978	0.694891	1	up	no
812749	PF3D7_0216300	XM_024473267.1	GO:0004004(ATP-dependent RNA helicase activity);GO:0010501(RNA secondary structure unwinding)	NA	NA	NA		NA	5.32489	4.20184	1.26727	0.341729	0.695098	1	up	no
811595	PF3D7_1401400	XM_001348153.1	GO:0020005(symbiont-containing vacuole membrane)	NA	NA	NA		NA	5318.51	5994.15	0.887285	-0.172531	0.695299	1	down	no
3885925	PF3D7_0610900	XM_961005.1	GO:0006351(transcription, DNA-templated)	NA	NA	NA	putative transcription elongation factor SPT5 homolog 1 isoform X2 [Papaver somniferum]	NA	122.343	96.6888	1.26533	0.339511	0.695495	1	up	no
811552	PF3D7_1252200	XM_001350868.1	GO:0004568(chitinase activity);GO:0006032(chitin catabolic process);GO:0008061(chitin binding);GO:0020009(microneme)	NA	NA	NA		NA	2.26633	2.57874	0.878851	-0.186309	0.69552	1	down	no
812218	PF3D7_1466800	XM_001348774.1	NA	NA	NA	NA		NA	53.3367	42.166	1.26492	0.339049	0.696206	1	up	no
812774	PF3D7_0219100	XM_001349656.1	NA	NA	NA	NA	saccharopine dehydrogenase [Micractinium conductrix]	NA	9.34165	7.38114	1.26561	0.339833	0.696509	1	up	no
813058	PF3D7_0524400	XM_001351764.1	GO:0003924(GTPase activity);GO:0005525(GTP binding);GO:0005737(cytoplasm);GO:0005829(cytosol);GO:0019003(GDP binding)	NA	NA	NA	developmentally-regulated G-protein 3 [Jatropha curcas]	NA	548.283	617.472	0.887948	-0.171453	0.696548	1	down	no
810800	PF3D7_1124200	XM_024473318.1	GO:0005634(nucleus);GO:0005737(cytoplasm);GO:0043130(ubiquitin binding);GO:0043161(proteasome-mediated ubiquitin-dependent protein catabolic process)	NA	NA	NA	hypothetical protein M569_00949, partial [Genlisea aurea]	NA	7.65751	8.63002	0.88731	-0.17249	0.696855	1	down	no
2655183	PF3D7_0721800	XM_001349084.1	NA	NA	NA	NA		NA	481.42	380.793	1.26426	0.338288	0.697056	1	up	no
813121	PF3D7_0530800	XM_002808675.1	NA	NA	NA	NA		NA	2.20361	1.71616	1.28403	0.360679	0.697465	1	up	no
811144	PF3D7_1209100	XM_001350464.1	GO:0020011(apicoplast)	NA	NA	NA		NA	0.810974	0.630824	1.28558	0.362418	0.69757	1	up	no
811388	PF3D7_1234800	XM_001350706.1	GO:0000375(RNA splicing, via transesterification reactions);GO:0005681(spliceosomal complex);GO:0008380(RNA splicing)	03040(Spliceosome)	K12830	NA	PREDICTED: splicing factor 3B subunit 3-like [Populus euphratica]	NA	177.809	140.714	1.26362	0.337561	0.697632	1	up	no
810355	PF3D7_1020400	XM_001347446.1	GO:0020011(apicoplast)	NA	NA	NA		NA	31.4838	35.4384	0.888409	-0.170704	0.697894	1	down	no
814492	PF3D7_0317800	XM_001351212.1	GO:0005838(proteasome regulatory particle);GO:0006511(ubiquitin-dependent protein catabolic process)	NA	NA	NA	26S proteasome non-ATPase regulatory subunit 9 isoform X3 [Medicago truncatula]	NA	47.3707	53.3362	0.888154	-0.171119	0.698291	1	down	no
9222018	PF3D7_1369700	XM_002809069.1	GO:0000398(mRNA splicing, via spliceosome)	03040(Spliceosome)	K11092	NA	U2 small nuclear ribonucleoprotein A'-like isoform X2 [Physcomitrella patens]	NA	16.7599	13.2313	1.26669	0.341059	0.698355	1	up	no
810205	PF3D7_1004400	XM_001347296.1	GO:0003676(nucleic acid binding);GO:0003723(RNA binding);GO:0005575(cellular_component);GO:0008150(biological_process)	03040(Spliceosome)	K12890	NA	hypothetical protein CBR_g40433 [Chara braunii]	NA	112.621	89.1635	1.26308	0.336945	0.698416	1	up	no
810316	PF3D7_1016200	XM_001347407.1	NA	NA	NA	NA		NA	4.71611	3.71941	1.26797	0.342521	0.698599	1	up	no
811852	PF3D7_1429100	XM_001348408.1	GO:0000315(organellar large ribosomal subunit);GO:0003735(structural constituent of ribosome);GO:0006412(translation);GO:0020011(apicoplast)	03010(Ribosome)	K02876	NA	hypothetical protein PHYPA_024934 [Physcomitrella patens]	NA	14.6829	11.616	1.26402	0.338015	0.698619	1	up	no
811495	PF3D7_1246200	XM_001350811.1	GO:0005200(structural constituent of cytoskeleton);GO:0005884(actin filament);GO:0007010(cytoskeleton organization)	NA	NA	NA	predicted protein [Hordeum vulgare subsp. vulgare]	NA	23.9406	18.9364	1.26426	0.338293	0.698703	1	up	no
812024	PF3D7_1446500	XM_001348580.1	NA	NA	NA	NA		NA	57.987	45.9414	1.2622	0.335935	0.699502	1	up	no
3885881	PF3D7_0610100	XM_960998.1	GO:0000375(RNA splicing, via transesterification reactions);GO:0005681(spliceosomal complex);GO:0008380(RNA splicing)	03040(Spliceosome)	K12819	NA	hypothetical protein CUMW_051100 [Citrus unshiu]	NA	179.611	201.912	0.889553	-0.168848	0.699591	1	down	no
810484	PF3D7_1033600	XM_001347575.1	GO:0003677(DNA binding);GO:0005515(protein binding);GO:0006355(regulation of transcription, DNA-templated)	03040(Spliceosome)	K12860	NA	cell division cycle 5 isoform A [Micractinium conductrix]	NA	107.615	120.947	0.88977	-0.168496	0.699918	1	down	no
9222021	PF3D7_1302300	XM_002808946.1	NA	NA	NA	NA		NA	51.0568	40.4179	1.26322	0.337108	0.699943	1	up	no
812475	PF3D7_0420400	XM_001351476.1	GO:0005739(mitochondrion);GO:0005829(cytosol);GO:0032790(ribosome disassembly)	NA	NA	NA		NA	3.27353	2.55733	1.28006	0.356209	0.699955	1	up	no
813882	PF3D7_1363000	XM_002809055.1	NA	NA	NA	NA		NA	12.8274	10.1603	1.2625	0.33628	0.700055	1	up	no
812776	PF3D7_0219300	XM_001349658.1	NA	NA	NA	NA		NA	7.50274	5.90399	1.27079	0.345729	0.700338	1	up	no
811026	PF3D7_1147500	XM_001348114.2	GO:0004660(protein farnesyltransferase activity);GO:0005965(protein farnesyltransferase complex);GO:0008270(zinc ion binding);GO:0018343(protein farnesylation)	00900(Terpenoid backbone biosynthesis)	K05954	EC:2.5.1.58	PREDICTED: protein farnesyltransferase subunit beta isoform X1 [Nicotiana sylvestris]	NA	4.51688	5.08117	0.888945	-0.169834	0.700378	1	down	no
813672	PF3D7_1322100	XM_001349924.1	GO:0005515(protein binding);GO:0006355(regulation of transcription, DNA-templated);GO:0010452(histone H3-K36 methylation);GO:0020033(antigenic variation);GO:0034399(nuclear periphery);GO:0046975(histone methyltransferase activity (H3-K36 specific))	00310(Lysine degradation)	K11423	EC:2.1.1.43	hypothetical protein OsI_30811 [Oryza sativa Indica Group]	NA	45.2115	50.7973	0.890037	-0.168063	0.700433	1	down	no
811347	PF3D7_1230600	XM_001350665.1	GO:0008152(metabolic process);GO:0008168(methyltransferase activity)	NA	NA	NA	predicted protein [Ostreococcus lucimarinus CCE9901]	NA	17.3297	19.4912	0.889103	-0.169577	0.700588	1	down	no
810251	PF3D7_1009600	XM_024473277.1	GO:0020011(apicoplast)	NA	NA	NA	hypothetical protein CBR_g32289 [Chara braunii]	NA	3.52069	2.77266	1.26979	0.344586	0.70074	1	up	no
812517	PF3D7_0417900	XM_001351451.1	NA	NA	NA	NA		NA	1.60234	1.25799	1.27373	0.349055	0.700869	1	up	no
814362	PF3D7_0304400.1	XM_001351084.1	GO:0022625(cytosolic large ribosomal subunit)	03010(Ribosome)	K02929	NA	60S ribosomal protein L36a [Brachypodium distachyon]	NA	2785.93	3128.48	0.890506	-0.167303	0.701231	1	down	no
9221880	PF3D7_0706400	XM_002808716.1	GO:0022625(cytosolic large ribosomal subunit)	03010(Ribosome)	K02922	NA	60S ribosomal protein L37 [Bathycoccus prasinos]	NA	1809.77	2032.23	0.890535	-0.167256	0.701283	1	down	no
813605	PF3D7_0933600	XM_001352165.1	GO:0004222(metalloendopeptidase activity);GO:0005750(mitochondrial respiratory chain complex III);GO:0006122(mitochondrial electron transport, ubiquinol to cytochrome c);GO:0008270(zinc ion binding);GO:0009060(aerobic respiration);GO:0016485(protein processing)	NA	NA	NA	PREDICTED: probable mitochondrial-processing peptidase subunit beta [Erythranthe guttata]	NA	89.5039	70.9732	1.26109	0.334676	0.70135	1	up	no
2655121	PF3D7_0719300	XM_001349058.1	GO:0000784(nuclear chromosome, telomeric region);GO:0000812(Swr1 complex);GO:0003674(molecular_function);GO:0005634(nucleus);GO:0005829(cytosol);GO:0006338(chromatin remodeling);GO:0006348(chromatin silencing at telomere);GO:0043486(histone exchange)	NA	NA	NA	actin-related protein 6 [Olimarabidopsis pumila]	NA	119.343	94.6551	1.26082	0.334365	0.701365	1	up	no
811278	PF3D7_1223500	XM_001350596.3	NA	NA	NA	NA		NA	17.2865	13.7115	1.26073	0.334258	0.701481	1	up	no
811371	PF3D7_1233100	XM_001350689.1	GO:0005730(nucleolus)	NA	NA	NA	protein FAM32A-like [Trifolium pratense]	NA	69.4542	78.0451	0.889923	-0.168247	0.70157	1	down	no
810833	PF3D7_1127500	XM_001347921.1	GO:0003756(protein disulfide isomerase activity);GO:0005783(endoplasmic reticulum);GO:0006457(protein folding);GO:0034976(response to endoplasmic reticulum stress)	04141(Protein processing in endoplasmic reticulum)	K09580	EC:5.3.4.1	PREDICTED: protein disulfide isomerase-like 1-4 [Raphanus sativus]	NA	3.5669	2.82521	1.26253	0.336312	0.701608	1	up	no
810453	PF3D7_1030300	XM_001347544.1	NA	NA	NA	NA		NA	28.7708	22.8202	1.26076	0.334294	0.701777	1	up	no
812167	PF3D7_1461300	XM_001348723.1	GO:0003735(structural constituent of ribosome);GO:0006412(translation);GO:0022627(cytosolic small ribosomal subunit)	03010(Ribosome)	K02979	NA	40S ribosomal protein S28 [Carica papaya]	NA	904.845	717.798	1.26058	0.334093	0.701779	1	up	no
2655110	PF3D7_0716000	XM_001349027.1	GO:0000184(nuclear-transcribed mRNA catabolic process, nonsense-mediated decay);GO:0000381(regulation of alternative mRNA splicing, via spliceosome);GO:0003729(mRNA binding);GO:0035145(exon-exon junction complex)	03040(Spliceosome)	K12837	NA	splicing factor U2af large subunit A-like isoform X1 [Sesamum indicum]	NA	108.985	122.345	0.890802	-0.166823	0.701846	1	down	no
811108	PF3D7_1205500	XM_001350428.1	GO:0005737(cytoplasm);GO:0005886(plasma membrane);GO:0008270(zinc ion binding);GO:0016567(protein ubiquitination);GO:0016874(ligase activity);GO:0045087(innate immune response);GO:0070206(protein trimerization)	NA	NA	NA		NA	74.451	83.5713	0.890868	-0.166717	0.70193	1	down	no
811607	PF3D7_1402400	XM_001348163.1	NA	NA	NA	NA		NA	19.8647	22.3123	0.890303	-0.167631	0.701978	1	down	no
813517	PF3D7_0924100	XM_001352076.1	NA	NA	NA	NA		NA	4.01568	4.51708	0.889001	-0.169743	0.702185	1	down	no
2655027	PF3D7_0727300	XM_001349134.1	GO:0003677(DNA binding);GO:0003886(DNA (cytosine-5-)-methyltransferase activity);GO:0005634(nucleus);GO:0006306(DNA methylation)	NA	NA	NA	hypothetical protein PAHAL_5G247300 [Panicum hallii]	NA	25.6709	28.82	0.89073	-0.16694	0.702354	1	down	no
811093	PF3D7_1204100	XM_001350413.1	NA	NA	NA	NA		NA	0.643118	0.504441	1.27491	0.350398	0.702911	1	up	no
812583	PF3D7_0412400	XM_001351399.1	GO:0020002(host cell plasma membrane);GO:0020013(modulation by symbiont of host erythrocyte aggregation);GO:0020030(infected host cell surface knob);GO:0020033(antigenic variation);GO:0020035(cytoadherence to microvasculature, mediated by symbiont protein);GO:0050839(cell adhesion molecule binding)	NA	NA	NA		NA	15.0054	11.9111	1.25978	0.333172	0.703028	1	up	no
811219	PF3D7_1217300	XM_001350539.2	GO:0005525(GTP binding);GO:0020011(apicoplast)	NA	NA	NA	GTPase Der [Micractinium conductrix]	NA	3.89249	3.08307	1.26254	0.336327	0.703095	1	up	no
811412	PF3D7_1237200	XM_001350730.1	NA	NA	NA	NA		NA	76.3334	60.6129	1.25936	0.332688	0.703206	1	up	no
3885924	PF3D7_0610800	XM_961004.1	GO:0004802(transketolase activity);GO:0005634(nucleus);GO:0005737(cytoplasm);GO:0006098(pentose-phosphate shunt)	00030(Pentose phosphate pathway);00710(Carbon fixation in photosynthetic organisms);01051(Biosynthesis of ansamycins)	K00615	EC:2.2.1.1	transketolase, chloroplastic-like [Helianthus annuus]	NA	913.565	725.705	1.25886	0.332123	0.703769	1	up	no
813203	PF3D7_0106700	XM_001350962.1	GO:0000462(maturation of SSU-rRNA from tricistronic rRNA transcript (SSU-rRNA, 5.8S rRNA, LSU-rRNA));GO:0000479(endonucleolytic cleavage of tricistronic rRNA transcript (SSU-rRNA, 5.8S rRNA, LSU-rRNA));GO:0003924(GTPase activity);GO:0005525(GTP binding);GO:0030686(90S preribosome);GO:0034511(U3 snoRNA binding)	03008(Ribosome biogenesis in eukaryotes)	K14569	NA	PREDICTED: ribosome biogenesis protein BMS1 homolog isoform X1 [Cucumis melo]	NA	73.3518	82.2404	0.891919	-0.165015	0.703892	1	down	no
811561	PF3D7_1253100	XM_001350877.1	GO:0044164(host cell cytosol)	NA	NA	NA		NA	8.16507	6.46688	1.2626	0.336396	0.70439	1	up	no
814116	PF3D7_1325800	XM_001349960.1	NA	NA	NA	NA		NA	4.6614	3.69926	1.26009	0.333527	0.704443	1	up	no
813411	PF3D7_0913400	XM_001351970.1	NA	NA	NA	NA	hypothetical protein CICLE_v10016443mg [Citrus clementina]	NA	4.25709	4.80923	0.885193	-0.175936	0.70464	1	down	no
812525	PF3D7_0416800	XM_001351439.1	GO:0020036(Maurer's cleft)	04141(Protein processing in endoplasmic reticulum)	K07953	EC:3.6.5.-	PREDICTED: GTP-binding protein SAR2 [Nicotiana tomentosiformis]	NA	569.863	638.556	0.892425	-0.164198	0.704818	1	down	no
2655170	PF3D7_0728000	XM_001349141.1	GO:0003743(translation initiation factor activity);GO:0005850(eukaryotic translation initiation factor 2 complex);GO:0006413(translational initiation)	03013(RNA transport);04141(Protein processing in endoplasmic reticulum)	K03237	NA	eukaryotic initiation factor [Coccomyxa subellipsoidea C-169]	NA	310.587	347.973	0.892562	-0.163976	0.705114	1	down	no
812026	PF3D7_1446700	XM_001348582.2	GO:0003674(molecular_function);GO:0005575(cellular_component)	NA	NA	NA		NA	2.33299	1.83654	1.27032	0.345191	0.70513	1	up	no
3885894	PF3D7_0621800	XM_961108.1	GO:0005854(nascent polypeptide-associated complex);GO:0051083('de novo' cotranslational protein folding)	NA	NA	NA	Nascent polypeptide-associated complex subunit alpha-like protein [Gossypium arboreum]	NA	2601.22	2914.05	0.892647	-0.163838	0.705137	1	down	no
813354	PF3D7_0907700	XM_001351913.1	GO:0000502(proteasome complex);GO:0005737(cytoplasm);GO:0010950(positive regulation of endopeptidase activity);GO:0061133(endopeptidase activator activity);GO:0061136(regulation of proteasomal protein catabolic process);GO:2000045(regulation of G1/S transition of mitotic cell cycle)	NA	NA	NA		NA	804.344	639.567	1.25764	0.330717	0.705397	1	up	no
814156	PF3D7_1333800	XM_001350033.1	NA	NA	NA	NA		NA	133.035	149.024	0.892706	-0.163743	0.705544	1	down	no
813759	PF3D7_1339600	XM_001350085.1	NA	NA	NA	NA		NA	3.92044	4.40358	0.890284	-0.167662	0.706207	1	down	no
3885920	PF3D7_0610400	XM_961000.1	GO:0000786(nucleosome);GO:0003677(DNA binding);GO:0006333(chromatin assembly or disassembly);GO:0051276(chromosome organization)	NA	NA	NA	histone H3 [Selaginella moellendorffii]	NA	5.59509	6.31846	0.885516	-0.175409	0.706419	1	down	no
2655362	PF3D7_0827900	XM_002808837.1	GO:0003756(protein disulfide isomerase activity);GO:0005788(endoplasmic reticulum lumen);GO:0006457(protein folding);GO:0020009(microneme)	04141(Protein processing in endoplasmic reticulum)	K09580	EC:5.3.4.1	protein disulfide-isomerase-like [Quercus suber]	NA	1963.19	1562.09	1.25677	0.32972	0.706492	1	up	no
812165	PF3D7_1461100	XM_001348721.1	NA	NA	NA	NA		NA	0.51383	0.403096	1.27471	0.350168	0.706507	1	up	no
9222026	PF3D7_1326900	XM_002808993.1	NA	NA	NA	NA		NA	11.3029	8.98872	1.25745	0.330503	0.70655	1	up	no
813339	PF3D7_0906000	XM_002808870.1	GO:0000175(3'-5'-exoribonuclease activity);GO:0005634(nucleus);GO:0016441(posttranscriptional gene silencing);GO:0034399(nuclear periphery)	NA	NA	NA	PREDICTED: DIS3-like exonuclease 2 [Solanum tuberosum]	NA	0.539641	0.426571	1.26507	0.339214	0.706741	1	up	no
2655255	PF3D7_0818800	XM_001349301.1	GO:0005732(small nucleolar ribonucleoprotein complex);GO:0006396(RNA processing)	03008(Ribosome biogenesis in eukaryotes)	K14561	NA	PREDICTED: U3 small nucleolar ribonucleoprotein protein IMP4 [Nelumbo nucifera]	NA	66.2775	74.1622	0.893683	-0.162165	0.707454	1	down	no
812920	PF3D7_0503900	XM_001351561.1	NA	NA	NA	NA		NA	1.30897	1.03123	1.26932	0.344061	0.707462	1	up	no
812940	PF3D7_0512600	XM_001351647.1	GO:0005793(endoplasmic reticulum-Golgi intermediate compartment);GO:0016020(membrane);GO:0020020(food vacuole);GO:0060627(regulation of vesicle-mediated transport)	NA	NA	NA	GTP-binding protein YPTC1 [Coccomyxa subellipsoidea C-169]	NA	239.692	268.055	0.89419	-0.161347	0.70816	1	down	no
811803	PF3D7_1423000	XM_001348359.1	GO:0003924(GTPase activity)	03008(Ribosome biogenesis in eukaryotes)	K14537	NA	Nucleolar GTP-binding protein 2 [Auxenochlorella protothecoides]	NA	154.003	172.205	0.894303	-0.161164	0.708317	1	down	no
810733	PF3D7_1118000	XM_001347821.1	NA	NA	NA	NA		NA	84.1697	67.0203	1.25588	0.328703	0.708651	1	up	no
811608	PF3D7_1402300	XM_001348162.1	GO:0004175(endopeptidase activity);GO:0005838(proteasome regulatory particle);GO:0006508(proteolysis)	03050(Proteasome)	K03036	NA	26S proteasome non-ATPase regulatory subunit 11 homolog [Amborella trichopoda]	NA	61.1251	48.7004	1.25513	0.327833	0.70903	1	up	no
811223	PF3D7_1217700	XM_001350543.1	NA	NA	NA	NA		NA	79.2435	63.1411	1.25502	0.327712	0.70921	1	up	no
811229	PF3D7_1218300	XM_001350549.1	GO:0035690(cellular response to drug)	04144(Endocytosis)	K11826	NA	clathrin adaptor complexes medium subunit [Sesuvium portulacastrum]	NA	29.8092	33.3172	0.894707	-0.160512	0.709315	1	down	no
813897	PF3D7_1365800	XM_001350332.1	NA	NA	NA	NA		NA	39.4246	44.05	0.894997	-0.160045	0.709915	1	down	no
814029	PF3D7_1309400	XM_001349786.1	GO:0000228(nuclear chromosome);GO:0005634(nucleus);GO:0007129(synapsis);GO:0009554(megasporogenesis);GO:0009556(microsporogenesis)	NA	NA	NA	meiosis-specific protein ASY1-like isoform X3 [Papaver somniferum]	NA	6.90598	7.72014	0.89454	-0.160782	0.709968	1	down	no
811585	PF3D7_1408600	XM_001348220.1	GO:0003735(structural constituent of ribosome);GO:0006412(translation);GO:0022627(cytosolic small ribosomal subunit)	03010(Ribosome)	K02995	NA	predicted protein [Hordeum vulgare subsp. vulgare]	NA	2800.72	3127.9	0.8954	-0.159395	0.71018	1	down	no
812439	PF3D7_0423700	XM_001351504.1	GO:0020005(symbiont-containing vacuole membrane)	NA	NA	NA		NA	30.7544	34.3882	0.894332	-0.161117	0.710318	1	down	no
813370	PF3D7_0909300	XM_001351929.2	GO:0005829(cytosol)	NA	NA	NA	PREDICTED: DNA-binding protein DDB_G0278111 [Erythranthe guttata]	NA	609.906	680.996	0.895609	-0.159059	0.710642	1	down	no
810649	PF3D7_1108600	XM_001347737.1	GO:0005509(calcium ion binding);GO:0005783(endoplasmic reticulum);GO:0006886(intracellular protein transport)	NA	NA	NA		NA	1216.08	970.098	1.25356	0.326031	0.710695	1	up	no
810381	PF3D7_1023100	XM_001347472.1	GO:0003774(motor activity);GO:0003777(microtubule motor activity);GO:0007017(microtubule-based process)	NA	NA	NA	DHC1 protein [Gonium pectorale]	NA	0.079871	0.062183	1.28445	0.361152	0.710784	1	up	no
811513	PF3D7_1248100	XM_001350829.1	GO:0005884(actin filament);GO:0030479(actin cortical patch);GO:0030488(tRNA methylation);GO:0030674(protein binding, bridging);GO:0032432(actin filament bundle);GO:0043332(mating projection tip);GO:0051015(actin filament binding);GO:0051017(actin filament bundle assembly);GO:0052735(tRNA (cytosine-3-)-methyltransferase activity)	NA	NA	NA	uncharacterized protein LOC113350479 [Papaver somniferum]	NA	71.6506	57.151	1.25371	0.326199	0.710918	1	up	no
9221883	PF3D7_0706700	XM_002808719.1	GO:0000228(nuclear chromosome);GO:0000400(four-way junction DNA binding);GO:0000403(Y-form DNA binding);GO:0000404(heteroduplex DNA loop binding);GO:0000406(double-strand/single-strand DNA junction binding);GO:0000710(meiotic mismatch repair);GO:0003684(damaged DNA binding);GO:0006301(postreplication repair);GO:0006311(meiotic gene conversion);GO:0007131(reciprocal meiotic recombination);GO:00321…	03430(Mismatch repair)	K08735	NA	hypothetical protein SELMODRAFT_268576 [Selaginella moellendorffii]	NA	1.91373	1.52026	1.25881	0.332065	0.711251	1	up	no
813504	PF3D7_0922800	XM_002808902.1	NA	NA	NA	NA		NA	2.05002	1.63498	1.25385	0.326362	0.711363	1	up	no
812252	PF3D7_1470300	XM_001348808.1	NA	NA	NA	NA		NA	9.31259	10.4536	0.890853	-0.166741	0.7116	1	down	no
2655398	PF3D7_0802500	XM_002808763.1	NA	00562(Inositol phosphate metabolism);04070(Phosphatidylinositol signaling system)	K21797	EC:3.1.3.-	putative phosphoinositide phosphatase [Handroanthus impetiginosus]	NA	23.6877	18.9044	1.25303	0.325418	0.711627	1	up	no
813229	PF3D7_0109400	XM_001350988.1	NA	NA	NA	NA		NA	14.9767	11.9139	1.25707	0.330066	0.71186	1	up	no
3885912	PF3D7_0624000	XM_961129.1	GO:0004396(hexokinase activity);GO:0005829(cytosol);GO:0006096(glycolytic process)	00010(Glycolysis / Gluconeogenesis);00051(Fructose and mannose metabolism);00052(Galactose metabolism);00500(Starch and sucrose metabolism);00520(Amino sugar and nucleotide sugar metabolism);00524(Neomycin, kanamycin and gentamicin biosynthesis)	K00844	EC:2.7.1.1	hexokinase-1-like [Citrus sinensis]	NA	820.527	655.119	1.25249	0.324795	0.712115	1	up	no
810328	PF3D7_1017500	XM_001347419.1	NA	NA	NA	NA		NA	40.712	45.4879	0.895007	-0.16003	0.712126	1	down	no
811906	PF3D7_1434300	XM_001348462.1	GO:0005829(cytosol)	NA	NA	NA	hsp70-Hsp90 organizing protein 3-like [Cucurbita maxima]	NA	261.113	291.244	0.896542	-0.157557	0.712314	1	down	no
811555	PF3D7_1252500	XM_024473420.1	NA	NA	NA	NA		NA	4.44677	4.97654	0.893546	-0.162386	0.712921	1	down	no
813770	PF3D7_1342700	XM_001350112.1	GO:0003700(DNA binding transcription factor activity);GO:0006351(transcription, DNA-templated)	00230(Purine metabolism);00240(Pyrimidine metabolism);03020(RNA polymerase)	K03009	NA	DNA-directed RNA polymerases II, IV and V subunit 12 [Amborella trichopoda]	NA	140.011	156.242	0.896118	-0.15824	0.713139	1	down	no
810652	PF3D7_1108900	XM_001347740.1	NA	NA	NA	NA		NA	10.3956	8.29033	1.25394	0.326465	0.713213	1	up	no
813103	PF3D7_0529000	XM_001351808.1	GO:0020011(apicoplast)	NA	NA	NA		NA	84.7365	67.7002	1.25164	0.323824	0.71334	1	up	no
814311	PF3D7_1367400	XM_001350349.1	NA	NA	NA	NA		NA	45.274	36.1748	1.25153	0.323697	0.713502	1	up	no
810734	PF3D7_1118100	XM_001347822.1	GO:0016192(vesicle-mediated transport);GO:0030131(clathrin adaptor complex)	NA	NA	NA	AP-1 complex subunit sigma-2 [Hevea brasiliensis]	NA	32.9684	36.8001	0.89588	-0.158623	0.713758	1	down	no
812156	PF3D7_1460100	XM_001348712.1	GO:0020020(food vacuole);GO:0032266(phosphatidylinositol-3-phosphate binding)	00562(Inositol phosphate metabolism);04070(Phosphatidylinositol signaling system);04145(Phagosome)	K00921	EC:2.7.1.150	predicted protein, partial [Micromonas pusilla CCMP1545]	NA	2.8314	3.19486	0.886235	-0.174238	0.713937	1	down	no
812741	PF3D7_0215400	XM_001349623.1	NA	NA	NA	NA		NA	108.421	120.767	0.897765	-0.155591	0.714614	1	down	no
812255	PF3D7_1470600	XM_001348811.2	NA	NA	NA	NA		NA	44.2675	49.3083	0.897769	-0.155583	0.714874	1	down	no
811173	PF3D7_1212100	XM_001350493.1	GO:0020011(apicoplast);GO:0044164(host cell cytosol)	NA	NA	NA		NA	2.56085	2.86828	0.892817	-0.163563	0.715531	1	down	no
811900	PF3D7_1433700	XM_001348456.2	GO:0020011(apicoplast)	NA	NA	NA		NA	0.207748	0.235833	0.880911	-0.182931	0.71554	1	down	no
813694	PF3D7_1326200	XM_001349964.1	NA	NA	NA	NA		NA	3.96596	3.15207	1.25821	0.331367	0.716268	1	up	no
8444980	PF3D7_1016600	XM_002585358.1	GO:0043657(host cell)	NA	NA	NA		NA	14.2221	15.8499	0.897298	-0.156341	0.716318	1	down	no
811828	PF3D7_1426700	XM_001348384.1	GO:0008964(phosphoenolpyruvate carboxylase activity);GO:0015977(carbon fixation)	00620(Pyruvate metabolism);00710(Carbon fixation in photosynthetic organisms)	K01595	EC:4.1.1.31	PREDICTED: phosphoenolpyruvate carboxylase 2 [Tarenaya hassleriana]	NA	49.7081	55.3072	0.898763	-0.153987	0.716503	1	down	no
814145	PF3D7_1332500	XM_001350020.1	GO:0035241(protein-arginine omega-N monomethyltransferase activity)	NA	NA	NA		NA	260.39	289.68	0.898889	-0.153786	0.716756	1	down	no
810290	PF3D7_1013500	XM_001347381.2	GO:0004435(phosphatidylinositol phospholipase C activity);GO:0004629(phospholipase C activity);GO:0006644(phospholipid metabolic process);GO:0035556(intracellular signal transduction)	00562(Inositol phosphate metabolism);04070(Phosphatidylinositol signaling system);04933(AGE-RAGE signaling pathway in diabetic complications)	K05857	EC:3.1.4.11	phosphoinositide phospholipase C 2-like [Physcomitrella patens]	NA	7.19868	5.76042	1.24968	0.321559	0.716996	1	up	no
813942	PF3D7_1311000	XM_001349802.1	GO:0005739(mitochondrion)	NA	NA	NA		NA	75.4048	83.9263	0.898465	-0.154466	0.717337	1	down	no
811430	PF3D7_1239000	XM_001350748.2	GO:0005634(nucleus);GO:0006203(dGTP catabolic process);GO:0008832(dGTPase activity)	NA	NA	NA	hypothetical protein MARPO_0016s0133 [Marchantia polymorpha]	NA	45.3137	36.288	1.24872	0.320454	0.7174	1	up	no
813101	PF3D7_0528800	XM_001351806.3	GO:0005525(GTP binding);GO:0005622(intracellular)	NA	NA	NA		NA	25.4786	20.3984	1.24905	0.32083	0.717435	1	up	no
2655478	PF3D7_0824800	XM_001349240.1	NA	NA	NA	NA		NA	22.7364	18.2055	1.24887	0.320625	0.717496	1	up	no
813579	PF3D7_0930700	XM_001352138.1	NA	NA	NA	NA		NA	2.92442	2.32488	1.25788	0.330995	0.717632	1	up	no
812715	PF3D7_0212700	XM_001349597.1	NA	NA	NA	NA		NA	5.18184	5.77384	0.897468	-0.156067	0.717875	1	down	no
810635	PF3D7_1107200	XM_001347723.3	GO:0016192(vesicle-mediated transport);GO:0043231(intracellular membrane-bounded organelle)	NA	NA	NA		NA	20.9654	23.3111	0.899373	-0.153008	0.718199	1	down	no
811769	PF3D7_1419400	XM_001348325.2	NA	NA	NA	NA		NA	20.3719	16.3237	1.248	0.319614	0.718385	1	up	no
2655091	PF3D7_0710600	XM_001348983.1	GO:0022625(cytosolic large ribosomal subunit)	03010(Ribosome)	K02915	NA	unknown [Lotus japonicus]	NA	3158.18	3509.26	0.899955	-0.152076	0.718535	1	down	no
810745	PF3D7_1119100	XM_001347833.1	GO:0005575(cellular_component);GO:0008168(methyltransferase activity);GO:0016740(transferase activity);GO:0032259(methylation);GO:0052905(tRNA (guanine(9)-N(1))-methyltransferase activity)	NA	NA	NA	TRNA methyltransferase 10 A like [Actinidia chinensis var. chinensis]	NA	24.9605	19.9847	1.24898	0.320749	0.718631	1	up	no
810699	PF3D7_1114200	XM_001347787.2	GO:0005096(GTPase activator activity);GO:0005622(intracellular);GO:0006886(intracellular protein transport);GO:0012505(endomembrane system);GO:0017137(Rab GTPase binding);GO:0031338(regulation of vesicle fusion);GO:0090630(activation of GTPase activity)	NA	NA	NA	hypothetical protein CQW23_06333 [Capsicum baccatum]	NA	142.078	157.885	0.899882	-0.152192	0.718643	1	down	no
811428	PF3D7_1238800	XM_001350746.1	GO:0004467(long-chain fatty acid-CoA ligase activity);GO:0006631(fatty acid metabolic process);GO:0006810(transport)	00061(Fatty acid biosynthesis);00071(Fatty acid degradation);04146(Peroxisome)	K01897	EC:6.2.1.3	long chain acyl-CoA synthetase 4-like [Helianthus annuus]	NA	157.776	175.304	0.900016	-0.151978	0.718696	1	down	no
811593	PF3D7_1401600	XM_001348155.2	GO:0044538(host cell periphery)	NA	NA	NA		NA	657.722	527.3	1.24734	0.318854	0.718895	1	up	no
3885853	PF3D7_0622200	XM_961112.1	GO:0005783(endoplasmic reticulum);GO:0035598(N6-threonylcarbomyladenosine methylthiotransferase activity);GO:0051539(4 iron, 4 sulfur cluster binding)	NA	NA	NA	threonylcarbamoyladenosine tRNA methylthiotransferase-like [Physcomitrella patens]	NA	59.8999	66.5481	0.900098	-0.151845	0.718999	1	down	no
2655145	PF3D7_0723800	XM_001349103.1	NA	NA	NA	NA		NA	0.189504	0.148666	1.2747	0.350154	0.719031	1	up	no
811138	PF3D7_1208500	XM_001350458.1	NA	NA	NA	NA		NA	0.499556	0.395796	1.26216	0.335889	0.71908	1	up	no
2655327	PF3D7_0803000	XM_001349448.1	GO:0000398(mRNA splicing, via spliceosome);GO:0000974(Prp19 complex);GO:0071010(prespliceosome);GO:0071012(catalytic step 1 spliceosome);GO:0071013(catalytic step 2 spliceosome);GO:0071014(post-mRNA release spliceosomal complex)	NA	NA	NA		NA	59.1551	65.7172	0.900147	-0.151768	0.719199	1	down	no
813839	PF3D7_1356700	XM_001350242.1	GO:0006457(protein folding);GO:0051082(unfolded protein binding)	NA	NA	NA	chaperone protein dnaJ A6, chloroplastic [Ziziphus jujuba]	NA	32.7669	36.424	0.899595	-0.152652	0.71973	1	down	no
812930	PF3D7_0512200	XM_001351643.1	GO:0004363(glutathione synthase activity);GO:0005524(ATP binding);GO:0006750(glutathione biosynthetic process);GO:0006979(response to oxidative stress)	00270(Cysteine and methionine metabolism);00480(Glutathione metabolism)	K21456	EC:6.3.2.3	glutathione synthetase, chloroplastic [Prunus persica]	NA	9.8679	7.90266	1.24868	0.320403	0.719873	1	up	no
8444958	PF3D7_1450200	XM_002585422.1	NA	NA	NA	NA		NA	15.7621	12.597	1.25125	0.323374	0.720494	1	up	no
813467	PF3D7_0919100	XM_001352026.1	GO:0005737(cytoplasm)	NA	NA	NA	uncharacterized protein LOC113867785 isoform X1 [Abrus precatorius]	NA	223.436	247.892	0.901346	-0.149847	0.721245	1	down	no
811774	PF3D7_1419900	XM_001348330.2	GO:0003676(nucleic acid binding);GO:0003677(DNA binding);GO:0003723(RNA binding);GO:0003729(mRNA binding);GO:0004519(endonuclease activity);GO:0004521(endoribonuclease activity);GO:0005515(protein binding);GO:0005516(calmodulin binding);GO:0005634(nucleus);GO:0005737(cytoplasm);GO:0005847(mRNA cleavage and polyadenylation specificity factor complex);GO:0006378(mRNA polyadenylation);GO:0006396(RNA…	03015(mRNA surveillance pathway)	K14404	NA	hypothetical protein CBR_g11088 [Chara braunii]	NA	24.4332	27.1096	0.901275	-0.14996	0.721587	1	down	no
811992	PF3D7_1443200	XM_001348548.2	NA	NA	NA	NA		NA	3.49872	2.80021	1.24945	0.32129	0.721593	1	up	no
814066	PF3D7_1315800	XM_001349859.2	GO:0003700(DNA binding transcription factor activity);GO:0005634(nucleus);GO:0006355(regulation of transcription, DNA-templated)	NA	NA	NA		NA	26.8347	21.532	1.24627	0.317618	0.72161	1	up	no
810352	PF3D7_1020000	XM_001347443.1	NA	NA	NA	NA	PREDICTED: RNA-binding protein 34 [Fragaria vesca subsp. vesca]	NA	221.967	246.118	0.901872	-0.149006	0.722172	1	down	no
[truncated: 3,692 more rows]
