# Supplementary material for: Hemozoin: a waste product after heme detoxification?
Source: Parasit Vectors. 2025 Mar 4;18:83. doi: 10.1186/s13071-025-06699-x (PMC11881329; doi:10.1186/s13071-025-06699-x)
Supplement: Supplementary file 1 — Supplementary Material 1. Supplementary files for differential gene expression analysis from 0 to 42 h post-infection across 8 stages. [file 13071_2025_6699_MOESM1_ESM.zip › P. falciparum 3D7WT vs P. falciparum 3D7C580Y 18 h differential gene expression.xlsx]

## Sheet: Sheet1
gene_id	gene_name	transcript_id	GO	KEGG	KO_ENTRY	EC	Description	trans_type	FPKM.3D7_18	FPKM.Z580_18	fc	log2(fc)	pval	qval	regulation	significant
812425	PF3D7_0424900	XM_001351516.1	GO:0000062(fatty-acyl-CoA binding);GO:0006631(fatty acid metabolic process)	NA	NA	NA		NA	6.80546	177.482	0.0383446	-4.70483	2.56762e-10	9.99573e-07	down	yes
9221927	PF3D7_0832000	XM_002808696.1	GO:0020013(modulation by symbiont of host erythrocyte aggregation);GO:0020036(Maurer's cleft)	NA	NA	NA		NA	29.8148	1.11984	26.6242	4.73467	2.69061e-09	3.9355e-06	up	yes
812325	PF3D7_1477200	XM_024473374.1	NA	NA	NA	NA		NA	5.0154	101.06	0.0496278	-4.33271	3.03275e-09	3.9355e-06	down	yes
811061	PF3D7_1200500	XM_001350378.1	GO:0020002(host cell plasma membrane);GO:0020033(antigenic variation)	NA	NA	NA		NA	33.5842	1.50066	22.3795	4.48411	1.02623e-08	9.98781e-06	up	yes
812580	PF3D7_0412700	XM_001351401.1	GO:0020002(host cell plasma membrane);GO:0020013(modulation by symbiont of host erythrocyte aggregation);GO:0020030(infected host cell surface knob);GO:0020033(antigenic variation);GO:0020035(cytoadherence to microvasculature, mediated by symbiont protein);GO:0050839(cell adhesion molecule binding)	NA	NA	NA		NA	137.866	8.14771	16.9208	4.08073	9.01175e-08	7.01655e-05	up	yes
36312488	PF3D7_0701100	XM_024473126.1	GO:0020002(host cell plasma membrane);GO:0020033(antigenic variation)	NA	NA	NA		NA	29.3518	334.996	0.0876183	-3.51262	4.26303e-07	0.0002648	down	yes
813753	PF3D7_1300400	XM_001349705.1	GO:0020002(host cell plasma membrane);GO:0020033(antigenic variation)	NA	NA	NA		NA	8.96814	100.049	0.0896377	-3.47975	5.42482e-07	0.0002648	down	yes
2655006	PF3D7_0713200	XM_001349003.2	GO:0020036(Maurer's cleft)	NA	NA	NA		NA	2.42033	27.7605	0.0871858	-3.51976	5.44156e-07	0.0002648	down	yes
813755	PF3D7_1300200	XM_001349703.1	GO:0020002(host cell plasma membrane);GO:0020033(antigenic variation)	NA	NA	NA		NA	44.4787	3.3106	13.4352	3.74795	8.02689e-07	0.000347208	up	yes
810574	PF3D7_1101100	XM_001347665.1	GO:0020002(host cell plasma membrane);GO:0020033(antigenic variation)	NA	NA	NA		NA	44.3024	3.62055	12.2363	3.6131	1.7152e-06	0.000667729	up	yes
36312543	PF3D7_1200610	XM_024473376.1	NA	NA	NA	NA		NA	96.3232	7.91167	12.1748	3.60583	1.93308e-06	0.000684135	up	yes
813141	PF3D7_0100300	XM_001350902.1	GO:0005515(protein binding);GO:0020002(host cell plasma membrane);GO:0020013(modulation by symbiont of host erythrocyte aggregation);GO:0020030(infected host cell surface knob);GO:0020033(antigenic variation);GO:0020035(cytoadherence to microvasculature, mediated by symbiont protein);GO:0050839(cell adhesion molecule binding)	NA	NA	NA		NA	1.0838	8.40502	0.128946	-2.95516	1.2275e-05	0.0039822	down	yes
811060	PF3D7_1200600	XM_001350379.1	GO:0020002(host cell plasma membrane);GO:0020013(modulation by symbiont of host erythrocyte aggregation);GO:0020030(infected host cell surface knob);GO:0020033(antigenic variation);GO:0020035(cytoadherence to microvasculature, mediated by symbiont protein);GO:0046789(host cell surface receptor binding);GO:0050839(cell adhesion molecule binding)	NA	NA	NA		NA	242.635	26.5702	9.13184	3.19091	1.69253e-05	0.00506848	up	yes
813287	PF3D7_0115600	XM_001351042.1	GO:0020002(host cell plasma membrane);GO:0020033(antigenic variation)	NA	NA	NA		NA	196.852	1367.14	0.143989	-2.79597	2.64948e-05	0.00736745	down	yes
812324	PF3D7_1477100	XM_024473373.1	GO:0020011(apicoplast)	NA	NA	NA		NA	12.5572	78.1872	0.160605	-2.63841	6.64879e-05	0.0157243	down	yes
3885923	PF3D7_0610700	XM_961003.3	NA	NA	NA	NA		NA	60.1825	7.60087	7.91785	2.98511	6.73929e-05	0.0157243	up	yes
812529	PF3D7_0402000	XM_001351298.1	GO:0005515(protein binding);GO:0020005(symbiont-containing vacuole membrane)	NA	NA	NA		NA	1616.34	211.447	7.6442	2.93437	6.86651e-05	0.0157243	up	yes
4794192	PF3D7_0732900	XM_001349182.1	GO:0020002(host cell plasma membrane);GO:0020033(antigenic variation)	NA	NA	NA		NA	48.868	6.75309	7.23639	2.85527	0.000111331	0.0240784	up	yes
3885828	PF3D7_0632400	XM_961211.1	GO:0020002(host cell plasma membrane);GO:0020033(antigenic variation)	NA	NA	NA		NA	23.1567	3.48996	6.63526	2.73015	0.000226771	0.0464641	up	yes
814563	PF3D7_0324800	XM_001351281.1	GO:0020002(host cell plasma membrane);GO:0020033(antigenic variation)	NA	NA	NA		NA	12.1666	1.86511	6.52323	2.70559	0.000278498	0.0542095	up	yes
810174	PF3D7_1001200	XM_001347265.1	GO:0000062(fatty-acyl-CoA binding);GO:0006631(fatty acid metabolic process)	NA	NA	NA	PREDICTED: acyl-CoA-binding domain-containing protein 1-like [Malus domestica]	NA	125.51	19.7043	6.36967	2.67122	0.000293661	0.0544392	up	yes
9221933	PF3D7_0832200.1	XM_002808694.1;XM_002808695.1	GO:0044164(host cell cytosol);GO:0044164(host cell cytosol)	NA	NA	NA		NA	140.368	23.6056	5.94639	2.57201	0.000451975	0.079979	up	yes
4794210	PF3D7_1300500	XM_001349706.1	GO:0020002(host cell plasma membrane);GO:0020033(antigenic variation)	NA	NA	NA		NA	1.49921	7.32963	0.204541	-2.28954	0.000487004	0.0824307	down	yes
812681	PF3D7_0208900	XM_001349563.1	GO:0009986(cell surface)	NA	NA	NA		NA	0.130241	0.594971	0.218903	-2.19164	0.000964337	0.156423	down	yes
3885990	PF3D7_0600200	XM_960904.1	GO:0020002(host cell plasma membrane);GO:0020013(modulation by symbiont of host erythrocyte aggregation);GO:0020030(infected host cell surface knob);GO:0020033(antigenic variation);GO:0020035(cytoadherence to microvasculature, mediated by symbiont protein);GO:0050839(cell adhesion molecule binding)	NA	NA	NA		NA	2.26565	0.422359	5.36428	2.42338	0.00103191	0.160689	up	yes
3885778	PF3D7_0613000.1	XM_961024.2;XM_024473108.1;XM_024473109.1	NA	NA	NA	NA		NA	18.9755	3.4927	5.4329	2.44172	0.00107807	0.161421	up	yes
9221961	PF3D7_0700200	XM_002808859.1	GO:0020002(host cell plasma membrane);GO:0020033(antigenic variation)	NA	NA	NA		NA	121.855	23.8507	5.1091	2.35307	0.00130239	0.187785	up	yes
813140	PF3D7_0100200	XM_001350901.1	GO:0020002(host cell plasma membrane);GO:0020033(antigenic variation)	NA	NA	NA		NA	46.6156	9.19539	5.06945	2.34183	0.00141818	0.197177	up	yes
811048	PF3D7_1149900	XM_001348136.1	GO:0020013(modulation by symbiont of host erythrocyte aggregation);GO:0020036(Maurer's cleft)	NA	NA	NA		NA	86.8531	17.6059	4.93317	2.30252	0.0016621	0.219668	up	yes
812333	PF3D7_1478000	XM_001348889.1	GO:0020011(apicoplast)	NA	NA	NA		NA	10.6564	42.3096	0.251867	-1.98927	0.00169279	0.219668	down	yes
9222008	PF3D7_1370300	XM_002809070.1	GO:0020036(Maurer's cleft)	NA	NA	NA		NA	355.151	1361.63	0.260827	-1.93883	0.00204984	0.257421	down	yes
2655114	PF3D7_0716900	XM_001349036.1	GO:0005215(transporter activity);GO:0006810(transport);GO:0016020(membrane)	NA	NA	NA		NA	5.18473	1.06765	4.85619	2.27983	0.00257131	0.3083	up	yes
813798	PF3D7_1347900	XM_001350156.1	NA	NA	NA	NA		NA	1.13839	0.237472	4.79377	2.26116	0.00261339	0.3083	up	yes
812870	PF3D7_0501400	XM_001351537.2	NA	NA	NA	NA		NA	51.5197	189.338	0.272104	-1.87777	0.00270595	0.309832	down	yes
812549	PF3D7_0400700	XM_001351287.1	GO:0020002(host cell plasma membrane);GO:0020033(antigenic variation)	NA	NA	NA		NA	4.23322	0.929926	4.55221	2.18657	0.00390733	0.434607	up	yes
811951	PF3D7_1439000	XM_001348507.1	GO:0005886(plasma membrane);GO:0006825(copper ion transport);GO:0020002(host cell plasma membrane)	NA	NA	NA	hypothetical protein MARPO_0011s0109 [Marchantia polymorpha]	NA	9.03181	2.05005	4.40565	2.13935	0.00428455	0.463326	up	yes
810562	PF3D7_1041200	XM_001347653.1	GO:0020002(host cell plasma membrane);GO:0020033(antigenic variation)	NA	NA	NA		NA	40.5162	9.6971	4.17817	2.06287	0.00489643	0.515184	up	yes
810762	PF3D7_1120800	XM_001347850.1	NA	NA	NA	NA		NA	26.5372	6.3421	4.18429	2.06498	0.00578075	0.573599	up	yes
811140	PF3D7_1208700	XM_001350460.1	NA	NA	NA	NA		NA	4.13084	0.972633	4.24707	2.08647	0.00585874	0.573599	up	yes
811438	PF3D7_1239800	XM_001350756.1	NA	NA	NA	NA		NA	0.464342	0.112099	4.14225	2.05041	0.00589364	0.573599	up	yes
9221930	PF3D7_0833400	XM_002808683.1	GO:0020002(host cell plasma membrane);GO:0020033(antigenic variation)	NA	NA	NA		NA	21.4646	5.38812	3.98368	1.9941	0.00682227	0.647783	up	yes
813146	PF3D7_0100900	XM_001350907.1	GO:0020002(host cell plasma membrane);GO:0020033(antigenic variation)	NA	NA	NA		NA	13.45	3.43761	3.91261	1.96813	0.00779245	0.722286	up	yes
3885795	PF3D7_0617600	XM_961068.1	GO:0020013(modulation by symbiont of host erythrocyte aggregation);GO:0020036(Maurer's cleft)	NA	NA	NA		NA	139.521	36.2659	3.84716	1.9438	0.00799519	0.723844	up	yes
3885991	PF3D7_0600300	XM_960905.1	GO:0020002(host cell plasma membrane);GO:0020033(antigenic variation)	NA	NA	NA		NA	18.3269	4.77709	3.83641	1.93976	0.00849905	0.749398	up	yes
812613	PF3D7_0201700	XM_001349495.1	GO:0033643(host cell part)	04141(Protein processing in endoplasmic reticulum)	K09517	NA	PREDICTED: chaperone protein dnaJ 10-like isoform X1 [Oryza brachyantha]	NA	5.23238	16.0129	0.326761	-1.61369	0.00866245	0.749398	down	yes
813627	PF3D7_0935900	XM_001352187.1	GO:0005515(protein binding);GO:0005737(cytoplasm);GO:0020036(Maurer's cleft);GO:0030430(host cell cytoplasm);GO:0033644(host cell membrane)	NA	NA	NA		NA	638.294	1914.6	0.333383	-1.58475	0.00954145	0.807497	down	yes
3885796	PF3D7_0617700	XM_961069.1	GO:0020002(host cell plasma membrane);GO:0020033(antigenic variation)	NA	NA	NA		NA	6.7745	1.77682	3.81271	1.93082	0.0102377	0.847987	up	yes
2655122	PF3D7_0719500	XM_024473140.1	GO:0016020(membrane);GO:0016021(integral component of membrane)	NA	NA	NA	PREDICTED: ALA-interacting subunit 3 [Camelina sativa]	NA	2.74505	0.716671	3.83027	1.93745	0.0115387	0.862063	up	yes
812766	PF3D7_0217900	XM_001349648.1	NA	NA	NA	NA		NA	5.46403	1.48083	3.68984	1.88356	0.0116772	0.862063	up	yes
811492	PF3D7_1245900	XM_001350808.1	NA	NA	NA	NA		NA	5.74339	1.54199	3.72466	1.89711	0.0121803	0.862063	up	yes
811259	PF3D7_1221500	XM_001350577.1	NA	NA	NA	NA		NA	3.99435	1.09784	3.63836	1.86329	0.0122272	0.862063	up	yes
813631	PF3D7_0936300	XM_001352191.1	GO:0030430(host cell cytoplasm)	NA	NA	NA		NA	469.11	1346.45	0.348405	-1.52116	0.0123492	0.862063	down	yes
8444958	PF3D7_1450200	XM_002585422.1	NA	NA	NA	NA		NA	10.4993	2.79737	3.75327	1.90815	0.012378	0.862063	up	yes
814561	PF3D7_0324600	XM_001351280.1	GO:0020013(modulation by symbiont of host erythrocyte aggregation);GO:0020036(Maurer's cleft)	NA	NA	NA		NA	26.0638	7.25677	3.59166	1.84465	0.0123944	0.862063	up	yes
814110	PF3D7_1324600	XM_001349950.1	GO:0016020(membrane)	NA	NA	NA		NA	1.23318	0.336824	3.66119	1.87231	0.0126363	0.862063	up	yes
810841	PF3D7_1128300	XM_001347929.1	GO:0003872(6-phosphofructokinase activity);GO:0005945(6-phosphofructokinase complex);GO:0006096(glycolytic process)	00010(Glycolysis / Gluconeogenesis);00030(Pentose phosphate pathway);00051(Fructose and mannose metabolism)	K00895	EC:2.7.1.90	Phosphofructokinase domain-containing protein [Cinnamomum micranthum f. kanehirae]	NA	1.90009	0.524956	3.61952	1.8558	0.0127702	0.862063	up	yes
811921	PF3D7_1435800	XM_001348477.1	GO:0005739(mitochondrion)	NA	NA	NA	uncharacterized protein A4U43_C04F14710 [Asparagus officinalis]	NA	3.33331	0.907887	3.6715	1.87637	0.0128022	0.862063	up	yes
810586	PF3D7_1102200	XM_001347674.1	GO:0006457(protein folding);GO:0030430(host cell cytoplasm);GO:0051082(unfolded protein binding)	04141(Protein processing in endoplasmic reticulum)	K09517	NA	Chaperone protein dnaJ 10 [Mucuna pruriens]	NA	1.44572	4.21659	0.342866	-1.54428	0.0128435	0.862063	down	yes
811309	PF3D7_1226600	XM_001350627.1	GO:0005634(nucleus);GO:0006275(regulation of DNA replication);GO:0030337(DNA polymerase processivity factor activity);GO:0043626(PCNA complex);GO:0051259(protein complex oligomerization)	03030(DNA replication);03410(Base excision repair);03420(Nucleotide excision repair);03430(Mismatch repair)	K04802	NA	proliferating cell nuclear antigen-like [Dendrobium catenatum]	NA	55.6484	15.7033	3.54373	1.82527	0.0130811	0.863129	up	yes
813929	PF3D7_1308500	XM_001349776.1	GO:0010264(myo-inositol hexakisphosphate biosynthetic process)	NA	NA	NA	P-loop NTPase domain-containing protein LPA1 homolog 2-like [Helianthus annuus]	NA	4.54309	1.24524	3.64837	1.86725	0.0136833	0.887819	up	yes
814241	PF3D7_1353200	XM_001350208.1	GO:0020036(Maurer's cleft)	NA	NA	NA		NA	277.232	766.985	0.361457	-1.4681	0.015263	0.933894	down	yes
813288	PF3D7_0115700	XM_001351043.1	GO:0020002(host cell plasma membrane);GO:0020013(modulation by symbiont of host erythrocyte aggregation);GO:0020030(infected host cell surface knob);GO:0020033(antigenic variation);GO:0020035(cytoadherence to microvasculature, mediated by symbiont protein);GO:0046789(host cell surface receptor binding);GO:0050839(cell adhesion molecule binding)	NA	NA	NA		NA	0.219053	0.628268	0.348662	-1.5201	0.0152671	0.933894	down	yes
812487	PF3D7_0403500	XM_001351310.1	GO:0000502(proteasome complex);GO:0016579(protein deubiquitination)	NA	NA	NA	Ubiquitin-specific protease [Handroanthus impetiginosus]	NA	3.83209	1.07715	3.55764	1.83092	0.0154997	0.933894	up	yes
9221997	PF3D7_1372000	XM_002809078.1	GO:0020011(apicoplast)	NA	NA	NA		NA	76.1282	208.996	0.364257	-1.45697	0.0159572	0.933894	down	yes
811583	PF3D7_1255200	XM_001350899.1	GO:0020002(host cell plasma membrane);GO:0020013(modulation by symbiont of host erythrocyte aggregation);GO:0020030(infected host cell surface knob);GO:0020033(antigenic variation);GO:0020035(cytoadherence to microvasculature, mediated by symbiont protein);GO:0046789(host cell surface receptor binding);GO:0050839(cell adhesion molecule binding)	NA	NA	NA		NA	1.21454	3.33613	0.364057	-1.45776	0.0163343	0.933894	down	yes
2655182	PF3D7_0732000	XM_001349175.1	GO:0020013(modulation by symbiont of host erythrocyte aggregation);GO:0020036(Maurer's cleft)	NA	NA	NA		NA	11.6876	3.38692	3.4508	1.78693	0.0165312	0.933894	up	yes
811009	PF3D7_1145500	XM_001348097.2	GO:0005215(transporter activity);GO:0005524(ATP binding);GO:0005739(mitochondrion);GO:0006810(transport);GO:0016021(integral component of membrane);GO:0020011(apicoplast);GO:0042626(ATPase activity, coupled to transmembrane movement of substances)	NA	NA	NA	PREDICTED: ABC transporter B family member 27-like [Capsicum annuum]	NA	3.26397	0.945477	3.45219	1.78751	0.0166186	0.933894	up	yes
812618	PF3D7_0202200	XM_001349500.1	GO:0016021(integral component of membrane);GO:0020036(Maurer's cleft);GO:0030430(host cell cytoplasm)	NA	NA	NA		NA	10.3486	28.2664	0.366111	-1.44965	0.016878	0.933894	down	yes
810400	PF3D7_1024900	XM_001347491.1	NA	NA	NA	NA		NA	1.80931	0.526899	3.43388	1.77984	0.017226	0.933894	up	yes
3885818	PF3D7_0631400	XM_961202.2	GO:0020036(Maurer's cleft)	NA	NA	NA		NA	12.9384	3.7845	3.41879	1.77348	0.0173908	0.933894	up	yes
9221773	PF3D7_0316300.1	XM_001351197.1;XM_002808581.1	GO:0008152(metabolic process);GO:0016462(pyrophosphatase activity);GO:0016462(pyrophosphatase activity)	00190(Oxidative phosphorylation);00190(Oxidative phosphorylation)	K01507	EC:3.6.1.1	hypothetical protein AALP_AA8G092500 [Arabis alpina]	NA	28.7833	8.56386	3.36102	1.7489	0.0177327	0.933894	up	yes
814265	PF3D7_1356400	XM_001350239.1	GO:0000159(protein phosphatase type 2A complex);GO:0007165(signal transduction)	03015(mRNA surveillance pathway)	K11583	NA	hypothetical protein CBR_g22338 [Chara braunii]	NA	1.51704	0.435475	3.48365	1.8006	0.0177746	0.933894	up	yes
810862	PF3D7_1130500	XM_001347950.1	NA	NA	NA	NA		NA	2.99467	0.881083	3.39885	1.76505	0.0180776	0.933894	up	yes
810549	PF3D7_1039900	XM_001347640.1	GO:0020036(Maurer's cleft)	NA	NA	NA		NA	6.38906	17.2201	0.371024	-1.43042	0.0185808	0.933894	down	yes
3885768	PF3D7_0630300	XM_961192.1	GO:0003887(DNA-directed DNA polymerase activity);GO:0006261(DNA-dependent DNA replication);GO:0008622(epsilon DNA polymerase complex)	00230(Purine metabolism);00240(Pyrimidine metabolism);03030(DNA replication);03410(Base excision repair);03420(Nucleotide excision repair)	K02324	EC:2.7.7.7	PREDICTED: DNA polymerase epsilon catalytic subunit A-like isoform X1 [Fragaria vesca subsp. vesca]	NA	1.06186	0.314673	3.37447	1.75466	0.01861	0.933894	up	yes
811982	PF3D7_1442200	XM_001348538.1	GO:0003924(GTPase activity);GO:0005525(GTP binding);GO:0005737(cytoplasm);GO:0005739(mitochondrion)	NA	NA	NA	GTP-binding protein [Klebsormidium nitens]	NA	2.2113	0.653795	3.38225	1.75798	0.0189276	0.933894	up	yes
813688	PF3D7_1325500	XM_001349958.1	NA	NA	NA	NA		NA	6.6475	1.98509	3.34872	1.74361	0.0189411	0.933894	up	yes
810473	PF3D7_1032400	XM_001347564.2	GO:0003824(catalytic activity);GO:0005783(endoplasmic reticulum);GO:0006506(GPI anchor biosynthetic process)	00563(Glycosylphosphatidylinositol(GPI)-anchor biosynthesis)	K03857	EC:2.4.1.198	phosphatidylinositol N-acetylglucosaminyltransferase subunit A isoform X1 [Morus notabilis]	NA	2.80556	0.812177	3.45437	1.78842	0.019051	0.933894	up	yes
811693	PF3D7_1411400	XM_001348249.3	GO:0003678(DNA helicase activity);GO:0003887(DNA-directed DNA polymerase activity);GO:0003896(DNA primase activity);GO:0005515(protein binding);GO:0008408(3'-5' exonuclease activity);GO:0020011(apicoplast)	NA	NA	NA	hypothetical protein BHE74_00000975 [Ensete ventricosum]	NA	0.579836	0.168445	3.44229	1.78337	0.01918	0.933894	up	yes
811500	PF3D7_1246700	XM_001350816.1	NA	NA	NA	NA		NA	12.3854	3.72565	3.32436	1.73308	0.0193612	0.933894	up	yes
812066	PF3D7_1450900	XM_001348622.1	GO:0003985(acetyl-CoA C-acetyltransferase activity);GO:0006631(fatty acid metabolic process)	00620(Pyruvate metabolism);00630(Glyoxylate and dicarboxylate metabolism);00640(Propanoate metabolism);00650(Butanoate metabolism);00071(Fatty acid degradation);00072(Synthesis and degradation of ketone bodies);00280(Valine, leucine and isoleucine degradation);00310(Lysine degradation);00380(Tryptophan metabolism);00900(Terpenoid backbone biosynthesis)	K00626	EC:2.3.1.9	PREDICTED: acetyl-CoA acetyltransferase, cytosolic 1-like [Brassica rapa]	NA	4.41288	1.29943	3.39602	1.76384	0.0194638	0.933894	up	yes
4794198	PF3D7_0800400	XM_001349475.2	GO:0020002(host cell plasma membrane);GO:0020033(antigenic variation)	NA	NA	NA		NA	5.33703	1.58413	3.36905	1.75234	0.0197039	0.933894	up	yes
9221949	PF3D7_0700800	XM_002808854.1	GO:0016021(integral component of membrane);GO:0020036(Maurer's cleft);GO:0042000(translocation of peptides or proteins into host)	NA	NA	NA		NA	27.2098	8.23218	3.3053	1.72478	0.019914	0.933894	up	yes
813160	PF3D7_0102300	XM_001350919.1	NA	NA	NA	NA		NA	29.0201	8.7734	3.30774	1.72585	0.0205875	0.933894	up	yes
811047	PF3D7_1149800	XM_001348135.1	GO:0020002(host cell plasma membrane);GO:0020033(antigenic variation)	NA	NA	NA		NA	28.3011	8.71321	3.24807	1.69958	0.021636	0.933894	up	yes
3885863	PF3D7_0623300	XM_961122.2	NA	NA	NA	NA		NA	10.1656	3.07561	3.30523	1.72475	0.02183	0.933894	up	yes
812699	PF3D7_0211100	XM_001349581.1	NA	NA	NA	NA		NA	1.55069	0.470894	3.29308	1.71944	0.0221015	0.933894	up	yes
812550	PF3D7_0400300	XM_001351284.1	GO:0020002(host cell plasma membrane);GO:0020033(antigenic variation)	NA	NA	NA		NA	20.952	6.47629	3.23519	1.69385	0.0223054	0.933894	up	yes
811997	PF3D7_1443700	XM_001348553.1	GO:0004140(dephospho-CoA kinase activity);GO:0015937(coenzyme A biosynthetic process);GO:0020011(apicoplast)	00770(Pantothenate and CoA biosynthesis)	K00859	EC:2.7.1.24	dephospho-CoA kinase [Vigna unguiculata]	NA	5.70162	1.725	3.30528	1.72477	0.0226135	0.933894	up	yes
810871	PF3D7_1131400	XM_001347959.1	GO:0020011(apicoplast)	NA	NA	NA		NA	1.65619	0.508993	3.25386	1.70215	0.0229144	0.933894	up	yes
811635	PF3D7_1405600	XM_001348190.1	GO:0004748(ribonucleoside-diphosphate reductase activity, thioredoxin disulfide as acceptor);GO:0006260(DNA replication)	00230(Purine metabolism);00240(Pyrimidine metabolism);00480(Glutathione metabolism)	K10808	EC:1.17.4.1	ribonucleoside-diphosphate reductase small chain isoform A [Chlorella sorokiniana]	NA	35.1354	10.9512	3.20837	1.68184	0.0229169	0.933894	up	yes
3885831	PF3D7_0632700	XM_961213.1	GO:0020002(host cell plasma membrane)	NA	NA	NA		NA	41.0662	12.8231	3.20253	1.67921	0.0230348	0.933894	up	yes
810568	PF3D7_1101800	XM_001347671.1	GO:0020036(Maurer's cleft)	NA	NA	NA	DNAJ heat shock N-terminal domain-containing protein [Arabidopsis thaliana]	NA	1.94068	5.14274	0.377364	-1.40597	0.0230429	0.933894	down	yes
812115	PF3D7_1456000	XM_001348671.1	GO:0020011(apicoplast)	NA	NA	NA		NA	1.229	0.378332	3.24846	1.69976	0.0239821	0.933894	up	yes
811174	PF3D7_1212200	XM_001350494.1	NA	NA	NA	NA		NA	2.05198	0.628452	3.26514	1.70714	0.0241114	0.933894	up	yes
810585	PF3D7_1100100	XM_001347655.1	GO:0020002(host cell plasma membrane);GO:0020013(modulation by symbiont of host erythrocyte aggregation);GO:0020030(infected host cell surface knob);GO:0020033(antigenic variation);GO:0020035(cytoadherence to microvasculature, mediated by symbiont protein);GO:0046789(host cell surface receptor binding);GO:0050839(cell adhesion molecule binding)	NA	NA	NA		NA	6.66029	16.9545	0.392833	-1.34801	0.0242742	0.933894	down	yes
814465	PF3D7_0315200	XM_001351185.1	GO:0002312(B cell activation involved in immune response);GO:0020009(microneme);GO:0030260(entry into host cell);GO:0034235(GPI anchor binding);GO:0043395(heparan sulfate proteoglycan binding)	NA	NA	NA		NA	0.21992	0.579807	0.379299	-1.39859	0.0244752	0.933894	down	yes
813767	PF3D7_1341600	XM_001350101.1	GO:0004584(dolichyl-phosphate-mannose-glycolipid alpha-mannosyltransferase activity);GO:0005783(endoplasmic reticulum);GO:0006506(GPI anchor biosynthetic process)	00563(Glycosylphosphatidylinositol(GPI)-anchor biosynthesis)	K05286	EC:2.4.1.-	hypothetical protein B456_010G092100 [Gossypium raimondii]	NA	1.68753	0.516133	3.26956	1.7091	0.0246814	0.933894	up	yes
814287	PF3D7_1361700	XM_001350292.1	GO:0004129(cytochrome-c oxidase activity)	00190(Oxidative phosphorylation)	K02261	NA	cytochrome c oxidase subunit 2 (mitochondrion) [Gloeotilopsis planctonica]	NA	5.3833	1.65133	3.25997	1.70486	0.0248497	0.933894	up	yes
9221999	PF3D7_1372200	XM_002809080.1	GO:0020020(food vacuole)	NA	NA	NA		NA	5620.79	14101.3	0.398602	-1.32698	0.0260949	0.933894	down	yes
9221889	PF3D7_0831800	XM_002808697.2	GO:0020020(food vacuole)	NA	NA	NA		NA	10254.6	25692.9	0.399122	-1.3251	0.0262766	0.933894	down	yes
812291	PF3D7_1474100	XM_001348847.1	GO:0000315(organellar large ribosomal subunit);GO:0003735(structural constituent of ribosome);GO:0005739(mitochondrion);GO:0006412(translation)	03010(Ribosome)	K02887	NA	putative 50S ribosomal protein L20 [Coccomyxa subellipsoidea C-169]	NA	34.9298	11.0808	3.15228	1.6564	0.0262893	0.933894	up	yes
811502	PF3D7_1246900	XM_001350818.1	GO:0004674(protein serine/threonine kinase activity);GO:0004683(calmodulin-dependent protein kinase activity);GO:0005524(ATP binding);GO:0005737(cytoplasm);GO:0020007(apical complex);GO:0035091(phosphatidylinositol binding);GO:0043274(phospholipase binding);GO:0046777(protein autophosphorylation)	NA	NA	NA	serine/threonine protein kinase [Klebsormidium nitens]	NA	1.71343	0.533621	3.21094	1.683	0.0280797	0.933894	up	yes
811577	PF3D7_1254600	XM_001350893.2	GO:0020013(modulation by symbiont of host erythrocyte aggregation);GO:0020036(Maurer's cleft)	NA	NA	NA		NA	24.5981	7.93508	3.09992	1.63223	0.0281131	0.933894	up	yes
813030	PF3D7_0521400	XM_001351736.1	GO:0020011(apicoplast)	NA	NA	NA		NA	4.42859	1.41523	3.12924	1.64581	0.0281449	0.933894	up	yes
810409	PF3D7_1025600	XM_001347500.1	GO:0005507(copper ion binding);GO:0005739(mitochondrion);GO:0005758(mitochondrial intermembrane space);GO:0006825(copper ion transport);GO:0016531(copper chaperone activity);GO:0033617(mitochondrial respiratory chain complex IV assembly);GO:0046872(metal ion binding)	00190(Oxidative phosphorylation)	K02260	NA	cytochrome c oxidase copper chaperone 2 [Morus notabilis]	NA	20.2278	6.40021	3.16048	1.66015	0.0283472	0.933894	up	yes
812987	PF3D7_0517200	XM_001351693.1	NA	NA	NA	NA		NA	0.647958	1.65442	0.391652	-1.35235	0.0285635	0.933894	down	yes
813408	PF3D7_0913100	XM_001351967.2	NA	NA	NA	NA		NA	2.35312	0.746296	3.15307	1.65676	0.0288382	0.933894	up	yes
813624	PF3D7_0935600	XM_001352184.1	NA	NA	NA	NA		NA	47.0165	115.743	0.406213	-1.29969	0.0289417	0.933894	down	yes
3885711	PF3D7_0604900	XM_960946.1	NA	NA	NA	NA		NA	12.6937	3.99957	3.17377	1.6662	0.0289494	0.933894	up	yes
814022	PF3D7_1308100	XM_001349772.1	GO:0003677(DNA binding);GO:0003700(DNA binding transcription factor activity);GO:0006355(regulation of transcription, DNA-templated)	NA	NA	NA		NA	13.6879	4.38521	3.12137	1.64218	0.0293329	0.933894	up	yes
814033	PF3D7_1309800	XM_001349790.1	NA	NA	NA	NA		NA	31.3109	10.2175	3.06444	1.61562	0.0294019	0.933894	up	yes
811527	PF3D7_1249500	XM_001350843.1	GO:0005507(copper ion binding)	NA	NA	NA	protein CutA, chloroplastic [Rosa chinensis]	NA	9.37017	2.97908	3.14532	1.65321	0.0296259	0.933894	up	yes
814058	PF3D7_1314200	XM_001349842.1	GO:0005730(nucleolus);GO:0007004(telomere maintenance via telomerase);GO:0032203(telomere formation via telomerase)	NA	NA	NA		NA	0.513003	0.162631	3.1544	1.65736	0.0300372	0.933894	up	yes
2655044	PF3D7_0716500	XM_002808730.1	NA	NA	NA	NA		NA	10.5183	3.42634	3.06984	1.61816	0.0300739	0.933894	up	yes
810802	PF3D7_1124400	XM_001347890.2	GO:0000290(deadenylation-dependent decapping of nuclear-transcribed mRNA);GO:0000339(RNA cap binding);GO:0000932(P-body);GO:0005634(nucleus)	03040(Spliceosome);03018(RNA degradation)	K12627	NA	hypothetical protein CHLNCDRAFT_132948 [Chlorella variabilis]	NA	22.8202	7.39429	3.08619	1.62583	0.030285	0.933894	up	yes
813348	PF3D7_0907100	XM_001351907.1	NA	NA	NA	NA		NA	1.36711	0.438906	3.11481	1.63914	0.0303824	0.933894	up	yes
813628	PF3D7_0936000	XM_002808943.1	NA	NA	NA	NA		NA	323.064	786.83	0.41059	-1.28423	0.0306043	0.933894	down	yes
8445043	PF3D7_1422000	XM_002585409.1	NA	NA	NA	NA		NA	18.7108	6.03323	3.1013	1.63287	0.0309487	0.933894	up	yes
813165	PF3D7_0102800	XM_024473203.1	NA	NA	NA	NA		NA	1.79601	0.563979	3.18454	1.67109	0.0310405	0.933894	up	yes
810763	PF3D7_1120900	XM_001347851.1	GO:0005515(protein binding);GO:0005634(nucleus);GO:0005737(cytoplasm)	NA	NA	NA		NA	11.2808	3.59596	3.13708	1.64942	0.03106	0.933894	up	yes
2654971	PF3D7_0701900	XM_001348918.1	NA	NA	NA	NA		NA	3.82175	9.30379	0.410773	-1.28359	0.0312644	0.933894	down	yes
811900	PF3D7_1433700	XM_001348456.2	GO:0020011(apicoplast)	NA	NA	NA		NA	1.27156	0.412981	3.07899	1.62246	0.031278	0.933894	up	yes
2655439	PF3D7_0814500	XM_001349343.1	NA	NA	NA	NA		NA	0.610461	1.52334	0.400739	-1.31927	0.0314275	0.933894	down	yes
810218	PF3D7_1005900	XM_001347309.1	GO:0020011(apicoplast)	NA	NA	NA		NA	1.71088	0.53915	3.1733	1.66598	0.0316571	0.933894	up	yes
811930	PF3D7_1436800	XM_001348486.1	GO:0004252(serine-type endopeptidase activity);GO:0006508(proteolysis);GO:0020011(apicoplast)	NA	NA	NA	predicted protein, partial [Micromonas commoda]	NA	5.48218	1.76421	3.10744	1.63573	0.0321926	0.933894	up	yes
810666	PF3D7_1111100	XM_001347754.1	GO:0005663(DNA replication factor C complex);GO:0006260(DNA replication);GO:0006271(DNA strand elongation involved in DNA replication)	03030(DNA replication);03420(Nucleotide excision repair);03430(Mismatch repair)	K10756	NA	P-loop containing nucleoside triphosphate hydrolase protein [Coccomyxa subellipsoidea C-169]	NA	20.7536	6.88588	3.01394	1.59165	0.0323953	0.933894	up	yes
2654990	PF3D7_0730500	XM_001349165.1	NA	NA	NA	NA		NA	1.59374	0.526495	3.02707	1.59792	0.0323994	0.933894	up	yes
9221922	PF3D7_0833100	XM_002808685.1	GO:0020002(host cell plasma membrane);GO:0020033(antigenic variation)	NA	NA	NA		NA	1.64441	4.06962	0.404069	-1.30733	0.032468	0.933894	down	yes
812120	PF3D7_1456500	XM_001348676.1	NA	NA	NA	NA		NA	2.99409	0.994421	3.01089	1.59019	0.0324773	0.933894	up	yes
811202	PF3D7_1215400	XM_001350522.1	NA	NA	NA	NA		NA	4.37566	1.44151	3.03546	1.60192	0.0327112	0.933894	up	yes
813660	PF3D7_1320300	XM_002808976.1	NA	NA	NA	NA		NA	2.39387	0.780264	3.06803	1.61731	0.0330353	0.933894	up	yes
813194	PF3D7_0105800	XM_001350953.1	NA	NA	NA	NA		NA	2.52184	0.826674	3.05059	1.60909	0.0333689	0.933894	up	yes
9221966	PF3D7_0907000	XM_002808873.1	NA	NA	NA	NA		NA	26.1898	8.62602	3.03614	1.60224	0.0334838	0.933894	up	yes
2655305	PF3D7_0800300	XM_001349476.1	GO:0020002(host cell plasma membrane);GO:0020013(modulation by symbiont of host erythrocyte aggregation);GO:0020030(infected host cell surface knob);GO:0020033(antigenic variation);GO:0020035(cytoadherence to microvasculature, mediated by symbiont protein);GO:0050839(cell adhesion molecule binding)	NA	NA	NA		NA	0.972015	0.320754	3.03041	1.59951	0.0336753	0.933894	up	yes
813738	PF3D7_1336600	XM_001350058.1	NA	NA	NA	NA		NA	16.2434	5.28792	3.07179	1.61908	0.0337576	0.933894	up	yes
812117	PF3D7_1456200	XM_001348673.1	NA	NA	NA	NA		NA	1.8783	0.614728	3.0555	1.61141	0.0338625	0.933894	up	yes
813766	PF3D7_1304000	XM_002808949.1	GO:0000793(condensed chromosome);GO:0000799(nuclear condensin complex);GO:0003682(chromatin binding);GO:0005634(nucleus);GO:0005737(cytoplasm);GO:0007076(mitotic chromosome condensation);GO:0044547(DNA topoisomerase binding);GO:0051301(cell division);GO:0072587(DNA topoisomerase (ATP-hydrolyzing) activator activity)	NA	NA	NA	condensin complex subunit 2-like [Cynara cardunculus var. scolymus]	NA	1.7752	0.582607	3.04699	1.60739	0.0338625	0.933894	up	yes
9221834	PF3D7_0114100	XM_002808569.1	GO:0016021(integral component of membrane);GO:0020036(Maurer's cleft);GO:0042000(translocation of peptides or proteins into host)	NA	NA	NA		NA	13.7466	4.5467	3.02342	1.59618	0.0338963	0.933894	up	yes
814038	PF3D7_1311100	XM_001349803.1	NA	NA	NA	NA		NA	1.64488	4.00954	0.410242	-1.28545	0.0341416	0.933894	down	yes
811643	PF3D7_1406400	XM_001348198.1	GO:0003676(nucleic acid binding);GO:0020011(apicoplast)	NA	NA	NA		NA	3.36427	1.10847	3.03505	1.60172	0.0341868	0.933894	up	yes
811981	PF3D7_1442000	XM_001348537.1	GO:0003924(GTPase activity);GO:0006471(protein ADP-ribosylation)	NA	NA	NA	ADP-ribosylation factor-like protein 2 [Amborella trichopoda]	NA	26.7146	8.9412	2.98781	1.57909	0.0342251	0.933894	up	yes
814374	PF3D7_0305600	XM_001351096.1	GO:0003906(DNA-(apurinic or apyrimidinic site) lyase activity);GO:0006281(DNA repair);GO:0020011(apicoplast)	03410(Base excision repair)	K01142	EC:3.1.11.2	DNA-(apurinic or apyrimidinic site) lyase [Manihot esculenta]	NA	6.12167	2.04072	2.99976	1.58485	0.0344228	0.933894	up	yes
812183	PF3D7_1463200	XM_001348739.1	GO:0005663(DNA replication factor C complex);GO:0006260(DNA replication);GO:0006271(DNA strand elongation involved in DNA replication);GO:0043626(PCNA complex)	03030(DNA replication);03420(Nucleotide excision repair);03430(Mismatch repair)	K10756	NA	hypothetical protein GPECTOR_8g191 [Gonium pectorale]	NA	25.553	8.5943	2.97325	1.57204	0.0345443	0.933894	up	yes
812953	PF3D7_0513800	XM_001351660.1	GO:0005793(endoplasmic reticulum-Golgi intermediate compartment);GO:0016020(membrane);GO:0060627(regulation of vesicle-mediated transport)	NA	NA	NA	PREDICTED: ras-related protein RABD1 [Beta vulgaris subsp. vulgaris]	NA	30.044	10.1057	2.97298	1.57191	0.0348318	0.935173	up	yes
814318	PF3D7_1368700	XM_001350361.1	GO:0005488(binding);GO:0005743(mitochondrial inner membrane);GO:0006810(transport)	NA	NA	NA	calcium-binding mitochondrial carrier protein SCaMC-3-like [Hevea brasiliensis]	NA	4.49341	1.50055	2.99451	1.58232	0.0354834	0.946143	up	yes
813804	PF3D7_1348500	XM_001350162.1	GO:0005096(GTPase activator activity);GO:0005622(intracellular);GO:0006886(intracellular protein transport);GO:0012505(endomembrane system);GO:0017137(Rab GTPase binding);GO:0031338(regulation of vesicle fusion);GO:0090630(activation of GTPase activity)	NA	NA	NA	GTPase-activating protein GYP1-like [Abrus precatorius]	NA	3.13576	1.01761	3.08151	1.62364	0.0362741	0.946254	up	yes
810555	PF3D7_1040500	XM_001347646.1	GO:0020002(host cell plasma membrane);GO:0020033(antigenic variation)	NA	NA	NA		NA	15.5813	5.28008	2.95096	1.56118	0.0365349	0.946254	up	yes
811808	PF3D7_1423500	XM_001348364.1	NA	NA	NA	NA		NA	3.48906	8.23013	0.423937	-1.23808	0.0366016	0.946254	down	yes
8445017	PF3D7_1448900	XM_002585420.1	NA	NA	NA	NA		NA	16.0227	5.28474	3.03188	1.60021	0.0366105	0.946254	up	yes
9221828	PF3D7_0111400	XM_002808565.1	NA	NA	NA	NA		NA	3.48139	1.17531	2.96212	1.56663	0.0370677	0.946254	up	yes
813884	PF3D7_1363700	XM_001350313.1	GO:0000162(tryptophan biosynthetic process);GO:0004425(indole-3-glycerol-phosphate synthase activity);GO:0004640(phosphoribosylanthranilate isomerase activity)	00400(Phenylalanine, tyrosine and tryptophan biosynthesis)	K01609	EC:4.1.1.48		NA	2.45245	0.82541	2.97119	1.57104	0.0377091	0.946254	up	yes
814312	PF3D7_1367500	XM_001350350.1	GO:0009055(electron transfer activity);GO:0055114(oxidation-reduction process)	00520(Amino sugar and nucleotide sugar metabolism)	K00326	EC:1.6.2.2	predicted protein [Micromonas commoda]	NA	5.79677	1.9547	2.96555	1.5683	0.037751	0.946254	up	yes
812874	PF3D7_0501300	XM_001351536.1	GO:0005515(protein binding);GO:0015031(protein transport);GO:0016021(integral component of membrane);GO:0020005(symbiont-containing vacuole membrane);GO:0020036(Maurer's cleft)	NA	NA	NA		NA	1376.37	3217.61	0.427761	-1.22512	0.0377533	0.946254	down	yes
811773	PF3D7_1419800	XM_001348329.1;XM_024473355.1	GO:0004362(glutathione-disulfide reductase activity);GO:0005737(cytoplasm);GO:0006979(response to oxidative stress);GO:0020011(apicoplast);GO:0020011(apicoplast)	00480(Glutathione metabolism);00480(Glutathione metabolism)	K00383	EC:1.8.1.7	glutathione reductase-like [Quercus suber]	NA	33.0275	11.3393	2.91265	1.54233	0.0378533	0.946254	up	yes
813994	PF3D7_1302900	XM_001349720.1	NA	NA	NA	NA		NA	5.38481	1.83506	2.93441	1.55307	0.0382647	0.946254	up	yes
812805	PF3D7_0222100	XM_001349687.1	GO:0016021(integral component of membrane);GO:0020036(Maurer's cleft);GO:0042000(translocation of peptides or proteins into host)	NA	NA	NA		NA	13.1475	4.47669	2.93688	1.55429	0.0388665	0.946254	up	yes
810309	PF3D7_1015400	XM_001347400.1	NA	NA	NA	NA		NA	2.5995	0.880299	2.95297	1.56217	0.0392562	0.946254	up	yes
813302	PF3D7_0902300	XM_001351861.1	GO:0004674(protein serine/threonine kinase activity);GO:0005634(nucleus);GO:0005737(cytoplasm);GO:0006468(protein phosphorylation);GO:0035556(intracellular signal transduction)	04016(MAPK signaling pathway - plant);04075(Plant hormone signal transduction)	K14498	EC:2.7.11.1	predicted protein [Ostreococcus lucimarinus CCE9901]	NA	14.3615	33.3582	0.430523	-1.21584	0.0393955	0.946254	down	yes
813950	PF3D7_1301700	XM_001349824.1	GO:0020011(apicoplast)	NA	NA	NA		NA	471.001	1091.23	0.431623	-1.21216	0.0395408	0.946254	down	yes
2655040	PF3D7_0715500	XM_001349022.1	GO:0005739(mitochondrion);GO:0005753(mitochondrial proton-transporting ATP synthase complex);GO:0015986(ATP synthesis coupled proton transport)	NA	NA	NA		NA	17.5783	5.92185	2.96838	1.56967	0.039574	0.946254	up	yes
811619	PF3D7_1404000	XM_001348174.1	NA	NA	NA	NA		NA	11.2496	3.8098	2.95281	1.56209	0.0398638	0.946254	up	yes
814556	PF3D7_0324100	XM_001351275.1	GO:0016021(integral component of membrane);GO:0020036(Maurer's cleft);GO:0042000(translocation of peptides or proteins into host)	NA	NA	NA		NA	8.70152	2.95796	2.94173	1.55667	0.0399084	0.946254	up	yes
2655113	PF3D7_0716700	XM_001349034.1	NA	NA	NA	NA		NA	1.87487	0.637067	2.94297	1.55727	0.0399338	0.946254	up	yes
810553	PF3D7_1040300	XM_001347644.1	GO:0020002(host cell plasma membrane);GO:0020033(antigenic variation)	NA	NA	NA		NA	113.096	39.3462	2.87439	1.52325	0.0401058	0.946254	up	yes
811713	PF3D7_1413400	XM_001348269.2	GO:0000312(plastid small ribosomal subunit);GO:0003735(structural constituent of ribosome);GO:0006412(translation);GO:0020011(apicoplast)	03010(Ribosome)	K02996	NA	30S ribosomal protein S9, partial (chloroplast) [Acetabularia acetabulum]	NA	2.15039	0.732564	2.93543	1.55357	0.0413933	0.970747	up	yes
813340	PF3D7_0906100	XM_001351899.1	GO:0003674(molecular_function);GO:0005737(cytoplasm);GO:0005768(endosome);GO:0005770(late endosome);GO:0006623(protein targeting to vacuole);GO:0006810(transport);GO:0007034(vacuolar transport);GO:0010008(endosome membrane);GO:0015031(protein transport);GO:0016020(membrane);GO:0045324(late endosome to vacuole transport)	04144(Endocytosis)	K12197	NA	subunit of the ESCRT-III complex [Chlamydomonas reinhardtii]	NA	14.5691	5.04811	2.88605	1.5291	0.0422598	0.983575	up	yes
814232	PF3D7_1350900	XM_001350186.1	NA	NA	NA	NA		NA	4.09816	9.40955	0.435532	-1.19915	0.0429437	0.983575	down	yes
811037	PF3D7_1148900	XM_001348125.1	GO:0020036(Maurer's cleft)	NA	NA	NA		NA	25.7673	59.1067	0.435945	-1.19778	0.042984	0.983575	down	yes
810535	PF3D7_1038800	XM_001347626.1	GO:0033643(host cell part)	04141(Protein processing in endoplasmic reticulum)	K09517	NA	chaperone protein dnaJ 10-like isoform X2 [Physcomitrella patens]	NA	4.17067	9.53058	0.43761	-1.19228	0.0431785	0.983575	down	yes
813643	PF3D7_0937600	XM_001352204.1	GO:0020002(host cell plasma membrane);GO:0020013(modulation by symbiont of host erythrocyte aggregation);GO:0020030(infected host cell surface knob);GO:0020033(antigenic variation);GO:0020035(cytoadherence to microvasculature, mediated by symbiont protein);GO:0050839(cell adhesion molecule binding)	NA	NA	NA		NA	0.549721	1.28051	0.429298	-1.21995	0.0432035	0.983575	down	yes
2655300	PF3D7_0809400	XM_001349396.1	GO:0020011(apicoplast)	NA	NA	NA		NA	8.43344	2.97741	2.83247	1.50206	0.0440455	0.984438	up	yes
2655307	PF3D7_0808900	XM_001349399.1	GO:0020002(host cell plasma membrane);GO:0020033(antigenic variation)	NA	NA	NA		NA	40.4813	14.3196	2.82698	1.49926	0.0441476	0.984438	up	yes
813357	PF3D7_0908000	XM_002808874.1	NA	NA	NA	NA	unknown [Lotus japonicus]	NA	17.1995	39.054	0.440404	-1.1831	0.0442321	0.984438	down	yes
2655325	PF3D7_0803400	XM_001349444.1	GO:0000724(double-strand break repair via homologous recombination);GO:0003684(damaged DNA binding);GO:0006310(DNA recombination)	03440(Homologous recombination)	K10875	EC:3.6.4.-	SNF2 super family [Micromonas pusilla CCMP1545]	NA	5.00245	1.76426	2.83544	1.50357	0.0442529	0.984438	up	yes
814469	PF3D7_0315500	XM_001351189.1	GO:0003735(structural constituent of ribosome);GO:0005762(mitochondrial large ribosomal subunit);GO:0032543(mitochondrial translation)	NA	NA	NA	54S ribosomal protein L4, mitochondrial [Auxenochlorella protothecoides]	NA	5.11557	1.7566	2.9122	1.54211	0.0451223	0.997059	up	yes
813241	PF3D7_0110700	XM_001351000.1	GO:0000070(mitotic sister chromatid segregation);GO:0000778(condensed nuclear chromosome kinetochore);GO:0043565(sequence-specific DNA binding);GO:0051382(kinetochore assembly);GO:0061641(CENP-A containing chromatin organization);GO:0098654(CENP-A recruiting complex)	NA	NA	NA	WD-40 repeat-containing protein MSI2 [Solanum lycopersicum]	NA	43.9022	15.6263	2.8095	1.49032	0.0453325	0.997059	up	yes
812187	PF3D7_1463700	XM_001348743.1	GO:0004693(cyclin-dependent protein serine/threonine kinase activity);GO:0005515(protein binding);GO:0010564(regulation of cell cycle process);GO:0031952(regulation of protein autophosphorylation);GO:0045737(positive regulation of cyclin-dependent protein serine/threonine kinase activity)	NA	NA	NA		NA	3.45204	1.19293	2.89375	1.53294	0.046285	1	up	yes
811169	PF3D7_1211700	XM_001350489.1	GO:0004003(ATP-dependent DNA helicase activity);GO:0005524(ATP binding);GO:0005656(nuclear pre-replicative complex);GO:0006270(DNA replication initiation);GO:0006271(DNA strand elongation involved in DNA replication);GO:0008094(DNA-dependent ATPase activity)	03030(DNA replication)	K02209	EC:3.6.4.12	MCM-domain-containing protein [Coccomyxa subellipsoidea C-169]	NA	13.7835	4.9319	2.79476	1.48272	0.0469265	1	up	yes
3885701	PF3D7_0605300	XM_960950.1	GO:0000780(condensed nuclear chromosome, centromeric region);GO:0005876(spindle microtubule);GO:0007052(mitotic spindle organization);GO:0031616(spindle pole centrosome);GO:0032133(chromosome passenger complex);GO:0032465(regulation of cytokinesis);GO:0035174(histone serine kinase activity);GO:0051233(spindle midzone)	NA	NA	NA	PREDICTED: serine/threonine-protein kinase Aurora-3-like [Juglans regia]	NA	3.73206	1.29852	2.87409	1.5231	0.0474204	1	up	yes
813051	PF3D7_0523700	XM_024473439.1	NA	NA	NA	NA		NA	0.844316	0.295712	2.8552	1.51359	0.0474714	1	up	yes
3885817	PF3D7_0631300	XM_961201.1	GO:0020036(Maurer's cleft)	NA	NA	NA	DNAJ heat shock N-terminal domain-containing protein [Arabidopsis thaliana]	NA	2.05742	4.71981	0.435913	-1.19789	0.0479865	1	down	yes
810724	PF3D7_1117100	XM_001347812.1	GO:0000338(protein deneddylation);GO:0006511(ubiquitin-dependent protein catabolic process);GO:0016579(protein deubiquitination)	NA	NA	NA	hypothetical protein M569_08100 [Genlisea aurea]	NA	3.56474	1.25087	2.8498	1.51086	0.0481368	1	up	yes
814165	PF3D7_1335000	XM_001350044.1	GO:0043657(host cell)	NA	NA	NA		NA	1.54527	3.53508	0.437124	-1.19389	0.0486205	1	down	yes
2655375	PF3D7_0824200	XM_002808828.1	NA	NA	NA	NA		NA	6.01576	2.16407	2.77984	1.475	0.0487123	1	up	yes
810161	PF3D7_1000200	XM_001347253.2	GO:0020002(host cell plasma membrane);GO:0020033(antigenic variation)	NA	NA	NA		NA	34.2863	12.3812	2.76922	1.46948	0.0489337	1	up	yes
2655059	PF3D7_0705400	XM_001348951.1	GO:0006270(DNA replication initiation);GO:0008094(DNA-dependent ATPase activity)	03030(DNA replication)	K02210	EC:3.6.4.12	DNA replication licensing factor MCM7 component [Klebsormidium nitens]	NA	22.7256	8.22593	2.76268	1.46607	0.0492803	1	up	yes
813297	PF3D7_0901700	XM_002808861.1	NA	NA	NA	NA		NA	77.0873	27.9208	2.76093	1.46516	0.0493234	1	up	yes
9221804	PF3D7_0417200	XM_001351443.1	GO:0003723(RNA binding);GO:0004146(dihydrofolate reductase activity);GO:0004799(thymidylate synthase activity);GO:0005737(cytoplasm);GO:0006231(dTMP biosynthetic process);GO:0006545(glycine biosynthetic process);GO:0009165(nucleotide biosynthetic process);GO:0042493(response to drug)	00240(Pyrimidine metabolism);00790(Folate biosynthesis);00670(One carbon pool by folate)	K13998	EC:1.5.1.3;EC:2.1.1.45	bifunctional dihydrofolate reductase-thymidylate synthase [Zea mays]	NA	9.25996	3.34554	2.76785	1.46877	0.0500322	1	up	no
2654973	PF3D7_0702300	XM_001348922.1	GO:0009986(cell surface)	NA	NA	NA		NA	18.6507	41.2496	0.452143	-1.14515	0.0501688	1	down	no
810326	PF3D7_1017300.1	XM_001347417.1;XM_002585359.1	GO:0005794(Golgi apparatus);GO:0007030(Golgi organization);GO:0046983(protein dimerization activity);GO:0046983(protein dimerization activity)	NA	NA	NA		NA	6.60546	14.6205	0.451795	-1.14626	0.0506621	1	down	no
3885710	PF3D7_0604800	XM_960945.1	NA	NA	NA	NA		NA	2.02581	0.729185	2.77818	1.47414	0.0512481	1	up	no
810176	PF3D7_1001400	XM_001347267.1	GO:0006629(lipid metabolic process);GO:0016020(membrane);GO:0016298(lipase activity)	00561(Glycerolipid metabolism)	K01054	EC:3.1.1.23	hypothetical protein MNEG_9475 [Monoraphidium neglectum]	NA	35.6168	78.3497	0.454587	-1.13737	0.0512839	1	down	no
813718	PF3D7_1330700	XM_001350004.1	NA	NA	NA	NA		NA	2.47438	0.878726	2.81587	1.49358	0.0515702	1	up	no
810662	PF3D7_1110600	XM_001347750.2	GO:0000315(organellar large ribosomal subunit);GO:0003735(structural constituent of ribosome);GO:0006412(translation)	03010(Ribosome)	K02867	NA	54S ribosomal protein L19, mitochondrial [Setaria italica]	NA	9.35369	3.34949	2.79257	1.48159	0.0523145	1	up	no
812152	PF3D7_1459700	XM_001348708.2	GO:0004733(pyridoxamine-phosphate oxidase activity)	00750(Vitamin B6 metabolism)	K00275	EC:1.4.3.5	pyridoxine/pyridoxamine 5'-phosphate oxidase 1, chloroplastic isoform X1 [Selaginella moellendorffii]	NA	6.07843	2.17638	2.79292	1.48177	0.0526387	1	up	no
814164	PF3D7_1334700	XM_001350042.1	GO:0020020(food vacuole);GO:0044164(host cell cytosol)	NA	NA	NA		NA	33.4223	73.2658	0.456178	-1.13233	0.0526408	1	down	no
814129	PF3D7_1327600	XM_001349985.1	GO:0004515(nicotinate-nucleotide adenylyltransferase activity);GO:0005737(cytoplasm)	NA	NA	NA		NA	10.3856	3.73853	2.778	1.47404	0.0527616	1	up	no
813649	PF3D7_1373500	XM_001350373.1	GO:0020002(host cell plasma membrane);GO:0020013(modulation by symbiont of host erythrocyte aggregation);GO:0020030(infected host cell surface knob);GO:0020033(antigenic variation);GO:0020035(cytoadherence to microvasculature, mediated by symbiont protein);GO:0046789(host cell surface receptor binding);GO:0050839(cell adhesion molecule binding)	NA	NA	NA		NA	0.510369	0.180122	2.83346	1.50257	0.0528243	1	up	no
813920	PF3D7_1369400	XM_002809067.1	GO:0016020(membrane)	NA	NA	NA		NA	0.834952	0.303372	2.75224	1.46061	0.0540283	1	up	no
814422	PF3D7_0310700	XM_001351144.3	GO:0006888(ER to Golgi vesicle-mediated transport);GO:0017112(Rab guanyl-nucleotide exchange factor activity);GO:0030008(TRAPP complex)	NA	NA	NA	PREDICTED: trafficking protein particle complex subunit 4-like [Daucus carota subsp. sativus]	NA	56.0373	20.632	2.71603	1.4415	0.0542967	1	up	no
811673	PF3D7_1409400	XM_001348229.2	NA	NA	NA	NA		NA	3.81038	1.34646	2.82993	1.50077	0.0546776	1	up	no
813982	PF3D7_1317700	XM_001349877.1	NA	NA	NA	NA		NA	12.2005	4.43628	2.75017	1.45952	0.0550635	1	up	no
812025	PF3D7_1446600	XM_001348581.1	GO:0005509(calcium ion binding);GO:0005813(centrosome)	04626(Plant-pathogen interaction)	K13448	NA	hypothetical protein H632_c654p0 [Helicosporidium sp. ATCC 50920]	NA	23.2175	8.53768	2.71941	1.44329	0.0551942	1	up	no
3885954	PF3D7_0611200	XM_961008.1	NA	NA	NA	NA		NA	14.5854	5.3685	2.71685	1.44193	0.0555303	1	up	no
814071	PF3D7_1317100	XM_001349870.1	GO:0006268(DNA unwinding involved in DNA replication);GO:0006270(DNA replication initiation)	03030(DNA replication)	K02212	EC:3.6.4.12	Mini-chromosome maintenance complex protein 4 [Ostreococcus tauri]	NA	21.2579	7.89551	2.6924	1.42889	0.0557235	1	up	no
814340	PF3D7_0302200	XM_001351063.1	GO:0020002(host cell plasma membrane);GO:0020008(rhoptry);GO:0020035(cytoadherence to microvasculature, mediated by symbiont protein);GO:0050839(cell adhesion molecule binding)	NA	NA	NA		NA	0.597861	1.31302	0.455333	-1.135	0.0557305	1	down	no
812179	PF3D7_1462700	XM_001348735.1	GO:0005739(mitochondrion);GO:0005750(mitochondrial respiratory chain complex III);GO:0009055(electron transfer activity);GO:0055114(oxidation-reduction process)	00190(Oxidative phosphorylation)	K00413	NA	PREDICTED: cytochrome c1-2, heme protein, mitochondrial [Elaeis guineensis]	NA	21.2033	7.85258	2.70016	1.43305	0.0559077	1	up	no
811035	PF3D7_1148700	XM_001348123.1	GO:0020011(apicoplast)	NA	NA	NA		NA	334.946	723.589	0.462895	-1.11124	0.0559481	1	down	no
810492	PF3D7_1034500	XM_001347583.2	NA	NA	NA	NA		NA	4.37479	1.61698	2.70552	1.43591	0.0559868	1	up	no
813890	PF3D7_1364600	XM_001350321.1	GO:0004033(aldo-keto reductase (NADP) activity);GO:0008152(metabolic process);GO:0020011(apicoplast)	03008(Ribosome biogenesis in eukaryotes)	K14521	EC:2.3.1.-	uncharacterized protein LOC100817823 isoform X1 [Glycine max]	NA	1.41753	0.510439	2.77709	1.47357	0.0560125	1	up	no
814352	PF3D7_0303500	XM_001351074.2	GO:0000226(microtubule cytoskeleton organization);GO:0000922(spindle pole);GO:0005815(microtubule organizing center)	NA	NA	NA		NA	2.14351	0.79262	2.70434	1.43528	0.0560624	1	up	no
810866	PF3D7_1130900	XM_001347954.1	NA	NA	NA	NA		NA	1.46727	0.536314	2.73584	1.45199	0.0566978	1	up	no
4794150	PF3D7_0401300	XM_001351292.1	GO:0020002(host cell plasma membrane);GO:0020033(antigenic variation)	NA	NA	NA		NA	14.9934	5.56759	2.69299	1.42921	0.0570389	1	up	no
812673	PF3D7_0208100.1	XM_001349555.2	GO:0005509(calcium ion binding);GO:0005544(calcium-dependent phospholipid binding);GO:0005886(plasma membrane)	NA	NA	NA		NA	4.3173	1.60742	2.68587	1.42539	0.057448	1	up	no
811850	PF3D7_1428900	XM_001348406.2	GO:0020011(apicoplast)	NA	NA	NA		NA	2.86269	1.06107	2.69792	1.43185	0.057474	1	up	no
812825	PF3D7_0511200	XM_001351633.1	GO:0004768(stearoyl-CoA 9-desaturase activity);GO:0005783(endoplasmic reticulum);GO:0006633(fatty acid biosynthetic process)	NA	NA	NA	predicted protein [Hordeum vulgare subsp. vulgare]	NA	0.979656	0.354267	2.7653	1.46744	0.0576039	1	up	no
810312	PF3D7_1015800	XM_001347403.2	GO:0004748(ribonucleoside-diphosphate reductase activity, thioredoxin disulfide as acceptor);GO:0006260(DNA replication);GO:0009186(deoxyribonucleoside diphosphate metabolic process)	00230(Purine metabolism);00240(Pyrimidine metabolism);00480(Glutathione metabolism)	K10808	EC:1.17.4.1	ribonucleoside-diphosphate reductase small chain A [Ricinus communis]	NA	27.3508	10.2154	2.67742	1.42084	0.0578649	1	up	no
811593	PF3D7_1401600	XM_001348155.2	GO:0044538(host cell periphery)	NA	NA	NA		NA	77.4392	166.121	0.466162	-1.1011	0.0579689	1	down	no
814288	PF3D7_1361900	XM_001350294.1	GO:0005634(nucleus)	03030(DNA replication);03410(Base excision repair);03420(Nucleotide excision repair);03430(Mismatch repair)	K04802	NA	proliferating cell nuclear antigen [Selaginella moellendorffii]	NA	100.367	37.6733	2.66415	1.41368	0.0584917	1	up	no
813463	PF3D7_0918700	XM_001352022.1	NA	NA	NA	NA		NA	0.807436	1.76869	0.456517	-1.13126	0.0591245	1	down	no
813193	PF3D7_0105700	XM_001350952.1	GO:0042800(histone methyltransferase activity (H3-K4 specific));GO:0048188(Set1C/COMPASS complex)	NA	NA	NA		NA	1.53661	0.573865	2.67766	1.42097	0.0593784	1	up	no
812567	PF3D7_0414100	XM_001351413.1	GO:0020011(apicoplast)	NA	NA	NA		NA	1.40966	0.520965	2.70587	1.43609	0.0601316	1	up	no
3885823	PF3D7_0631900	XM_961206.2	GO:0020013(modulation by symbiont of host erythrocyte aggregation);GO:0020036(Maurer's cleft)	NA	NA	NA		NA	65.4264	24.6895	2.64997	1.40598	0.0602804	1	up	no
812544	PF3D7_0408900.1	XM_024473366.1;XM_001351367.1	GO:0003677(DNA binding);GO:0005515(protein binding);GO:0020011(apicoplast);GO:0020011(apicoplast)	NA	NA	NA		NA	9.96761	3.7457	2.66108	1.41201	0.0602822	1	up	no
3885678	PF3D7_0600500	XM_960907.1	GO:0020002(host cell plasma membrane);GO:0020033(antigenic variation)	NA	NA	NA		NA	21.811	46.478	0.469275	-1.09149	0.0603099	1	down	no
810894	PF3D7_1133700	XM_001347982.1	NA	NA	NA	NA		NA	63.1463	134.298	0.470194	-1.08867	0.0603568	1	down	no
3885835	PF3D7_0607800	XM_960975.1	GO:0002181(cytoplasmic translation);GO:0005525(GTP binding);GO:0005743(mitochondrial inner membrane);GO:0019898(extrinsic component of membrane);GO:0043022(ribosome binding)	NA	NA	NA		NA	4.82708	1.80676	2.67167	1.41774	0.060494	1	up	no
813703	PF3D7_1328000	XM_001349982.1	NA	NA	NA	NA		NA	0.45617	0.165486	2.75655	1.46286	0.0605181	1	up	no
2655075	PF3D7_0709500	XM_001348973.1	NA	NA	NA	NA		NA	12.6483	4.6853	2.69958	1.43273	0.0609651	1	up	no
36312575	PF3D7_1371700	XM_024473255.1	GO:0020011(apicoplast)	NA	NA	NA		NA	1.8959	0.689182	2.75095	1.45993	0.0618873	1	up	no
813632	PF3D7_0936400	XM_001352192.1	GO:0030430(host cell cytoplasm)	NA	NA	NA		NA	42.0189	89.022	0.472006	-1.08312	0.061895	1	down	no
812663	PF3D7_0207100	XM_001349545.2	GO:0003674(molecular_function);GO:0005575(cellular_component);GO:0005737(cytoplasm);GO:0016020(membrane)	NA	NA	NA		NA	2.59732	0.979068	2.65285	1.40754	0.0620442	1	up	no
810966	PF3D7_1140900	XM_001348054.2	NA	NA	NA	NA		NA	0.584218	0.213756	2.73311	1.45054	0.0622131	1	up	no
812150	PF3D7_1459500	XM_001348706.1	NA	NA	NA	NA		NA	2.30381	0.863315	2.66857	1.41606	0.0624638	1	up	no
2655352	PF3D7_0821000	XM_001349279.1	GO:0005525(GTP binding);GO:0016020(membrane);GO:0016021(integral component of membrane)	NA	NA	NA	predicted protein [Bathycoccus prasinos]	NA	4.54601	1.70321	2.66908	1.41634	0.0627483	1	up	no
811036	PF3D7_1148800	XM_001348124.2	NA	NA	NA	NA		NA	5.29554	11.2601	0.470294	-1.08837	0.0627591	1	down	no
813207	PF3D7_0107100	XM_001350966.1	NA	NA	NA	NA		NA	1.81599	0.668816	2.71523	1.44108	0.0637119	1	up	no
812818	PF3D7_0223400	XM_001349700.1	GO:0020002(host cell plasma membrane);GO:0020033(antigenic variation)	NA	NA	NA		NA	34.5488	13.1736	2.62259	1.39099	0.0637876	1	up	no
811708	PF3D7_1412800	XM_001348264.1	GO:0042493(response to drug)	NA	NA	NA	glycylpeptide N-tetradecanoyltransferase 1 [Manihot esculenta]	NA	29.2089	61.4053	0.475674	-1.07195	0.0641063	1	down	no
813962	PF3D7_1314000	XM_001349840.1	NA	NA	NA	NA		NA	1.47024	0.550054	2.6729	1.41841	0.0641124	1	up	no
2655452	PF3D7_0830500	XM_001349190.1	GO:0005783(endoplasmic reticulum);GO:0020036(Maurer's cleft)	NA	NA	NA		NA	49.3223	103.432	0.476859	-1.06837	0.0646151	1	down	no
811031	PF3D7_1148000	XM_001348119.1	GO:0004672(protein kinase activity);GO:0005524(ATP binding);GO:0006468(protein phosphorylation)	NA	NA	NA	serine/threonine-protein kinase TOUSLED isoform X1 [Capsella rubella]	NA	1.11783	0.419651	2.66372	1.41344	0.065055	1	up	no
813603	PF3D7_0933300	XM_002808938.1	NA	NA	NA	NA		NA	1.08092	0.400365	2.69983	1.43287	0.065785	1	up	no
811758	PF3D7_1417800	XM_001348314.1	GO:0005634(nucleus);GO:0005737(cytoplasm);GO:0006260(DNA replication);GO:0051726(regulation of cell cycle)	03030(DNA replication)	K02540	EC:3.6.4.12	DNA replication licensing factor Mcm [Parasponia andersonii]	NA	24.1972	9.3222	2.59565	1.37609	0.0663148	1	up	no
2655055	PF3D7_0704800	XM_001348945.1	NA	NA	NA	NA		NA	0.836335	0.311561	2.68434	1.42457	0.0669476	1	up	no
812052	PF3D7_1449400	XM_001348608.2	GO:0020011(apicoplast)	03440(Homologous recombination)	K08991	EC:3.1.22.-	hypothetical protein CARUB_v10007286mg [Capsella rubella]	NA	2.5516	0.97464	2.61799	1.38846	0.0670819	1	up	no
814216	PF3D7_1347100	XM_001350149.1	GO:0006268(DNA unwinding involved in DNA replication)	03440(Homologous recombination)	K03165	EC:5.99.1.2	PREDICTED: DNA topoisomerase 3-alpha [Lupinus angustifolius]	NA	1.31911	0.487541	2.70565	1.43597	0.0672105	1	up	no
810178	PF3D7_1001600	XM_001347269.1	GO:0006629(lipid metabolic process);GO:0016020(membrane);GO:0016298(lipase activity)	00561(Glycerolipid metabolism)	K01054	EC:3.1.1.23	hypothetical protein MNEG_9475 [Monoraphidium neglectum]	NA	4.40345	1.68617	2.61151	1.38488	0.067528	1	up	no
2655223	PF3D7_0806600	XM_002808776.1	GO:0003777(microtubule motor activity);GO:0005871(kinesin complex);GO:0007018(microtubule-based movement);GO:0016887(ATPase activity)	NA	NA	NA	kinesin-like protein KIN-14E [Helianthus annuus]	NA	2.31124	4.8329	0.478232	-1.06422	0.0675651	1	down	no
814508	PF3D7_0319400	XM_001351228.2	GO:0003777(microtubule motor activity);GO:0005871(kinesin complex);GO:0007018(microtubule-based movement);GO:0016887(ATPase activity)	NA	NA	NA	PREDICTED: kinesin-like protein KIN-8A [Lupinus angustifolius]	NA	0.831218	0.312113	2.6632	1.41316	0.0676368	1	up	no
812142	PF3D7_1458700	XM_001348698.1	NA	NA	NA	NA	exonuclease V, chloroplastic [Selaginella moellendorffii]	NA	3.70798	1.40164	2.64547	1.40352	0.0686265	1	up	no
812006	PF3D7_1444700	XM_001348562.2	NA	NA	NA	NA		NA	7.51785	2.83349	2.65322	1.40774	0.0687012	1	up	no
813397	PF3D7_0912000	XM_001351956.1	GO:0020011(apicoplast)	NA	NA	NA		NA	2.61396	1.00876	2.59126	1.37365	0.0694478	1	up	no
810359	PF3D7_1020800	XM_001347450.2	GO:0004739(pyruvate dehydrogenase (acetyl-transferring) activity);GO:0004742(dihydrolipoyllysine-residue acetyltransferase activity);GO:0006086(acetyl-CoA biosynthetic process from pyruvate);GO:0006099(tricarboxylic acid cycle);GO:0006633(fatty acid biosynthetic process);GO:0016020(membrane);GO:0020011(apicoplast);GO:0045254(pyruvate dehydrogenase complex)	00010(Glycolysis / Gluconeogenesis);00020(Citrate cycle (TCA cycle));00620(Pyruvate metabolism)	K00627	EC:2.3.1.12	dihydrolipoyllysine-residue acetyltransferase component of pyruvate dehydrogenase complex-like protein [Trifolium pratense]	NA	2.37949	4.95251	0.480462	-1.05751	0.0700231	1	down	no
811834	PF3D7_1427300	XM_001348390.1	NA	NA	NA	NA		NA	0.947158	0.360444	2.62775	1.39383	0.0706118	1	up	no
3885855	PF3D7_0622400	XM_961114.1	NA	NA	NA	NA		NA	12.1899	4.65699	2.61755	1.38822	0.0708622	1	up	no
810305	PF3D7_1015000	XM_001347396.1	GO:0003919(FMN adenylyltransferase activity)	00740(Riboflavin metabolism)	K00953	EC:2.7.7.2	PREDICTED: FAD synthase isoform X1 [Elaeis guineensis]	NA	5.11633	1.95475	2.61738	1.38813	0.0712716	1	up	no
813360	PF3D7_0908300.1	XM_002808876.1;XM_024473194.1	NA	NA	NA	NA	PREDICTED: tobamovirus multiplication protein 1 [Nelumbo nucifera]	NA	4.74353	1.81524	2.61318	1.3858	0.0713266	1	up	no
811794	PF3D7_1422100	XM_001348350.1	GO:0003735(structural constituent of ribosome);GO:0005762(mitochondrial large ribosomal subunit)	03010(Ribosome)	K02888	NA	Mitochondrial/chloroplast ribosomal L21 protein [Handroanthus impetiginosus]	NA	4.54033	1.74419	2.60311	1.38024	0.0716256	1	up	no
2655407	PF3D7_0804400	XM_001349437.1	GO:0006508(proteolysis);GO:0008235(metalloexopeptidase activity);GO:0020011(apicoplast)	NA	NA	NA	methionine aminopeptidase 1 [Klebsormidium nitens]	NA	3.40255	1.31879	2.58005	1.3674	0.0727694	1	up	no
812108	PF3D7_1455200.1	XM_024473367.1	GO:0008152(metabolic process);GO:0008168(methyltransferase activity)	NA	NA	NA	PREDICTED: methyltransferase-like protein 13 [Beta vulgaris subsp. vulgaris]	NA	12.7948	4.97025	2.57427	1.36416	0.0729533	1	up	no
811338	PF3D7_1229600	XM_001350656.2	GO:0020011(apicoplast)	NA	NA	NA		NA	8.49111	3.33223	2.54817	1.34946	0.0730134	1	up	no
812373	PF3D7_0406800	XM_001351346.1	NA	NA	NA	NA		NA	3.84434	1.47372	2.6086	1.38328	0.0733125	1	up	no
3885744	PF3D7_0601300	XM_960912.1	GO:0020036(Maurer's cleft)	NA	NA	NA	DNAJ heat shock N-terminal domain-containing protein [Arabidopsis thaliana]	NA	1.54975	3.27917	0.472606	-1.08129	0.0734058	1	down	no
813262	PF3D7_0113300	XM_001351020.3	GO:0003674(molecular_function)	NA	NA	NA		NA	20.7088	42.2917	0.489667	-1.03013	0.0734251	1	down	no
810179	PF3D7_1001700	XM_001347270.1	NA	NA	NA	NA		NA	40.3909	82.4586	0.489833	-1.02964	0.0736122	1	down	no
812835	PF3D7_0510100	XM_001351623.1	NA	NA	NA	NA		NA	6.10837	2.40519	2.53966	1.34464	0.0736756	1	up	no
810509	PF3D7_1036000	XM_001347600.1	GO:0009986(cell surface);GO:0019898(extrinsic component of membrane)	NA	NA	NA		NA	2.59311	5.36393	0.483436	-1.0486	0.0742156	1	down	no
810392	PF3D7_1024200	XM_001347483.1	GO:0000166(nucleotide binding);GO:0003729(mRNA binding);GO:0005654(nucleoplasm);GO:0043484(regulation of RNA splicing)	NA	NA	NA	hypothetical protein TanjilG_11906 [Lupinus angustifolius]	NA	9.1875	3.54912	2.58867	1.37221	0.0742854	1	up	no
2654929	PF3D7_0712300	XM_001348996.1	GO:0020002(host cell plasma membrane);GO:0020013(modulation by symbiont of host erythrocyte aggregation);GO:0020030(infected host cell surface knob);GO:0020033(antigenic variation);GO:0020035(cytoadherence to microvasculature, mediated by symbiont protein);GO:0050839(cell adhesion molecule binding)	NA	NA	NA		NA	1.21532	2.48259	0.489538	-1.03051	0.0743328	1	down	no
811868	PF3D7_1430700	XM_001348424.1	GO:0004354(glutamate dehydrogenase (NADP+) activity);GO:0006520(cellular amino acid metabolic process);GO:0006537(glutamate biosynthetic process);GO:0020011(apicoplast)	00910(Nitrogen metabolism);00250(Alanine, aspartate and glutamate metabolism);00220(Arginine biosynthesis)	K00262	EC:1.4.1.4	RecName: Full=NADP-specific glutamate dehydrogenase; Short=NADP-GDH	NA	2.29197	0.877378	2.6123	1.38532	0.0747546	1	up	no
9221945	PF3D7_0700500	XM_024473125.1	GO:0020002(host cell plasma membrane);GO:0020033(antigenic variation)	NA	NA	NA		NA	16.0696	6.32545	2.54046	1.34509	0.0752109	1	up	no
813053	PF3D7_0523900	XM_002808666.2	NA	NA	NA	NA		NA	2.98233	6.17237	0.483174	-1.04939	0.0764393	1	down	no
811904	PF3D7_1434100	XM_001348460.1	GO:0008479(queuine tRNA-ribosyltransferase activity)	NA	NA	NA		NA	25.5886	10.171	2.51583	1.33104	0.0774876	1	up	no
4794188	PF3D7_0732200	XM_001349176.1	GO:0020002(host cell plasma membrane);GO:0020033(antigenic variation)	NA	NA	NA		NA	25.3659	10.0773	2.51713	1.33178	0.077517	1	up	no
810505	PF3D7_1035700	XM_001347596.1	GO:0005515(protein binding);GO:0009986(cell surface);GO:0030260(entry into host cell);GO:0046812(host cell surface binding)	NA	NA	NA		NA	0.607931	1.26483	0.480644	-1.05696	0.0775699	1	down	no
811572	PF3D7_1254100	XM_001350888.1	GO:0020013(modulation by symbiont of host erythrocyte aggregation);GO:0020036(Maurer's cleft)	NA	NA	NA		NA	7.74196	3.04912	2.53908	1.34431	0.0778562	1	up	no
812846	PF3D7_0502400	XM_001351547.1	GO:0016020(membrane)	NA	NA	NA		NA	34.9451	70.1182	0.498375	-1.0047	0.0794687	1	down	no
813135	PF3D7_0532900	XM_001351839.1	GO:0020002(host cell plasma membrane);GO:0020013(modulation by symbiont of host erythrocyte aggregation);GO:0020030(infected host cell surface knob);GO:0020033(antigenic variation);GO:0020035(cytoadherence to microvasculature, mediated by symbiont protein);GO:0050839(cell adhesion molecule binding)	NA	NA	NA		NA	7.72967	3.10367	2.49049	1.31643	0.0801741	1	up	no
3885770	PF3D7_0630500	XM_961194.1	GO:0007010(cytoskeleton organization);GO:0008092(cytoskeletal protein binding)	NA	NA	NA	ribosome biogenesis protein WDR12 homolog [Olea europaea var. sylvestris]	NA	10.8172	4.33086	2.4977	1.3206	0.0808657	1	up	no
810363	PF3D7_1021200	XM_001347454.1	NA	NA	NA	NA		NA	3.98384	1.58127	2.5194	1.33308	0.081009	1	up	no
810177	PF3D7_1001500	XM_001347268.1	GO:0020005(symbiont-containing vacuole membrane)	NA	NA	NA		NA	2047.05	4087.54	0.500802	-0.997687	0.0810125	1	down	no
814431	PF3D7_0311600	XM_001351153.1	NA	NA	NA	NA		NA	2.81358	1.11611	2.52089	1.33393	0.0811701	1	up	no
813566	PF3D7_0929100	XM_024473207.1	NA	NA	NA	NA		NA	2.55005	0.993349	2.56712	1.36015	0.0814015	1	up	no
3885775	PF3D7_0612700	XM_961021.1	GO:0005515(protein binding);GO:0009986(cell surface);GO:0020004(symbiont-containing vacuolar space);GO:0030260(entry into host cell);GO:0045177(apical part of cell);GO:0046658(anchored component of plasma membrane)	NA	NA	NA		NA	3.28388	1.28475	2.55605	1.35391	0.0820936	1	up	no
811094	PF3D7_1204200	XM_001350414.1	GO:0020011(apicoplast)	NA	NA	NA		NA	1.61985	0.632703	2.5602	1.35626	0.0822943	1	up	no
811432	PF3D7_1239200	XM_001350750.1	GO:0003677(DNA binding);GO:0005634(nucleus);GO:0006355(regulation of transcription, DNA-templated)	NA	NA	NA		NA	9.21662	3.72894	2.47165	1.30547	0.0831868	1	up	no
812721	PF3D7_0213400	XM_001349603.3	GO:0004672(protein kinase activity);GO:0004708(MAP kinase kinase activity);GO:0005737(cytoplasm);GO:0006468(protein phosphorylation);GO:0007165(signal transduction)	NA	NA	NA	serine/threonine-protein kinase Aurora-3-like [Helianthus annuus]	NA	12.5946	5.063	2.48757	1.31474	0.0832096	1	up	no
2655003	PF3D7_0701600	XM_001348915.1	GO:0016021(integral component of membrane);GO:0020036(Maurer's cleft);GO:0042000(translocation of peptides or proteins into host)	NA	NA	NA		NA	37.0729	14.9694	2.47658	1.30835	0.0832874	1	up	no
810216	PF3D7_1005700	XM_001347307.2	GO:0004222(metalloendopeptidase activity);GO:0006518(peptide metabolic process)	NA	NA	NA		NA	1.53301	0.602524	2.54432	1.34728	0.0835309	1	up	no
814003	PF3D7_1305000	XM_001349740.1	NA	NA	NA	NA		NA	5.96901	2.41493	2.47171	1.30551	0.0839697	1	up	no
810346	PF3D7_1019500.1	XM_024473285.1;XM_024473286.1	GO:0005654(nucleoplasm);GO:0016021(integral component of membrane);GO:0016021(integral component of membrane)	NA	NA	NA		NA	1.61656	0.646619	2.50002	1.32194	0.0843532	1	up	no
810507	PF3D7_1035800	XM_001347598.1	NA	NA	NA	NA		NA	123.885	244.999	0.505655	-0.983776	0.0846849	1	down	no
2655206	PF3D7_0710500	XM_001348982.1	GO:0020011(apicoplast)	NA	NA	NA		NA	7.35546	2.94554	2.49715	1.32028	0.0854577	1	up	no
812745	PF3D7_0215800	XM_001349627.1	GO:0003688(DNA replication origin binding);GO:0005524(ATP binding);GO:0005656(nuclear pre-replicative complex);GO:0006267(pre-replicative complex assembly involved in nuclear cell cycle DNA replication);GO:0016887(ATPase activity)	NA	NA	NA		NA	2.9898	1.20284	2.48562	1.3136	0.0858364	1	up	no
3885833	PF3D7_0607600	XM_960973.2	GO:0005814(centriole);GO:0007052(mitotic spindle organization)	NA	NA	NA		NA	0.977561	0.385274	2.53731	1.3433	0.0860482	1	up	no
812427	PF3D7_0424700	XM_001351514.1	GO:0016301(kinase activity);GO:0030430(host cell cytoplasm)	NA	NA	NA		NA	324.3	638.841	0.507639	-0.978126	0.0861508	1	down	no
812925	PF3D7_0503100	XM_001351553.1	GO:0008299(isoprenoid biosynthetic process);GO:0020011(apicoplast);GO:0050515(4-(cytidine 5'-diphospho)-2-C-methyl-D-erythritol kinase activity)	00900(Terpenoid backbone biosynthesis)	K00919	EC:2.7.1.148	hypothetical protein TSUD_132690 [Trifolium subterraneum]	NA	2.2809	0.906236	2.5169	1.33165	0.086441	1	up	no
2655380	PF3D7_0830600	XM_001349189.1	GO:0020036(Maurer's cleft)	NA	NA	NA		NA	79.6025	156.727	0.507907	-0.977365	0.086505	1	down	no
812356	PF3D7_0408500	XM_001351363.1	GO:0004520(endodeoxyribonuclease activity);GO:0006259(DNA metabolic process);GO:0048256(flap endonuclease activity)	03030(DNA replication);03410(Base excision repair);03450(Non-homologous end-joining)	K04799	EC:3.-.-.-	flap endonuclease 1-B isoform X2 [Selaginella moellendorffii]	NA	8.66323	3.52764	2.45582	1.2962	0.0873277	1	up	no
810398	PF3D7_1024700	XM_001347489.1	NA	NA	NA	NA		NA	1.85631	0.72999	2.54292	1.34649	0.087397	1	up	no
812375	PF3D7_0411000	XM_001351387.1	GO:0020011(apicoplast)	NA	NA	NA		NA	15.6549	30.7458	0.50917	-0.97378	0.0875669	1	down	no
814434	PF3D7_0311900	XM_001351156.1	NA	NA	NA	NA		NA	2.30206	0.92672	2.4841	1.31272	0.0879982	1	up	no
814555	PF3D7_0324000	XM_001351274.1	GO:0020036(Maurer's cleft)	NA	NA	NA	DNAJ heat shock N-terminal domain-containing protein [Arabidopsis thaliana]	NA	1.7029	3.43773	0.495357	-1.01346	0.0880254	1	down	no
813132	PF3D7_0532600	XM_002808676.1	GO:0044164(host cell cytosol)	NA	NA	NA		NA	36.5854	71.5886	0.51105	-0.968463	0.0890046	1	down	no
814479	PF3D7_0316500	XM_001351199.1	NA	NA	NA	NA		NA	5.18291	2.09619	2.47254	1.30599	0.0892699	1	up	no
812206	PF3D7_1465600	XM_001348762.2	NA	NA	NA	NA		NA	0.754222	1.5235	0.49506	-1.01433	0.0895369	1	down	no
812028	PF3D7_1446800	XM_001348584.1	GO:0004392(heme oxygenase (decyclizing) activity);GO:0005515(protein binding);GO:0016829(lyase activity);GO:0020020(food vacuole);GO:0020037(heme binding);GO:0030430(host cell cytoplasm);GO:0042167(heme catabolic process)	NA	NA	NA		NA	17.0272	6.93286	2.45602	1.29632	0.0897617	1	up	no
812186	PF3D7_1463500	XM_001348742.1	NA	NA	NA	NA		NA	5.40225	10.6591	0.506819	-0.980458	0.0901456	1	down	no
811836	PF3D7_1427500	XM_001348392.1	GO:0003684(damaged DNA binding);GO:0006298(mismatch repair)	03430(Mismatch repair)	K08735	NA	hypothetical protein SELMODRAFT_268576 [Selaginella moellendorffii]	NA	8.56921	3.51933	2.4349	1.28386	0.0902964	1	up	no
2654959	PF3D7_0720500	XM_002808740.1	NA	NA	NA	NA		NA	8.59782	3.46524	2.48116	1.31101	0.0903922	1	up	no
813652	PF3D7_1319400	XM_001349894.1	NA	NA	NA	NA		NA	9.30008	3.82687	2.4302	1.28108	0.0905224	1	up	no
9221962	PF3D7_0700100	XM_002808860.1	GO:0020002(host cell plasma membrane);GO:0020013(modulation by symbiont of host erythrocyte aggregation);GO:0020030(infected host cell surface knob);GO:0020033(antigenic variation);GO:0020035(cytoadherence to microvasculature, mediated by symbiont protein);GO:0050839(cell adhesion molecule binding)	NA	NA	NA		NA	0.218567	0.437981	0.499033	-1.00279	0.0905888	1	down	no
2655161	PF3D7_0726600	XM_001349128.1	NA	NA	NA	NA		NA	2.81296	1.14366	2.4596	1.29842	0.0911775	1	up	no
813671	PF3D7_1322000	XM_001349923.1	GO:0005788(endoplasmic reticulum lumen);GO:0016020(membrane)	NA	NA	NA		NA	1.82273	0.730694	2.49452	1.31876	0.0913086	1	up	no
814333	PF3D7_0301500	XM_001351056.1	GO:0020011(apicoplast)	NA	NA	NA		NA	8.75848	3.57722	2.4484	1.29184	0.0914997	1	up	no
810713	PF3D7_1115800	XM_001347801.1	NA	NA	NA	NA		NA	47.4059	92.2335	0.513977	-0.960223	0.0915001	1	down	no
810588	PF3D7_1102300	XM_001347675.2	NA	NA	NA	NA		NA	6.70666	13.1036	0.511819	-0.966293	0.0915527	1	down	no
812168	PF3D7_1461400	XM_001348724.2	NA	NA	NA	NA		NA	4.22851	1.70947	2.47359	1.3066	0.0916041	1	up	no
814294	PF3D7_1363400	XM_001350310.1	GO:0000166(nucleotide binding);GO:0005634(nucleus);GO:0005829(cytosol);GO:0008150(biological_process);GO:0009506(plasmodesma);GO:0010992(ubiquitin recycling)	04141(Protein processing in endoplasmic reticulum)	K14018	NA	phospholipase A-2-activating protein isoform X2 [Coffea eugenioides]	NA	6.99153	2.88168	2.4262	1.2787	0.092048	1	up	no
3885867	PF3D7_0615500	XM_961048.1	GO:0004693(cyclin-dependent protein serine/threonine kinase activity);GO:0006468(protein phosphorylation);GO:0051726(regulation of cell cycle)	NA	NA	NA	cyclin-dependent kinase G-2 [Morus notabilis]	NA	1.18846	0.473017	2.5125	1.32912	0.0922045	1	up	no
813645	PF3D7_0937800	XM_001352206.1	GO:0020002(host cell plasma membrane);GO:0020013(modulation by symbiont of host erythrocyte aggregation);GO:0020030(infected host cell surface knob);GO:0020033(antigenic variation);GO:0020035(cytoadherence to microvasculature, mediated by symbiont protein);GO:0050839(cell adhesion molecule binding)	NA	NA	NA		NA	10.7249	20.7855	0.515982	-0.954607	0.0929029	1	down	no
814118	PF3D7_1326600	XM_002808990.1	GO:0020011(apicoplast)	NA	NA	NA		NA	1.18405	0.489195	2.42039	1.27524	0.0929609	1	up	no
813451	PF3D7_0917500	XM_001352010.1	NA	NA	NA	NA		NA	3.50245	1.43519	2.44041	1.28712	0.0930391	1	up	no
3885849	PF3D7_0619000.1	XM_961082.2;XM_024473114.1	GO:0003674(molecular_function);GO:0005575(cellular_component);GO:0005770(late endosome);GO:0006914(autophagy);GO:0008150(biological_process);GO:0008333(endosome to lysosome transport);GO:0016021(integral component of membrane);GO:0016197(endosomal transport);GO:0017137(Rab GTPase binding);GO:0036020(endolysosome membrane);GO:1901096(regulation of autophagosome maturation);GO:1901096(regulation of…	NA	NA	NA	protein TRANSPARENT TESTA 9 isoform X2 [Cynara cardunculus var. scolymus]	NA	70.8111	29.4078	2.4079	1.26778	0.0930491	1	up	no
813914	PF3D7_1368800	XM_001350362.1	GO:0006281(DNA repair)	03420(Nucleotide excision repair)	K10848	EC:3.1.-.-	PREDICTED: LOW QUALITY PROTEIN: DNA repair endonuclease UVH1 [Raphanus sativus]	NA	1.94924	0.801342	2.43247	1.28242	0.093241	1	up	no
811728	PF3D7_1414900	XM_001348284.1	GO:0004176(ATP-dependent peptidase activity);GO:0004252(serine-type endopeptidase activity)	NA	NA	NA	lon protease homolog 1, mitochondrial-like [Physcomitrella patens]	NA	2.33137	0.957302	2.43536	1.28413	0.0936596	1	up	no
810700	PF3D7_1114400	XM_001347788.1	NA	NA	NA	NA		NA	1.93731	0.78292	2.47446	1.30711	0.0938877	1	up	no
813285	PF3D7_0115400	XM_001351041.1	GO:0020013(modulation by symbiont of host erythrocyte aggregation);GO:0020036(Maurer's cleft)	NA	NA	NA		NA	47.3604	19.6834	2.40611	1.2667	0.0942883	1	up	no
2655053	PF3D7_0718100	XM_001349048.1	GO:0004674(protein serine/threonine kinase activity);GO:0006468(protein phosphorylation);GO:0016020(membrane);GO:0020036(Maurer's cleft)	NA	NA	NA		NA	0.997909	0.411863	2.42291	1.27674	0.0953372	1	up	no
810323	PF3D7_1017000	XM_001347414.1	GO:0003887(DNA-directed DNA polymerase activity);GO:0006260(DNA replication);GO:0008310(single-stranded DNA 3'-5' exodeoxyribonuclease activity);GO:0043625(delta DNA polymerase complex)	00230(Purine metabolism);00240(Pyrimidine metabolism);03030(DNA replication);03410(Base excision repair);03420(Nucleotide excision repair);03430(Mismatch repair);03440(Homologous recombination)	K02327	EC:2.7.7.7	PREDICTED: DNA polymerase delta catalytic subunit [Tarenaya hassleriana]	NA	14.2837	5.96625	2.39408	1.25947	0.0960698	1	up	no
810349	PF3D7_1019800	XM_001347440.2	GO:0002143(tRNA wobble position uridine thiolation)	NA	NA	NA	PREDICTED: uncharacterized protein LOC104597469 [Nelumbo nucifera]	NA	6.58277	2.7407	2.40186	1.26415	0.096446	1	up	no
812173	PF3D7_1462100	XM_001348729.1	NA	NA	NA	NA		NA	2.21708	0.91792	2.41534	1.27222	0.0968677	1	up	no
813221	PF3D7_0108500	XM_001350980.1	NA	NA	NA	NA		NA	595.676	1142.65	0.521313	-0.939779	0.0970693	1	down	no
811123	PF3D7_1207000	XM_001350443.1	NA	NA	NA	NA		NA	2.05361	0.854707	2.40271	1.26466	0.0970948	1	up	no
813473	PF3D7_0919700	XM_001352032.1	GO:0005622(intracellular);GO:0030170(pyridoxal phosphate binding)	NA	NA	NA	hypothetical protein KFL_000990090 [Klebsormidium nitens]	NA	26.1017	10.9076	2.39298	1.25881	0.0977621	1	up	no
2655315	PF3D7_0806100	XM_001349425.2	NA	NA	NA	NA		NA	5.33816	2.22387	2.40039	1.26327	0.0980212	1	up	no
812320	PF3D7_1476800	XM_001348876.1	GO:0016787(hydrolase activity)	NA	NA	NA	caffeoyl shikimate esterase 3 [Populus tomentosa]	NA	6.46312	12.4503	0.519112	-0.945881	0.0981685	1	down	no
810183	PF3D7_1002100	XM_001347274.1	GO:0020036(Maurer's cleft)	NA	NA	NA		NA	76.7798	146.91	0.522631	-0.936135	0.0982092	1	down	no
2655139	PF3D7_0723000	XM_001349095.1	GO:0008033(tRNA processing);GO:0008193(tRNA guanylyltransferase activity)	NA	NA	NA	PREDICTED: tRNA(His) guanylyltransferase 1 isoform X1 [Elaeis guineensis]	NA	4.35142	1.78457	2.43835	1.28591	0.0986195	1	up	no
814343	PF3D7_0302600	XM_001351065.1	GO:0006855(drug transmembrane transport);GO:0016021(integral component of membrane);GO:0020011(apicoplast);GO:0042626(ATPase activity, coupled to transmembrane movement of substances)	02010(ABC transporters)	K05658	EC:3.6.3.44	PREDICTED: ABC transporter B family member 2-like [Juglans regia]	NA	4.02159	1.68284	2.38976	1.25687	0.0988453	1	up	no
814157	PF3D7_1333900	XM_001350034.1	GO:0000166(nucleotide binding);GO:0003678(DNA helicase activity);GO:0003729(mRNA binding);GO:0005844(polysome);GO:0006449(regulation of translational termination);GO:0010494(cytoplasmic stress granule)	03013(RNA transport);03015(mRNA surveillance pathway)	K14326	EC:3.6.4.-	uncharacterized protein C2845_PM15G20660 [Panicum miliaceum]	NA	0.760595	0.311844	2.43902	1.2863	0.0997908	1	up	no
810593	PF3D7_1102800	XM_001347680.1	GO:0020005(symbiont-containing vacuole membrane)	NA	NA	NA		NA	3315.96	6320.17	0.524663	-0.930537	0.0998214	1	down	no
2655269	PF3D7_0815100	XM_001349337.1	NA	NA	NA	NA		NA	1.14383	0.469146	2.43811	1.28576	0.100615	1	up	no
814392	PF3D7_0307500	XM_001351114.1	NA	NA	NA	NA		NA	3.87588	1.60047	2.42171	1.27603	0.101186	1	up	no
810378	PF3D7_1022800	XM_001347469.1	GO:0005515(protein binding);GO:0019288(isopentenyl diphosphate biosynthetic process, methylerythritol 4-phosphate pathway);GO:0020011(apicoplast)	00900(Terpenoid backbone biosynthesis)	K03526	EC:1.17.7.1;EC:1.17.7.3	4-hydroxy-3-methylbut-2-en-1-yl diphosphate synthase (ferredoxin) chloroplastic [Chlorella sorokiniana]	NA	2.38138	0.986691	2.4135	1.27113	0.101237	1	up	no
811496	PF3D7_1246300	XM_001350812.1	NA	NA	NA	NA		NA	30.5533	58.073	0.526118	-0.926542	0.101259	1	down	no
812915	PF3D7_0504400	XM_001351566.1	GO:0005515(protein binding);GO:0008026(ATP-dependent helicase activity);GO:0020011(apicoplast)	NA	NA	NA	DEAD-box ATP-dependent RNA helicase 7-like [Physcomitrella patens]	NA	8.67639	3.65425	2.37433	1.24752	0.10138	1	up	no
812571	PF3D7_0413700	XM_001351409.1	GO:0005829(cytosol);GO:0009691(cytokinin biosynthetic process);GO:0016799(hydrolase activity, hydrolyzing N-glycosyl compounds)	NA	NA	NA	conserved hypothetical protein [Ricinus communis]	NA	26.2303	11.0958	2.36399	1.24123	0.102313	1	up	no
811648	PF3D7_1406900	XM_001348203.2	GO:0008175(tRNA methyltransferase activity);GO:0008649(rRNA methyltransferase activity);GO:0070475(rRNA base methylation)	NA	NA	NA	23S rRNA (adenine(2503)-C(2))-methyltransferase [Handroanthus impetiginosus]	NA	4.28514	1.78526	2.40029	1.26321	0.103209	1	up	no
812804	PF3D7_0222000	XM_001349686.1	GO:0020036(Maurer's cleft)	NA	NA	NA	DNAJ heat shock N-terminal domain-containing protein [Arabidopsis thaliana]	NA	1.25207	2.44869	0.511322	-0.967695	0.103813	1	down	no
814162	PF3D7_1334500	XM_001350040.2	GO:0020036(Maurer's cleft)	NA	NA	NA		NA	18.4929	7.86622	2.35092	1.23323	0.104557	1	up	no
9222015	PF3D7_1343800	XM_002809017.1	GO:0005622(intracellular);GO:0006623(protein targeting to vacuole);GO:0019898(extrinsic component of membrane);GO:0045053(protein retention in Golgi apparatus)	NA	NA	NA	PREDICTED: uncharacterized protein LOC103953409 [Pyrus x bretschneideri]	NA	0.048464	0.094667	0.511942	-0.965948	0.104558	1	down	no
36312594	PF3D7_1478900	XR_002966697.1	NA	NA	NA	NA		NA	3.88292	7.33933	0.529057	-0.918506	0.104723	1	down	no
813551	PF3D7_0927600	XM_001352110.1	GO:0005634(nucleus)	NA	NA	NA		NA	13.0773	5.56204	2.35117	1.23338	0.104808	1	up	no
812778	PF3D7_0219500	XM_001349660.1	GO:0000154(rRNA modification);GO:0004730(pseudouridylate synthase activity);GO:0020011(apicoplast)	NA	NA	NA	putative ribosomal large subunit pseudouridine synthase SVR1, chloroplastic isoform X1 [Panicum hallii]	NA	6.69682	2.81371	2.38007	1.251	0.104819	1	up	no
2655376	PF3D7_0824100	XM_001349247.1	GO:0003676(nucleic acid binding);GO:0008408(3'-5' exonuclease activity);GO:0090305(nucleic acid phosphodiester bond hydrolysis)	NA	NA	NA	Ribonuclease H-like domain containing protein [Klebsormidium nitens]	NA	6.67688	2.8111	2.37518	1.24804	0.104945	1	up	no
812585	PF3D7_0412100	XM_001351396.1	GO:0003735(structural constituent of ribosome);GO:0006412(translation);GO:0015935(small ribosomal subunit)	03010(Ribosome)	K02950	NA	ribosomal protein S12 (mitochondrion) [Micromonas commoda]	NA	11.325	4.79316	2.36275	1.24047	0.105305	1	up	no
811576	PF3D7_1254500	XM_001350892.1	GO:0020002(host cell plasma membrane);GO:0020033(antigenic variation)	NA	NA	NA		NA	3.04585	1.26905	2.4001	1.26309	0.105871	1	up	no
813085	PF3D7_0527000	XM_001351790.1	GO:0000166(nucleotide binding);GO:0003677(DNA binding);GO:0003678(DNA helicase activity);GO:0004386(helicase activity);GO:0005524(ATP binding);GO:0005634(nucleus);GO:0006260(DNA replication);GO:0006270(DNA replication initiation);GO:0016787(hydrolase activity);GO:0042555(MCM complex)	03030(DNA replication)	K02541	EC:3.6.4.12	Mini-chromosome maintenance, DNA-dependent ATPase [Corchorus olitorius]	NA	52.0097	22.2357	2.33902	1.22591	0.10588	1	up	no
810210	PF3D7_1004900	XM_001347301.1	NA	NA	NA	NA		NA	12.2808	5.20678	2.35861	1.23794	0.105932	1	up	no
812288	PF3D7_1473700	XM_001348844.1	GO:0006606(protein import into nucleus);GO:0044613(nuclear pore central transport channel)	NA	NA	NA		NA	69.0258	129.563	0.532759	-0.908445	0.106804	1	down	no
814521	PF3D7_0320700	XM_001351241.1	GO:0004175(endopeptidase activity);GO:0005783(endoplasmic reticulum);GO:0005787(signal peptidase complex);GO:0006465(signal peptide processing);GO:0015031(protein transport)	NA	NA	NA		NA	35.3136	15.0581	2.34515	1.22968	0.10681	1	up	no
814051	PF3D7_1301400	XM_001349821.1	GO:0020011(apicoplast);GO:0020036(Maurer's cleft)	NA	NA	NA		NA	834.841	1566.55	0.532916	-0.908019	0.106879	1	down	no
813072	PF3D7_0525700	XM_001351777.1	NA	NA	NA	NA		NA	16.7585	7.0971	2.36132	1.23959	0.107828	1	up	no
811453	PF3D7_1241700	XM_001350769.1	GO:0005524(ATP binding);GO:0005663(DNA replication factor C complex);GO:0006260(DNA replication)	03030(DNA replication);03420(Nucleotide excision repair);03430(Mismatch repair)	K10755	NA	Replication factor C subunit 2 [Chlorella sorokiniana]	NA	30.1382	12.9071	2.33501	1.22343	0.107991	1	up	no
811767	PF3D7_1419200	XM_001348323.2	NA	NA	NA	NA		NA	19.5231	8.37986	2.32976	1.22018	0.108644	1	up	no
811948	PF3D7_1438700	XM_001348504.1	GO:0003896(DNA primase activity);GO:0005658(alpha DNA polymerase:primase complex);GO:0006269(DNA replication, synthesis of RNA primer)	00230(Purine metabolism);00240(Pyrimidine metabolism);03030(DNA replication)	K02684	EC:2.7.7.-	DNA primase small subunit isoform X1 [Prunus avium]	NA	8.4689	3.6239	2.33696	1.22463	0.109626	1	up	no
813584	PF3D7_0931300	XM_001352143.1	NA	NA	NA	NA		NA	5.39332	10.1214	0.532861	-0.908169	0.109901	1	down	no
812587	PF3D7_0411800	XM_001351393.1	NA	NA	NA	NA		NA	1.21731	0.517788	2.35097	1.23326	0.110735	1	up	no
812149	PF3D7_1459400	XM_001348705.1	NA	NA	NA	NA		NA	15.461	28.8463	0.535979	-0.899752	0.110788	1	down	no
814092	PF3D7_1320800	XM_001349911.1	GO:0004149(dihydrolipoyllysine-residue succinyltransferase activity);GO:0005739(mitochondrion);GO:0006103(2-oxoglutarate metabolic process)	00020(Citrate cycle (TCA cycle));00310(Lysine degradation)	K00658	EC:2.3.1.61	Dihydrolipoyllysine-residue succinyltransferase component of 2-oxoglutarate dehydrogenase [Actinidia chinensis var. chinensis]	NA	33.5677	14.4836	2.31763	1.21265	0.111027	1	up	no
2655193	PF3D7_0705300	XM_001348950.1	GO:0003688(DNA replication origin binding);GO:0005664(nuclear origin of replication recognition complex);GO:0006270(DNA replication initiation)	NA	NA	NA		NA	4.03103	1.72698	2.33415	1.22289	0.111074	1	up	no
811330	PF3D7_1228700	XM_001350648.1	GO:0020011(apicoplast)	NA	NA	NA		NA	1.28557	0.546115	2.35402	1.23513	0.111169	1	up	no
814308	PF3D7_1366500	XM_001350340.1	GO:0000287(magnesium ion binding);GO:0004550(nucleoside diphosphate kinase activity);GO:0005524(ATP binding);GO:0006183(GTP biosynthetic process);GO:0006228(UTP biosynthetic process);GO:0006241(CTP biosynthetic process);GO:0032552(deoxyribonucleotide binding);GO:0032553(ribonucleotide binding)	00230(Purine metabolism);00240(Pyrimidine metabolism);04016(MAPK signaling pathway - plant)	K00940	EC:2.7.4.6	nucleoside diphosphate kinase-like [Quercus suber]	NA	28.7907	12.3412	2.33289	1.22212	0.111257	1	up	no
813720	PF3D7_1331300	XM_001350009.1	GO:0005783(endoplasmic reticulum);GO:0005787(signal peptidase complex);GO:0006465(signal peptide processing);GO:0008233(peptidase activity)	03060(Protein export)	K13280	EC:3.4.21.89	signal peptidase complex catalytic subunit-like [Raphidocelis subcapitata]	NA	23.5104	10.1113	2.32515	1.21732	0.111391	1	up	no
812642	PF3D7_0204900	XM_001349524.1	GO:0005739(mitochondrion);GO:0030580(quinone cofactor methyltransferase activity);GO:1901663(quinone biosynthetic process)	00130(Ubiquinone and other terpenoid-quinone biosynthesis)	K06127	EC:2.1.1.201	hypothetical protein AQUCO_02000169v1 [Aquilegia coerulea]	NA	9.46604	4.06029	2.33137	1.22118	0.111841	1	up	no
814049	PF3D7_1312700	XM_001349818.1	NA	NA	NA	NA		NA	41.775	18.085	2.30993	1.20785	0.112057	1	up	no
8444962	PF3D7_1403100	XM_002585402.1	GO:0000779(condensed chromosome, centromeric region);GO:0000799(nuclear condensin complex);GO:0003682(chromatin binding);GO:0007076(mitotic chromosome condensation);GO:0010032(meiotic chromosome condensation);GO:0042393(histone binding);GO:0051304(chromosome separation)	NA	NA	NA	hypothetical protein CEUSTIGMA_g5922.t1 [Chlamydomonas eustigma]	NA	5.68474	2.45728	2.31342	1.21003	0.112105	1	up	no
813483	PF3D7_0920700	XM_001352042.1	NA	NA	NA	NA		NA	6.49362	2.78829	2.32889	1.21964	0.112403	1	up	no
811459	PF3D7_1242300	XM_001350775.1	NA	NA	NA	NA		NA	4.41771	1.84224	2.39801	1.26184	0.112629	1	up	no
4794189	PF3D7_0732400	XM_001349178.1	GO:0020002(host cell plasma membrane);GO:0020033(antigenic variation)	NA	NA	NA		NA	13.9746	6.03102	2.31712	1.21233	0.112711	1	up	no
814001	PF3D7_1304700	XM_024473218.1	GO:0000079(regulation of cyclin-dependent protein serine/threonine kinase activity);GO:0051726(regulation of cell cycle)	NA	NA	NA	PREDICTED: cyclin-L1-1-like isoform X1 [Gossypium hirsutum]	NA	3.02976	1.26209	2.40058	1.26338	0.11279	1	up	no
812348	PF3D7_1479500	XM_001348904.1	GO:0020013(modulation by symbiont of host erythrocyte aggregation);GO:0020036(Maurer's cleft)	NA	NA	NA		NA	31.5757	13.6618	2.31125	1.20867	0.112815	1	up	no
814435	PF3D7_0312000	XM_001351157.1	NA	NA	NA	NA		NA	13.9575	5.94916	2.34612	1.23028	0.113138	1	up	no
810491	PF3D7_1034400	XM_001347582.1	GO:0005739(mitochondrion);GO:0005749(mitochondrial respiratory chain complex II, succinate dehydrogenase complex (ubiquinone));GO:0006099(tricarboxylic acid cycle);GO:0008177(succinate dehydrogenase (ubiquinone) activity)	00020(Citrate cycle (TCA cycle));00190(Oxidative phosphorylation)	K00234	EC:1.3.5.1	succinate dehydrogenase subunit A, mitochondrial [Volvox carteri f. nagariensis]	NA	15.7802	6.83455	2.30888	1.20719	0.113155	1	up	no
9221932	PF3D7_0833500	XM_002808682.1	GO:0020002(host cell plasma membrane);GO:0020013(modulation by symbiont of host erythrocyte aggregation);GO:0020030(infected host cell surface knob);GO:0020033(antigenic variation);GO:0020035(cytoadherence to microvasculature, mediated by symbiont protein);GO:0046789(host cell surface receptor binding);GO:0050839(cell adhesion molecule binding)	NA	NA	NA		NA	3.99704	7.41236	0.53924	-0.891	0.113184	1	down	no
813040	PF3D7_0522500	XM_002808664.1	GO:0003735(structural constituent of ribosome);GO:0005762(mitochondrial large ribosomal subunit);GO:0006412(translation)	03010(Ribosome)	K02879	NA	plastid/chloroplast ribosomal protein L17 [Volvox carteri f. nagariensis]	NA	6.75417	2.85226	2.368	1.24367	0.113277	1	up	no
813829	PF3D7_1352900	XM_024473245.1	NA	NA	NA	NA		NA	1.28677	2.42541	0.530539	-0.914469	0.113731	1	down	no
812815	PF3D7_0223100	XM_001349697.2	GO:0020002(host cell plasma membrane);GO:0020033(antigenic variation)	NA	NA	NA		NA	116.861	50.8547	2.29794	1.20034	0.114391	1	up	no
810397	PF3D7_1024600	XM_001347488.2	NA	NA	NA	NA		NA	2.47567	1.04208	2.37569	1.24834	0.114416	1	up	no
812603	PF3D7_0200700	XM_001349485.1	GO:0020002(host cell plasma membrane);GO:0020033(antigenic variation)	NA	NA	NA		NA	3.74187	1.59407	2.34737	1.23104	0.11464	1	up	no
810416	PF3D7_1026200	XM_001347507.1	NA	NA	NA	NA		NA	13.1102	5.69179	2.30336	1.20374	0.115233	1	up	no
812990	PF3D7_0517500	XM_002808648.2	GO:0020011(apicoplast)	00040(Pentose and glucuronate interconversions);00052(Galactose metabolism);00053(Ascorbate and aldarate metabolism);00520(Amino sugar and nucleotide sugar metabolism)	K12447	EC:2.7.7.64	UDP-sugar pyrophosphorylase [Capsicum chinense]	NA	0.83627	1.5686	0.533132	-0.907434	0.115452	1	down	no
813411	PF3D7_0913400	XM_001351970.1	NA	NA	NA	NA	hypothetical protein CICLE_v10016443mg [Citrus clementina]	NA	22.6272	9.77748	2.31421	1.21052	0.115545	1	up	no
814450	PF3D7_0313600	XM_001351170.1	NA	NA	NA	NA		NA	3.38141	1.45596	2.32245	1.21565	0.115999	1	up	no
813324	PF3D7_0904500	XM_001351883.1	GO:0005737(cytoplasm);GO:0006457(protein folding);GO:0016272(prefoldin complex);GO:0051087(chaperone binding)	NA	NA	NA		NA	22.148	9.56485	2.31556	1.21136	0.116245	1	up	no
813592	PF3D7_0932100	XM_002808935.1	GO:0016020(membrane);GO:0016021(integral component of membrane)	NA	NA	NA	DUF21-domain-containing protein, partial [Coccomyxa subellipsoidea C-169]	NA	1.04244	1.9387	0.537701	-0.895125	0.11645	1	down	no
811574	PF3D7_1254300	XM_001350890.2	GO:0020013(modulation by symbiont of host erythrocyte aggregation);GO:0020036(Maurer's cleft)	NA	NA	NA		NA	3.58883	1.52144	2.35884	1.23808	0.116499	1	up	no
811595	PF3D7_1401400	XM_001348153.1	GO:0020005(symbiont-containing vacuole membrane)	NA	NA	NA		NA	1437.17	2642.62	0.543841	-0.878743	0.11667	1	down	no
4794195	PF3D7_0808600	XM_001349402.1	GO:0020002(host cell plasma membrane);GO:0020013(modulation by symbiont of host erythrocyte aggregation);GO:0020030(infected host cell surface knob);GO:0020033(antigenic variation);GO:0020035(cytoadherence to microvasculature, mediated by symbiont protein);GO:0050839(cell adhesion molecule binding)	NA	NA	NA		NA	1.77092	3.2606	0.543125	-0.880643	0.117741	1	down	no
2655291	PF3D7_0811500	XM_001349375.1	GO:0005829(cytosol);GO:0006355(regulation of transcription, DNA-templated);GO:0008469(histone-arginine N-methyltransferase activity);GO:0035242(protein-arginine omega-N asymmetric methyltransferase activity)	NA	NA	NA	hypothetical protein VOLCADRAFT_56214 [Volvox carteri f. nagariensis]	NA	7.05774	3.07945	2.29188	1.19653	0.117763	1	up	no
813679	PF3D7_1322900	XM_002808983.1	NA	NA	NA	NA		NA	1.50279	2.87526	0.522662	-0.936049	0.117849	1	down	no
811318	PF3D7_1227500	XM_001350636.2	GO:0045736(negative regulation of cyclin-dependent protein serine/threonine kinase activity);GO:0051726(regulation of cell cycle)	NA	NA	NA		NA	0.447726	0.190472	2.35061	1.23304	0.11787	1	up	no
9221950	PF3D7_0817100	XM_002808806.1	GO:0003924(GTPase activity);GO:0005525(GTP binding);GO:0005743(mitochondrial inner membrane);GO:0005829(cytosol);GO:0070899(mitochondrial tRNA wobble uridine modification)	NA	NA	NA	PREDICTED: probable tRNA modification GTPase MnmE isoform X1 [Nicotiana sylvestris]	NA	4.48796	1.95045	2.30099	1.20225	0.118044	1	up	no
814178	PF3D7_1337800	XM_001350069.1	GO:0004674(protein serine/threonine kinase activity);GO:0004683(calmodulin-dependent protein kinase activity);GO:0006468(protein phosphorylation);GO:0035891(exit from host cell);GO:0042493(response to drug)	NA	NA	NA	predicted protein [Chlamydomonas reinhardtii]	NA	1.04919	1.95814	0.53581	-0.900208	0.119775	1	down	no
36312576	PF3D7_1371800	XM_024473256.1	NA	NA	NA	NA		NA	41.0188	18.0263	2.2755	1.18618	0.119912	1	up	no
814468	PF3D7_0315400	XM_001351188.1	GO:0020011(apicoplast)	NA	NA	NA		NA	8.55731	3.71247	2.30502	1.20478	0.120984	1	up	no
814415	PF3D7_0310000	XM_001351137.1	GO:0020011(apicoplast)	NA	NA	NA		NA	8.60709	3.72414	2.31116	1.20862	0.121106	1	up	no
811695	PF3D7_1411600	XM_001348251.2	GO:0005525(GTP binding);GO:0020011(apicoplast)	NA	NA	NA	GTP-binding protein Obg/CgtA [Ostreococcus tauri]	NA	1.92287	0.830294	2.31589	1.21157	0.12168	1	up	no
3885725	PF3D7_0628500	XM_961174.1	NA	NA	NA	NA		NA	3.15153	1.35991	2.31745	1.21254	0.121739	1	up	no
814139	PF3D7_1331500	XM_001350011.1	NA	NA	NA	NA		NA	4.93534	2.15568	2.28946	1.19501	0.121939	1	up	no
811475	PF3D7_1244000	XM_001350791.1	GO:0020011(apicoplast)	NA	NA	NA	uncharacterized protein LOC112007986 [Quercus suber]	NA	7.13428	3.14007	2.27201	1.18397	0.122643	1	up	no
3885906	PF3D7_0608310	XM_960980.2	NA	NA	NA	NA		NA	1.80509	0.764484	2.36118	1.23951	0.122668	1	up	no
812621	PF3D7_0202500	XM_001349503.1	GO:0020005(symbiont-containing vacuole membrane)	NA	NA	NA		NA	2145.28	3892.53	0.551126	-0.859545	0.12346	1	down	no
812597	PF3D7_0200100	XM_001349479.1	GO:0020002(host cell plasma membrane);GO:0020030(infected host cell surface knob);GO:0020033(antigenic variation);GO:0020035(cytoadherence to microvasculature, mediated by symbiont protein);GO:0046789(host cell surface receptor binding);GO:0050839(cell adhesion molecule binding)	NA	NA	NA		NA	2.81106	5.09433	0.551801	-0.85778	0.125646	1	down	no
2655071	PF3D7_0709100	XM_001348969.1	NA	NA	NA	NA		NA	18.1986	8.09581	2.2479	1.16858	0.125924	1	up	no
810455	PF3D7_1030500	XM_001347546.1	GO:0004175(endopeptidase activity);GO:0005838(proteasome regulatory particle);GO:0006511(ubiquitin-dependent protein catabolic process)	03050(Proteasome)	K03039	NA	26S proteasome non-ATPase regulatory subunit 13 homolog B-like [Manihot esculenta]	NA	11.8021	5.22705	2.25789	1.17498	0.126396	1	up	no
3885804	PF3D7_0618500	XM_961077.1	GO:0005829(cytosol);GO:0006099(tricarboxylic acid cycle);GO:0030060(L-malate dehydrogenase activity)	00010(Glycolysis / Gluconeogenesis);00620(Pyruvate metabolism);00640(Propanoate metabolism);00270(Cysteine and methionine metabolism)	K00016	EC:1.1.1.27	RecName: Full=L-lactate dehydrogenase; Short=LDH	NA	1.88461	3.47579	0.54221	-0.883077	0.126697	1	down	no
813115	PF3D7_0530200	XM_001351820.1	GO:0009670(triose-phosphate:phosphate antiporter activity);GO:0020011(apicoplast);GO:0031353(integral component of plastid inner membrane);GO:0046323(glucose import)	NA	NA	NA	phosphoenolpyruvate/phosphate translocator 2, chloroplastic-like [Hevea brasiliensis]	NA	2.39348	1.04005	2.30132	1.20246	0.126792	1	up	no
813957	PF3D7_1313300	XM_002808963.1	GO:0020011(apicoplast)	NA	NA	NA		NA	11.947	5.26702	2.26827	1.18159	0.127321	1	up	no
812767	PF3D7_0218000	XM_001349649.1	GO:0005663(DNA replication factor C complex);GO:0006260(DNA replication)	03030(DNA replication);03420(Nucleotide excision repair);03430(Mismatch repair)	K10755	NA	PREDICTED: replication factor C subunit 4 [Lupinus angustifolius]	NA	15.2113	6.7521	2.25282	1.17173	0.127519	1	up	no
810291	PF3D7_1013600	XM_001347382.1	NA	NA	NA	NA		NA	2.60024	1.15612	2.24911	1.16935	0.128176	1	up	no
812352	PF3D7_1479900	XM_001348908.2	GO:0020013(modulation by symbiont of host erythrocyte aggregation);GO:0020036(Maurer's cleft)	NA	NA	NA		NA	4.51641	1.98151	2.27928	1.18858	0.13026	1	up	no
813481	PF3D7_0920500	XM_001352040.1	NA	NA	NA	NA	putative ADP-ribosylation factor [Zostera marina]	NA	5.07013	2.21914	2.28473	1.19202	0.130507	1	up	no
811052	PF3D7_1150300	XM_001348139.1	GO:0020002(host cell plasma membrane);GO:0020033(antigenic variation)	NA	NA	NA		NA	1.05469	1.94613	0.541941	-0.883792	0.13074	1	down	no
811995	PF3D7_1443500	XM_001348551.1	GO:0004535(poly(A)-specific ribonuclease activity)	03018(RNA degradation)	K01148	EC:3.1.13.4	poly(A)-specific ribonuclease PARN-like isoform X1 [Vigna radiata var. radiata]	NA	14.911	6.68743	2.22971	1.15686	0.130835	1	up	no
9221886	PF3D7_0832600	XM_002808690.1	GO:0020013(modulation by symbiont of host erythrocyte aggregation);GO:0020036(Maurer's cleft)	NA	NA	NA		NA	5.96838	10.7525	0.55507	-0.849258	0.131003	1	down	no
813474	PF3D7_0919800	XM_001352033.1	GO:0003674(molecular_function);GO:0016020(membrane);GO:0016021(integral component of membrane)	NA	NA	NA		NA	2.64021	4.74444	0.556485	-0.845585	0.131313	1	down	no
814289	PF3D7_1362000	XM_001350295.1	NA	NA	NA	NA		NA	10.4226	4.63256	2.24986	1.16983	0.132199	1	up	no
810808	PF3D7_1125000	XM_001347896.2	GO:0020011(apicoplast)	NA	NA	NA		NA	3.73579	1.63575	2.28385	1.19147	0.132484	1	up	no
2655214	PF3D7_0831100	XM_002808845.1	GO:0020003(symbiont-containing vacuole);GO:0020036(Maurer's cleft);GO:0044164(host cell cytosol);GO:0044228(host cell surface)	NA	NA	NA		NA	5.33645	9.52244	0.560408	-0.835452	0.133041	1	down	no
813456	PF3D7_0918000	XM_001352015.1	GO:0005783(endoplasmic reticulum);GO:0005886(plasma membrane);GO:0043495(protein membrane anchor);GO:0070258(inner membrane pellicle complex)	00740(Riboflavin metabolism)	K14379	EC:3.1.3.2	Annexin [Corchorus capsularis]	NA	8.81955	3.95262	2.23132	1.1579	0.133733	1	up	no
813218	PF3D7_0108100	XM_001350977.1	NA	NA	NA	NA		NA	1.87816	0.827786	2.2689	1.18199	0.133985	1	up	no
812146	PF3D7_1459100	XM_001348702.1	GO:0003924(GTPase activity);GO:0005739(mitochondrion);GO:0042254(ribosome biogenesis)	00220(Arginine biosynthesis);00330(Arginine and proline metabolism);04626(Plant-pathogen interaction)	K13427	EC:1.14.13.39		NA	1.92886	0.855931	2.25352	1.17218	0.134604	1	up	no
810706	PF3D7_1115000	XM_001347794.1	NA	NA	NA	NA		NA	51.481	23.2309	2.21605	1.14799	0.135048	1	up	no
813528	PF3D7_0925300	XM_001352087.1	GO:0020011(apicoplast)	NA	NA	NA	hypothetical protein OsI_36857 [Oryza sativa Indica Group]	NA	2.87589	1.28154	2.24409	1.16613	0.135589	1	up	no
2655058	PF3D7_0705200	XM_001348949.1	NA	NA	NA	NA		NA	0.747697	0.330034	2.26552	1.17984	0.136304	1	up	no
811962	PF3D7_1440100	XM_001348518.1	NA	NA	NA	NA		NA	2.83129	1.27272	2.2246	1.15354	0.137064	1	up	no
9221953	PF3D7_0831200	XM_002808846.1	GO:0033643(host cell part)	04141(Protein processing in endoplasmic reticulum)	K09517	NA	chaperone protein dnaJ 10-like [Helianthus annuus]	NA	5.27163	9.34897	0.563872	-0.82656	0.137231	1	down	no
812707	PF3D7_0211900	XM_001349589.2	NA	NA	NA	NA		NA	2.22718	0.980753	2.27089	1.18326	0.137238	1	up	no
2655216	PF3D7_0812000	XM_001349370.1	NA	NA	NA	NA		NA	3.30697	1.47474	2.24241	1.16505	0.137338	1	up	no
814026	PF3D7_1308700	XM_001349779.1	NA	NA	NA	NA		NA	4.13317	1.86586	2.21515	1.14741	0.138146	1	up	no
2655360	PF3D7_0800700	XM_024473151.1	GO:0020003(symbiont-containing vacuole);GO:0020036(Maurer's cleft);GO:0044164(host cell cytosol);GO:0044228(host cell surface)	NA	NA	NA		NA	3.39446	6.00685	0.565099	-0.823425	0.138181	1	down	no
811846	PF3D7_1428500	XM_001348402.1	GO:0004045(aminoacyl-tRNA hydrolase activity);GO:0005762(mitochondrial large ribosomal subunit);GO:0016149(translation release factor activity, codon specific);GO:0016150(translation release factor activity, codon nonspecific);GO:0043022(ribosome binding);GO:0070126(mitochondrial translational termination);GO:0072344(rescue of stalled ribosome)	NA	NA	NA		NA	0.218358	0.393706	0.554622	-0.850423	0.139253	1	down	no
811697	PF3D7_1411800	XM_001348253.2	NA	NA	NA	NA		NA	2.00924	0.888466	2.26147	1.17726	0.140094	1	up	no
813075	PF3D7_0526000	XM_001351780.3	GO:0020011(apicoplast)	NA	NA	NA		NA	1.9152	0.861272	2.22368	1.15295	0.140553	1	up	no
2655237	PF3D7_0809600	XM_002808786.1	GO:0004197(cysteine-type endopeptidase activity);GO:0005634(nucleus);GO:0005737(cytoplasm);GO:0005813(centrosome);GO:0051307(meiotic chromosome separation);GO:0072686(mitotic spindle);GO:1901970(positive regulation of mitotic sister chromatid separation)	NA	NA	NA		NA	1.52157	0.695291	2.18839	1.12987	0.141866	1	up	no
811487	PF3D7_1245300	XM_001350803.1	GO:0004842(ubiquitin-protein transferase activity)	04120(Ubiquitin mediated proteolysis)	K10579	NA	NEDD8-conjugating enzyme Ubc12 [Setaria italica]	NA	21.5986	9.82357	2.19865	1.13662	0.142041	1	up	no
2655106	PF3D7_0715600	XM_001349023.1	GO:0003746(translation elongation factor activity);GO:0005525(GTP binding);GO:0006414(translational elongation)	NA	NA	NA	uncharacterized protein LOC110699738 [Chenopodium quinoa]	NA	12.5771	5.75214	2.18651	1.12863	0.142264	1	up	no
2655437	PF3D7_0815000	XM_002808800.1	GO:0005634(nucleus);GO:0016209(antioxidant activity);GO:0016491(oxidoreductase activity);GO:0020011(apicoplast);GO:0045454(cell redox homeostasis)	NA	NA	NA		NA	20.3872	9.32236	2.18692	1.1289	0.14228	1	up	no
813328	PF3D7_0904900	XM_024473187.1	GO:0005507(copper ion binding);GO:0005886(plasma membrane);GO:0006825(copper ion transport);GO:0020002(host cell plasma membrane);GO:0031410(cytoplasmic vesicle)	04016(MAPK signaling pathway - plant)	K17686	EC:3.6.3.54	PREDICTED: probable copper-transporting ATPase HMA5 [Nicotiana sylvestris]	NA	2.56161	1.17067	2.18816	1.12972	0.142378	1	up	no
812819	PF3D7_0223500	XM_001349701.2	GO:0020002(host cell plasma membrane);GO:0020013(modulation by symbiont of host erythrocyte aggregation);GO:0020030(infected host cell surface knob);GO:0020033(antigenic variation);GO:0020035(cytoadherence to microvasculature, mediated by symbiont protein);GO:0046789(host cell surface receptor binding);GO:0050839(cell adhesion molecule binding)	NA	NA	NA		NA	1.1823	2.07928	0.568611	-0.814485	0.143065	1	down	no
811326	PF3D7_1228300	XM_001350644.1	GO:0004672(protein kinase activity);GO:0006468(protein phosphorylation)	NA	NA	NA	G2-specific protein kinase nimA-like [Quercus suber]	NA	9.82541	4.50044	2.18321	1.12645	0.143115	1	up	no
812750	PF3D7_0216400	XM_001349632.1	GO:0006886(intracellular protein transport)	04144(Endocytosis)	K12479	NA	vacuolar protein sorting-associated protein 45 homolog isoform X1 [Cajanus cajan]	NA	1.45142	0.649819	2.23357	1.15935	0.143541	1	up	no
813580	PF3D7_0930800	XM_024473210.1	NA	NA	NA	NA		NA	2.47191	1.1339	2.18	1.12433	0.143833	1	up	no
810592	PF3D7_1102700	XM_001347679.1	GO:0020005(symbiont-containing vacuole membrane)	NA	NA	NA		NA	900.349	1574.42	0.571859	-0.806268	0.144027	1	down	no
813968	PF3D7_1315200	XM_002808966.1	NA	NA	NA	NA		NA	2.08999	0.948677	2.20306	1.13951	0.144509	1	up	no
3885895	PF3D7_0615800	XM_961051.1	NA	NA	NA	NA		NA	4.49302	2.05825	2.18293	1.12627	0.144578	1	up	no
812956	PF3D7_0514100	XM_001351663.1	GO:0005515(protein binding);GO:0005634(nucleus);GO:0043140(ATP-dependent 3'-5' DNA helicase activity);GO:0043142(single-stranded DNA-dependent ATPase activity)	NA	NA	NA	hypothetical protein TSUD_26730 [Trifolium subterraneum]	NA	1.10867	0.499775	2.21835	1.14948	0.144593	1	up	no
813023	PF3D7_0520700	XM_001351729.1	NA	NA	NA	NA		NA	2.06347	0.938086	2.19966	1.13728	0.145	1	up	no
812779	PF3D7_0219600	XM_001349661.1	GO:0005663(DNA replication factor C complex);GO:0006260(DNA replication)	03030(DNA replication);03420(Nucleotide excision repair);03430(Mismatch repair)	K10754	NA	PREDICTED: replication factor C subunit 1 [Cucumis sativus]	NA	10.2552	4.71281	2.17602	1.12169	0.145201	1	up	no
811913	PF3D7_1435000	XM_001348469.1	GO:0005739(mitochondrion);GO:0005743(mitochondrial inner membrane);GO:0008535(respiratory chain complex IV assembly)	00190(Oxidative phosphorylation);00860(Porphyrin and chlorophyll metabolism)	K02259	NA	uncharacterized protein A4U43_C05F21550 [Asparagus officinalis]	NA	4.23767	1.91938	2.20783	1.14263	0.145313	1	up	no
812851	PF3D7_0509100	XM_001351613.1	GO:0005886(plasma membrane);GO:0006810(transport);GO:0022857(transmembrane transporter activity)	NA	NA	NA	PREDICTED: structural maintenance of chromosomes protein 4-like isoform X1 [Fragaria vesca subsp. vesca]	NA	2.01281	0.919113	2.18994	1.13089	0.145395	1	up	no
811891	PF3D7_1432700	XM_001348447.2	GO:0004719(protein-L-isoaspartate (D-aspartate) O-methyltransferase activity);GO:0030091(protein repair)	NA	NA	NA	protein L-isoaspartyl methyltransferase 1 [Cicer arietinum]	NA	9.7996	4.46183	2.19632	1.13509	0.145794	1	up	no
812685	PF3D7_0209300	XM_001349567.1	GO:0020011(apicoplast)	00900(Terpenoid backbone biosynthesis)	K01770	EC:4.6.1.12	2-C-methyl-D-erythritol 2,4-cyclodiphosphate synthase [Bathycoccus prasinos]	NA	8.70128	3.96486	2.1946	1.13396	0.146653	1	up	no
810917	PF3D7_1135900	XM_001348005.2	GO:0003674(molecular_function);GO:0005737(cytoplasm);GO:0005783(endoplasmic reticulum);GO:0005789(endoplasmic reticulum membrane);GO:0006629(lipid metabolic process);GO:0006631(fatty acid metabolic process);GO:0006633(fatty acid biosynthetic process);GO:0006694(steroid biosynthetic process);GO:0008150(biological_process);GO:0016020(membrane);GO:0016021(integral component of membrane);GO:0016491(o…	00062(Fatty acid elongation);01040(Biosynthesis of unsaturated fatty acids)	K10258	EC:1.3.1.93	PREDICTED: very-long-chain enoyl-CoA reductase-like [Populus euphratica]	NA	18.0671	31.5171	0.573247	-0.802771	0.146655	1	down	no
3885845	PF3D7_0618600	XM_961078.2	GO:0006465(signal peptide processing);GO:0008233(peptidase activity)	NA	NA	NA		NA	6.09994	2.77191	2.20063	1.13791	0.146754	1	up	no
9221821	PF3D7_0106000	XM_002808559.1	NA	NA	NA	NA		NA	1.20673	0.544977	2.21429	1.14684	0.14694	1	up	no
813685	PF3D7_1324500	XM_001349949.1	GO:0004386(helicase activity);GO:0016020(membrane)	NA	NA	NA	ATP-dependent DNA helicase DDX11 isoform X1 [Sesamum indicum]	NA	2.23509	1.02221	2.18653	1.12864	0.146999	1	up	no
36312467	PF3D7_0314200	XM_024473238.1	NA	NA	NA	NA		NA	1.65878	0.755336	2.19608	1.13493	0.147219	1	up	no
3885873	PF3D7_0623700	XM_961126.1	GO:0004004(ATP-dependent RNA helicase activity);GO:0016070(RNA metabolic process)	NA	NA	NA	ATP-dependent RNA helicase SUV3, mitochondrial isoform X3 [Cinnamomum micranthum f. kanehirae]	NA	8.20176	3.7826	2.16828	1.11655	0.147401	1	up	no
811721	PF3D7_1414200	XM_001348277.1	NA	NA	NA	NA		NA	7.98397	3.66832	2.17647	1.12199	0.147794	1	up	no
811701	PF3D7_1412100	XM_001348257.1	NA	NA	NA	NA		NA	11.0884	5.12591	2.1632	1.11317	0.148196	1	up	no
811175	PF3D7_1212300	XM_001350495.2	GO:0002244(hematopoietic progenitor cell differentiation);GO:0003341(cilium movement);GO:0005858(axonemal dynein complex);GO:0007018(microtubule-based movement);GO:0008574(ATP-dependent microtubule motor activity, plus-end-directed);GO:0030286(dynein complex);GO:0045503(dynein light chain binding);GO:0045504(dynein heavy chain binding)	NA	NA	NA	hypothetical protein KFL_001400140 [Klebsormidium nitens]	NA	3.21381	1.47925	2.17259	1.11942	0.149021	1	up	no
811847	PF3D7_1428600	XM_001348403.1	GO:0003747(translation release factor activity);GO:0006415(translational termination);GO:0020011(apicoplast)	NA	NA	NA	hypothetical protein AQUCO_01700250v1 [Aquilegia coerulea]	NA	21.8589	10.1008	2.16407	1.11375	0.14944	1	up	no
3885965	PF3D7_0603200	XM_960929.1	GO:0005743(mitochondrial inner membrane);GO:0016887(ATPase activity)	NA	NA	NA	mitochondrial chaperone BCS1-like [Quercus suber]	NA	13.3369	6.1643	2.16357	1.11342	0.149493	1	up	no
813959	PF3D7_1300900	XM_001349709.1	GO:0020013(modulation by symbiont of host erythrocyte aggregation);GO:0020036(Maurer's cleft)	NA	NA	NA		NA	66.2615	30.739	2.15562	1.1081	0.149694	1	up	no
814130	PF3D7_1327400	XM_001349987.1	NA	NA	NA	NA		NA	2.70984	1.21138	2.23698	1.16155	0.15036	1	up	no
813478	PF3D7_0920200	XM_001352037.1	GO:0020011(apicoplast)	NA	NA	NA		NA	6.59309	3.05393	2.15889	1.11029	0.150388	1	up	no
810688	PF3D7_1113300	XM_001347776.1	GO:0005459(UDP-galactose transmembrane transporter activity);GO:0016020(membrane)	NA	NA	NA	UDP-galactose transporter related protein [Klebsormidium nitens]	NA	5.15719	2.36508	2.18056	1.1247	0.151199	1	up	no
813139	PF3D7_0100100	XM_001350900.1	GO:0020002(host cell plasma membrane);GO:0020013(modulation by symbiont of host erythrocyte aggregation);GO:0020030(infected host cell surface knob);GO:0020033(antigenic variation);GO:0020035(cytoadherence to microvasculature, mediated by symbiont protein);GO:0046789(host cell surface receptor binding);GO:0050839(cell adhesion molecule binding)	NA	NA	NA		NA	4.84124	8.36457	0.578779	-0.788915	0.151877	1	down	no
813002	PF3D7_0518700	XM_001351708.1	GO:0006417(regulation of translation);GO:0043487(regulation of RNA stability)	NA	NA	NA		NA	1.83853	3.18265	0.577672	-0.791677	0.152178	1	down	no
813020	PF3D7_0520400	XM_001351726.1	NA	NA	NA	NA		NA	4.54853	2.06486	2.20283	1.13936	0.152438	1	up	no
813044	PF3D7_0522900	XM_001351750.1	NA	NA	NA	NA		NA	0.53553	0.242138	2.21167	1.14514	0.152937	1	up	no
813899	PF3D7_1366200	XM_002809059.1	GO:0020011(apicoplast)	NA	NA	NA		NA	30.719	14.2545	2.15505	1.10772	0.153211	1	up	no
8445029	PF3D7_1038200	XM_002585375.1	NA	NA	NA	NA		NA	13.1315	22.9689	0.571709	-0.806648	0.153461	1	down	no
810902	PF3D7_1134400	XM_001347990.2	NA	NA	NA	NA		NA	12.0395	5.54912	2.16962	1.11744	0.153508	1	up	no
813009	PF3D7_0519300	XM_001351715.1	GO:0004659(prenyltransferase activity)	00190(Oxidative phosphorylation);00860(Porphyrin and chlorophyll metabolism)	K02257	EC:2.5.1.141	Heme A farnesyltransferase [Klebsormidium nitens]	NA	4.20439	1.94926	2.15691	1.10897	0.154168	1	up	no
3885743	PF3D7_0601200	XM_960911.1	GO:0020036(Maurer's cleft)	NA	NA	NA		NA	92.3317	43.1678	2.1389	1.09687	0.154548	1	up	no
813304	PF3D7_0902500	XM_001351863.1	GO:0020036(Maurer's cleft)	NA	NA	NA		NA	24.5858	42.2809	0.581486	-0.782183	0.154615	1	down	no
814433	PF3D7_0311800	XM_001351155.1	NA	NA	NA	NA		NA	3.57038	1.65171	2.16162	1.11212	0.154914	1	up	no
811212	PF3D7_1216500	XM_001350532.1	GO:0005774(vacuolar membrane);GO:0005886(plasma membrane);GO:0020005(symbiont-containing vacuole membrane);GO:0035891(exit from host cell);GO:0044310(osmiophilic body)	NA	NA	NA		NA	53.7368	25.11	2.14006	1.09765	0.154943	1	up	no
811328	PF3D7_1228500	XM_001350646.1	GO:0000455(enzyme-directed rRNA pseudouridine synthesis);GO:0005829(cytosol);GO:0009982(pseudouridine synthase activity)	NA	NA	NA		NA	19.6657	9.19022	2.13985	1.09751	0.155712	1	up	no
813717	PF3D7_1330600	XM_001350003.1	GO:0003746(translation elongation factor activity);GO:0005525(GTP binding);GO:0005739(mitochondrion);GO:0006414(translational elongation)	NA	NA	NA	hypothetical protein DM860_011919 [Cuscuta australis]	NA	16.0072	7.47867	2.14038	1.09787	0.155724	1	up	no
811815	PF3D7_1425300	XM_001348371.3	NA	NA	NA	NA		NA	9.16853	4.25759	2.15346	1.10665	0.15593	1	up	no
810191	PF3D7_1002900	XM_001347282.2	NA	NA	NA	NA		NA	41.0106	70.4451	0.582163	-0.780504	0.156453	1	down	no
3885756	PF3D7_0613400	XM_961028.1	GO:0003735(structural constituent of ribosome);GO:0005840(ribosome);GO:0020011(apicoplast);GO:0042254(ribosome biogenesis)	03010(Ribosome)	K02881	NA	hypothetical protein B296_00005887 [Ensete ventricosum]	NA	23.7283	11.0823	2.14111	1.09836	0.156456	1	up	no
813553	PF3D7_0927800	XM_001352112.1	NA	NA	NA	NA		NA	10.0539	4.6897	2.14381	1.10018	0.15841	1	up	no
812157	PF3D7_1460200	XM_001348713.1	NA	NA	NA	NA		NA	3.50195	1.60005	2.18865	1.13004	0.158834	1	up	no
810193	PF3D7_1003200	XM_001347284.2	GO:0020011(apicoplast)	NA	NA	NA		NA	11.1136	5.18499	2.14342	1.09992	0.158897	1	up	no
814391	PF3D7_0307400	XM_001351113.1	GO:0004176(ATP-dependent peptidase activity);GO:0006508(proteolysis);GO:0009368(endopeptidase Clp complex);GO:0016787(hydrolase activity);GO:0020011(apicoplast)	NA	NA	NA	hypothetical protein COCSUDRAFT_25295 [Coccomyxa subellipsoidea C-169]	NA	5.02115	2.33257	2.15262	1.10609	0.159421	1	up	no
811427	PF3D7_1238700	XM_024473409.1	GO:0005515(protein binding);GO:0051260(protein homooligomerization)	NA	NA	NA		NA	17.8698	8.41274	2.12413	1.08687	0.160029	1	up	no
811490	PF3D7_1245600	XM_001350806.1	GO:0003777(microtubule motor activity);GO:0005871(kinesin complex);GO:0007018(microtubule-based movement);GO:0016887(ATPase activity)	NA	NA	NA	hypothetical protein CEUSTIGMA_g6655.t1 [Chlamydomonas eustigma]	NA	0.228363	0.400613	0.570034	-0.81088	0.160055	1	down	no
810525	PF3D7_1037500	XM_001347616.1	GO:0003777(microtubule motor activity);GO:0003924(GTPase activity);GO:0005783(endoplasmic reticulum);GO:0005794(Golgi apparatus);GO:0005875(microtubule associated complex);GO:0006898(receptor-mediated endocytosis);GO:0007017(microtubule-based process);GO:0020011(apicoplast)	NA	NA	NA	PREDICTED: dynamin-related protein 3B-like isoform X1 [Oryza brachyantha]	NA	2.37123	1.10014	2.1554	1.10795	0.161256	1	up	no
810470	PF3D7_1032000	XM_001347561.2	GO:0020011(apicoplast)	NA	NA	NA		NA	6.06126	2.85274	2.12471	1.08727	0.161455	1	up	no
813593	PF3D7_0932200	XM_001352152.1	GO:0005515(protein binding)	NA	NA	NA		NA	8.54576	3.96308	2.15634	1.10859	0.162723	1	up	no
3885762	PF3D7_0626900	XM_961159.1	GO:0003735(structural constituent of ribosome);GO:0005762(mitochondrial large ribosomal subunit)	NA	NA	NA		NA	2.74774	1.26611	2.17022	1.11784	0.162878	1	up	no
812551	PF3D7_0400400	XM_001351285.1	GO:0020002(host cell plasma membrane);GO:0020013(modulation by symbiont of host erythrocyte aggregation);GO:0020030(infected host cell surface knob);GO:0020033(antigenic variation);GO:0020035(cytoadherence to microvasculature, mediated by symbiont protein);GO:0050839(cell adhesion molecule binding)	NA	NA	NA		NA	0.701954	0.328672	2.13573	1.09473	0.163459	1	up	no
814132	PF3D7_1329500	XM_001349992.1	NA	NA	NA	NA		NA	50.7305	85.9643	0.590135	-0.760884	0.16354	1	down	no
812965	PF3D7_0515100	XM_001351672.1	GO:0004252(serine-type endopeptidase activity);GO:0005743(mitochondrial inner membrane);GO:0016485(protein processing)	NA	NA	NA		NA	3.56741	1.66821	2.13846	1.09657	0.164412	1	up	no
812216	PF3D7_1466600	XM_001348772.1	NA	NA	NA	NA	hypothetical protein KFL_003510110 [Klebsormidium nitens]	NA	4.021	6.88008	0.584441	-0.77487	0.164548	1	down	no
811319	PF3D7_1227600	XM_001350637.2	NA	NA	NA	NA		NA	12.0535	5.7248	2.10549	1.07416	0.165165	1	up	no
814212	PF3D7_1346700	XM_001350145.1	GO:0016020(membrane);GO:0046658(anchored component of plasma membrane)	NA	NA	NA		NA	5.39383	2.53704	2.12604	1.08817	0.166814	1	up	no
812616	PF3D7_0202000	XM_001349498.3	GO:0005515(protein binding);GO:0005737(cytoplasm);GO:0020030(infected host cell surface knob);GO:0020036(Maurer's cleft)	NA	NA	NA		NA	10999	18497.2	0.594631	-0.749934	0.168452	1	down	no
2655246	PF3D7_0808000	XM_002808782.1	GO:0020011(apicoplast)	NA	NA	NA		NA	1.56395	0.737699	2.12004	1.08409	0.168519	1	up	no
812060	PF3D7_1450300	XM_001348616.1	GO:0003958(NADPH-hemoprotein reductase activity);GO:0005515(protein binding);GO:0005634(nucleus);GO:0005737(cytoplasm);GO:0009793(embryo development ending in seed dormancy);GO:0010181(FMN binding);GO:0016491(oxidoreductase activity);GO:0016651(oxidoreductase activity, acting on NAD(P)H);GO:0055114(oxidation-reduction process)	NA	NA	NA	NADPH-dependent diflavin oxidoreductase 1-like isoform X2 [Brassica napus]	NA	3.37577	1.59848	2.11187	1.07852	0.168869	1	up	no
2654974	PF3D7_0702400	XM_001348923.1	GO:0005515(protein binding);GO:0020036(Maurer's cleft);GO:0030430(host cell cytoplasm);GO:0033644(host cell membrane)	NA	NA	NA		NA	799.85	1344.29	0.594998	-0.749043	0.16895	1	down	no
814439	PF3D7_0312400	XM_001351161.1	GO:0004674(protein serine/threonine kinase activity);GO:0018105(peptidyl-serine phosphorylation);GO:0020036(Maurer's cleft)	NA	NA	NA	Shaggy-related protein kinase theta [Pinus taeda]	NA	137.719	65.9333	2.08876	1.06265	0.169316	1	up	no
813176	PF3D7_0103900	XM_001350935.1	NA	NA	NA	NA		NA	9.26848	4.4181	2.09784	1.06891	0.169867	1	up	no
2655037	PF3D7_0729600.1	XM_024473146.1	NA	NA	NA	NA		NA	13.2653	6.29818	2.10621	1.07465	0.170106	1	up	no
811364	PF3D7_1232400	XM_001350682.1	NA	NA	NA	NA	coiled-coil domain-containing protein 130 [Eutrema salsugineum]	NA	3.76257	1.76431	2.1326	1.09261	0.170246	1	up	no
810425	PF3D7_1027300	XM_001347516.1	GO:0005634(nucleus);GO:0016491(oxidoreductase activity);GO:0030260(entry into host cell)	NA	NA	NA	hypothetical protein CEUSTIGMA_g501.t1 [Chlamydomonas eustigma]	NA	94.8554	159.136	0.596066	-0.746455	0.170309	1	down	no
9221851	PF3D7_0502600	XM_002808626.1	NA	NA	NA	NA		NA	2.88137	1.36819	2.10597	1.07448	0.170676	1	up	no
811545	PF3D7_1251300	XM_001350861.1	GO:0004798(thymidylate kinase activity);GO:0006227(dUDP biosynthetic process);GO:0006235(dTTP biosynthetic process)	00240(Pyrimidine metabolism)	K00943	EC:2.7.4.9	thymidylate kinase isoform X1 [Ziziphus jujuba]	NA	20.7829	9.92259	2.0945	1.0666	0.170881	1	up	no
2654930	PF3D7_0720700	XM_001349073.4	NA	NA	NA	NA		NA	15.3045	25.6327	0.597069	-0.744031	0.171434	1	down	no
811397	PF3D7_1235700	XM_001350715.1	GO:0005739(mitochondrion)	00190(Oxidative phosphorylation)	K02133	EC:3.6.3.14	ATPase, F1 complex beta subunit/V1 complex,C-terminal [Ostreococcus tauri]	NA	25.3326	12.1506	2.08489	1.05997	0.17149	1	up	no
2655109	PF3D7_0715900	XM_001349026.1	GO:0005385(zinc ion transmembrane transporter activity);GO:0005887(integral component of plasma membrane);GO:0006829(zinc II ion transport)	NA	NA	NA	putative metal tolerance protein B1 [Helianthus annuus]	NA	8.08241	3.86305	2.09224	1.06505	0.171518	1	up	no
810932	PF3D7_1137500	XM_001348020.1	GO:0003735(structural constituent of ribosome);GO:0006412(translation);GO:0015935(small ribosomal subunit);GO:0020011(apicoplast)	03010(Ribosome)	K02954	NA	ribosomal protein S14 (chloroplast) [Golenkinia longispicula]	NA	5.01776	2.33824	2.14596	1.10162	0.171989	1	up	no
811263	PF3D7_1221900	XM_001350581.1	NA	NA	NA	NA		NA	76.4692	127.87	0.598024	-0.741725	0.172425	1	down	no
812927	PF3D7_0503400	XM_001351556.1	GO:0003785(actin monomer binding);GO:0005829(cytosol);GO:0015629(actin cytoskeleton);GO:0030036(actin cytoskeleton organization);GO:0051014(actin filament severing);GO:0060327(cytoplasmic actin-based contraction involved in cell motility)	NA	NA	NA	hypothetical protein PHAVU_007G070500g [Phaseolus vulgaris]	NA	188.085	90.5409	2.07735	1.05475	0.173451	1	up	no
2655436	PF3D7_0815400	XM_001349334.1	NA	NA	NA	NA		NA	6.20374	2.9124	2.13011	1.09093	0.173982	1	up	no
812262	PF3D7_1471300	XM_001348818.2	NA	NA	NA	NA		NA	7.63098	3.65771	2.08628	1.06093	0.174481	1	up	no
4794208	PF3D7_0932700	XM_001352157.1	NA	NA	NA	NA		NA	1.9363	0.922349	2.09931	1.06992	0.174918	1	up	no
814526	PF3D7_0321200	XM_001351246.1	GO:0003975(UDP-N-acetylglucosamine-dolichyl-phosphate N-acetylglucosaminephosphotransferase activity);GO:0006488(dolichol-linked oligosaccharide biosynthetic process)	00510(N-Glycan biosynthesis)	K01001	EC:2.7.8.15	unnamed protein product [Triticum aestivum]	NA	11.1439	5.3512	2.0825	1.05831	0.175122	1	up	no
813775	PF3D7_1343600	XM_001350121.2	GO:0003977(UDP-N-acetylglucosamine diphosphorylase activity);GO:0006047(UDP-N-acetylglucosamine metabolic process)	00520(Amino sugar and nucleotide sugar metabolism)	K00972	EC:2.7.7.23;EC:2.7.7.83	UDP-N-acetylglucosamine pyrophosphorylase-like [Quercus suber]	NA	1.27475	0.589142	2.16374	1.11353	0.175191	1	up	no
813206	PF3D7_0107000.1	XM_001350965.2	GO:0005509(calcium ion binding);GO:0005856(cytoskeleton)	NA	NA	NA	hypothetical protein H632_c654p0 [Helicosporidium sp. ATCC 50920]	NA	36.6604	17.6368	2.07863	1.05563	0.175338	1	up	no
812391	PF3D7_0406500	XM_002808596.2	NA	NA	NA	NA		NA	79.0841	131.558	0.601135	-0.734239	0.175856	1	down	no
814514	PF3D7_0320000	XM_002808584.1	GO:0004865(protein serine/threonine phosphatase inhibitor activity);GO:0005515(protein binding);GO:0005634(nucleus);GO:0005737(cytoplasm);GO:0043666(regulation of phosphoprotein phosphatase activity)	NA	NA	NA		NA	119.673	57.7957	2.07063	1.05007	0.176068	1	up	no
813248	PF3D7_0111500	XM_001351007.1	GO:0004127(cytidylate kinase activity);GO:0005524(ATP binding);GO:0005634(nucleus);GO:0005737(cytoplasm);GO:0006139(nucleobase-containing compound metabolic process);GO:0006207('de novo' pyrimidine nucleobase biosynthetic process);GO:0006221(pyrimidine nucleotide biosynthetic process);GO:0009041(uridylate kinase activity)	00240(Pyrimidine metabolism)	K13800	EC:2.7.4.14	PREDICTED: UMP-CMP kinase isoform X1 [Vitis vinifera]	NA	42.0739	20.3262	2.06993	1.04958	0.176322	1	up	no
813259	PF3D7_0113000	XM_001351017.1	NA	NA	NA	NA		NA	1902.74	3162.44	0.601667	-0.732963	0.176439	1	down	no
813413	PF3D7_0913600	XM_001351972.1	NA	NA	NA	NA		NA	1.1927	0.564932	2.11123	1.07809	0.1768	1	up	no
810728	PF3D7_1117500	XM_001347816.2	GO:0004831(tyrosine-tRNA ligase activity);GO:0005524(ATP binding);GO:0006437(tyrosyl-tRNA aminoacylation);GO:0020011(apicoplast)	00970(Aminoacyl-tRNA biosynthesis)	K01866	EC:6.1.1.1	hypothetical protein TSUD_125230 [Trifolium subterraneum]	NA	4.27881	2.05375	2.08341	1.05895	0.177966	1	up	no
2655178	PF3D7_0730100	XM_001349160.1	GO:0001522(pseudouridine synthesis);GO:0005634(nucleus);GO:0009982(pseudouridine synthase activity)	NA	NA	NA	PREDICTED: multisubstrate pseudouridine synthase 7 [Eucalyptus grandis]	NA	4.52662	2.17812	2.07822	1.05535	0.178054	1	up	no
813694	PF3D7_1326200	XM_001349964.1	NA	NA	NA	NA		NA	4.97801	2.36172	2.10779	1.07573	0.178212	1	up	no
811893	PF3D7_1432900	XM_001348449.1	NA	NA	NA	NA	hypothetical protein CEUSTIGMA_g1820.t1 [Chlamydomonas eustigma]	NA	3.19404	5.36786	0.59503	-0.748966	0.17865	1	down	no
813438	PF3D7_0916100	XM_024473198.1	GO:0005783(endoplasmic reticulum);GO:0045454(cell redox homeostasis)	NA	NA	NA		NA	7.16724	11.9722	0.598659	-0.740193	0.179995	1	down	no
810707	PF3D7_1115200	XM_001347795.2	NA	NA	NA	NA		NA	18.7195	30.9759	0.604324	-0.726606	0.180027	1	down	no
811335	PF3D7_1229300	XM_001350653.1	NA	NA	NA	NA		NA	12.9521	21.4379	0.604168	-0.726978	0.180039	1	down	no
811917	PF3D7_1435400	XM_001348473.1	NA	NA	NA	NA		NA	39.4648	19.1376	2.06216	1.04416	0.180134	1	up	no
813268	PF3D7_0113700	XM_001351026.1	GO:0020030(infected host cell surface knob)	NA	NA	NA	dnaJ homolog subfamily B member 1-like [Dendrobium catenatum]	NA	83.9739	138.58	0.605961	-0.722703	0.181704	1	down	no
810864	PF3D7_1130700	XM_001347952.1	GO:0000070(mitotic sister chromatid segregation);GO:0003680(AT DNA binding);GO:0003690(double-stranded DNA binding);GO:0008278(cohesin complex);GO:0016887(ATPase activity)	NA	NA	NA	structural maintenance of chromosomes protein 1, partial [Gossypium raimondii]	NA	6.42769	3.12714	2.05545	1.03946	0.181727	1	up	no
811002	PF3D7_1144700	XM_001348090.2	GO:0020011(apicoplast)	NA	NA	NA		NA	5.13765	2.45634	2.09159	1.0646	0.181871	1	up	no
812769	PF3D7_0218300	XM_001349651.2	GO:0000027(ribosomal large subunit assembly);GO:0008989(rRNA (guanine-N1-)-methyltransferase activity);GO:0020011(apicoplast)	NA	NA	NA		NA	11.1245	5.38846	2.06451	1.0458	0.181908	1	up	no
810417	PF3D7_1026300	XM_001347508.2	GO:0020011(apicoplast)	NA	NA	NA		NA	8.05312	3.91919	2.05479	1.03899	0.182032	1	up	no
813647	PF3D7_1300100	XM_001349702.1	GO:0020002(host cell plasma membrane);GO:0020013(modulation by symbiont of host erythrocyte aggregation);GO:0020030(infected host cell surface knob);GO:0020033(antigenic variation);GO:0020035(cytoadherence to microvasculature, mediated by symbiont protein);GO:0050839(cell adhesion molecule binding)	NA	NA	NA		NA	1.37877	0.665859	2.07066	1.05009	0.182224	1	up	no
813744	PF3D7_1303800	XM_001349729.1	NA	NA	NA	NA		NA	1.18682	0.578162	2.05275	1.03756	0.182464	1	up	no
812693	PF3D7_0210300	XM_001349575.1	GO:0008028(monocarboxylic acid transmembrane transporter activity);GO:0015718(monocarboxylic acid transport);GO:0016021(integral component of membrane)	NA	NA	NA		NA	12.8253	6.23809	2.05597	1.03982	0.182584	1	up	no
810909	PF3D7_1135100	XM_001347997.1	GO:0005634(nucleus);GO:0005737(cytoplasm)	NA	NA	NA	probable protein phosphatase 2C 38 isoform X2 [Herrania umbratica]	NA	27.1981	44.8393	0.606569	-0.721256	0.182612	1	down	no
814409	PF3D7_0309300	XM_001351131.1	GO:0005634(nucleus);GO:0005829(cytosol);GO:0030735(carnosine N-methyltransferase activity);GO:0035498(carnosine metabolic process)	00340(Histidine metabolism)	K19787	EC:2.1.1.22	carnosine N-methyltransferase isoform X2 [Brachypodium distachyon]	NA	39.1998	64.4918	0.607825	-0.718271	0.18379	1	down	no
2654948	PF3D7_0712800	XM_001348999.1	GO:0020002(host cell plasma membrane);GO:0020013(modulation by symbiont of host erythrocyte aggregation);GO:0020030(infected host cell surface knob);GO:0020033(antigenic variation);GO:0020035(cytoadherence to microvasculature, mediated by symbiont protein);GO:0050839(cell adhesion molecule binding)	NA	NA	NA		NA	2.13507	1.03725	2.05839	1.04152	0.183914	1	up	no
2655203	PF3D7_0710000	XM_001348977.1	GO:0000027(ribosomal large subunit assembly);GO:0019843(rRNA binding);GO:0030687(preribosome, large subunit precursor)	NA	NA	NA		NA	1.19571	1.97111	0.606616	-0.721144	0.184262	1	down	no
814240	PF3D7_1353100	XM_001350207.1	NA	NA	NA	NA		NA	287.65	472.809	0.608385	-0.716944	0.184335	1	down	no
814153	PF3D7_1333500	XM_001350030.1	NA	NA	NA	NA		NA	5.41915	2.63153	2.05931	1.04216	0.184437	1	up	no
811366	PF3D7_1232600	XM_001350684.1	NA	NA	NA	NA		NA	2.84699	1.35655	2.09869	1.06949	0.184994	1	up	no
811446	PF3D7_1240900	XM_024473410.1	GO:0020002(host cell plasma membrane);GO:0020013(modulation by symbiont of host erythrocyte aggregation);GO:0020030(infected host cell surface knob);GO:0020033(antigenic variation);GO:0020035(cytoadherence to microvasculature, mediated by symbiont protein);GO:0046789(host cell surface receptor binding);GO:0050839(cell adhesion molecule binding)	NA	NA	NA		NA	16.1978	7.9419	2.03953	1.02824	0.186025	1	up	no
814088	PF3D7_1320200	XM_001349905.1	GO:0005096(GTPase activator activity);GO:0005622(intracellular);GO:0006886(intracellular protein transport);GO:0012505(endomembrane system);GO:0017137(Rab GTPase binding);GO:0031338(regulation of vesicle fusion);GO:0090630(activation of GTPase activity)	NA	NA	NA	hypothetical protein SELMODRAFT_269465 [Selaginella moellendorffii]	NA	3.80924	1.85164	2.05722	1.0407	0.186107	1	up	no
2655461	PF3D7_0827800	XM_001349212.1	GO:0034399(nuclear periphery)	00310(Lysine degradation)	K11420	EC:2.1.1.43	hypothetical protein JCGZ_26316 [Jatropha curcas]	NA	13.6778	22.421	0.610046	-0.71301	0.186457	1	down	no
812649	PF3D7_0205700.1	XM_001349531.3;XM_024473261.1	NA	NA	NA	NA		NA	29.9434	49.145	0.609287	-0.714805	0.187039	1	down	no
3885890	PF3D7_0621400	XM_961105.1	GO:0070258(inner membrane pellicle complex)	NA	NA	NA		NA	1.20608	2.00497	0.601544	-0.733259	0.187042	1	down	no
810677	PF3D7_1112300	XM_001347765.1	NA	NA	NA	NA		NA	1.37986	0.666897	2.06907	1.04898	0.187407	1	up	no
812740	PF3D7_0215300	XM_001349622.1	GO:0004467(long-chain fatty acid-CoA ligase activity);GO:0006631(fatty acid metabolic process);GO:0015909(long-chain fatty acid transport);GO:0020011(apicoplast)	00061(Fatty acid biosynthesis);00071(Fatty acid degradation);04146(Peroxisome)	K01897	EC:6.2.1.3	PREDICTED: long chain acyl-CoA synthetase 4-like [Cucumis melo]	NA	9.99968	16.3644	0.611063	-0.710608	0.188342	1	down	no
812906	PF3D7_0505400	XM_001351576.1	GO:0020011(apicoplast)	NA	NA	NA		NA	3.8752	1.89346	2.04662	1.03324	0.189223	1	up	no
811396	PF3D7_1235600	XM_001350714.1	GO:0004372(glycine hydroxymethyltransferase activity);GO:0005737(cytoplasm);GO:0005739(mitochondrion);GO:0006730(one-carbon metabolic process);GO:0020011(apicoplast);GO:0070178(D-serine metabolic process)	00630(Glyoxylate and dicarboxylate metabolism);00260(Glycine, serine and threonine metabolism);00460(Cyanoamino acid metabolism);00670(One carbon pool by folate)	K00600	EC:2.1.2.1	hypothetical protein AQUCO_03400074v1 [Aquilegia coerulea]	NA	23.9341	11.773	2.03296	1.02358	0.189975	1	up	no
814255	PF3D7_1355100	XM_001350227.1	GO:0003677(DNA binding);GO:0006270(DNA replication initiation);GO:0008094(DNA-dependent ATPase activity)	03030(DNA replication)	K02542	EC:3.6.4.12	hypothetical protein AALP_AA6G136800 [Arabis alpina]	NA	47.5576	23.4636	2.02687	1.01925	0.190576	1	up	no
812451	PF3D7_0404600	XM_001351322.2	NA	NA	NA	NA		NA	2.77814	4.53175	0.61304	-0.705948	0.190676	1	down	no
812005	PF3D7_1444500	XM_001348561.1	GO:0003824(catalytic activity);GO:0004672(protein kinase activity);GO:0005524(ATP binding);GO:0006468(protein phosphorylation);GO:0010608(posttranscriptional regulation of gene expression);GO:0042594(response to starvation)	04141(Protein processing in endoplasmic reticulum)	K16196	EC:2.7.11.1	eIF-2-alpha kinase GCN2 isoform X1 [Phalaenopsis equestris]	NA	2.1018	3.43693	0.611534	-0.709495	0.191277	1	down	no
813521	PF3D7_0924500	XM_002808907.1	NA	NA	NA	NA		NA	0.682956	0.329674	2.07161	1.05075	0.191737	1	up	no
2655297	PF3D7_0810200	XM_001349388.1	GO:0000166(nucleotide binding);GO:0005524(ATP binding);GO:0005739(mitochondrion);GO:0006744(ubiquinone biosynthetic process);GO:0016020(membrane);GO:0016021(integral component of membrane);GO:0016301(kinase activity);GO:0016310(phosphorylation);GO:0016740(transferase activity);GO:0031314(extrinsic component of mitochondrial inner membrane);GO:0043531(ADP binding)	NA	NA	NA	PREDICTED: protein ABC transporter 1, mitochondrial isoform X1 [Cucumis melo]	NA	4.77206	2.34828	2.03215	1.023	0.192016	1	up	no
3885734	PF3D7_0629400	XM_961183.1	GO:0003723(RNA binding)	NA	NA	NA		NA	87.4813	43.275	2.02152	1.01544	0.192298	1	up	no
811025	PF3D7_1147300	XM_001348113.1	NA	NA	NA	NA		NA	21.9344	10.85	2.0216	1.0155	0.192611	1	up	no
9221986	PF3D7_1344000	XM_002809019.1	GO:0004047(aminomethyltransferase activity);GO:0005739(mitochondrion);GO:0006546(glycine catabolic process);GO:0008168(methyltransferase activity);GO:0008483(transaminase activity);GO:0016740(transferase activity);GO:0032259(methylation)	00630(Glyoxylate and dicarboxylate metabolism);00260(Glycine, serine and threonine metabolism);00670(One carbon pool by folate)	K00605	EC:2.1.2.10		NA	4.95245	2.437	2.03219	1.02303	0.192639	1	up	no
813692	PF3D7_1326000	XM_001349962.1	NA	NA	NA	NA		NA	7.49414	3.62641	2.06654	1.04722	0.193305	1	up	no
811464	PF3D7_1242800	XM_001350780.1	GO:0005093(Rab GDP-dissociation inhibitor activity);GO:0005096(GTPase activator activity);GO:0016192(vesicle-mediated transport)	NA	NA	NA	PREDICTED: guanosine nucleotide diphosphate dissociation inhibitor At5g09550 isoform X2 [Gossypium raimondii]	NA	224.127	363.619	0.616379	-0.69811	0.193821	1	down	no
812305	PF3D7_1475500	XM_001348861.1	GO:0044312(crystalloid)	NA	NA	NA		NA	0.79988	0.38747	2.06437	1.0457	0.19399	1	up	no
812159	PF3D7_1460500	XM_001348715.1	NA	NA	NA	NA		NA	6.25503	3.09396	2.02169	1.01556	0.194129	1	up	no
810676	PF3D7_1112200	XM_001347764.1	GO:0006744(ubiquinone biosynthetic process)	NA	NA	NA	hypothetical protein CBR_g38753 [Chara braunii]	NA	1.95328	0.946899	2.06282	1.04462	0.194473	1	up	no
811219	PF3D7_1217300	XM_001350539.2	GO:0005525(GTP binding);GO:0020011(apicoplast)	NA	NA	NA	GTPase Der [Micractinium conductrix]	NA	9.56347	4.73453	2.01994	1.01431	0.194522	1	up	no
810675	PF3D7_1112100	XM_001347763.2	NA	NA	NA	NA		NA	3.25788	1.61243	2.02048	1.0147	0.194727	1	up	no
9222018	PF3D7_1369700	XM_002809069.1	GO:0000398(mRNA splicing, via spliceosome)	03040(Spliceosome)	K11092	NA	U2 small nuclear ribonucleoprotein A'-like isoform X2 [Physcomitrella patens]	NA	9.02278	4.39522	2.05287	1.03764	0.195011	1	up	no
812628	PF3D7_0203400	XM_001349510.2	NA	NA	NA	NA		NA	35.2244	17.4107	2.02314	1.0166	0.195287	1	up	no
812692	PF3D7_0210200	XM_024473265.1	GO:0003674(molecular_function);GO:0005575(cellular_component)	NA	NA	NA		NA	8.18587	4.06829	2.01212	1.00871	0.196446	1	up	no
812398	PF3D7_0426000	XM_001351527.1	GO:0020002(host cell plasma membrane);GO:0020013(modulation by symbiont of host erythrocyte aggregation);GO:0020030(infected host cell surface knob);GO:0020033(antigenic variation);GO:0020035(cytoadherence to microvasculature, mediated by symbiont protein);GO:0050839(cell adhesion molecule binding)	NA	NA	NA		NA	0.966038	1.57255	0.614311	-0.702959	0.197068	1	down	no
811452	PF3D7_1241600	XM_001350768.1	GO:0005488(binding);GO:0005739(mitochondrion);GO:0005743(mitochondrial inner membrane);GO:0006810(transport)	NA	NA	NA	S-adenosylmethionine carrier 1, chloroplastic/mitochondrial-like [Cynara cardunculus var. scolymus]	NA	4.66534	2.26992	2.05529	1.03934	0.197296	1	up	no
814428	PF3D7_0311300	XM_001351150.1	GO:0004430(1-phosphatidylinositol 4-kinase activity);GO:0005524(ATP binding);GO:0005575(cellular_component)	03008(Ribosome biogenesis in eukaryotes)	K14544	NA	phosphatidylinositol 4-kinase gamma 5-like [Asparagus officinalis]	NA	11.3601	5.65002	2.01062	1.00764	0.197897	1	up	no
812329	PF3D7_1477600	XM_024473375.1	GO:0020003(symbiont-containing vacuole);GO:0020036(Maurer's cleft);GO:0044164(host cell cytosol);GO:0044228(host cell surface)	NA	NA	NA		NA	2.53444	4.089	0.619818	-0.690083	0.199392	1	down	no
813894	PF3D7_1365600	XM_001350330.1	GO:0003824(catalytic activity)	NA	NA	NA		NA	0.684122	1.14076	0.599708	-0.737667	0.200517	1	down	no
3885687	PF3D7_0625300	XM_961143.1	GO:0003677(DNA binding);GO:0003887(DNA-directed DNA polymerase activity);GO:0006260(DNA replication)	NA	NA	NA	hypothetical protein CDL15_Pgr015673 [Punica granatum]	NA	2.99793	1.49313	2.00781	1.00562	0.201021	1	up	no
811308	PF3D7_1226500	XM_001350626.1	NA	NA	NA	NA		NA	7.20221	3.60103	2.00004	1.00003	0.20191	1	up	no
811552	PF3D7_1252200	XM_001350868.1	GO:0004568(chitinase activity);GO:0006032(chitin catabolic process);GO:0008061(chitin binding);GO:0020009(microneme)	NA	NA	NA		NA	2.01937	3.29012	0.613767	-0.704238	0.203142	1	down	no
813964	PF3D7_1314300	XM_001349843.1	NA	NA	NA	NA		NA	2.79654	1.37767	2.0299	1.02141	0.204502	1	up	no
811282	PF3D7_1223900	XM_001350600.1	GO:0003735(structural constituent of ribosome);GO:0022625(cytosolic large ribosomal subunit);GO:0042254(ribosome biogenesis)	03010(Ribosome)	K02895	NA	hypothetical protein GQ55_8G023600 [Panicum hallii var. hallii]	NA	28.9103	14.5015	1.9936	0.995376	0.204873	1	up	no
812328	PF3D7_1477500	XM_001348884.2	GO:0020035(cytoadherence to microvasculature, mediated by symbiont protein);GO:0044164(host cell cytosol);GO:0044228(host cell surface)	NA	NA	NA		NA	417.605	667.627	0.625506	-0.676905	0.204901	1	down	no
812591	PF3D7_0415600	XM_001351428.1	GO:0004017(adenylate kinase activity);GO:0005739(mitochondrion);GO:0005759(mitochondrial matrix);GO:0006139(nucleobase-containing compound metabolic process);GO:0046899(nucleoside triphosphate adenylate kinase activity)	00230(Purine metabolism);00730(Thiamine metabolism)	K00939	EC:2.7.4.3	adenylate kinase [Coffea arabica]	NA	6.24609	3.10034	2.01465	1.01053	0.206466	1	up	no
812690	PF3D7_0210000	XM_001349572.1	GO:0005515(protein binding);GO:0005784(Sec61 translocon complex);GO:0005789(endoplasmic reticulum membrane);GO:0043952(protein transport by the Sec complex)	03060(Protein export);04141(Protein processing in endoplasmic reticulum);04145(Phagosome)	K07342	NA	uncharacterized protein LOC111008832 isoform X2 [Momordica charantia]	NA	104.412	166.75	0.626157	-0.675404	0.206861	1	down	no
2655052	PF3D7_0718000	XM_002808736.1	GO:0001539(cilium or flagellum-dependent cell motility);GO:0003351(epithelial cilium movement);GO:0003777(microtubule motor activity);GO:0005524(ATP binding);GO:0005737(cytoplasm);GO:0005858(axonemal dynein complex);GO:0005874(microtubule);GO:0009612(response to mechanical stimulus);GO:0016887(ATPase activity);GO:0030286(dynein complex);GO:0030317(flagellated sperm motility);GO:0036126(sperm flag…	NA	NA	NA	hypothetical protein SELMODRAFT_138124, partial [Selaginella moellendorffii]	NA	0.175472	0.086864	2.02008	1.01441	0.206935	1	up	no
813327	PF3D7_0904800	XM_001351886.1	GO:0005662(DNA replication factor A complex);GO:0006260(DNA replication);GO:0006261(DNA-dependent DNA replication);GO:0051052(regulation of DNA metabolic process)	03030(DNA replication);03420(Nucleotide excision repair);03430(Mismatch repair);03440(Homologous recombination)	K07466	NA	hypothetical protein CHLNCDRAFT_30347 [Chlorella variabilis]	NA	42.9304	21.6319	1.98459	0.988839	0.207029	1	up	no
2654938	PF3D7_0731800	XM_002808755.1	GO:0020011(apicoplast)	NA	NA	NA	predicted protein [Micromonas pusilla CCMP1545]	NA	2.63035	4.22961	0.621891	-0.685267	0.207296	1	down	no
810879	PF3D7_1132300	XM_001347967.1	GO:0005634(nucleus)	NA	NA	NA		NA	20.0025	10.0561	1.98909	0.992106	0.2078	1	up	no
813416	PF3D7_0913900	XM_001351975.1	GO:0020011(apicoplast)	NA	NA	NA		NA	4.84843	2.44168	1.9857	0.989645	0.208601	1	up	no
811267	PF3D7_1222400	XM_001350585.1	NA	NA	NA	NA		NA	3.92386	1.98052	1.98122	0.986392	0.20896	1	up	no
813682	PF3D7_1324100	XM_001349945.1	GO:0016020(membrane);GO:0020011(apicoplast)	NA	NA	NA		NA	3.58933	1.79411	2.00062	1.00045	0.209293	1	up	no
3885836	PF3D7_0607900	XM_960976.1	NA	NA	NA	NA		NA	4.75495	2.39518	1.98521	0.989295	0.209584	1	up	no
814478	PF3D7_0316400	XM_001351198.1	GO:0020011(apicoplast)	NA	NA	NA		NA	9.88687	4.99409	1.97972	0.985293	0.209665	1	up	no
811870	PF3D7_1430900	XM_001348426.1	GO:0004129(cytochrome-c oxidase activity);GO:0005739(mitochondrion);GO:0005751(mitochondrial respiratory chain complex IV)	00190(Oxidative phosphorylation)	K02261	NA	cytochrome c oxidase subunit 2 (mitochondrion) [Nephroselmis olivacea]	NA	4.25173	2.07645	2.0476	1.03393	0.209729	1	up	no
813644	PF3D7_0937700	XM_001352205.1	GO:0020002(host cell plasma membrane);GO:0020033(antigenic variation)	NA	NA	NA		NA	6.60028	3.31214	1.99276	0.994765	0.210668	1	up	no
812751	PF3D7_0216500	XM_001349633.1	NA	NA	NA	NA		NA	0.420265	0.206531	2.03488	1.02494	0.211428	1	up	no
2655138	PF3D7_0722800	XM_001349093.1	NA	NA	NA	NA		NA	0.7783	1.26096	0.617226	-0.69613	0.211665	1	down	no
9221805	PF3D7_0418000	XM_024473421.1	NA	NA	NA	NA		NA	0.322105	0.160699	2.0044	1.00317	0.211742	1	up	no
2655489	PF3D7_0822000	XM_001349269.1	GO:0003723(RNA binding);GO:0003735(structural constituent of ribosome);GO:0006412(translation);GO:0022626(cytosolic ribosome)	NA	NA	NA		NA	3.68957	1.85118	1.99309	0.995004	0.212457	1	up	no
811466	PF3D7_1243000	XM_001350782.1	GO:0005484(SNAP receptor activity);GO:0005515(protein binding);GO:0005802(trans-Golgi network);GO:0006886(intracellular protein transport);GO:0031201(SNARE complex);GO:0031338(regulation of vesicle fusion)	04130(SNARE interactions in vesicular transport)	K08489	NA	SYP41 [Arabidopsis thaliana]	NA	2.86104	1.41845	2.01702	1.01222	0.213058	1	up	no
810714	PF3D7_1115900	XM_001347802.2	GO:0070258(inner membrane pellicle complex)	NA	NA	NA	putative DHHC-type Zn-finger protein [Handroanthus impetiginosus]	NA	1.9802	3.20223	0.618382	-0.69343	0.213397	1	down	no
810889	PF3D7_1133200	XM_001347977.1	NA	NA	NA	NA		NA	5.70007	2.89402	1.9696	0.977903	0.213497	1	up	no
810534	PF3D7_1038700	XM_001347625.3	NA	NA	NA	NA		NA	2.62515	4.19707	0.625472	-0.676984	0.214211	1	down	no
812162	PF3D7_1460800	XM_001348718.1	GO:0003677(DNA binding);GO:0006366(transcription by RNA polymerase II);GO:0009301(snRNA transcription)	NA	NA	NA	snRNA activating complex family protein [Klebsormidium nitens]	NA	3.85549	1.94306	1.98424	0.988586	0.214477	1	up	no
3885832	PF3D7_0632800	XM_961214.1	GO:0020002(host cell plasma membrane);GO:0020013(modulation by symbiont of host erythrocyte aggregation);GO:0020030(infected host cell surface knob);GO:0020033(antigenic variation);GO:0020035(cytoadherence to microvasculature, mediated by symbiont protein);GO:0050839(cell adhesion molecule binding)	NA	NA	NA		NA	1.39074	2.20566	0.630533	-0.665355	0.215395	1	down	no
810760	PF3D7_1120600	XM_001347848.2	GO:0003674(molecular_function)	NA	NA	NA	PREDICTED: DDRGK domain-containing protein 1 [Vigna angularis]	NA	2.33945	1.18839	1.96858	0.977159	0.215422	1	up	no
813128	PF3D7_0532200	XM_001351834.1	GO:0020011(apicoplast)	NA	NA	NA		NA	3.7321	5.95937	0.626258	-0.67517	0.215789	1	down	no
813081	PF3D7_0526600	XM_001351786.1	NA	NA	NA	NA		NA	1.53359	0.779976	1.9662	0.975411	0.215995	1	up	no
3885941	PF3D7_0619300	XM_961085.2	NA	NA	NA	NA		NA	1.60303	0.81528	1.96624	0.975437	0.216472	1	up	no
813568	PF3D7_0929300	XM_001352127.1	NA	NA	NA	NA		NA	2.04567	1.02842	1.98914	0.992145	0.21681	1	up	no
812757	PF3D7_0217100	XM_001349639.1	GO:0005739(mitochondrion)	00190(Oxidative phosphorylation)	K02132	NA	ATP synthase F1 subunit alpha [Physcomitrella patens]	NA	6.48307	3.28932	1.97094	0.978885	0.217207	1	up	no
813121	PF3D7_0530800	XM_002808675.1	NA	NA	NA	NA		NA	3.12539	1.54316	2.02532	1.01815	0.21764	1	up	no
813316	PF3D7_0903700	XM_001351875.1	GO:0005634(nucleus)	04145(Phagosome)	K07374	NA	tubulin alpha chain [Coccomyxa subellipsoidea C-169]	NA	61.6898	31.5333	1.95634	0.968155	0.218059	1	up	no
2655033	PF3D7_0728800	XM_001349148.1	NA	NA	NA	NA		NA	17.0561	8.70532	1.95927	0.970316	0.218744	1	up	no
4794206	PF3D7_0901400	XM_001351853.1	GO:0020002(host cell plasma membrane);GO:0020033(antigenic variation)	NA	NA	NA		NA	6.69158	3.39357	1.97184	0.979541	0.219962	1	up	no
9221938	PF3D7_0831400	XM_002808848.1	GO:0020011(apicoplast);GO:0020036(Maurer's cleft)	NA	NA	NA		NA	1409.54	723.059	1.94941	0.963041	0.220257	1	up	no
812564	PF3D7_0414500	XM_024473394.1	GO:0003676(nucleic acid binding);GO:0016070(RNA metabolic process)	03040(Spliceosome)	K12741	NA	RNA-binding protein musashi/mRNA cleavage and polyadenylation factor I complex, subunit HRP1 [Handroanthus impetiginosus]	NA	6.48156	3.28921	1.97055	0.978599	0.220674	1	up	no
813785	PF3D7_1345500	XM_001350133.1	GO:0004842(ubiquitin-protein transferase activity);GO:0010564(regulation of cell cycle process);GO:0016567(protein ubiquitination);GO:0016887(ATPase activity);GO:0020011(apicoplast);GO:0030433(ubiquitin-dependent ERAD pathway)	04120(Ubiquitin mediated proteolysis)	K10688	EC:2.3.2.25	hypothetical protein AXG93_4461s1330 [Marchantia polymorpha subsp. ruderalis]	NA	5.33972	2.69932	1.97818	0.98417	0.220785	1	up	no
813109	PF3D7_0529700	XM_001351814.1	NA	NA	NA	NA		NA	2.06237	1.04754	1.96878	0.977303	0.220859	1	up	no
812788	PF3D7_0220500	XM_001349670.1	NA	NA	NA	NA		NA	44.0715	68.993	0.638783	-0.646602	0.222355	1	down	no
812583	PF3D7_0412400	XM_001351399.1	GO:0020002(host cell plasma membrane);GO:0020013(modulation by symbiont of host erythrocyte aggregation);GO:0020030(infected host cell surface knob);GO:0020033(antigenic variation);GO:0020035(cytoadherence to microvasculature, mediated by symbiont protein);GO:0050839(cell adhesion molecule binding)	NA	NA	NA		NA	28.5162	14.6653	1.94447	0.959378	0.222635	1	up	no
812781	PF3D7_0219800	XM_001349663.2	NA	NA	NA	NA		NA	12.7266	19.9535	0.63781	-0.648802	0.222647	1	down	no
9221839	PF3D7_0102600	XM_002808554.1	GO:0004674(protein serine/threonine kinase activity);GO:0005634(nucleus);GO:0005737(cytoplasm);GO:0006468(protein phosphorylation);GO:0035556(intracellular signal transduction)	NA	NA	NA		NA	247.315	386.408	0.640036	-0.643774	0.22326	1	down	no
810428	PF3D7_1027700.1	XM_001347519.2;XM_024473291.1	GO:0005509(calcium ion binding);GO:0005813(centrosome);GO:0031965(nuclear membrane);GO:0031965(nuclear membrane)	NA	NA	NA	EF-Hand superfamily protein [Klebsormidium nitens]	NA	7.55801	3.81832	1.97941	0.985067	0.223347	1	up	no
812794	PF3D7_0221200	XM_001349676.2	NA	NA	NA	NA		NA	132.081	67.9561	1.94362	0.958745	0.223505	1	up	no
813877	PF3D7_1362600	XM_001350301.1	NA	NA	NA	NA		NA	2.76684	1.38595	1.99635	0.997362	0.224177	1	up	no
2655131	PF3D7_0721100	XM_001349077.1	GO:0020011(apicoplast)	NA	NA	NA		NA	275.783	142.161	1.93993	0.956006	0.22443	1	up	no
811871	PF3D7_1431000	XM_001348427.1	GO:0000315(organellar large ribosomal subunit);GO:0003735(structural constituent of ribosome);GO:0005739(mitochondrion);GO:0006412(translation)	03010(Ribosome)	K02879	NA	mitochondrial ribosomal protein L17 [Volvox carteri f. nagariensis]	NA	2.74939	1.37027	2.00645	1.00465	0.225585	1	up	no
3885962	PF3D7_0602900	XM_960926.1	NA	NA	NA	NA		NA	2.41142	3.78292	0.637449	-0.649618	0.226433	1	down	no
811676	PF3D7_1409700	XM_024473348.1	NA	NA	NA	NA		NA	1.40362	0.712591	1.96974	0.978005	0.226746	1	up	no
810680	PF3D7_1112600	XM_001347768.1	GO:0016887(ATPase activity);GO:0019538(protein metabolic process)	NA	NA	NA	ATPase WRNIP1-like isoform X1 [Physcomitrella patens]	NA	1.21243	0.610649	1.98547	0.989481	0.227516	1	up	no
811567	PF3D7_1253700	XM_001350883.1	GO:0020002(host cell plasma membrane);GO:0020033(antigenic variation)	NA	NA	NA		NA	7.52932	3.86482	1.94817	0.962117	0.227687	1	up	no
812226	PF3D7_1467600	XM_001348782.2	NA	NA	NA	NA		NA	38.0744	59.1497	0.643695	-0.63555	0.22807	1	down	no
3885874	PF3D7_0623800	XM_961127.1	GO:0004672(protein kinase activity);GO:0006468(protein phosphorylation)	04016(MAPK signaling pathway - plant);04075(Plant hormone signal transduction)	K14510	EC:2.7.11.1	serine/threonine-protein kinase STY8-like [Aegilops tauschii subsp. tauschii]	NA	55.6631	86.4638	0.643773	-0.635376	0.228099	1	down	no
813418	PF3D7_0914100	XM_002808886.1	NA	NA	NA	NA		NA	1.11597	0.570881	1.95482	0.967038	0.228736	1	up	no
2655007	PF3D7_0702000	XM_002808701.1	GO:0020011(apicoplast)	NA	NA	NA		NA	64.222	99.7347	0.643929	-0.635028	0.228881	1	down	no
2654972	PF3D7_0702200	XM_001348921.1	GO:0006644(phospholipid metabolic process);GO:0016787(hydrolase activity)	00561(Glycerolipid metabolism)	K01054	EC:3.1.1.23	hypothetical protein CEUSTIGMA_g9993.t1 [Chlamydomonas eustigma]	NA	59.9461	93.0494	0.64424	-0.63433	0.229034	1	down	no
813874	PF3D7_1306300	XM_002808953.1	GO:0000014(single-stranded DNA endodeoxyribonuclease activity);GO:0005634(nucleus);GO:0005739(mitochondrion);GO:0006400(tRNA modification);GO:0030696(tRNA (m5U54) methyltransferase activity);GO:0051908(double-stranded DNA 5'-3' exodeoxyribonuclease activity)	NA	NA	NA	hypothetical protein CHLRE_12g501100v5 [Chlamydomonas reinhardtii]	NA	2.45772	1.25652	1.95597	0.967882	0.229112	1	up	no
810674	PF3D7_1112000	XM_001347762.2	NA	NA	NA	NA		NA	101.254	52.3407	1.93452	0.951972	0.2293	1	up	no
811288	PF3D7_1224500	XM_001350606.1	GO:0003682(chromatin binding);GO:0016458(gene silencing);GO:0031497(chromatin assembly);GO:0051082(unfolded protein binding)	NA	NA	NA	histone chaperone asf1 [Bathycoccus prasinos]	NA	52.0316	26.9521	1.93052	0.948993	0.229695	1	up	no
2655105	PF3D7_0715200	XM_001349019.1	NA	NA	NA	NA		NA	0.681358	0.34684	1.96447	0.974143	0.229786	1	up	no
3885899	PF3D7_0616200	XM_961055.1	GO:0000132(establishment of mitotic spindle orientation);GO:0000778(condensed nuclear chromosome kinetochore);GO:0005200(structural constituent of cytoskeleton);GO:0007052(mitotic spindle organization);GO:0031262(Ndc80 complex);GO:0051315(attachment of mitotic spindle microtubules to kinetochore)	NA	NA	NA		NA	10.8567	5.61561	1.9333	0.951065	0.230027	1	up	no
811597	PF3D7_1401300	XM_001348152.1	GO:0016787(hydrolase activity);GO:0020011(apicoplast)	NA	NA	NA		NA	48.5591	75.2225	0.64554	-0.631422	0.23071	1	down	no
810369	PF3D7_1021800	XM_024473288.1	GO:0020005(symbiont-containing vacuole membrane);GO:0020036(Maurer's cleft);GO:0033644(host cell membrane)	NA	NA	NA		NA	6.66121	3.45618	1.92733	0.946606	0.230809	1	up	no
811269	PF3D7_1222600	XM_001350587.1	GO:0005634(nucleus)	NA	NA	NA		NA	1.78151	2.76568	0.644149	-0.634533	0.231049	1	down	no
810443	PF3D7_1029300	XM_001347534.1	NA	NA	NA	NA		NA	12.9001	6.69293	1.92742	0.946675	0.231228	1	up	no
814080	PF3D7_1319000	XM_001349890.1	NA	NA	NA	NA		NA	1.51488	0.776618	1.95061	0.963923	0.231282	1	up	no
810625	PF3D7_1106200	XM_001347713.2	GO:0020011(apicoplast)	NA	NA	NA		NA	3.09836	1.59846	1.93834	0.95482	0.231291	1	up	no
811901	PF3D7_1433800	XM_001348457.2	NA	NA	NA	NA		NA	0.610279	0.313756	1.94508	0.959826	0.233109	1	up	no
813246	PF3D7_0111300	XM_001351005.1	GO:0005524(ATP binding)	NA	NA	NA	chromosome transmission fidelity protein 18 homolog isoform X2 [Herrania umbratica]	NA	10.0631	5.23291	1.92303	0.943383	0.233222	1	up	no
810978	PF3D7_1142100	XM_001348066.1	GO:0001671(ATPase activator activity);GO:0005515(protein binding);GO:0005654(nucleoplasm);GO:0005737(cytoplasm);GO:0005829(cytosol);GO:0005856(cytoskeleton);GO:0006457(protein folding);GO:0016020(membrane);GO:0031072(heat shock protein binding);GO:0032781(positive regulation of ATPase activity);GO:0070062(extracellular exosome);GO:1900034(regulation of cellular response to heat)	NA	NA	NA		NA	11.8481	18.286	0.647934	-0.626082	0.233781	1	down	no
813748	PF3D7_1338600	XM_002809010.1	NA	NA	NA	NA		NA	10.8818	5.66209	1.92187	0.942514	0.233805	1	up	no
811899	PF3D7_1433600	XM_001348455.1	GO:0008233(peptidase activity);GO:0043231(intracellular membrane-bounded organelle)	NA	NA	NA		NA	36.845	19.0741	1.93168	0.949855	0.233918	1	up	no
811736	PF3D7_1415700	XM_001348292.1	GO:0009001(serine O-acetyltransferase activity);GO:0020011(apicoplast)	00600(Sphingolipid metabolism)	K00654	EC:2.3.1.50	PREDICTED: long chain base biosynthesis protein 2a [Capsicum annuum]	NA	7.94252	12.2777	0.646905	-0.628374	0.234372	1	down	no
811262	PF3D7_1221800	XM_001350580.1	GO:0020011(apicoplast)	NA	NA	NA		NA	2.12595	1.09095	1.94871	0.962518	0.234437	1	up	no
814397	PF3D7_0308000	XM_001351119.1	GO:0003887(DNA-directed DNA polymerase activity);GO:0043625(delta DNA polymerase complex)	00230(Purine metabolism);00240(Pyrimidine metabolism);03030(DNA replication);03410(Base excision repair);03420(Nucleotide excision repair);03430(Mismatch repair);03440(Homologous recombination)	K02328	NA	DNA polymerase delta small subunit isoform 1 [Theobroma cacao]	NA	7.93552	4.12152	1.92539	0.945149	0.234701	1	up	no
2655479	PF3D7_0824500	XM_001349243.1	NA	NA	NA	NA		NA	25.8759	13.4974	1.9171	0.938925	0.235986	1	up	no
2654981	PF3D7_0703800	XM_001348935.1	GO:0003674(molecular_function);GO:0005575(cellular_component)	NA	NA	NA		NA	0.605634	0.950849	0.63694	-0.65077	0.236347	1	down	no
812976	PF3D7_0516100	XM_001351682.1	GO:0006812(cation transport);GO:0008324(cation transmembrane transporter activity);GO:0015662(ATPase activity, coupled to transmembrane movement of ions, phosphorylative mechanism);GO:0016021(integral component of membrane);GO:0020011(apicoplast)	NA	NA	NA	probable cation-transporting ATPase C1672.11c [Quercus suber]	NA	0.590322	0.303737	1.94353	0.958679	0.236443	1	up	no
9221852	PF3D7_0504800	XM_002808629.1	NA	NA	NA	NA		NA	0.420174	0.218409	1.92379	0.943955	0.236566	1	up	no
814244	PF3D7_1353500	XM_001350211.1	GO:0003700(DNA binding transcription factor activity)	03022(Basal transcription factors);03420(Nucleotide excision repair)	K03143	NA	hypothetical protein AXF42_Ash010814 [Apostasia shenzhenica]	NA	9.07159	4.70371	1.92861	0.947558	0.236941	1	up	no
811645	PF3D7_1406600	XM_001348200.1	GO:0004252(serine-type endopeptidase activity);GO:0005524(ATP binding);GO:0020011(apicoplast)	NA	NA	NA	PREDICTED: ATP-dependent Clp protease ATP-binding subunit ClpA homolog CD4B, chloroplastic isoform X1 [Eucalyptus grandis]	NA	4.55339	2.37496	1.91725	0.939036	0.23699	1	up	no
54778401	PF3D7_0935390	XR_004557798.1	GO:0034399(nuclear periphery)	NA	NA	NA		NA	1.40527	0.727463	1.93174	0.949898	0.237025	1	up	no
9221964	PF3D7_0901800	XM_002808862.2	NA	NA	NA	NA		NA	28.8438	15.0594	1.91534	0.937598	0.237455	1	up	no
813774	PF3D7_1343500	XM_001350120.1	GO:0020011(apicoplast)	NA	NA	NA		NA	11.3597	5.91329	1.92105	0.941897	0.23749	1	up	no
814451	PF3D7_0313700.1	XM_002808575.1	NA	NA	NA	NA		NA	8.61388	4.4934	1.91701	0.938858	0.238576	1	up	no
814460	PF3D7_0314700	XM_001351180.1	GO:0005654(nucleoplasm);GO:0005737(cytoplasm);GO:0006355(regulation of transcription, DNA-templated);GO:0043161(proteasome-mediated ubiquitin-dependent protein catabolic process);GO:0060816(random inactivation of X chromosome);GO:0061630(ubiquitin protein ligase activity);GO:1900095(regulation of dosage compensation by inactivation of X chromosome)	NA	NA	NA	PREDICTED: E3 ubiquitin-protein ligase At1g63170-like [Ipomoea nil]	NA	12.602	6.59755	1.9101	0.933645	0.238713	1	up	no
811761	PF3D7_1418200	XM_001348317.2	NA	NA	NA	NA		NA	3.91102	1.97697	1.97829	0.984255	0.238996	1	up	no
814344	PF3D7_0302700	XM_001351066.1	GO:0005739(mitochondrion)	NA	NA	NA		NA	9.85859	5.08394	1.93916	0.955434	0.239486	1	up	no
810361	PF3D7_1021000	XM_001347452.2	NA	NA	NA	NA		NA	12.4571	6.51513	1.91203	0.935105	0.239885	1	up	no
814000	PF3D7_1304500	XM_001349736.1	GO:0006986(response to unfolded protein);GO:0009408(response to heat)	04141(Protein processing in endoplasmic reticulum)	K13993	NA	hypothetical protein CHLRE_07g318600v5 [Chlamydomonas reinhardtii]	NA	140.311	73.726	1.90314	0.928384	0.241146	1	up	no
813858	PF3D7_1359600	XM_002809043.1	NA	NA	NA	NA		NA	85.0181	44.7767	1.89871	0.925022	0.242582	1	up	no
2655415	PF3D7_0824400	XM_001349244.1	GO:0005337(nucleoside transmembrane transporter activity);GO:0005783(endoplasmic reticulum);GO:0015858(nucleoside transport);GO:0016020(membrane)	NA	NA	NA		NA	55.6583	29.3145	1.89866	0.924985	0.243066	1	up	no
36312484	PF3D7_0608300	XM_024473103.1	NA	NA	NA	NA		NA	3.16016	1.65827	1.9057	0.930319	0.243443	1	up	no
812600	PF3D7_0200400	XM_001349482.1	GO:0020013(modulation by symbiont of host erythrocyte aggregation);GO:0020036(Maurer's cleft)	NA	NA	NA		NA	2.68631	1.3823	1.94337	0.95856	0.243517	1	up	no
811584	PF3D7_1402200	XM_001348161.1	NA	NA	NA	NA		NA	7.34459	3.79846	1.93357	0.951267	0.24376	1	up	no
811816	PF3D7_1425400	XM_001348372.1	GO:0004386(helicase activity)	NA	NA	NA	hypothetical protein CEUSTIGMA_g12991.t1 [Chlamydomonas eustigma]	NA	6.25119	3.28999	1.90006	0.926049	0.244335	1	up	no
9221902	PF3D7_0707200	XM_002808720.1	NA	NA	NA	NA		NA	3.07499	1.61941	1.89883	0.925113	0.244759	1	up	no
814248	PF3D7_1354100	XM_001350217.1	NA	NA	NA	NA		NA	2.93526	1.50548	1.94973	0.963271	0.245031	1	up	no
9221879	PF3D7_0706200	XM_024473130.1	NA	NA	NA	NA		NA	15.6339	8.10631	1.9286	0.947557	0.246382	1	up	no
2655074	PF3D7_0709400	XM_001348972.1	NA	NA	NA	NA		NA	2.49412	1.30825	1.90645	0.930892	0.246416	1	up	no
9222022	PF3D7_1372400	XM_002809081.1	GO:0004467(long-chain fatty acid-CoA ligase activity);GO:0006631(fatty acid metabolic process);GO:0006810(transport);GO:0030430(host cell cytoplasm);GO:0030506(ankyrin binding)	00061(Fatty acid biosynthesis);00071(Fatty acid degradation);04146(Peroxisome)	K01897	EC:6.2.1.3	hypothetical protein Ahy_B05g078867 isoform B [Arachis hypogaea]	NA	1.00166	0.514424	1.94715	0.961366	0.247286	1	up	no
2655184	PF3D7_0722100	XM_001349086.1	GO:0000280(nuclear division)	03015(mRNA surveillance pathway)	K06965	NA	protein PELOTA 1-like [Papaver somniferum]	NA	23.0523	35.055	0.657604	-0.604708	0.24729	1	down	no
812878	PF3D7_0501100.1	XM_024473425.1;XM_001351534.2	GO:0044164(host cell cytosol);GO:0051082(unfolded protein binding);GO:0051082(unfolded protein binding)	NA	NA	NA	hypothetical protein SELMODRAFT_231730 [Selaginella moellendorffii];dnaJ homolog subfamily B member 1-like [Ananas comosus]	NA	113.708	172.756	0.658202	-0.603398	0.247342	1	down	no
812478	PF3D7_0420200	XM_001351473.1	GO:0006633(fatty acid biosynthetic process);GO:0016740(transferase activity);GO:0020011(apicoplast)	NA	NA	NA		NA	2.53481	1.32243	1.91678	0.938683	0.247631	1	up	no
813310	PF3D7_0903100	XM_001351869.1	GO:0033116(endoplasmic reticulum-Golgi intermediate compartment membrane)	NA	NA	NA	protein RER1B [Prunus persica]	NA	13.4747	7.08733	1.90124	0.926941	0.247909	1	up	no
811116	PF3D7_1206300	XM_001350436.2	NA	NA	NA	NA		NA	1.28875	1.96041	0.657388	-0.605183	0.248804	1	down	no
2655477	PF3D7_0824900	XM_001349239.1	NA	NA	NA	NA		NA	13.6627	7.23821	1.88758	0.91654	0.248811	1	up	no
36312577	PF3D7_1372300	XM_024473257.1	NA	NA	NA	NA		NA	59.7109	90.5607	0.659347	-0.60089	0.249448	1	down	no
811869	PF3D7_1430800	XM_001348425.1	NA	NA	NA	NA		NA	4.22558	2.19729	1.92308	0.943421	0.249476	1	up	no
812212	PF3D7_1466100	XM_001348768.1	GO:0005634(nucleus);GO:0005737(cytoplasm);GO:0006470(protein dephosphorylation);GO:0008287(protein serine/threonine phosphatase complex)	NA	NA	NA	serine/threonine-protein phosphatase BSL1 homolog [Phalaenopsis equestris]	NA	1.69025	0.883183	1.91381	0.93645	0.250067	1	up	no
810319	PF3D7_1016500	XM_001347410.2	NA	NA	NA	NA		NA	4.15764	6.3101	0.658886	-0.601898	0.250323	1	down	no
810589	PF3D7_1102400	XM_001347676.1	GO:0004632(phosphopantothenate--cysteine ligase activity);GO:0005634(nucleus);GO:0005737(cytoplasm);GO:0005829(cytosol);GO:0015937(coenzyme A biosynthetic process);GO:1990181(acetyl-CoA biosynthetic process from pantothenate)	00770(Pantothenate and CoA biosynthesis)	K01922	EC:6.3.2.51	putative phosphopantothenate--cysteine ligase [Medicago truncatula]	NA	14.639	7.76053	1.88634	0.915592	0.250641	1	up	no
811304	PF3D7_1226100	XM_001350622.1	GO:0003824(catalytic activity);GO:0016787(hydrolase activity)	NA	NA	NA	PREDICTED: uncharacterized protein LOC103864697 [Brassica rapa]	NA	2.97124	4.54702	0.653448	-0.613855	0.250817	1	down	no
811059	PF3D7_1200700	XM_001350380.1	GO:0020011(apicoplast)	00061(Fatty acid biosynthesis);00071(Fatty acid degradation);04146(Peroxisome)	K01897	EC:6.2.1.3	PREDICTED: long chain acyl-CoA synthetase 4-like [Musa acuminata subsp. malaccensis]	NA	43.2268	65.3951	0.661009	-0.597258	0.251124	1	down	no
811603	PF3D7_1400700	XM_001348146.1	GO:0020013(modulation by symbiont of host erythrocyte aggregation);GO:0020036(Maurer's cleft)	NA	NA	NA		NA	6.98121	3.67848	1.89785	0.924368	0.251329	1	up	no
810190	PF3D7_1002800	XM_001347281.1	GO:0000502(proteasome complex);GO:0001671(ATPase activator activity);GO:0005634(nucleus);GO:0005737(cytoplasm);GO:0005783(endoplasmic reticulum);GO:0005829(cytosol);GO:0008285(negative regulation of cell proliferation);GO:0016020(membrane);GO:0016234(inclusion body);GO:0030308(negative regulation of cell growth);GO:0030433(ubiquitin-dependent ERAD pathway);GO:0030544(Hsp70 protein binding);GO:003…	04141(Protein processing in endoplasmic reticulum)	K09503	NA	PREDICTED: dnaJ protein homolog [Fragaria vesca subsp. vesca]	NA	1.19574	0.629265	1.90022	0.926164	0.25216	1	up	no
810288	PF3D7_1013300	XM_001347379.1	GO:0005789(endoplasmic reticulum membrane);GO:0009966(regulation of signal transduction)	NA	NA	NA		NA	1.29065	0.667339	1.93402	0.951604	0.252386	1	up	no
812683	PF3D7_0209100	XM_001349565.1	GO:0004620(phospholipase activity)	NA	NA	NA	patatin-like protein 2 [Hevea brasiliensis]	NA	23.047	34.8319	0.661664	-0.59583	0.252538	1	down	no
812596	PF3D7_0424500	XM_001351512.1	GO:0004674(protein serine/threonine kinase activity);GO:0006468(protein phosphorylation);GO:0020036(Maurer's cleft)	NA	NA	NA		NA	26.3875	39.8059	0.662904	-0.593128	0.254168	1	down	no
2654949	PF3D7_0733000	XM_001349183.1	GO:0020002(host cell plasma membrane);GO:0020013(modulation by symbiont of host erythrocyte aggregation);GO:0020030(infected host cell surface knob);GO:0020033(antigenic variation);GO:0020035(cytoadherence to microvasculature, mediated by symbiont protein);GO:0050839(cell adhesion molecule binding)	NA	NA	NA		NA	1.02183	1.54604	0.660936	-0.597417	0.25471	1	down	no
813634	PF3D7_0936600	XM_001352194.1	GO:0044164(host cell cytosol)	NA	NA	NA		NA	145.62	219.38	0.663778	-0.591228	0.254936	1	down	no
2655396	PF3D7_0828100	XM_024473176.1	NA	NA	NA	NA		NA	3.21411	1.70743	1.88242	0.912592	0.25531	1	up	no
3885683	PF3D7_0601000	XM_960909.1	GO:0020036(Maurer's cleft)	NA	NA	NA		NA	16.4186	8.73826	1.87893	0.90991	0.255312	1	up	no
3885839	PF3D7_0604000	XM_960937.1	NA	NA	NA	NA		NA	0.502091	0.263158	1.90795	0.93202	0.255474	1	up	no
812893	PF3D7_0506300	XM_001351585.1	GO:0003905(alkylbase DNA N-glycosylase activity);GO:0006284(base-excision repair)	NA	NA	NA		NA	3.16331	1.65748	1.9085	0.932442	0.255877	1	up	no
812129	PF3D7_1457400	XM_001348685.2	NA	NA	NA	NA		NA	0.754582	1.14204	0.660733	-0.597861	0.256247	1	down	no
811132	PF3D7_1207900	XM_024473384.1	NA	NA	NA	NA		NA	10.6563	5.67038	1.87928	0.910183	0.256368	1	up	no
813547	PF3D7_0927200	XM_002808916.1	NA	NA	NA	NA		NA	0.590374	0.30771	1.91861	0.940058	0.256439	1	up	no
812234	PF3D7_1468400	XM_001348790.2	NA	NA	NA	NA		NA	1.26248	0.663152	1.90375	0.928847	0.257063	1	up	no
812339	PF3D7_1478600	XM_001348895.1	GO:0030430(host cell cytoplasm)	NA	NA	NA		NA	250.829	376.023	0.667057	-0.584118	0.259202	1	down	no
814364	PF3D7_0304600	XM_001351086.1	GO:0030260(entry into host cell);GO:0030430(host cell cytoplasm);GO:0042025(host cell nucleus);GO:0043395(heparan sulfate proteoglycan binding);GO:0046658(anchored component of plasma membrane);GO:0046812(host cell surface binding)	NA	NA	NA		NA	34.2095	18.3384	1.86545	0.899527	0.259924	1	up	no
813384	PF3D7_0910700	XM_001351943.1	GO:0005524(ATP binding);GO:0005885(Arp2/3 protein complex);GO:0007015(actin filament organization);GO:0034314(Arp2/3 complex-mediated actin nucleation)	NA	NA	NA	unnamed protein product [Bathycoccus prasinos]	NA	3.11297	1.65359	1.88255	0.912685	0.260271	1	up	no
810391	PF3D7_1024100	XM_001347482.1	NA	NA	NA	NA		NA	2.19801	1.16857	1.88094	0.911456	0.260746	1	up	no
812662	PF3D7_0207000	XM_001349544.1	GO:0016021(integral component of membrane);GO:0046658(anchored component of plasma membrane)	NA	NA	NA		NA	18.517	9.90926	1.86865	0.901997	0.261311	1	up	no
811334	PF3D7_1229100	XM_001350652.1	GO:0005524(ATP binding);GO:0005887(integral component of plasma membrane);GO:0006810(transport);GO:0042493(response to drug);GO:0043190(ATP-binding cassette (ABC) transporter complex);GO:0043492(ATPase activity, coupled to movement of substances)	02010(ABC transporters)	K05674	NA	ABC transporter C family member 13 isoform X1 [Abrus precatorius]	NA	151.317	226.299	0.668661	-0.580653	0.261417	1	down	no
36312510	PF3D7_0812220	XM_024473161.1	NA	NA	NA	NA	hypothetical protein MICPUCDRAFT_53567 [Micromonas pusilla CCMP1545]	NA	3.86772	2.03968	1.89623	0.923135	0.261698	1	up	no
811431	PF3D7_1239100	XM_001350749.1	GO:0003735(structural constituent of ribosome);GO:0005739(mitochondrion);GO:0005840(ribosome);GO:0006412(translation)	NA	NA	NA		NA	5.75128	3.04382	1.88949	0.918001	0.261756	1	up	no
3885712	PF3D7_0605000	XM_960947.1	GO:0003735(structural constituent of ribosome);GO:0006412(translation);GO:0022625(cytosolic large ribosomal subunit)	03010(Ribosome)	K02895	NA	50S ribosomal protein [Actinidia chinensis var. chinensis]	NA	9.32907	4.95801	1.88162	0.911972	0.262474	1	up	no
810377	PF3D7_1022700	XM_001347468.1	GO:0017121(phospholipid scrambling);GO:0017128(phospholipid scramblase activity)	NA	NA	NA		NA	11.7599	17.6261	0.667186	-0.583838	0.262763	1	down	no
810242	PF3D7_1008700	XM_001347333.1	GO:0000226(microtubule cytoskeleton organization);GO:0005200(structural constituent of cytoskeleton);GO:0005874(microtubule);GO:0042493(response to drug)	04145(Phagosome)	K07375	NA	hypothetical protein CBR_g50106 [Chara braunii]	NA	232.46	125.2	1.85672	0.892753	0.262787	1	up	no
813244	PF3D7_0111000	XM_024473104.1	GO:0003777(microtubule motor activity);GO:0005871(kinesin complex);GO:0007018(microtubule-based movement);GO:0016887(ATPase activity)	NA	NA	NA	Kinesin-like protein [Klebsormidium nitens]	NA	0.653876	0.345687	1.89153	0.919551	0.262848	1	up	no
812950	PF3D7_0513600	XM_001351657.1	GO:0003904(deoxyribodipyrimidine photo-lyase activity);GO:0006281(DNA repair)	NA	NA	NA	Deoxyribodipyrimidine photolyase/cryptochrome [Handroanthus impetiginosus]	NA	89.7267	48.3423	1.85607	0.89225	0.263145	1	up	no
813270	PF3D7_0113900	XM_001351028.1	NA	NA	NA	NA		NA	5.95861	8.95478	0.665411	-0.587682	0.26389	1	down	no
3885758	PF3D7_0613600	XM_961030.1	GO:0020011(apicoplast)	NA	NA	NA		NA	2.19373	1.17345	1.86947	0.902628	0.264038	1	up	no
813308	PF3D7_0902900	XM_001351867.1	GO:0020011(apicoplast)	NA	NA	NA		NA	7.83949	4.14165	1.89284	0.920552	0.26469	1	up	no
2655432	PF3D7_0816100	XM_001349327.1	GO:0004633(phosphopantothenoylcysteine decarboxylase activity)	00770(Pantothenate and CoA biosynthesis)	K01598	EC:4.1.1.36	phosphopantothenoylcysteine decarboxylase-like [Ananas comosus]	NA	21.3676	31.9478	0.668828	-0.580293	0.264774	1	down	no
812045	PF3D7_1448500	XM_001348601.1	GO:0005634(nucleus)	NA	NA	NA		NA	10.7698	5.81044	1.85353	0.890277	0.26482	1	up	no
813777	PF3D7_1304100	XM_001349732.1	GO:0000287(magnesium ion binding);GO:0003910(DNA ligase (ATP) activity);GO:0005509(calcium ion binding);GO:0005657(replication fork);GO:0006266(DNA ligation);GO:0006273(lagging strand elongation);GO:0020011(apicoplast);GO:0030145(manganese ion binding)	03030(DNA replication);03410(Base excision repair);03420(Nucleotide excision repair);03430(Mismatch repair)	K10747	EC:6.5.1.1;EC:6.5.1.6	DNA ligase [Macleaya cordata]	NA	4.83732	2.59861	1.86151	0.896471	0.265301	1	up	no
9221778	PF3D7_0313800	XM_002808576.1	GO:0020011(apicoplast)	NA	NA	NA		NA	14.141	7.62388	1.85483	0.891283	0.26554	1	up	no
811100	PF3D7_1204700	XM_001350420.1	NA	NA	NA	NA		NA	7.82773	4.12845	1.89605	0.922995	0.265649	1	up	no
812371	PF3D7_0407000	XM_001351348.1	NA	NA	NA	NA		NA	12.5329	6.74689	1.85758	0.893423	0.266615	1	up	no
811792	PF3D7_1421800	XM_001348348.1	NA	NA	NA	NA		NA	4.91349	2.62463	1.87207	0.904635	0.266656	1	up	no
814293	PF3D7_1363200	XM_001350308.1	GO:0003684(damaged DNA binding);GO:0006974(cellular response to DNA damage stimulus);GO:0046403(polynucleotide 3'-phosphatase activity)	NA	NA	NA	polynucleotide 3'-phosphatase ZDP isoform X1 [Olea europaea var. sylvestris]	NA	6.41147	3.44834	1.85929	0.894752	0.267419	1	up	no
9221878	PF3D7_0706100	XM_024473129.1	NA	NA	NA	NA		NA	3.14603	1.69527	1.85577	0.892015	0.267694	1	up	no
811956	PF3D7_1439500	XM_001348512.2	GO:0016602(CCAAT-binding factor complex)	NA	NA	NA	nuclear transcription factor Y subunit C-2 [Selaginella moellendorffii]	NA	0.814223	1.23317	0.660266	-0.59888	0.267793	1	down	no
810327	PF3D7_1017400	XM_001347418.2	GO:0004615(phosphomannomutase activity);GO:0009298(GDP-mannose biosynthetic process)	00051(Fructose and mannose metabolism);00520(Amino sugar and nucleotide sugar metabolism)	K17497	EC:5.4.2.8	eukaryotic phosphomannomutase [Coccomyxa subellipsoidea C-169]	NA	235.033	349.103	0.673248	-0.570791	0.267933	1	down	no
811709	PF3D7_1412900.1	XM_001348265.1;XM_024473351.1	GO:0004842(ubiquitin-protein transferase activity);GO:0006511(ubiquitin-dependent protein catabolic process);GO:0006511(ubiquitin-dependent protein catabolic process)	04120(Ubiquitin mediated proteolysis);04120(Ubiquitin mediated proteolysis)	K10688	EC:2.3.2.25	hypothetical protein AALP_AA6G156000 [Arabis alpina]	NA	99.8619	148.329	0.673243	-0.5708	0.26815	1	down	no
811594	PF3D7_1401500	XM_001348154.1	GO:0016787(hydrolase activity)	00561(Glycerolipid metabolism)	K01054	EC:3.1.1.23	hypothetical protein H632_c1079p0 [Helicosporidium sp. ATCC 50920]	NA	104.871	155.742	0.673361	-0.570548	0.268185	1	down	no
9221988	PF3D7_1344200	XM_002809021.1	GO:0005783(endoplasmic reticulum);GO:0020011(apicoplast)	04141(Protein processing in endoplasmic reticulum)	K09486	NA	HSP70-domain-containing protein [Coccomyxa subellipsoidea C-169]	NA	37.4828	55.6642	0.673373	-0.570521	0.268259	1	down	no
811152	PF3D7_1209900	XM_001350472.1	GO:0005524(ATP binding);GO:0005739(mitochondrion);GO:0006810(transport);GO:0042626(ATPase activity, coupled to transmembrane movement of substances)	02010(ABC transporters)	K05658	EC:3.6.3.44	ABC transporter B family member 4 [Zostera marina]	NA	5.76596	3.11735	1.84963	0.887239	0.269648	1	up	no
814396	PF3D7_0307900	XM_001351118.1	NA	NA	NA	NA		NA	1.33952	0.723096	1.85248	0.889457	0.269822	1	up	no
810795	PF3D7_1123700	XM_001347883.1	GO:0005739(mitochondrion)	NA	NA	NA		NA	13.2678	7.11394	1.86504	0.89921	0.270747	1	up	no
811832	PF3D7_1427100	XM_001348388.1	GO:0020011(apicoplast)	NA	NA	NA		NA	45.2878	67.0617	0.675316	-0.566366	0.270805	1	down	no
810298	PF3D7_1014300	XM_001347389.1	GO:0005634(nucleus);GO:0005737(cytoplasm);GO:0007010(cytoskeleton organization);GO:0007259(JAK-STAT cascade);GO:0007299(ovarian follicle cell-cell adhesion);GO:0008536(Ran GTPase binding);GO:0016020(membrane);GO:0030536(larval feeding behavior);GO:0046843(dorsal appendage formation);GO:0060250(germ-line stem-cell niche homeostasis)	NA	NA	NA	predicted protein [Chlamydomonas reinhardtii]	NA	2.55715	1.38583	1.84521	0.883787	0.27179	1	up	no
3885728	PF3D7_0628800	XM_961177.2	GO:0006412(translation);GO:0006424(glutamyl-tRNA aminoacylation);GO:0020011(apicoplast);GO:0050567(glutaminyl-tRNA synthase (glutamine-hydrolyzing) activity)	00970(Aminoacyl-tRNA biosynthesis)	K02434	EC:6.3.5.6;EC:6.3.5.7	Glutamyl-tRNA(Gln) amidotransferase subunit B, chloroplastic/mitochondrial [Apostasia shenzhenica]	NA	12.9039	7.00463	1.84219	0.881423	0.271899	1	up	no
811632	PF3D7_1405300	XM_001348187.1	NA	NA	NA	NA		NA	5.25169	2.84294	1.84727	0.885399	0.272118	1	up	no
812292	PF3D7_1474200	XM_001348848.2	NA	NA	NA	NA		NA	0.243238	0.130055	1.87027	0.903247	0.272703	1	up	no
811176	PF3D7_1212400	XM_001350496.1	GO:0020011(apicoplast)	NA	NA	NA		NA	3.39428	1.8162	1.86889	0.902182	0.272703	1	up	no
811958	PF3D7_1439700	XM_001348514.2	GO:0005829(cytosol);GO:0008757(S-adenosylmethionine-dependent methyltransferase activity);GO:0032259(methylation)	NA	NA	NA	leucine carboxyl methyltransferase [Klebsormidium nitens]	NA	7.09167	3.8246	1.85423	0.890817	0.272842	1	up	no
812913	PF3D7_0504900	XM_002808630.1	GO:0003674(molecular_function);GO:0008150(biological_process);GO:0016020(membrane);GO:0016021(integral component of membrane)	04016(MAPK signaling pathway - plant)	K20726	NA	DUF778-domain-containing protein [Coccomyxa subellipsoidea C-169]	NA	3.73661	1.99556	1.87246	0.904938	0.273073	1	up	no
814264	PF3D7_1356300	XM_001350238.1	GO:0004842(ubiquitin-protein transferase activity);GO:0006511(ubiquitin-dependent protein catabolic process)	04120(Ubiquitin mediated proteolysis)	K04649	EC:2.3.2.23	hypothetical protein CHLRE_01g046850v5 [Chlamydomonas reinhardtii]	NA	39.963	21.7071	1.84101	0.880496	0.273111	1	up	no
814099	PF3D7_1323000	XM_001349934.1	GO:0003824(catalytic activity);GO:0006633(fatty acid biosynthetic process);GO:0008659((3R)-hydroxymyristoyl-[acyl-carrier-protein] dehydratase activity);GO:0020011(apicoplast)	00061(Fatty acid biosynthesis);00780(Biotin metabolism)	K02372	EC:4.2.1.59	3-hydroxyacyl-ACP dehydrase [Klebsormidium nitens]	NA	1.79485	2.74483	0.653904	-0.61285	0.274057	1	down	no
810829	PF3D7_1127100	XM_001347917.1	GO:0004170(dUTP diphosphatase activity);GO:0006260(DNA replication);GO:0006399(tRNA metabolic process)	00240(Pyrimidine metabolism)	K01520	EC:3.6.1.23	hypothetical protein PHAVU_008G243100g [Phaseolus vulgaris]	NA	14.2528	7.70101	1.85077	0.888124	0.274251	1	up	no
810160	PF3D7_1000100	XM_001347252.1	GO:0020002(host cell plasma membrane);GO:0020013(modulation by symbiont of host erythrocyte aggregation);GO:0020030(infected host cell surface knob);GO:0020033(antigenic variation);GO:0020035(cytoadherence to microvasculature, mediated by symbiont protein);GO:0046789(host cell surface receptor binding);GO:0050839(cell adhesion molecule binding)	NA	NA	NA		NA	4.28031	2.32873	1.83804	0.878168	0.274295	1	up	no
813186	PF3D7_0104800	XM_001350945.1	NA	NA	NA	NA		NA	0.702442	1.05663	0.664795	-0.589019	0.274414	1	down	no
811927	PF3D7_1436500	XM_001348483.2	GO:0003924(GTPase activity);GO:0005739(mitochondrion);GO:0042254(ribosome biogenesis)	NA	NA	NA	PREDICTED: mitochondrial GTPase 1 isoform X2 [Nicotiana sylvestris]	NA	2.24652	1.1964	1.87773	0.908993	0.274758	1	up	no
814146	PF3D7_1332600	XM_001350021.1	GO:0003906(DNA-(apurinic or apyrimidinic site) lyase activity);GO:0005634(nucleus);GO:0005739(mitochondrion);GO:0006284(base-excision repair);GO:0008081(phosphoric diester hydrolase activity)	NA	NA	NA	uncharacterized protein LOC112014583, partial [Quercus suber]	NA	11.1736	6.07768	1.83846	0.878495	0.274937	1	up	no
811369	PF3D7_1232900	XM_024473402.1	GO:0008270(zinc ion binding);GO:0031123(RNA 3'-end processing);GO:0050265(RNA uridylyltransferase activity)	NA	NA	NA	hypothetical protein ZOSMA_106G00200 [Zostera marina]	NA	15.8728	8.63897	1.83735	0.877624	0.275145	1	up	no
810867	PF3D7_1131000	XM_001347955.1	NA	NA	NA	NA		NA	49.1181	26.739	1.83695	0.877311	0.27562	1	up	no
813514	PF3D7_0923800	XM_024473202.1;XM_002808905.1	GO:0005737(cytoplasm);GO:0005739(mitochondrion);GO:0005739(mitochondrion)	00450(Selenocompound metabolism);00450(Selenocompound metabolism)	K22182	EC:1.8.1.9	thioredoxin-disufide reductase [Micromonas pusilla CCMP1545]	NA	54.0465	29.5082	1.83158	0.873086	0.276169	1	up	no
813037	PF3D7_0522200	XM_001351743.1	NA	NA	NA	NA		NA	49.8618	27.1793	1.83455	0.875424	0.277382	1	up	no
810616	PF3D7_1105300	XM_001347704.2	NA	NA	NA	NA		NA	2.86014	1.54971	1.8456	0.884089	0.27783	1	up	no
814161	PF3D7_1334300	XM_001350038.1	GO:0043657(host cell)	NA	NA	NA		NA	176.061	96.3404	1.82749	0.869864	0.277859	1	up	no
812273	PF3D7_1472300	XM_001348829.2	GO:0020011(apicoplast)	NA	NA	NA		NA	11.516	6.27858	1.83418	0.875133	0.278012	1	up	no
3885706	PF3D7_0605800	XM_960955.1	GO:0000014(single-stranded DNA endodeoxyribonuclease activity);GO:0006302(double-strand break repair)	03440(Homologous recombination);03450(Non-homologous end-joining)	K10866	EC:3.6.-.-	DNA repair protein Rad50, eukaryotes [Ostreococcus tauri]	NA	13.9494	7.633	1.82751	0.869879	0.278219	1	up	no
2655290	PF3D7_0811600	XM_001349374.1	NA	NA	NA	NA		NA	1.33765	1.97643	0.676801	-0.563196	0.278262	1	down	no
812287	PF3D7_1473600	XM_001348843.1	NA	NA	NA	NA		NA	41.7571	22.7578	1.83485	0.875661	0.278289	1	up	no
810384	PF3D7_1023400	XM_001347475.2	NA	NA	NA	NA		NA	19.5377	10.6285	1.83824	0.878325	0.278731	1	up	no
811373	PF3D7_1233300	XM_001350691.1	GO:0003674(molecular_function);GO:0005575(cellular_component);GO:0005737(cytoplasm)	NA	NA	NA		NA	10.2166	5.59353	1.8265	0.869078	0.279489	1	up	no
810441	PF3D7_1029100.1	XM_001347532.1;XM_024473293.1	NA	NA	NA	NA		NA	1.52955	0.829632	1.84365	0.882566	0.279899	1	up	no
811495	PF3D7_1246200	XM_001350811.1	GO:0005200(structural constituent of cytoskeleton);GO:0005884(actin filament);GO:0007010(cytoskeleton organization)	NA	NA	NA	predicted protein [Hordeum vulgare subsp. vulgare]	NA	408.637	224.164	1.82294	0.866264	0.280121	1	up	no
2654994	PF3D7_0731100	XM_001349168.1	GO:0006900(vesicle budding from membrane);GO:0020036(Maurer's cleft)	NA	NA	NA		NA	329.835	483.615	0.68202	-0.552114	0.28013	1	down	no
810180	PF3D7_1001800	XM_001347271.2	NA	NA	NA	NA		NA	4.81565	7.13462	0.674969	-0.567106	0.280445	1	down	no
812705	PF3D7_0211700	XM_001349587.1	GO:0004672(protein kinase activity);GO:0006468(protein phosphorylation)	04016(MAPK signaling pathway - plant);04075(Plant hormone signal transduction)	K14510	EC:2.7.11.1	serine/threonine-protein kinase EDR1 isoform X1 [Sesamum indicum]	NA	6.10065	3.34194	1.82548	0.868275	0.281303	1	up	no
811830	PF3D7_1426900	XM_001348386.1	GO:0005739(mitochondrion);GO:0005750(mitochondrial respiratory chain complex III);GO:0006122(mitochondrial electron transport, ubiquinol to cytochrome c);GO:0008121(ubiquinol-cytochrome-c reductase activity)	NA	NA	NA		NA	41.0504	22.4349	1.82976	0.871654	0.281708	1	up	no
810559	PF3D7_1040900	XM_001347650.1	GO:0020002(host cell plasma membrane);GO:0020033(antigenic variation)	NA	NA	NA		NA	8.19345	4.47177	1.83226	0.873625	0.282069	1	up	no
9221815	PF3D7_0101300	XM_002808553.1	GO:0016021(integral component of membrane);GO:0020036(Maurer's cleft);GO:0042000(translocation of peptides or proteins into host)	NA	NA	NA		NA	11.6122	6.32682	1.8354	0.876091	0.282144	1	up	no
4794184	PF3D7_0712600	XM_001348998.1	GO:0020002(host cell plasma membrane);GO:0020013(modulation by symbiont of host erythrocyte aggregation);GO:0020030(infected host cell surface knob);GO:0020033(antigenic variation);GO:0020035(cytoadherence to microvasculature, mediated by symbiont protein);GO:0050839(cell adhesion molecule binding)	NA	NA	NA		NA	9.59657	5.27099	1.82064	0.864443	0.282214	1	up	no
812974	PF3D7_0516000	XM_001351681.1	GO:0003924(GTPase activity);GO:0005739(mitochondrion);GO:0042254(ribosome biogenesis)	NA	NA	NA		NA	10.6333	5.84322	1.81977	0.863753	0.283352	1	up	no
812615	PF3D7_0201900	XM_001349497.1	GO:0005515(protein binding);GO:0005737(cytoplasm);GO:0020003(symbiont-containing vacuole);GO:0020036(Maurer's cleft)	NA	NA	NA		NA	394.63	576.337	0.684721	-0.546411	0.283949	1	down	no
9221971	PF3D7_0930100	XM_002808925.1	GO:0020011(apicoplast)	NA	NA	NA		NA	3.78909	2.08012	1.82157	0.865182	0.284494	1	up	no
2655349	PF3D7_0821900	XM_002808821.1	NA	NA	NA	NA		NA	39.306	21.5575	1.82331	0.866559	0.284814	1	up	no
812310	PF3D7_1476000	XM_001348866.1	NA	NA	NA	NA		NA	42.3087	61.8955	0.683551	-0.548879	0.285375	1	down	no
812907	PF3D7_0505500	XM_001351577.1	GO:0003684(damaged DNA binding);GO:0006281(DNA repair)	03430(Mismatch repair)	K08737	NA	DNA mismatch repair protein MSH6 [Ziziphus jujuba]	NA	11.5737	6.37669	1.81501	0.859974	0.28553	1	up	no
2655230	PF3D7_0826000	XM_001349229.1	NA	NA	NA	NA		NA	8.04635	4.43112	1.81587	0.860664	0.285764	1	up	no
811346	PF3D7_1230500	XM_001350664.1	NA	NA	NA	NA		NA	5.72373	3.1367	1.82476	0.867707	0.286209	1	up	no
810276	PF3D7_1012100	XM_001347367.1	NA	NA	NA	NA		NA	9.74747	5.35192	1.8213	0.864972	0.286964	1	up	no
810552	PF3D7_1040200	XM_001347643.1	GO:0020013(modulation by symbiont of host erythrocyte aggregation);GO:0020036(Maurer's cleft)	NA	NA	NA		NA	211.578	116.871	1.81035	0.85627	0.287101	1	up	no
810321	PF3D7_1016800	XM_001347412.1	NA	NA	NA	NA		NA	13.4994	19.702	0.685179	-0.545448	0.287227	1	down	no
813686	PF3D7_1324700	XM_002808984.1	GO:0005484(SNAP receptor activity);GO:0006886(intracellular protein transport);GO:0031201(SNARE complex);GO:0031338(regulation of vesicle fusion)	04130(SNARE interactions in vesicular transport)	K08516	NA	YKT6 protein [Gonium pectorale]	NA	41.1074	59.9154	0.68609	-0.543529	0.287387	1	down	no
812181	PF3D7_1462900	XM_001348737.1	NA	NA	NA	NA		NA	1.09082	0.591663	1.84365	0.882562	0.28775	1	up	no
811290	PF3D7_1224700	XM_001350608.1	GO:0020011(apicoplast)	NA	NA	NA		NA	2.38469	1.31309	1.81609	0.860834	0.288366	1	up	no
813346	PF3D7_0906800	XM_002808872.1	NA	NA	NA	NA		NA	0.469891	0.699474	0.671778	-0.573944	0.288394	1	down	no
36312501	PF3D7_0801100	XR_002966624.1	NA	NA	NA	NA		NA	0.40989	0.221173	1.85326	0.890062	0.289021	1	up	no
814270	PF3D7_1357400	XM_001350249.1	NA	NA	NA	NA		NA	9.53353	5.26919	1.8093	0.855429	0.289115	1	up	no
812360	PF3D7_0408200	XM_001351360.2	NA	NA	NA	NA		NA	0.566585	0.849194	0.667203	-0.583802	0.289306	1	down	no
2655207	PF3D7_0711100	XM_001348988.1	NA	NA	NA	NA		NA	3.18943	4.68799	0.680341	-0.555669	0.289717	1	down	no
812619	PF3D7_0202300	XM_001349501.1	GO:0020011(apicoplast)	NA	NA	NA		NA	32.5751	18.0108	1.80864	0.854904	0.289763	1	up	no
812486	PF3D7_0419800	XM_001351470.1	GO:0003735(structural constituent of ribosome);GO:0005840(ribosome);GO:0006412(translation)	03008(Ribosome biogenesis in eukaryotes)	K11129	NA	H/ACA ribonucleoprotein complex subunit 2-like protein [Physcomitrella patens]	NA	53.5307	29.6161	1.80748	0.853983	0.290017	1	up	no
812163	PF3D7_1460900.1	XM_024473368.1;XM_001348719.1	GO:0000312(plastid small ribosomal subunit);GO:0003735(structural constituent of ribosome);GO:0005739(mitochondrion);GO:0006412(translation);GO:0020011(apicoplast);GO:0020011(apicoplast)	03010(Ribosome);03010(Ribosome)	K02946	NA	30S ribosomal chloroplastic [Chlorella sorokiniana]	NA	3.02164	1.63084	1.85281	0.889717	0.290863	1	up	no
810954	PF3D7_1139800	XM_001348042.1	NA	NA	NA	NA		NA	1.40164	0.772889	1.81351	0.858784	0.292129	1	up	no
813290	PF3D7_0900200	XM_001351842.1	GO:0020002(host cell plasma membrane);GO:0020033(antigenic variation)	NA	NA	NA		NA	18.399	10.1941	1.80486	0.85189	0.292601	1	up	no
811724	PF3D7_1414500	XM_024473352.1	GO:0005576(extracellular region)	NA	NA	NA	uncharacterized protein LOC8282084 [Ricinus communis]	NA	18.181	26.3045	0.691176	-0.532875	0.293466	1	down	no
2654960	PF3D7_0712000	XM_001348995.1	GO:0020002(host cell plasma membrane);GO:0020013(modulation by symbiont of host erythrocyte aggregation);GO:0020030(infected host cell surface knob);GO:0020033(antigenic variation);GO:0020035(cytoadherence to microvasculature, mediated by symbiont protein);GO:0050839(cell adhesion molecule binding)	NA	NA	NA		NA	27.309	15.1822	1.79875	0.846995	0.293486	1	up	no
3885810	PF3D7_0615000	XM_961043.1	NA	NA	NA	NA		NA	45.8575	66.4104	0.690517	-0.534251	0.293871	1	down	no
814196	PF3D7_1342100	XM_001350106.1	GO:0003994(aconitate hydratase activity);GO:0005506(iron ion binding);GO:0005739(mitochondrion);GO:0005829(cytosol);GO:0006099(tricarboxylic acid cycle);GO:0006447(regulation of translational initiation by iron);GO:0020020(food vacuole)	00020(Citrate cycle (TCA cycle));00630(Glyoxylate and dicarboxylate metabolism)	K01681	EC:4.2.1.3	RNA-binding translational regulator IRP (aconitase superfamily) [Handroanthus impetiginosus]	NA	4.60044	6.66758	0.689971	-0.535392	0.29428	1	down	no
812165	PF3D7_1461100	XM_001348721.1	NA	NA	NA	NA		NA	2.22376	1.22583	1.81409	0.859245	0.294378	1	up	no
814363	PF3D7_0304500	XM_001351085.1	GO:0005829(cytosol);GO:0015036(disulfide oxidoreductase activity);GO:0015038(glutathione disulfide oxidoreductase activity)	NA	NA	NA	hypothetical protein TSUD_64710 [Trifolium subterraneum]	NA	42.389	23.5593	1.79924	0.847391	0.295842	1	up	no
4794183	PF3D7_0712400	XM_001348997.1	GO:0020002(host cell plasma membrane);GO:0020013(modulation by symbiont of host erythrocyte aggregation);GO:0020030(infected host cell surface knob);GO:0020033(antigenic variation);GO:0020035(cytoadherence to microvasculature, mediated by symbiont protein);GO:0050839(cell adhesion molecule binding)	NA	NA	NA		NA	0.682287	0.991438	0.688179	-0.539144	0.296123	1	down	no
811264	PF3D7_1222000	XM_001350582.1	GO:0020011(apicoplast)	NA	NA	NA	UPF0027-domain-containing protein [Coccomyxa subellipsoidea C-169]	NA	1.9045	1.03806	1.83467	0.87552	0.296357	1	up	no
813429	PF3D7_0915200	XM_001351988.1	NA	NA	NA	NA		NA	3.26427	4.75823	0.686026	-0.543665	0.296784	1	down	no
812569	PF3D7_0414000	XM_001351412.1	GO:0000228(nuclear chromosome);GO:0005524(ATP binding);GO:0051276(chromosome organization)	NA	NA	NA	structural maintenance of chromosomes protein 3 [Sorghum bicolor]	NA	18.4918	10.3149	1.79273	0.842157	0.297373	1	up	no
2655070	PF3D7_0708900	XM_001348967.1	GO:0005507(copper ion binding);GO:0005743(mitochondrial inner membrane);GO:0006825(copper ion transport);GO:0006878(cellular copper ion homeostasis);GO:0016531(copper chaperone activity);GO:0033617(mitochondrial respiratory chain complex IV assembly)	NA	NA	NA	protein SCO1 homolog 1, mitochondrial-like [Olea europaea var. sylvestris]	NA	1.06462	1.58675	0.670941	-0.575742	0.297389	1	down	no
811435	PF3D7_1239500	XM_001350753.1	GO:0003918(DNA topoisomerase type II (ATP-hydrolyzing) activity);GO:0006265(DNA topological change);GO:0016887(ATPase activity);GO:0020011(apicoplast);GO:0046983(protein dimerization activity)	NA	NA	NA	DNA gyrase subunit B [Bathycoccus prasinos]	NA	1.59126	0.879029	1.81024	0.856182	0.297508	1	up	no
814382	PF3D7_0306400	XM_001351104.1	GO:0004368(glycerol-3-phosphate dehydrogenase activity);GO:0005739(mitochondrion);GO:0006127(glycerophosphate shuttle)	00564(Glycerophospholipid metabolism)	K00111	EC:1.1.5.3	glycerol-3-phosphate dehydrogenase, mitochondrial-like [Quercus suber]	NA	2.4521	1.35548	1.80903	0.855214	0.297508	1	up	no
811372	PF3D7_1233200.1	XM_024473403.1;XM_024473404.1	NA	NA	NA	NA		NA	0.625775	0.345211	1.81273	0.858165	0.297922	1	up	no
811937	PF3D7_1437500	XM_001348493.1	NA	NA	NA	NA		NA	5.27919	7.66606	0.688645	-0.538168	0.298381	1	down	no
814531	PF3D7_0321700	XM_001351251.1	NA	NA	NA	NA		NA	0.315243	0.170517	1.84875	0.886549	0.29906	1	up	no
810629	PF3D7_1106600	XM_001347717.1	GO:0004004(ATP-dependent RNA helicase activity);GO:0010501(RNA secondary structure unwinding)	NA	NA	NA	predicted protein [Micromonas commoda]	NA	8.42072	4.70196	1.7909	0.840682	0.299081	1	up	no
810818	PF3D7_1126100	XM_001347906.1	GO:0000422(autophagy of mitochondrion);GO:0005829(cytosol);GO:0006501(C-terminal protein lipidation);GO:0006995(cellular response to nitrogen starvation);GO:0016236(macroautophagy);GO:0019778(Atg12 activating enzyme activity);GO:0019779(Atg8 activating enzyme activity);GO:0030163(protein catabolic process);GO:0032446(protein modification by small protein conjugation);GO:0034727(piecemeal microaut…	04136(Autophagy - other eukaryotes)	K08337	NA	ubiquitin-like modifier-activating enzyme atg7 [Eutrema salsugineum]	NA	5.36316	2.99184	1.7926	0.84205	0.299546	1	up	no
814424	PF3D7_0310900	XM_001351146.1	NA	NA	NA	NA		NA	2.55568	1.41215	1.80979	0.85582	0.299563	1	up	no
811053	PF3D7_1150400	XM_001348140.1	GO:0020002(host cell plasma membrane);GO:0020013(modulation by symbiont of host erythrocyte aggregation);GO:0020030(infected host cell surface knob);GO:0020033(antigenic variation);GO:0020035(cytoadherence to microvasculature, mediated by symbiont protein);GO:0046789(host cell surface receptor binding);GO:0050839(cell adhesion molecule binding)	NA	NA	NA		NA	1.51912	0.845573	1.79656	0.845237	0.299604	1	up	no
812586	PF3D7_0412200	XM_001351397.1	NA	NA	NA	NA		NA	1.13723	1.68565	0.674653	-0.567782	0.300433	1	down	no
811136	PF3D7_1208300	XM_001350456.1	GO:0000036(acyl carrier activity);GO:0005739(mitochondrion);GO:0006633(fatty acid biosynthetic process)	NA	NA	NA		NA	199.741	111.765	1.78715	0.837659	0.300449	1	up	no
3885819	PF3D7_0631500	XM_961203.1	GO:0030430(host cell cytoplasm)	NA	NA	NA		NA	6.4031	3.5257	1.81612	0.860859	0.300563	1	up	no
812223	PF3D7_1467300	XM_001348779.1	GO:0019288(isopentenyl diphosphate biosynthetic process, methylerythritol 4-phosphate pathway);GO:0020011(apicoplast)	00900(Terpenoid backbone biosynthesis)	K00099	EC:1.1.1.267	1-deoxy-D-xylulose 5-phosphate reductoisomerase [Rehmannia glutinosa]	NA	1.82576	0.994161	1.83648	0.876943	0.300823	1	up	no
2654975	PF3D7_0702500	XM_001348924.1	GO:0005515(protein binding);GO:0020036(Maurer's cleft);GO:0030430(host cell cytoplasm)	NA	NA	NA		NA	1556.39	2234.9	0.696404	-0.522004	0.300854	1	down	no
4794147	PF3D7_0401400	XM_001351293.1	GO:0020002(host cell plasma membrane);GO:0020033(antigenic variation)	NA	NA	NA		NA	4.24677	2.34231	1.81307	0.858437	0.301704	1	up	no
810757	PF3D7_1120300	XM_001347845.2	GO:0015095(magnesium ion transmembrane transporter activity);GO:0015693(magnesium ion transport)	NA	NA	NA		NA	2.58926	1.43068	1.80981	0.855837	0.301707	1	up	no
9221799	PF3D7_0411300	XM_001351390.1	NA	NA	NA	NA		NA	14.1678	7.93841	1.78471	0.835693	0.302638	1	up	no
3885955	PF3D7_0611300	XM_961009.1	NA	NA	NA	NA		NA	33.8275	18.9588	1.78427	0.835332	0.30317	1	up	no
811784	PF3D7_1420900	XM_001348340.1	GO:0005575(cellular_component);GO:0009058(biosynthetic process);GO:0016779(nucleotidyltransferase activity)	00051(Fructose and mannose metabolism);00520(Amino sugar and nucleotide sugar metabolism)	K00966	EC:2.7.7.13	probable mannose-1-phosphate guanylyltransferase 3 [Eutrema salsugineum]	NA	4.47888	2.49526	1.79495	0.843946	0.303965	1	up	no
812625	PF3D7_0203000	XM_001349507.1	GO:0020008(rhoptry)	NA	NA	NA		NA	0.559	0.309683	1.80507	0.852056	0.304	1	up	no
813675	PF3D7_1322400	XM_001349928.1	NA	NA	NA	NA		NA	4.31774	6.22024	0.694143	-0.526695	0.304255	1	down	no
2655064	PF3D7_0708200	XM_001348960.1	NA	NA	NA	NA		NA	0.541237	0.790982	0.68426	-0.547384	0.304729	1	down	no
813761	PF3D7_1340000	XM_001350089.1	NA	NA	NA	NA		NA	3.55568	5.11048	0.695763	-0.523331	0.305197	1	down	no
812530	PF3D7_0402100	XM_001351299.1	GO:0005515(protein binding);GO:0020030(infected host cell surface knob);GO:0020036(Maurer's cleft);GO:0033644(host cell membrane);GO:0044164(host cell cytosol);GO:0044538(host cell periphery)	NA	NA	NA		NA	25.5432	36.5202	0.699427	-0.515755	0.305976	1	down	no
814354	PF3D7_0303700	XM_001351076.1	GO:0005739(mitochondrion)	00640(Propanoate metabolism);00280(Valine, leucine and isoleucine degradation)	K09699	EC:2.3.1.168	lipoamide acyltransferase component of branched-chain alpha-keto acid dehydrogenase complex, mitochondrial [Setaria italica]	NA	61.5136	34.6167	1.77699	0.829436	0.306137	1	up	no
812433	PF3D7_0423900	XM_001351506.1	NA	NA	NA	NA		NA	5.44501	7.85466	0.69322	-0.528615	0.307152	1	down	no
813641	PF3D7_0937300	XM_001352201.1	GO:0020002(host cell plasma membrane);GO:0020033(antigenic variation)	NA	NA	NA		NA	0.904983	1.33032	0.680277	-0.555806	0.307693	1	down	no
2655095	PF3D7_0711000	XM_001348987.1	GO:0010564(regulation of cell cycle process);GO:0016887(ATPase activity);GO:0020011(apicoplast);GO:0030433(ubiquitin-dependent ERAD pathway);GO:0043130(ubiquitin binding)	04141(Protein processing in endoplasmic reticulum)	K13525	NA	cell division cycle 48-like protein [Chlorella sorokiniana]	NA	30.1664	17.0064	1.77383	0.826864	0.30792	1	up	no
812277	PF3D7_1472700	XM_001348833.2	GO:0003899(DNA-directed 5'-3' RNA polymerase activity);GO:0006351(transcription, DNA-templated);GO:0020011(apicoplast)	NA	NA	NA	RNA polymerase a-subunit (chloroplast) [Ostreobium sp. HV05007bc]	NA	1.61125	0.892994	1.80432	0.851454	0.308991	1	up	no
813543	PF3D7_0926800	XM_001352102.1	NA	NA	NA	NA		NA	1.14072	0.635871	1.79394	0.843134	0.30953	1	up	no
811173	PF3D7_1212100	XM_001350493.1	GO:0020011(apicoplast);GO:0044164(host cell cytosol)	NA	NA	NA		NA	4.64414	2.60583	1.78221	0.833668	0.310119	1	up	no
811867	PF3D7_1430600	XM_001348423.1	GO:0004536(deoxyribonuclease activity)	NA	NA	NA		NA	4.84255	2.72835	1.7749	0.827736	0.310794	1	up	no
814458	PF3D7_0314500	XM_001351178.1	NA	NA	NA	NA		NA	35.1825	19.8563	1.77186	0.825261	0.310796	1	up	no
813562	PF3D7_0928700	XM_001352121.1	NA	NA	NA	NA		NA	7.69389	4.34628	1.77023	0.823934	0.310921	1	up	no
812114	PF3D7_1455800	XM_001348670.1	GO:0044312(crystalloid)	NA	NA	NA		NA	0.552928	0.305589	1.80938	0.855499	0.311106	1	up	no
811633	PF3D7_1405400	XM_001348188.1	GO:0003677(DNA binding);GO:0009987(cellular process);GO:0020011(apicoplast)	NA	NA	NA	DNA mismatch repair protein MSH1, mitochondrial, partial [Mucuna pruriens]	NA	4.22076	2.3809	1.77276	0.825994	0.311529	1	up	no
813493	PF3D7_0921700	XM_001352052.1	GO:0020011(apicoplast)	NA	NA	NA		NA	8.73911	4.92719	1.77365	0.82672	0.311666	1	up	no
814522	PF3D7_0320800	XM_001351242.1	GO:0004004(ATP-dependent RNA helicase activity);GO:0005515(protein binding);GO:0005737(cytoplasm)	03018(RNA degradation)	K12614	EC:3.6.4.13	hypothetical protein CBR_g23054 [Chara braunii]	NA	41.6285	23.5611	1.76683	0.821164	0.312394	1	up	no
812367	PF3D7_0407300	XM_001351351.1	GO:0003677(DNA binding);GO:0006354(DNA-templated transcription, elongation);GO:0006355(regulation of transcription, DNA-templated);GO:0008270(zinc ion binding)	NA	NA	NA		NA	13.1436	7.42029	1.77131	0.824814	0.313094	1	up	no
3885893	PF3D7_0621700	XM_961107.2	NA	NA	NA	NA		NA	5.71943	3.23749	1.76663	0.820997	0.31323	1	up	no
811283	PF3D7_1224000	XM_001350601.1	GO:0003934(GTP cyclohydrolase I activity);GO:0006730(one-carbon metabolic process);GO:0009396(folic acid-containing compound biosynthetic process)	00790(Folate biosynthesis)	K01495	EC:3.5.4.16	hypothetical protein BHE74_00000095 [Ensete ventricosum]	NA	19.9311	11.2772	1.76737	0.821608	0.31419	1	up	no
811544	PF3D7_1251200	XM_001350860.1	GO:0000910(cytokinesis);GO:0003779(actin binding);GO:0006928(movement of cell or subcellular component);GO:0007017(microtubule-based process)	NA	NA	NA	PREDICTED: WD repeat-containing protein 26-like [Raphanus sativus]	NA	1.23815	1.7808	0.695277	-0.52434	0.314421	1	down	no
3885709	PF3D7_0604700	XM_960944.1	GO:0004462(lactoylglutathione lyase activity);GO:0009438(methylglyoxal metabolic process);GO:0020011(apicoplast)	NA	NA	NA		NA	18.7296	10.6029	1.76645	0.820855	0.31489	1	up	no
811578	PF3D7_1254700	XM_001350894.1	GO:0020002(host cell plasma membrane);GO:0020033(antigenic variation)	NA	NA	NA		NA	29.0735	16.4802	1.76414	0.818967	0.314927	1	up	no
9221825	PF3D7_0107800	XM_024473430.1	GO:0000723(telomere maintenance);GO:0000785(chromatin);GO:0004518(nuclease activity);GO:0004519(endonuclease activity);GO:0004527(exonuclease activity);GO:0005634(nucleus);GO:0006281(DNA repair);GO:0006284(base-excision repair);GO:0006302(double-strand break repair);GO:0006303(double-strand break repair via nonhomologous end joining);GO:0006974(cellular response to DNA damage stimulus);GO:0008408…	03440(Homologous recombination);03450(Non-homologous end-joining)	K10865	NA	DNA repair exonuclease MRE11 [Klebsormidium nitens]	NA	10.3913	5.89575	1.7625	0.817625	0.315492	1	up	no
8444973	PF3D7_0210400	XM_002585346.1	GO:0003735(structural constituent of ribosome);GO:0005762(mitochondrial large ribosomal subunit)	NA	NA	NA		NA	113.997	64.7016	1.76188	0.817118	0.315726	1	up	no
811955	PF3D7_1439400	XM_001348511.1	GO:0005739(mitochondrion);GO:0005750(mitochondrial respiratory chain complex III);GO:0008121(ubiquinol-cytochrome-c reductase activity);GO:0055114(oxidation-reduction process)	00190(Oxidative phosphorylation)	K00411	EC:1.10.2.2	cytochrome b-c1 complex subunit Rieske-4, mitochondrial-like protein [Cinnamomum micranthum f. kanehirae]	NA	8.54398	4.82271	1.77161	0.825064	0.315892	1	up	no
812648	PF3D7_0205600	XM_001349530.1	NA	NA	NA	NA		NA	6.92257	3.91669	1.76745	0.821672	0.315943	1	up	no
2655060	PF3D7_0705500	XM_001348952.1	GO:0003676(nucleic acid binding);GO:0004438(phosphatidylinositol-3-phosphatase activity);GO:0004439(phosphatidylinositol-4,5-bisphosphate 5-phosphatase activity);GO:0005776(autophagosome);GO:0007602(phototransduction);GO:0012506(vesicle membrane);GO:0034595(phosphatidylinositol phosphate 5-phosphatase activity);GO:0043195(terminal bouton);GO:0043812(phosphatidylinositol-4-phosphate phosphatase ac…	00562(Inositol phosphate metabolism);04070(Phosphatidylinositol signaling system)	K01099	EC:3.1.3.36	Inositol polyphosphate-related phosphatase [Corchorus capsularis]	NA	22.0289	31.1784	0.706543	-0.501151	0.315997	1	down	no
811623	PF3D7_1404400	XM_001348178.1	GO:0000311(plastid large ribosomal subunit);GO:0003735(structural constituent of ribosome);GO:0006412(translation)	NA	NA	NA	hypothetical protein CEUSTIGMA_g9396.t1 [Chlamydomonas eustigma]	NA	10.9792	6.17134	1.77907	0.831121	0.316127	1	up	no
3885708	PF3D7_0604600	XM_960943.1	GO:0004003(ATP-dependent DNA helicase activity)	NA	NA	NA	PREDICTED: DNA annealing helicase and endonuclease ZRANB3 isoform X1 [Capsicum annuum]	NA	0.426943	0.237316	1.79905	0.847234	0.316597	1	up	no
811606	PF3D7_1400600	XM_001348145.1	GO:0020002(host cell plasma membrane);GO:0020033(antigenic variation)	NA	NA	NA		NA	23.0712	13.0977	1.76147	0.816782	0.316713	1	up	no
811254	PF3D7_1221000	XM_001350572.1	GO:0005634(nucleus);GO:0020033(antigenic variation);GO:0034399(nuclear periphery);GO:0042800(histone methyltransferase activity (H3-K4 specific))	NA	NA	NA		NA	11.2904	6.41837	1.75907	0.814815	0.316876	1	up	no
814159	PF3D7_1334100	XM_001350036.1	GO:0003688(DNA replication origin binding);GO:0005664(nuclear origin of replication recognition complex);GO:0006270(DNA replication initiation)	NA	NA	NA		NA	3.73864	2.11395	1.76856	0.822576	0.317149	1	up	no
811442	PF3D7_1240300	XM_001350760.1	GO:0020002(host cell plasma membrane);GO:0020013(modulation by symbiont of host erythrocyte aggregation);GO:0020030(infected host cell surface knob);GO:0020033(antigenic variation);GO:0020035(cytoadherence to microvasculature, mediated by symbiont protein);GO:0046789(host cell surface receptor binding);GO:0050839(cell adhesion molecule binding)	NA	NA	NA		NA	14.8138	8.43559	1.75611	0.812381	0.318394	1	up	no
811928	PF3D7_1436600	XM_001348484.1	GO:0004692(cGMP-dependent protein kinase activity);GO:0005737(cytoplasm);GO:0005783(endoplasmic reticulum);GO:0006468(protein phosphorylation);GO:0019898(extrinsic component of membrane)	NA	NA	NA	AGC PKA kinase [Micractinium conductrix]	NA	0.655387	0.938857	0.698069	-0.518558	0.318663	1	down	no
810331	PF3D7_1017800	XM_001347422.1	NA	NA	NA	NA		NA	1.6137	0.911665	1.77006	0.823799	0.318825	1	up	no
810753	PF3D7_1119900	XM_001347841.1	NA	NA	NA	NA		NA	6.19608	8.74523	0.70851	-0.49714	0.319728	1	down	no
2655423	PF3D7_0817700	XM_002808808.1	GO:0046812(host cell surface binding);GO:1990225(rhoptry neck)	NA	NA	NA		NA	0.516125	0.286153	1.80367	0.850934	0.319817	1	up	no
811831	PF3D7_1427000	XM_001348387.1	GO:0020011(apicoplast)	NA	NA	NA		NA	2.43219	1.37962	1.76294	0.817985	0.320216	1	up	no
810884	PF3D7_1132700	XM_001347972.1	GO:0003735(structural constituent of ribosome);GO:0005762(mitochondrial large ribosomal subunit);GO:0006412(translation)	03010(Ribosome)	K02886	NA	ribosomal protein L2 [Parachlorella kessleri]	NA	12.0426	17.0031	0.708255	-0.49766	0.320741	1	down	no
813269	PF3D7_0113800	XM_001351027.1	GO:0008201(heparin binding);GO:0020009(microneme);GO:0046789(host cell surface receptor binding)	NA	NA	NA		NA	2.58108	3.63871	0.709339	-0.495452	0.321756	1	down	no
811989	PF3D7_1442900	XM_001348545.1	GO:0005261(cation channel activity);GO:0005886(plasma membrane);GO:0034220(ion transmembrane transport);GO:0086010(membrane depolarization during action potential)	04144(Endocytosis)	K18443	NA	hypothetical protein DVH24_017938 [Malus domestica]	NA	19.1818	26.9382	0.712065	-0.489919	0.324247	1	down	no
812422	PF3D7_0405600	XM_001351332.2	GO:0005643(nuclear pore);GO:0005783(endoplasmic reticulum);GO:0017056(structural constituent of nuclear pore);GO:0034613(cellular protein localization);GO:0051292(nuclear pore complex assembly);GO:0071786(endoplasmic reticulum tubular network organization)	NA	NA	NA		NA	6.80953	3.86631	1.76125	0.816599	0.324291	1	up	no
813665	PF3D7_1321400	XM_001349917.1	GO:0008270(zinc ion binding)	NA	NA	NA	PREDICTED: probable protein S-acyltransferase 7 [Gossypium hirsutum]	NA	5.93574	8.37826	0.708469	-0.497224	0.325594	1	down	no
3885737	PF3D7_0602000	XM_960917.1	NA	NA	NA	NA		NA	1.01487	0.576451	1.76054	0.816021	0.326157	1	up	no
812559	PF3D7_0415000	XM_001351421.1	GO:0006811(ion transport);GO:0015446(ATPase-coupled arsenite transmembrane transporter activity);GO:0016020(membrane)	NA	NA	NA	anion-transporting ATPase [Micractinium conductrix]	NA	8.03739	11.3038	0.711038	-0.492002	0.326172	1	down	no
814355	PF3D7_0303800	XM_001351077.1	GO:0000151(ubiquitin ligase complex);GO:0000209(protein polyubiquitination);GO:0005737(cytoplasm);GO:0031624(ubiquitin conjugating enzyme binding);GO:0032436(positive regulation of proteasomal ubiquitin-dependent protein catabolic process);GO:0061630(ubiquitin protein ligase activity)	NA	NA	NA	probable E3 ubiquitin-protein ligase ARI7 [Coffea eugenioides]	NA	15.2525	8.7356	1.74602	0.804072	0.326355	1	up	no
810370	PF3D7_1021900	XM_001347461.1	NA	NA	NA	NA		NA	54.9761	31.5603	1.74194	0.800695	0.326616	1	up	no
812318	PF3D7_1476600	XM_001348874.2	GO:0020011(apicoplast)	NA	NA	NA		NA	20.3063	28.4397	0.714012	-0.485979	0.327555	1	down	no
813990	PF3D7_1302100	XM_001349713.1	GO:0003723(RNA binding);GO:0017124(SH3 domain binding);GO:0046983(protein dimerization activity)	NA	NA	NA		NA	98.9815	138.572	0.714297	-0.485403	0.327851	1	down	no
812755	PF3D7_0216900	XM_001349637.1	NA	NA	NA	NA		NA	3.32647	4.68231	0.710433	-0.493229	0.327906	1	down	no
812786	PF3D7_0220300	XM_001349668.1	GO:0020011(apicoplast)	NA	NA	NA		NA	75.6556	105.925	0.71424	-0.485519	0.327994	1	down	no
810515	PF3D7_1036600.1	XM_001347606.2	NA	NA	NA	NA		NA	3.26598	1.82793	1.78671	0.837303	0.328488	1	up	no
813442	PF3D7_0916500	XM_002808890.1	GO:0010564(regulation of cell cycle process);GO:0016887(ATPase activity);GO:0020011(apicoplast);GO:0030433(ubiquitin-dependent ERAD pathway)	04141(Protein processing in endoplasmic reticulum)	K14016	NA	unknown [Glycine max]	NA	48.9904	28.1511	1.74027	0.799308	0.328872	1	up	no
2655042	PF3D7_0716300	XM_001349030.1	NA	NA	NA	NA		NA	162.168	93.3099	1.73795	0.797388	0.329174	1	up	no
810613	PF3D7_1105000	XM_001347701.1	GO:0000786(nucleosome);GO:0003677(DNA binding);GO:0051276(chromosome organization)	NA	NA	NA	unknown [Picea sitchensis]	NA	605.131	845.664	0.715569	-0.482837	0.329509	1	down	no
36312473	PF3D7_0420600	XM_024473422.1	NA	NA	NA	NA		NA	1.26336	0.71223	1.77381	0.826848	0.329889	1	up	no
813006	PF3D7_0519000	XM_001351712.1	NA	NA	NA	NA		NA	15.0916	8.64781	1.74514	0.803341	0.330509	1	up	no
812798	PF3D7_0221700	XM_001349680.3	NA	NA	NA	NA		NA	14.9385	20.8899	0.715103	-0.483776	0.330525	1	down	no
810826	PF3D7_1126800	XM_001347914.1	GO:0003676(nucleic acid binding);GO:0005634(nucleus);GO:0005681(spliceosomal complex);GO:0008380(RNA splicing)	03040(Spliceosome)	K12900	NA	PREDICTED: serine/arginine-rich SC35-like splicing factor SCL28 [Fragaria vesca subsp. vesca]	NA	1.97211	2.7675	0.712596	-0.488844	0.332092	1	down	no
814515	PF3D7_0320100	XM_001351235.1	GO:0005484(SNAP receptor activity);GO:0005515(protein binding);GO:0006886(intracellular protein transport);GO:0006888(ER to Golgi vesicle-mediated transport);GO:0016192(vesicle-mediated transport);GO:0030134(COPII-coated ER to Golgi transport vesicle);GO:0031201(SNARE complex);GO:0031338(regulation of vesicle fusion)	04130(SNARE interactions in vesicular transport);04145(Phagosome)	K08517	NA	predicted protein [Micromonas commoda]	NA	24.956	34.8279	0.71655	-0.48086	0.333362	1	down	no
813071	PF3D7_0525600	XM_001351776.2	GO:0003723(RNA binding);GO:0006396(RNA processing);GO:0008173(RNA methyltransferase activity)	NA	NA	NA		NA	5.90404	3.3844	1.74449	0.802805	0.333861	1	up	no
2655400	PF3D7_0802100	XM_001349457.1	NA	NA	NA	NA		NA	0.284186	0.16064	1.76909	0.823004	0.335214	1	up	no
812929	PF3D7_0504700	XM_001351569.1	NA	NA	NA	NA		NA	2.23211	3.10827	0.718118	-0.477707	0.335684	1	down	no
812577	PF3D7_0413300	XM_001351405.1	GO:0020002(host cell plasma membrane);GO:0020033(antigenic variation)	NA	NA	NA		NA	2.14113	1.21733	1.75887	0.814651	0.335812	1	up	no
813129	PF3D7_0532300	XM_001351835.1	GO:0020035(cytoadherence to microvasculature, mediated by symbiont protein);GO:0044164(host cell cytosol);GO:0044228(host cell surface)	NA	NA	NA		NA	2430.87	3374.88	0.720282	-0.473366	0.336485	1	down	no
810583	PF3D7_1100300	XM_001347657.1	GO:0020002(host cell plasma membrane);GO:0020033(antigenic variation)	NA	NA	NA		NA	21.3321	12.3281	1.73037	0.791081	0.336756	1	up	no
814055	PF3D7_1313400	XM_001349835.1	GO:0004386(helicase activity);GO:0020011(apicoplast)	NA	NA	NA		NA	4.08101	2.35253	1.73473	0.794713	0.337268	1	up	no
811615	PF3D7_1403600	XM_001348170.2	NA	NA	NA	NA		NA	8.3924	4.78046	1.75556	0.811935	0.337272	1	up	no
814217	PF3D7_1347200	XM_001350150.1	GO:0005337(nucleoside transmembrane transporter activity);GO:0005887(integral component of plasma membrane);GO:0006863(purine nucleobase transport);GO:0032238(adenosine transport)	NA	NA	NA	equilibrative nucleotide transporter 3-like isoform X2 [Rosa chinensis]	NA	2929.6	1698.61	1.7247	0.786346	0.337282	1	up	no
2655247	PF3D7_0830900	XM_001349186.1	GO:0020011(apicoplast)	NA	NA	NA		NA	321.843	446.485	0.720836	-0.472256	0.337519	1	down	no
3885961	PF3D7_0602800	XM_960925.1	GO:0000049(tRNA binding);GO:0005506(iron ion binding);GO:0016706(oxidoreductase activity, acting on paired donors, with incorporation or reduction of molecular oxygen, 2-oxoglutarate as one donor, and incorporation of one atom each of oxygen into both donors);GO:0031591(wybutosine biosynthetic process);GO:0042803(protein homodimerization activity);GO:0055114(oxidation-reduction process)	NA	NA	NA	hypothetical protein CHLRE_14g626634v5 [Chlamydomonas reinhardtii]	NA	0.905284	1.27885	0.707888	-0.498407	0.337643	1	down	no
810448	PF3D7_1029800	XM_001347539.1	NA	NA	NA	NA		NA	18.7949	10.8824	1.7271	0.78835	0.337942	1	up	no
812091	PF3D7_1453600	XM_001348647.1	NA	NA	NA	NA		NA	5.14261	2.97734	1.72725	0.788479	0.337957	1	up	no
2655076	PF3D7_0709700	XM_001348975.1	GO:0006644(phospholipid metabolic process);GO:0016787(hydrolase activity)	NA	NA	NA		NA	13.8937	19.2981	0.719954	-0.474024	0.338406	1	down	no
812677	PF3D7_0208500	XM_001349559.1	GO:0008897(holo-[acyl-carrier-protein] synthase activity);GO:0020011(apicoplast)	00190(Oxidative phosphorylation)	K03955	NA	Acyl transferase domain containing protein [Dorcoceras hygrometricum]	NA	5.85469	3.30614	1.77085	0.824445	0.338536	1	up	no
811260	PF3D7_1221600	XM_001350578.1	NA	NA	NA	NA		NA	5.05391	2.91187	1.73563	0.795456	0.338767	1	up	no
813381	PF3D7_0910400	XM_001351940.1	GO:0004756(selenide, water dikinase activity);GO:0006418(tRNA aminoacylation for protein translation)	00450(Selenocompound metabolism)	K01008	EC:2.7.9.3	selenide, water dikinase [Bathycoccus prasinos]	NA	9.02503	5.23203	1.72496	0.786562	0.339047	1	up	no
2655495	PF3D7_0821100	XM_024473170.1	GO:0004674(protein serine/threonine kinase activity)	NA	NA	NA	shaggy-related protein kinase theta-like [Cicer arietinum]	NA	14.5471	20.1651	0.721399	-0.471131	0.339152	1	down	no
812747	PF3D7_0216000	XM_001349629.1	GO:0003678(DNA helicase activity);GO:0006338(chromatin remodeling);GO:0016514(SWI/SNF complex)	NA	NA	NA	probable ATP-dependent DNA helicase CHR12 [Cucurbita moschata]	NA	0.565964	0.322856	1.75299	0.809819	0.339597	1	up	no
812783	PF3D7_0220000	XM_001349665.1	NA	NA	NA	NA		NA	126.53	175.023	0.722936	-0.46806	0.34058	1	down	no
813130	PF3D7_0532400	XM_001351836.1	GO:0005515(protein binding);GO:0020030(infected host cell surface knob);GO:0020036(Maurer's cleft);GO:0033644(host cell membrane);GO:0044164(host cell cytosol);GO:0044538(host cell periphery)	NA	NA	NA		NA	566.616	782.629	0.723991	-0.465956	0.342175	1	down	no
813981	PF3D7_1317600	XM_002808972.1	NA	NA	NA	NA		NA	7.00633	4.06658	1.7229	0.784843	0.342659	1	up	no
813349	PF3D7_0907200	XM_001351908.1	GO:0005096(GTPase activator activity);GO:0005622(intracellular);GO:0006886(intracellular protein transport);GO:0012505(endomembrane system);GO:0017137(Rab GTPase binding);GO:0031338(regulation of vesicle fusion);GO:0090630(activation of GTPase activity)	NA	NA	NA	unknown [Picea sitchensis]	NA	17.0739	23.5782	0.724141	-0.465658	0.343062	1	down	no
814097	PF3D7_1322300	XM_001349927.1	NA	NA	NA	NA		NA	4.00036	2.3278	1.71852	0.781165	0.344505	1	up	no
813979	PF3D7_1316900	XM_002808971.1	NA	NA	NA	NA	uncharacterized protein LOC110926346 [Helianthus annuus]	NA	13.0223	7.58883	1.71598	0.779033	0.34463	1	up	no
812694	PF3D7_0210500	XM_001349576.1	NA	NA	NA	NA		NA	3.09897	1.80064	1.72104	0.783277	0.344845	1	up	no
811029	PF3D7_1147800.1	XM_001348117.1;XM_024473334.1	GO:0016020(membrane);GO:0020007(apical complex);GO:0020008(rhoptry);GO:0030260(entry into host cell);GO:0046812(host cell surface binding);GO:0046812(host cell surface binding)	NA	NA	NA		NA	0.560127	0.779869	0.718232	-0.477479	0.344903	1	down	no
810729	PF3D7_1117600.1	XM_001347817.2;XM_024473316.1	GO:0004045(aminoacyl-tRNA hydrolase activity);GO:0005762(mitochondrial large ribosomal subunit);GO:0016149(translation release factor activity, codon specific);GO:0016150(translation release factor activity, codon nonspecific);GO:0043022(ribosome binding);GO:0070126(mitochondrial translational termination);GO:0072344(rescue of stalled ribosome);GO:0072344(rescue of stalled ribosome)	NA	NA	NA	Peptide chain release factor class I/class II [Cynara cardunculus var. scolymus]	NA	6.0543	3.47482	1.74233	0.80102	0.345534	1	up	no
811775	PF3D7_1420000	XM_001348331.1	GO:0000375(RNA splicing, via transesterification reactions);GO:0005681(spliceosomal complex);GO:0008380(RNA splicing)	03040(Spliceosome)	K12831	NA	splicing factor 3B subunit 4 [Aegilops tauschii subsp. tauschii]	NA	203.595	280.392	0.726108	-0.461744	0.345538	1	down	no
811911	PF3D7_1434800	XM_001348467.1	GO:0005759(mitochondrial matrix);GO:0008494(translation activator activity);GO:0009060(aerobic respiration);GO:0042318(penicillin biosynthetic process);GO:0070131(positive regulation of mitochondrial translation)	NA	NA	NA	mitochondrial acidic [Chlorella sorokiniana]	NA	925.98	540.937	1.71181	0.775522	0.345655	1	up	no
812383	PF3D7_0410000	XM_001351379.1	GO:0044161(host cell cytoplasmic vesicle);GO:0044164(host cell cytosol)	NA	NA	NA		NA	64.0404	88.1638	0.72638	-0.461204	0.346026	1	down	no
812928	PF3D7_0503200	XM_001351554.1	GO:0000790(nuclear chromatin);GO:0001934(positive regulation of protein phosphorylation);GO:0003689(DNA clamp loader activity);GO:0004674(protein serine/threonine kinase activity);GO:0005515(protein binding);GO:0005524(ATP binding);GO:0005634(nucleus);GO:0005656(nuclear pre-replicative complex);GO:0033314(mitotic DNA replication checkpoint);GO:0043596(nuclear replication fork);GO:1902985(mitotic …	NA	NA	NA		NA	1.97376	1.14218	1.72807	0.789163	0.346805	1	up	no
812832	PF3D7_0510400	XM_001351626.1	NA	NA	NA	NA		NA	2.92428	1.6887	1.73168	0.792172	0.347152	1	up	no
813886	PF3D7_1363800	XM_024473252.1	GO:0000741(karyogamy);GO:0005635(nuclear envelope)	NA	NA	NA		NA	0.506011	0.721093	0.701728	-0.511017	0.348172	1	down	no
810438	PF3D7_1028700	XM_001347529.1	GO:0009986(cell surface);GO:0020009(microneme);GO:0030260(entry into host cell);GO:0046789(host cell surface receptor binding)	NA	NA	NA		NA	2.70447	1.55783	1.73606	0.795814	0.348286	1	up	no
814047	PF3D7_1312400	XM_001349816.1	GO:0003743(translation initiation factor activity);GO:0003924(GTPase activity);GO:0005525(GTP binding);GO:0005739(mitochondrion);GO:0006413(translational initiation)	NA	NA	NA	translation initiation factor IF-2, chloroplastic [Phalaenopsis equestris]	NA	1.29082	0.746952	1.72811	0.789196	0.348409	1	up	no
810602	PF3D7_1103800	XM_001347689.1	GO:0000288(nuclear-transcribed mRNA catabolic process, deadenylation-dependent decay);GO:0000932(P-body);GO:0017148(negative regulation of translation);GO:0030015(CCR4-NOT core complex)	03018(RNA degradation)	K12604	NA	hypothetical protein AXG93_4421s1330 [Marchantia polymorpha subsp. ruderalis]	NA	27.6864	16.2128	1.70769	0.772042	0.348526	1	up	no
810403	PF3D7_1025300	XM_001347494.2	GO:0020011(apicoplast)	NA	NA	NA		NA	1.94481	1.13234	1.71751	0.780323	0.348845	1	up	no
2654965	PF3D7_0719000	XM_001349056.1	NA	NA	NA	NA		NA	71.7166	41.9504	1.70956	0.773622	0.34932	1	up	no
811340	PF3D7_1229900.1	XM_024473397.1;XM_024473398.1	NA	NA	NA	NA		NA	0.999152	0.562027	1.77776	0.830064	0.349767	1	up	no
812170	PF3D7_1461800	XM_024473370.1	NA	NA	NA	NA		NA	1.7135	1.00064	1.71241	0.776026	0.349844	1	up	no
811765	PF3D7_1419000	XM_001348321.1	NA	NA	NA	NA		NA	1.86307	1.0865	1.71474	0.777989	0.350666	1	up	no
811355	PF3D7_1231400	XM_001350673.2	GO:0020011(apicoplast)	NA	NA	NA		NA	0.491548	0.282601	1.73937	0.798566	0.35099	1	up	no
814296	PF3D7_1363600	XM_001350312.1	NA	NA	NA	NA		NA	4.24624	2.45694	1.72826	0.789324	0.351257	1	up	no
2655014	PF3D7_0713600	XM_024473131.1	NA	NA	NA	NA		NA	1.31953	0.765137	1.72457	0.786234	0.35146	1	up	no
811814	PF3D7_1425200	XM_001348370.1	GO:0003859(3-hydroxybutyryl-CoA dehydratase activity);GO:0019626(short-chain fatty acid catabolic process)	NA	NA	NA	hypothetical protein OsI_38843 [Oryza sativa Indica Group]	NA	5.15437	3.00021	1.718	0.780732	0.352132	1	up	no
810971	PF3D7_1141400	XM_001348059.2	NA	NA	NA	NA		NA	4.49525	2.61784	1.71716	0.780024	0.353339	1	up	no
814256	PF3D7_1355200	XM_001350228.1	NA	NA	NA	NA		NA	0.368714	0.519054	0.710358	-0.493382	0.353793	1	down	no
813293	PF3D7_0900900	XM_001351848.2	GO:0020013(modulation by symbiont of host erythrocyte aggregation);GO:0020036(Maurer's cleft)	NA	NA	NA		NA	2.38908	1.37597	1.73629	0.796006	0.353898	1	up	no
813554	PF3D7_0927900	XM_001352113.1	GO:0005783(endoplasmic reticulum);GO:0016020(membrane)	00564(Glycerophospholipid metabolism)	K01613	EC:4.1.1.65	mitochondrial phosphatidylserine decarboxylase [Hypseocharis bilobata]	NA	30.2365	41.374	0.730809	-0.452435	0.353926	1	down	no
2654932	PF3D7_0720800	XM_001349074.1	GO:0000166(nucleotide binding);GO:0005737(cytoplasm);GO:0005829(cytosol);GO:0006193(ITP catabolic process);GO:0006195(purine nucleotide catabolic process);GO:0009204(deoxyribonucleoside triphosphate catabolic process);GO:0035870(dITP diphosphatase activity);GO:0036220(ITP diphosphatase activity);GO:0036222(XTP diphosphatase activity);GO:0046872(metal ion binding);GO:0051276(chromosome organizatio…	00230(Purine metabolism)	K01519	EC:3.6.1.-	inosine triphosphate pyrophosphatase [Cicer arietinum]	NA	79.99	47.0331	1.70072	0.766144	0.353986	1	up	no
811028	PF3D7_1147700	XM_001348116.1	GO:0005739(mitochondrion)	NA	NA	NA		NA	9.10955	5.27659	1.72641	0.787774	0.354345	1	up	no
813629	PF3D7_0936100	XM_001352189.1	GO:0020011(apicoplast)	NA	NA	NA		NA	32.7656	44.8593	0.730408	-0.453226	0.354537	1	down	no
810278	PF3D7_1012300	XM_001347369.1	GO:0005739(mitochondrion)	NA	NA	NA		NA	4.80596	2.77069	1.73457	0.79458	0.355401	1	up	no
2655487	PF3D7_0822600	XM_001349263.1	GO:0006888(ER to Golgi vesicle-mediated transport);GO:0020036(Maurer's cleft)	04141(Protein processing in endoplasmic reticulum)	K14006	NA	protein transport protein SEC23 [Amborella trichopoda]	NA	58.9909	80.5059	0.732753	-0.448602	0.355964	1	down	no
811185	PF3D7_1213600	XM_001350505.1	GO:0003774(motor activity);GO:0003777(microtubule motor activity);GO:0005868(cytoplasmic dynein complex);GO:0005875(microtubule associated complex);GO:0007018(microtubule-based movement)	NA	NA	NA	Dynein light chain type 1 family protein [Klebsormidium nitens]	NA	66.8534	39.2962	1.70127	0.76661	0.356648	1	up	no
812475	PF3D7_0420400	XM_001351476.1	GO:0005739(mitochondrion);GO:0005829(cytosol);GO:0032790(ribosome disassembly)	NA	NA	NA		NA	7.04958	4.12601	1.70857	0.772791	0.357481	1	up	no
812633	PF3D7_0203900	XM_001349515.1	GO:0003677(DNA binding);GO:0008409(5'-3' exonuclease activity);GO:0020011(apicoplast)	NA	NA	NA		NA	33.5434	19.8177	1.6926	0.759238	0.359205	1	up	no
811109	PF3D7_1205600	XM_001350429.1	NA	NA	NA	NA		NA	282.894	167.247	1.69147	0.758279	0.359267	1	up	no
810597	PF3D7_1103400	XM_001347684.1	GO:0020011(apicoplast)	NA	NA	NA	iron-sulfur cluster assembly [Micractinium conductrix]	NA	10.596	6.25942	1.69281	0.759419	0.35955	1	up	no
9221924	PF3D7_0832900	XM_002808687.1	GO:0020013(modulation by symbiont of host erythrocyte aggregation);GO:0020036(Maurer's cleft)	NA	NA	NA		NA	12.5783	17.1572	0.733122	-0.447875	0.35957	1	down	no
812341	PF3D7_1478800	XM_001348897.1	NA	NA	NA	NA		NA	8.2931	11.3654	0.72968	-0.454665	0.360191	1	down	no
2654933	PF3D7_0720900	XM_024473141.1	NA	NA	NA	NA		NA	37.0609	21.8901	1.69304	0.759617	0.360379	1	up	no
3885875	PF3D7_0623900	XM_961128.1	GO:0004523(RNA-DNA hybrid ribonuclease activity);GO:0006401(RNA catabolic process)	03030(DNA replication)	K10743	EC:3.1.26.4	ribonuclease H2 subunit A [Cicer arietinum]	NA	24.1894	14.2842	1.69344	0.759956	0.360649	1	up	no
813050	PF3D7_0523600	XM_001351756.1	NA	NA	NA	NA		NA	16.0115	9.44568	1.69512	0.761384	0.360927	1	up	no
2655351	PF3D7_0821400	XM_001349275.1	NA	NA	NA	NA		NA	60.5631	82.3575	0.735368	-0.443462	0.361185	1	down	no
812678	PF3D7_0208600	XM_001349560.1	GO:0020011(apicoplast);GO:0032790(ribosome disassembly)	NA	NA	NA		NA	20.4227	12.0735	1.69154	0.758336	0.361465	1	up	no
2655158	PF3D7_0725000	XM_001349117.1	GO:0005634(nucleus);GO:0006298(mismatch repair);GO:0006310(DNA recombination);GO:0008409(5'-3' exonuclease activity)	03430(Mismatch repair)	K10746	EC:3.1.-.-	hypothetical protein CEUSTIGMA_g428.t1 [Chlamydomonas eustigma]	NA	6.08656	3.59897	1.69119	0.758043	0.361509	1	up	no
2655318	PF3D7_0805200	XM_001349429.1	GO:0005737(cytoplasm)	NA	NA	NA		NA	3.97349	5.54393	0.716728	-0.480502	0.361674	1	down	no
812918	PF3D7_0504200	XM_001351564.1	GO:0008026(ATP-dependent helicase activity);GO:0020011(apicoplast)	NA	NA	NA	DEAD-box ATP-dependent RNA helicase 13-like [Arachis hypogaea]	NA	12.7221	7.51616	1.69264	0.759274	0.361925	1	up	no
2655483	PF3D7_0823800	XM_001349250.1	GO:0005515(protein binding);GO:0009408(response to heat)	NA	NA	NA	Chaperone protein like [Actinidia chinensis var. chinensis]	NA	20.0031	27.1319	0.737252	-0.43977	0.363713	1	down	no
812293	PF3D7_1474300	XM_001348849.1	GO:0000784(nuclear chromosome, telomeric region);GO:0003684(damaged DNA binding);GO:0006303(double-strand break repair via nonhomologous end joining);GO:0031848(protection from non-homologous end joining at telomere);GO:0035312(5'-3' exodeoxyribonuclease activity);GO:0036297(interstrand cross-link repair)	03030(DNA replication);03410(Base excision repair);03420(Nucleotide excision repair);03430(Mismatch repair)	K10747	EC:6.5.1.1;EC:6.5.1.6	PREDICTED: DNA ligase 6 isoform X1 [Brassica rapa]	NA	3.18599	1.87864	1.6959	0.762048	0.363796	1	up	no
813535	PF3D7_0926000	XM_001352094.1	NA	NA	NA	NA		NA	8.78235	5.20997	1.68568	0.753334	0.364705	1	up	no
810495	PF3D7_1034800	XM_024473295.1	NA	NA	NA	NA		NA	5.44096	3.2055	1.69738	0.763312	0.364915	1	up	no
9222032	PF3D7_1372600	XM_002809083.1	GO:0020002(host cell plasma membrane);GO:0020033(antigenic variation)	NA	NA	NA		NA	463.985	627.826	0.739034	-0.436287	0.365571	1	down	no
8445036	PF3D7_1417900	XM_002585407.1	NA	NA	NA	NA		NA	33.0076	19.5352	1.68965	0.756722	0.365837	1	up	no
813563	PF3D7_0928800	XM_001352122.1	GO:0004674(protein serine/threonine kinase activity);GO:0005634(nucleus);GO:0005737(cytoplasm);GO:0035556(intracellular signal transduction)	NA	NA	NA		NA	7.73329	4.58699	1.68592	0.753536	0.365989	1	up	no
2654995	PF3D7_0731200	XM_001349169.1	NA	NA	NA	NA		NA	2.9135	3.99235	0.729772	-0.454482	0.366012	1	down	no
810519	PF3D7_1037000	XM_024473300.1	GO:0003887(DNA-directed DNA polymerase activity);GO:0006260(DNA replication);GO:0016035(zeta DNA polymerase complex)	NA	NA	NA	hypothetical protein M569_02103, partial [Genlisea aurea]	NA	0.709371	0.417497	1.6991	0.764775	0.366791	1	up	no
811745	PF3D7_1416500	XM_001348301.1	GO:0004354(glutamate dehydrogenase (NADP+) activity);GO:0005829(cytosol);GO:0006536(glutamate metabolic process)	00910(Nitrogen metabolism);00250(Alanine, aspartate and glutamate metabolism);00220(Arginine biosynthesis)	K00262	EC:1.4.1.4	Amino acid dehydrogenase family protein [Klebsormidium nitens]	NA	2.31165	3.15128	0.73356	-0.447013	0.367035	1	down	no
814054	PF3D7_1302000	XM_001349828.1	NA	NA	NA	NA		NA	257.158	347.142	0.740785	-0.432872	0.368345	1	down	no
8444946	PF3D7_1116100	XM_002585383.1	GO:0020020(food vacuole)	NA	NA	NA		NA	2.37995	1.41415	1.68295	0.750996	0.368554	1	up	no
811926	PF3D7_1436300	XM_001348482.1	GO:0005515(protein binding);GO:0020005(symbiont-containing vacuole membrane);GO:0020007(apical complex);GO:0044053(translocation of peptides or proteins into host cell cytoplasm);GO:0097619(PTEX complex)	NA	NA	NA		NA	344.802	464.415	0.742443	-0.429648	0.370846	1	down	no
812299	PF3D7_1474900	XM_001348855.1	GO:0000242(pericentriolar material);GO:0000932(P-body);GO:0005515(protein binding);GO:0005737(cytoplasm);GO:0005783(endoplasmic reticulum);GO:0005819(spindle);GO:0043186(P granule);GO:0051233(spindle midzone);GO:1990124(messenger ribonucleoprotein complex)	NA	NA	NA	hypothetical protein CBR_g36473 [Chara braunii]	NA	15.549	9.2518	1.68065	0.749018	0.370989	1	up	no
810266	PF3D7_1011100	XM_001347357.2	NA	NA	NA	NA		NA	1.27222	0.750252	1.69573	0.761906	0.371133	1	up	no
9222003	PF3D7_1344300	XM_024473234.1	GO:0005575(cellular_component);GO:0008150(biological_process);GO:0008270(zinc ion binding)	NA	NA	NA		NA	3.83945	5.17784	0.741517	-0.431449	0.37181	1	down	no
812944	PF3D7_0513000	XM_001351651.1	NA	NA	NA	NA		NA	22.5524	13.4527	1.67642	0.745385	0.371979	1	up	no
811257	PF3D7_1221300	XM_001350575.1	NA	NA	NA	NA		NA	2.89359	1.71776	1.68451	0.752331	0.372737	1	up	no
811957	PF3D7_1439600	XM_001348513.1	GO:0005739(mitochondrion)	NA	NA	NA		NA	7.92179	4.68794	1.68982	0.756874	0.372953	1	up	no
3885746	PF3D7_0601500	XM_960913.2	NA	NA	NA	NA		NA	5.11455	6.91015	0.74015	-0.43411	0.373185	1	down	no
811066	PF3D7_1201400	XM_001350387.1	NA	NA	NA	NA		NA	2.07966	2.80858	0.740465	-0.433496	0.373202	1	down	no
811940	PF3D7_1437800	XM_001348496.1	GO:0020002(host cell plasma membrane)	NA	NA	NA	hypothetical protein CBR_g31075 [Chara braunii]	NA	13.0072	17.5556	0.740914	-0.432621	0.373852	1	down	no
812971	PF3D7_0515700	XM_001351678.1	GO:0070258(inner membrane pellicle complex)	NA	NA	NA		NA	9.93477	5.92464	1.67686	0.745759	0.374055	1	up	no
812326	PF3D7_1477300	XM_001348882.2	GO:0020003(symbiont-containing vacuole);GO:0030430(host cell cytoplasm)	NA	NA	NA		NA	39.9236	53.6681	0.743898	-0.426822	0.374232	1	down	no
812612	PF3D7_0201600	XM_001349494.1	GO:0020035(cytoadherence to microvasculature, mediated by symbiont protein);GO:0044164(host cell cytosol);GO:0044228(host cell surface)	NA	NA	NA		NA	259.127	348.01	0.744596	-0.425471	0.374297	1	down	no
813117	PF3D7_0530400	XM_001351822.1	NA	NA	NA	NA		NA	4.05528	2.4263	1.67138	0.741043	0.375621	1	up	no
810804	PF3D7_1124600	XM_001347892.1	GO:0004305(ethanolamine kinase activity);GO:0005737(cytoplasm);GO:0006629(lipid metabolic process);GO:0006646(phosphatidylethanolamine biosynthetic process);GO:0006656(phosphatidylcholine biosynthetic process)	00564(Glycerophospholipid metabolism)	K00894	EC:2.7.1.82	PREDICTED: probable ethanolamine kinase isoform X1 [Daucus carota subsp. sativus]	NA	59.7193	35.7914	1.66854	0.738585	0.375779	1	up	no
3885736	PF3D7_0601900	XM_960916.1	GO:0005515(protein binding);GO:0020036(Maurer's cleft)	NA	NA	NA		NA	2110.51	2830.17	0.74572	-0.423294	0.376025	1	down	no
810584	PF3D7_1100200	XM_001347656.1	GO:0020002(host cell plasma membrane);GO:0020013(modulation by symbiont of host erythrocyte aggregation);GO:0020030(infected host cell surface knob);GO:0020033(antigenic variation);GO:0020035(cytoadherence to microvasculature, mediated by symbiont protein);GO:0046789(host cell surface receptor binding);GO:0050839(cell adhesion molecule binding)	NA	NA	NA		NA	3.14041	1.88019	1.67026	0.740076	0.376317	1	up	no
810427	PF3D7_1027500	XM_001347518.1	NA	NA	NA	NA		NA	26.8351	15.9545	1.68198	0.750158	0.376474	1	up	no
813342	PF3D7_0906300	XM_001351901.1	NA	NA	NA	NA	hypothetical protein MARPO_0003s0236 [Marchantia polymorpha]	NA	3.94909	5.32366	0.7418	-0.430897	0.37734	1	down	no
811181	PF3D7_1213200	XM_001350501.1	NA	NA	NA	NA		NA	5.49389	3.2554	1.68762	0.754992	0.377638	1	up	no
2655451	PF3D7_0830800	XM_001349187.1	GO:0020003(symbiont-containing vacuole);GO:0020036(Maurer's cleft);GO:0044164(host cell cytosol);GO:0044228(host cell surface)	NA	NA	NA		NA	9.39557	12.5877	0.746407	-0.421965	0.377792	1	down	no
810195	PF3D7_1003400	XM_001347286.1	NA	NA	NA	NA		NA	0.333399	0.454434	0.733658	-0.446821	0.377819	1	down	no
811642	PF3D7_1406300	XM_001348197.1	GO:0005829(cytosol);GO:0008889(glycerophosphodiester phosphodiesterase activity);GO:0020003(symbiont-containing vacuole);GO:0020020(food vacuole)	NA	NA	NA		NA	26.1577	15.6942	1.66671	0.737001	0.377851	1	up	no
2655455	PF3D7_0829200	XM_001349198.1	GO:0042127(regulation of cell proliferation)	NA	NA	NA	hypothetical protein MARPO_0040s0040 [Marchantia polymorpha]	NA	296.691	178.224	1.66471	0.735272	0.377883	1	up	no
813299	PF3D7_0902000	XM_002808863.1	GO:0020011(apicoplast)	NA	NA	NA		NA	18.6451	11.1855	1.66689	0.737161	0.378323	1	up	no
811054	PF3D7_1201200	XM_001350385.1	NA	NA	NA	NA		NA	44.0098	58.9244	0.746885	-0.421041	0.37896	1	down	no
812995	PF3D7_0518000	XM_002808651.1	GO:0005634(nucleus);GO:0005737(cytoplasm);GO:0007275(multicellular organism development);GO:0016740(transferase activity);GO:0061630(ubiquitin protein ligase activity)	NA	NA	NA	E3 ubiquitin-protein ligase CSU1 [Selaginella moellendorffii]	NA	26.5845	35.6003	0.746749	-0.421304	0.379342	1	down	no
814087	PF3D7_1320000	XM_001349903.1	NA	NA	NA	NA		NA	14.1024	18.8659	0.747507	-0.419841	0.379496	1	down	no
812405	PF3D7_0425500	XM_001351523.1	GO:0020013(modulation by symbiont of host erythrocyte aggregation);GO:0020036(Maurer's cleft)	NA	NA	NA		NA	60.2158	36.2206	1.66247	0.733332	0.380145	1	up	no
813786	PF3D7_1345600	XM_001350134.1	GO:0070258(inner membrane pellicle complex)	NA	NA	NA		NA	4.29015	2.56488	1.67265	0.742135	0.380491	1	up	no
3885718	PF3D7_0614000	XM_961034.2	GO:0004789(thiamine-phosphate diphosphorylase activity);GO:0009228(thiamine biosynthetic process)	00730(Thiamine metabolism)	K14153	EC:2.7.1.49;EC:2.7.4.7	PREDICTED: thiamine biosynthetic bifunctional enzyme TH1, chloroplastic [Erythranthe guttata]	NA	7.80988	4.68468	1.66711	0.73735	0.380585	1	up	no
812537	PF3D7_0416300	XM_001351435.1	GO:0006270(DNA replication initiation);GO:0008094(DNA-dependent ATPase activity)	NA	NA	NA	hypothetical protein AQUCO_01000125v1 [Aquilegia coerulea]	NA	2.39588	1.43688	1.66742	0.737617	0.380853	1	up	no
811579	PF3D7_1254800	XM_001350895.1	GO:0020002(host cell plasma membrane);GO:0020033(antigenic variation)	NA	NA	NA		NA	13.6346	8.17599	1.66764	0.737808	0.3809	1	up	no
36312569	PF3D7_1370500	XR_002966676.1	NA	NA	NA	NA		NA	2.97474	4.028	0.738515	-0.437301	0.381141	1	down	no
2655181	PF3D7_0731600	XM_001349172.1	GO:0004467(long-chain fatty acid-CoA ligase activity);GO:0006631(fatty acid metabolic process);GO:0016208(AMP binding)	00061(Fatty acid biosynthesis);00071(Fatty acid degradation);04146(Peroxisome)	K01897	EC:6.2.1.3	PREDICTED: long chain acyl-CoA synthetase 4-like [Musa acuminata subsp. malaccensis]	NA	201.74	121.551	1.65972	0.730939	0.381333	1	up	no
812611	PF3D7_0201500	XM_001349493.1	GO:0020011(apicoplast)	NA	NA	NA		NA	188.22	251.262	0.749099	-0.416773	0.381615	1	down	no
813153	PF3D7_0101600	XM_001350913.1	GO:0020002(host cell plasma membrane);GO:0020033(antigenic variation)	NA	NA	NA		NA	7.26953	4.3482	1.67185	0.741444	0.38167	1	up	no
811239	PF3D7_1219300	XM_001350559.1	GO:0020002(host cell plasma membrane);GO:0020013(modulation by symbiont of host erythrocyte aggregation);GO:0020030(infected host cell surface knob);GO:0020033(antigenic variation);GO:0020035(cytoadherence to microvasculature, mediated by symbiont protein);GO:0046789(host cell surface receptor binding);GO:0050839(cell adhesion molecule binding)	NA	NA	NA		NA	7.50419	4.52009	1.66019	0.731344	0.38187	1	up	no
812252	PF3D7_1470300	XM_001348808.1	NA	NA	NA	NA		NA	4.39654	5.94155	0.739966	-0.434469	0.383001	1	down	no
811362	PF3D7_1232200	XM_001350680.2	GO:0003824(catalytic activity);GO:0004148(dihydrolipoyl dehydrogenase activity);GO:0005759(mitochondrial matrix);GO:0017086(3-methyl-2-oxobutanoate dehydrogenase (lipoamide) complex);GO:0042803(protein homodimerization activity);GO:0048037(cofactor binding);GO:0055114(oxidation-reduction process)	00010(Glycolysis / Gluconeogenesis);00020(Citrate cycle (TCA cycle));00620(Pyruvate metabolism);00630(Glyoxylate and dicarboxylate metabolism);00640(Propanoate metabolism);00260(Glycine, serine and threonine metabolism);00280(Valine, leucine and isoleucine degradation)	K00382	EC:1.8.1.4	Glycine decarboxlase L-protein (GDC-L) [Chara braunii]	NA	2.27396	1.34858	1.68619	0.753769	0.383455	1	up	no
810606	PF3D7_1104300	XM_001347694.2	NA	NA	NA	NA		NA	8.57562	5.16919	1.65899	0.730302	0.38387	1	up	no
2655013	PF3D7_0713500	XM_001349005.1	NA	NA	NA	NA		NA	2.09372	2.79913	0.747987	-0.418915	0.38403	1	down	no
36312513	PF3D7_0829800	XR_002966634.1	NA	NA	NA	NA		NA	0.905211	1.22142	0.741114	-0.432232	0.384701	1	down	no
811798	PF3D7_1422600	XM_001348354.1	NA	NA	NA	NA		NA	1.92532	1.14664	1.67909	0.747683	0.384826	1	up	no
813255	PF3D7_0112200	XM_001351014.1	GO:0005524(ATP binding);GO:0005887(integral component of plasma membrane);GO:0006810(transport);GO:0042493(response to drug);GO:0043190(ATP-binding cassette (ABC) transporter complex);GO:0043492(ATPase activity, coupled to movement of substances)	02010(ABC transporters)	K05666	NA	ABC transporter C family member 12-like isoform X3 [Cucurbita pepo subsp. pepo]	NA	35.7596	21.6065	1.65504	0.726864	0.384896	1	up	no
814519	PF3D7_0320500	XM_001351239.1	GO:0005634(nucleus);GO:0005737(cytoplasm)	NA	NA	NA		NA	78.4397	47.3852	1.65537	0.72715	0.384924	1	up	no
812568	PF3D7_0414300	XM_002808605.3	NA	NA	NA	NA		NA	13.9737	8.38258	1.66699	0.737247	0.385179	1	up	no
813410	PF3D7_0913300	XM_001351969.1	GO:0000166(nucleotide binding);GO:0003951(NAD+ kinase activity);GO:0005524(ATP binding);GO:0005739(mitochondrion);GO:0006741(NADP biosynthetic process);GO:0008152(metabolic process);GO:0016301(kinase activity);GO:0016310(phosphorylation);GO:0016740(transferase activity);GO:0019674(NAD metabolic process);GO:0042803(protein homodimerization activity)	NA	NA	NA		NA	54.5716	72.6214	0.751454	-0.412243	0.385465	1	down	no
813476	PF3D7_0920000	XM_002808895.1	GO:0005783(endoplasmic reticulum);GO:0006629(lipid metabolic process);GO:0006631(fatty acid metabolic process);GO:0006633(fatty acid biosynthetic process);GO:0009922(fatty acid elongase activity);GO:0016020(membrane);GO:0016021(integral component of membrane);GO:0016740(transferase activity);GO:0019367(fatty acid elongation, saturated fatty acid);GO:0030148(sphingolipid biosynthetic process);GO:0…	00062(Fatty acid elongation);01040(Biosynthesis of unsaturated fatty acids)	K10246	EC:2.3.1.199		NA	3.50011	4.67991	0.7479	-0.419083	0.386381	1	down	no
813998	PF3D7_1303500	XM_001349726.1	GO:0006814(sodium ion transport);GO:0015299(solute:proton antiporter activity);GO:0016021(integral component of membrane);GO:0042493(response to drug)	NA	NA	NA	plasma membrane Na+/H+ antiporter [Zygophyllum xanthoxylon]	NA	10.0651	13.3847	0.751988	-0.411219	0.386612	1	down	no
810514	PF3D7_1036500	XM_001347605.1	NA	NA	NA	NA		NA	5.34825	3.21932	1.6613	0.73231	0.387365	1	up	no
813834	PF3D7_1354600	XM_002809035.1	GO:0000463(maturation of LSU-rRNA from tricistronic rRNA transcript (SSU-rRNA, 5.8S rRNA, LSU-rRNA));GO:0002181(cytoplasmic translation);GO:0003735(structural constituent of ribosome);GO:0022625(cytosolic large ribosomal subunit)	NA	NA	NA		NA	5.81827	3.48074	1.67156	0.741197	0.387783	1	up	no
813305	PF3D7_0902600.1	XM_024473184.1	GO:0004674(protein serine/threonine kinase activity);GO:0005634(nucleus);GO:0005737(cytoplasm);GO:0006468(protein phosphorylation);GO:0035556(intracellular signal transduction)	NA	NA	NA		NA	22.8534	30.3417	0.753203	-0.408888	0.388623	1	down	no
812541	PF3D7_0416200	XM_001351434.1	GO:0003725(double-stranded RNA binding);GO:0004860(protein kinase inhibitor activity);GO:0005730(nucleolus);GO:0006469(negative regulation of protein kinase activity);GO:0019901(protein kinase binding)	NA	NA	NA		NA	47.9721	63.6902	0.753209	-0.408877	0.389333	1	down	no
813066	PF3D7_0525200	XM_001351772.1	GO:0051276(chromosome organization)	NA	NA	NA	structural maintenance of chromosomes protein 6A [Eutrema salsugineum]	NA	5.15379	3.12238	1.6506	0.722988	0.389569	1	up	no
813232	PF3D7_0109700	XM_001350991.2	GO:0000462(maturation of SSU-rRNA from tricistronic rRNA transcript (SSU-rRNA, 5.8S rRNA, LSU-rRNA));GO:0005730(nucleolus);GO:0030686(90S preribosome)	NA	NA	NA		NA	22.1562	29.443	0.752514	-0.41021	0.389619	1	down	no
813188	PF3D7_0105200	XM_001350947.1	NA	NA	NA	NA		NA	32.869	19.9259	1.64957	0.722087	0.389857	1	up	no
2655149	PF3D7_0723900	XM_001349104.1	NA	NA	NA	NA		NA	54.5791	72.2413	0.755511	-0.404476	0.391775	1	down	no
2655005	PF3D7_0713100	XM_001349002.1	GO:0016021(integral component of membrane);GO:0020036(Maurer's cleft);GO:0042000(translocation of peptides or proteins into host)	NA	NA	NA		NA	12.4566	16.5478	0.752765	-0.409728	0.391945	1	down	no
813052	PF3D7_0523800	XM_001351758.1	GO:0005215(transporter activity);GO:0006810(transport);GO:0016020(membrane)	NA	NA	NA	metal transporter Nramp4 [Selaginella moellendorffii]	NA	7.21154	9.5578	0.754519	-0.406371	0.392239	1	down	no
813427	PF3D7_0915000	XM_001351986.1	GO:0003960(NADPH:quinone reductase activity);GO:0005739(mitochondrion)	NA	NA	NA	external alternative NAD(P)H-ubiquinone oxidoreductase B1, mitochondrial-like, partial [Olea europaea var. sylvestris]	NA	1.65609	0.997329	1.66052	0.731635	0.392372	1	up	no
813595	PF3D7_0932400	XM_001352154.1	GO:0016149(translation release factor activity, codon specific);GO:0043022(ribosome binding)	NA	NA	NA	PREDICTED: peptide chain release factor APG3, chloroplastic [Fragaria vesca subsp. vesca]	NA	3.05577	1.83395	1.66622	0.736581	0.392662	1	up	no
811781	PF3D7_1420600	XM_001348337.2	GO:0004594(pantothenate kinase activity)	00770(Pantothenate and CoA biosynthesis)	K09680	EC:2.7.1.33	fumble-domain-containing protein [Coccomyxa subellipsoidea C-169]	NA	32.751	19.9048	1.64538	0.718422	0.392769	1	up	no
811265	PF3D7_1222100	XM_001350583.1	NA	NA	NA	NA		NA	1.6575	0.988113	1.67744	0.746257	0.392944	1	up	no
2655166	PF3D7_0727500	XM_001349136.1	GO:0020011(apicoplast)	NA	NA	NA		NA	5.67577	3.44043	1.64973	0.722229	0.393242	1	up	no
812101	PF3D7_1454600	XM_001348657.1	GO:0000314(organellar small ribosomal subunit);GO:0003735(structural constituent of ribosome);GO:0005739(mitochondrion);GO:0006412(translation)	NA	NA	NA		NA	16.9249	22.4408	0.754202	-0.406976	0.393601	1	down	no
810590	PF3D7_1102500	XM_001347677.1	GO:0044538(host cell periphery)	NA	NA	NA		NA	61.4902	81.2627	0.756684	-0.402237	0.393707	1	down	no
814475	PF3D7_0316100	XM_001351195.1	GO:0003735(structural constituent of ribosome);GO:0005762(mitochondrial large ribosomal subunit)	NA	NA	NA		NA	1.93088	1.15172	1.67652	0.74547	0.394432	1	up	no
810399	PF3D7_1024800	XM_001347490.2	NA	NA	NA	NA		NA	345.997	456.722	0.757566	-0.400557	0.394875	1	down	no
810678	PF3D7_1112400	XM_001347766.1	NA	NA	NA	NA		NA	16.3911	9.93225	1.6503	0.722724	0.395164	1	up	no
2655279	PF3D7_0813500	XM_001349354.1	NA	NA	NA	NA		NA	8.81248	5.35928	1.64434	0.71751	0.396225	1	up	no
2655190	PF3D7_0720600	XM_001349071.1	NA	NA	NA	NA		NA	54.6592	72.0826	0.758285	-0.399187	0.397053	1	down	no
2655034	PF3D7_0729000	XM_002808751.1	GO:0005515(protein binding);GO:0005634(nucleus);GO:0005737(cytoplasm);GO:0005786(signal recognition particle, endoplasmic reticulum targeting);GO:0005789(endoplasmic reticulum membrane);GO:0006614(SRP-dependent cotranslational protein targeting to membrane);GO:0043022(ribosome binding)	NA	NA	NA		NA	13.5563	17.9676	0.754488	-0.406429	0.397369	1	down	no
810722	PF3D7_1116800	XM_001347810.1	GO:0005515(protein binding);GO:0006986(response to unfolded protein);GO:0009408(response to heat);GO:0020003(symbiont-containing vacuole);GO:0020005(symbiont-containing vacuole membrane);GO:0020007(apical complex);GO:0034214(protein hexamerization);GO:0044053(translocation of peptides or proteins into host cell cytoplasm);GO:0097619(PTEX complex)	NA	NA	NA	Chaperone protein ClpB1 [Glycine soja]	NA	157.835	207.913	0.75914	-0.397561	0.397466	1	down	no
811045	PF3D7_1149600	XM_001348133.2	GO:0033643(host cell part)	04141(Protein processing in endoplasmic reticulum)	K09517	NA	DNAJ heat shock N-terminal domain-containing protein [Arabidopsis thaliana]	NA	79.4091	104.605	0.759134	-0.397574	0.397602	1	down	no
812362	PF3D7_0408100	XM_001351359.2	NA	NA	NA	NA		NA	3.33646	4.40671	0.757131	-0.401385	0.397834	1	down	no
811756	PF3D7_1417600	XM_001348312.1	GO:0003674(molecular_function)	NA	NA	NA		NA	27.5066	36.2195	0.759442	-0.396989	0.397965	1	down	no
813379	PF3D7_0910200	XM_001351938.1	NA	NA	NA	NA		NA	9.04225	11.8985	0.759947	-0.396028	0.39907	1	down	no
3885996	PF3D7_0626300	XM_961153.2	GO:0004312(fatty acid synthase activity);GO:0004315(3-oxoacyl-[acyl-carrier-protein] synthase activity);GO:0020011(apicoplast)	00061(Fatty acid biosynthesis);00780(Biotin metabolism)	K09458	EC:2.3.1.179	3-oxoacyl, partial [Dorcoceras hygrometricum]	NA	1.0667	1.42612	0.747972	-0.418943	0.399076	1	down	no
2655150	PF3D7_0724000	XM_002808742.1	NA	NA	NA	NA		NA	0.531129	0.31961	1.6618	0.73275	0.399129	1	up	no
813289	PF3D7_0900100	XM_001351841.1	GO:0020002(host cell plasma membrane);GO:0020030(infected host cell surface knob);GO:0050839(cell adhesion molecule binding)	NA	NA	NA		NA	1.45792	1.92436	0.757615	-0.400464	0.399197	1	down	no
810354	PF3D7_1020300	XM_001347445.1	GO:0003777(microtubule motor activity);GO:0005868(cytoplasmic dynein complex);GO:0007018(microtubule-based movement)	04145(Phagosome)	K10415	NA	cytoplasmic dynein 1 intermediate chain 2-like [Quercus suber]	NA	0.825831	0.49421	1.67101	0.740722	0.400058	1	up	no
814285	PF3D7_1361100	XM_002809047.1	GO:0005783(endoplasmic reticulum);GO:0006888(ER to Golgi vesicle-mediated transport);GO:0030127(COPII vesicle coat);GO:0043952(protein transport by the Sec complex)	04141(Protein processing in endoplasmic reticulum)	K14007	NA	protein transport protein Sec24-like At3g07100 [Citrus clementina]	NA	124.669	163.878	0.760741	-0.394523	0.400069	1	down	no
2655267	PF3D7_0815300	XM_001349335.1	GO:0004497(monooxygenase activity);GO:0044550(secondary metabolite biosynthetic process)	NA	NA	NA	uncharacterized protein LOC107620173 [Arachis ipaensis]	NA	1.9594	1.19265	1.6429	0.716243	0.400164	1	up	no
811108	PF3D7_1205500	XM_001350428.1	GO:0005737(cytoplasm);GO:0005886(plasma membrane);GO:0008270(zinc ion binding);GO:0016567(protein ubiquitination);GO:0016874(ligase activity);GO:0045087(innate immune response);GO:0070206(protein trimerization)	NA	NA	NA		NA	32.0425	42.1167	0.760802	-0.394407	0.400289	1	down	no
2655262	PF3D7_0816600	XM_001349322.1	GO:0016887(ATPase activity);GO:0020011(apicoplast)	NA	NA	NA	Chaperonin ClpB [Parasponia andersonii]	NA	64.606	39.5774	1.6324	0.706992	0.401538	1	up	no
812508	PF3D7_0402400	XM_001351302.1	NA	NA	NA	NA		NA	547.59	335.787	1.63077	0.705551	0.402602	1	up	no
3885885	PF3D7_0606900	XM_960966.1	GO:0005829(cytosol)	NA	NA	NA	hypothetical protein CBR_g41800 [Chara braunii]	NA	24.8671	15.2027	1.6357	0.709909	0.403035	1	up	no
812396	PF3D7_0406200	XM_001351339.1	GO:0016021(integral component of membrane);GO:0020005(symbiont-containing vacuole membrane)	NA	NA	NA		NA	2190.08	2870.92	0.762849	-0.390531	0.403395	1	down	no
811742	PF3D7_1416300	XM_001348298.2	GO:0003674(molecular_function);GO:0008150(biological_process)	NA	NA	NA	predicted protein [Hordeum vulgare subsp. vulgare]	NA	6.11409	8.03867	0.760585	-0.394819	0.404019	1	down	no
812139	PF3D7_1458400	XM_001348695.1	GO:0008483(transaminase activity);GO:0008696(4-amino-4-deoxychorismate lyase activity)	NA	NA	NA		NA	15.6708	9.59272	1.63362	0.708068	0.404186	1	up	no
2654945	PF3D7_0732300	XM_001349177.1	GO:0020002(host cell plasma membrane);GO:0020033(antigenic variation)	NA	NA	NA		NA	1.23572	1.66641	0.741549	-0.431387	0.404275	1	down	no
812590	PF3D7_0403200	XM_001351307.1	NA	NA	NA	NA		NA	143.111	187.428	0.763555	-0.389196	0.404686	1	down	no
2654992	PF3D7_0730800.1	XM_001349166.1	NA	NA	NA	NA		NA	1335.49	1747.14	0.764383	-0.387632	0.405872	1	down	no
811224	PF3D7_1217800	XM_001350544.1	GO:0002098(tRNA wobble uridine modification);GO:0005506(iron ion binding);GO:0005634(nucleus);GO:0005829(cytosol);GO:0008270(zinc ion binding);GO:0009055(electron transfer activity);GO:0017183(peptidyl-diphthamide biosynthetic process from peptidyl-histidine)	NA	NA	NA	diphthamide biosynthesis protein 3 [Bathycoccus prasinos]	NA	29.7394	18.1721	1.63654	0.710648	0.406306	1	up	no
813502	PF3D7_0922600	XM_002808901.1	GO:0004356(glutamate-ammonia ligase activity);GO:0006542(glutamine biosynthetic process)	NA	NA	NA	hypothetical protein GW17_00055093, partial [Ensete ventricosum]	NA	93.3632	122.112	0.76457	-0.38728	0.406379	1	down	no
9221948	PF3D7_0825400	XM_002808832.1	NA	NA	NA	NA		NA	8.47329	5.13396	1.65044	0.722851	0.406702	1	up	no
810831	PF3D7_1127300	XM_001347919.1	GO:0008168(methyltransferase activity)	NA	NA	NA	tRNA (guanine-N-7) methyltransferase [Corchorus capsularis]	NA	3.45444	2.09688	1.64742	0.720211	0.406702	1	up	no
9221809	PF3D7_0417500.1	XM_002808613.1	GO:0005634(nucleus);GO:0005737(cytoplasm);GO:0032886(regulation of microtubule-based process)	NA	NA	NA	putative dioxygenase [Handroanthus impetiginosus]	NA	79.7324	49.0259	1.62633	0.701621	0.406739	1	up	no
810679	PF3D7_1112500	XM_001347767.1	NA	NA	NA	NA		NA	4.35419	2.64411	1.64675	0.719624	0.407146	1	up	no
812827	PF3D7_0502900	XM_001351551.1	GO:0006626(protein targeting to mitochondrion);GO:0042719(mitochondrial intermembrane space protein transporter complex);GO:0045039(protein import into mitochondrial inner membrane)	NA	NA	NA		NA	441.781	272.631	1.62043	0.69638	0.410879	1	up	no
810843	PF3D7_1128500	XM_001347931.1	GO:0005524(ATP binding);GO:0009507(chloroplast);GO:0009570(chloroplast stroma);GO:0016226(iron-sulfur cluster assembly);GO:0046872(metal ion binding);GO:0051536(iron-sulfur cluster binding)	NA	NA	NA	hypothetical protein AXG93_1669s1020 [Marchantia polymorpha subsp. ruderalis]	NA	8.05707	4.95715	1.62534	0.700745	0.410974	1	up	no
813291	PF3D7_0900400	XM_001351844.1	GO:0020002(host cell plasma membrane);GO:0020033(antigenic variation)	NA	NA	NA		NA	28.4968	17.5612	1.62271	0.698407	0.411066	1	up	no
811211	PF3D7_1216400	XM_001350531.2	NA	NA	NA	NA		NA	27.2872	35.5571	0.767421	-0.381911	0.411195	1	down	no
810222	PF3D7_1006400	XM_001347313.1	NA	NA	NA	NA		NA	4.11684	2.53485	1.62409	0.699636	0.411743	1	up	no
810618	PF3D7_1105500	XM_001347706.2	GO:0005509(calcium ion binding);GO:0005813(centrosome)	NA	NA	NA	hypothetical protein H632_c654p0 [Helicosporidium sp. ATCC 50920]	NA	4.40754	2.64904	1.66382	0.734503	0.411827	1	up	no
814008	PF3D7_1305700	XM_001349748.1	NA	NA	NA	NA		NA	7.17988	4.38235	1.63836	0.712254	0.412713	1	up	no
814539	PF3D7_0322500	XM_001351259.1	GO:0005759(mitochondrial matrix);GO:0006790(sulfur compound metabolic process);GO:0008198(ferrous iron binding);GO:0016226(iron-sulfur cluster assembly);GO:0051537(2 iron, 2 sulfur cluster binding);GO:0051539(4 iron, 4 sulfur cluster binding);GO:0097428(protein maturation by iron-sulfur cluster transfer)	NA	NA	NA		NA	4.86297	2.99025	1.62628	0.701573	0.41392	1	up	no
814169	PF3D7_1335800	XM_001350051.1	NA	NA	NA	NA		NA	4.11687	2.532	1.62594	0.701272	0.414306	1	up	no
8444952	PF3D7_1144100	XM_024473330.1	GO:0003735(structural constituent of ribosome);GO:0005762(mitochondrial large ribosomal subunit)	NA	NA	NA		NA	25.6824	15.8411	1.62125	0.697109	0.414402	1	up	no
812885	PF3D7_0506900	XM_001351591.1	GO:0006465(signal peptide processing);GO:0008233(peptidase activity)	NA	NA	NA	hypothetical protein TanjilG_23536 [Lupinus angustifolius]	NA	2.15529	1.32194	1.6304	0.705229	0.414836	1	up	no
813654	PF3D7_1319800	XM_001349898.1	NA	NA	NA	NA		NA	4.36943	2.6722	1.63514	0.709416	0.415081	1	up	no
811483	PF3D7_1244900	XM_001350799.2	NA	NA	NA	NA		NA	6.85959	4.24148	1.61727	0.693557	0.415387	1	up	no
810858	PF3D7_1130000	XM_001347946.1	GO:0004610(phosphoacetylglucosamine mutase activity);GO:0006041(glucosamine metabolic process)	00520(Amino sugar and nucleotide sugar metabolism)	K01836	EC:5.4.2.3	Phosphoacetylglucosamine mutase isoform A [Glycine soja]	NA	11.8655	7.34108	1.61632	0.692713	0.415576	1	up	no
9221917	PF3D7_0725800	XR_002273083.1	NA	NA	NA	NA		NA	7.27331	9.68014	0.751364	-0.412416	0.415688	1	down	no
2655235	PF3D7_0809900	XM_001349391.1	GO:0003700(DNA binding transcription factor activity);GO:0005634(nucleus);GO:0006351(transcription, DNA-templated);GO:0006355(regulation of transcription, DNA-templated);GO:0009555(pollen development);GO:0009793(embryo development ending in seed dormancy);GO:0009909(regulation of flower development);GO:0034647(histone demethylase activity (H3-trimethyl-K4 specific));GO:0046872(metal ion binding);…	NA	NA	NA	uncharacterized protein A4U43_C07F21890 [Asparagus officinalis]	NA	2.62747	3.4216	0.767907	-0.380997	0.416232	1	down	no
812842	PF3D7_0502800	XM_001351550.1	GO:0005575(cellular_component);GO:0005634(nucleus);GO:0005829(cytosol);GO:0009055(electron transfer activity);GO:0017183(peptidyl-diphthamide biosynthetic process from peptidyl-histidine);GO:0046872(metal ion binding)	NA	NA	NA		NA	10.2113	6.27326	1.62776	0.702884	0.416355	1	up	no
813018	PF3D7_0520200	XM_001351724.1	NA	NA	NA	NA		NA	27.9125	17.2994	1.6135	0.690192	0.416715	1	up	no
811573	PF3D7_1254200	XM_001350889.1	GO:0020002(host cell plasma membrane);GO:0020033(antigenic variation)	NA	NA	NA		NA	11.5891	7.16438	1.61761	0.69386	0.416762	1	up	no
8444972	PF3D7_1436400	XM_002585415.1	NA	NA	NA	NA		NA	1.62147	0.999929	1.62159	0.697407	0.417174	1	up	no
810827	PF3D7_1126900	XM_001347915.2	GO:0000398(mRNA splicing, via spliceosome);GO:0003723(RNA binding);GO:0005685(U1 snRNP);GO:0071013(catalytic step 2 spliceosome)	03040(Spliceosome)	K11098	NA	probable small nuclear ribonucleoprotein F [Carica papaya]	NA	145.514	188.801	0.770727	-0.375708	0.417192	1	down	no
811345	PF3D7_1230400	XM_001350663.3	GO:0004176(ATP-dependent peptidase activity);GO:0005739(mitochondrion);GO:0006986(response to unfolded protein);GO:0009408(response to heat);GO:0070011(peptidase activity, acting on L-amino acid peptides)	NA	NA	NA	hypothetical protein CBR_g24408 [Chara braunii]	NA	29.9023	18.5052	1.61589	0.692326	0.417223	1	up	no
811979	PF3D7_1441800	XM_001348535.2	GO:0003674(molecular_function);GO:0005575(cellular_component)	04144(Endocytosis)	K12198	NA	PREDICTED: charged multivesicular body protein 5-like [Lupinus angustifolius]	NA	7.8687	4.84072	1.62552	0.700904	0.41769	1	up	no
2655498	PF3D7_0820300	XM_001349286.1	GO:0020011(apicoplast)	NA	NA	NA		NA	25.1561	32.6212	0.771158	-0.374902	0.417754	1	down	no
811968	PF3D7_1440700	XM_001348524.1	NA	NA	NA	NA		NA	13.039	8.08805	1.61213	0.688964	0.418756	1	up	no
814523	PF3D7_0320900	XM_001351243.1	GO:0000786(nucleosome);GO:0003677(DNA binding);GO:0006333(chromatin assembly or disassembly)	NA	NA	NA	hypothetical protein CEUSTIGMA_g13064.t1 [Chlamydomonas eustigma]	NA	1109.91	1436.54	0.772628	-0.372155	0.419317	1	down	no
812858	PF3D7_0508600	XM_001351608.1	GO:0003676(nucleic acid binding);GO:0005634(nucleus);GO:0005737(cytoplasm);GO:0008270(zinc ion binding);GO:0051928(positive regulation of calcium ion transport)	NA	NA	NA	hypothetical protein DM860_006309 [Cuscuta australis]	NA	31.7439	41.1082	0.772204	-0.372946	0.420074	1	down	no
814393	PF3D7_0307600	XM_001351115.1	NA	NA	NA	NA		NA	6.879	4.26793	1.61179	0.688661	0.420197	1	up	no
812270	PF3D7_1472000	XM_001348826.1	GO:0000350(generation of catalytic spliceosome for second transesterification step);GO:0000384(first spliceosomal transesterification activity);GO:0000389(mRNA 3'-splice site recognition);GO:0000974(Prp19 complex);GO:0071012(catalytic step 1 spliceosome);GO:0071013(catalytic step 2 spliceosome);GO:0071014(post-mRNA release spliceosomal complex);GO:0071020(post-spliceosomal complex)	03040(Spliceosome)	K12870	NA	pre-mRNA-splicing factor ISY1 [Klebsormidium nitens]	NA	39.1295	50.6527	0.772506	-0.372382	0.420278	1	down	no
813882	PF3D7_1363000	XM_002809055.1	NA	NA	NA	NA		NA	3.65686	2.2695	1.61131	0.688233	0.420344	1	up	no
814050	PF3D7_1312800	XM_001349819.1	NA	NA	NA	NA		NA	0.47574	0.291286	1.63324	0.707737	0.421005	1	up	no
810466	PF3D7_1031500	XM_001347557.1	GO:0004004(ATP-dependent RNA helicase activity);GO:0010501(RNA secondary structure unwinding)	NA	NA	NA	DEAD-box ATP-dependent RNA helicase 52C-like [Dorcoceras hygrometricum]	NA	25.5437	33.0253	0.773458	-0.370606	0.421251	1	down	no
811719	PF3D7_1414000	XM_001348275.2	GO:0000502(proteasome complex);GO:0005634(nucleus);GO:0005737(cytoplasm);GO:0006511(ubiquitin-dependent protein catabolic process);GO:0008541(proteasome regulatory particle, lid subcomplex);GO:0043130(ubiquitin binding);GO:0043248(proteasome assembly);GO:0061133(endopeptidase activator activity);GO:0070628(proteasome binding)	03050(Proteasome)	K06691	NA	regulatory particle non-ATPase 13, partial [Arabidopsis lyrata]	NA	59.6696	37.1201	1.60747	0.684794	0.42176	1	up	no
811433	PF3D7_1239300	XM_001350751.1	NA	NA	NA	NA		NA	6.97105	9.08347	0.767444	-0.381866	0.422463	1	down	no
810691	PF3D7_1113600	XM_001347779.1	NA	NA	NA	NA		NA	31.7474	41.0094	0.774151	-0.369313	0.422748	1	down	no
810715	PF3D7_1116000	XM_001347803.2	GO:0003823(antigen binding);GO:0005515(protein binding);GO:0030260(entry into host cell);GO:1990225(rhoptry neck)	NA	NA	NA		NA	0.483632	0.294163	1.6441	0.717294	0.423485	1	up	no
811103	PF3D7_1205000	XM_001350423.2	GO:0003674(molecular_function);GO:0005575(cellular_component);GO:0005737(cytoplasm);GO:0016020(membrane)	NA	NA	NA		NA	1.17487	1.5316	0.767088	-0.382536	0.424435	1	down	no
810224	PF3D7_1006600	XM_001347315.1	GO:0005737(cytoplasm);GO:0008479(queuine tRNA-ribosyltransferase activity);GO:0008616(queuosine biosynthetic process)	NA	NA	NA	thioredoxin domain-containing protein 9 homolog [Ricinus communis]	NA	62.528	38.9744	1.60433	0.681975	0.424556	1	up	no
2655463	PF3D7_0827500	XM_002808836.1	GO:0000311(plastid large ribosomal subunit);GO:0003735(structural constituent of ribosome);GO:0006412(translation);GO:0020011(apicoplast)	03010(Ribosome)	K02888	NA	50S ribosomal protein L21, chloroplastic [Auxenochlorella protothecoides]	NA	4.91568	3.03705	1.61857	0.694722	0.425033	1	up	no
813444	PF3D7_0916700	XM_001352003.1	GO:0000184(nuclear-transcribed mRNA catabolic process, nonsense-mediated decay);GO:0003723(RNA binding);GO:0003729(mRNA binding);GO:0003743(translation initiation factor activity);GO:0005515(protein binding);GO:0005634(nucleus);GO:0005829(cytosol);GO:0006413(translational initiation);GO:0006446(regulation of translational initiation);GO:0009651(response to salt stress);GO:0016032(viral process);G…	03040(Spliceosome)	K12741	NA	UBP1-associated protein 2C-like isoform X1 [Sesamum indicum]	NA	223.403	287.791	0.776269	-0.365372	0.425344	1	down	no
2655363	PF3D7_0827600	XM_024473175.1	NA	NA	NA	NA		NA	8.25998	5.15329	1.60286	0.680644	0.425464	1	up	no
811093	PF3D7_1204100	XM_001350413.1	NA	NA	NA	NA		NA	2.44041	1.51775	1.60791	0.685191	0.425671	1	up	no
813014	PF3D7_0519800	XM_001351720.1	GO:0005634(nucleus)	NA	NA	NA		NA	123.847	159.445	0.776736	-0.364503	0.426148	1	down	no
811609	PF3D7_1402500	XM_001348164.1	GO:0003735(structural constituent of ribosome)	03010(Ribosome)	K02977	NA	ubiquitin-40S ribosomal protein S27a [Dendrobium catenatum]	NA	407.083	254.336	1.60057	0.678586	0.426276	1	up	no
811656	PF3D7_1407700	XM_001348211.1	NA	NA	NA	NA		NA	1.24277	1.62868	0.763053	-0.390144	0.426309	1	down	no
813225	PF3D7_0109000	XM_001350984.1	NA	NA	NA	NA		NA	4.50429	2.77118	1.6254	0.700797	0.426421	1	up	no
2655303	PF3D7_0809100	XM_001349398.1	GO:0020002(host cell plasma membrane);GO:0020013(modulation by symbiont of host erythrocyte aggregation);GO:0020030(infected host cell surface knob);GO:0020033(antigenic variation);GO:0020035(cytoadherence to microvasculature, mediated by symbiont protein);GO:0050839(cell adhesion molecule binding)	NA	NA	NA		NA	3.97564	5.12323	0.776002	-0.365867	0.426456	1	down	no
812617	PF3D7_0202100	XM_001349499.1	GO:0020011(apicoplast)	NA	NA	NA		NA	24.7559	31.8892	0.776309	-0.365297	0.426582	1	down	no
3885927	PF3D7_0611900	XM_961014.1	GO:0003674(molecular_function);GO:0005575(cellular_component);GO:0008150(biological_process)	NA	NA	NA	protein LSM12 homolog A-like [Physcomitrella patens]	NA	29.7712	18.5642	1.60369	0.681395	0.426678	1	up	no
2655401	PF3D7_0801900	XM_002808762.1	NA	NA	NA	NA		NA	6.41718	8.25553	0.777319	-0.363421	0.427281	1	down	no
810926	PF3D7_1136800	XM_001348014.2	NA	NA	NA	NA		NA	10.0074	6.23715	1.60449	0.682115	0.427474	1	up	no
3885913	PF3D7_0624100	XM_961130.2	NA	NA	NA	NA		NA	2.80888	1.72174	1.63142	0.706126	0.427503	1	up	no
814488	PF3D7_0317400	XM_001351208.1	GO:0006260(DNA replication)	NA	NA	NA		NA	3.04466	1.88227	1.61754	0.693804	0.427509	1	up	no
812296	PF3D7_1474600	XM_001348852.1	GO:0000407(phagophore assembly site);GO:0005783(endoplasmic reticulum);GO:0006887(exocytosis);GO:0007029(endoplasmic reticulum organization);GO:0007030(Golgi organization);GO:0010506(regulation of autophagy);GO:0016020(membrane)	NA	NA	NA	hypothetical protein COCSUDRAFT_64330 [Coccomyxa subellipsoidea C-169]	NA	59.968	77.1423	0.777369	-0.363328	0.42761	1	down	no
810171	PF3D7_1001000	XM_001347262.1	GO:0020011(apicoplast);GO:0020036(Maurer's cleft)	NA	NA	NA		NA	358.506	224.26	1.59862	0.676827	0.427652	1	up	no
812556	PF3D7_0415200	XM_001351423.1	NA	NA	NA	NA		NA	1.05703	0.657928	1.6066	0.684013	0.427703	1	up	no
811378	PF3D7_1233800	XM_001350696.2	NA	NA	NA	NA		NA	5.3098	3.26561	1.62597	0.701303	0.42892	1	up	no
812857	PF3D7_0508500	XM_001351607.1	GO:0005087(Ran guanyl-nucleotide exchange factor activity);GO:0005634(nucleus);GO:0006323(DNA packaging);GO:0020011(apicoplast)	04120(Ubiquitin mediated proteolysis)	K10615	EC:2.3.2.26	PREDICTED: ultraviolet-B receptor UVR8 isoform X2 [Capsicum annuum]	NA	5.30971	6.8222	0.778299	-0.361603	0.42925	1	down	no
811293	PF3D7_1225000	XM_001350611.2	NA	NA	NA	NA		NA	2.55657	1.59637	1.60149	0.679418	0.429254	1	up	no
812884	PF3D7_0506800	XM_001351590.1	GO:0000122(negative regulation of transcription by RNA polymerase II);GO:0003700(DNA binding transcription factor activity);GO:0005634(nucleus)	NA	NA	NA	hypothetical protein MARPO_0002s0219 [Marchantia polymorpha]	NA	20.6409	26.5099	0.778612	-0.361024	0.429782	1	down	no
810402	PF3D7_1025100	XM_001347493.1	GO:0004360(glutamine-fructose-6-phosphate transaminase (isomerizing) activity);GO:0006041(glucosamine metabolic process);GO:0020011(apicoplast)	00520(Amino sugar and nucleotide sugar metabolism);00250(Alanine, aspartate and glutamate metabolism)	K00820	EC:2.6.1.16	glutamine--fructose-6-phosphate aminotransferase [isomerizing] 2 [Cynara cardunculus var. scolymus]	NA	20.8328	26.7572	0.778587	-0.361069	0.429823	1	down	no
810294	PF3D7_1013900	XM_001347385.1	GO:0003743(translation initiation factor activity);GO:0005851(eukaryotic translation initiation factor 2B complex);GO:0006413(translational initiation)	03013(RNA transport)	K03680	NA	PREDICTED: translation initiation factor eIF-2B subunit delta-like isoform X1 [Cucumis melo]	NA	14.7657	18.9606	0.778756	-0.360756	0.430032	1	down	no
813921	PF3D7_1369500	XM_002809068.1	NA	NA	NA	NA		NA	19.4212	12.167	1.59622	0.674656	0.430055	1	up	no
811201	PF3D7_1215300	XM_001350521.2	GO:0005739(mitochondrion);GO:0006986(response to unfolded protein);GO:0009408(response to heat);GO:0051082(unfolded protein binding)	NA	NA	NA	chaperonin [Monoraphidium neglectum]	NA	689.506	432.164	1.59547	0.673985	0.430201	1	up	no
813750	PF3D7_1338800	XM_002809011.1	GO:0009986(cell surface)	NA	NA	NA		NA	3.35606	2.08373	1.61061	0.687603	0.430223	1	up	no
9221883	PF3D7_0706700	XM_002808719.1	GO:0000228(nuclear chromosome);GO:0000400(four-way junction DNA binding);GO:0000403(Y-form DNA binding);GO:0000404(heteroduplex DNA loop binding);GO:0000406(double-strand/single-strand DNA junction binding);GO:0000710(meiotic mismatch repair);GO:0003684(damaged DNA binding);GO:0006301(postreplication repair);GO:0006311(meiotic gene conversion);GO:0007131(reciprocal meiotic recombination);GO:00321…	03430(Mismatch repair)	K08735	NA	hypothetical protein SELMODRAFT_268576 [Selaginella moellendorffii]	NA	2.45156	1.52403	1.60861	0.68581	0.430481	1	up	no
2655304	PF3D7_0808700	XM_001349401.1	GO:0020002(host cell plasma membrane);GO:0020013(modulation by symbiont of host erythrocyte aggregation);GO:0020030(infected host cell surface knob);GO:0020033(antigenic variation);GO:0020035(cytoadherence to microvasculature, mediated by symbiont protein);GO:0050839(cell adhesion molecule binding)	NA	NA	NA		NA	0.706226	0.912231	0.774175	-0.369269	0.430571	1	down	no
813446	PF3D7_0917000	XM_001352005.1	NA	NA	NA	NA		NA	3.54632	2.21985	1.59755	0.67586	0.430938	1	up	no
813034	PF3D7_0521900	XM_024473436.1	NA	NA	NA	NA		NA	0.955837	0.595195	1.60592	0.683402	0.430944	1	up	no
811450	PF3D7_1241400	XM_001350766.1	NA	NA	NA	NA		NA	0.231547	0.303679	0.762473	-0.391242	0.431264	1	down	no
8445007	PF3D7_1115100	XM_002585382.1	NA	NA	NA	NA		NA	3.61114	4.67213	0.77291	-0.371627	0.431343	1	down	no
814564	PF3D7_0324900	XM_001351282.1	GO:0020002(host cell plasma membrane);GO:0020013(modulation by symbiont of host erythrocyte aggregation);GO:0020030(infected host cell surface knob);GO:0020033(antigenic variation);GO:0020035(cytoadherence to microvasculature, mediated by symbiont protein);GO:0046789(host cell surface receptor binding);GO:0050839(cell adhesion molecule binding)	NA	NA	NA		NA	5.5757	7.15311	0.779479	-0.359418	0.431536	1	down	no
814116	PF3D7_1325800	XM_001349960.1	NA	NA	NA	NA		NA	27.7194	17.3908	1.59391	0.672573	0.431566	1	up	no
810614	PF3D7_1105100	XM_001347702.1	GO:0000786(nucleosome);GO:0003677(DNA binding);GO:0051276(chromosome organization)	NA	NA	NA	histone H2B.4-like [Cynara cardunculus var. scolymus]	NA	912.051	1168.67	0.780418	-0.35768	0.43208	1	down	no
813816	PF3D7_1350700	XM_002809031.1	GO:0020011(apicoplast)	NA	NA	NA	peptide deformylase [Chlorella sorokiniana]	NA	14.6259	9.17046	1.5949	0.673464	0.432206	1	up	no
811270	PF3D7_1222700	XM_001350588.1	GO:0019898(extrinsic component of membrane);GO:0033644(host cell membrane);GO:0070258(inner membrane pellicle complex)	NA	NA	NA		NA	3.64897	2.23227	1.63465	0.70898	0.432366	1	up	no
810223	PF3D7_1006500	XM_001347314.1	NA	NA	NA	NA		NA	6.95961	4.34369	1.60223	0.680086	0.432584	1	up	no
813110	PF3D7_0529800	XM_001351815.1	NA	NA	NA	NA		NA	3.02025	1.89288	1.59558	0.674083	0.433376	1	up	no
3885731	PF3D7_0629100	XM_961180.1	GO:0005737(cytoplasm)	00760(Nicotinate and nicotinamide metabolism)	K00763	EC:6.3.4.21	hypothetical protein AALP_AA7G245800 [Arabis alpina]	NA	14.008	8.79732	1.5923	0.671112	0.434662	1	up	no
810212	PF3D7_1005100	XM_001347303.1	GO:0000462(maturation of SSU-rRNA from tricistronic rRNA transcript (SSU-rRNA, 5.8S rRNA, LSU-rRNA));GO:0005730(nucleolus);GO:0019843(rRNA binding);GO:0032040(small-subunit processome);GO:0034511(U3 snoRNA binding)	NA	NA	NA	hypothetical protein AXG93_1593s1010 [Marchantia polymorpha subsp. ruderalis]	NA	6.1639	3.87685	1.58993	0.66896	0.436945	1	up	no
813986	PF3D7_1318100	XM_001349881.1	GO:0009055(electron transfer activity);GO:0020011(apicoplast);GO:0055114(oxidation-reduction process)	00195(Photosynthesis)	K02639	NA	ferredoxin chloroplastic-like [Trifolium pratense]	NA	20.4202	12.8204	1.59279	0.671553	0.437551	1	up	no
814219	PF3D7_1348400	XM_001350161.1	NA	NA	NA	NA		NA	1.99282	1.25358	1.58971	0.668763	0.437566	1	up	no
810164	PF3D7_1000500	XM_024473271.1	GO:0020002(host cell plasma membrane);GO:0020033(antigenic variation)	NA	NA	NA		NA	1.83763	1.13635	1.61714	0.693441	0.437823	1	up	no
811478	PF3D7_1244400	XM_001350794.1	GO:0020011(apicoplast)	NA	NA	NA		NA	12.711	8.0096	1.58696	0.66627	0.438012	1	up	no
810434	PF3D7_1028300	XM_001347525.1	GO:0006364(rRNA processing);GO:0042254(ribosome biogenesis)	NA	NA	NA		NA	35.7913	22.5439	1.58763	0.666875	0.438099	1	up	no
3885729	PF3D7_0628900	XM_961178.3	NA	NA	NA	NA		NA	3.0592	1.92541	1.58886	0.667992	0.438582	1	up	no
3885724	PF3D7_0628300	XM_961173.2	GO:0004307(ethanolaminephosphotransferase activity);GO:0005783(endoplasmic reticulum);GO:0006629(lipid metabolic process)	00564(Glycerophospholipid metabolism);00565(Ether lipid metabolism);00440(Phosphonate and phosphinate metabolism)	K00993	EC:2.7.8.1	hypothetical protein VOLCADRAFT_60754 [Volvox carteri f. nagariensis]	NA	90.4831	57.0698	1.58548	0.664922	0.438597	1	up	no
2655243	PF3D7_0811900	XM_002808794.1	GO:0020011(apicoplast)	NA	NA	NA		NA	6.39318	4.02846	1.587	0.666305	0.439109	1	up	no
811082	PF3D7_1202900	XM_001350402.1	GO:0001819(positive regulation of cytokine production);GO:0005634(nucleus);GO:0005694(chromosome);GO:0005829(cytosol);GO:0006355(regulation of transcription, DNA-templated);GO:0008301(DNA binding, bending)	NA	NA	NA	Domain of unknown function DUF1747 [Ostreococcus tauri]	NA	1024.22	1305.24	0.784701	-0.349785	0.439162	1	down	no
811137	PF3D7_1208400	XM_001350457.1	GO:0003333(amino acid transmembrane transport);GO:0015171(amino acid transmembrane transporter activity)	NA	NA	NA		NA	0.442101	0.57178	0.773201	-0.371084	0.439898	1	down	no
813560	PF3D7_0928500	XM_024473206.1	NA	NA	NA	NA		NA	22.74	29.0436	0.78296	-0.352989	0.440091	1	down	no
811558	PF3D7_1252800	XM_001350874.1	NA	NA	NA	NA		NA	26.7641	16.8959	1.58405	0.663621	0.440473	1	up	no
811041	PF3D7_1149200	XM_001348129.1	GO:0030507(spectrin binding)	NA	NA	NA	PREDICTED: chaperone protein dnaJ 10-like [Daucus carota subsp. sativus]	NA	5.10228	6.50372	0.784517	-0.350124	0.44134	1	down	no
2655088	PF3D7_0726300	XM_001349125.1	GO:0003684(damaged DNA binding);GO:0005524(ATP binding);GO:0006260(DNA replication);GO:0006298(mismatch repair)	03430(Mismatch repair)	K10858	NA	DNA mismatch repair protein PMS1 isoform X2 [Cucurbita pepo subsp. pepo]	NA	0.810831	0.50433	1.60774	0.685033	0.441379	1	up	no
812176	PF3D7_1462400	XM_001348732.1	NA	NA	NA	NA		NA	13.6329	17.3461	0.785935	-0.347518	0.441392	1	down	no
814372	PF3D7_0305400	XM_001351094.1	NA	NA	NA	NA		NA	2.6901	3.52591	0.76295	-0.390339	0.441399	1	down	no
9221806	PF3D7_0419900	XM_002808618.2	GO:0004430(1-phosphatidylinositol 4-kinase activity);GO:0005886(plasma membrane)	00562(Inositol phosphate metabolism);04070(Phosphatidylinositol signaling system)	K00888	EC:2.7.1.67	hypothetical protein DM860_012792 [Cuscuta australis]	NA	20.6286	26.2326	0.786371	-0.346718	0.441931	1	down	no
814367	PF3D7_0304900	XM_001351089.1	NA	NA	NA	NA		NA	30.1153	38.3267	0.785752	-0.347853	0.443064	1	down	no
2655148	PF3D7_0723300	XM_001349098.1	NA	NA	NA	NA		NA	5.20761	3.28885	1.58342	0.66304	0.444346	1	up	no
811087	PF3D7_1203400	XM_001350407.1	NA	NA	NA	NA		NA	4.48694	2.83721	1.58146	0.661259	0.444548	1	up	no
812728	PF3D7_0214100	XM_001349610.2	GO:0006888(ER to Golgi vesicle-mediated transport);GO:0020036(Maurer's cleft);GO:0030127(COPII vesicle coat);GO:0030134(COPII-coated ER to Golgi transport vesicle);GO:0030430(host cell cytoplasm);GO:0044053(translocation of peptides or proteins into host cell cytoplasm)	04141(Protein processing in endoplasmic reticulum)	K14005	NA	protein transport protein SEC31, partial [Klebsormidium nitens]	NA	126.037	159.918	0.788136	-0.343484	0.444813	1	down	no
3885922	PF3D7_0610600	XM_024473107.1	GO:0006468(protein phosphorylation);GO:0009931(calcium-dependent protein serine/threonine kinase activity)	04626(Plant-pathogen interaction)	K13412	EC:2.7.11.1	hypothetical protein TanjilG_00290 [Lupinus angustifolius]	NA	44.0609	27.9198	1.57812	0.658209	0.44483	1	up	no
811467	PF3D7_1243100	XM_001350783.1	GO:0000398(mRNA splicing, via spliceosome);GO:0003723(RNA binding);GO:0046540(U4/U6 x U5 tri-snRNP complex)	03040(Spliceosome)	K12848	NA	hypothetical protein COCSUDRAFT_61191 [Coccomyxa subellipsoidea C-169]	NA	80.2623	101.849	0.788054	-0.343633	0.445393	1	down	no
814200	PF3D7_1342600	XM_001350111.1	GO:0003774(motor activity);GO:0003779(actin binding);GO:0005515(protein binding);GO:0005524(ATP binding);GO:0005886(plasma membrane);GO:0016459(myosin complex);GO:0020039(pellicle);GO:0070258(inner membrane pellicle complex)	NA	NA	NA	myosin-17 [Morus notabilis]	NA	20.6788	13.1083	1.57753	0.657667	0.445978	1	up	no
810287	PF3D7_1013200	XM_001347378.1	NA	NA	NA	NA		NA	24.6655	15.6429	1.57678	0.65698	0.446032	1	up	no
3885772	PF3D7_0630700	XM_961196.1	GO:0004477(methenyltetrahydrofolate cyclohydrolase activity);GO:0004488(methylenetetrahydrofolate dehydrogenase (NADP+) activity);GO:0005829(cytosol);GO:0006730(one-carbon metabolic process)	NA	NA	NA		NA	2.00491	1.26005	1.59113	0.670052	0.446063	1	up	no
812079	PF3D7_1452200	XM_001348635.1	GO:0005759(mitochondrial matrix);GO:0016226(iron-sulfur cluster assembly)	NA	NA	NA		NA	1.4029	0.872371	1.60815	0.685398	0.446584	1	up	no
813716	PF3D7_1330400.1	XM_001350001.1	GO:0005046(KDEL sequence binding);GO:0005783(endoplasmic reticulum);GO:0006886(intracellular protein transport)	NA	NA	NA	putative ER lumen protein-retaining receptor C28H8.4 [Cucurbita pepo subsp. pepo]	NA	63.5812	80.5779	0.789065	-0.341784	0.447047	1	down	no
9221913	PF3D7_0725600	XR_002273081.2	NA	NA	NA	NA	hypothetical protein CR513_07769, partial [Mucuna pruriens]	NA	97.0811	122.912	0.789841	-0.340366	0.447789	1	down	no
813773	PF3D7_1343400	XM_024473233.1	GO:0003678(DNA helicase activity)	NA	NA	NA	DNA repair protein RAD5B isoform A [Glycine soja]	NA	2.60128	3.29925	0.788446	-0.342916	0.448553	1	down	no
3885859	PF3D7_0622900	XM_961118.2	GO:0003677(DNA binding);GO:0005634(nucleus);GO:0006355(regulation of transcription, DNA-templated)	NA	NA	NA		NA	28.3433	35.859	0.790411	-0.339324	0.448805	1	down	no
811828	PF3D7_1426700	XM_001348384.1	GO:0008964(phosphoenolpyruvate carboxylase activity);GO:0015977(carbon fixation)	00620(Pyruvate metabolism);00710(Carbon fixation in photosynthetic organisms)	K01595	EC:4.1.1.31	PREDICTED: phosphoenolpyruvate carboxylase 2 [Tarenaya hassleriana]	NA	18.4752	23.3806	0.790192	-0.339724	0.448832	1	down	no
2655227	PF3D7_0826600	XM_001349223.1	GO:0005484(SNAP receptor activity);GO:0005515(protein binding);GO:0006886(intracellular protein transport);GO:0031201(SNARE complex);GO:0031338(regulation of vesicle fusion)	NA	NA	NA		NA	6.35729	4.00221	1.58845	0.667617	0.449132	1	up	no
813705	PF3D7_1327200	XM_001349989.1	GO:0004526(ribonuclease P activity);GO:0030677(ribonuclease P complex)	NA	NA	NA		NA	33.2477	21.1436	1.57247	0.653034	0.450428	1	up	no
9221885	PF3D7_0707300	XM_002808721.1	GO:0005783(endoplasmic reticulum);GO:0005794(Golgi apparatus);GO:0020003(symbiont-containing vacuole);GO:0020008(rhoptry);GO:0031225(anchored component of membrane);GO:0045121(membrane raft)	NA	NA	NA		NA	1.46357	1.86785	0.783556	-0.351893	0.450524	1	down	no
2654979	PF3D7_0703200	XM_001348929.1	NA	NA	NA	NA		NA	9.58637	6.10351	1.57063	0.651344	0.451745	1	up	no
811480	PF3D7_1244600	XM_001350796.1	GO:0003677(DNA binding);GO:0005096(GTPase activator activity)	04144(Endocytosis)	K12492	NA	putative GTPase-activating protein [Handroanthus impetiginosus]	NA	16.9244	21.3962	0.791003	-0.338244	0.452191	1	down	no
814489	PF3D7_0317500	XM_001351209.1	GO:0003777(microtubule motor activity);GO:0005871(kinesin complex)	NA	NA	NA	kinesin-like protein KIN-5A [Phalaenopsis equestris]	NA	5.41128	3.44532	1.57062	0.651331	0.45303	1	up	no
814421	PF3D7_0310600.1	XM_001351143.1	NA	NA	NA	NA		NA	110.134	70.2249	1.5683	0.649206	0.453177	1	up	no
812358	PF3D7_0408300	XM_001351361.1	GO:0005622(intracellular);GO:0008270(zinc ion binding)	NA	NA	NA		NA	134.284	169.318	0.793085	-0.334453	0.453247	1	down	no
810375	PF3D7_1022500	XM_001347466.1	GO:0004108(citrate (Si)-synthase activity);GO:0005739(mitochondrion);GO:0005759(mitochondrial matrix);GO:0006099(tricarboxylic acid cycle);GO:0006101(citrate metabolic process)	00020(Citrate cycle (TCA cycle));00630(Glyoxylate and dicarboxylate metabolism)	K01647	EC:2.3.3.1	citrate synthase 1 [Pyrus calleryana]	NA	2.64064	3.35107	0.788001	-0.343731	0.453262	1	down	no
813159	PF3D7_0102200	XM_001350918.1	GO:0030507(spectrin binding)	04141(Protein processing in endoplasmic reticulum)	K09517	NA	chaperone protein dnaJ 10-like [Olea europaea var. sylvestris]	NA	35.0125	44.1404	0.793208	-0.334229	0.45344	1	down	no
811177	PF3D7_1212500	XM_001350497.1	GO:0030176(integral component of endoplasmic reticulum membrane);GO:0043136(glycerol-3-phosphatase activity)	NA	NA	NA	uncharacterized acyltransferase C1718.04-like [Quercus suber]	NA	22.1456	27.9298	0.792903	-0.334784	0.453572	1	down	no
8445008	PF3D7_1146900	XM_002585398.1	GO:0005783(endoplasmic reticulum);GO:0006886(intracellular protein transport);GO:0016021(integral component of membrane);GO:0016192(vesicle-mediated transport);GO:0017137(Rab GTPase binding)	NA	NA	NA		NA	8.55018	10.8579	0.787458	-0.344725	0.453601	1	down	no
813710	PF3D7_1329900	XM_002808999.1	NA	NA	NA	NA		NA	1.42111	0.895507	1.58694	0.666245	0.454068	1	up	no
812428	PF3D7_0424400	XM_001351511.1	GO:0020003(symbiont-containing vacuole);GO:0020036(Maurer's cleft);GO:0044164(host cell cytosol);GO:0044228(host cell surface)	NA	NA	NA		NA	0.306281	0.391086	0.783155	-0.35263	0.454194	1	down	no
813943	PF3D7_1311200	XM_001349804.1	GO:0000166(nucleotide binding);GO:0005634(nucleus);GO:0008380(RNA splicing);GO:0080008(Cul4-RING E3 ubiquitin ligase complex)	NA	NA	NA	Suppressor of mec-8 and unc-52 protein homolog 1 [Zea mays]	NA	4.95559	3.14864	1.57388	0.654328	0.454705	1	up	no
2655460	PF3D7_0828200	XM_001349208.1	GO:0004823(leucine-tRNA ligase activity);GO:0006412(translation);GO:0006429(leucyl-tRNA aminoacylation);GO:0020011(apicoplast)	00970(Aminoacyl-tRNA biosynthesis)	K01869	EC:6.1.1.4	tRNA synthetase class I (I, L, M and V) family protein [Arabidopsis thaliana]	NA	32.8588	20.9848	1.56584	0.646932	0.454886	1	up	no
2655470	PF3D7_0826300	XM_001349226.1	GO:0006351(transcription, DNA-templated);GO:0042800(histone methyltransferase activity (H3-K4 specific));GO:0044212(transcription regulatory region DNA binding);GO:0048188(Set1C/COMPASS complex);GO:0051568(histone H3-K4 methylation)	NA	NA	NA		NA	21.4968	13.7164	1.56723	0.64822	0.454918	1	up	no
811429	PF3D7_1238900	XM_001350747.1	GO:0004683(calmodulin-dependent protein kinase activity);GO:0005509(calcium ion binding);GO:0005516(calmodulin binding);GO:0006468(protein phosphorylation);GO:0016020(membrane)	04626(Plant-pathogen interaction)	K13412	EC:2.7.11.1	hypothetical protein MARPO_0029s0151 [Marchantia polymorpha]	NA	18.759	23.6446	0.793375	-0.333925	0.45495	1	down	no
813229	PF3D7_0109400	XM_001350988.1	NA	NA	NA	NA		NA	139.274	88.9488	1.56577	0.646874	0.455251	1	up	no
3885963	PF3D7_0603000	XM_960927.1	NA	NA	NA	NA		NA	14.0986	8.99518	1.56736	0.648332	0.455866	1	up	no
812071	PF3D7_1451400	XM_001348627.1	GO:0006355(regulation of transcription, DNA-templated);GO:0017136(NAD-dependent histone deacetylase activity)	NA	NA	NA	NAD-dependent protein deacetylase SRT1 [Ananas comosus]	NA	4.73373	5.95797	0.794521	-0.331842	0.457622	1	down	no
814145	PF3D7_1332500	XM_001350020.1	GO:0035241(protein-arginine omega-N monomethyltransferase activity)	NA	NA	NA		NA	118.247	148.608	0.795694	-0.329714	0.457794	1	down	no
810834	PF3D7_1127600	XM_001347922.2	GO:0003674(molecular_function);GO:0005575(cellular_component)	NA	NA	NA	random slug protein 5-like isoform X3 [Dendrobium catenatum]	NA	97.5824	62.4612	1.56229	0.643661	0.458064	1	up	no
813253	PF3D7_0112000	XM_024473112.1	GO:0004536(deoxyribonuclease activity);GO:0006308(DNA catabolic process)	NA	NA	NA	putative deoxyribonuclease TATDN1 [Dendrobium catenatum]	NA	7.3632	4.69955	1.56679	0.64781	0.45916	1	up	no
812753	PF3D7_0216700.1	XM_001349635.1;XM_024473268.1	GO:0003674(molecular_function);GO:0005575(cellular_component);GO:0005575(cellular_component)	NA	NA	NA		NA	1.54699	1.9512	0.79284	-0.334899	0.459954	1	down	no
814101	PF3D7_1323200	XM_001349936.1	GO:0000221(vacuolar proton-transporting V-type ATPase, V1 domain);GO:0007035(vacuolar acidification);GO:0020020(food vacuole)	NA	NA	NA		NA	262.824	329.67	0.797233	-0.326927	0.460265	1	down	no
811268	PF3D7_1222500	XM_001350586.1	GO:0005524(ATP binding);GO:0005634(nucleus);GO:0005737(cytoplasm);GO:0005829(cytosol);GO:0017178(diphthine-ammonia ligase activity);GO:0017183(peptidyl-diphthamide biosynthetic process from peptidyl-histidine);GO:2000765(regulation of cytoplasmic translation)	NA	NA	NA	hypothetical protein EUGRSUZ_B021512, partial [Eucalyptus grandis]	NA	36.0001	45.1761	0.796883	-0.327559	0.460513	1	down	no
811451	PF3D7_1241500	XM_001350767.1	NA	NA	NA	NA		NA	17.4905	11.2065	1.56075	0.642238	0.46075	1	up	no
813533	PF3D7_0925800	XM_001352092.1	GO:0005829(cytosol)	NA	NA	NA		NA	11.2356	7.20541	1.55932	0.64092	0.460832	1	up	no
813077	PF3D7_0526200.1	XM_002808668.3;XM_024473441.1	GO:0043087(regulation of GTPase activity);GO:0043087(regulation of GTPase activity)	04144(Endocytosis);04144(Endocytosis)	K12486	NA	hypothetical protein CBR_g23026 [Chara braunii]	NA	25.2568	16.1915	1.55987	0.64143	0.460924	1	up	no
810472	PF3D7_1032300	XM_001347563.1	NA	NA	NA	NA		NA	3.37464	2.15957	1.56264	0.643988	0.46111	1	up	no
811882	PF3D7_1432000	XM_001348438.1	GO:0005484(SNAP receptor activity);GO:0005886(plasma membrane);GO:0006886(intracellular protein transport);GO:0031201(SNARE complex);GO:0031338(regulation of vesicle fusion)	NA	NA	NA		NA	4.65437	2.97315	1.56547	0.646595	0.461136	1	up	no
811663	PF3D7_1408400	XM_001348218.1	GO:0003678(DNA helicase activity)	NA	NA	NA	hypothetical protein ARALYDRAFT_477264 [Arabidopsis lyrata subsp. lyrata]	NA	9.96552	6.38756	1.56014	0.64168	0.461386	1	up	no
811969	PF3D7_1440800	XM_001348525.2	NA	NA	NA	NA		NA	10.7892	6.91023	1.56134	0.642789	0.461509	1	up	no
813529	PF3D7_0925400	XM_001352088.1	GO:0004721(phosphoprotein phosphatase activity);GO:0005634(nucleus);GO:0046872(metal ion binding);GO:2000765(regulation of cytoplasmic translation)	03015(mRNA surveillance pathway);04136(Autophagy - other eukaryotes)	K04382	EC:3.1.3.16	hypothetical protein CEUSTIGMA_g8806.t1 [Chlamydomonas eustigma]	NA	7.35145	4.69766	1.56492	0.646087	0.461708	1	up	no
812452	PF3D7_0422900	XM_001351496.1	NA	NA	NA	NA		NA	1.68852	2.15282	0.78433	-0.350468	0.461825	1	down	no
813430	PF3D7_0915300	XM_001351989.1	NA	NA	NA	NA		NA	8.09737	5.18536	1.56158	0.643008	0.461926	1	up	no
812555	PF3D7_0415500	XM_001351427.1	GO:0000339(RNA cap binding);GO:0005846(nuclear cap binding complex);GO:0006397(mRNA processing)	03040(Spliceosome);03013(RNA transport);03015(mRNA surveillance pathway)	K12883	NA	hypothetical protein GOBAR_DD17110 [Gossypium barbadense]	NA	65.1171	81.5971	0.798032	-0.325481	0.462283	1	down	no
812866	PF3D7_0501800	XM_001351541.1	GO:0000070(mitotic sister chromatid segregation);GO:0000417(HIR complex);GO:0003682(chromatin binding);GO:0005634(nucleus);GO:0005829(cytosol);GO:0030466(chromatin silencing at silent mating-type cassette);GO:0034728(nucleosome organization);GO:0070868(heterochromatin organization involved in chromatin silencing);GO:1990141(chromatin silencing at centromere outer repeat region)	NA	NA	NA	protein HIRA isoform X1 [Panicum miliaceum]	NA	35.2988	22.6712	1.55699	0.638759	0.46251	1	up	no
2654955	PF3D7_0719400	XM_001349059.1	NA	NA	NA	NA		NA	4.228	2.71255	1.55868	0.640326	0.462663	1	up	no
810988	PF3D7_1143200	XM_001348076.1	GO:0005737(cytoplasm)	NA	NA	NA	Chaperone protein dnaJ 50 [Capsicum annuum]	NA	4.50902	5.68668	0.792909	-0.334773	0.463318	1	down	no
810661	PF3D7_1110500	XM_001347749.1	GO:0030117(membrane coat);GO:0042147(retrograde transport, endosome to Golgi)	04144(Endocytosis)	K18468	NA	VPS35B VPS35 homolog B [Klebsormidium nitens]	NA	24.3401	15.6425	1.55602	0.63786	0.46354	1	up	no
2655028	PF3D7_0727600	XM_024473144.1	NA	NA	NA	NA		NA	1.43039	0.910269	1.57139	0.652043	0.464403	1	up	no
3885809	PF3D7_0614900	XM_961042.1	NA	NA	NA	NA		NA	0.859859	0.542094	1.58618	0.665557	0.465295	1	up	no
4794199	PF3D7_0800100	XM_001349478.1	GO:0020002(host cell plasma membrane);GO:0020013(modulation by symbiont of host erythrocyte aggregation);GO:0020030(infected host cell surface knob);GO:0020033(antigenic variation);GO:0020035(cytoadherence to microvasculature, mediated by symbiont protein);GO:0050839(cell adhesion molecule binding)	NA	NA	NA		NA	21.9736	27.4466	0.800592	-0.320861	0.465819	1	down	no
812037	PF3D7_1447900	XM_001348593.1	GO:0005773(vacuole);GO:0006855(drug transmembrane transport);GO:0042626(ATPase activity, coupled to transmembrane movement of substances);GO:0046872(metal ion binding);GO:0046873(metal ion transmembrane transporter activity)	02010(ABC transporters)	K05663	NA	ABC transporter B family member 25, mitochondrial [Selaginella moellendorffii]	NA	124.794	80.4034	1.5521	0.634223	0.466284	1	up	no
2655137	PF3D7_0722700	XM_001349092.1	NA	NA	NA	NA		NA	26.6464	33.3665	0.798597	-0.32446	0.467018	1	down	no
811511	PF3D7_1247900	XM_001350827.1	GO:0005730(nucleolus);GO:0006364(rRNA processing);GO:0032040(small-subunit processome);GO:0042274(ribosomal small subunit biogenesis)	NA	NA	NA	probable U3 small nucleolar RNA-associated protein 11 [Phalaenopsis equestris]	NA	51.1882	63.9247	0.800757	-0.320563	0.467019	1	down	no
9221864	PF3D7_0531800	XR_002273103.1	NA	NA	NA	NA		NA	7.56015	9.73847	0.776318	-0.365281	0.467486	1	down	no
814185	PF3D7_1339900	XM_001350088.1	GO:0005524(ATP binding);GO:0005887(integral component of plasma membrane);GO:0006810(transport);GO:0042626(ATPase activity, coupled to transmembrane movement of substances);GO:0043190(ATP-binding cassette (ABC) transporter complex)	02010(ABC transporters)	K05666	NA	putative ABC transporter ATP-binding protein HI1051 family, partial [Cajanus cajan]	NA	4.79108	3.08378	1.55364	0.635652	0.467725	1	up	no
2655354	PF3D7_0802200	XM_001349456.1	GO:0004601(peroxidase activity);GO:0005829(cytosol);GO:0006979(response to oxidative stress);GO:0016209(antioxidant activity)	00940(Phenylpropanoid biosynthesis)	K11188	EC:1.11.1.7;EC:1.11.1.15	peroxiredoxin-6-like [Physcomitrella patens]	NA	561.185	361.967	1.55038	0.632619	0.467761	1	up	no
36312566	PF3D7_1344400	XM_024473235.1	NA	NA	NA	NA		NA	4.34387	2.78442	1.56006	0.641603	0.467763	1	up	no
811030	PF3D7_1147900	XM_001348118.1	NA	NA	NA	NA		NA	29.6539	37.0062	0.801321	-0.319547	0.468168	1	down	no
811723	PF3D7_1414400	XM_001348279.1	GO:0005515(protein binding);GO:0005634(nucleus);GO:0005737(cytoplasm);GO:0006470(protein dephosphorylation);GO:0020036(Maurer's cleft)	03015(mRNA surveillance pathway)	K06269	EC:3.1.3.16	predicted protein [Hordeum vulgare subsp. vulgare]	NA	177.783	114.784	1.54885	0.631199	0.46935	1	up	no
812224	PF3D7_1467400	XM_001348780.1	GO:0020011(apicoplast)	NA	NA	NA		NA	12.0517	7.76133	1.55279	0.634864	0.469374	1	up	no
2655392	PF3D7_0818600	XM_024473167.1	GO:0005783(endoplasmic reticulum);GO:0008150(biological_process);GO:0016021(integral component of membrane);GO:0016788(hydrolase activity, acting on ester bonds)	NA	NA	NA	protein bem46-like isoform X2 [Hevea brasiliensis]	NA	3.28421	4.13348	0.794539	-0.33181	0.469433	1	down	no
810626	PF3D7_1106300	XM_024473307.1	GO:0020011(apicoplast)	03008(Ribosome biogenesis in eukaryotes);03018(RNA degradation)	K12618	EC:3.1.13.-	5'-3' exoribonuclease 4-like isoform X1 [Medicago truncatula]	NA	29.0182	18.7334	1.54901	0.631345	0.469761	1	up	no
3885920	PF3D7_0610400	XM_961000.1	GO:0000786(nucleosome);GO:0003677(DNA binding);GO:0006333(chromatin assembly or disassembly);GO:0051276(chromosome organization)	NA	NA	NA	histone H3 [Selaginella moellendorffii]	NA	95.5712	61.6742	1.54961	0.631909	0.470084	1	up	no
810351	PF3D7_1019900	XM_001347442.1	GO:0005515(protein binding);GO:0005829(cytosol);GO:0016020(membrane);GO:0020011(apicoplast);GO:0031410(cytoplasmic vesicle);GO:0042493(response to drug)	04136(Autophagy - other eukaryotes)	K08341	NA	Autophagy protein Atg8 ubiquitin-like protein [Corchorus capsularis]	NA	13.105	8.37321	1.56511	0.646261	0.470532	1	up	no
811508	PF3D7_1247500	XM_001350824.1	GO:0004674(protein serine/threonine kinase activity);GO:0004693(cyclin-dependent protein serine/threonine kinase activity);GO:0006468(protein phosphorylation);GO:0030140(trans-Golgi network transport vesicle)	NA	NA	NA	probable serine/threonine-protein kinase DDB_G0276461 [Asparagus officinalis]	NA	0.981881	0.624524	1.57221	0.652791	0.470553	1	up	no
3885700	PF3D7_0628000	XM_961170.1	GO:0003874(6-pyruvoyltetrahydropterin synthase activity);GO:0006729(tetrahydrobiopterin biosynthetic process)	NA	NA	NA		NA	23.8614	15.3954	1.54991	0.632183	0.471292	1	up	no
810906	PF3D7_1134800	XM_001347994.1	GO:0005737(cytoplasm);GO:0006890(retrograde vesicle-mediated transport, Golgi to ER)	NA	NA	NA	Coatomer subunit delta-2 [Tetrabaena socialis]	NA	39.8611	49.5997	0.803656	-0.31535	0.471347	1	down	no
2655294	PF3D7_0810800	XM_001349382.1	GO:0004156(dihydropteroate synthase activity);GO:0006761(dihydrofolate biosynthetic process)	00790(Folate biosynthesis)	K13941	EC:2.7.6.3;EC:2.5.1.15	folate synthesis bifunctional protein, mitochondrial [Lactuca sativa]	NA	105.338	68.1223	1.54631	0.628829	0.471392	1	up	no
812494	PF3D7_0419100	XM_001351463.1	NA	NA	NA	NA		NA	12.271	7.9113	1.55107	0.633261	0.472114	1	up	no
811471	PF3D7_1243600	XM_001350787.1	GO:0003743(translation initiation factor activity);GO:0006413(translational initiation)	03013(RNA transport)	K03113	NA	PREDICTED: protein translation factor SUI1 homolog 2 [Populus euphratica]	NA	987.45	1226.74	0.804939	-0.313048	0.472918	1	down	no
9221939	PF3D7_0425800	XM_002808849.1	GO:0020002(host cell plasma membrane);GO:0020013(modulation by symbiont of host erythrocyte aggregation);GO:0020030(infected host cell surface knob);GO:0020033(antigenic variation);GO:0020035(cytoadherence to microvasculature, mediated by symbiont protein);GO:0050839(cell adhesion molecule binding)	NA	NA	NA		NA	1.17509	0.758615	1.54899	0.631327	0.47389	1	up	no
812104	PF3D7_1454900	XM_001348660.1	NA	NA	NA	NA		NA	3.94037	2.49815	1.57732	0.657473	0.474037	1	up	no
2655341	PF3D7_0820100	XM_002808818.1	NA	NA	NA	NA		NA	5.08538	3.27679	1.55194	0.63407	0.474112	1	up	no
3885780	PF3D7_0606000	XM_960957.1	NA	NA	NA	NA		NA	76.9875	95.5579	0.805664	-0.311751	0.474186	1	down	no
813101	PF3D7_0528800	XM_001351806.3	GO:0005525(GTP binding);GO:0005622(intracellular)	NA	NA	NA		NA	20.574	13.3198	1.54462	0.627249	0.474204	1	up	no
811627	PF3D7_1404800	XM_001348182.2	GO:0043657(host cell)	NA	NA	NA		NA	96.5048	119.689	0.806297	-0.310617	0.475196	1	down	no
814530	PF3D7_0321600	XM_001351250.1	GO:0004004(ATP-dependent RNA helicase activity);GO:0006364(rRNA processing);GO:0010501(RNA secondary structure unwinding)	03040(Spliceosome)	K12823	EC:3.6.4.13	PREDICTED: DEAD-box ATP-dependent RNA helicase 20 [Vitis vinifera]	NA	27.9228	18.1145	1.54146	0.624302	0.476326	1	up	no
810302	PF3D7_1014700	XM_001347393.1	GO:0009987(cellular process)	NA	NA	NA	prohibitin [Chlamydomonas reinhardtii]	NA	249.516	161.956	1.54064	0.623527	0.476327	1	up	no
813841	PF3D7_1356900	XM_001350244.1	GO:0004693(cyclin-dependent protein serine/threonine kinase activity);GO:0005634(nucleus);GO:0006468(protein phosphorylation);GO:0007049(cell cycle)	NA	NA	NA	PREDICTED: cell division control protein 2 homolog A-like isoform X1 [Tarenaya hassleriana]	NA	7.03248	4.53581	1.55043	0.632671	0.476365	1	up	no
810488	PF3D7_1034000	XM_001347579.2	GO:0000149(SNARE binding);GO:0005829(cytosol);GO:0006886(intracellular protein transport);GO:0006904(vesicle docking involved in exocytosis)	NA	NA	NA	SEC1 family transport protein SLY1-like [Quercus suber]	NA	10.3113	12.7879	0.806331	-0.310555	0.47696	1	down	no
811560	PF3D7_1253000	XM_001350876.2	GO:0006457(protein folding);GO:0030430(host cell cytoplasm);GO:0051082(unfolded protein binding)	04141(Protein processing in endoplasmic reticulum)	K09517	NA	chaperone protein dnaJ 10-like isoform X1 [Panicum hallii]	NA	30.6186	37.932	0.807195	-0.309011	0.477493	1	down	no
813099	PF3D7_0528600	XM_002808670.1	NA	NA	NA	NA		NA	14.3042	17.7771	0.804642	-0.313581	0.477912	1	down	no
8444948	PF3D7_1455900	XM_002585425.1	GO:0003865(3-oxo-5-alpha-steroid 4-dehydrogenase activity);GO:0005737(cytoplasm);GO:0005783(endoplasmic reticulum);GO:0005789(endoplasmic reticulum membrane);GO:0006486(protein glycosylation);GO:0006488(dolichol-linked oligosaccharide biosynthetic process);GO:0006629(lipid metabolic process);GO:0016020(membrane);GO:0016021(integral component of membrane);GO:0016095(polyprenol catabolic process);G…	00062(Fatty acid elongation);01040(Biosynthesis of unsaturated fatty acids)	K10258	EC:1.3.1.93	polyprenol reductase 2-like [Lactuca sativa]	NA	1.88871	1.19698	1.5779	0.658007	0.477961	1	up	no
814066	PF3D7_1315800	XM_001349859.2	GO:0003700(DNA binding transcription factor activity);GO:0005634(nucleus);GO:0006355(regulation of transcription, DNA-templated)	NA	NA	NA		NA	14.8761	9.65173	1.54129	0.624138	0.478192	1	up	no
813751	PF3D7_1338900	XM_001350080.1	GO:0004672(protein kinase activity);GO:0006468(protein phosphorylation);GO:0020011(apicoplast)	NA	NA	NA	hypothetical protein PRUPE_8G235000 [Prunus persica]	NA	1.72095	1.10934	1.55133	0.633507	0.479035	1	up	no
813307	PF3D7_0902800	XM_001351866.1	GO:0002377(immunoglobulin production);GO:0050776(regulation of immune response)	NA	NA	NA	Thiol protease SEN102 [Zea mays]	NA	4.99462	3.23946	1.5418	0.624619	0.479226	1	up	no
811855	PF3D7_1429400	XM_001348411.1	GO:0030743(rRNA (adenosine-2'-O-)-methyltransferase activity)	NA	NA	NA	tRNA/rRNA methyltransferase (SpoU) family protein [Artemisia annua]	NA	19.2694	23.8259	0.808759	-0.306219	0.47942	1	down	no
2655350	PF3D7_0821800	XM_002808820.1	GO:0005515(protein binding);GO:0005784(Sec61 translocon complex);GO:0005789(endoplasmic reticulum membrane);GO:0006886(intracellular protein transport);GO:0043952(protein transport by the Sec complex)	NA	NA	NA		NA	967.83	1195.97	0.809241	-0.305359	0.480168	1	down	no
812464	PF3D7_0422000	XM_002808622.1	GO:0006633(fatty acid biosynthetic process);GO:0016491(oxidoreductase activity)	00062(Fatty acid elongation);01040(Biosynthesis of unsaturated fatty acids)	K10251	EC:1.1.1.62;EC:1.1.1.330	adh_short domain-containing protein [Cephalotus follicularis]	NA	48.553	60.0198	0.808951	-0.305876	0.480512	1	down	no
810607	PF3D7_1104400	XM_001347695.1	GO:0020011(apicoplast)	NA	NA	NA		NA	100.579	124.238	0.809565	-0.304782	0.480897	1	down	no
810279	PF3D7_1012400	XM_001347370.1	GO:0004422(hypoxanthine phosphoribosyltransferase activity);GO:0006166(purine ribonucleoside salvage)	00230(Purine metabolism)	K00760	EC:2.4.2.8	hypoxanthine phosphoribosyltransferase [Raphidocelis subcapitata]	NA	4432.42	2888.71	1.53439	0.617669	0.481671	1	up	no
812032	PF3D7_1447200	XM_001348588.1	NA	NA	NA	NA		NA	116.463	143.75	0.810176	-0.303693	0.481841	1	down	no
814413	PF3D7_0309800	XM_001351135.1	GO:0005634(nucleus);GO:0008150(biological_process)	NA	NA	NA	hypothetical protein TanjilG_32240 [Lupinus angustifolius]	NA	55.8423	68.9451	0.809953	-0.304089	0.482084	1	down	no
811534	PF3D7_1250200	XM_001350850.1	GO:0020011(apicoplast)	NA	NA	NA	hypothetical protein ZOSMA_44G01250 [Zostera marina]	NA	44.4901	54.8891	0.810545	-0.303035	0.48254	1	down	no
811407	PF3D7_1236700	XM_001350725.1	GO:0020011(apicoplast)	NA	NA	NA	uncharacterized protein LOC105164966 [Sesamum indicum]	NA	24.7153	16.1019	1.53494	0.618178	0.48273	1	up	no
813867	PF3D7_1360900.1	XM_024473249.1	GO:0006396(RNA processing);GO:0008143(poly(A) binding)	03013(RNA transport);03015(mRNA surveillance pathway);03018(RNA degradation)	K13126	NA	polyadenylate-binding protein 2-like [Lactuca sativa]	NA	71.9834	46.9351	1.53368	0.616997	0.482949	1	up	no
811646	PF3D7_1406700	XM_001348201.1	GO:0005768(endosome);GO:0006886(intracellular protein transport);GO:0030904(retromer complex);GO:0042147(retrograde transport, endosome to Golgi)	04144(Endocytosis)	K18467	NA	vacuolar protein sorting-associated protein 29 [Cucurbita moschata]	NA	48.9479	31.8772	1.53552	0.618724	0.48297	1	up	no
814119	PF3D7_1329300	XM_001349970.1	GO:0003682(chromatin binding);GO:0006333(chromatin assembly or disassembly);GO:0031497(chromatin assembly);GO:0042393(histone binding);GO:0051082(unfolded protein binding)	NA	NA	NA	hypothetical protein AXG93_939s1020 [Marchantia polymorpha subsp. ruderalis]	NA	6.79973	4.4169	1.53948	0.622441	0.483434	1	up	no
2655205	PF3D7_0710400	XM_001348981.2	NA	NA	NA	NA		NA	3.7113	2.39378	1.55039	0.632634	0.483524	1	up	no
811839	PF3D7_1427900	XM_001348395.1	NA	NA	NA	NA		NA	378.495	247.012	1.5323	0.615698	0.483681	1	up	no
810735	PF3D7_1118200	XM_001347823.1	GO:0005524(ATP binding);GO:0005739(mitochondrion);GO:0006986(response to unfolded protein);GO:0009408(response to heat);GO:0016887(ATPase activity)	NA	NA	NA	Histidine kinase-like ATPase, ATP-binding domain [Ostreococcus tauri]	NA	392.004	255.883	1.53197	0.615385	0.483879	1	up	no
814258	PF3D7_1355600	XM_001350231.1	NA	NA	NA	NA		NA	3.53096	2.28517	1.54516	0.627758	0.484027	1	up	no
810599	PF3D7_1101300	XM_001347667.1	GO:0020002(host cell plasma membrane);GO:0020033(antigenic variation)	NA	NA	NA		NA	40.3011	26.2804	1.5335	0.616832	0.484088	1	up	no
812062	PF3D7_1450500	XM_001348618.1	NA	NA	NA	NA		NA	0.229689	0.288018	0.797481	-0.326477	0.48434	1	down	no
812639	PF3D7_0204600	XM_001349521.2	GO:0020011(apicoplast)	NA	NA	NA		NA	8.82263	5.75778	1.5323	0.615696	0.485044	1	up	no
2655135	PF3D7_0722500	XM_001349090.1	GO:0005681(spliceosomal complex);GO:0008380(RNA splicing);GO:0051726(regulation of cell cycle)	03040(Spliceosome)	K12863	NA	predicted protein [Chlamydomonas reinhardtii]	NA	32.4414	39.9789	0.811463	-0.301402	0.485238	1	down	no
2655482	PF3D7_0817200	XM_001349317.1	NA	NA	NA	NA		NA	4.01085	2.60518	1.53957	0.622527	0.485579	1	up	no
812935	PF3D7_0511800	XM_001351639.1	GO:0004512(inositol-3-phosphate synthase activity);GO:0006021(inositol biosynthetic process)	00562(Inositol phosphate metabolism)	K01858	EC:5.5.1.4	PREDICTED: inositol-3-phosphate synthase-like [Nicotiana attenuata]	NA	190.479	234.34	0.812832	-0.298972	0.48624	1	down	no
3885815	PF3D7_0631100	XM_961200.1	NA	NA	NA	NA		NA	4.87384	6.00823	0.811195	-0.30188	0.487228	1	down	no
811083	PF3D7_1203000	XM_001350403.1	GO:0003688(DNA replication origin binding);GO:0005634(nucleus);GO:0005664(nuclear origin of replication recognition complex);GO:0005737(cytoplasm);GO:0006270(DNA replication initiation)	NA	NA	NA	predicted protein [Micromonas commoda]	NA	2.85036	1.85862	1.53359	0.616908	0.487308	1	up	no
812033	PF3D7_1447300	XM_001348589.1	GO:0003735(structural constituent of ribosome);GO:0005763(mitochondrial small ribosomal subunit);GO:0006412(translation)	NA	NA	NA		NA	14.7349	9.54464	1.54379	0.626476	0.487651	1	up	no
812395	PF3D7_0406400	XM_002808595.1	GO:0004416(hydroxyacylglutathione hydrolase activity);GO:0005829(cytosol);GO:0009438(methylglyoxal metabolic process)	00620(Pyruvate metabolism)	K01069	EC:3.1.2.6	Glyoxylase [Handroanthus impetiginosus]	NA	65.5168	80.5265	0.813607	-0.297597	0.488298	1	down	no
812824	PF3D7_0503000	XM_002808628.1	GO:0003735(structural constituent of ribosome);GO:0006412(translation);GO:0015934(large ribosomal subunit);GO:0020011(apicoplast)	03010(Ribosome)	K02902	NA	hypothetical protein AXG93_2651s1160 [Marchantia polymorpha subsp. ruderalis]	NA	34.9893	22.8862	1.52884	0.612434	0.488336	1	up	no
812614	PF3D7_0201800	XM_001349496.2	GO:0020030(infected host cell surface knob)	NA	NA	NA	hypothetical protein GOBAR_AA07143 [Gossypium barbadense]	NA	591.603	726.423	0.814406	-0.296181	0.488808	1	down	no
811022	PF3D7_1146800	XM_001348110.2	NA	NA	NA	NA		NA	0.289415	0.187413	1.54426	0.626919	0.489104	1	up	no
810311	PF3D7_1015600	XM_001347402.1	GO:0005739(mitochondrion);GO:0006457(protein folding);GO:0006626(protein targeting to mitochondrion);GO:0006986(response to unfolded protein);GO:0042623(ATPase activity, coupled)	03018(RNA degradation)	K04077	NA	chaperonin CPN60-2, mitochondrial [Helianthus annuus]	NA	629.315	412.354	1.52615	0.609898	0.489107	1	up	no
813749	PF3D7_1338700	XM_001350078.1	NA	NA	NA	NA		NA	12.2224	7.99256	1.52922	0.612798	0.489313	1	up	no
3885877	PF3D7_0609700	XM_960994.1	NA	NA	NA	NA		NA	45.3685	55.6806	0.814799	-0.295484	0.489546	1	down	no
810554	PF3D7_1040400	XM_001347645.1	GO:0020002(host cell plasma membrane);GO:0020033(antigenic variation)	NA	NA	NA		NA	3.00431	1.94515	1.54452	0.627154	0.48972	1	up	no
814408	PF3D7_0309200	XM_001351130.2	GO:0004674(protein serine/threonine kinase activity);GO:0006468(protein phosphorylation)	NA	NA	NA	hypothetical protein MICPUN_113602 [Micromonas commoda]	NA	13.1695	8.63366	1.52536	0.609152	0.490875	1	up	no
2655048	PF3D7_0717200	XM_002808733.1	NA	NA	NA	NA		NA	30.3481	37.2409	0.814914	-0.29528	0.490911	1	down	no
813739	PF3D7_1337000	XM_001350062.2	GO:0004222(metalloendopeptidase activity);GO:0006508(proteolysis)	NA	NA	NA		NA	13.9523	9.14288	1.52603	0.609787	0.490944	1	up	no
811835	PF3D7_1427400.1	XM_024473358.1;XM_001348391.2	NA	NA	NA	NA		NA	3.88805	2.53497	1.53377	0.617079	0.491935	1	up	no
2655242	PF3D7_0808300	XM_001349404.1	GO:0005634(nucleus);GO:0005829(cytosol);GO:0007030(Golgi organization);GO:0031468(nuclear envelope reassembly);GO:0043130(ubiquitin binding);GO:0043161(proteasome-mediated ubiquitin-dependent protein catabolic process);GO:0061025(membrane fusion)	04141(Protein processing in endoplasmic reticulum)	K14012	NA	plant UBX domain-containing protein 4 [Prunus yedoensis var. nudiflora]	NA	63.0085	77.2	0.816173	-0.293054	0.492611	1	down	no
813613	PF3D7_0934400	XM_001352173.1	NA	NA	NA	NA		NA	32.904	21.5759	1.52504	0.608843	0.493735	1	up	no
813060	PF3D7_0524600	XM_001351766.1	GO:0003735(structural constituent of ribosome);GO:0006412(translation);GO:0015934(large ribosomal subunit);GO:0020011(apicoplast)	03010(Ribosome)	K02863	NA	ribosomal protein l12 (chloroplast) [Prototheca cutis]	NA	6.52919	4.25441	1.53469	0.617946	0.493897	1	up	no
813681	PF3D7_1323700	XM_001349941.1	GO:0005515(protein binding);GO:0042643(actomyosin, actin portion);GO:0070258(inner membrane pellicle complex)	NA	NA	NA		NA	2.5105	1.60808	1.56117	0.642631	0.494046	1	up	no
811857	PF3D7_1429600	XM_001348413.1	NA	NA	NA	NA		NA	4.11121	2.66071	1.54515	0.62775	0.494673	1	up	no
814235	PF3D7_1351800.1	XM_024473243.1;XM_024473242.1	NA	NA	NA	NA		NA	3.28982	2.11303	1.55692	0.638696	0.494713	1	up	no
811491	PF3D7_1245800	XM_001350807.2	GO:0005768(endosome);GO:0005794(Golgi apparatus);GO:0006895(Golgi to endosome transport);GO:0030036(actin cytoskeleton organization);GO:0030125(clathrin vesicle coat);GO:0030276(clathrin binding);GO:0032266(phosphatidylinositol-3-phosphate binding);GO:0032511(late endosome to vacuole transport via multivesicular body sorting pathway);GO:0034498(early endosome to Golgi transport);GO:0080025(phosph…	04144(Endocytosis)	K12471	NA	clathrin interactor EPSIN 2-like [Helianthus annuus]	NA	21.5712	26.3969	0.817188	-0.29126	0.494804	1	down	no
813021	PF3D7_0520500	XM_001351727.1	GO:0009228(thiamine biosynthetic process);GO:0016301(kinase activity)	00730(Thiamine metabolism)	K14153	EC:2.7.1.49;EC:2.7.4.7	PREDICTED: thiamine biosynthetic bifunctional enzyme TH1, chloroplastic [Pyrus x bretschneideri]	NA	5.53917	3.62129	1.52961	0.613167	0.495717	1	up	no
813965	PF3D7_1314700	XM_001349847.1	GO:0020011(apicoplast)	NA	NA	NA		NA	46.7263	30.7561	1.51925	0.603362	0.49611	1	up	no
811932	PF3D7_1437000	XM_001348488.2	GO:0047812(D-amino-acid N-acetyltransferase activity)	NA	NA	NA		NA	29.1544	35.6243	0.818385	-0.289149	0.496265	1	down	no
810940	PF3D7_1138200	XM_001348028.1	NA	NA	NA	NA		NA	6.52696	4.25646	1.53342	0.616757	0.496288	1	up	no
810837	PF3D7_1127900	XM_001347925.1	NA	NA	NA	NA		NA	29.0636	35.5151	0.818344	-0.28922	0.496322	1	down	no
810868	PF3D7_1131100	XM_001347956.1	NA	NA	NA	NA		NA	4.89347	5.98634	0.817439	-0.290817	0.496595	1	down	no
811720	PF3D7_1414100	XM_001348276.1	NA	NA	NA	NA		NA	16.0845	19.653	0.818422	-0.289084	0.49676	1	down	no
813401	PF3D7_0912400	XM_001351960.1	GO:0004568(chitinase activity);GO:0005576(extracellular region);GO:0006032(chitin catabolic process);GO:0008061(chitin binding)	00790(Folate biosynthesis)	K01113	EC:3.1.3.1	uncharacterized protein LOC113303494 [Papaver somniferum]	NA	48.1909	31.7365	1.51847	0.602616	0.496919	1	up	no
2655391	PF3D7_0818700	XM_024473168.1	GO:0000018(regulation of DNA recombination);GO:0000729(DNA double-strand break processing);GO:0000792(heterochromatin);GO:0003677(DNA binding);GO:0005524(ATP binding);GO:0005654(nucleoplasm);GO:0035861(site of double-strand break);GO:0043044(ATP-dependent chromatin remodeling);GO:0043596(nuclear replication fork);GO:0051304(chromosome separation);GO:0070932(histone H3 deacetylation);GO:0070933(hi…	NA	NA	NA	hypothetical protein SELMODRAFT_128228 [Selaginella moellendorffii]	NA	19.5141	23.7986	0.81997	-0.286357	0.498727	1	down	no
812826	PF3D7_0511300	XM_024473432.1	GO:0020011(apicoplast)	NA	NA	NA		NA	9.6244	6.3433	1.51726	0.601464	0.49895	1	up	no
3885691	PF3D7_0625700	XM_961147.1	NA	NA	NA	NA		NA	5.52659	3.55939	1.55268	0.63476	0.499418	1	up	no
813113	PF3D7_0530000	XM_001351818.1	NA	NA	NA	NA		NA	34.6496	22.7583	1.52251	0.606448	0.499479	1	up	no
2655094	PF3D7_0710900	XM_001348986.1	GO:0003735(structural constituent of ribosome);GO:0005840(ribosome);GO:0006412(translation)	NA	NA	NA	predicted protein, partial [Micromonas pusilla CCMP1545]	NA	10.5162	6.92226	1.51919	0.603303	0.49985	1	up	no
2655408	PF3D7_0804300	XM_001349438.1	NA	NA	NA	NA		NA	42.0161	51.1755	0.821019	-0.284513	0.500366	1	down	no
8444991	PF3D7_1145300	XM_002585397.1	NA	NA	NA	NA		NA	78.4078	51.7194	1.51602	0.600291	0.500515	1	up	no
2655259	PF3D7_0817500	XM_001349314.2	GO:0008426(protein kinase C inhibitor activity)	NA	NA	NA	14 kDa zinc-binding protein isoform X1 [Manihot esculenta]	NA	1320.18	1607.4	0.821313	-0.283997	0.500523	1	down	no
2655219	PF3D7_0807200	XM_002808779.1	NA	NA	NA	NA		NA	42.2306	51.4337	0.821069	-0.284425	0.5008	1	down	no
813666	PF3D7_1321500.1	XM_001349918.1	GO:0004117(calmodulin-dependent cyclic-nucleotide phosphodiesterase activity);GO:0007165(signal transduction)	00230(Purine metabolism)	K13293	EC:3.1.4.53	hypothetical protein CHLRE_12g509550v5 [Chlamydomonas reinhardtii]	NA	4.40962	2.90564	1.5176	0.601795	0.50134	1	up	no
811358	PF3D7_1231800	XM_001350676.1	NA	NA	NA	NA		NA	8.03286	9.77882	0.821455	-0.283746	0.501394	1	down	no
810732	PF3D7_1117900	XM_001347820.2	NA	NA	NA	NA		NA	7.46179	9.08273	0.821536	-0.283604	0.502284	1	down	no
2655311	PF3D7_0807100	XM_001349415.1	GO:0004004(ATP-dependent RNA helicase activity);GO:0010501(RNA secondary structure unwinding)	03040(Spliceosome);03013(RNA transport);03015(mRNA surveillance pathway)	K12812	EC:3.6.4.13	ATP-dependent RNA helicase [Medicago sativa]	NA	15.3113	18.6178	0.822398	-0.282091	0.502918	1	down	no
812454	PF3D7_0404300	XM_024473345.1	GO:0020011(apicoplast);GO:0046907(intracellular transport)	NA	NA	NA		NA	272.266	330.881	0.822851	-0.281296	0.503164	1	down	no
812023	PF3D7_1446400	XM_001348579.2	GO:0004739(pyruvate dehydrogenase (acetyl-transferring) activity);GO:0006086(acetyl-CoA biosynthetic process from pyruvate);GO:0006099(tricarboxylic acid cycle);GO:0006633(fatty acid biosynthetic process);GO:0016020(membrane);GO:0020011(apicoplast);GO:0045254(pyruvate dehydrogenase complex)	00010(Glycolysis / Gluconeogenesis);00020(Citrate cycle (TCA cycle));00620(Pyruvate metabolism)	K00162	EC:1.2.4.1	pyruvate dehydrogenase E1 component subunit beta [Selaginella moellendorffii]	NA	1.75191	1.13733	1.54037	0.62328	0.503177	1	up	no
3885907	PF3D7_0608400	XM_960981.2	NA	NA	NA	NA		NA	6.09072	3.9189	1.55419	0.636163	0.503419	1	up	no
811980	PF3D7_1441900	XM_001348536.1	NA	NA	NA	NA		NA	13.5215	8.82103	1.53287	0.616238	0.503631	1	up	no
813861	PF3D7_1359900	XM_001350274.1	GO:0016020(membrane);GO:0016021(integral component of membrane)	NA	NA	NA	hypothetical protein CHLRE_16g671937v5 [Chlamydomonas reinhardtii]	NA	2.80192	3.4073	0.822326	-0.282217	0.504523	1	down	no
814476	PF3D7_0316200	XM_001351196.2	NA	NA	NA	NA		NA	1.44158	0.951936	1.51437	0.598718	0.504733	1	up	no
810520	PF3D7_1037100	XM_001347611.1	GO:0004743(pyruvate kinase activity);GO:0005829(cytosol);GO:0006096(glycolytic process);GO:0020011(apicoplast)	00010(Glycolysis / Gluconeogenesis);00620(Pyruvate metabolism);00230(Purine metabolism)	K00873	EC:2.7.1.40	hypothetical protein BHE74_00000570 [Ensete ventricosum]	NA	44.4006	29.4158	1.50941	0.593989	0.504896	1	up	no
813842	PF3D7_1305400	XM_001349745.1	GO:0000244(spliceosomal tri-snRNP complex assembly)	NA	NA	NA		NA	10.4289	12.6716	0.823017	-0.281006	0.505481	1	down	no
814276	PF3D7_1358600	XM_001350261.1	NA	NA	NA	NA		NA	0.728721	0.475589	1.53225	0.615651	0.505934	1	up	no
2655043	PF3D7_0716400	XM_024473135.1	NA	NA	NA	NA		NA	22.3978	27.2219	0.822785	-0.281413	0.50646	1	down	no
813230	PF3D7_0109500	XM_001350989.1	GO:0004596(peptide alpha-N-acetyltransferase activity);GO:0017196(N-terminal peptidyl-methionine acetylation);GO:0031416(NatB complex)	NA	NA	NA	N-terminal acetyltransferase B complex catalytic subunit NAA20 [Selaginella moellendorffii]	NA	129.731	157.297	0.824754	-0.277964	0.506829	1	down	no
3885798	PF3D7_0617900	XM_961071.1	GO:0000786(nucleosome);GO:0003677(DNA binding);GO:0051276(chromosome organization)	NA	NA	NA	histone H3.3 isoform X2 [Selaginella moellendorffii]	NA	1087.29	1317.73	0.825123	-0.277318	0.507045	1	down	no
812940	PF3D7_0512600	XM_001351647.1	GO:0005793(endoplasmic reticulum-Golgi intermediate compartment);GO:0016020(membrane);GO:0020020(food vacuole);GO:0060627(regulation of vesicle-mediated transport)	NA	NA	NA	GTP-binding protein YPTC1 [Coccomyxa subellipsoidea C-169]	NA	171.887	208.312	0.825139	-0.27729	0.507405	1	down	no
811287	PF3D7_1224400	XM_001350605.1	GO:0000462(maturation of SSU-rRNA from tricistronic rRNA transcript (SSU-rRNA, 5.8S rRNA, LSU-rRNA));GO:0032040(small-subunit processome);GO:0034388(Pwp2p-containing subcomplex of 90S preribosome)	NA	NA	NA		NA	10.8196	7.16975	1.50906	0.593651	0.507931	1	up	no
812760	PF3D7_0217400	XM_001349642.2	NA	NA	NA	NA		NA	18.9799	12.5525	1.51204	0.596494	0.508122	1	up	no
810900	PF3D7_1134200	XM_001347988.1	NA	NA	NA	NA		NA	13.3073	8.83484	1.50623	0.590943	0.508146	1	up	no
814470	PF3D7_0315600	XM_001351190.1	NA	NA	NA	NA		NA	1.61775	1.98029	0.816926	-0.291723	0.508594	1	down	no
9221872	PF3D7_0721900	XM_002808741.1	GO:0016020(membrane);GO:0046961(proton-transporting ATPase activity, rotational mechanism)	NA	NA	NA		NA	26.6448	17.5659	1.51685	0.601078	0.50861	1	up	no
814253	PF3D7_1354800	XM_001350224.2	GO:0004197(cysteine-type endopeptidase activity);GO:0006508(proteolysis);GO:0006915(apoptotic process)	NA	NA	NA	Metacaspase 1, putative [Theobroma cacao]	NA	6.45325	7.82686	0.824501	-0.278407	0.509525	1	down	no
813082	PF3D7_0526700	XM_001351787.1	GO:0020011(apicoplast)	NA	NA	NA		NA	15.8172	10.5047	1.50572	0.590458	0.509709	1	up	no
2655049	PF3D7_0717300	XM_002808734.1	GO:0005673(transcription factor TFIIE complex);GO:0006367(transcription initiation from RNA polymerase II promoter)	NA	NA	NA		NA	54.907	66.4419	0.82639	-0.275105	0.509719	1	down	no
2655473	PF3D7_0825900	XM_001349230.1	NA	NA	NA	NA		NA	0.880683	0.570786	1.54293	0.625673	0.51021	1	up	no
810980	PF3D7_1142300	XM_001348068.1	GO:0020011(apicoplast)	NA	NA	NA		NA	8.2968	5.51542	1.50429	0.589084	0.510354	1	up	no
812465	PF3D7_0403800	XM_024473337.1	GO:0020011(apicoplast)	NA	NA	NA	PREDICTED: protein ABHD17B-like [Lupinus angustifolius]	NA	1.84327	2.24351	0.821603	-0.283487	0.510391	1	down	no
812752	PF3D7_0216600	XM_001349634.1	GO:0016020(membrane)	NA	NA	NA	bidirectional sugar transporter SWEET15-like [Cucurbita maxima]	NA	34.7822	42.0701	0.826768	-0.274445	0.510405	1	down	no
810272	PF3D7_1011700	XM_001347363.1	GO:0003684(damaged DNA binding);GO:0006289(nucleotide-excision repair)	04141(Protein processing in endoplasmic reticulum);03420(Nucleotide excision repair)	K10839	NA	hypothetical protein TSUD_167380 [Trifolium subterraneum]	NA	110.748	133.915	0.827003	-0.274036	0.510443	1	down	no
810904	PF3D7_1134600	XM_001347992.1	NA	NA	NA	NA		NA	4.28954	5.19305	0.826015	-0.275759	0.51048	1	down	no
813691	PF3D7_1325900	XM_024473224.1	NA	NA	NA	NA		NA	0.26266	0.172528	1.52242	0.606366	0.511035	1	up	no
9221937	PF3D7_0831300	XM_002808847.1	GO:0044164(host cell cytosol)	NA	NA	NA		NA	14.8444	9.86866	1.5042	0.588996	0.511048	1	up	no
2655249	PF3D7_0807700	XM_001349410.1	GO:0005515(protein binding);GO:0005829(cytosol);GO:0006508(proteolysis);GO:0006979(response to oxidative stress);GO:0009266(response to temperature stimulus);GO:0020002(host cell plasma membrane);GO:0020003(symbiont-containing vacuole);GO:0044164(host cell cytosol)	NA	NA	NA	protease Do-like 10, mitochondrial [Arabidopsis lyrata subsp. lyrata]	NA	7.88948	9.54494	0.826562	-0.274806	0.511059	1	down	no
811607	PF3D7_1402400	XM_001348163.1	NA	NA	NA	NA		NA	10.1164	12.2394	0.826544	-0.274837	0.5114	1	down	no
3885841	PF3D7_0604200	XM_960939.1	GO:0003735(structural constituent of ribosome);GO:0005762(mitochondrial large ribosomal subunit);GO:0006412(translation)	NA	NA	NA		NA	19.6028	12.9591	1.51267	0.597094	0.511491	1	up	no
813437	PF3D7_0916000	XM_001351996.1	NA	NA	NA	NA		NA	0.784823	0.95563	0.821262	-0.284085	0.511883	1	down	no
811741	PF3D7_1416200	XM_001348297.1	NA	NA	NA	NA	Metacaspase 9 [Zostera marina]	NA	0.383843	0.470793	0.815312	-0.294577	0.511956	1	down	no
2655491	PF3D7_0821600	XM_001349273.1	GO:0005634(nucleus);GO:0006378(mRNA polyadenylation);GO:0006379(mRNA cleavage);GO:0006388(tRNA splicing, via endonucleolytic cleavage and ligation);GO:0051731(polynucleotide 5'-hydroxyl-kinase activity)	03015(mRNA surveillance pathway)	K14399	EC:2.7.1.78	PREDICTED: protein CLP1 homolog isoform X1 [Camelina sativa]	NA	18.3771	22.2077	0.827509	-0.273154	0.512387	1	down	no
812730	PF3D7_0214300	XM_001349612.1	NA	NA	NA	NA		NA	5.36033	6.47431	0.827938	-0.272405	0.512872	1	down	no
812780	PF3D7_0219700	XM_001349662.1	GO:0020011(apicoplast)	NA	NA	NA		NA	16.0899	19.4572	0.826937	-0.274151	0.512965	1	down	no
810365	PF3D7_1021400	XM_024473287.1	GO:0016021(integral component of membrane)	NA	NA	NA	Endosomal membrane protein, EMP70 [Handroanthus impetiginosus]	NA	48.746	58.8322	0.82856	-0.271323	0.513279	1	down	no
812489	PF3D7_0419600	XM_001351468.1	GO:0003924(GTPase activity);GO:0005525(GTP binding);GO:0006260(DNA replication)	NA	NA	NA	hypothetical protein CEUSTIGMA_g12954.t1 [Chlamydomonas eustigma]	NA	564.331	680.837	0.828878	-0.270768	0.513416	1	down	no
814370	PF3D7_0305200	XM_001351092.2	GO:0003674(molecular_function);GO:0005575(cellular_component)	NA	NA	NA		NA	20.5048	13.6654	1.50049	0.585433	0.513615	1	up	no
813659	PF3D7_1320100	XM_001349904.1	NA	NA	NA	NA		NA	4.62906	3.03508	1.52518	0.608984	0.513792	1	up	no
810231	PF3D7_1007400	XM_001347322.2	NA	NA	NA	NA		NA	7.23498	8.77145	0.824833	-0.277826	0.515375	1	down	no
2655077	PF3D7_0710100	XM_001348978.1	NA	NA	NA	NA		NA	4.81643	3.19619	1.50693	0.591608	0.515691	1	up	no
3885690	PF3D7_0625600	XM_961146.1	GO:0004652(polynucleotide adenylyltransferase activity);GO:0006378(mRNA polyadenylation)	03015(mRNA surveillance pathway)	K14376	EC:2.7.7.19	hypothetical protein AMTR_s00044p00207970 [Amborella trichopoda]	NA	1.10691	0.721586	1.53399	0.617292	0.516032	1	up	no
813683	PF3D7_1324200	XM_001349946.2	GO:0005201(extracellular matrix structural constituent)	NA	NA	NA	hypothetical protein SELMODRAFT_430471 [Selaginella moellendorffii]	NA	98.8496	119.013	0.830581	-0.267807	0.516559	1	down	no
812459	PF3D7_0422300	XM_001351490.1	GO:0005198(structural molecule activity);GO:0005874(microtubule);GO:0007018(microtubule-based movement)	04145(Phagosome)	K07374	NA	tubulin alpha chain [Coccomyxa subellipsoidea C-169]	NA	86.1737	57.5756	1.4967	0.581789	0.516866	1	up	no
811553	PF3D7_1252300	XM_001350869.1	GO:0020036(Maurer's cleft)	NA	NA	NA		NA	1887.24	2270.6	0.831165	-0.266792	0.517355	1	down	no
814497	PF3D7_0318300	XM_001351217.1	GO:0020011(apicoplast)	NA	NA	NA		NA	33.3323	40.1041	0.831142	-0.266833	0.517603	1	down	no
812584	PF3D7_0412000	XM_001351395.1	NA	NA	NA	NA		NA	32.9138	22.0023	1.49592	0.581034	0.517889	1	up	no
812623	PF3D7_0202700	XM_001349505.1	GO:0004659(prenyltransferase activity);GO:0005739(mitochondrion);GO:0006464(cellular protein modification process);GO:0016117(carotenoid biosynthetic process)	00900(Terpenoid backbone biosynthesis)	K14066	EC:2.5.1.1	solanesyl-diphosphate synthase 1, mitochondrial-like isoform X2 [Physcomitrella patens]	NA	2.73671	1.81505	1.50779	0.592434	0.518566	1	up	no
810814	PF3D7_1125700	XM_001347902.1	NA	NA	NA	NA		NA	1.49344	0.988285	1.51114	0.595638	0.518995	1	up	no
813315	PF3D7_0903600.1	XM_024473185.1	NA	NA	NA	NA		NA	1.31202	0.866827	1.51359	0.597976	0.518995	1	up	no
812941	PF3D7_0512700	XM_001351648.1	GO:0004588(orotate phosphoribosyltransferase activity);GO:0005515(protein binding);GO:0046983(protein dimerization activity)	NA	NA	NA		NA	66.133	44.2345	1.49505	0.580198	0.519038	1	up	no
812169	PF3D7_1461600	XM_001348725.1	GO:0000398(mRNA splicing, via spliceosome);GO:0005684(U2-type spliceosomal complex);GO:0005686(U2 snRNP);GO:0005689(U12-type spliceosomal complex);GO:0071011(precatalytic spliceosome);GO:0071013(catalytic step 2 spliceosome)	03040(Spliceosome)	K12829	NA	splicing factor 3B subunit 2 [Phalaenopsis equestris]	NA	139.887	168.089	0.832215	-0.264971	0.519213	1	down	no
3885862	PF3D7_0623200	XM_961121.1	GO:0008937(ferredoxin-NAD(P) reductase activity);GO:0009055(electron transfer activity);GO:0020011(apicoplast)	00195(Photosynthesis)	K02641	EC:1.18.1.2	PREDICTED: ferredoxin--NADP reductase, root-type isozyme, chloroplastic [Gossypium raimondii]	NA	14.5436	9.71084	1.49766	0.582714	0.519438	1	up	no
813702	PF3D7_1328400	XM_002808997.1	GO:0016020(membrane)	NA	NA	NA		NA	5.21203	3.47552	1.49964	0.584615	0.519499	1	up	no
812257	PF3D7_1470800	XM_001348813.1	NA	NA	NA	NA		NA	2.41478	1.60723	1.50245	0.587316	0.51958	1	up	no
810755	PF3D7_1120100	XM_001347843.3	GO:0004619(phosphoglycerate mutase activity);GO:0005829(cytosol);GO:0006096(glycolytic process)	00010(Glycolysis / Gluconeogenesis);00260(Glycine, serine and threonine metabolism)	K01834	EC:5.4.2.11	hypothetical protein F511_28052 [Dorcoceras hygrometricum]	NA	4253.92	5108.93	0.832644	-0.264229	0.519811	1	down	no
813960	PF3D7_1313800	XM_002808964.1	GO:0020011(apicoplast)	NA	NA	NA		NA	4.75695	5.71467	0.832411	-0.264633	0.519994	1	down	no
812729	PF3D7_0214200	XM_001349611.1	GO:0003735(structural constituent of ribosome);GO:0022625(cytosolic large ribosomal subunit)	03010(Ribosome)	K02871	NA	PREDICTED: uncharacterized protein LOC104588795 [Nelumbo nucifera]	NA	57.6223	38.5612	1.49431	0.579478	0.52023	1	up	no
36312534	PF3D7_1137000	XR_002966647.1	NA	NA	NA	NA		NA	13.68	8.99958	1.52007	0.604137	0.520415	1	up	no
812246	PF3D7_1469600	XM_001348802.2	GO:0003989(acetyl-CoA carboxylase activity);GO:0004075(biotin carboxylase activity);GO:0006633(fatty acid biosynthetic process);GO:0009317(acetyl-CoA carboxylase complex);GO:0009343(biotin carboxylase complex);GO:0009374(biotin binding);GO:0020011(apicoplast)	00620(Pyruvate metabolism);00640(Propanoate metabolism);00061(Fatty acid biosynthesis);00254(Aflatoxin biosynthesis)	K11262	EC:6.4.1.2;EC:6.3.4.14	acetyl-coa carboxylase [Micromonas pusilla CCMP1545]	NA	0.860322	1.03552	0.830812	-0.267405	0.520586	1	down	no
814223	PF3D7_1349300	XM_001350170.1	GO:0004672(protein kinase activity);GO:0005737(cytoplasm);GO:0006468(protein phosphorylation)	NA	NA	NA	PREDICTED: serine/threonine-protein kinase STY46 isoform X1 [Nelumbo nucifera]	NA	2.62889	3.16261	0.83124	-0.266662	0.520724	1	down	no
3885981	PF3D7_0616400	XM_961057.1	NA	NA	NA	NA		NA	1.35259	0.902214	1.49919	0.584183	0.521149	1	up	no
810744	PF3D7_1119000	XM_001347832.1	GO:0020011(apicoplast)	NA	NA	NA		NA	61.5315	41.2363	1.49217	0.577412	0.521275	1	up	no
4794205	PF3D7_0901300	XM_001351852.1	GO:0020002(host cell plasma membrane);GO:0020033(antigenic variation)	NA	NA	NA		NA	8.80467	10.5916	0.831288	-0.26658	0.521283	1	down	no
813905	PF3D7_1367100	XM_001350346.1	GO:0003723(RNA binding);GO:0005685(U1 snRNP);GO:0006396(RNA processing)	03040(Spliceosome)	K11093	NA	U1 snRNP [Zea mays]	NA	144.889	173.796	0.833672	-0.262448	0.521802	1	down	no
813173	PF3D7_0103600	XM_024473254.1	GO:0004004(ATP-dependent RNA helicase activity);GO:0010501(RNA secondary structure unwinding)	NA	NA	NA		NA	6.38807	4.28231	1.49174	0.576993	0.522478	1	up	no
813047	PF3D7_0523200	XM_001351753.1	NA	NA	NA	NA		NA	2.57019	1.71306	1.50035	0.585302	0.522783	1	up	no
811230	PF3D7_1218400	XM_001350550.2	GO:0009670(triose-phosphate:phosphate antiporter activity);GO:0015717(triose phosphate transport)	NA	NA	NA	PREDICTED: probable sugar phosphate/phosphate translocator At5g25400 [Brassica oleracea var. oleracea]	NA	91.7061	109.931	0.834211	-0.261515	0.522788	1	down	no
813985	PF3D7_1318000	XM_001349880.1	NA	NA	NA	NA		NA	4.89534	5.94213	0.823836	-0.279572	0.523565	1	down	no
812632	PF3D7_0203800	XM_001349514.2	NA	NA	NA	NA	hypothetical protein CICLE_v10033947mg, partial [Citrus clementina]	NA	1.33902	0.884559	1.51377	0.598144	0.524404	1	up	no
810642	PF3D7_1107800	XM_001347730.1	NA	NA	NA	NA		NA	235.567	281.981	0.8354	-0.259462	0.52455	1	down	no
812392	PF3D7_0409600	XM_001351375.1	GO:0005662(DNA replication factor A complex);GO:0006260(DNA replication);GO:0006261(DNA-dependent DNA replication);GO:0051052(regulation of DNA metabolic process)	03030(DNA replication);03420(Nucleotide excision repair);03430(Mismatch repair);03440(Homologous recombination)	K07466	NA	replication protein A 70 kDa DNA-binding subunit C [Setaria italica]	NA	47.9593	32.2225	1.48838	0.573743	0.524602	1	up	no
813713	PF3D7_1330100	XM_001349998.1	GO:0020011(apicoplast)	NA	NA	NA		NA	4.42448	2.92541	1.51243	0.596872	0.524607	1	up	no
810476	PF3D7_1032700	XM_001347567.1	NA	NA	NA	NA		NA	34.9878	23.5019	1.48872	0.574074	0.524707	1	up	no
812059	PF3D7_1450100	XM_001348615.1	GO:0005048(signal sequence binding);GO:0005515(protein binding);GO:0005634(nucleus);GO:0005786(signal recognition particle, endoplasmic reticulum targeting);GO:0005789(endoplasmic reticulum membrane);GO:0005829(cytosol);GO:0006614(SRP-dependent cotranslational protein targeting to membrane);GO:0008312(7S RNA binding);GO:0043022(ribosome binding)	03060(Protein export)	K03106	EC:3.6.5.4	signal recognition particle 54 kDa protein 2 [Quercus suber]	NA	85.802	102.686	0.835574	-0.259161	0.52515	1	down	no
812248	PF3D7_1469800	XM_001348804.2	NA	NA	NA	NA		NA	22.5903	15.1606	1.49007	0.575379	0.525327	1	up	no
810737	PF3D7_1118400	XM_001347825.1	GO:0016787(hydrolase activity)	NA	NA	NA		NA	4.28616	5.14865	0.832483	-0.264508	0.525347	1	down	no
814257	PF3D7_1355300	XM_001350229.1	GO:0034399(nuclear periphery)	NA	NA	NA	PREDICTED: histone-lysine N-methyltransferase ASHR1 [Nicotiana attenuata]	NA	8.1516	5.45912	1.49321	0.578414	0.526174	1	up	no
9221893	PF3D7_0832500	XM_002808691.1	GO:0020002(host cell plasma membrane);GO:0020033(antigenic variation)	NA	NA	NA		NA	40.6117	27.294	1.48793	0.57331	0.526316	1	up	no
9221777	PF3D7_0313300	XM_002808574.1	GO:0020011(apicoplast)	NA	NA	NA		NA	2.74683	3.34219	0.821863	-0.283029	0.527105	1	down	no
3885860	PF3D7_0623000	XM_961119.1	GO:0004107(chorismate synthase activity);GO:0005829(cytosol);GO:0009423(chorismate biosynthetic process);GO:0010181(FMN binding);GO:0033587(shikimate biosynthetic process)	00400(Phenylalanine, tyrosine and tryptophan biosynthesis)	K01736	EC:4.2.3.5	chorismate synthase-like [Quercus suber]	NA	63.4192	42.6804	1.48591	0.571346	0.527132	1	up	no
814182	PF3D7_1339300	XM_001350082.1	NA	NA	NA	NA		NA	456.014	544.797	0.837035	-0.256641	0.527409	1	down	no
9221982	PF3D7_1365200	XM_002809057.1	NA	NA	NA	NA		NA	130.235	87.5774	1.48709	0.57249	0.527941	1	up	no
814529	PF3D7_0321500	XM_001351249.1	GO:0008233(peptidase activity)	NA	NA	NA	PREDICTED: acylamino-acid-releasing enzyme-like isoform X2 [Beta vulgaris subsp. vulgaris]	NA	21.4578	14.4456	1.48542	0.570871	0.527992	1	up	no
811389	PF3D7_1234900	XM_001350707.1	NA	NA	NA	NA		NA	63.243	42.5663	1.48575	0.571194	0.528473	1	up	no
814319	PF3D7_1369100	XM_001350365.1	NA	NA	NA	NA		NA	4.36222	2.92247	1.49265	0.577874	0.528955	1	up	no
8445026	PF3D7_0204400	XM_002585340.1	NA	NA	NA	NA		NA	14.7227	17.6816	0.832656	-0.264208	0.529163	1	down	no
812070	PF3D7_1451300	XM_001348626.2	NA	NA	NA	NA		NA	79.4123	53.5025	1.48427	0.569757	0.529547	1	up	no
3885939	PF3D7_0619100	XM_961083.2	NA	NA	NA	NA		NA	3.87286	2.57406	1.50457	0.58935	0.529676	1	up	no
2654952	PF3D7_0702900	XM_002808702.1	NA	NA	NA	NA		NA	39.7686	47.4976	0.837275	-0.256226	0.529838	1	down	no
813811	PF3D7_1349600	XM_001350173.1	NA	NA	NA	NA		NA	16.9683	11.4175	1.48617	0.571597	0.529896	1	up	no
810734	PF3D7_1118100	XM_001347822.1	GO:0016192(vesicle-mediated transport);GO:0030131(clathrin adaptor complex)	NA	NA	NA	AP-1 complex subunit sigma-2 [Hevea brasiliensis]	NA	23.7325	28.3597	0.836837	-0.256981	0.530568	1	down	no
810275	PF3D7_1012000	XM_001347366.2	GO:0005829(cytosol);GO:0006366(transcription by RNA polymerase II);GO:0046872(metal ion binding);GO:0061659(ubiquitin-like protein ligase activity)	NA	NA	NA	RING finger protein 10 isoform X1 [Lactuca sativa]	NA	21.5077	25.6477	0.838583	-0.253975	0.530847	1	down	no
8445016	PF3D7_0205800	XM_002585342.1	NA	NA	NA	NA		NA	14.2028	9.50708	1.49392	0.579098	0.531071	1	up	no
2655128	PF3D7_0720200	XM_001349067.1	NA	NA	NA	NA		NA	99.9723	119.22	0.838555	-0.254023	0.531195	1	down	no
810414	PF3D7_1026000	XM_001347505.2	NA	NA	NA	NA		NA	180.523	215.053	0.839434	-0.252511	0.531671	1	down	no
2655145	PF3D7_0723800	XM_001349103.1	NA	NA	NA	NA		NA	1.47044	0.991454	1.48311	0.568628	0.531775	1	up	no
810248	PF3D7_1009300	XM_001347339.1	NA	NA	NA	NA		NA	1.31841	0.878294	1.50111	0.586029	0.531917	1	up	no
811964	PF3D7_1440200	XM_001348520.2;XM_001348519.1	GO:0004655(porphobilinogen synthase activity);GO:0006783(heme biosynthetic process);GO:0020011(apicoplast);GO:0004222(metalloendopeptidase activity);GO:0006508(proteolysis);GO:0006508(proteolysis)	00860(Porphyrin and chlorophyll metabolism);00860(Porphyrin and chlorophyll metabolism)	K01698	EC:4.2.1.24	MPP-like metallohydrolase [Micractinium conductrix];Porphobilinogen synthase [Zostera marina]	NA	4.13719	2.79068	1.4825	0.568034	0.532271	1	up	no
3885934	PF3D7_0609100	XM_024473105.1	GO:0005215(transporter activity);GO:0006810(transport);GO:0016021(integral component of membrane)	NA	NA	NA		NA	149.078	177.514	0.839811	-0.251864	0.532315	1	down	no
811732	PF3D7_1415300	XM_001348288.1	GO:0003723(RNA binding)	NA	NA	NA	protein BTR1 isoform X2 [Amborella trichopoda]	NA	190.695	128.821	1.48031	0.565896	0.532353	1	up	no
813764	PF3D7_1340900	XM_001350097.1	GO:0005315(inorganic phosphate transmembrane transporter activity);GO:0005887(integral component of plasma membrane);GO:0006817(phosphate ion transport)	NA	NA	NA	sodium phosphate symporter [Micractinium conductrix]	NA	141.933	168.975	0.839964	-0.2516	0.532484	1	down	no
811281	PF3D7_1223800	XM_001350599.1	GO:0003735(structural constituent of ribosome);GO:0006412(translation)	NA	NA	NA	MC family transporter [Coccomyxa subellipsoidea C-169]	NA	13.3304	15.9028	0.838242	-0.254562	0.532484	1	down	no
813356	PF3D7_0907900	XM_001351915.1	GO:0008198(ferrous iron binding);GO:0020011(apicoplast);GO:0031365(N-terminal protein amino acid modification);GO:0043686(co-translational protein modification)	NA	NA	NA	PREDICTED: peptide deformylase 1B, chloroplastic isoform X1 [Nelumbo nucifera]	NA	66.5154	44.9138	1.48096	0.56653	0.532545	1	up	no
814395	PF3D7_0307800	XM_001351117.1	GO:0020011(apicoplast)	NA	NA	NA		NA	90.259	107.457	0.839956	-0.251614	0.532548	1	down	no
810765	PF3D7_1121100	XM_001347853.2	GO:0020011(apicoplast)	NA	NA	NA		NA	4.64372	5.53428	0.839083	-0.253114	0.532651	1	down	no
811472	PF3D7_1243700	XM_001350788.1	GO:0000209(protein polyubiquitination);GO:0005634(nucleus);GO:0005737(cytoplasm);GO:0031625(ubiquitin protein ligase binding);GO:0043161(proteasome-mediated ubiquitin-dependent protein catabolic process);GO:0061630(ubiquitin protein ligase activity)	NA	NA	NA		NA	7.8803	5.30437	1.48562	0.571069	0.532694	1	up	no
812862	PF3D7_0501900	XM_001351542.1	NA	NA	NA	NA		NA	2.61172	1.74533	1.4964	0.581497	0.532708	1	up	no
810974	PF3D7_1141700	XM_001348062.1	GO:0003674(molecular_function);GO:0005575(cellular_component);GO:0008150(biological_process)	NA	NA	NA	PREDICTED: OTU domain-containing protein 6B-like [Ipomoea nil]	NA	57.1642	38.6131	1.48043	0.566019	0.533019	1	up	no
813036	PF3D7_0522100	XM_001351742.1	NA	NA	NA	NA		NA	0.870037	1.0495	0.829003	-0.270551	0.533435	1	down	no
3885790	PF3D7_0603800	XM_960935.2	NA	NA	NA	NA		NA	1.32486	0.890764	1.48733	0.572728	0.533686	1	up	no
812981	PF3D7_0516600	XM_001351687.3	GO:0005525(GTP binding);GO:0005829(cytosol);GO:0005886(plasma membrane);GO:0006412(translation);GO:0008135(translation factor activity, RNA binding)	NA	NA	NA	unnamed protein product [Coffea canephora]	NA	14.8661	10.0514	1.47901	0.564634	0.534073	1	up	no
813701	PF3D7_1303000	XM_001349721.1	NA	NA	NA	NA		NA	99.1675	67.0469	1.47908	0.564698	0.534441	1	up	no
3885926	PF3D7_0611800	XM_961013.1	NA	NA	NA	NA		NA	43.2085	29.2365	1.4779	0.563546	0.534526	1	up	no
812930	PF3D7_0512200	XM_001351643.1	GO:0004363(glutathione synthase activity);GO:0005524(ATP binding);GO:0006750(glutathione biosynthetic process);GO:0006979(response to oxidative stress)	00270(Cysteine and methionine metabolism);00480(Glutathione metabolism)	K21456	EC:6.3.2.3	glutathione synthetase, chloroplastic [Prunus persica]	NA	24.4853	16.5627	1.47834	0.563981	0.534761	1	up	no
9221934	PF3D7_0805500	XM_002808769.1	NA	NA	NA	NA		NA	3.18111	3.79394	0.838471	-0.254167	0.534818	1	down	no
3885883	PF3D7_0606700	XM_960964.2	GO:0006886(intracellular protein transport);GO:0006888(ER to Golgi vesicle-mediated transport);GO:0006890(retrograde vesicle-mediated transport, Golgi to ER);GO:0006891(intra-Golgi vesicle-mediated transport);GO:0030126(COPI vesicle coat)	NA	NA	NA	coatomer subunit alpha-1-like [Helianthus annuus]	NA	46.6798	55.482	0.841351	-0.249221	0.534949	1	down	no
2655426	PF3D7_0816800	XM_001349320.2	GO:0000794(condensed nuclear chromosome);GO:0007131(reciprocal meiotic recombination)	NA	NA	NA	meiotic recombination protein DMC1 homolog [Sorghum bicolor]	NA	2.96043	3.5511	0.833666	-0.262459	0.535183	1	down	no
813963	PF3D7_1314100	XM_001349841.1	NA	NA	NA	NA		NA	14.714	9.95543	1.47799	0.563639	0.535574	1	up	no
813537	PF3D7_0926300	XM_002808913.1	GO:0020011(apicoplast)	NA	NA	NA	cold-responsive protein kinase 1-like isoform X2 [Chenopodium quinoa]	NA	0.549052	0.657787	0.834696	-0.260678	0.535933	1	down	no
811986	PF3D7_1442600	XM_001348542.2	GO:0020011(apicoplast)	NA	NA	NA		NA	2.04141	2.42712	0.841082	-0.249682	0.536039	1	down	no
813530	PF3D7_0925500	XM_002808911.1	GO:0005739(mitochondrion);GO:0045454(cell redox homeostasis)	NA	NA	NA	Thioredoxin H2 [Morus notabilis]	NA	69.5217	47.0257	1.47838	0.564014	0.536043	1	up	no
811727	PF3D7_1414800	XM_001348283.1	GO:0005681(spliceosomal complex);GO:0008380(RNA splicing)	03040(Spliceosome)	K11086	NA	hypothetical protein AQUCO_00900572v1 [Aquilegia coerulea]	NA	209.453	248.775	0.841939	-0.248213	0.536095	1	down	no
810635	PF3D7_1107200	XM_001347723.3	GO:0016192(vesicle-mediated transport);GO:0043231(intracellular membrane-bounded organelle)	NA	NA	NA		NA	48.8231	33.0645	1.4766	0.562281	0.536233	1	up	no
2655302	PF3D7_0800200	XM_001349477.1	GO:0005515(protein binding);GO:0020002(host cell plasma membrane);GO:0020013(modulation by symbiont of host erythrocyte aggregation);GO:0020030(infected host cell surface knob);GO:0020033(antigenic variation);GO:0020035(cytoadherence to microvasculature, mediated by symbiont protein);GO:0050839(cell adhesion molecule binding)	NA	NA	NA		NA	0.744484	0.502139	1.48263	0.568154	0.536595	1	up	no
812697	PF3D7_0210800	XM_001349579.1	GO:0020011(apicoplast)	NA	NA	NA		NA	4.87587	3.28884	1.48255	0.568081	0.537115	1	up	no
813864	PF3D7_1360300	XM_001350278.1	GO:0020011(apicoplast)	NA	NA	NA		NA	1.50609	1.00335	1.50106	0.585984	0.53762	1	up	no
811167	PF3D7_1211500	XM_001350487.1	GO:0003735(structural constituent of ribosome);GO:0006412(translation);GO:0022627(cytosolic small ribosomal subunit)	NA	NA	NA		NA	7.00622	8.34275	0.839797	-0.251888	0.53777	1	down	no
810500	PF3D7_1035200	XM_001347591.1	GO:0020003(symbiont-containing vacuole)	NA	NA	NA		NA	15.1756	18.0154	0.84237	-0.247475	0.53778	1	down	no
4794162	PF3D7_0421100	XM_001351479.1	GO:0020002(host cell plasma membrane);GO:0020013(modulation by symbiont of host erythrocyte aggregation);GO:0020030(infected host cell surface knob);GO:0020033(antigenic variation);GO:0020035(cytoadherence to microvasculature, mediated by symbiont protein);GO:0050839(cell adhesion molecule binding)	NA	NA	NA		NA	5.55541	6.59399	0.842496	-0.247258	0.537921	1	down	no
813518	PF3D7_0924200	XM_001352077.1	NA	NA	NA	NA		NA	7.73404	5.23983	1.47601	0.561702	0.538384	1	up	no
812700	PF3D7_0211200	XM_001349582.1	GO:0005515(protein binding);GO:0005768(endosome);GO:0007264(small GTPase mediated signal transduction);GO:0016020(membrane);GO:0032889(regulation of vacuole fusion, non-autophagic);GO:0060627(regulation of vesicle-mediated transport)	04144(Endocytosis);04145(Phagosome)	K07889	NA	ras-related protein RHN1-like isoform X1 [Coffea arabica]	NA	16.0657	10.8742	1.47742	0.563077	0.5393	1	up	no
811004	PF3D7_1144900	XM_001348092.2	GO:0005794(Golgi apparatus);GO:0006886(intracellular protein transport);GO:0006891(intra-Golgi vesicle-mediated transport);GO:0016020(membrane);GO:0060627(regulation of vesicle-mediated transport)	NA	NA	NA	ras-related protein RABH1e-like [Physcomitrella patens]	NA	61.9736	73.4702	0.843519	-0.245507	0.539403	1	down	no
811890	PF3D7_1432600	XM_001348446.1	NA	NA	NA	NA		NA	1.27474	0.858483	1.48488	0.570343	0.539465	1	up	no
814486	PF3D7_0317200	XM_001351206.1	GO:0004674(protein serine/threonine kinase activity);GO:0006468(protein phosphorylation)	NA	NA	NA	hypothetical protein CEUSTIGMA_g8035.t1 [Chlamydomonas eustigma]	NA	8.84519	6.00012	1.47417	0.559901	0.539675	1	up	no
810437	PF3D7_1028600	XM_001347528.1	NA	NA	NA	NA		NA	7.73452	9.20488	0.840263	-0.251087	0.539876	1	down	no
811141	PF3D7_1208800	XM_001350461.1	NA	NA	NA	NA		NA	12.1319	14.3765	0.84387	-0.244907	0.540194	1	down	no
811675	PF3D7_1409600	XM_001348231.1	GO:0020011(apicoplast)	NA	NA	NA		NA	18.7752	22.2413	0.844156	-0.244418	0.540293	1	down	no
811800	PF3D7_1422800	XM_001348356.1	GO:0005200(structural constituent of cytoskeleton);GO:0005884(actin filament);GO:0006887(exocytosis);GO:0006897(endocytosis);GO:0007010(cytoskeleton organization)	NA	NA	NA	actin-related protein 4 isoform X1 [Citrus sinensis]	NA	12.2914	8.33063	1.47545	0.561154	0.540354	1	up	no
2655381	PF3D7_0823200	XM_001349256.1	GO:0003723(RNA binding);GO:0006417(regulation of translation)	NA	NA	NA	PREDICTED: CUGBP Elav-like family member 5 [Nicotiana sylvestris]	NA	1421.45	1682.75	0.844719	-0.243456	0.540563	1	down	no
810382	PF3D7_1023200	XM_001347473.1	GO:0004590(orotidine-5'-phosphate decarboxylase activity);GO:0005515(protein binding);GO:0006207('de novo' pyrimidine nucleobase biosynthetic process)	NA	NA	NA		NA	25.3658	17.21	1.47389	0.559633	0.54058	1	up	no
810253	PF3D7_1009800	XM_001347344.1	NA	NA	NA	NA		NA	9.89907	11.725	0.844272	-0.244219	0.540653	1	down	no
2655142	PF3D7_0723500	XM_001349100.1	GO:0005869(dynactin complex);GO:0007018(microtubule-based movement)	NA	NA	NA		NA	2.72168	3.2553	0.836076	-0.258294	0.541159	1	down	no
812109	PF3D7_1455300	XM_001348665.1	NA	NA	NA	NA		NA	12.2036	14.4588	0.844022	-0.244647	0.541365	1	down	no
811220	PF3D7_1217400	XM_001350540.1	GO:0020011(apicoplast)	NA	NA	NA		NA	0.587777	0.704093	0.8348	-0.260497	0.541625	1	down	no
811764	PF3D7_1418800	XR_002966682.1	GO:0004004(ATP-dependent RNA helicase activity)	NA	NA	NA		NA	6.49866	4.33859	1.49787	0.582916	0.542009	1	up	no
813559	PF3D7_0928400	XM_001352118.1	NA	NA	NA	NA		NA	51.6874	61.1639	0.845065	-0.242865	0.542094	1	down	no
814394	PF3D7_0307700	XM_001351116.1	NA	NA	NA	NA		NA	46.3263	31.5076	1.47032	0.556129	0.542106	1	up	no
814509	PF3D7_0319500	XM_001351229.1	GO:0003723(RNA binding)	NA	NA	NA	zinc finger CCCH domain-containing protein 25 [Amborella trichopoda]	NA	247.54	292.723	0.845647	-0.241872	0.542237	1	down	no
813913	PF3D7_1368300	XM_002809064.1	NA	NA	NA	NA		NA	19.3553	22.9215	0.844415	-0.243977	0.542834	1	down	no
2655308	PF3D7_0808200	XM_001349405.1	GO:0004190(aspartic-type endopeptidase activity);GO:0006508(proteolysis)	NA	NA	NA	aspartic peptidase A1 family, Aspartic peptidase domain protein [Artemisia annua]	NA	5.31519	6.29769	0.843991	-0.2447	0.542965	1	down	no
812511	PF3D7_0418300	XM_001351455.1	NA	NA	NA	NA		NA	510.028	602.77	0.846141	-0.24103	0.542999	1	down	no
811498	PF3D7_1246500	XM_001350814.1	GO:0003674(molecular_function);GO:0005575(cellular_component);GO:0008150(biological_process)	NA	NA	NA	hypothetical protein BHE74_00005178 [Ensete ventricosum]	NA	13.7153	9.31988	1.47162	0.557401	0.543093	1	up	no
810965	PF3D7_1140800	XM_001348053.2	NA	NA	NA	NA		NA	15.367	10.4482	1.47078	0.556581	0.54319	1	up	no
811221	PF3D7_1217500	XM_001350541.1	NA	NA	NA	NA		NA	4.9489	5.90424	0.838194	-0.254643	0.543271	1	down	no
813080	PF3D7_0526500	XM_001351785.1	GO:0003729(mRNA binding);GO:0005634(nucleus);GO:0006379(mRNA cleavage);GO:0031123(RNA 3'-end processing)	NA	NA	NA		NA	26.5498	31.369	0.846369	-0.240641	0.543684	1	down	no
812227	PF3D7_1467700	XM_001348783.1	NA	NA	NA	NA		NA	8.90769	10.674	0.834523	-0.260977	0.544682	1	down	no
810481	PF3D7_1033300	XM_001347572.1	NA	NA	NA	NA		NA	206.997	141.017	1.46789	0.553746	0.544821	1	up	no
813540	PF3D7_0926500	XM_001352099.1	NA	NA	NA	NA		NA	0.730559	0.494921	1.47611	0.561803	0.54483	1	up	no
810718	PF3D7_1116400	XM_001347806.1	GO:0005085(guanyl-nucleotide exchange factor activity);GO:0005525(GTP binding);GO:0006888(ER to Golgi vesicle-mediated transport);GO:0030176(integral component of endoplasmic reticulum membrane)	NA	NA	NA		NA	17.5947	20.7854	0.846492	-0.240432	0.545004	1	down	no
812084	PF3D7_1452700	XM_001348640.2	GO:0003729(mRNA binding);GO:0005685(U1 snRNP);GO:0006376(mRNA splice site selection);GO:0071004(U2-type prespliceosome)	NA	NA	NA	hypothetical protein SELMODRAFT_149618, partial [Selaginella moellendorffii]	NA	154.648	105.382	1.46749	0.553355	0.5451	1	up	no
811170	PF3D7_1211800	XM_001350490.1	GO:0000151(ubiquitin ligase complex);GO:0005783(endoplasmic reticulum);GO:0006511(ubiquitin-dependent protein catabolic process);GO:0010564(regulation of cell cycle process);GO:0016887(ATPase activity);GO:0030433(ubiquitin-dependent ERAD pathway)	NA	NA	NA	polyubiquitin [Volvox carteri f. nagariensis]	NA	580.703	685.198	0.847497	-0.238721	0.545384	1	down	no
2655047	PF3D7_0717100	XM_002808732.1	NA	NA	NA	NA		NA	30.8235	21.0057	1.46739	0.553249	0.545467	1	up	no
2655313	PF3D7_0806700	XM_002808777.2	NA	NA	NA	NA		NA	12.2039	14.4004	0.847473	-0.238761	0.545673	1	down	no
3885788	PF3D7_0603600	XM_960933.1	NA	NA	NA	NA		NA	1.83932	2.17508	0.845634	-0.241895	0.545877	1	down	no
814299	PF3D7_1364500	XM_001350320.1	GO:0000175(3'-5'-exoribonuclease activity);GO:0000178(exosome (RNase complex));GO:0006396(RNA processing)	03018(RNA degradation)	K03678	NA	exosome complex component RRP45A isoform X1 [Citrus sinensis]	NA	10.2359	6.96586	1.46944	0.555265	0.546084	1	up	no
812250	PF3D7_1470100	XM_001348806.2	NA	NA	NA	NA		NA	6.61874	4.51053	1.4674	0.55326	0.546181	1	up	no
3885694	PF3D7_0627400	XM_961164.1	GO:0005744(mitochondrial inner membrane presequence translocase complex);GO:0006626(protein targeting to mitochondrion)	NA	NA	NA	hypothetical protein VOLCADRAFT_81742 [Volvox carteri f. nagariensis]	NA	11.7597	7.9888	1.47202	0.557801	0.546343	1	up	no
810777	PF3D7_1122200	XM_001347865.2	GO:0020011(apicoplast)	NA	NA	NA	hypothetical protein CEUSTIGMA_g3762.t1 [Chlamydomonas eustigma]	NA	16.5735	19.5652	0.847093	-0.239408	0.546425	1	down	no
810531	PF3D7_1038400	XM_001347622.2	GO:0007276(gamete generation);GO:0030430(host cell cytoplasm)	NA	NA	NA		NA	0.353528	0.240645	1.46909	0.554918	0.546797	1	up	no
813455	PF3D7_0917900	XM_001352014.1	GO:0005783(endoplasmic reticulum)	03060(Protein export);04141(Protein processing in endoplasmic reticulum)	K09490	NA	PREDICTED: luminal-binding protein isoform X1 [Elaeis guineensis]	NA	3040.33	3581.51	0.848895	-0.236341	0.547731	1	down	no
810736	PF3D7_1118300	XM_001347824.1	GO:0004222(metalloendopeptidase activity);GO:0008270(zinc ion binding);GO:0016485(protein processing)	NA	NA	NA	uncharacterized protein C3H1.02c-like [Quercus suber]	NA	124.754	146.963	0.848879	-0.236369	0.547766	1	down	no
811258	PF3D7_1221400	XM_001350576.1	GO:0070258(inner membrane pellicle complex)	NA	NA	NA		NA	1.58922	1.07538	1.47782	0.563471	0.547953	1	up	no
3885721	PF3D7_0614400	XM_961037.1	GO:0000398(mRNA splicing, via spliceosome);GO:0000974(Prp19 complex);GO:0071011(precatalytic spliceosome);GO:0071012(catalytic step 1 spliceosome);GO:0071013(catalytic step 2 spliceosome)	NA	NA	NA	pre-mRNA-splicing factor SPF27-like protein isoform B [Chlorella sorokiniana]	NA	35.7166	42.0968	0.848441	-0.237113	0.548043	1	down	no
811400	PF3D7_1236000	XM_001350718.1	GO:0020011(apicoplast)	NA	NA	NA		NA	27.5376	18.794	1.46523	0.551127	0.548151	1	up	no
812263	PF3D7_1471400	XM_001348819.2	GO:0004143(diacylglycerol kinase activity);GO:0007205(protein kinase C-activating G-protein coupled receptor signaling pathway);GO:0019932(second-messenger-mediated signaling)	00561(Glycerolipid metabolism);00564(Glycerophospholipid metabolism);04070(Phosphatidylinositol signaling system)	K00901	EC:2.7.1.107	diacylglycerol kinase 7-like isoform X1 [Papaver somniferum]	NA	11.0006	7.49834	1.46707	0.552939	0.548505	1	up	no
810508	PF3D7_1035900	XM_001347599.1	NA	NA	NA	NA		NA	1.18058	1.40735	0.838873	-0.253475	0.548849	1	down	no
812980	PF3D7_0516500	XM_002808646.1	GO:0005215(transporter activity);GO:0006810(transport);GO:0016021(integral component of membrane)	NA	NA	NA		NA	3.14248	3.72279	0.844121	-0.244478	0.549048	1	down	no
814375	PF3D7_0305700	XM_001351097.3	GO:0004842(ubiquitin-protein transferase activity);GO:0006511(ubiquitin-dependent protein catabolic process)	NA	NA	NA	Ubiquitin-conjugating enzyme E2 variant 1C [Auxenochlorella protothecoides]	NA	618.427	727.738	0.849793	-0.234816	0.549429	1	down	no
813995	PF3D7_1303100	XM_001349722.1	GO:0008170(N-methyltransferase activity)	NA	NA	NA	hypothetical protein CEUSTIGMA_g13157.t1 [Chlamydomonas eustigma]	NA	31.6895	21.6309	1.46501	0.550908	0.549659	1	up	no
813433	PF3D7_0915600	XM_001351992.1	NA	NA	NA	NA		NA	10.3863	12.2524	0.847697	-0.23838	0.549982	1	down	no
811056	PF3D7_1201000	XM_001350383.1	NA	NA	NA	NA		NA	4087.32	2795.46	1.46213	0.54807	0.550054	1	up	no
2655066	PF3D7_0708500	XM_001348963.1	GO:0006986(response to unfolded protein);GO:0009408(response to heat)	NA	NA	NA	NF-kappa-B-activating protein-like [Cucurbita moschata]	NA	97.4807	114.661	0.850162	-0.23419	0.550069	1	down	no
810745	PF3D7_1119100	XM_001347833.1	GO:0005575(cellular_component);GO:0008168(methyltransferase activity);GO:0016740(transferase activity);GO:0032259(methylation);GO:0052905(tRNA (guanine(9)-N(1))-methyltransferase activity)	NA	NA	NA	TRNA methyltransferase 10 A like [Actinidia chinensis var. chinensis]	NA	25.0947	17.1475	1.46347	0.549389	0.550452	1	up	no
813171	PF3D7_0103400	XM_001350930.2	GO:0003674(molecular_function)	NA	NA	NA	flagellar/basal body protein, partial [Chlamydomonas reinhardtii]	NA	56.1439	38.4035	1.46195	0.547892	0.550474	1	up	no
810948	PF3D7_1139100	XM_001348036.1	GO:0003676(nucleic acid binding);GO:0003723(RNA binding);GO:0005634(nucleus);GO:0005737(cytoplasm);GO:0006376(mRNA splice site selection);GO:0006397(mRNA processing);GO:0007286(spermatid development);GO:0008380(RNA splicing);GO:0031369(translation initiation factor binding);GO:0040018(positive regulation of multicellular organism growth)	03013(RNA transport);03015(mRNA surveillance pathway);03018(RNA degradation)	K13126	NA	PREDICTED: flowering time control protein FCA-like isoform X1 [Tarenaya hassleriana]	NA	14.9255	17.548	0.850549	-0.233534	0.551103	1	down	no
813602	PF3D7_0933200	XM_024473212.1	GO:0005634(nucleus);GO:0005737(cytoplasm);GO:0005829(cytosol);GO:0006457(protein folding);GO:0051087(chaperone binding)	04626(Plant-pathogen interaction)	K12795	NA	PREDICTED: protein SGT1 homolog B [Beta vulgaris subsp. vulgaris]	NA	8.22091	5.58703	1.47143	0.557216	0.551585	1	up	no
810480	PF3D7_1033200	XM_001347571.1	GO:0020005(symbiont-containing vacuole membrane);GO:0020036(Maurer's cleft)	NA	NA	NA		NA	769.683	903.673	0.851727	-0.231537	0.552656	1	down	no
810453	PF3D7_1030300	XM_001347544.1	NA	NA	NA	NA		NA	14.0379	9.61593	1.45986	0.545834	0.553359	1	up	no
810859	PF3D7_1130100	XM_001347947.1	GO:0003735(structural constituent of ribosome);GO:0006412(translation);GO:0022625(cytosolic large ribosomal subunit)	NA	NA	NA		NA	500.322	342.99	1.45871	0.544692	0.553886	1	up	no
810374	PF3D7_1022400	XM_001347465.1	GO:0000375(RNA splicing, via transesterification reactions);GO:0005634(nucleus);GO:0008380(RNA splicing)	03040(Spliceosome)	K12890	NA	serine/arginine-rich splicing factor SR30-like [Ananas comosus]	NA	719.046	843.282	0.852676	-0.229931	0.554287	1	down	no
814545	PF3D7_0323000	XM_001351265.1	NA	NA	NA	NA		NA	204.774	240.199	0.852519	-0.230197	0.55504	1	down	no
813319	PF3D7_0904000	XM_001351878.1	GO:0005096(GTPase activator activity);GO:0005622(intracellular);GO:0006886(intracellular protein transport);GO:0012505(endomembrane system);GO:0017137(Rab GTPase binding);GO:0031338(regulation of vesicle fusion);GO:0090630(activation of GTPase activity)	NA	NA	NA		NA	195.997	229.672	0.853378	-0.228743	0.555607	1	down	no
813561	PF3D7_0928600	XM_001352120.1	NA	NA	NA	NA		NA	13.0664	8.88577	1.47049	0.556298	0.555678	1	up	no
811393	PF3D7_1235300	XM_001350711.1	GO:0004842(ubiquitin-protein transferase activity);GO:0030014(CCR4-NOT complex)	03018(RNA degradation)	K10643	EC:2.3.2.27	CCR4-NOT transcription complex subunit 4 [Klebsormidium nitens]	NA	45.6585	53.5009	0.853416	-0.228679	0.555686	1	down	no
810310	PF3D7_1015500	XM_001347401.1	GO:0016779(nucleotidyltransferase activity)	NA	NA	NA	hypothetical protein ZOSMA_106G00200 [Zostera marina]	NA	3.17647	2.16065	1.47015	0.555962	0.555809	1	up	no
9221823	PF3D7_0107200	XM_024473426.1	NA	03018(RNA degradation)	K12603	EC:3.1.13.4	hypothetical protein GPECTOR_54g226 [Gonium pectorale]	NA	5.26941	3.59649	1.46515	0.551051	0.556492	1	up	no
814457	PF3D7_0314400	XM_001351177.1	GO:0004722(protein serine/threonine phosphatase activity);GO:0005634(nucleus);GO:0005737(cytoplasm);GO:0006470(protein dephosphorylation)	NA	NA	NA	Serine/threonine protein phosphatase 2A [Klebsormidium nitens]	NA	78.1025	91.4847	0.853722	-0.228162	0.556528	1	down	no
812466	PF3D7_0422100	XM_001351488.1	NA	NA	NA	NA		NA	38.4026	26.3646	1.4566	0.542604	0.556663	1	up	no
811312	PF3D7_1226900	XM_001350630.1	NA	NA	NA	NA		NA	4.60121	3.14565	1.46272	0.548657	0.556813	1	up	no
810896	PF3D7_1133900	XM_001347984.2	NA	NA	NA	NA		NA	12.531	14.6798	0.853622	-0.22833	0.55687	1	down	no
813370	PF3D7_0909300	XM_001351929.2	GO:0005829(cytosol)	NA	NA	NA	PREDICTED: DNA-binding protein DDB_G0278111 [Erythranthe guttata]	NA	356.131	416.937	0.854161	-0.227421	0.557081	1	down	no
812635	PF3D7_0204100	XM_001349517.1	NA	NA	NA	NA		NA	1.27498	0.872141	1.4619	0.547842	0.557518	1	up	no
811652	PF3D7_1407300	XM_001348207.1	GO:0071011(precatalytic spliceosome)	03040(Spliceosome)	K12850	NA	pre-mRNA splicing factor SR-like 1 isoform X1 [Jatropha curcas]	NA	169.385	198.218	0.85454	-0.226779	0.557569	1	down	no
812439	PF3D7_0423700	XM_001351504.1	GO:0020005(symbiont-containing vacuole membrane)	NA	NA	NA		NA	76.3803	89.4149	0.854224	-0.227314	0.557932	1	down	no
811121	PF3D7_1206800	XM_001350441.1	NA	NA	NA	NA		NA	9.53501	6.54483	1.45688	0.542881	0.557997	1	up	no
9221818	PF3D7_0103300	XM_002808556.1	NA	NA	NA	NA		NA	32.2982	37.7905	0.854664	-0.22657	0.558052	1	down	no
812531	PF3D7_0401800	XM_001351296.1	GO:0020036(Maurer's cleft);GO:0044538(host cell periphery)	NA	NA	NA		NA	3852.67	4504.93	0.855212	-0.225647	0.558636	1	down	no
811192	PF3D7_1214400	XM_001350512.2	GO:0000045(autophagosome assembly);GO:0034975(protein folding in endoplasmic reticulum);GO:0072546(ER membrane protein complex)	NA	NA	NA		NA	35.0907	41.1343	0.853076	-0.229254	0.558654	1	down	no
811543	PF3D7_1251100	XM_001350859.1	NA	NA	NA	NA		NA	55.9559	65.5043	0.854233	-0.227299	0.558717	1	down	no
813003	PF3D7_0518800	XM_002808654.1	NA	NA	NA	NA		NA	2.0432	2.41789	0.845034	-0.242919	0.558781	1	down	no
36312516	PF3D7_0831500	XM_024473178.1	GO:0005515(protein binding);GO:0020005(symbiont-containing vacuole membrane)	NA	NA	NA		NA	234.889	161.668	1.45291	0.538942	0.559597	1	up	no
812709	PF3D7_0212100	XM_001349591.1	GO:0005634(nucleus);GO:0034399(nuclear periphery)	NA	NA	NA		NA	16.1672	18.8934	0.855705	-0.224815	0.559767	1	down	no
812737	PF3D7_0215000	XM_001349619.1	GO:0004467(long-chain fatty acid-CoA ligase activity);GO:0006631(fatty acid metabolic process);GO:0015909(long-chain fatty acid transport);GO:0020011(apicoplast)	00061(Fatty acid biosynthesis);00071(Fatty acid degradation);04146(Peroxisome)	K01897	EC:6.2.1.3	long chain acyl-CoA synthetase 4-like [Olea europaea var. sylvestris]	NA	14.7215	17.2118	0.855317	-0.225469	0.55986	1	down	no
811231	PF3D7_1218500	XM_001350551.1	GO:0003777(microtubule motor activity);GO:0003924(GTPase activity);GO:0005783(endoplasmic reticulum);GO:0005794(Golgi apparatus);GO:0005875(microtubule associated complex);GO:0006898(receptor-mediated endocytosis);GO:0007017(microtubule-based process);GO:0020011(apicoplast)	NA	NA	NA	dynamin-related protein 3A-like isoform X1 [Helianthus annuus]	NA	20.6702	24.1589	0.855594	-0.225001	0.559878	1	down	no
812195	PF3D7_1464500	XM_001348751.2	NA	NA	NA	NA		NA	6.10105	4.19917	1.45292	0.538951	0.560011	1	up	no
812203	PF3D7_1465400	XM_001348759.2	NA	NA	NA	NA		NA	156.092	182.451	0.855529	-0.225112	0.560252	1	down	no
810699	PF3D7_1114200	XM_001347787.2	GO:0005096(GTPase activator activity);GO:0005622(intracellular);GO:0006886(intracellular protein transport);GO:0012505(endomembrane system);GO:0017137(Rab GTPase binding);GO:0031338(regulation of vesicle fusion);GO:0090630(activation of GTPase activity)	NA	NA	NA	hypothetical protein CQW23_06333 [Capsicum baccatum]	NA	64.1272	74.9043	0.856122	-0.224111	0.560792	1	down	no
810564	PF3D7_1103500	XM_001347685.2	GO:0020011(apicoplast)	NA	NA	NA		NA	0.668405	0.797209	0.838431	-0.254235	0.560799	1	down	no
3885800	PF3D7_0618100	XM_961073.1	NA	NA	NA	NA		NA	1.93202	1.32076	1.4628	0.548733	0.560924	1	up	no
814401	PF3D7_0308500	XM_001351123.1	NA	NA	NA	NA	unknown [Picea sitchensis]	NA	630.225	434.763	1.44958	0.535639	0.562952	1	up	no
2655041	PF3D7_0716200	XM_001349029.1	GO:0020011(apicoplast)	NA	NA	NA	programmed cell death protein 2-like [Physcomitrella patens]	NA	49.3459	57.5379	0.857625	-0.221582	0.563104	1	down	no
812379	PF3D7_0410700	XM_001351384.1	GO:0005525(GTP binding);GO:0020011(apicoplast)	NA	NA	NA	ribosomal biogenesis GTPase [Bathycoccus prasinos]	NA	4.34054	5.07036	0.856062	-0.224214	0.563108	1	down	no
814339	PF3D7_0302100	XM_001351062.1	GO:0004674(protein serine/threonine kinase activity);GO:0005634(nucleus);GO:0005737(cytoplasm);GO:0006468(protein phosphorylation)	NA	NA	NA	serine/threonine-protein kinase SRPK-like [Quercus suber]	NA	125.529	146.336	0.857813	-0.221264	0.563198	1	down	no
3885903	PF3D7_0607400	XM_960971.2	GO:0005794(Golgi apparatus);GO:0005886(plasma membrane)	NA	NA	NA	hypothetical protein EUGRSUZ_H00141 [Eucalyptus grandis]	NA	3.30687	2.26697	1.45872	0.544701	0.563299	1	up	no
814205	PF3D7_1343700	XM_001350122.1	GO:0042493(response to drug)	NA	NA	NA	PREDICTED: FH protein interacting protein FIP2-like [Malus domestica]	NA	129.597	151.06	0.857913	-0.221097	0.563477	1	down	no
810652	PF3D7_1108900	XM_001347740.1	NA	NA	NA	NA		NA	10.1776	7.00785	1.45232	0.538356	0.563728	1	up	no
812636	PF3D7_0204200	XM_001349518.1	GO:0020011(apicoplast)	NA	NA	NA		NA	119.558	139.343	0.858016	-0.220924	0.563817	1	down	no
2655192	PF3D7_0704900	XM_001348946.2	GO:0003747(translation release factor activity);GO:0006415(translational termination);GO:0020011(apicoplast)	NA	NA	NA	putative Peptide chain release factor [Zostera marina]	NA	5.53185	3.79863	1.45628	0.542284	0.5639	1	up	no
3885891	PF3D7_0621500	XM_961106.1	GO:0000172(ribonuclease MRP complex);GO:0004540(ribonuclease activity);GO:0030677(ribonuclease P complex)	NA	NA	NA		NA	3.38056	3.96844	0.851861	-0.23131	0.564246	1	down	no
813722	PF3D7_1332000	XM_001350015.1	GO:0005484(SNAP receptor activity);GO:0005783(endoplasmic reticulum);GO:0005801(cis-Golgi network);GO:0006886(intracellular protein transport);GO:0031201(SNARE complex);GO:0031338(regulation of vesicle fusion)	04130(SNARE interactions in vesicular transport)	K08490	NA	hypothetical protein SELMODRAFT_131549 [Selaginella moellendorffii]	NA	84.1657	98.0377	0.858503	-0.220105	0.564797	1	down	no
2654988	PF3D7_0730200	XM_001349161.2	GO:0016192(vesicle-mediated transport);GO:0030130(clathrin coat of trans-Golgi network vesicle)	NA	NA	NA	beta-adaptin-like protein A isoform X1 [Selaginella moellendorffii]	NA	5.94824	6.93642	0.857538	-0.221727	0.564877	1	down	no
812364	PF3D7_0407900	XM_001351357.1	GO:0016887(ATPase activity)	NA	NA	NA	AAA-type ATPase family protein [Artemisia annua]	NA	13.64	9.41365	1.44896	0.535015	0.565039	1	up	no
813532	PF3D7_0925700	XM_001352091.1	GO:0004407(histone deacetylase activity);GO:0005634(nucleus);GO:0016575(histone deacetylation);GO:0035690(cellular response to drug)	NA	NA	NA	histone deacetylase 19-like isoform X1 [Physcomitrella patens]	NA	236.89	275.722	0.859161	-0.218999	0.565577	1	down	no
811953	PF3D7_1439200	XM_001348509.1	NA	NA	NA	NA		NA	5.0446	3.48412	1.44788	0.533946	0.566719	1	up	no
810853	PF3D7_1129500	XM_024473323.1	GO:0000703(oxidized pyrimidine nucleobase lesion DNA N-glycosylase activity);GO:0006284(base-excision repair);GO:0019104(DNA N-glycosylase activity);GO:0020011(apicoplast)	03410(Base excision repair)	K03575	EC:3.2.2.31	adenine DNA glycosylase [Cucurbita pepo subsp. pepo]	NA	11.6891	8.07219	1.44807	0.534136	0.56691	1	up	no
813374	PF3D7_0909700	XM_001351933.1	GO:0000209(protein polyubiquitination);GO:0004842(ubiquitin-protein transferase activity);GO:0005886(plasma membrane);GO:0008270(zinc ion binding);GO:0022416(chaeta development);GO:0031901(early endosome membrane);GO:0031902(late endosome membrane);GO:0035220(wing disc development)	04141(Protein processing in endoplasmic reticulum)	K10661	EC:2.3.2.27		NA	8.44928	9.83124	0.859432	-0.218545	0.56731	1	down	no
813940	PF3D7_1310600	XM_001349798.1	GO:0000421(autophagosome membrane);GO:0005515(protein binding);GO:0005784(Sec61 translocon complex);GO:0005789(endoplasmic reticulum membrane);GO:0005886(plasma membrane);GO:0043952(protein transport by the Sec complex);GO:0060627(regulation of vesicle-mediated transport)	04144(Endocytosis);04145(Phagosome)	K07889	NA	PREDICTED: ras-related protein RABF1-like [Nelumbo nucifera]	NA	59.4882	41.1419	1.44593	0.531995	0.567708	1	up	no
813676	PF3D7_1322500	XM_001349929.1	GO:0005783(endoplasmic reticulum);GO:0008270(zinc ion binding);GO:0016020(membrane)	NA	NA	NA	probable protein S-acyltransferase 4 isoform X3 [Dendrobium catenatum]	NA	0.915006	0.620505	1.47462	0.560338	0.567949	1	up	no
813784	PF3D7_1345400	XM_002809025.1	NA	NA	NA	NA		NA	13.0857	9.05175	1.44565	0.531722	0.567995	1	up	no
4794172	PF3D7_0500500	XM_001351530.2	GO:0020002(host cell plasma membrane);GO:0020033(antigenic variation)	NA	NA	NA		NA	0.503355	0.598769	0.84065	-0.250423	0.568094	1	down	no
2655078	PF3D7_0724600	XM_001349112.1	GO:0005737(cytoplasm)	NA	NA	NA		NA	1.99768	1.38031	1.44727	0.533333	0.568244	1	up	no
810328	PF3D7_1017500	XM_001347419.1	NA	NA	NA	NA		NA	26.3902	30.7536	0.85812	-0.220749	0.568409	1	down	no
810251	PF3D7_1009600	XM_024473277.1	GO:0020011(apicoplast)	NA	NA	NA	hypothetical protein CBR_g32289 [Chara braunii]	NA	20.5538	14.2222	1.4452	0.531266	0.568737	1	up	no
813548	PF3D7_0927300	XM_001352107.1	GO:0004333(fumarate hydratase activity);GO:0005829(cytosol);GO:0006099(tricarboxylic acid cycle);GO:0042802(identical protein binding);GO:0050163(oxaloacetate tautomerase activity);GO:0051539(4 iron, 4 sulfur cluster binding)	00020(Citrate cycle (TCA cycle));00620(Pyruvate metabolism)	K01676	EC:4.2.1.2	fumarate hydratase [Bathycoccus prasinos]	NA	1.2302	0.845159	1.45559	0.541601	0.568856	1	up	no
813636	PF3D7_0936800	XM_001352196.1	GO:0020002(host cell plasma membrane);GO:0020036(Maurer's cleft);GO:0044164(host cell cytosol)	NA	NA	NA		NA	2583.53	1789.83	1.44345	0.529522	0.56909	1	up	no
813204	PF3D7_0106800	XM_001350963.2	GO:0005768(endosome);GO:0030139(endocytic vesicle)	04144(Endocytosis);04145(Phagosome)	K07889	NA	ras-related protein RHN1 [Selaginella moellendorffii]	NA	56.7554	39.281	1.44486	0.530927	0.569424	1	up	no
810820	PF3D7_1126300.1	XM_024473320.1	NA	NA	NA	NA		NA	10.9884	7.60238	1.44539	0.531459	0.569509	1	up	no
812145	PF3D7_1459000	XM_001348701.1	GO:0004004(ATP-dependent RNA helicase activity)	NA	NA	NA	ATP-dependent RNA helicase eIF4A [Quercus suber]	NA	175.694	203.879	0.861755	-0.214651	0.570091	1	down	no
811694	PF3D7_1411500	XM_001348250.2	GO:0000398(mRNA splicing, via spliceosome);GO:0003723(RNA binding);GO:0071006(U2-type catalytic step 1 spliceosome);GO:0071013(catalytic step 2 spliceosome)	NA	NA	NA		NA	14.4077	9.97982	1.44368	0.529755	0.570163	1	up	no
8445001	PF3D7_1433000	XM_002585414.1	GO:0001522(pseudouridine synthesis);GO:0005634(nucleus);GO:0006364(rRNA processing);GO:0007004(telomere maintenance via telomerase);GO:0030515(snoRNA binding);GO:0031118(rRNA pseudouridine synthesis);GO:0031120(snRNA pseudouridine synthesis);GO:0031429(box H/ACA snoRNP complex);GO:0034513(box H/ACA snoRNA binding);GO:0042254(ribosome biogenesis);GO:0060215(primitive hemopoiesis);GO:0070034(telome…	03008(Ribosome biogenesis in eukaryotes)	K11130	NA	H/ACA ribonucleoprotein complex subunit 3 [Bathycoccus prasinos]	NA	120.254	139.727	0.860634	-0.216528	0.570211	1	down	no
811945	PF3D7_1438400	XM_001348501.2	GO:0005575(cellular_component)	NA	NA	NA		NA	9.67731	6.70613	1.44305	0.529125	0.570335	1	up	no
812714	PF3D7_0212600	XM_001349596.1	GO:0009986(cell surface);GO:0020008(rhoptry);GO:0020009(microneme)	NA	NA	NA		NA	2.12189	1.43442	1.47927	0.564887	0.570951	1	up	no
2655327	PF3D7_0803000	XM_001349448.1	GO:0000398(mRNA splicing, via spliceosome);GO:0000974(Prp19 complex);GO:0071010(prespliceosome);GO:0071012(catalytic step 1 spliceosome);GO:0071013(catalytic step 2 spliceosome);GO:0071014(post-mRNA release spliceosomal complex)	NA	NA	NA		NA	45.646	52.9388	0.862241	-0.213837	0.571176	1	down	no
812294	PF3D7_1474400	XM_001348850.2	GO:0020011(apicoplast)	NA	NA	NA		NA	0.59375	0.408487	1.45353	0.539565	0.571345	1	up	no
814123	PF3D7_1328500	XM_001349977.1	GO:0005737(cytoplasm);GO:0016787(hydrolase activity)	NA	NA	NA	alpha/beta-hydrolase [Coccomyxa subellipsoidea C-169]	NA	46.9643	54.4566	0.862417	-0.213543	0.571379	1	down	no
810793	PF3D7_1123500	XM_001347881.1	NA	NA	NA	NA		NA	20.3149	23.552	0.862556	-0.21331	0.571967	1	down	no
811877	PF3D7_1431600	XM_001348433.1	GO:0004775(succinate-CoA ligase (ADP-forming) activity);GO:0005739(mitochondrion);GO:0005759(mitochondrial matrix);GO:0006099(tricarboxylic acid cycle);GO:0006104(succinyl-CoA metabolic process)	00020(Citrate cycle (TCA cycle));00640(Propanoate metabolism)	K01900	EC:6.2.1.4;EC:6.2.1.5	succinate--CoA ligase [ADP-forming] subunit beta, mitochondrial-like [Quercus suber]	NA	3.10148	2.1384	1.45037	0.536425	0.571974	1	up	no
2655397	PF3D7_0802600	XM_002808764.1	GO:0004016(adenylate cyclase activity);GO:0005737(cytoplasm);GO:0009268(response to pH)	NA	NA	NA	hypothetical protein KFL_000150030 [Klebsormidium nitens]	NA	0.999847	1.1598	0.862083	-0.214101	0.57215	1	down	no
813062	PF3D7_0524800	XM_001351768.1	GO:0003674(molecular_function);GO:0005829(cytosol);GO:0006511(ubiquitin-dependent protein catabolic process);GO:0009507(chloroplast)	04141(Protein processing in endoplasmic reticulum)	K14016	NA	hypothetical protein MIMGU_mgv1a019690mg [Erythranthe guttata]	NA	5.29251	3.66567	1.44381	0.529877	0.572426	1	up	no
811456	PF3D7_1242000	XM_001350772.1	GO:0003756(protein disulfide isomerase activity);GO:0005615(extracellular space);GO:0006457(protein folding);GO:0016971(flavin-linked sulfhydryl oxidase activity);GO:0030173(integral component of Golgi membrane)	NA	NA	NA		NA	0.791563	0.926652	0.854218	-0.227323	0.572833	1	down	no
811179	PF3D7_1212800	XM_001350499.1	GO:0000104(succinate dehydrogenase activity);GO:0005739(mitochondrion);GO:0006099(tricarboxylic acid cycle);GO:0009055(electron transfer activity);GO:0055114(oxidation-reduction process)	00020(Citrate cycle (TCA cycle));00190(Oxidative phosphorylation)	K00235	EC:1.3.5.1	hypothetical protein AXG93_2278s1690 [Marchantia polymorpha subsp. ruderalis]	NA	3.43554	2.36445	1.45299	0.539028	0.572963	1	up	no
812051	PF3D7_1449300.1	XM_001348607.2	GO:0000126(transcription factor TFIIIB complex);GO:0006384(transcription initiation from RNA polymerase III promoter)	NA	NA	NA	predicted protein [Ostreococcus lucimarinus CCE9901]	NA	43.413	50.2845	0.863349	-0.211985	0.573174	1	down	no
2655295	PF3D7_0810600	XM_001349384.1	GO:0003724(RNA helicase activity)	NA	NA	NA	ATP-dependent RNA helicase DED1-like [Quercus suber]	NA	333.141	231.449	1.43937	0.52544	0.573369	1	up	no
813321	PF3D7_0904200	XM_001351880.1	GO:0020011(apicoplast)	NA	NA	NA		NA	3.14509	2.16142	1.4551	0.541122	0.573591	1	up	no
814115	PF3D7_1325200	XM_001349956.1	GO:0004459(L-lactate dehydrogenase activity);GO:0006089(lactate metabolic process);GO:0006090(pyruvate metabolic process)	00010(Glycolysis / Gluconeogenesis);00620(Pyruvate metabolism);00640(Propanoate metabolism);00270(Cysteine and methionine metabolism)	K00016	EC:1.1.1.27	L-lactate dehydrogenase A [Cinnamomum micranthum f. kanehirae]	NA	12.495	8.66611	1.44182	0.527895	0.573854	1	up	no
811863	PF3D7_1430200	XM_001348419.1	GO:0004190(aspartic-type endopeptidase activity);GO:0006508(proteolysis)	NA	NA	NA	Aspartic proteinase [Triticum urartu]	NA	1.88925	1.30182	1.45124	0.537283	0.574875	1	up	no
810498	PF3D7_1035000	XM_001347589.1	GO:0001522(pseudouridine synthesis);GO:0005634(nucleus);GO:0009982(pseudouridine synthase activity)	NA	NA	NA	PREDICTED: multisubstrate pseudouridine synthase 7 [Pyrus x bretschneideri]	NA	6.2468	7.23388	0.863548	-0.211652	0.575266	1	down	no
813089	PF3D7_0527400	XM_001351794.1	NA	NA	NA	NA		NA	26.7708	31.0143	0.863177	-0.212271	0.575732	1	down	no
2655225	PF3D7_0805900	XM_024473156.1	GO:0003674(molecular_function);GO:0005634(nucleus);GO:0008150(biological_process)	NA	NA	NA	PREDICTED: protein FRA10AC1 homolog isoform X1 [Tarenaya hassleriana]	NA	5.89484	4.06012	1.45189	0.537931	0.576348	1	up	no
812106	PF3D7_1455100	XM_001348662.2	GO:0005634(nucleus);GO:0005737(cytoplasm);GO:0045177(apical part of cell)	NA	NA	NA	protein-tyrosine-phosphatase MKP1 [Sesamum indicum]	NA	18.9667	13.1609	1.44114	0.527213	0.576385	1	up	no
810304	PF3D7_1014900	XM_001347395.1	NA	NA	NA	NA		NA	0.416137	0.285826	1.45591	0.541921	0.576518	1	up	no
812834	PF3D7_0510300	XM_001351625.1	GO:0070258(inner membrane pellicle complex);GO:0071944(cell periphery)	NA	NA	NA		NA	3.84645	2.63883	1.45763	0.543628	0.576518	1	up	no
813868	PF3D7_1361200	XM_001350287.1	GO:0003674(molecular_function);GO:0005575(cellular_component);GO:0005634(nucleus)	NA	NA	NA		NA	31.4926	36.3695	0.865907	-0.207715	0.577358	1	down	no
3885720	PF3D7_0614300	XM_961036.1	NA	NA	NA	NA		NA	191.639	221.289	0.866015	-0.207536	0.577427	1	down	no
3885699	PF3D7_0627900	XM_961169.2	GO:0000172(ribonuclease MRP complex);GO:0004540(ribonuclease activity);GO:0030677(ribonuclease P complex)	03013(RNA transport);03008(Ribosome biogenesis in eukaryotes)	K03538	EC:3.1.26.5	PREDICTED: uncharacterized protein LOC104826952 [Tarenaya hassleriana]	NA	28.8704	33.3561	0.865521	-0.208359	0.577602	1	down	no
812921	PF3D7_0504000	XM_001351562.1	GO:0006812(cation transport);GO:0008324(cation transmembrane transporter activity);GO:0015662(ATPase activity, coupled to transmembrane movement of ions, phosphorylative mechanism);GO:0043231(intracellular membrane-bounded organelle)	NA	NA	NA	hypothetical protein SELMODRAFT_439526 [Selaginella moellendorffii]	NA	36.6947	25.5638	1.43542	0.521468	0.577667	1	up	no
813385	PF3D7_0910800	XM_001351944.1	GO:0000166(nucleotide binding);GO:0005524(ATP binding);GO:0005575(cellular_component);GO:0005737(cytoplasm);GO:0008150(biological_process);GO:0016226(iron-sulfur cluster assembly);GO:0046872(metal ion binding);GO:0051536(iron-sulfur cluster binding);GO:0051539(4 iron, 4 sulfur cluster binding)	NA	NA	NA	Cytosolic Fe-S cluster assembly factor nubp1-A [Cajanus cajan]	NA	37.8026	26.3245	1.43602	0.522079	0.578051	1	up	no
813373	PF3D7_0909600	XM_001351932.1	NA	NA	NA	NA		NA	1.2657	0.87247	1.45071	0.536761	0.578095	1	up	no
810891	PF3D7_1133400	XM_001347979.1	GO:0005515(protein binding);GO:0016021(integral component of membrane);GO:0020007(apical complex);GO:0020009(microneme);GO:0030260(entry into host cell);GO:0046812(host cell surface binding)	NA	NA	NA		NA	1.79991	2.10079	0.856779	-0.223005	0.578141	1	down	no
813314	PF3D7_0903500	XM_001351873.1	NA	NA	NA	NA		NA	27.4062	31.6272	0.866539	-0.206664	0.578541	1	down	no
2655103	PF3D7_0715000	XM_001349017.1	GO:0005829(cytosol);GO:0008152(metabolic process);GO:0016791(phosphatase activity)	00630(Glyoxylate and dicarboxylate metabolism)	K19269	EC:3.1.3.18;EC:3.1.3.48	phosphoglycolate phosphatase 2 [Vigna unguiculata]	NA	36.9386	25.7219	1.43607	0.52213	0.578545	1	up	no
811380	PF3D7_1234000	XM_001350698.1	NA	NA	NA	NA		NA	9.77347	6.80315	1.43661	0.522668	0.578962	1	up	no
2655172	PF3D7_0728300	XM_001349144.1	NA	NA	NA	NA		NA	2.64673	1.81726	1.45644	0.542442	0.579099	1	up	no
811481	PF3D7_1244700	XM_001350797.2	NA	NA	NA	NA		NA	41.6357	48.0507	0.866496	-0.206736	0.579292	1	down	no
811670	PF3D7_1409200.1	XM_001348226.2;XM_024473347.1	GO:0020011(apicoplast);GO:0020011(apicoplast)	NA	NA	NA		NA	5.27375	3.62911	1.45318	0.539213	0.579312	1	up	no
813355	PF3D7_0907800	XM_001351914.1	GO:0020011(apicoplast)	NA	NA	NA		NA	21.4453	24.7808	0.8654	-0.208561	0.579454	1	down	no
9221923	PF3D7_0833000	XM_002808686.1	GO:0020002(host cell plasma membrane);GO:0020033(antigenic variation)	NA	NA	NA		NA	5.85655	4.06683	1.44008	0.526148	0.579791	1	up	no
813552	PF3D7_0927700	XM_001352111.1	GO:0005634(nucleus);GO:0005737(cytoplasm)	NA	NA	NA	Serine/threonine-protein phosphatase PP-X isozyme [Actinidia chinensis var. chinensis]	NA	4.73516	3.27514	1.44579	0.531857	0.579952	1	up	no
4794161	PF3D7_0420900	XM_001351478.1	GO:0020002(host cell plasma membrane);GO:0020013(modulation by symbiont of host erythrocyte aggregation);GO:0020030(infected host cell surface knob);GO:0020033(antigenic variation);GO:0020035(cytoadherence to microvasculature, mediated by symbiont protein);GO:0050839(cell adhesion molecule binding)	NA	NA	NA		NA	8.48792	9.78761	0.867211	-0.205545	0.579965	1	down	no
814002	PF3D7_1304900	XM_001349739.1	GO:0003899(DNA-directed 5'-3' RNA polymerase activity);GO:0006366(transcription by RNA polymerase II);GO:0016591(DNA-directed RNA polymerase II, holoenzyme)	00230(Purine metabolism);00240(Pyrimidine metabolism);03020(RNA polymerase)	K03008	NA	predicted protein [Ostreococcus lucimarinus CCE9901]	NA	200.259	230.908	0.867268	-0.20545	0.580013	1	down	no
9221786	PF3D7_0315300	XM_024473247.1	NA	NA	NA	NA		NA	0.541528	0.374444	1.44622	0.532286	0.580211	1	up	no
810823	PF3D7_1126600	XM_001347911.1	GO:0004771(sterol esterase activity);GO:0005811(lipid droplet);GO:0006629(lipid metabolic process);GO:0016020(membrane);GO:0016021(integral component of membrane);GO:0016042(lipid catabolic process);GO:0016125(sterol metabolic process);GO:0016298(lipase activity);GO:0016787(hydrolase activity);GO:0044255(cellular lipid metabolic process)	NA	NA	NA		NA	32.6255	22.7619	1.43334	0.519379	0.580329	1	up	no
814410	PF3D7_0309500	XM_001351132.1	GO:0004066(asparagine synthase (glutamine-hydrolyzing) activity);GO:0006529(asparagine biosynthetic process)	00250(Alanine, aspartate and glutamate metabolism)	K01953	EC:6.3.5.4	asparagine synthetase [glutamine-hydrolyzing] 2 [Solanum pennellii]	NA	357.556	411.857	0.868156	-0.203973	0.581122	1	down	no
9221965	PF3D7_0906700	XM_002808871.1	NA	NA	NA	NA		NA	9.13318	6.35718	1.43667	0.522732	0.581196	1	up	no
814513	PF3D7_0319900	XM_001351233.1	GO:0020011(apicoplast)	NA	NA	NA		NA	2.82095	3.27156	0.862262	-0.213802	0.581627	1	down	no
812013	PF3D7_1445400	XM_001348569.1	GO:0004712(protein serine/threonine/tyrosine kinase activity);GO:0005634(nucleus);GO:0006468(protein phosphorylation);GO:0045595(regulation of cell differentiation)	NA	NA	NA	PREDICTED: serine/threonine-protein kinase AFC3 isoform X1 [Erythranthe guttata]	NA	326.951	376.463	0.868481	-0.203433	0.581677	1	down	no
811214	PF3D7_1216700	XM_001350534.1	GO:0016020(membrane);GO:0022829(wide pore channel activity);GO:0031982(vesicle)	NA	NA	NA		NA	3.04511	2.12108	1.43564	0.521696	0.582392	1	up	no
811276	PF3D7_1223300	XM_001350594.1	GO:0003918(DNA topoisomerase type II (ATP-hydrolyzing) activity);GO:0005524(ATP binding);GO:0006265(DNA topological change);GO:0020011(apicoplast)	NA	NA	NA	DNA gyrase subunit A, chloroplastic/mitochondrial isoform X2 [Manihot esculenta]	NA	4.66747	3.2543	1.43425	0.520294	0.582411	1	up	no
811470	PF3D7_1243500	XM_001350786.2	GO:0000815(ESCRT III complex);GO:0005515(protein binding);GO:0005634(nucleus);GO:0005635(nuclear envelope);GO:0005737(cytoplasm);GO:0005768(endosome);GO:0005886(plasma membrane);GO:0006810(transport);GO:0007034(vacuolar transport);GO:0010008(endosome membrane);GO:0015031(protein transport);GO:0016020(membrane);GO:0043162(ubiquitin-dependent protein catabolic process via the multivesicular body so…	04144(Endocytosis)	K12194	NA	Vacuolar protein sorting-associated protein 1 [Ananas comosus]	NA	5.79005	6.70557	0.863468	-0.211785	0.582495	1	down	no
810204	PF3D7_1004300	XM_001347295.1	GO:0000209(protein polyubiquitination);GO:0043161(proteasome-mediated ubiquitin-dependent protein catabolic process);GO:0061630(ubiquitin protein ligase activity)	NA	NA	NA	E3 ubiquitin-protein ligase ring1-like protein [Trifolium pratense]	NA	123.982	142.591	0.869494	-0.201753	0.583478	1	down	no
811859	PF3D7_1429800	XM_001348415.2	GO:0006890(retrograde vesicle-mediated transport, Golgi to ER)	NA	NA	NA	PREDICTED: coatomer subunit beta-1-like [Camelina sativa]	NA	40.2627	46.2904	0.869784	-0.20127	0.584043	1	down	no
3885865	PF3D7_0615300	XM_961046.1	GO:0005783(endoplasmic reticulum);GO:0005789(endoplasmic reticulum membrane);GO:0006506(GPI anchor biosynthetic process);GO:0016021(integral component of membrane);GO:0032216(glucosaminyl-phosphotidylinositol O-acyltransferase activity);GO:0042175(nuclear outer membrane-endoplasmic reticulum membrane network)	00563(Glycosylphosphatidylinositol(GPI)-anchor biosynthesis)	K05283	EC:2.3.-.-	GPN-loop GTPase 3 [Chlorella sorokiniana]	NA	0.697423	0.477862	1.45947	0.54544	0.584863	1	up	no
810271	PF3D7_1011600	XM_001347362.1	NA	NA	NA	NA		NA	0.931845	0.640171	1.45562	0.541633	0.584863	1	up	no
813735	PF3D7_1336200	XM_001350055.1	NA	NA	NA	NA		NA	45.4988	31.8248	1.42966	0.515675	0.585034	1	up	no
812058	PF3D7_1450000	XM_001348614.2	GO:0004672(protein kinase activity);GO:0006468(protein phosphorylation)	04136(Autophagy - other eukaryotes)	K08269	EC:2.7.11.1	Serine/threonine-protein kinase involved in autophagy [Handroanthus impetiginosus]	NA	8.37388	5.83789	1.4344	0.520448	0.585041	1	up	no
814245	PF3D7_1353700	XM_001350213.1	NA	NA	NA	NA		NA	295.233	206.72	1.42818	0.514179	0.585515	1	up	no
812317	PF3D7_1476500	XM_001348873.1	NA	NA	NA	NA		NA	20.9668	24.0725	0.870987	-0.199277	0.587589	1	down	no
2655169	PF3D7_0727900	XM_001349140.1	NA	NA	NA	NA		NA	0.774369	0.539628	1.43501	0.521056	0.587667	1	up	no
812445	PF3D7_0423200	XM_001351499.1	NA	NA	NA	NA		NA	10.9576	12.6729	0.864649	-0.209814	0.588102	1	down	no
813604	PF3D7_0933500	XM_001352164.1	GO:0000923(equatorial microtubule organizing center);GO:0005200(structural constituent of cytoskeleton);GO:0005813(centrosome);GO:0005816(spindle pole body);GO:0008275(gamma-tubulin small complex);GO:0031122(cytoplasmic microtubule organization);GO:0043015(gamma-tubulin binding);GO:0051011(microtubule minus-end binding);GO:0051298(centrosome duplication);GO:0051415(microtubule nucleation by inter…	NA	NA	NA	PREDICTED: gamma-tubulin complex component 3 [Eucalyptus grandis]	NA	2.96326	2.07539	1.42781	0.513804	0.588167	1	up	no
813372	PF3D7_0909500	XM_001351931.1	GO:0020025(subpellicular microtubule)	NA	NA	NA		NA	1.05396	1.22245	0.862169	-0.213958	0.588293	1	down	no
814300	PF3D7_1364800	XM_001350323.1	GO:0003677(DNA binding);GO:0003899(DNA-directed 5'-3' RNA polymerase activity);GO:0005665(DNA-directed RNA polymerase II, core complex);GO:0006366(transcription by RNA polymerase II)	00230(Purine metabolism);00240(Pyrimidine metabolism);03020(RNA polymerase)	K03013	NA	ultraviolet-B receptor UVR8 [Chlorella sorokiniana]	NA	267.511	306.429	0.872997	-0.195951	0.589688	1	down	no
811611	PF3D7_1402800	XM_001348166.2	NA	NA	NA	NA		NA	16.8612	19.317	0.872865	-0.196169	0.589748	1	down	no
3885900	PF3D7_0616300	XM_961056.1	NA	NA	NA	NA		NA	4.21997	2.93153	1.43951	0.525579	0.590265	1	up	no
8444998	PF3D7_1031900	XM_002585370.1	NA	NA	NA	NA		NA	1.60271	1.11411	1.43855	0.524617	0.590265	1	up	no
2654936	PF3D7_0721400	XM_001349080.2	NA	NA	NA	NA		NA	159.485	112.022	1.4237	0.509644	0.590362	1	up	no
811526	PF3D7_1249400	XM_001350842.1	NA	NA	NA	NA		NA	8.97392	6.2503	1.43576	0.521812	0.590977	1	up	no
2655492	PF3D7_0821500	XM_001349274.1	GO:0042254(ribosome biogenesis)	03008(Ribosome biogenesis in eukaryotes)	K14568	EC:2.1.1.260	ribosomal RNA small subunit methyltransferase NEP1-like [Ziziphus jujuba]	NA	28.5904	20.077	1.42404	0.509988	0.591039	1	up	no
812026	PF3D7_1446700	XM_001348582.2	GO:0003674(molecular_function);GO:0005575(cellular_component)	NA	NA	NA		NA	19.1548	13.4464	1.42453	0.510484	0.591495	1	up	no
811896	PF3D7_1433300	XM_001348452.2	GO:0006334(nucleosome assembly);GO:0006338(chromatin remodeling);GO:0031497(chromatin assembly);GO:0042393(histone binding);GO:0051082(unfolded protein binding)	NA	NA	NA	WD-40 repeat-containing protein MSI1 [Spinacia oleracea]	NA	25.0418	28.6691	0.873475	-0.195162	0.591511	1	down	no
812011	PF3D7_1445200	XM_001348567.1	GO:0004386(helicase activity)	NA	NA	NA	PREDICTED: DEAD-box ATP-dependent RNA helicase 13 [Ipomoea nil]	NA	59.7721	68.3877	0.874019	-0.194264	0.591584	1	down	no
2655127	PF3D7_0720100	XM_001349066.1	GO:0000447(endonucleolytic cleavage in ITS1 to separate SSU-rRNA from 5.8S rRNA and LSU-rRNA from tricistronic rRNA transcript (SSU-rRNA, 5.8S rRNA, LSU-rRNA));GO:0000472(endonucleolytic cleavage to generate mature 5'-end of SSU-rRNA from (SSU-rRNA, 5.8S rRNA, LSU-rRNA));GO:0000480(endonucleolytic cleavage in 5'-ETS of tricistronic rRNA transcript (SSU-rRNA, 5.8S rRNA, LSU-rRNA));GO:0003723(RNA b…	NA	NA	NA	Pre-rRNA-processing protein ESF2 [Triticum urartu]	NA	20.2984	23.2387	0.873476	-0.19516	0.592584	1	down	no
811516	PF3D7_1248400	XM_001350832.1	GO:0020011(apicoplast)	NA	NA	NA		NA	1.50678	1.75386	0.859124	-0.219062	0.592998	1	down	no
2654946	PF3D7_0704600	XM_002808707.1	GO:0004842(ubiquitin-protein transferase activity);GO:0005783(endoplasmic reticulum);GO:0005794(Golgi apparatus);GO:0042493(response to drug)	04120(Ubiquitin mediated proteolysis)	K10590	EC:2.3.2.26	hypothetical protein GQ55_3G238500 [Panicum hallii var. hallii]	NA	72.9072	83.2728	0.875523	-0.191783	0.593892	1	down	no
810601	PF3D7_1103700	XM_001347688.1	GO:0004674(protein serine/threonine kinase activity);GO:0005634(nucleus);GO:0005737(cytoplasm);GO:0005956(protein kinase CK2 complex)	03008(Ribosome biogenesis in eukaryotes);04712(Circadian rhythm - plant)	K03115	NA	putative casein kinase II, regulatory subunit [Rosa chinensis]	NA	96.6788	68.0758	1.42016	0.506058	0.594151	1	up	no
810340	PF3D7_1018900	XM_001347431.1	NA	NA	NA	NA		NA	0.977589	0.676967	1.44407	0.530143	0.594187	1	up	no
812861	PF3D7_0508300	XM_001351605.1	GO:0009670(triose-phosphate:phosphate antiporter activity);GO:0016020(membrane);GO:0020011(apicoplast);GO:0031355(integral component of plastid outer membrane);GO:0046323(glucose import)	NA	NA	NA	predicted protein [Hordeum vulgare subsp. vulgare]	NA	48.0877	33.8536	1.42046	0.50636	0.594352	1	up	no
810203	PF3D7_1004200	XM_001347294.1	NA	NA	NA	NA		NA	5.44308	3.83303	1.42004	0.505935	0.594508	1	up	no
814168	PF3D7_1335700	XM_001350050.1	NA	NA	NA	NA		NA	4.56542	3.21301	1.42092	0.506824	0.595146	1	up	no
812988	PF3D7_0517300	XM_001351694.2	GO:0005634(nucleus);GO:0005681(spliceosomal complex);GO:0005737(cytoplasm);GO:0006397(mRNA processing);GO:0008380(RNA splicing)	03040(Spliceosome)	K12890	NA	Nucleotide-binding, alpha-beta plait [Artemisia annua]	NA	1545.85	1763.95	0.876358	-0.190408	0.595336	1	down	no
810898	PF3D7_1134000	XM_001347986.1	GO:0005739(mitochondrion);GO:0006986(response to unfolded protein);GO:0009408(response to heat)	03018(RNA degradation)	K04043	NA	hypothetical protein GPECTOR_16g725 [Gonium pectorale]	NA	2218.66	1564.19	1.41841	0.504276	0.595482	1	up	no
813380	PF3D7_0910300	XM_001351939.1	NA	NA	NA	NA		NA	8.13526	9.30262	0.874513	-0.193449	0.596119	1	down	no
814208	PF3D7_1345700	XM_001350135.1	GO:0004450(isocitrate dehydrogenase (NADP+) activity);GO:0005739(mitochondrion);GO:0006102(isocitrate metabolic process)	00020(Citrate cycle (TCA cycle));00480(Glutathione metabolism);04146(Peroxisome)	K00031	EC:1.1.1.42	isocitrate NADP-dependent isoform B [Chlorella sorokiniana]	NA	124.894	88.0795	1.41797	0.503826	0.596146	1	up	no
2655083	PF3D7_0725200	XM_001349119.2	GO:0007530(sex determination)	03040(Spliceosome);03013(RNA transport);03015(mRNA surveillance pathway)	K12877	NA	hypothetical protein DM860_016113 [Cuscuta australis]	NA	73.746	51.9738	1.41891	0.504781	0.596262	1	up	no
812811	PF3D7_0222700	XM_001349693.1	GO:0020002(host cell plasma membrane);GO:0020033(antigenic variation)	NA	NA	NA		NA	2.51796	1.74933	1.43939	0.525458	0.596265	1	up	no
812064	PF3D7_1450700	XM_001348620.1	GO:0003674(molecular_function);GO:0005634(nucleus);GO:0008150(biological_process)	NA	NA	NA	PREDICTED: pre-mRNA-splicing factor cwc-21-like [Gossypium raimondii]	NA	57.5471	65.6184	0.876997	-0.189356	0.596659	1	down	no
811026	PF3D7_1147500	XM_001348114.2	GO:0004660(protein farnesyltransferase activity);GO:0005965(protein farnesyltransferase complex);GO:0008270(zinc ion binding);GO:0018343(protein farnesylation)	00900(Terpenoid backbone biosynthesis)	K05954	EC:2.5.1.58	PREDICTED: protein farnesyltransferase subunit beta isoform X1 [Nicotiana sylvestris]	NA	5.1453	3.61976	1.42145	0.507362	0.596893	1	up	no
814039	PF3D7_1311300	XM_001349805.1	GO:0005739(mitochondrion);GO:0005754(mitochondrial proton-transporting ATP synthase, catalytic core);GO:0015986(ATP synthesis coupled proton transport)	00190(Oxidative phosphorylation)	K02136	NA	F1F0 ATP synthase gamma subunit [Chlamydomonas reinhardtii]	NA	8.16014	5.74535	1.42031	0.506201	0.597578	1	up	no
813623	PF3D7_0935500	XM_002808942.1	NA	NA	NA	NA		NA	23.0416	26.2688	0.877147	-0.18911	0.59812	1	down	no
3885707	PF3D7_0605900	XM_960956.1	GO:0016021(integral component of membrane);GO:0019368(fatty acid elongation, unsaturated fatty acid)	00062(Fatty acid elongation)	K10249	EC:2.3.1.199	elongation of very long chain fatty acids protein 5-like [Physcomitrella patens]	NA	6.60428	7.54809	0.87496	-0.19271	0.598126	1	down	no
810289	PF3D7_1013400	XM_024473279.1	NA	NA	NA	NA		NA	1.3838	1.58636	0.872316	-0.197078	0.598161	1	down	no
811748	PF3D7_1416900	XM_001348304.1	GO:0016272(prefoldin complex)	NA	NA	NA	PREDICTED: probable prefoldin subunit 2 isoform X1 [Populus euphratica]	NA	404.495	285.784	1.41539	0.501198	0.598989	1	up	no
813424	PF3D7_0914700	XM_001351983.1	NA	NA	NA	NA		NA	12.2721	13.9865	0.877421	-0.18866	0.599042	1	down	no
814259	PF3D7_1355800	XM_002809036.1	GO:0000398(mRNA splicing, via spliceosome);GO:0005686(U2 snRNP);GO:0005689(U12-type spliceosomal complex);GO:0071011(precatalytic spliceosome)	03040(Spliceosome)	K12832	NA	PREDICTED: uncharacterized protein At4g14342 [Erythranthe guttata]	NA	25.6233	29.2418	0.876254	-0.19058	0.599525	1	down	no
813339	PF3D7_0906000	XM_002808870.1	GO:0000175(3'-5'-exoribonuclease activity);GO:0005634(nucleus);GO:0016441(posttranscriptional gene silencing);GO:0034399(nuclear periphery)	NA	NA	NA	PREDICTED: DIS3-like exonuclease 2 [Solanum tuberosum]	NA	6.8839	4.86224	1.41579	0.501605	0.599828	1	up	no
810828	PF3D7_1127000	XM_001347916.2	GO:0020020(food vacuole)	NA	NA	NA		NA	7.38836	5.19961	1.42095	0.506852	0.60027	1	up	no
810450	PF3D7_1030000	XM_001347541.1	GO:0003682(chromatin binding);GO:0003700(DNA binding transcription factor activity);GO:0006351(transcription, DNA-templated)	NA	NA	NA	transcription elongation factor SPT4-like protein 2-like [Chlorella sorokiniana]	NA	283.611	322.591	0.879167	-0.185791	0.600517	1	down	no
813881	PF3D7_1362900	XM_001350305.1	NA	NA	NA	NA		NA	0.22507	0.26026	0.864789	-0.20958	0.600816	1	down	no
813364	PF3D7_0908700	XM_001351923.2	GO:0001522(pseudouridine synthesis);GO:0003723(RNA binding);GO:0005634(nucleus);GO:0005737(cytoplasm);GO:0006396(RNA processing);GO:0008033(tRNA processing);GO:0009451(RNA modification);GO:0009982(pseudouridine synthase activity);GO:0016853(isomerase activity);GO:0031119(tRNA pseudouridine synthesis);GO:1990481(mRNA pseudouridine synthesis)	NA	NA	NA	PREDICTED: tRNA pseudouridine(38/39) synthase-like isoform X2 [Lupinus angustifolius]	NA	5.10886	3.59356	1.42167	0.507588	0.600986	1	up	no
813466	PF3D7_0919000	XM_001352025.1	GO:0003677(DNA binding);GO:0005634(nucleus);GO:0005737(cytoplasm);GO:0034399(nuclear periphery);GO:0042393(histone binding)	NA	NA	NA	hypothetical protein AALP_AA1G206400 [Arabis alpina]	NA	1766.42	2007.12	0.880077	-0.184298	0.601814	1	down	no
813506	PF3D7_0923000	XM_001352065.1	GO:0001055(RNA polymerase II activity);GO:0005665(DNA-directed RNA polymerase II, core complex)	00230(Purine metabolism);00240(Pyrimidine metabolism);03020(RNA polymerase)	K03011	NA	DNA-directed RNA polymerase family protein [Artemisia annua]	NA	33.7979	38.429	0.879488	-0.185265	0.601908	1	down	no
811647	PF3D7_1406800	XM_001348202.1	GO:0070258(inner membrane pellicle complex)	NA	NA	NA		NA	6.46063	4.54238	1.4223	0.508228	0.602047	1	up	no
810227	PF3D7_1006900	XM_001347318.2	GO:0003674(molecular_function);GO:0005575(cellular_component);GO:0008150(biological_process)	NA	NA	NA	hypothetical protein CTI12_AA257220 [Artemisia annua]	NA	36.5321	41.5475	0.879286	-0.185595	0.602263	1	down	no
813480	PF3D7_0920400	XM_001352039.1	NA	NA	NA	NA		NA	4.18513	2.95978	1.414	0.499782	0.60249	1	up	no
812312	PF3D7_1476200	XM_001348868.2	GO:0044538(host cell periphery)	NA	NA	NA		NA	334.828	380.171	0.88073	-0.183229	0.602997	1	down	no
810181	PF3D7_1001900	XM_001347272.1	GO:0020036(Maurer's cleft)	NA	NA	NA		NA	18.7677	21.3492	0.87908	-0.185933	0.603108	1	down	no
8445040	PF3D7_1144300	XM_002585396.1	NA	NA	NA	NA		NA	1180.39	1339.5	0.881217	-0.182431	0.604084	1	down	no
813126	PF3D7_0531400	XM_001351832.1	NA	NA	NA	NA		NA	3.14578	2.22201	1.41574	0.501552	0.604368	1	up	no
813640	PF3D7_0937200	XM_001352200.1	GO:0006629(lipid metabolic process);GO:0016020(membrane);GO:0016298(lipase activity)	00561(Glycerolipid metabolism)	K01054	EC:3.1.1.23	caffeoyl shikimate esterase 13 [Populus tomentosa]	NA	1.82756	2.09457	0.872523	-0.196736	0.604431	1	down	no
810330	PF3D7_1017700	XM_001347421.1	NA	NA	NA	NA		NA	1.65949	1.90455	0.87133	-0.198709	0.604642	1	down	no
814500	PF3D7_0318600	XM_001351220.1	GO:0003729(mRNA binding);GO:0005847(mRNA cleavage and polyadenylation specificity factor complex);GO:0006378(mRNA polyadenylation);GO:0006379(mRNA cleavage)	NA	NA	NA	cleavage and polyadenylation specificity factor subunit 3-II [Amborella trichopoda]	NA	16.6466	18.8884	0.88131	-0.182279	0.604878	1	down	no
810712	PF3D7_1115700	XM_001347800.1	GO:0004197(cysteine-type endopeptidase activity);GO:0005515(protein binding);GO:0006508(proteolysis);GO:0020020(food vacuole)	NA	NA	NA	BnaA01g26170D [Brassica napus]	NA	1456.19	1033.12	1.40951	0.495192	0.605129	1	up	no
811128	PF3D7_1207500	XM_001350448.2	GO:0020011(apicoplast)	NA	NA	NA		NA	8.50451	5.99772	1.41796	0.503815	0.605546	1	up	no
813383	PF3D7_0910600	XM_001351942.1	GO:0005484(SNAP receptor activity);GO:0005515(protein binding);GO:0005794(Golgi apparatus);GO:0005829(cytosol);GO:0006886(intracellular protein transport);GO:0018342(protein prenylation);GO:0031201(SNARE complex);GO:0031338(regulation of vesicle fusion)	NA	NA	NA	vesicle-associated membrane protein [Klebsormidium nitens]	NA	18.4192	20.9111	0.880835	-0.183056	0.606076	1	down	no
811782	PF3D7_1420700	XM_001348338.1	GO:0020005(symbiont-containing vacuole membrane)	NA	NA	NA		NA	617.844	699.98	0.882659	-0.180072	0.60631	1	down	no
9221926	PF3D7_0832400	XM_024473180.1	GO:0020013(modulation by symbiont of host erythrocyte aggregation);GO:0020036(Maurer's cleft)	NA	NA	NA		NA	8.4498	9.6021	0.879995	-0.184432	0.606478	1	down	no
812094	PF3D7_1453900	XM_001348650.1	NA	NA	NA	NA		NA	47.4581	33.694	1.4085	0.494162	0.606654	1	up	no
812902	PF3D7_0505900	XM_002808632.1	NA	NA	NA	NA		NA	145.957	103.602	1.40882	0.494488	0.60683	1	up	no
814455	PF3D7_0314100.1	XM_002808578.2;XM_024473236.1	NA	NA	NA	NA		NA	63.3956	71.8349	0.882517	-0.180303	0.607117	1	down	no
3885829	PF3D7_0632500	XM_961212.1	GO:0020002(host cell plasma membrane);GO:0020013(modulation by symbiont of host erythrocyte aggregation);GO:0020030(infected host cell surface knob);GO:0020033(antigenic variation);GO:0020035(cytoadherence to microvasculature, mediated by symbiont protein);GO:0050839(cell adhesion molecule binding)	NA	NA	NA		NA	2.10095	2.38068	0.882502	-0.180329	0.607626	1	down	no
811162	PF3D7_1211000	XM_001350482.1	GO:0003777(microtubule motor activity);GO:0005524(ATP binding);GO:0005871(kinesin complex);GO:0007018(microtubule-based movement);GO:0016887(ATPase activity)	NA	NA	NA	kinesin-related protein [Klebsormidium nitens]	NA	0.382542	0.265668	1.43993	0.525994	0.607785	1	up	no
2655278	PF3D7_0813600	XM_001349353.1	GO:0001731(formation of translation preinitiation complex);GO:0002188(translation reinitiation);GO:0002192(IRES-dependent translational initiation of linear mRNA);GO:0003729(mRNA binding);GO:0003743(translation initiation factor activity);GO:0005575(cellular_component);GO:0005840(ribosome);GO:0006413(translational initiation);GO:0043022(ribosome binding);GO:0070992(translation initiation complex)	NA	NA	NA	translation machinery-associated protein 22-like isoform X2 [Herrania umbratica]	NA	183.993	208.194	0.883756	-0.178281	0.608424	1	down	no
812272	PF3D7_1472200	XM_001348828.3	GO:0000118(histone deacetylase complex);GO:0004407(histone deacetylase activity);GO:0006325(chromatin organization);GO:0006355(regulation of transcription, DNA-templated)	NA	NA	NA	histone deacetylase [Micromonas pusilla CCMP1545]	NA	55.211	62.4583	0.883966	-0.177937	0.608677	1	down	no
811065	PF3D7_1200100	XM_001350374.1	GO:0020002(host cell plasma membrane);GO:0020013(modulation by symbiont of host erythrocyte aggregation);GO:0020030(infected host cell surface knob);GO:0020033(antigenic variation);GO:0020035(cytoadherence to microvasculature, mediated by symbiont protein);GO:0046789(host cell surface receptor binding);GO:0050839(cell adhesion molecule binding)	NA	NA	NA		NA	43.2576	48.9355	0.883972	-0.177927	0.608677	1	down	no
810254	PF3D7_1009900	XM_001347345.1	NA	NA	NA	NA		NA	4.52134	3.20588	1.41033	0.496032	0.609038	1	up	no
814090	PF3D7_1320600	XM_001349909.1	GO:0005515(protein binding);GO:0005829(cytosol);GO:0007264(small GTPase mediated signal transduction);GO:0016020(membrane);GO:0020008(rhoptry);GO:0055037(recycling endosome);GO:0060627(regulation of vesicle-mediated transport)	04144(Endocytosis)	K07904	NA	hypothetical protein CBR_g36316 [Chara braunii]	NA	207.271	234.424	0.88417	-0.177604	0.609212	1	down	no
3885738	PF3D7_0602100	XM_960918.1	GO:0004004(ATP-dependent RNA helicase activity)	03018(RNA degradation)	K12598	EC:3.6.4.13	DExH-box ATP-dependent RNA helicase DExH9-like [Physcomitrella patens]	NA	83.5468	94.4729	0.884347	-0.177316	0.609334	1	down	no
810650	PF3D7_1108700	XM_001347738.1	GO:0005783(endoplasmic reticulum);GO:0006457(protein folding);GO:0009408(response to heat);GO:0020011(apicoplast);GO:0051082(unfolded protein binding)	NA	NA	NA	PREDICTED: dnaJ homolog subfamily B member 13-like [Nicotiana tomentosiformis]	NA	246.039	278.179	0.884465	-0.177124	0.609521	1	down	no
9221826	PF3D7_0108400.1	XM_002808563.1;XM_024473434.1	GO:0003735(structural constituent of ribosome);GO:0006412(translation);GO:0006412(translation)	NA	NA	NA	S-adenosylmethionine carrier 2 [Arabidopsis thaliana]	NA	31.354	35.4731	0.883881	-0.178076	0.609677	1	down	no
812222	PF3D7_1467200	XM_001348778.1	NA	NA	NA	NA		NA	8.65599	6.14622	1.40834	0.493999	0.610471	1	up	no
810533	PF3D7_1038600	XM_001347624.2	NA	NA	NA	NA		NA	3.01884	3.43221	0.87956	-0.185147	0.610774	1	down	no
813839	PF3D7_1356700	XM_001350242.1	GO:0006457(protein folding);GO:0051082(unfolded protein binding)	NA	NA	NA	chaperone protein dnaJ A6, chloroplastic [Ziziphus jujuba]	NA	16.6701	18.8895	0.882505	-0.180324	0.610778	1	down	no
813790	PF3D7_1346100	XM_001350139.1	GO:0005739(mitochondrion);GO:0005794(Golgi apparatus);GO:0005886(plasma membrane);GO:0009306(protein secretion);GO:0015031(protein transport);GO:0015450(P-P-bond-hydrolysis-driven protein transmembrane transporter activity);GO:0016020(membrane);GO:0016021(integral component of membrane)	03060(Protein export);04141(Protein processing in endoplasmic reticulum);04145(Phagosome)	K10956	NA	protein transport protein Sec61 subunit alpha-like [Ananas comosus]	NA	296.733	335.214	0.885204	-0.175919	0.610801	1	down	no
810646	PF3D7_1108200	XM_001347734.1	GO:0005737(cytoplasm);GO:0019478(D-amino acid catabolic process)	NA	NA	NA	PREDICTED: D-tyrosyl-tRNA(Tyr) deacylase isoform X1 [Erythranthe guttata]	NA	22.9421	16.2865	1.40866	0.494319	0.610806	1	up	no
814204	PF3D7_1343300	XM_001350118.1	NA	NA	NA	NA		NA	76.7511	54.6521	1.40436	0.48991	0.610993	1	up	no
2655112	PF3D7_0716600	XM_001349033.1	GO:0005515(protein binding);GO:0006534(cysteine metabolic process);GO:0020011(apicoplast);GO:0031071(cysteine desulfurase activity)	00450(Selenocompound metabolism)	K11717	EC:2.8.1.7;EC:4.4.1.16	cysteine desulfurase 1, chloroplastic [Morus notabilis]	NA	3.52148	2.49857	1.4094	0.495081	0.611254	1	up	no
810928	PF3D7_1137100	XM_001348016.1	GO:0003735(structural constituent of ribosome);GO:0006412(translation);GO:0015935(small ribosomal subunit)	03010(Ribosome)	K02996	NA	cytosolic phosphoglucose isomerase isoform A [Chlorella sorokiniana]	NA	37.3513	42.2038	0.885024	-0.176212	0.611633	1	down	no
810899	PF3D7_1134100	XM_001347987.1	GO:0003756(protein disulfide isomerase activity);GO:0005788(endoplasmic reticulum lumen);GO:0006457(protein folding);GO:0009055(electron transfer activity);GO:0055114(oxidation-reduction process)	04141(Protein processing in endoplasmic reticulum)	K09584	EC:5.3.4.1	predicted protein [Hordeum vulgare subsp. vulgare]	NA	14.0434	9.99278	1.40536	0.490939	0.612038	1	up	no
810270	PF3D7_1011500	XM_001347361.1	NA	NA	NA	NA		NA	11.4504	8.09765	1.41404	0.499818	0.612538	1	up	no
813475	PF3D7_0919900	XM_001352034.1	NA	NA	NA	NA		NA	1.2972	1.46553	0.885141	-0.17602	0.612977	1	down	no
813398	PF3D7_0912100	XM_001351957.1	NA	NA	NA	NA		NA	18.0186	20.3457	0.885624	-0.175234	0.613524	1	down	no
812365	PF3D7_0407700	XM_001351355.1	NA	NA	NA	NA		NA	1.08936	1.23529	0.88187	-0.181363	0.613553	1	down	no
812372	PF3D7_0407100	XM_002808599.1	GO:0005737(cytoplasm);GO:0008757(S-adenosylmethionine-dependent methyltransferase activity);GO:0032259(methylation)	NA	NA	NA		NA	1.89528	1.32317	1.43237	0.518408	0.613615	1	up	no
811280	PF3D7_1223700	XM_001350598.1	GO:0005381(iron ion transmembrane transporter activity);GO:0005384(manganese ion transmembrane transporter activity);GO:0006880(intracellular sequestering of iron ion);GO:0016020(membrane);GO:0030026(cellular manganese ion homeostasis);GO:0071281(cellular response to iron ion);GO:0071421(manganese ion transmembrane transport)	NA	NA	NA	vacuolar iron family transporter [Micromonas commoda]	NA	134.47	95.9396	1.40161	0.487084	0.614336	1	up	no
811716	PF3D7_1413700	XM_001348272.2	NA	NA	NA	NA		NA	0.447313	0.513233	0.871559	-0.198329	0.614413	1	down	no
812856	PF3D7_0508900	XM_001351611.1	NA	NA	NA	NA		NA	1.30655	1.47444	0.886137	-0.174398	0.614459	1	down	no
810452	PF3D7_1030200	XM_001347543.2	NA	NA	NA	NA		NA	1.57066	1.78869	0.878111	-0.187525	0.614485	1	down	no
9221789	PF3D7_0322100	XM_002808588.1	NA	NA	NA	NA		NA	39.8195	44.8734	0.887373	-0.172387	0.615012	1	down	no
810484	PF3D7_1033600	XM_001347575.1	GO:0003677(DNA binding);GO:0005515(protein binding);GO:0006355(regulation of transcription, DNA-templated)	03040(Spliceosome)	K12860	NA	cell division cycle 5 isoform A [Micractinium conductrix]	NA	135.615	152.784	0.887629	-0.171972	0.615038	1	down	no
812776	PF3D7_0219300	XM_001349658.1	NA	NA	NA	NA		NA	7.03339	4.96598	1.41632	0.502143	0.615162	1	up	no
814532	PF3D7_0321800	XM_001351252.1	NA	NA	NA	NA		NA	20.6207	23.23	0.887678	-0.171892	0.615255	1	down	no
812124	PF3D7_1456900	XM_001348680.2	NA	NA	NA	NA	UPF0235 protein C15orf40 homolog isoform X1 [Ziziphus jujuba]	NA	27.1129	30.6037	0.885937	-0.174723	0.61538	1	down	no
813619	PF3D7_0935000	XM_001352179.1	GO:0000398(mRNA splicing, via spliceosome);GO:0005685(U1 snRNP);GO:0030619(U1 snRNA binding);GO:0035614(snRNA stem-loop binding)	03040(Spliceosome)	K11094	NA	hypothetical protein GPECTOR_21g690 [Gonium pectorale]	NA	145.768	164.186	0.88782	-0.17166	0.615687	1	down	no
813711	PF3D7_1330000.1	XM_001349997.1;XM_024473227.1	GO:0003674(molecular_function);GO:0005634(nucleus);GO:0008150(biological_process);GO:0008150(biological_process)	NA	NA	NA	PREDICTED: PITH domain-containing protein 1 [Cucumis melo]	NA	25.0675	28.2863	0.886209	-0.174281	0.615712	1	down	no
3885940	PF3D7_0619200	XM_961084.1	NA	NA	NA	NA		NA	47.4392	53.4134	0.888151	-0.171123	0.616088	1	down	no
814136	PF3D7_1331000	XM_001350006.1	NA	NA	NA	NA		NA	0.900717	1.02714	0.876917	-0.189487	0.616143	1	down	no
9221984	PF3D7_1326800	XM_002808992.1	GO:0005484(SNAP receptor activity);GO:0005515(protein binding);GO:0005783(endoplasmic reticulum);GO:0006886(intracellular protein transport);GO:0016192(vesicle-mediated transport);GO:0031201(SNARE complex);GO:0031338(regulation of vesicle fusion)	NA	NA	NA		NA	2.74149	1.94893	1.40667	0.49228	0.616548	1	up	no
811898	PF3D7_1433500	XM_001348454.1	GO:0003918(DNA topoisomerase type II (ATP-hydrolyzing) activity);GO:0006265(DNA topological change)	NA	NA	NA	DNA topoisomerase 2 [Ananas comosus]	NA	24.8746	27.9981	0.888436	-0.17066	0.616683	1	down	no
813011	PF3D7_0519500	XM_001351717.1	GO:0000932(P-body);GO:0003723(RNA binding);GO:0004535(poly(A)-specific ribonuclease activity);GO:0005634(nucleus);GO:0005829(cytosol);GO:0005986(sucrose biosynthetic process);GO:0006351(transcription, DNA-templated);GO:0006355(regulation of transcription, DNA-templated);GO:0006397(mRNA processing);GO:0016787(hydrolase activity);GO:0019252(starch biosynthetic process);GO:0046872(metal ion binding)	03018(RNA degradation)	K12603	EC:3.1.13.4	hypothetical protein COCSUDRAFT_54570 [Coccomyxa subellipsoidea C-169]	NA	26.1986	18.7241	1.39919	0.484591	0.616737	1	up	no
812044	PF3D7_1448400	XM_001348600.1	GO:0005783(endoplasmic reticulum);GO:0010564(regulation of cell cycle process);GO:0016887(ATPase activity);GO:0030433(ubiquitin-dependent ERAD pathway)	NA	NA	NA		NA	11.2025	7.99778	1.4007	0.486151	0.616794	1	up	no
3885797	PF3D7_0617800	XM_961070.1	GO:0000786(nucleosome);GO:0003677(DNA binding);GO:0005634(nucleus);GO:0051276(chromosome organization)	NA	NA	NA	predicted protein [Ostreococcus lucimarinus CCE9901]	NA	474.05	533.293	0.888911	-0.169889	0.617438	1	down	no
811658	PF3D7_1407900	XM_001348213.1	GO:0004190(aspartic-type endopeptidase activity);GO:0020020(food vacuole);GO:0042540(hemoglobin catabolic process)	NA	NA	NA	aspartic peptidase A1 family, Aspartic peptidase domain protein [Artemisia annua]	NA	458.955	516.176	0.889144	-0.169511	0.617652	1	down	no
812021	PF3D7_1446200	XM_001348577.1	GO:0005829(cytosol);GO:0006508(proteolysis);GO:0008235(metalloexopeptidase activity)	00480(Glutathione metabolism)	K01255	EC:3.4.11.1	PREDICTED: leucine aminopeptidase 2, chloroplastic [Nicotiana sylvestris]	NA	714.104	803.115	0.889167	-0.169474	0.617656	1	down	no
814371	PF3D7_0305300	XM_001351093.1	NA	NA	NA	NA		NA	39.4697	44.3974	0.889009	-0.169729	0.617764	1	down	no
811538	PF3D7_1250600	XM_001350854.1	GO:0005525(GTP binding);GO:0005851(eukaryotic translation initiation factor 2B complex);GO:0006413(translational initiation)	03013(RNA transport)	K03754	NA	translation initiation factor eIF-2B subunit beta isoform X1 [Brachypodium distachyon]	NA	22.8426	25.6949	0.888993	-0.169756	0.618169	1	down	no
810463	PF3D7_1031200	XM_001347554.2	NA	NA	NA	NA		NA	4.67101	5.2759	0.885349	-0.175683	0.618394	1	down	no
3885723	PF3D7_0628200	XM_961172.1	GO:0004686(elongation factor-2 kinase activity);GO:0006468(protein phosphorylation)	NA	NA	NA	eIF-2-alpha kinase GCN2-like [Physcomitrella patens]	NA	89.4732	100.547	0.889868	-0.168336	0.618901	1	down	no
812978	PF3D7_0516300	XM_001351684.1	GO:0008033(tRNA processing);GO:0009982(pseudouridine synthase activity);GO:0020011(apicoplast)	NA	NA	NA		NA	78.1134	87.7803	0.889874	-0.168328	0.61906	1	down	no
810478	PF3D7_1033000	XM_001347569.1	GO:0005739(mitochondrion)	NA	NA	NA		NA	8.25306	9.2882	0.888553	-0.17047	0.619289	1	down	no
3885727	PF3D7_0628700	XM_961176.1	NA	NA	NA	NA		NA	2.56691	1.824	1.40729	0.492923	0.61977	1	up	no
813092	PF3D7_0527900	XM_001351797.1	GO:0004004(ATP-dependent RNA helicase activity)	NA	NA	NA	hypothetical protein MARPO_0164s0014 [Marchantia polymorpha]	NA	67.5262	75.842	0.890353	-0.16755	0.619994	1	down	no
3885776	PF3D7_0612800	XM_961022.1	GO:0046658(anchored component of plasma membrane)	NA	NA	NA		NA	3.81201	4.30791	0.884886	-0.176436	0.620255	1	down	no
8445038	PF3D7_0216100	XM_002585348.1	NA	NA	NA	NA		NA	1.1052	0.78577	1.40652	0.49213	0.620648	1	up	no
811596	PF3D7_1400300	XM_001348142.1	GO:0020002(host cell plasma membrane);GO:0020033(antigenic variation)	NA	NA	NA		NA	5.25192	5.92139	0.88694	-0.173092	0.620738	1	down	no
2655170	PF3D7_0728000	XM_001349141.1	GO:0003743(translation initiation factor activity);GO:0005850(eukaryotic translation initiation factor 2 complex);GO:0006413(translational initiation)	03013(RNA transport);04141(Protein processing in endoplasmic reticulum)	K03237	NA	eukaryotic initiation factor [Coccomyxa subellipsoidea C-169]	NA	392.263	440.275	0.89095	-0.166584	0.620795	1	down	no
811786	PF3D7_1421100	XM_001348342.1	NA	NA	NA	NA		NA	1.27505	0.909089	1.40256	0.48806	0.620995	1	up	no
811274	PF3D7_1223100	XM_001350592.1	GO:0005952(cAMP-dependent protein kinase complex);GO:0008603(cAMP-dependent protein kinase regulator activity)	NA	NA	NA	hypothetical protein AXG93_1474s1190 [Marchantia polymorpha subsp. ruderalis]	NA	1.83995	1.30321	1.41186	0.497593	0.621425	1	up	no
813934	PF3D7_1309300	XM_001349785.1	GO:0000398(mRNA splicing, via spliceosome);GO:0046540(U4/U6 x U5 tri-snRNP complex)	03040(Spliceosome)	K12843	NA	U4/U6 small nuclear ribonucleoprotein Prp3 [Ostreococcus tauri]	NA	51.2116	57.4555	0.891326	-0.165975	0.621672	1	down	no
812789	PF3D7_0220600	XM_001349671.1	GO:0020011(apicoplast)	NA	NA	NA		NA	469.929	527.099	0.89154	-0.165629	0.621892	1	down	no
3885917	PF3D7_0624500	XM_961134.1	GO:0005680(anaphase-promoting complex)	NA	NA	NA	RING-H2 finger protein ATL18, partial [Glycine soja]	NA	17.1407	12.1634	1.4092	0.494874	0.621975	1	up	no
810944	PF3D7_1138700	XM_001348032.2	NA	NA	NA	NA		NA	7.40772	8.31287	0.891114	-0.166317	0.621983	1	down	no
811999	PF3D7_1443900	XM_001348555.1	GO:0009408(response to heat);GO:0020011(apicoplast);GO:0042623(ATPase activity, coupled)	04141(Protein processing in endoplasmic reticulum)	K09487	NA	heat shock protein 90-6, mitochondrial [Oryza sativa Japonica Group]	NA	39.7601	28.511	1.39455	0.479803	0.622117	1	up	no
811972	PF3D7_1441100	XM_001348528.1	NA	NA	NA	NA		NA	2974.12	3334.47	0.891931	-0.164995	0.622468	1	down	no
811994	PF3D7_1443400	XM_001348550.1	NA	NA	NA	NA		NA	15.7949	11.3243	1.39478	0.480042	0.622646	1	up	no
810918	PF3D7_1136000	XM_001348006.1	NA	NA	NA	NA		NA	0.289294	0.205616	1.40696	0.492584	0.623238	1	up	no
2655220	PF3D7_0807000	XM_024473157.1	GO:0003700(DNA binding transcription factor activity);GO:0006355(regulation of transcription, DNA-templated)	NA	NA	NA	yeats-domain-containing protein [Coccomyxa subellipsoidea C-169]	NA	99.5251	111.554	0.892173	-0.164604	0.623443	1	down	no
810641	PF3D7_1107700	XM_001347729.1	GO:0005515(protein binding);GO:0005654(nucleoplasm);GO:0042254(ribosome biogenesis);GO:0051726(regulation of cell cycle)	NA	NA	NA	pescadillo-like protein [Arabidopsis thaliana]	NA	98.7451	110.645	0.892451	-0.164155	0.623516	1	down	no
2655292	PF3D7_0811100	XM_001349379.1	GO:0003735(structural constituent of ribosome);GO:0006412(translation)	NA	NA	NA		NA	0.880949	1.00036	0.880628	-0.183396	0.623594	1	down	no
810405	PF3D7_1025400	XM_001347496.2	NA	NA	NA	NA		NA	0.313635	0.361694	0.867128	-0.205683	0.623683	1	down	no
2655277	PF3D7_0813700	XM_001349352.1	GO:0020011(apicoplast)	NA	NA	NA		NA	28.8665	20.7214	1.39308	0.478277	0.623704	1	up	no
811000	PF3D7_1144500	XM_001348088.1	GO:0005634(nucleus);GO:0005829(cytosol);GO:0007346(regulation of mitotic cell cycle);GO:0016925(protein sumoylation);GO:0019948(SUMO activating enzyme activity)	04120(Ubiquitin mediated proteolysis)	K10684	EC:6.2.1.45	SUMO-activating enzyme subunit 1A [Apostasia shenzhenica]	NA	14.5508	10.4179	1.39672	0.482039	0.623743	1	up	no
811590	PF3D7_1401900	XM_001348158.2	GO:0004309(exopolyphosphatase activity);GO:0006797(polyphosphate metabolic process)	NA	NA	NA		NA	1.13141	0.79466	1.42377	0.509712	0.623787	1	up	no
811329	PF3D7_1228600	XM_001350647.1	GO:0016020(membrane);GO:0020003(symbiont-containing vacuole)	NA	NA	NA		NA	2.13697	2.41005	0.886691	-0.173497	0.625326	1	down	no
812271	PF3D7_1472100	XM_001348827.2	GO:0000139(Golgi membrane);GO:0003674(molecular_function);GO:0005783(endoplasmic reticulum);GO:0005789(endoplasmic reticulum membrane);GO:0005794(Golgi apparatus);GO:0006810(transport);GO:0008150(biological_process);GO:0015031(protein transport);GO:0016020(membrane);GO:0016021(integral component of membrane);GO:0016192(vesicle-mediated transport)	NA	NA	NA	protein YIPF5 homolog [Carica papaya]	NA	20.6178	14.7907	1.39397	0.479202	0.625363	1	up	no
812031	PF3D7_1447100	XM_001348587.1	NA	NA	NA	NA		NA	129.202	144.629	0.89333	-0.162735	0.625645	1	down	no
3885781	PF3D7_0606100	XM_960958.1	GO:0003723(RNA binding)	NA	NA	NA		NA	176.502	197.461	0.893857	-0.161884	0.625945	1	down	no
810419	PF3D7_1026600	XM_001347510.1	NA	NA	NA	NA		NA	5.98458	6.70139	0.893035	-0.163212	0.626056	1	down	no
811704	PF3D7_1412400	XM_001348260.1	GO:0000285(1-phosphatidylinositol-3-phosphate 5-kinase activity);GO:0005524(ATP binding);GO:0005634(nucleus);GO:0006458('de novo' protein folding);GO:0007005(mitochondrion organization);GO:0010008(endosome membrane);GO:0016308(1-phosphatidylinositol-4-phosphate 5-kinase activity);GO:0042147(retrograde transport, endosome to Golgi);GO:0044183(protein binding involved in protein folding);GO:0046854…	00562(Inositol phosphate metabolism);04070(Phosphatidylinositol signaling system);04145(Phagosome)	K00921	EC:2.7.1.150	1-phosphatidylinositol-3-phosphate 5-kinase FAB1A isoform X1 [Phoenix dactylifera]	NA	29.6971	33.2145	0.8941	-0.161492	0.626421	1	down	no
811725	PF3D7_1414600	XM_001348281.1	GO:0004484(mRNA guanylyltransferase activity);GO:0006370(7-methylguanosine mRNA capping)	NA	NA	NA	PREDICTED: mRNA-capping enzyme-like [Daucus carota subsp. sativus]	NA	6.22422	6.96888	0.893145	-0.163034	0.626714	1	down	no
813674	PF3D7_1322200	XM_024473223.1	NA	NA	NA	NA		NA	7.69809	5.53621	1.3905	0.475602	0.626747	1	up	no
3885782	PF3D7_0606200	XM_960959.1	GO:0005737(cytoplasm);GO:0031625(ubiquitin protein ligase binding);GO:0061630(ubiquitin protein ligase activity)	NA	NA	NA	protein PEROXIN-4 [Papaver somniferum]	NA	72.6053	81.2161	0.893976	-0.161691	0.627205	1	down	no
812513	PF3D7_0418100	XM_001351453.1	NA	NA	NA	NA	PREDICTED: serine/threonine-protein phosphatase 6 regulatory subunit 3-like isoform X1 [Solanum tuberosum]	NA	23.0378	25.7516	0.894615	-0.160661	0.62769	1	down	no
813672	PF3D7_1322100	XM_001349924.1	GO:0005515(protein binding);GO:0006355(regulation of transcription, DNA-templated);GO:0010452(histone H3-K36 methylation);GO:0020033(antigenic variation);GO:0034399(nuclear periphery);GO:0046975(histone methyltransferase activity (H3-K36 specific))	00310(Lysine degradation)	K11423	EC:2.1.1.43	hypothetical protein OsI_30811 [Oryza sativa Indica Group]	NA	30.6662	34.2679	0.894897	-0.160207	0.627774	1	down	no
812947	PF3D7_0513300	XM_001351654.1	NA	NA	NA	NA		NA	4852.07	3493.45	1.3889	0.473948	0.62794	1	up	no
811920	PF3D7_1435700.1	XM_024473362.1;XM_001348476.2	GO:0010494(cytoplasmic stress granule);GO:0010603(regulation of cytoplasmic mRNA processing body assembly);GO:0034063(stress granule assembly);GO:0034063(stress granule assembly)	NA	NA	NA	PREDICTED: polyadenylate-binding protein-interacting protein 4-like isoform X1 [Capsicum annuum]	NA	60.5442	43.5825	1.38918	0.474238	0.627957	1	up	no
814032	PF3D7_1309700	XM_001349789.1	GO:0005768(endosome);GO:0006904(vesicle docking involved in exocytosis);GO:0007032(endosome organization);GO:0007040(lysosome organization);GO:0030674(protein binding, bridging);GO:0030897(HOPS complex);GO:0035542(regulation of SNARE complex assembly)	NA	NA	NA	PREDICTED: vacuolar protein sorting-associated protein 18 homolog [Gossypium arboreum]	NA	5.99669	6.70561	0.894279	-0.161203	0.628064	1	down	no
813168	PF3D7_0103100	XM_001350927.1	GO:0000938(GARP complex);GO:0032456(endocytic recycling);GO:0055037(recycling endosome);GO:1990745(EARP complex)	NA	NA	NA	PREDICTED: vacuolar protein sorting-associated protein 51 homolog [Gossypium hirsutum]	NA	1.97981	1.42252	1.39176	0.476906	0.628249	1	up	no
812977	PF3D7_0516200	XM_001351683.1	GO:0003723(RNA binding);GO:0006412(translation);GO:0022627(cytosolic small ribosomal subunit)	03010(Ribosome)	K02955	NA	PREDICTED: 40S ribosomal protein S14-2 [Eucalyptus grandis]	NA	2938.27	3282.06	0.895252	-0.159634	0.628276	1	down	no
812899	PF3D7_0500100	XM_001351528.1	GO:0020002(host cell plasma membrane);GO:0020013(modulation by symbiont of host erythrocyte aggregation);GO:0020030(infected host cell surface knob);GO:0020033(antigenic variation);GO:0020035(cytoadherence to microvasculature, mediated by symbiont protein);GO:0050839(cell adhesion molecule binding)	NA	NA	NA		NA	13.5622	9.76511	1.38884	0.473878	0.628579	1	up	no
812279	PF3D7_1472900	XM_001348835.1	GO:0004151(dihydroorotase activity);GO:0006207('de novo' pyrimidine nucleobase biosynthetic process)	NA	NA	NA	probable dihydroorotase [Quercus suber]	NA	29.0889	32.4989	0.895074	-0.159921	0.629046	1	down	no
2654966	PF3D7_0719100	XM_001349057.1	NA	NA	NA	NA		NA	6.77945	7.63204	0.888288	-0.1709	0.629303	1	down	no
810911	PF3D7_1135400	XM_001347999.1	NA	NA	NA	NA		NA	70.0233	78.1995	0.895445	-0.159324	0.62961	1	down	no
813730	PF3D7_1335300	XM_024473230.1	GO:0005488(binding);GO:0008201(heparin binding);GO:0020008(rhoptry);GO:0030260(entry into host cell)	NA	NA	NA		NA	0.743329	0.831312	0.894164	-0.161389	0.629733	1	down	no
812370	PF3D7_0407200	XM_001351350.1	GO:0005739(mitochondrion)	NA	NA	NA	uncharacterized protein LOC100527794 [Glycine max]	NA	66.2258	73.9459	0.895598	-0.159077	0.629884	1	down	no
813439	PF3D7_0916200	XM_001351998.1	NA	NA	NA	NA		NA	20.4822	14.7612	1.38757	0.472563	0.630139	1	up	no
813458	PF3D7_0918200.1	XM_002808893.1	GO:2000234(positive regulation of rRNA processing)	03010(Ribosome)	K02906	NA	hypothetical protein TSUD_310700 [Trifolium subterraneum]	NA	30.3109	21.8301	1.38849	0.473518	0.630321	1	up	no
3885975	PF3D7_0621100	XM_961102.2	NA	NA	NA	NA		NA	0.644383	0.461773	1.39545	0.480735	0.630584	1	up	no
2654957	PF3D7_0711700	XM_001348994.1	GO:0020002(host cell plasma membrane);GO:0020013(modulation by symbiont of host erythrocyte aggregation);GO:0020030(infected host cell surface knob);GO:0020033(antigenic variation);GO:0020035(cytoadherence to microvasculature, mediated by symbiont protein);GO:0050839(cell adhesion molecule binding)	NA	NA	NA		NA	6.58684	7.35046	0.896112	-0.158249	0.630603	1	down	no
811936	PF3D7_1437400	XM_001348492.1	NA	NA	NA	NA		NA	18.8864	13.613	1.38739	0.472371	0.630633	1	up	no
814201	PF3D7_1342800	XM_001350113.1	GO:0004612(phosphoenolpyruvate carboxykinase (ATP) activity);GO:0006094(gluconeogenesis)	00010(Glycolysis / Gluconeogenesis);00020(Citrate cycle (TCA cycle));00620(Pyruvate metabolism);00710(Carbon fixation in photosynthetic organisms)	K01610	EC:4.1.1.49	predicted protein [Hordeum vulgare subsp. vulgare]	NA	415.595	299.734	1.38654	0.471494	0.630662	1	up	no
810791	PF3D7_1123300	XM_001347879.1	GO:0000209(protein polyubiquitination);GO:0005622(intracellular);GO:0031624(ubiquitin conjugating enzyme binding);GO:0032436(positive regulation of proteasomal ubiquitin-dependent protein catabolic process);GO:0046872(metal ion binding);GO:0061630(ubiquitin protein ligase activity)	NA	NA	NA	predicted protein [Micromonas commoda]	NA	12.5282	9.02816	1.38768	0.472678	0.631598	1	up	no
813058	PF3D7_0524400	XM_001351764.1	GO:0003924(GTPase activity);GO:0005525(GTP binding);GO:0005737(cytoplasm);GO:0005829(cytosol);GO:0019003(GDP binding)	NA	NA	NA	developmentally-regulated G-protein 3 [Jatropha curcas]	NA	384.625	428.66	0.897274	-0.156379	0.631867	1	down	no
812220	PF3D7_1467000	XM_024473371.1	NA	NA	NA	NA		NA	1.35253	0.968764	1.39614	0.48144	0.632285	1	up	no
811705	PF3D7_1412500	XM_001348261.1	GO:0000146(microfilament motor activity);GO:0005200(structural constituent of cytoskeleton);GO:0005884(actin filament);GO:0007010(cytoskeleton organization)	NA	NA	NA	RecName: Full=Actin	NA	589.342	656.282	0.898002	-0.155209	0.633112	1	down	no
812125	PF3D7_1457000	XM_001348681.2	GO:0005783(endoplasmic reticulum);GO:0006465(signal peptide processing);GO:0008233(peptidase activity);GO:0020009(microneme);GO:0042803(protein homodimerization activity)	NA	NA	NA	signal peptide peptidase-like [Olea europaea var. sylvestris]	NA	96.0377	106.92	0.898218	-0.154862	0.633643	1	down	no
811665	PF3D7_1408700	XM_001348221.2	GO:0004843(thiol-dependent ubiquitin-specific protease activity);GO:0005634(nucleus);GO:0005737(cytoplasm);GO:0070530(K63-linked polyubiquitin modification-dependent protein binding);GO:0071947(protein deubiquitination involved in ubiquitin-dependent protein catabolic process)	NA	NA	NA	predicted protein [Bathycoccus prasinos]	NA	8.30853	9.24896	0.898321	-0.154698	0.633773	1	down	no
811862	PF3D7_1430100	XM_001348418.1	GO:0005634(nucleus);GO:0005737(cytoplasm);GO:0051721(protein phosphatase 2A binding)	NA	NA	NA	serine/threonine-protein phosphatase 2A activator [Helianthus annuus]	NA	13.6178	9.83437	1.38472	0.469595	0.635321	1	up	no
814304	PF3D7_1365500	XM_001350329.1	GO:0004047(aminomethyltransferase activity);GO:0005739(mitochondrion);GO:0006546(glycine catabolic process)	00630(Glyoxylate and dicarboxylate metabolism);00260(Glycine, serine and threonine metabolism);00670(One carbon pool by folate)	K00605	EC:2.1.2.10	glycine cleavage T [Micractinium conductrix]	NA	71.2678	51.5438	1.38267	0.467453	0.635434	1	up	no
3885956	PF3D7_0611400	XM_961010.1	NA	NA	NA	NA		NA	10.8488	7.84138	1.38354	0.46836	0.635443	1	up	no
814160	PF3D7_1334200	XM_001350037.1	GO:0003755(peptidyl-prolyl cis-trans isomerase activity);GO:0005528(FK506 binding);GO:0005789(endoplasmic reticulum membrane);GO:0061077(chaperone-mediated protein folding)	NA	NA	NA	hypothetical protein COLO4_33102 [Corchorus olitorius]	NA	70.4454	50.9482	1.38269	0.467475	0.635499	1	up	no
811762	PF3D7_1418300	XM_001348318.1	GO:0005509(calcium ion binding)	NA	NA	NA		NA	34.0712	37.9282	0.898308	-0.154719	0.635551	1	down	no
811360	PF3D7_1232000	XM_001350678.2	GO:0004826(phenylalanine-tRNA ligase activity);GO:0006432(phenylalanyl-tRNA aminoacylation);GO:0020011(apicoplast)	00970(Aminoacyl-tRNA biosynthesis)	K01889	EC:6.1.1.20	hypothetical protein M569_06111, partial [Genlisea aurea]	NA	1.39615	0.999979	1.39618	0.48148	0.635605	1	up	no
811348	PF3D7_1230700	XM_001350666.1	GO:0005643(nuclear pore);GO:0005654(nucleoplasm)	03013(RNA transport);04141(Protein processing in endoplasmic reticulum)	K14004	NA	WD40 repeat-like protein [Coccomyxa subellipsoidea C-169]	NA	282.512	314.07	0.899517	-0.152777	0.635747	1	down	no
814226	PF3D7_1349800	XM_001350175.1	GO:0005524(ATP binding)	NA	NA	NA	BnaA03g57850D [Brassica napus]	NA	3.98196	2.8584	1.39307	0.478271	0.635798	1	up	no
4794163	PF3D7_0421300	XM_001351481.1	GO:0020002(host cell plasma membrane);GO:0020013(modulation by symbiont of host erythrocyte aggregation);GO:0020030(infected host cell surface knob);GO:0020033(antigenic variation);GO:0020035(cytoadherence to microvasculature, mediated by symbiont protein);GO:0050839(cell adhesion molecule binding)	NA	NA	NA		NA	4.66949	5.1942	0.898983	-0.153635	0.635851	1	down	no
812306	PF3D7_1475600	XM_001348862.1	GO:0000124(SAGA complex);GO:0000775(chromosome, centromeric region);GO:0000790(nuclear chromatin);GO:0005671(Ada2/Gcn5/Ada3 transcription activator complex);GO:0005829(cytosol);GO:0006338(chromatin remodeling);GO:0007131(reciprocal meiotic recombination);GO:0009405(pathogenesis);GO:0009785(blue light signaling pathway);GO:0016584(nucleosome positioning);GO:0031505(fungal-type cell wall organizati…	NA	NA	NA	bromodomain and PHD finger-containing protein 3-like isoform X1 [Physcomitrella patens]	NA	25.8419	28.7198	0.899794	-0.152333	0.636788	1	down	no
811404	PF3D7_1236400	XM_001350722.2	NA	NA	NA	NA		NA	7.72181	8.59117	0.898808	-0.153914	0.636954	1	down	no
[truncated: 3,646 more rows]
