# Supplementary material for: Hemozoin: a waste product after heme detoxification?
Source: Parasit Vectors. 2025 Mar 4;18:83. doi: 10.1186/s13071-025-06699-x (PMC11881329; doi:10.1186/s13071-025-06699-x)
Supplement: Supplementary file 1 — Supplementary Material 1. Supplementary files for differential gene expression analysis from 0 to 42 h post-infection across 8 stages. [file 13071_2025_6699_MOESM1_ESM.zip › P. falciparum 3D7WT vs P. falciparum 3D7C580Y 24 h differential gene expression.xlsx]

## Sheet: Sheet1
gene_id	gene_name	transcript_id	GO	KEGG	KO_ENTRY	EC	Description	trans_type	FPKM.3D7_24	FPKM.Z580_24	fc	log2(fc)	pval	qval	regulation	significant
36312488	PF3D7_0701100	XM_024473126.1	GO:0020002(host cell plasma membrane);GO:0020033(antigenic variation)	NA	NA	NA		NA	1.78406	69.1373	0.0258046	-5.27623	1.54408e-11	6.69978e-08	down	yes
813287	PF3D7_0115600	XM_001351042.1	GO:0020002(host cell plasma membrane);GO:0020033(antigenic variation)	NA	NA	NA		NA	27.7097	686.922	0.0403389	-4.63168	7.48784e-10	1.62449e-06	down	yes
812580	PF3D7_0412700	XM_001351401.1	GO:0020002(host cell plasma membrane);GO:0020013(modulation by symbiont of host erythrocyte aggregation);GO:0020030(infected host cell surface knob);GO:0020033(antigenic variation);GO:0020035(cytoadherence to microvasculature, mediated by symbiont protein);GO:0050839(cell adhesion molecule binding)	NA	NA	NA		NA	26.3578	2.22245	11.8598	3.56801	1.07021e-06	0.00144347	up	yes
811060	PF3D7_1200600	XM_001350379.1	GO:0020002(host cell plasma membrane);GO:0020013(modulation by symbiont of host erythrocyte aggregation);GO:0020030(infected host cell surface knob);GO:0020033(antigenic variation);GO:0020035(cytoadherence to microvasculature, mediated by symbiont protein);GO:0046789(host cell surface receptor binding);GO:0050839(cell adhesion molecule binding)	NA	NA	NA		NA	64.1166	5.55848	11.5349	3.52794	1.3307e-06	0.00144347	up	yes
812681	PF3D7_0208900	XM_001349563.1	GO:0009986(cell surface)	NA	NA	NA		NA	0.26499	1.79204	0.147871	-2.75759	7.48173e-05	0.0649265	down	yes
811062	PF3D7_1200400	XM_001350377.1	GO:0020002(host cell plasma membrane);GO:0020013(modulation by symbiont of host erythrocyte aggregation);GO:0020030(infected host cell surface knob);GO:0020033(antigenic variation);GO:0020035(cytoadherence to microvasculature, mediated by symbiont protein);GO:0046789(host cell surface receptor binding);GO:0050839(cell adhesion molecule binding)	NA	NA	NA		NA	1.1297	0.194296	5.81435	2.53962	0.000407199	0.294473	up	yes
813647	PF3D7_1300100	XM_001349702.1	GO:0020002(host cell plasma membrane);GO:0020013(modulation by symbiont of host erythrocyte aggregation);GO:0020030(infected host cell surface knob);GO:0020033(antigenic variation);GO:0020035(cytoadherence to microvasculature, mediated by symbiont protein);GO:0050839(cell adhesion molecule binding)	NA	NA	NA		NA	4.51519	0.850825	5.30684	2.40785	0.00064297	0.396645	up	yes
3885678	PF3D7_0600500	XM_960907.1	GO:0020002(host cell plasma membrane);GO:0020033(antigenic variation)	NA	NA	NA		NA	6.87152	32.4791	0.211567	-2.24081	0.000862739	0.396645	down	yes
812529	PF3D7_0402000	XM_001351298.1	GO:0005515(protein binding);GO:0020005(symbiont-containing vacuole membrane)	NA	NA	NA		NA	1291.54	258.131	5.00343	2.32292	0.000893953	0.396645	up	yes
9221924	PF3D7_0832900	XM_002808687.1	GO:0020013(modulation by symbiont of host erythrocyte aggregation);GO:0020036(Maurer's cleft)	NA	NA	NA		NA	5.29407	24.9123	0.212508	-2.23441	0.00091414	0.396645	down	yes
2655305	PF3D7_0800300	XM_001349476.1	GO:0020002(host cell plasma membrane);GO:0020013(modulation by symbiont of host erythrocyte aggregation);GO:0020030(infected host cell surface knob);GO:0020033(antigenic variation);GO:0020035(cytoadherence to microvasculature, mediated by symbiont protein);GO:0050839(cell adhesion molecule binding)	NA	NA	NA		NA	1.76968	0.386836	4.57477	2.1937	0.00184756	0.728777	up	yes
2654929	PF3D7_0712300	XM_001348996.1	GO:0020002(host cell plasma membrane);GO:0020013(modulation by symbiont of host erythrocyte aggregation);GO:0020030(infected host cell surface knob);GO:0020033(antigenic variation);GO:0020035(cytoadherence to microvasculature, mediated by symbiont protein);GO:0050839(cell adhesion molecule binding)	NA	NA	NA		NA	0.569866	2.3473	0.242775	-2.04231	0.00227674	0.769966	down	yes
813649	PF3D7_1373500	XM_001350373.1	GO:0020002(host cell plasma membrane);GO:0020013(modulation by symbiont of host erythrocyte aggregation);GO:0020030(infected host cell surface knob);GO:0020033(antigenic variation);GO:0020035(cytoadherence to microvasculature, mediated by symbiont protein);GO:0046789(host cell surface receptor binding);GO:0050839(cell adhesion molecule binding)	NA	NA	NA		NA	0.80589	0.17636	4.56957	2.19206	0.00230688	0.769966	up	yes
811596	PF3D7_1400300	XM_001348142.1	GO:0020002(host cell plasma membrane);GO:0020033(antigenic variation)	NA	NA	NA		NA	0.98837	3.84652	0.256952	-1.96043	0.00450844	1	down	yes
810549	PF3D7_1039900	XM_001347640.1	GO:0020036(Maurer's cleft)	NA	NA	NA		NA	1.25756	4.40815	0.285281	-1.80954	0.00760156	1	down	yes
810585	PF3D7_1100100	XM_001347655.1	GO:0020002(host cell plasma membrane);GO:0020013(modulation by symbiont of host erythrocyte aggregation);GO:0020030(infected host cell surface knob);GO:0020033(antigenic variation);GO:0020035(cytoadherence to microvasculature, mediated by symbiont protein);GO:0046789(host cell surface receptor binding);GO:0050839(cell adhesion molecule binding)	NA	NA	NA		NA	4.75228	15.6075	0.304487	-1.71555	0.00872859	1	down	yes
9221889	PF3D7_0831800	XM_002808697.2	GO:0020020(food vacuole)	NA	NA	NA		NA	401.908	1301.49	0.308806	-1.69523	0.00939885	1	down	yes
810599	PF3D7_1101300	XM_001347667.1	GO:0020002(host cell plasma membrane);GO:0020033(antigenic variation)	NA	NA	NA		NA	4.36078	13.8969	0.313795	-1.67211	0.0110914	1	down	yes
813628	PF3D7_0936000	XM_002808943.1	NA	NA	NA	NA		NA	14.5724	46.3933	0.314105	-1.67068	0.0112893	1	down	yes
813627	PF3D7_0935900	XM_001352187.1	GO:0005515(protein binding);GO:0005737(cytoplasm);GO:0020036(Maurer's cleft);GO:0030430(host cell cytoplasm);GO:0033644(host cell membrane)	NA	NA	NA		NA	48.0802	149.938	0.320667	-1.64085	0.0117514	1	down	yes
9222008	PF3D7_1370300	XM_002809070.1	GO:0020036(Maurer's cleft)	NA	NA	NA		NA	25.6043	79.0677	0.323828	-1.6267	0.0125649	1	down	yes
812531	PF3D7_0401800	XM_001351296.1	GO:0020036(Maurer's cleft);GO:0044538(host cell periphery)	NA	NA	NA		NA	233.801	711.687	0.328517	-1.60596	0.013477	1	down	yes
811055	PF3D7_1201100	XM_001350384.1	GO:0033643(host cell part)	04141(Protein processing in endoplasmic reticulum)	K09517	NA	PREDICTED: chaperone protein dnaJ 10-like [Pyrus x bretschneideri]	NA	6.99619	21.174	0.330413	-1.59766	0.0141527	1	down	yes
812399	PF3D7_0425900	XM_001351526.1	GO:0020002(host cell plasma membrane);GO:0020033(antigenic variation)	NA	NA	NA		NA	10.1588	30.4117	0.334042	-1.5819	0.0152272	1	down	yes
812668	PF3D7_0207600	XM_001349550.1	GO:0002377(immunoglobulin production);GO:0006508(proteolysis);GO:0008234(cysteine-type peptidase activity);GO:0020003(symbiont-containing vacuole);GO:0050776(regulation of immune response)	NA	NA	NA	senescence-specific cysteine protease SAG39-like [Rosa chinensis]	NA	59.1153	18.7316	3.15591	1.65805	0.0163793	1	up	yes
9221926	PF3D7_0832400	XM_024473180.1	GO:0020013(modulation by symbiont of host erythrocyte aggregation);GO:0020036(Maurer's cleft)	NA	NA	NA		NA	1.57565	4.77574	0.329928	-1.59978	0.0167214	1	down	yes
2655007	PF3D7_0702000	XM_002808701.1	GO:0020011(apicoplast)	NA	NA	NA		NA	6.12145	17.9111	0.341768	-1.54891	0.0180737	1	down	yes
811600	PF3D7_1400200	XM_001348141.2	GO:0020002(host cell plasma membrane);GO:0020033(antigenic variation)	NA	NA	NA		NA	4.46384	12.896	0.346143	-1.53056	0.0192724	1	down	yes
3885990	PF3D7_0600200	XM_960904.1	GO:0020002(host cell plasma membrane);GO:0020013(modulation by symbiont of host erythrocyte aggregation);GO:0020030(infected host cell surface knob);GO:0020033(antigenic variation);GO:0020035(cytoadherence to microvasculature, mediated by symbiont protein);GO:0050839(cell adhesion molecule binding)	NA	NA	NA		NA	0.52225	0.16489	3.16726	1.66324	0.0200212	1	up	yes
812791	PF3D7_0220800	XM_001349673.1	GO:0020008(rhoptry)	NA	NA	NA		NA	1.39987	0.452557	3.09324	1.62912	0.0214615	1	up	yes
811583	PF3D7_1255200	XM_001350899.1	GO:0020002(host cell plasma membrane);GO:0020013(modulation by symbiont of host erythrocyte aggregation);GO:0020030(infected host cell surface knob);GO:0020033(antigenic variation);GO:0020035(cytoadherence to microvasculature, mediated by symbiont protein);GO:0046789(host cell surface receptor binding);GO:0050839(cell adhesion molecule binding)	NA	NA	NA		NA	1.75483	4.88976	0.35888	-1.47843	0.0225432	1	down	yes
812333	PF3D7_1478000	XM_001348889.1	GO:0020011(apicoplast)	NA	NA	NA		NA	2.52595	7.16747	0.352419	-1.50464	0.0226524	1	down	yes
9221997	PF3D7_1372000	XM_002809078.1	GO:0020011(apicoplast)	NA	NA	NA		NA	5.73889	15.7821	0.363632	-1.45945	0.0247877	1	down	yes
2655005	PF3D7_0713100	XM_001349002.1	GO:0016021(integral component of membrane);GO:0020036(Maurer's cleft);GO:0042000(translocation of peptides or proteins into host)	NA	NA	NA		NA	2.98605	8.34738	0.357723	-1.48308	0.0248984	1	down	yes
812351	PF3D7_1479800	XM_001348907.1	GO:0020002(host cell plasma membrane);GO:0020033(antigenic variation)	NA	NA	NA		NA	2.16054	6.00382	0.35986	-1.47449	0.025121	1	down	yes
9221834	PF3D7_0114100	XM_002808569.1	GO:0016021(integral component of membrane);GO:0020036(Maurer's cleft);GO:0042000(translocation of peptides or proteins into host)	NA	NA	NA		NA	2.15091	5.96161	0.360794	-1.47075	0.0275006	1	down	yes
811595	PF3D7_1401400	XM_001348153.1	GO:0020005(symbiont-containing vacuole membrane)	NA	NA	NA		NA	224.773	594.809	0.377891	-1.40396	0.0292115	1	down	yes
813132	PF3D7_0532600	XM_002808676.1	GO:0044164(host cell cytosol)	NA	NA	NA		NA	16.8197	44.5189	0.377809	-1.40427	0.0292562	1	down	yes
813631	PF3D7_0936300	XM_001352191.1	GO:0030430(host cell cytoplasm)	NA	NA	NA		NA	43.5857	113.498	0.384022	-1.38074	0.0318642	1	down	yes
810582	PF3D7_1100400	XM_001347658.1	GO:0020002(host cell plasma membrane);GO:0020033(antigenic variation)	NA	NA	NA		NA	1.71551	4.55663	0.376487	-1.40933	0.0328262	1	down	yes
9221999	PF3D7_1372200	XM_002809080.1	GO:0020020(food vacuole)	NA	NA	NA		NA	332.902	860.478	0.386881	-1.37004	0.0329598	1	down	yes
813950	PF3D7_1301700	XM_001349824.1	GO:0020011(apicoplast)	NA	NA	NA		NA	26.3554	67.7089	0.389246	-1.36125	0.0343715	1	down	yes
814163	PF3D7_1334600	XM_002809004.1	GO:0043657(host cell)	NA	NA	NA		NA	5.18922	1.85744	2.79375	1.4822	0.0375757	1	up	yes
811442	PF3D7_1240300	XM_001350760.1	GO:0020002(host cell plasma membrane);GO:0020013(modulation by symbiont of host erythrocyte aggregation);GO:0020030(infected host cell surface knob);GO:0020033(antigenic variation);GO:0020035(cytoadherence to microvasculature, mediated by symbiont protein);GO:0046789(host cell surface receptor binding);GO:0050839(cell adhesion molecule binding)	NA	NA	NA		NA	24.2867	8.99235	2.70081	1.43339	0.0377622	1	up	yes
813290	PF3D7_0900200	XM_001351842.1	GO:0020002(host cell plasma membrane);GO:0020033(antigenic variation)	NA	NA	NA		NA	1.36098	3.50901	0.387854	-1.36641	0.0388785	1	down	yes
812536	PF3D7_0400900	XM_001351289.1	GO:0020002(host cell plasma membrane);GO:0020033(antigenic variation)	NA	NA	NA		NA	1.15101	3.00886	0.38254	-1.38632	0.0389109	1	down	yes
812798	PF3D7_0221700	XM_001349680.3	NA	NA	NA	NA		NA	3.83077	9.56667	0.400429	-1.32038	0.0409208	1	down	yes
813460	PF3D7_0918400	XM_002808894.1	GO:0020011(apicoplast)	NA	NA	NA		NA	2.67491	1.00575	2.65962	1.41122	0.0425032	1	up	yes
812754	PF3D7_0216800	XM_001349636.2	NA	NA	NA	NA		NA	1.30508	0.48174	2.70909	1.43781	0.0435303	1	up	yes
810177	PF3D7_1001500	XM_001347268.1	GO:0020005(symbiont-containing vacuole membrane)	NA	NA	NA		NA	98.8395	240.931	0.41024	-1.28546	0.044752	1	down	yes
812104	PF3D7_1454900	XM_001348660.1	NA	NA	NA	NA		NA	8.59372	3.21302	2.67466	1.41935	0.0463423	1	up	yes
814241	PF3D7_1353200	XM_001350208.1	GO:0020036(Maurer's cleft)	NA	NA	NA		NA	26.0845	63.0778	0.413529	-1.27394	0.0471956	1	down	yes
811601	PF3D7_1401000	XM_001348149.1	GO:0030430(host cell cytoplasm)	NA	NA	NA		NA	5.76985	2.1932	2.63079	1.3955	0.0474858	1	up	yes
812669	PF3D7_0207700	XM_001349551.1	GO:0002377(immunoglobulin production);GO:0006508(proteolysis);GO:0008234(cysteine-type peptidase activity);GO:0020003(symbiont-containing vacuole);GO:0050776(regulation of immune response)	NA	NA	NA	thiol protease SEN102 precursor [Zea mays]	NA	9.78744	3.81162	2.56779	1.36053	0.0496192	1	up	yes
813539	PF3D7_0926400	XM_002808914.1	GO:0008028(monocarboxylic acid transmembrane transporter activity);GO:0015718(monocarboxylic acid transport);GO:0016021(integral component of membrane)	NA	NA	NA		NA	3.50436	1.3451	2.60528	1.38144	0.0511695	1	up	no
9221893	PF3D7_0832500	XM_002808691.1	GO:0020002(host cell plasma membrane);GO:0020033(antigenic variation)	NA	NA	NA		NA	6.28424	14.8919	0.421991	-1.24472	0.0527485	1	down	no
810584	PF3D7_1100200	XM_001347656.1	GO:0020002(host cell plasma membrane);GO:0020013(modulation by symbiont of host erythrocyte aggregation);GO:0020030(infected host cell surface knob);GO:0020033(antigenic variation);GO:0020035(cytoadherence to microvasculature, mediated by symbiont protein);GO:0046789(host cell surface receptor binding);GO:0050839(cell adhesion molecule binding)	NA	NA	NA		NA	0.890078	2.09984	0.423879	-1.23828	0.0538658	1	down	no
812427	PF3D7_0424700	XM_001351514.1	GO:0016301(kinase activity);GO:0030430(host cell cytoplasm)	NA	NA	NA		NA	53.4749	125.365	0.426553	-1.2292	0.0538991	1	down	no
2655456	PF3D7_0828900	XM_001349201.1	NA	NA	NA	NA		NA	7.48274	2.87857	2.59946	1.37821	0.0542141	1	up	no
812597	PF3D7_0200100	XM_001349479.1	GO:0020002(host cell plasma membrane);GO:0020030(infected host cell surface knob);GO:0020033(antigenic variation);GO:0020035(cytoadherence to microvasculature, mediated by symbiont protein);GO:0046789(host cell surface receptor binding);GO:0050839(cell adhesion molecule binding)	NA	NA	NA		NA	2.59078	6.08219	0.425962	-1.2312	0.0543547	1	down	no
3885795	PF3D7_0617600	XM_961068.1	GO:0020013(modulation by symbiont of host erythrocyte aggregation);GO:0020036(Maurer's cleft)	NA	NA	NA		NA	83.8801	33.4945	2.50429	1.3244	0.0552653	1	up	no
812618	PF3D7_0202200	XM_001349500.1	GO:0016021(integral component of membrane);GO:0020036(Maurer's cleft);GO:0030430(host cell cytoplasm)	NA	NA	NA		NA	1.84372	4.42084	0.417052	-1.2617	0.0557441	1	down	no
9221932	PF3D7_0833500	XM_002808682.1	GO:0020002(host cell plasma membrane);GO:0020013(modulation by symbiont of host erythrocyte aggregation);GO:0020030(infected host cell surface knob);GO:0020033(antigenic variation);GO:0020035(cytoadherence to microvasculature, mediated by symbiont protein);GO:0046789(host cell surface receptor binding);GO:0050839(cell adhesion molecule binding)	NA	NA	NA		NA	5.31924	12.2945	0.432652	-1.20872	0.0579691	1	down	no
2654992	PF3D7_0730800.1	XM_001349166.1	NA	NA	NA	NA		NA	115.332	266.262	0.433151	-1.20706	0.058104	1	down	no
813648	PF3D7_1300300	XM_001349704.1	GO:0020002(host cell plasma membrane);GO:0020013(modulation by symbiont of host erythrocyte aggregation);GO:0020030(infected host cell surface knob);GO:0020033(antigenic variation);GO:0020035(cytoadherence to microvasculature, mediated by symbiont protein);GO:0050839(cell adhesion molecule binding)	NA	NA	NA		NA	0.14058	0.332296	0.423057	-1.24108	0.0600643	1	down	no
810449	PF3D7_1029900	XM_001347540.1	NA	NA	NA	NA		NA	1.62197	0.652255	2.48671	1.31424	0.0614731	1	up	no
810774	PF3D7_1121900	XM_001347862.1	GO:0004674(protein serine/threonine kinase activity);GO:0005622(intracellular);GO:0018105(peptidyl-serine phosphorylation);GO:0035556(intracellular signal transduction)	NA	NA	NA	unnamed protein product, partial [Brassica oleracea]	NA	2.13032	0.837249	2.54443	1.34734	0.0620546	1	up	no
812846	PF3D7_0502400	XM_001351547.1	GO:0016020(membrane)	NA	NA	NA		NA	3.92953	8.97971	0.437601	-1.19231	0.0629901	1	down	no
813625	PF3D7_0935700	XM_001352185.1	NA	NA	NA	NA		NA	10.1442	23.0189	0.440688	-1.18217	0.0654438	1	down	no
812621	PF3D7_0202500	XM_001349503.1	GO:0020005(symbiont-containing vacuole membrane)	NA	NA	NA		NA	207.919	466.804	0.44541	-1.16679	0.0664634	1	down	no
814165	PF3D7_1335000	XM_001350044.1	GO:0043657(host cell)	NA	NA	NA		NA	0.907264	2.12983	0.42598	-1.23114	0.0669228	1	down	no
812740	PF3D7_0215300	XM_001349622.1	GO:0004467(long-chain fatty acid-CoA ligase activity);GO:0006631(fatty acid metabolic process);GO:0015909(long-chain fatty acid transport);GO:0020011(apicoplast)	00061(Fatty acid biosynthesis);00071(Fatty acid degradation);04146(Peroxisome)	K01897	EC:6.2.1.3	PREDICTED: long chain acyl-CoA synthetase 4-like [Cucumis melo]	NA	1.09623	2.49591	0.439211	-1.18702	0.0673083	1	down	no
812112	PF3D7_1455600	XM_001348668.1	NA	NA	NA	NA	C2 calcium-dependent membrane targeting [Ostreococcus tauri]	NA	1.08935	0.447512	2.43424	1.28347	0.0677515	1	up	no
3885849	PF3D7_0619000.1	XM_961082.2;XM_024473114.1	GO:0003674(molecular_function);GO:0005575(cellular_component);GO:0005770(late endosome);GO:0006914(autophagy);GO:0008150(biological_process);GO:0008333(endosome to lysosome transport);GO:0016021(integral component of membrane);GO:0016197(endosomal transport);GO:0017137(Rab GTPase binding);GO:0036020(endolysosome membrane);GO:1901096(regulation of autophagosome maturation);GO:1901096(regulation of…	NA	NA	NA	protein TRANSPARENT TESTA 9 isoform X2 [Cynara cardunculus var. scolymus]	NA	83.1713	34.7776	2.39152	1.25793	0.0684077	1	up	no
812666	PF3D7_0207400	XM_001349548.1	GO:0002377(immunoglobulin production);GO:0006508(proteolysis);GO:0008234(cysteine-type peptidase activity);GO:0050776(regulation of immune response)	NA	NA	NA	Peptidase C1A [Macleaya cordata]	NA	23.8394	9.97134	2.3908	1.25749	0.0688889	1	up	no
9221933	PF3D7_0832200.1	XM_002808694.1;XM_002808695.1	GO:0044164(host cell cytosol);GO:0044164(host cell cytosol)	NA	NA	NA		NA	15.1741	6.32417	2.39938	1.26266	0.0701296	1	up	no
811606	PF3D7_1400600	XM_001348145.1	GO:0020002(host cell plasma membrane);GO:0020033(antigenic variation)	NA	NA	NA		NA	2.41345	5.44057	0.443602	-1.17266	0.070709	1	down	no
9221886	PF3D7_0832600	XM_002808690.1	GO:0020013(modulation by symbiont of host erythrocyte aggregation);GO:0020036(Maurer's cleft)	NA	NA	NA		NA	1.25006	2.86257	0.436694	-1.19531	0.0708627	1	down	no
4794205	PF3D7_0901300	XM_001351852.1	GO:0020002(host cell plasma membrane);GO:0020033(antigenic variation)	NA	NA	NA		NA	1.1824	2.68587	0.440232	-1.18366	0.0728143	1	down	no
810581	PF3D7_1100500	XM_001347659.1	GO:0020002(host cell plasma membrane);GO:0020033(antigenic variation)	NA	NA	NA		NA	6.25576	13.8768	0.450805	-1.14942	0.0728354	1	down	no
8445054	PF3D7_1026900	XM_002585368.1	NA	NA	NA	NA		NA	4.29414	1.77277	2.42228	1.27636	0.0732707	1	up	no
4794183	PF3D7_0712400	XM_001348997.1	GO:0020002(host cell plasma membrane);GO:0020013(modulation by symbiont of host erythrocyte aggregation);GO:0020030(infected host cell surface knob);GO:0020033(antigenic variation);GO:0020035(cytoadherence to microvasculature, mediated by symbiont protein);GO:0050839(cell adhesion molecule binding)	NA	NA	NA		NA	0.545558	1.2083	0.451509	-1.14717	0.0742779	1	down	no
812431	PF3D7_0405200	XM_001351328.1	NA	NA	NA	NA		NA	6.61751	2.8078	2.35683	1.23685	0.0758681	1	up	no
814297	PF3D7_1364100	XM_001350316.1	GO:0009986(cell surface);GO:0046658(anchored component of plasma membrane)	NA	NA	NA		NA	17.7818	7.60072	2.33949	1.22619	0.0765345	1	up	no
812435	PF3D7_0424200	XM_002808625.1	GO:0008201(heparin binding);GO:0020008(rhoptry);GO:0030260(entry into host cell);GO:0045177(apical part of cell);GO:0046789(host cell surface receptor binding)	NA	NA	NA		NA	0.280467	0.616476	0.454952	-1.13621	0.0822579	1	down	no
812350	PF3D7_1479700	XM_001348906.1	GO:0020002(host cell plasma membrane);GO:0020033(antigenic variation)	NA	NA	NA		NA	1.90347	4.15919	0.457653	-1.12767	0.0841774	1	down	no
810165	PF3D7_1000600	XM_001347257.1	GO:0020002(host cell plasma membrane);GO:0020033(antigenic variation)	NA	NA	NA		NA	59.9397	127.656	0.469542	-1.09067	0.0848014	1	down	no
813575	PF3D7_0930300	XM_001352134.1	GO:0005515(protein binding);GO:0046658(anchored component of plasma membrane)	NA	NA	NA		NA	50.3146	22.0739	2.27937	1.18863	0.0854201	1	up	no
812667	PF3D7_0207500	XM_001349549.2	GO:0002377(immunoglobulin production);GO:0006508(proteolysis);GO:0008234(cysteine-type peptidase activity);GO:0020003(symbiont-containing vacuole);GO:0050776(regulation of immune response)	NA	NA	NA	ervatamin-C precursor [Tabernaemontana divaricata]	NA	36.7148	16.1402	2.27474	1.1857	0.0864185	1	up	no
812670	PF3D7_0207800	XM_001349552.1	GO:0002377(immunoglobulin production);GO:0006508(proteolysis);GO:0008234(cysteine-type peptidase activity);GO:0050776(regulation of immune response)	NA	NA	NA	hypothetical protein Ahy_B03g066604 [Arachis hypogaea]	NA	10.2021	4.48447	2.275	1.18586	0.0873757	1	up	no
810373	PF3D7_1022300	XM_001347464.2	GO:0005381(iron ion transmembrane transporter activity);GO:0005385(zinc ion transmembrane transporter activity);GO:0005886(plasma membrane);GO:0046873(metal ion transmembrane transporter activity)	NA	NA	NA		NA	2.81005	1.18681	2.36774	1.24351	0.087397	1	up	no
810841	PF3D7_1128300	XM_001347929.1	GO:0003872(6-phosphofructokinase activity);GO:0005945(6-phosphofructokinase complex);GO:0006096(glycolytic process)	00010(Glycolysis / Gluconeogenesis);00030(Pentose phosphate pathway);00051(Fructose and mannose metabolism)	K00895	EC:2.7.1.90	Phosphofructokinase domain-containing protein [Cinnamomum micranthum f. kanehirae]	NA	2.80337	1.22974	2.27964	1.18881	0.0885672	1	up	no
814333	PF3D7_0301500	XM_001351056.1	GO:0020011(apicoplast)	NA	NA	NA		NA	3.89846	1.67666	2.32514	1.21732	0.0905888	1	up	no
2655365	PF3D7_0831000	XM_001349185.1	NA	NA	NA	NA		NA	1.54804	3.3101	0.467673	-1.09643	0.0916077	1	down	no
813640	PF3D7_0937200	XM_001352200.1	GO:0006629(lipid metabolic process);GO:0016020(membrane);GO:0016298(lipase activity)	00561(Glycerolipid metabolism)	K01054	EC:3.1.1.23	caffeoyl shikimate esterase 13 [Populus tomentosa]	NA	1.31523	2.81864	0.466617	-1.09969	0.0953553	1	down	no
812788	PF3D7_0220500	XM_001349670.1	NA	NA	NA	NA		NA	6.74791	13.9949	0.482168	-1.05239	0.0986973	1	down	no
812997	PF3D7_0518200	XM_002808652.1	GO:0005634(nucleus);GO:0008150(biological_process);GO:0009506(plasmodesma)	NA	NA	NA	uncharacterized protein LOC100281818 [Zea mays]	NA	17.5881	7.89608	2.22744	1.15539	0.10043	1	up	no
812036	PF3D7_1447800	XM_001348592.1	NA	NA	NA	NA		NA	2.64275	1.19759	2.20672	1.1419	0.101055	1	up	no
812805	PF3D7_0222100	XM_001349687.1	GO:0016021(integral component of membrane);GO:0020036(Maurer's cleft);GO:0042000(translocation of peptides or proteins into host)	NA	NA	NA		NA	4.31534	1.89461	2.27768	1.18757	0.10137	1	up	no
812868	PF3D7_0508000	XM_001351602.1	GO:0046658(anchored component of plasma membrane)	NA	NA	NA		NA	3.9271	1.75204	2.24145	1.16443	0.102961	1	up	no
2654973	PF3D7_0702300	XM_001348922.1	GO:0009986(cell surface)	NA	NA	NA		NA	1.89596	3.90557	0.485449	-1.04261	0.102973	1	down	no
811263	PF3D7_1221900	XM_001350581.1	NA	NA	NA	NA		NA	12.8375	26.0719	0.492387	-1.02213	0.105055	1	down	no
813142	PF3D7_0100400	XM_001350903.1	GO:0020002(host cell plasma membrane);GO:0020033(antigenic variation)	NA	NA	NA		NA	11.2286	22.8453	0.491507	-1.02472	0.105193	1	down	no
812613	PF3D7_0201700	XM_001349495.1	GO:0033643(host cell part)	04141(Protein processing in endoplasmic reticulum)	K09517	NA	PREDICTED: chaperone protein dnaJ 10-like isoform X1 [Oryza brachyantha]	NA	0.966286	1.9833	0.487212	-1.03738	0.107289	1	down	no
810663	PF3D7_1110700	XM_024473308.1	GO:0005200(structural constituent of cytoskeleton);GO:0005884(actin filament);GO:0007010(cytoskeleton organization)	04145(Phagosome)	K05692	NA	actin isoform 1 [Acetabularia peniculus]	NA	15.9808	7.40016	2.15952	1.11071	0.110256	1	up	no
2655380	PF3D7_0830600	XM_001349189.1	GO:0020036(Maurer's cleft)	NA	NA	NA		NA	17.5354	35.0516	0.500273	-0.999211	0.112903	1	down	no
810507	PF3D7_1035800	XM_001347598.1	NA	NA	NA	NA		NA	14.0394	27.9925	0.501543	-0.995554	0.113835	1	down	no
812168	PF3D7_1461400	XM_001348724.2	NA	NA	NA	NA		NA	9.62685	4.46525	2.15595	1.10832	0.113921	1	up	no
9221839	PF3D7_0102600	XM_002808554.1	GO:0004674(protein serine/threonine kinase activity);GO:0005634(nucleus);GO:0005737(cytoplasm);GO:0006468(protein phosphorylation);GO:0035556(intracellular signal transduction)	NA	NA	NA		NA	17.408	34.5238	0.504232	-0.98784	0.116482	1	down	no
9221817	PF3D7_0103000	XM_002808555.1	GO:0001671(ATPase activator activity);GO:0005771(multivesicular body);GO:0032509(endosome transport via multivesicular body sorting pathway);GO:1990621(ESCRT IV complex)	NA	NA	NA		NA	4.85783	2.23428	2.17422	1.1205	0.118321	1	up	no
4794163	PF3D7_0421300	XM_001351481.1	GO:0020002(host cell plasma membrane);GO:0020013(modulation by symbiont of host erythrocyte aggregation);GO:0020030(infected host cell surface knob);GO:0020033(antigenic variation);GO:0020035(cytoadherence to microvasculature, mediated by symbiont protein);GO:0050839(cell adhesion molecule binding)	NA	NA	NA		NA	1.71992	3.40132	0.505661	-0.983757	0.118843	1	down	no
3885824	PF3D7_0632000	XM_961207.1	GO:0020002(host cell plasma membrane);GO:0020033(antigenic variation)	NA	NA	NA		NA	1.27823	2.59723	0.492149	-1.02283	0.119646	1	down	no
2655265	PF3D7_0815900	XM_001349329.1	GO:0004148(dihydrolipoyl dehydrogenase activity);GO:0006086(acetyl-CoA biosynthetic process from pyruvate);GO:0020011(apicoplast);GO:0042803(protein homodimerization activity);GO:0045254(pyruvate dehydrogenase complex);GO:0048037(cofactor binding)	00010(Glycolysis / Gluconeogenesis);00020(Citrate cycle (TCA cycle));00620(Pyruvate metabolism);00630(Glyoxylate and dicarboxylate metabolism);00640(Propanoate metabolism);00260(Glycine, serine and threonine metabolism);00280(Valine, leucine and isoleucine degradation)	K00382	EC:1.8.1.4	dihydrolipoyl dehydrogenase 1, chloroplastic-like isoform X1 [Sorghum bicolor]	NA	2.83969	1.32374	2.14521	1.10112	0.119711	1	up	no
810643	PF3D7_1107900	XM_001347731.1	GO:0005886(plasma membrane);GO:0006820(anion transport);GO:0008381(mechanosensitive ion channel activity)	NA	NA	NA	hypothetical protein SELMODRAFT_129656 [Selaginella moellendorffii]	NA	0.209657	0.426481	0.491598	-1.02445	0.119927	1	down	no
812874	PF3D7_0501300	XM_001351536.1	GO:0005515(protein binding);GO:0015031(protein transport);GO:0016021(integral component of membrane);GO:0020005(symbiont-containing vacuole membrane);GO:0020036(Maurer's cleft)	NA	NA	NA		NA	203.88	400.623	0.508908	-0.974523	0.120555	1	down	no
812583	PF3D7_0412400	XM_001351399.1	GO:0020002(host cell plasma membrane);GO:0020013(modulation by symbiont of host erythrocyte aggregation);GO:0020030(infected host cell surface knob);GO:0020033(antigenic variation);GO:0020035(cytoadherence to microvasculature, mediated by symbiont protein);GO:0050839(cell adhesion molecule binding)	NA	NA	NA		NA	8.51338	4.04738	2.10343	1.07274	0.121987	1	up	no
813624	PF3D7_0935600	XM_001352184.1	NA	NA	NA	NA		NA	9.40623	18.4347	0.510246	-0.970735	0.123326	1	down	no
4794195	PF3D7_0808600	XM_001349402.1	GO:0020002(host cell plasma membrane);GO:0020013(modulation by symbiont of host erythrocyte aggregation);GO:0020030(infected host cell surface knob);GO:0020033(antigenic variation);GO:0020035(cytoadherence to microvasculature, mediated by symbiont protein);GO:0050839(cell adhesion molecule binding)	NA	NA	NA		NA	0.455297	0.89908	0.506403	-0.981642	0.125835	1	down	no
2655452	PF3D7_0830500	XM_001349190.1	GO:0005783(endoplasmic reticulum);GO:0020036(Maurer's cleft)	NA	NA	NA		NA	15.8726	30.8769	0.51406	-0.959991	0.126439	1	down	no
810320	PF3D7_1016700	XM_001347411.2	GO:0020011(apicoplast)	NA	NA	NA		NA	10.4235	20.2408	0.514972	-0.957433	0.127542	1	down	no
8445061	PF3D7_1426300	XM_002585411.1	GO:0003777(microtubule motor activity);GO:0005856(cytoskeleton);GO:0007018(microtubule-based movement)	NA	NA	NA	flagellar outer dynein arm intermediate chain 2 [Micromonas pusilla CCMP1545]	NA	3.58117	1.70046	2.10599	1.0745	0.127964	1	up	no
813263	PF3D7_0113400	XM_001351021.1	NA	NA	NA	NA		NA	4.76305	9.23484	0.515769	-0.955202	0.13088	1	down	no
812109	PF3D7_1455300	XM_001348665.1	NA	NA	NA	NA		NA	3.1794	6.14748	0.517188	-0.951239	0.132706	1	down	no
813033	PF3D7_0521800	XM_024473435.1	GO:0005524(ATP binding);GO:0005737(cytoplasm);GO:0005739(mitochondrion);GO:0008150(biological_process);GO:0016887(ATPase activity)	NA	NA	NA	hypothetical protein AQUCO_00700918v1 [Aquilegia coerulea]	NA	3.46816	1.66378	2.08451	1.05971	0.13306	1	up	no
36312594	PF3D7_1478900	XR_002966697.1	NA	NA	NA	NA		NA	6.34553	12.1873	0.520668	-0.941564	0.133447	1	down	no
810364	PF3D7_1021300	XM_001347455.2	GO:0020011(apicoplast)	NA	NA	NA		NA	9.22721	4.47287	2.06293	1.0447	0.135184	1	up	no
810910	PF3D7_1135300	XM_001347998.1	NA	NA	NA	NA		NA	1.07192	2.10651	0.508859	-0.974662	0.13557	1	down	no
813626	PF3D7_0935800	XM_001352186.1	GO:0020008(rhoptry)	NA	NA	NA		NA	3.7936	1.84	2.06174	1.04386	0.135997	1	up	no
3885765	PF3D7_0627200	XM_961162.2	NA	NA	NA	NA		NA	4.94792	2.34469	2.11027	1.07743	0.137208	1	up	no
811035	PF3D7_1148700	XM_001348123.1	GO:0020011(apicoplast)	NA	NA	NA		NA	33.1774	63.0949	0.525832	-0.927325	0.138702	1	down	no
813675	PF3D7_1322400	XM_001349928.1	NA	NA	NA	NA		NA	2.44841	4.73386	0.517212	-0.951172	0.13884	1	down	no
811827	PF3D7_1426600	XM_001348383.1	NA	NA	NA	NA		NA	0.7218	0.343394	2.10196	1.07173	0.139176	1	up	no
2655214	PF3D7_0831100	XM_002808845.1	GO:0020003(symbiont-containing vacuole);GO:0020036(Maurer's cleft);GO:0044164(host cell cytosol);GO:0044228(host cell surface)	NA	NA	NA		NA	1.63176	3.10893	0.524864	-0.929985	0.140462	1	down	no
812596	PF3D7_0424500	XM_001351512.1	GO:0004674(protein serine/threonine kinase activity);GO:0006468(protein phosphorylation);GO:0020036(Maurer's cleft)	NA	NA	NA		NA	5.83296	11.0658	0.527118	-0.923802	0.141927	1	down	no
813776	PF3D7_1344500	XM_001350123.1	GO:0000175(3'-5'-exoribonuclease activity);GO:0005634(nucleus);GO:0034477(U6 snRNA 3'-end processing)	NA	NA	NA		NA	3.96447	1.91028	2.07533	1.05334	0.142904	1	up	no
812516	PF3D7_0417600	XM_001351448.1	NA	NA	NA	NA		NA	1.04637	0.500168	2.09204	1.06491	0.143992	1	up	no
3885884	PF3D7_0606800	XM_960965.1	NA	NA	NA	NA		NA	21.6273	10.7038	2.02053	1.01473	0.146145	1	up	no
813129	PF3D7_0532300	XM_001351835.1	GO:0020035(cytoadherence to microvasculature, mediated by symbiont protein);GO:0044164(host cell cytosol);GO:0044228(host cell surface)	NA	NA	NA		NA	355.081	665.803	0.533312	-0.906949	0.146451	1	down	no
4794211	PF3D7_1300600	XM_001349707.1	GO:0020002(host cell plasma membrane);GO:0020033(antigenic variation)	NA	NA	NA		NA	2.86138	5.42281	0.527657	-0.922328	0.149117	1	down	no
812254	PF3D7_1470500	XM_001348810.2	GO:0004114(3',5'-cyclic-nucleotide phosphodiesterase activity);GO:0009187(cyclic nucleotide metabolic process);GO:0030552(cAMP binding)	00230(Purine metabolism)	K13293	EC:3.1.4.53	3',5'-cyclic-nucleotide phosphodiesterase, partial [Chlamydomonas reinhardtii]	NA	1.07377	0.520089	2.06458	1.04585	0.151596	1	up	no
813645	PF3D7_0937800	XM_001352206.1	GO:0020002(host cell plasma membrane);GO:0020013(modulation by symbiont of host erythrocyte aggregation);GO:0020030(infected host cell surface knob);GO:0020033(antigenic variation);GO:0020035(cytoadherence to microvasculature, mediated by symbiont protein);GO:0050839(cell adhesion molecule binding)	NA	NA	NA		NA	13.5827	25.1999	0.538997	-0.891651	0.153093	1	down	no
813358	PF3D7_0908100	XM_024473192.1	GO:0020011(apicoplast)	NA	NA	NA		NA	1.91698	0.931579	2.05778	1.04109	0.153314	1	up	no
812863	PF3D7_0508100	XM_001351603.1	NA	NA	NA	NA		NA	2.11714	1.05678	2.00339	1.00245	0.153663	1	up	no
812983	PF3D7_0516800	XM_001351689.1	NA	NA	NA	NA		NA	17.1317	8.6182	1.98785	0.991209	0.153762	1	up	no
813569	PF3D7_0929400	XM_002808921.1	GO:0020008(rhoptry)	NA	NA	NA		NA	9.62802	4.84327	1.98792	0.991258	0.154522	1	up	no
2655201	PF3D7_0709900	XM_001348976.1	GO:0016020(membrane);GO:0016021(integral component of membrane)	NA	NA	NA	hypothetical protein VOLCADRAFT_48360 [Volvox carteri f. nagariensis]	NA	0.655368	0.324243	2.02122	1.01523	0.154869	1	up	no
810634	PF3D7_1107100	XM_001347722.2	GO:0003676(nucleic acid binding);GO:0006139(nucleobase-containing compound metabolic process)	03015(mRNA surveillance pathway)	K14411	NA	heterogeneous nuclear ribonucleoprotein A1-like 2 [Citrus clementina]	NA	15.4412	7.80708	1.97784	0.983927	0.158227	1	up	no
2654971	PF3D7_0701900	XM_001348918.1	NA	NA	NA	NA		NA	0.880513	1.63731	0.53778	-0.894913	0.16355	1	down	no
811503	PF3D7_1247000.1	XM_024473411.1;XM_024473412.1	GO:0000151(ubiquitin ligase complex);GO:0000209(protein polyubiquitination);GO:0004842(ubiquitin-protein transferase activity);GO:0005515(protein binding);GO:0005737(cytoplasm);GO:0005829(cytosol);GO:0016567(protein ubiquitination);GO:0019005(SCF ubiquitin ligase complex);GO:0031146(SCF-dependent proteasomal ubiquitin-dependent protein catabolic process);GO:0032006(regulation of TOR signaling);GO…	NA	NA	NA		NA	3.24807	1.61283	2.01389	1.00999	0.163991	1	up	no
812253	PF3D7_1470400	XM_001348809.2	GO:0005739(mitochondrion)	NA	NA	NA	putative light-induced protein [Coccomyxa subellipsoidea C-169]	NA	28.633	14.5555	1.96715	0.976109	0.165206	1	up	no
811593	PF3D7_1401600	XM_001348155.2	GO:0044538(host cell periphery)	NA	NA	NA		NA	13.4166	24.4233	0.549339	-0.864232	0.166079	1	down	no
813131	PF3D7_0532500	XM_001351837.1	GO:0020011(apicoplast)	NA	NA	NA		NA	39.5866	72.1283	0.548837	-0.865551	0.166381	1	down	no
814051	PF3D7_1301400	XM_001349821.1	GO:0020011(apicoplast);GO:0020036(Maurer's cleft)	NA	NA	NA		NA	90.5288	163.707	0.552994	-0.854664	0.169627	1	down	no
810537	PF3D7_1039000	XM_001347628.1	GO:0006468(protein phosphorylation)	NA	NA	NA		NA	103.752	187.413	0.553601	-0.853082	0.170185	1	down	no
813927	PF3D7_1308000	XM_002808956.1	NA	NA	NA	NA		NA	2.52891	1.29073	1.95928	0.970326	0.171295	1	up	no
2655046	PF3D7_0717000	XM_024473136.1	NA	NA	NA	NA		NA	4.40984	2.24369	1.96544	0.97485	0.172138	1	up	no
810770	PF3D7_1121500	XM_001347858.1	NA	NA	NA	NA		NA	4.52099	2.3181	1.9503	0.963695	0.17354	1	up	no
813456	PF3D7_0918000	XM_001352015.1	GO:0005783(endoplasmic reticulum);GO:0005886(plasma membrane);GO:0043495(protein membrane anchor);GO:0070258(inner membrane pellicle complex)	00740(Riboflavin metabolism)	K14379	EC:3.1.3.2	Annexin [Corchorus capsularis]	NA	242.857	126.009	1.9273	0.946584	0.173614	1	up	no
813606	PF3D7_0933700	XM_002808940.1	NA	NA	NA	NA		NA	10.5657	5.4269	1.94691	0.961183	0.174698	1	up	no
811269	PF3D7_1222600	XM_001350587.1	GO:0005634(nucleus)	NA	NA	NA		NA	0.659538	1.19129	0.553635	-0.852993	0.17614	1	down	no
812363	PF3D7_0407800	XM_001351356.1	NA	NA	NA	NA		NA	2.4878	1.29079	1.92734	0.946612	0.177937	1	up	no
811190	PF3D7_1214100	XM_001350510.2	GO:0005783(endoplasmic reticulum)	00563(Glycosylphosphatidylinositol(GPI)-anchor biosynthesis)	K05288	NA	GPI ethanolamine phosphate transferase 3 isoform X1 [Cajanus cajan]	NA	11.5942	6.04499	1.91798	0.939586	0.178087	1	up	no
810487	PF3D7_1033900	XM_001347578.1	GO:0004842(ubiquitin-protein transferase activity);GO:0006511(ubiquitin-dependent protein catabolic process)	04120(Ubiquitin mediated proteolysis)	K10576	EC:2.3.2.23	ubiquitin-conjugating enzyme E2-23 kDa-like [Manihot esculenta]	NA	14.6094	7.57445	1.92877	0.947681	0.179705	1	up	no
812305	PF3D7_1475500	XM_001348861.1	GO:0044312(crystalloid)	NA	NA	NA		NA	0.467828	0.236925	1.97458	0.981548	0.181497	1	up	no
3885716	PF3D7_0613800	XM_961032.2	NA	NA	NA	NA		NA	5.55933	2.91677	1.90599	0.930537	0.18199	1	up	no
2655435	PF3D7_0815500	XM_001349333.1	NA	NA	NA	NA		NA	5.19458	2.69919	1.92449	0.944479	0.182898	1	up	no
813302	PF3D7_0902300	XM_001351861.1	GO:0004674(protein serine/threonine kinase activity);GO:0005634(nucleus);GO:0005737(cytoplasm);GO:0006468(protein phosphorylation);GO:0035556(intracellular signal transduction)	04016(MAPK signaling pathway - plant);04075(Plant hormone signal transduction)	K14498	EC:2.7.11.1	predicted protein [Ostreococcus lucimarinus CCE9901]	NA	2.71551	4.85627	0.559176	-0.838626	0.183876	1	down	no
812870	PF3D7_0501400	XM_001351537.2	NA	NA	NA	NA		NA	18.2707	32.2846	0.565927	-0.821312	0.185661	1	down	no
813075	PF3D7_0526000	XM_001351780.3	GO:0020011(apicoplast)	NA	NA	NA		NA	1.23914	2.21504	0.55942	-0.837996	0.1859	1	down	no
2655400	PF3D7_0802100	XM_001349457.1	NA	NA	NA	NA		NA	2.85334	1.50612	1.89449	0.921812	0.187568	1	up	no
2655429	PF3D7_0816400	XM_002808803.1	NA	NA	NA	NA		NA	37.7282	19.933	1.89275	0.920487	0.188512	1	up	no
8444966	PF3D7_1125600	XM_002585385.1	NA	NA	NA	NA		NA	41.5871	21.8877	1.90002	0.926016	0.18897	1	up	no
812970	PF3D7_0515600	XM_001351677.1	NA	NA	NA	NA		NA	1.28475	0.675125	1.90298	0.928259	0.190152	1	up	no
811160	PF3D7_1210700	XM_001350480.1	NA	NA	NA	NA		NA	3.76341	1.9794	1.90129	0.926979	0.191503	1	up	no
810353	PF3D7_1020200	XM_001347444.2	NA	NA	NA	NA		NA	1.90311	1.00022	1.9027	0.928044	0.191892	1	up	no
812825	PF3D7_0511200	XM_001351633.1	GO:0004768(stearoyl-CoA 9-desaturase activity);GO:0005783(endoplasmic reticulum);GO:0006633(fatty acid biosynthetic process)	NA	NA	NA	predicted protein [Hordeum vulgare subsp. vulgare]	NA	16.4971	8.77906	1.87914	0.910071	0.192419	1	up	no
811536	PF3D7_1250400	XM_001350852.1	NA	NA	NA	NA		NA	1.20526	0.619186	1.94652	0.960898	0.19259	1	up	no
812687	PF3D7_0209600	XM_001349569.2	NA	NA	NA	NA		NA	2.226	1.17577	1.89323	0.920852	0.193246	1	up	no
3885997	PF3D7_0626400	XM_961154.1	NA	NA	NA	NA		NA	4.75147	2.52888	1.87888	0.909873	0.194486	1	up	no
2655451	PF3D7_0830800	XM_001349187.1	GO:0020003(symbiont-containing vacuole);GO:0020036(Maurer's cleft);GO:0044164(host cell cytosol);GO:0044228(host cell surface)	NA	NA	NA		NA	2.40406	4.19211	0.573472	-0.802206	0.19722	1	down	no
811048	PF3D7_1149900	XM_001348136.1	GO:0020013(modulation by symbiont of host erythrocyte aggregation);GO:0020036(Maurer's cleft)	NA	NA	NA		NA	64.3369	34.5055	1.86454	0.898821	0.198044	1	up	no
813801	PF3D7_1348100	XM_001350158.1	GO:0003924(GTPase activity);GO:0005525(GTP binding);GO:0007264(small GTPase mediated signal transduction)	NA	NA	NA		NA	5.87951	3.10216	1.89529	0.922422	0.198246	1	up	no
811578	PF3D7_1254700	XM_001350894.1	GO:0020002(host cell plasma membrane);GO:0020033(antigenic variation)	NA	NA	NA		NA	4.07851	7.13961	0.571252	-0.807801	0.198662	1	down	no
812856	PF3D7_0508900	XM_001351611.1	NA	NA	NA	NA		NA	6.03054	3.23834	1.86223	0.897031	0.198861	1	up	no
813959	PF3D7_1300900	XM_001349709.1	GO:0020013(modulation by symbiont of host erythrocyte aggregation);GO:0020036(Maurer's cleft)	NA	NA	NA		NA	8.64236	14.9935	0.576405	-0.794845	0.202214	1	down	no
810578	PF3D7_1100800	XM_001347662.2	GO:0016021(integral component of membrane);GO:0020036(Maurer's cleft);GO:0042000(translocation of peptides or proteins into host)	NA	NA	NA		NA	9.90851	17.1734	0.57697	-0.793432	0.204367	1	down	no
812969	PF3D7_0515500	XM_001351676.1	NA	NA	NA	NA		NA	0.696586	0.361064	1.92926	0.948047	0.205265	1	up	no
814166	PF3D7_1335100	XM_001350045.1	GO:0016020(membrane);GO:0030260(entry into host cell)	NA	NA	NA		NA	12.9351	6.99394	1.84948	0.887118	0.207185	1	up	no
810160	PF3D7_1000100	XM_001347252.1	GO:0020002(host cell plasma membrane);GO:0020013(modulation by symbiont of host erythrocyte aggregation);GO:0020030(infected host cell surface knob);GO:0020033(antigenic variation);GO:0020035(cytoadherence to microvasculature, mediated by symbiont protein);GO:0046789(host cell surface receptor binding);GO:0050839(cell adhesion molecule binding)	NA	NA	NA		NA	10.7676	5.85243	1.83986	0.879593	0.208124	1	up	no
813269	PF3D7_0113800	XM_001351027.1	GO:0008201(heparin binding);GO:0020009(microneme);GO:0046789(host cell surface receptor binding)	NA	NA	NA		NA	0.845082	1.45682	0.580086	-0.785662	0.208748	1	down	no
811603	PF3D7_1400700	XM_001348146.1	GO:0020013(modulation by symbiont of host erythrocyte aggregation);GO:0020036(Maurer's cleft)	NA	NA	NA		NA	4.16451	7.21009	0.577595	-0.791871	0.209075	1	down	no
8444980	PF3D7_1016600	XM_002585358.1	GO:0043657(host cell)	NA	NA	NA		NA	1.1641	2.06982	0.562419	-0.830284	0.209539	1	down	no
812455	PF3D7_0404200	XM_001351318.1	NA	NA	NA	NA		NA	7.19703	3.83823	1.87509	0.90696	0.209951	1	up	no
2655039	PF3D7_0715400	XM_024473134.1	NA	NA	NA	NA		NA	11.9067	6.43825	1.84937	0.887035	0.210101	1	up	no
813187	PF3D7_0105100	XM_001350946.1	NA	NA	NA	NA		NA	10.6709	5.74434	1.85764	0.89347	0.211598	1	up	no
810418	PF3D7_1026400	XM_001347509.1	GO:0005634(nucleus)	04120(Ubiquitin mediated proteolysis)	K03364	NA	Srw1-like protein [Arabidopsis thaliana]	NA	1.43861	0.761729	1.88861	0.917326	0.212185	1	up	no
810592	PF3D7_1102700	XM_001347679.1	GO:0020005(symbiont-containing vacuole membrane)	NA	NA	NA		NA	155.519	265.332	0.586129	-0.77071	0.212619	1	down	no
9221815	PF3D7_0101300	XM_002808553.1	GO:0016021(integral component of membrane);GO:0020036(Maurer's cleft);GO:0042000(translocation of peptides or proteins into host)	NA	NA	NA		NA	2.52886	4.39361	0.575577	-0.796918	0.213561	1	down	no
810321	PF3D7_1016800	XM_001347412.1	NA	NA	NA	NA		NA	2.85264	4.93294	0.578284	-0.79015	0.214508	1	down	no
810503	PF3D7_1035500	XM_001347594.1	GO:0005515(protein binding);GO:0030260(entry into host cell)	NA	NA	NA		NA	33.6065	57.2009	0.587516	-0.7673	0.214572	1	down	no
36312501	PF3D7_0801100	XR_002966624.1	NA	NA	NA	NA		NA	1.02392	0.556552	1.83975	0.879513	0.216851	1	up	no
810941	PF3D7_1138400	XM_001348029.1	GO:0004383(guanylate cyclase activity);GO:0005887(integral component of plasma membrane);GO:0006182(cGMP biosynthetic process);GO:0007165(signal transduction)	NA	NA	NA	LOW QUALITY PROTEIN: putative phospholipid-transporting ATPase 9 [Quercus suber]	NA	0.735102	0.403288	1.82277	0.866134	0.219034	1	up	no
812671	PF3D7_0207900	XM_001349553.2	GO:0002377(immunoglobulin production);GO:0006508(proteolysis);GO:0008234(cysteine-type peptidase activity);GO:0050776(regulation of immune response)	NA	NA	NA	senescence-specific cysteine protease SAG39-like [Asparagus officinalis]	NA	3.2937	1.81046	1.81926	0.86335	0.22117	1	up	no
2655475	PF3D7_0825600	XM_001349233.1	NA	NA	NA	NA		NA	10.1325	5.4303	1.86591	0.899883	0.221608	1	up	no
812405	PF3D7_0425500	XM_001351523.1	GO:0020013(modulation by symbiont of host erythrocyte aggregation);GO:0020036(Maurer's cleft)	NA	NA	NA		NA	11.7884	19.924	0.591668	-0.75714	0.221657	1	down	no
2655404	PF3D7_0805000	XM_002808767.1	GO:0020011(apicoplast)	NA	NA	NA	alpha/beta hydrolase domain-containing protein 17C-like [Phoenix dactylifera]	NA	18.2406	10.0459	1.81573	0.860553	0.222728	1	up	no
810229	PF3D7_1007200	XM_001347320.2	GO:0005096(GTPase activator activity);GO:0007266(Rho protein signal transduction);GO:0020011(apicoplast)	NA	NA	NA	Sec14p-like lipid-binding protein [Chlamydomonas reinhardtii]	NA	7.08759	3.90555	1.81475	0.859769	0.222745	1	up	no
813772	PF3D7_1343100	XM_001350116.1	NA	NA	NA	NA		NA	2.83996	1.53848	1.84595	0.884366	0.22526	1	up	no
812389	PF3D7_0409500	XM_002808603.1	NA	00600(Sphingolipid metabolism)	K04708	EC:1.1.1.102	Glucose/ribitol dehydrogenase [Artemisia annua]	NA	44.5641	24.7583	1.79996	0.847968	0.225827	1	up	no
9221827	PF3D7_0109850	XM_002808564.2	GO:0004168(dolichol kinase activity);GO:0005515(protein binding);GO:0005789(endoplasmic reticulum membrane);GO:0006489(dolichyl diphosphate biosynthetic process);GO:0016310(phosphorylation);GO:0030176(integral component of endoplasmic reticulum membrane);GO:0043048(dolichyl monophosphate biosynthetic process)	NA	NA	NA		NA	1.58208	0.859258	1.84122	0.880659	0.225852	1	up	no
811820	PF3D7_1425800	XM_001348376.1	NA	NA	NA	NA		NA	3.65823	2.02103	1.81009	0.856058	0.226001	1	up	no
813788	PF3D7_1304200.1	XM_024473217.1;XM_002808950.1	GO:0015095(magnesium ion transmembrane transporter activity);GO:0015693(magnesium ion transport);GO:0015693(magnesium ion transport)	NA	NA	NA	PREDICTED: magnesium transporter MRS2-11, chloroplastic [Daucus carota subsp. sativus]	NA	2.8813	4.87419	0.591134	-0.758442	0.226225	1	down	no
812576	PF3D7_0413500	XM_001351407.1	GO:0004619(phosphoglycerate mutase activity);GO:0005737(cytoplasm);GO:0006096(glycolytic process)	NA	NA	NA	sulfate permease family protein [Ostreococcus tauri]	NA	37.7056	20.9479	1.79997	0.847975	0.226331	1	up	no
813808	PF3D7_1349100	XM_001350168.1	GO:0006139(nucleobase-containing compound metabolic process);GO:0016787(hydrolase activity)	NA	NA	NA		NA	9.54341	5.26736	1.8118	0.857424	0.227234	1	up	no
812074	PF3D7_1451700	XM_001348630.2	GO:0005955(calcineurin complex);GO:0006470(protein dephosphorylation);GO:0008597(calcium-dependent protein serine/threonine phosphatase regulator activity)	NA	NA	NA	calcineurin subunit B [Quercus suber]	NA	46.4755	25.8317	1.79916	0.847325	0.227314	1	up	no
811627	PF3D7_1404800	XM_001348182.2	GO:0043657(host cell)	NA	NA	NA		NA	15.6722	26.241	0.597241	-0.743616	0.22794	1	down	no
811599	PF3D7_1401100	XM_001348150.3	GO:0003674(molecular_function);GO:0005575(cellular_component)	04141(Protein processing in endoplasmic reticulum)	K09517	NA	chaperone protein dnaJ 10 [Medicago truncatula]	NA	27.753	46.4183	0.59789	-0.742049	0.228927	1	down	no
812216	PF3D7_1466600	XM_001348772.1	NA	NA	NA	NA	hypothetical protein KFL_003510110 [Klebsormidium nitens]	NA	1.57266	2.69974	0.582521	-0.779617	0.229232	1	down	no
811872	PF3D7_1431100	XM_001348428.1	NA	NA	NA	NA		NA	11.3446	6.30821	1.79838	0.846697	0.229629	1	up	no
810831	PF3D7_1127300	XM_001347919.1	GO:0008168(methyltransferase activity)	NA	NA	NA	tRNA (guanine-N-7) methyltransferase [Corchorus capsularis]	NA	1.75847	2.99952	0.586251	-0.770409	0.229746	1	down	no
812882	PF3D7_0507200	XM_001351594.1	GO:0005515(protein binding);GO:0006508(proteolysis);GO:0020011(apicoplast)	04141(Protein processing in endoplasmic reticulum)	K08653	EC:3.4.21.112	hypothetical protein CHLNCDRAFT_59329 [Chlorella variabilis]	NA	0.820438	1.38609	0.591909	-0.756553	0.234098	1	down	no
813634	PF3D7_0936600	XM_001352194.1	GO:0044164(host cell cytosol)	NA	NA	NA		NA	20.6302	34.3215	0.601087	-0.734354	0.234431	1	down	no
813872	PF3D7_1361800	XM_024473251.1	NA	NA	NA	NA		NA	2.58466	1.44755	1.78554	0.83636	0.234794	1	up	no
812776	PF3D7_0219300	XM_001349658.1	NA	NA	NA	NA		NA	8.19602	13.6833	0.598978	-0.739424	0.236281	1	down	no
2654949	PF3D7_0733000	XM_001349183.1	GO:0020002(host cell plasma membrane);GO:0020013(modulation by symbiont of host erythrocyte aggregation);GO:0020030(infected host cell surface knob);GO:0020033(antigenic variation);GO:0020035(cytoadherence to microvasculature, mediated by symbiont protein);GO:0050839(cell adhesion molecule binding)	NA	NA	NA		NA	1.1838	0.662384	1.78719	0.837692	0.236767	1	up	no
811010	PF3D7_1145600	XM_024473331.1	GO:0003231(cardiac ventricle development);GO:0003674(molecular_function);GO:0005739(mitochondrion);GO:0005743(mitochondrial inner membrane);GO:0005886(plasma membrane);GO:0007507(heart development);GO:0016020(membrane);GO:0016021(integral component of membrane);GO:1903779(regulation of cardiac conduction)	NA	NA	NA	hypothetical protein Rsub_08124 [Raphidocelis subcapitata]	NA	1.51112	0.835057	1.80961	0.855675	0.237309	1	up	no
4794199	PF3D7_0800100	XM_001349478.1	GO:0020002(host cell plasma membrane);GO:0020013(modulation by symbiont of host erythrocyte aggregation);GO:0020030(infected host cell surface knob);GO:0020033(antigenic variation);GO:0020035(cytoadherence to microvasculature, mediated by symbiont protein);GO:0050839(cell adhesion molecule binding)	NA	NA	NA		NA	13.6335	22.5509	0.604568	-0.726023	0.237838	1	down	no
810826	PF3D7_1126800	XM_001347914.1	GO:0003676(nucleic acid binding);GO:0005634(nucleus);GO:0005681(spliceosomal complex);GO:0008380(RNA splicing)	03040(Spliceosome)	K12900	NA	PREDICTED: serine/arginine-rich SC35-like splicing factor SCL28 [Fragaria vesca subsp. vesca]	NA	0.731605	1.22871	0.595426	-0.748006	0.238516	1	down	no
3885688	PF3D7_0625400	XM_961144.1	NA	NA	NA	NA		NA	1.99992	3.35929	0.595339	-0.748217	0.238548	1	down	no
810559	PF3D7_1040900	XM_001347650.1	GO:0020002(host cell plasma membrane);GO:0020033(antigenic variation)	NA	NA	NA		NA	2.10534	3.52581	0.597124	-0.743898	0.241195	1	down	no
9221945	PF3D7_0700500	XM_024473125.1	GO:0020002(host cell plasma membrane);GO:0020033(antigenic variation)	NA	NA	NA		NA	2.06329	3.4529	0.597552	-0.742863	0.241507	1	down	no
3885679	PF3D7_0600600	XM_024473448.1	GO:0020002(host cell plasma membrane);GO:0020013(modulation by symbiont of host erythrocyte aggregation);GO:0020030(infected host cell surface knob);GO:0020033(antigenic variation);GO:0020035(cytoadherence to microvasculature, mediated by symbiont protein);GO:0050839(cell adhesion molecule binding)	NA	NA	NA		NA	0.87988	1.49205	0.58971	-0.761922	0.241824	1	down	no
2654972	PF3D7_0702200	XM_001348921.1	GO:0006644(phospholipid metabolic process);GO:0016787(hydrolase activity)	00561(Glycerolipid metabolism)	K01054	EC:3.1.1.23	hypothetical protein CEUSTIGMA_g9993.t1 [Chlamydomonas eustigma]	NA	11.0844	18.2685	0.606748	-0.720831	0.242852	1	down	no
812415	PF3D7_0408600	XM_001351364.1	GO:0045177(apical part of cell)	NA	NA	NA		NA	1.21585	0.677513	1.79458	0.843648	0.243114	1	up	no
810766	PF3D7_1121200	XM_001347854.2	NA	NA	NA	NA		NA	15.4692	8.73083	1.77179	0.825206	0.24627	1	up	no
812288	PF3D7_1473700	XM_001348844.1	GO:0006606(protein import into nucleus);GO:0044613(nuclear pore central transport channel)	NA	NA	NA		NA	31.1792	51.051	0.610747	-0.711353	0.246607	1	down	no
811323	PF3D7_1228000	XM_001350641.1	NA	NA	NA	NA		NA	16.3948	9.2586	1.77076	0.824372	0.246857	1	up	no
812885	PF3D7_0506900	XM_001351591.1	GO:0006465(signal peptide processing);GO:0008233(peptidase activity)	NA	NA	NA	hypothetical protein TanjilG_23536 [Lupinus angustifolius]	NA	5.40696	3.06633	1.76333	0.818303	0.24746	1	up	no
811832	PF3D7_1427100	XM_001348388.1	GO:0020011(apicoplast)	NA	NA	NA		NA	9.89044	16.1522	0.612326	-0.707628	0.249473	1	down	no
813470	PF3D7_0919400	XM_001352029.1	GO:0003756(protein disulfide isomerase activity);GO:0005783(endoplasmic reticulum);GO:0006457(protein folding);GO:0034976(response to endoplasmic reticulum stress)	NA	NA	NA		NA	20.5493	11.7348	1.75115	0.808299	0.250379	1	up	no
812714	PF3D7_0212600	XM_001349596.1	GO:0009986(cell surface);GO:0020008(rhoptry);GO:0020009(microneme)	NA	NA	NA		NA	21.5641	12.3116	1.75153	0.808614	0.250879	1	up	no
813135	PF3D7_0532900	XM_001351839.1	GO:0020002(host cell plasma membrane);GO:0020013(modulation by symbiont of host erythrocyte aggregation);GO:0020030(infected host cell surface knob);GO:0020033(antigenic variation);GO:0020035(cytoadherence to microvasculature, mediated by symbiont protein);GO:0050839(cell adhesion molecule binding)	NA	NA	NA		NA	3.99097	2.28199	1.7489	0.806446	0.25109	1	up	no
813475	PF3D7_0919900	XM_001352034.1	NA	NA	NA	NA		NA	5.20884	2.98155	1.74702	0.804898	0.2516	1	up	no
811235	PF3D7_1218800	XM_001350555.2	NA	NA	NA	NA		NA	1.87007	1.02373	1.82673	0.869263	0.252051	1	up	no
3885980	PF3D7_0625000.1	XM_961140.1;XM_024473119.1	NA	NA	NA	NA		NA	1.2978	0.722173	1.79707	0.845646	0.253263	1	up	no
810845	PF3D7_1128700	XM_001347933.1	GO:0004197(cysteine-type endopeptidase activity);GO:0006508(proteolysis)	00563(Glycosylphosphatidylinositol(GPI)-anchor biosynthesis)	K05290	EC:2.6.-.-	hypothetical protein CBR_g39523 [Chara braunii]	NA	1.57582	0.874154	1.80268	0.850141	0.253613	1	up	no
810901	PF3D7_1134300	XM_001347989.1	NA	NA	NA	NA		NA	2.5129	1.43845	1.74695	0.804837	0.254595	1	up	no
813434	PF3D7_0915700	XM_001351993.1	NA	NA	NA	NA		NA	35.1982	20.1816	1.74407	0.802462	0.254609	1	up	no
36312516	PF3D7_0831500	XM_024473178.1	GO:0005515(protein binding);GO:0020005(symbiont-containing vacuole membrane)	NA	NA	NA		NA	43.2949	70.2233	0.616532	-0.697752	0.25564	1	down	no
813291	PF3D7_0900400	XM_001351844.1	GO:0020002(host cell plasma membrane);GO:0020033(antigenic variation)	NA	NA	NA		NA	3.34806	5.46312	0.612848	-0.7064	0.255979	1	down	no
814508	PF3D7_0319400	XM_001351228.2	GO:0003777(microtubule motor activity);GO:0005871(kinesin complex);GO:0007018(microtubule-based movement);GO:0016887(ATPase activity)	NA	NA	NA	PREDICTED: kinesin-like protein KIN-8A [Lupinus angustifolius]	NA	35.9837	20.719	1.73675	0.796388	0.256337	1	up	no
813289	PF3D7_0900100	XM_001351841.1	GO:0020002(host cell plasma membrane);GO:0020030(infected host cell surface knob);GO:0050839(cell adhesion molecule binding)	NA	NA	NA		NA	2.04084	3.3117	0.616252	-0.698408	0.257396	1	down	no
814212	PF3D7_1346700	XM_001350145.1	GO:0016020(membrane);GO:0046658(anchored component of plasma membrane)	NA	NA	NA		NA	5.81794	3.32838	1.74798	0.805688	0.257453	1	up	no
813388	PF3D7_0911100	XM_001351947.1	NA	NA	NA	NA		NA	0.572985	0.317921	1.80229	0.849829	0.257785	1	up	no
812191	PF3D7_1464100	XM_001348747.1	NA	NA	NA	NA		NA	0.995122	0.561552	1.77209	0.825454	0.258851	1	up	no
813826	PF3D7_1352300	XM_001350199.1	NA	NA	NA	NA		NA	1.89127	1.06828	1.77039	0.824069	0.260623	1	up	no
812383	PF3D7_0410000	XM_001351379.1	GO:0044161(host cell cytoplasmic vesicle);GO:0044164(host cell cytosol)	NA	NA	NA		NA	19.8372	31.9828	0.620244	-0.689093	0.260857	1	down	no
9222032	PF3D7_1372600	XM_002809083.1	GO:0020002(host cell plasma membrane);GO:0020033(antigenic variation)	NA	NA	NA		NA	293.516	472.443	0.621272	-0.686702	0.261921	1	down	no
811045	PF3D7_1149600	XM_001348133.2	GO:0033643(host cell part)	04141(Protein processing in endoplasmic reticulum)	K09517	NA	DNAJ heat shock N-terminal domain-containing protein [Arabidopsis thaliana]	NA	18.1845	29.2994	0.620645	-0.688159	0.261933	1	down	no
812004	PF3D7_1444400	XM_001348560.1	GO:0020011(apicoplast)	NA	NA	NA		NA	0.79636	1.31	0.607908	-0.718075	0.263301	1	down	no
812329	PF3D7_1477600	XM_024473375.1	GO:0020003(symbiont-containing vacuole);GO:0020036(Maurer's cleft);GO:0044164(host cell cytosol);GO:0044228(host cell surface)	NA	NA	NA		NA	1.93608	3.12198	0.620144	-0.689324	0.263591	1	down	no
3885976	PF3D7_0624700	XM_961136.3	GO:0000225(N-acetylglucosaminylphosphatidylinositol deacetylase activity);GO:0006506(GPI anchor biosynthetic process)	00563(Glycosylphosphatidylinositol(GPI)-anchor biosynthesis)	K03434	EC:3.5.1.89	N-acetylglucosaminyl-phosphatidylinositol de-N-acetylase isoform X1 [Jatropha curcas]	NA	25.9166	15.0064	1.72704	0.788298	0.263604	1	up	no
814419	PF3D7_0310400	XM_001351141.1	GO:0009986(cell surface);GO:0020002(host cell plasma membrane);GO:0085026(tubovesicular membrane network)	NA	NA	NA		NA	21.2306	12.3174	1.72362	0.785443	0.26364	1	up	no
2655087	PF3D7_0726200	XM_002808744.1	GO:0020011(apicoplast)	NA	NA	NA		NA	44.3997	71.3405	0.622363	-0.684172	0.263673	1	down	no
811597	PF3D7_1401300	XM_001348152.1	GO:0016787(hydrolase activity);GO:0020011(apicoplast)	NA	NA	NA		NA	6.90158	11.1285	0.620173	-0.689258	0.264152	1	down	no
812634	PF3D7_0204000	XM_001349516.1	NA	NA	NA	NA		NA	1.77087	1.01694	1.74137	0.800226	0.264416	1	up	no
812747	PF3D7_0216000	XM_001349629.1	GO:0003678(DNA helicase activity);GO:0006338(chromatin remodeling);GO:0016514(SWI/SNF complex)	NA	NA	NA	probable ATP-dependent DNA helicase CHR12 [Cucurbita moschata]	NA	1.65898	0.958139	1.73146	0.791989	0.265265	1	up	no
2655043	PF3D7_0716400	XM_024473135.1	NA	NA	NA	NA		NA	187.348	108.913	1.72016	0.782543	0.265456	1	up	no
813044	PF3D7_0522900	XM_001351750.1	NA	NA	NA	NA		NA	0.377075	0.214444	1.75838	0.814251	0.267715	1	up	no
3885877	PF3D7_0609700	XM_960994.1	NA	NA	NA	NA		NA	13.5002	21.5798	0.625596	-0.676697	0.268668	1	down	no
2654991	PF3D7_0704100	XM_002808705.1	NA	NA	NA	NA		NA	0.391399	0.225905	1.73258	0.792924	0.268999	1	up	no
813304	PF3D7_0902500	XM_001351863.1	GO:0020036(Maurer's cleft)	NA	NA	NA		NA	4.36861	6.99851	0.62422	-0.679872	0.26956	1	down	no
813681	PF3D7_1323700	XM_001349941.1	GO:0005515(protein binding);GO:0042643(actomyosin, actin portion);GO:0070258(inner membrane pellicle complex)	NA	NA	NA		NA	20.008	11.6597	1.716	0.779048	0.269602	1	up	no
3885958	PF3D7_0611600	XM_961012.1	NA	NA	NA	NA		NA	1.37111	0.781982	1.75338	0.810141	0.270064	1	up	no
8444985	PF3D7_1147400	XM_002585400.1	GO:0004660(protein farnesyltransferase activity);GO:0005965(protein farnesyltransferase complex);GO:0008270(zinc ion binding);GO:0018343(protein farnesylation)	NA	NA	NA		NA	112.082	65.3672	1.71465	0.777912	0.270237	1	up	no
2655371	PF3D7_0803200	XM_001349446.1	NA	NA	NA	NA	hypothetical protein KFL_005700060 [Klebsormidium nitens]	NA	4.8024	2.78854	1.72219	0.784245	0.270574	1	up	no
9221951	PF3D7_0812800	XM_002808796.1	NA	NA	NA	NA		NA	24.4905	14.1838	1.72665	0.787978	0.271015	1	up	no
2654983	PF3D7_0704300	XM_001348940.2	NA	NA	NA	NA		NA	23.8722	13.9961	1.70564	0.770311	0.273241	1	up	no
2654993	PF3D7_0730900	XM_001349167.1	NA	NA	NA	NA		NA	139.061	221.084	0.628995	-0.668879	0.273414	1	down	no
811329	PF3D7_1228600	XM_001350647.1	GO:0016020(membrane);GO:0020003(symbiont-containing vacuole)	NA	NA	NA		NA	10.8816	6.36739	1.70896	0.773119	0.273429	1	up	no
2655328	PF3D7_0802800	XM_001349450.1	GO:0004722(protein serine/threonine phosphatase activity);GO:0004723(calcium-dependent protein serine/threonine phosphatase activity);GO:0006470(protein dephosphorylation)	NA	NA	NA	serine/threonine-protein phosphatase 2B catalytic subunit [Quercus suber]	NA	4.4447	2.58994	1.71614	0.779167	0.274658	1	up	no
3885829	PF3D7_0632500	XM_961212.1	GO:0020002(host cell plasma membrane);GO:0020013(modulation by symbiont of host erythrocyte aggregation);GO:0020030(infected host cell surface knob);GO:0020033(antigenic variation);GO:0020035(cytoadherence to microvasculature, mediated by symbiont protein);GO:0050839(cell adhesion molecule binding)	NA	NA	NA		NA	1.54752	0.907261	1.7057	0.770368	0.275471	1	up	no
810593	PF3D7_1102800	XM_001347680.1	GO:0020005(symbiont-containing vacuole membrane)	NA	NA	NA		NA	850.086	1347.67	0.630783	-0.664784	0.27626	1	down	no
813560	PF3D7_0928500	XM_024473206.1	NA	NA	NA	NA		NA	17.8579	28.3915	0.628988	-0.668895	0.277057	1	down	no
811778	PF3D7_1420300	XM_001348334.1	GO:0005739(mitochondrion);GO:0006457(protein folding);GO:0030150(protein import into mitochondrial matrix);GO:0050821(protein stabilization);GO:0051087(chaperone binding)	NA	NA	NA	hypothetical protein Rsub_02182 [Raphidocelis subcapitata]	NA	4.8331	7.72194	0.625891	-0.676017	0.277133	1	down	no
810987	PF3D7_1143100	XM_001348075.1	NA	NA	NA	NA		NA	1.34363	0.784119	1.71355	0.776991	0.277215	1	up	no
811926	PF3D7_1436300	XM_001348482.1	GO:0005515(protein binding);GO:0020005(symbiont-containing vacuole membrane);GO:0020007(apical complex);GO:0044053(translocation of peptides or proteins into host cell cytoplasm);GO:0097619(PTEX complex)	NA	NA	NA		NA	80.3957	127.248	0.631803	-0.662452	0.277749	1	down	no
812200	PF3D7_1465100	XM_001348756.1	GO:0006891(intra-Golgi vesicle-mediated transport);GO:0017119(Golgi transport complex)	NA	NA	NA		NA	3.66404	2.14534	1.70791	0.77223	0.277961	1	up	no
812579	PF3D7_0412900	XM_001351402.1	GO:0020002(host cell plasma membrane);GO:0020013(modulation by symbiont of host erythrocyte aggregation);GO:0020030(infected host cell surface knob);GO:0020033(antigenic variation);GO:0020035(cytoadherence to microvasculature, mediated by symbiont protein);GO:0050839(cell adhesion molecule binding)	NA	NA	NA		NA	1.38385	2.19659	0.629999	-0.666579	0.278716	1	down	no
813691	PF3D7_1325900	XM_024473224.1	NA	NA	NA	NA		NA	9.45867	5.57701	1.69601	0.762146	0.278829	1	up	no
814082	PF3D7_1319200	XM_001349892.1	NA	NA	NA	NA		NA	1.08638	1.74398	0.622933	-0.682852	0.279679	1	down	no
813623	PF3D7_0935500	XM_002808942.1	NA	NA	NA	NA		NA	42.1176	24.8384	1.69567	0.761852	0.27984	1	up	no
9221947	PF3D7_0700300	XM_002808858.1	GO:0020002(host cell plasma membrane);GO:0020033(antigenic variation)	NA	NA	NA		NA	5.35667	8.52834	0.628102	-0.67093	0.280636	1	down	no
811987	PF3D7_1442700	XM_001348543.1	NA	NA	NA	NA		NA	1.23693	0.726082	1.70357	0.768557	0.280842	1	up	no
810319	PF3D7_1016500	XM_001347410.2	NA	NA	NA	NA		NA	2.9495	4.67671	0.630678	-0.665025	0.280865	1	down	no
811496	PF3D7_1246300	XM_001350812.1	NA	NA	NA	NA		NA	5.54254	8.74818	0.633566	-0.658434	0.283157	1	down	no
810991	PF3D7_1143500	XM_001348079.2	NA	NA	NA	NA		NA	6.84368	4.05067	1.68952	0.756611	0.284401	1	up	no
813876	PF3D7_1362500	XM_001350300.1	NA	NA	NA	NA		NA	4.08297	2.40902	1.69487	0.761171	0.284818	1	up	no
3885953	PF3D7_0611100	XM_961007.1	NA	NA	NA	NA		NA	20.4898	12.0511	1.70024	0.765741	0.284888	1	up	no
813471	PF3D7_0919500	XM_001352030.1	NA	NA	NA	NA		NA	2.11874	1.23258	1.71894	0.78152	0.285565	1	up	no
812794	PF3D7_0221200	XM_001349676.2	NA	NA	NA	NA		NA	73.9476	116.112	0.636866	-0.650938	0.286198	1	down	no
812113	PF3D7_1455700	XM_001348669.1	NA	NA	NA	NA		NA	7.07095	4.19388	1.68602	0.753618	0.286437	1	up	no
810344	PF3D7_1019300	XM_024473284.1	GO:0020011(apicoplast)	NA	NA	NA		NA	7.45977	4.43195	1.68318	0.751189	0.287025	1	up	no
814048	PF3D7_1312600	XM_001349817.1	GO:0003826(alpha-ketoacid dehydrogenase activity);GO:0005947(mitochondrial alpha-ketoglutarate dehydrogenase complex)	00640(Propanoate metabolism);00280(Valine, leucine and isoleucine degradation)	K00166	EC:1.2.4.4	PREDICTED: 2-oxoisovalerate dehydrogenase subunit alpha 2, mitochondrial [Camelina sativa]	NA	35.8297	21.2941	1.68261	0.750703	0.287373	1	up	no
812632	PF3D7_0203800	XM_001349514.2	NA	NA	NA	NA	hypothetical protein CICLE_v10033947mg, partial [Citrus clementina]	NA	17.2288	10.2289	1.68432	0.752164	0.287395	1	up	no
810873	PF3D7_1131600	XM_001347961.1	NA	NA	NA	NA		NA	0.747621	0.440938	1.69552	0.761731	0.288004	1	up	no
9221796	PF3D7_0404500	XM_001351321.1	NA	NA	NA	NA		NA	0.912692	1.46938	0.62114	-0.68701	0.289426	1	down	no
814403	PF3D7_0308700	XM_001351125.1	NA	NA	NA	NA		NA	1.8268	1.06764	1.71107	0.774895	0.289926	1	up	no
813588	PF3D7_0931700	XM_002808932.1	NA	NA	NA	NA	predicted protein [Micromonas pusilla CCMP1545]	NA	2.11474	1.25145	1.68982	0.756873	0.292391	1	up	no
812786	PF3D7_0220300	XM_001349668.1	GO:0020011(apicoplast)	NA	NA	NA		NA	26.0956	40.7363	0.640598	-0.642508	0.2934	1	down	no
813312	PF3D7_0903300	XM_002808867.1	NA	NA	NA	NA		NA	4.58374	2.74252	1.67136	0.741021	0.294037	1	up	no
9221996	PF3D7_1371900	XM_002809077.1	NA	NA	NA	NA		NA	24.4731	38.1801	0.640989	-0.641628	0.294359	1	down	no
812327	PF3D7_1477400	XM_001348883.2	NA	NA	NA	NA		NA	19.3792	30.2097	0.64149	-0.640501	0.294784	1	down	no
811433	PF3D7_1239300	XM_001350751.1	NA	NA	NA	NA		NA	5.75314	9.00035	0.639213	-0.645632	0.296887	1	down	no
814004	PF3D7_1305100	XM_001349741.1	GO:0020011(apicoplast)	NA	NA	NA		NA	7.06548	4.22016	1.67422	0.743491	0.297673	1	up	no
812384	PF3D7_0406700	XM_024473361.1	NA	NA	NA	NA		NA	6.37108	3.81993	1.66785	0.737992	0.29783	1	up	no
813632	PF3D7_0936400	XM_001352192.1	GO:0030430(host cell cytoplasm)	NA	NA	NA		NA	9.82282	15.3066	0.641736	-0.639948	0.298153	1	down	no
814226	PF3D7_1349800	XM_001350175.1	GO:0005524(ATP binding)	NA	NA	NA	BnaA03g57850D [Brassica napus]	NA	1.36461	2.15751	0.632494	-0.660876	0.298375	1	down	no
2655432	PF3D7_0816100	XM_001349327.1	GO:0004633(phosphopantothenoylcysteine decarboxylase activity)	00770(Pantothenate and CoA biosynthesis)	K01598	EC:4.1.1.36	phosphopantothenoylcysteine decarboxylase-like [Ananas comosus]	NA	2.30601	3.67704	0.627138	-0.673146	0.29944	1	down	no
813039	PF3D7_0522400	XM_002808663.1	NA	NA	NA	NA		NA	1.00299	0.603936	1.66075	0.731835	0.300655	1	up	no
811966	PF3D7_1440500	XM_001348522.1	GO:0000256(allantoin catabolic process)	NA	NA	NA		NA	14.252	22.0727	0.645684	-0.631099	0.30071	1	down	no
813782	PF3D7_1345000	XM_002809023.1	NA	NA	NA	NA		NA	3.51439	2.08469	1.68581	0.753444	0.301024	1	up	no
813307	PF3D7_0902800	XM_001351866.1	GO:0002377(immunoglobulin production);GO:0050776(regulation of immune response)	NA	NA	NA	Thiol protease SEN102 [Zea mays]	NA	154.17	93.0633	1.65661	0.728236	0.30175	1	up	no
3885902	PF3D7_0607300	XM_960970.1	GO:0006783(heme biosynthetic process);GO:0020011(apicoplast)	00860(Porphyrin and chlorophyll metabolism)	K01599	EC:4.1.1.37	uroporphyrinogen decarboxylase-like [Quercus suber]	NA	10.8543	6.52973	1.66229	0.733171	0.30232	1	up	no
2654994	PF3D7_0731100	XM_001349168.1	GO:0006900(vesicle budding from membrane);GO:0020036(Maurer's cleft)	NA	NA	NA		NA	93.0358	143.458	0.648523	-0.624771	0.303717	1	down	no
810615	PF3D7_1105200	XM_001347703.2	NA	NA	NA	NA		NA	5.513	3.30585	1.66765	0.737815	0.304255	1	up	no
810509	PF3D7_1036000	XM_001347600.1	GO:0009986(cell surface);GO:0019898(extrinsic component of membrane)	NA	NA	NA		NA	2.72615	4.23616	0.643542	-0.635893	0.304963	1	down	no
814432	PF3D7_0311700	XM_001351154.1	GO:0004190(aspartic-type endopeptidase activity);GO:0006508(proteolysis)	NA	NA	NA	aspartic proteinase A2-like [Helianthus annuus]	NA	2.79006	1.66859	1.6721	0.741661	0.307939	1	up	no
810407	PF3D7_1025500	XM_001347498.2	NA	NA	NA	NA		NA	1.15573	0.700832	1.64908	0.721659	0.308903	1	up	no
812071	PF3D7_1451400	XM_001348627.1	GO:0006355(regulation of transcription, DNA-templated);GO:0017136(NAD-dependent histone deacetylase activity)	NA	NA	NA	NAD-dependent protein deacetylase SRT1 [Ananas comosus]	NA	5.28574	8.11825	0.651094	-0.619062	0.309596	1	down	no
3885717	PF3D7_0613900	XM_961033.1	GO:0003779(actin binding);GO:0005524(ATP binding);GO:0016459(myosin complex)	NA	NA	NA	myosin-2 isoform X1 [Capsella rubella]	NA	1.26286	0.76411	1.65271	0.724837	0.311545	1	up	no
813138	PF3D7_0509900	XM_001351621.1	NA	NA	NA	NA		NA	6.16826	3.72785	1.65464	0.726517	0.313811	1	up	no
814134	PF3D7_1330500	XM_001350002.1	NA	NA	NA	NA	macrophage erythroblast attacher isoform X2 [Amborella trichopoda]	NA	22.817	13.9256	1.63849	0.71237	0.314308	1	up	no
810552	PF3D7_1040200	XM_001347643.1	GO:0020013(modulation by symbiont of host erythrocyte aggregation);GO:0020036(Maurer's cleft)	NA	NA	NA		NA	69.0955	105.375	0.65571	-0.608871	0.315587	1	down	no
811818	PF3D7_1425600	XM_001348374.1	NA	NA	NA	NA		NA	1.5528	2.37349	0.654229	-0.612131	0.316097	1	down	no
2655263	PF3D7_0816200	XM_001349326.1	GO:0000815(ESCRT III complex);GO:0003674(molecular_function);GO:0043328(protein transport to vacuole involved in ubiquitin-dependent protein catabolic process via the multivesicular body sorting pathway);GO:0045053(protein retention in Golgi apparatus);GO:0070676(intralumenal vesicle formation);GO:1904669(ATP export)	04144(Endocytosis)	K12191	NA	hypothetical protein CBR_g31704 [Chara braunii]	NA	19.9421	12.1516	1.6411	0.714665	0.317393	1	up	no
2655160	PF3D7_0726100	XM_001349123.1	NA	NA	NA	NA		NA	11.6943	17.7984	0.657045	-0.605935	0.31845	1	down	no
812328	PF3D7_1477500	XM_001348884.2	GO:0020035(cytoadherence to microvasculature, mediated by symbiont protein);GO:0044164(host cell cytosol);GO:0044228(host cell surface)	NA	NA	NA		NA	115.55	175.609	0.657996	-0.603848	0.318927	1	down	no
2655105	PF3D7_0715200	XM_001349019.1	NA	NA	NA	NA		NA	11.2888	6.9244	1.6303	0.705134	0.31899	1	up	no
813596	PF3D7_0932500	XM_024473211.1	GO:0020011(apicoplast)	NA	NA	NA	PREDICTED: protein S-acyltransferase 10-like isoform X1 [Musa acuminata subsp. malaccensis]	NA	6.52325	3.99151	1.63428	0.708656	0.320397	1	up	no
812398	PF3D7_0426000	XM_001351527.1	GO:0020002(host cell plasma membrane);GO:0020013(modulation by symbiont of host erythrocyte aggregation);GO:0020030(infected host cell surface knob);GO:0020033(antigenic variation);GO:0020035(cytoadherence to microvasculature, mediated by symbiont protein);GO:0050839(cell adhesion molecule binding)	NA	NA	NA		NA	2.41102	3.66581	0.657706	-0.604484	0.320834	1	down	no
811365	PF3D7_1232500	XM_001350683.2	NA	NA	NA	NA		NA	1.70772	1.0395	1.64283	0.71618	0.321549	1	up	no
811212	PF3D7_1216500	XM_001350532.1	GO:0005774(vacuolar membrane);GO:0005886(plasma membrane);GO:0020005(symbiont-containing vacuole membrane);GO:0035891(exit from host cell);GO:0044310(osmiophilic body)	NA	NA	NA		NA	27.3692	16.8073	1.62841	0.703468	0.323235	1	up	no
813386	PF3D7_0910900	XM_002808881.1	GO:0003677(DNA binding);GO:0003697(single-stranded DNA binding);GO:0003887(DNA-directed DNA polymerase activity);GO:0003896(DNA primase activity);GO:0003899(DNA-directed 5'-3' RNA polymerase activity);GO:0005658(alpha DNA polymerase:primase complex);GO:0006260(DNA replication);GO:0006269(DNA replication, synthesis of RNA primer);GO:0006351(transcription, DNA-templated);GO:0016740(transferase acti…	00230(Purine metabolism);00240(Pyrimidine metabolism);03030(DNA replication)	K02685	EC:2.7.7.-	probable DNA primase large subunit [Sesamum indicum]	NA	47.9394	29.5516	1.62223	0.697976	0.324285	1	up	no
2654957	PF3D7_0711700	XM_001348994.1	GO:0020002(host cell plasma membrane);GO:0020013(modulation by symbiont of host erythrocyte aggregation);GO:0020030(infected host cell surface knob);GO:0020033(antigenic variation);GO:0020035(cytoadherence to microvasculature, mediated by symbiont protein);GO:0050839(cell adhesion molecule binding)	NA	NA	NA		NA	1.21043	1.83717	0.658856	-0.601965	0.324838	1	down	no
812914	PF3D7_0504600	XM_001351568.1	GO:0003863(3-methyl-2-oxobutanoate dehydrogenase (2-methylpropanoyl-transferring) activity);GO:0006099(tricarboxylic acid cycle);GO:0030062(mitochondrial tricarboxylic acid cycle enzyme complex)	00640(Propanoate metabolism);00280(Valine, leucine and isoleucine degradation)	K00167	EC:1.2.4.4	2-oxoisovalerate dehydrogenase subunit beta 1, mitochondrial isoform X1 [Selaginella moellendorffii]	NA	36.1824	22.3056	1.62212	0.69788	0.324868	1	up	no
2655209	PF3D7_0711300	XM_001348990.1	NA	NA	NA	NA		NA	39.4122	59.6925	0.660255	-0.598906	0.325131	1	down	no
812001	PF3D7_1444100	XM_001348557.2	NA	NA	NA	NA		NA	0.482231	0.296488	1.62648	0.701751	0.325796	1	up	no
813679	PF3D7_1322900	XM_002808983.1	NA	NA	NA	NA		NA	7.43772	4.55528	1.63277	0.70732	0.327198	1	up	no
810473	PF3D7_1032400	XM_001347564.2	GO:0003824(catalytic activity);GO:0005783(endoplasmic reticulum);GO:0006506(GPI anchor biosynthetic process)	00563(Glycosylphosphatidylinositol(GPI)-anchor biosynthesis)	K03857	EC:2.4.1.198	phosphatidylinositol N-acetylglucosaminyltransferase subunit A isoform X1 [Morus notabilis]	NA	96.934	59.9403	1.61718	0.693476	0.32727	1	up	no
814378	PF3D7_0306000	XM_001351100.1	NA	NA	NA	NA		NA	63.9158	39.4646	1.61957	0.695615	0.327329	1	up	no
811619	PF3D7_1404000	XM_001348174.1	NA	NA	NA	NA		NA	6.2202	9.48644	0.655694	-0.608904	0.328208	1	down	no
3885909	PF3D7_0608600	XM_960983.1	NA	NA	NA	NA		NA	7.0895	4.34409	1.63199	0.70663	0.328275	1	up	no
811047	PF3D7_1149800	XM_001348135.1	GO:0020002(host cell plasma membrane);GO:0020033(antigenic variation)	NA	NA	NA		NA	12.4472	7.67986	1.62076	0.696673	0.329038	1	up	no
813333	PF3D7_0905400	XM_001351892.1	GO:0005515(protein binding);GO:0020008(rhoptry);GO:0030260(entry into host cell)	NA	NA	NA		NA	12.3363	7.63585	1.61558	0.69205	0.329183	1	up	no
810176	PF3D7_1001400	XM_001347267.1	GO:0006629(lipid metabolic process);GO:0016020(membrane);GO:0016298(lipase activity)	00561(Glycerolipid metabolism)	K01054	EC:3.1.1.23	hypothetical protein MNEG_9475 [Monoraphidium neglectum]	NA	7.54075	11.3595	0.663825	-0.591124	0.329902	1	down	no
812463	PF3D7_0403900	XM_001351315.1	GO:0008168(methyltransferase activity);GO:0016740(transferase activity);GO:0018024(histone-lysine N-methyltransferase activity);GO:0032259(methylation)	00310(Lysine degradation)	K11433	EC:2.1.1.43	Methyltransferase [Trema orientale]	NA	1.0766	0.658314	1.63539	0.709632	0.330852	1	up	no
811318	PF3D7_1227500	XM_001350636.2	GO:0045736(negative regulation of cyclin-dependent protein serine/threonine kinase activity);GO:0051726(regulation of cell cycle)	NA	NA	NA		NA	18.4433	11.4558	1.60996	0.687021	0.332248	1	up	no
812294	PF3D7_1474400	XM_001348850.2	GO:0020011(apicoplast)	NA	NA	NA		NA	1.28869	0.797287	1.61635	0.69274	0.332358	1	up	no
812662	PF3D7_0207000	XM_001349544.1	GO:0016021(integral component of membrane);GO:0046658(anchored component of plasma membrane)	NA	NA	NA		NA	303.86	188.832	1.60915	0.686301	0.332424	1	up	no
811877	PF3D7_1431600	XM_001348433.1	GO:0004775(succinate-CoA ligase (ADP-forming) activity);GO:0005739(mitochondrion);GO:0005759(mitochondrial matrix);GO:0006099(tricarboxylic acid cycle);GO:0006104(succinyl-CoA metabolic process)	00020(Citrate cycle (TCA cycle));00640(Propanoate metabolism)	K01900	EC:6.2.1.4;EC:6.2.1.5	succinate--CoA ligase [ADP-forming] subunit beta, mitochondrial-like [Quercus suber]	NA	47.7994	29.6914	1.60988	0.68695	0.332627	1	up	no
36312577	PF3D7_1372300	XM_024473257.1	NA	NA	NA	NA		NA	27.0063	40.5595	0.665844	-0.586744	0.333207	1	down	no
814382	PF3D7_0306400	XM_001351104.1	GO:0004368(glycerol-3-phosphate dehydrogenase activity);GO:0005739(mitochondrion);GO:0006127(glycerophosphate shuttle)	00564(Glycerophospholipid metabolism)	K00111	EC:1.1.5.3	glycerol-3-phosphate dehydrogenase, mitochondrial-like [Quercus suber]	NA	30.491	18.9792	1.60655	0.683962	0.334956	1	up	no
2654960	PF3D7_0712000	XM_001348995.1	GO:0020002(host cell plasma membrane);GO:0020013(modulation by symbiont of host erythrocyte aggregation);GO:0020030(infected host cell surface knob);GO:0020033(antigenic variation);GO:0020035(cytoadherence to microvasculature, mediated by symbiont protein);GO:0050839(cell adhesion molecule binding)	NA	NA	NA		NA	5.41996	3.37229	1.60721	0.684555	0.335171	1	up	no
810988	PF3D7_1143200	XM_001348076.1	GO:0005737(cytoplasm)	NA	NA	NA	Chaperone protein dnaJ 50 [Capsicum annuum]	NA	5.12852	3.16277	1.62153	0.697353	0.335728	1	up	no
2655022	PF3D7_0715300	XM_024473133.1	GO:0000166(nucleotide binding);GO:0004672(protein kinase activity);GO:0004674(protein serine/threonine kinase activity);GO:0005524(ATP binding);GO:0005622(intracellular);GO:0006468(protein phosphorylation);GO:0016301(kinase activity);GO:0016310(phosphorylation);GO:0016740(transferase activity);GO:0018105(peptidyl-serine phosphorylation);GO:0018107(peptidyl-threonine phosphorylation);GO:0035556(in…	NA	NA	NA	hypothetical protein ZOSMA_43G00950 [Zostera marina]	NA	9.1981	5.71163	1.61042	0.687435	0.336002	1	up	no
812526	PF3D7_0416500	XM_001351437.1	GO:0000994(RNA polymerase III core binding);GO:0005634(nucleus);GO:0005737(cytoplasm);GO:0016480(negative regulation of transcription by RNA polymerase III);GO:0070217(transcription factor TFIIIB complex assembly)	NA	NA	NA	Mod5 protein sorting/negative effector of RNA Pol III synthesis [Klebsormidium nitens]	NA	2.61321	1.60013	1.63312	0.707632	0.336527	1	up	no
812312	PF3D7_1476200	XM_001348868.2	GO:0044538(host cell periphery)	NA	NA	NA		NA	96.6087	144.36	0.669221	-0.579446	0.337216	1	down	no
3885930	PF3D7_0612200	XM_961017.1	GO:0020011(apicoplast)	NA	NA	NA		NA	7.45811	4.65522	1.6021	0.679962	0.33838	1	up	no
812138	PF3D7_1458300	XM_001348694.2	GO:0000324(fungal-type vacuole);GO:0005739(mitochondrion);GO:0005783(endoplasmic reticulum)	NA	NA	NA		NA	4.63389	2.89441	1.60098	0.678956	0.340512	1	up	no
813786	PF3D7_1345600	XM_001350134.1	GO:0070258(inner membrane pellicle complex)	NA	NA	NA		NA	12.5496	7.83986	1.60074	0.678736	0.340739	1	up	no
3885946	PF3D7_0619700	XM_961090.2	NA	NA	NA	NA		NA	1.73918	1.0708	1.6242	0.699726	0.341103	1	up	no
2655430	PF3D7_0829400	XM_002808841.1	GO:0004656(procollagen-proline 4-dioxygenase activity);GO:0005506(iron ion binding);GO:0005789(endoplasmic reticulum membrane);GO:0016021(integral component of membrane);GO:0016706(oxidoreductase activity, acting on paired donors, with incorporation or reduction of molecular oxygen, 2-oxoglutarate as one donor, and incorporation of one atom each of oxygen into both donors);GO:0018401(peptidyl-pro…	00330(Arginine and proline metabolism)	K00472	EC:1.14.11.2	2-oxoglutarate (2OG) and Fe(II)-dependent oxygenase superfamily protein [Arabidopsis thaliana]	NA	9.82507	6.13174	1.60233	0.68017	0.341203	1	up	no
2655336	PF3D7_0801000	XM_001349469.1	GO:0020011(apicoplast)	NA	NA	NA		NA	306.099	455.61	0.671844	-0.573801	0.341283	1	down	no
813116	PF3D7_0530300	XM_002808673.1	NA	NA	NA	NA		NA	1.42147	0.884199	1.60764	0.684942	0.341625	1	up	no
2655427	PF3D7_0816700	XM_002808804.1	NA	NA	NA	NA		NA	2.61294	3.98084	0.656379	-0.607399	0.342583	1	down	no
813001	PF3D7_0518600	XM_001351707.1	GO:0000166(nucleotide binding);GO:0005515(protein binding);GO:0005737(cytoplasm);GO:0006970(response to osmotic stress);GO:0009416(response to light stimulus);GO:0009723(response to ethylene);GO:0009733(response to auxin);GO:0009737(response to abscisic acid)	NA	NA	NA	uncharacterized WD repeat-containing protein C343.04c [Arachis ipaensis]	NA	16.3602	10.2578	1.59491	0.673471	0.342987	1	up	no
2655031	PF3D7_0728600	XM_001349146.1	GO:0004842(ubiquitin-protein transferase activity);GO:0005634(nucleus);GO:0005737(cytoplasm);GO:0005829(cytosol);GO:0008270(zinc ion binding);GO:0034657(GID complex);GO:0043161(proteasome-mediated ubiquitin-dependent protein catabolic process);GO:0045721(negative regulation of gluconeogenesis);GO:0061630(ubiquitin protein ligase activity)	NA	NA	NA	hypothetical protein CHLNCDRAFT_144112 [Chlorella variabilis]	NA	22.1355	13.9018	1.59228	0.67109	0.344213	1	up	no
3885787	PF3D7_0603500	XM_960932.1	GO:0005739(mitochondrion);GO:0006816(calcium ion transport);GO:0008273(calcium, potassium:sodium antiporter activity);GO:0016021(integral component of membrane)	NA	NA	NA	hypothetical protein GPECTOR_13g739 [Gonium pectorale]	NA	26.322	16.5309	1.59229	0.671102	0.345197	1	up	no
810767	PF3D7_1121300	XM_001347855.2	GO:0044164(host cell cytosol)	NA	NA	NA	probable receptor-like protein kinase At5g24010 [Quercus suber]	NA	0.823901	0.511795	1.60983	0.686905	0.345604	1	up	no
2655389	PF3D7_0819500	XM_002808814.1	GO:0003674(molecular_function);GO:0005739(mitochondrion);GO:0016021(integral component of membrane);GO:0140053(mitochondrial gene expression)	NA	NA	NA	Sporulation RMD1 [Micractinium conductrix]	NA	70.3963	104.343	0.674665	-0.567757	0.346322	1	down	no
3885794	PF3D7_0617400	XM_961067.1	GO:0020002(host cell plasma membrane);GO:0020013(modulation by symbiont of host erythrocyte aggregation);GO:0020030(infected host cell surface knob);GO:0020033(antigenic variation);GO:0020035(cytoadherence to microvasculature, mediated by symbiont protein);GO:0050839(cell adhesion molecule binding)	NA	NA	NA		NA	1.63151	1.02454	1.59244	0.671237	0.346838	1	up	no
811386	PF3D7_1234600	XM_001350704.1	GO:0020011(apicoplast)	NA	NA	NA		NA	22.2197	13.9849	1.58884	0.667971	0.346935	1	up	no
811148	PF3D7_1209500.1	XM_001350468.2;XM_024473385.1	GO:0007165(signal transduction);GO:0030553(cGMP binding);GO:0046069(cGMP catabolic process);GO:0047555(3',5'-cyclic-GMP phosphodiesterase activity);GO:0047555(3',5'-cyclic-GMP phosphodiesterase activity)	00230(Purine metabolism);00230(Purine metabolism)	K13755	EC:3.1.4.17	cyclic nucleotide phosphodiesterase, partial [Chlamydomonas reinhardtii]	NA	2.7488	1.72081	1.59739	0.675717	0.347217	1	up	no
811870	PF3D7_1430900	XM_001348426.1	GO:0004129(cytochrome-c oxidase activity);GO:0005739(mitochondrion);GO:0005751(mitochondrial respiratory chain complex IV)	00190(Oxidative phosphorylation)	K02261	NA	cytochrome c oxidase subunit 2 (mitochondrion) [Nephroselmis olivacea]	NA	116.042	73.0682	1.58813	0.667326	0.347681	1	up	no
2655360	PF3D7_0800700	XM_024473151.1	GO:0020003(symbiont-containing vacuole);GO:0020036(Maurer's cleft);GO:0044164(host cell cytosol);GO:0044228(host cell surface)	NA	NA	NA		NA	1.42883	2.11912	0.674258	-0.568627	0.348162	1	down	no
2655304	PF3D7_0808700	XM_001349401.1	GO:0020002(host cell plasma membrane);GO:0020013(modulation by symbiont of host erythrocyte aggregation);GO:0020030(infected host cell surface knob);GO:0020033(antigenic variation);GO:0020035(cytoadherence to microvasculature, mediated by symbiont protein);GO:0050839(cell adhesion molecule binding)	NA	NA	NA		NA	0.793613	1.18036	0.672351	-0.572714	0.349012	1	down	no
2655457	PF3D7_0828800	XM_001349202.1	GO:0005737(cytoplasm);GO:0020009(microneme);GO:0031244(extrinsic component of cell outer membrane);GO:0046658(anchored component of plasma membrane);GO:0046812(host cell surface binding)	NA	NA	NA		NA	1.06535	1.59779	0.666767	-0.584745	0.349891	1	down	no
813579	PF3D7_0930700	XM_001352138.1	NA	NA	NA	NA		NA	1.70043	2.5436	0.668513	-0.580972	0.349891	1	down	no
2654948	PF3D7_0712800	XM_001348999.1	GO:0020002(host cell plasma membrane);GO:0020013(modulation by symbiont of host erythrocyte aggregation);GO:0020030(infected host cell surface knob);GO:0020033(antigenic variation);GO:0020035(cytoadherence to microvasculature, mediated by symbiont protein);GO:0050839(cell adhesion molecule binding)	NA	NA	NA		NA	1.2195	0.765931	1.59218	0.671007	0.34991	1	up	no
812629	PF3D7_0203600	XM_001349511.1	NA	NA	NA	NA		NA	1.30206	0.808102	1.61125	0.688183	0.350798	1	up	no
2655050	PF3D7_0717600	XM_024473137.1	NA	NA	NA	NA		NA	8.2502	5.20682	1.5845	0.664028	0.351468	1	up	no
812212	PF3D7_1466100	XM_001348768.1	GO:0005634(nucleus);GO:0005737(cytoplasm);GO:0006470(protein dephosphorylation);GO:0008287(protein serine/threonine phosphatase complex)	NA	NA	NA	serine/threonine-protein phosphatase BSL1 homolog [Phalaenopsis equestris]	NA	20.8489	13.1736	1.58262	0.662319	0.351568	1	up	no
2655290	PF3D7_0811600	XM_001349374.1	NA	NA	NA	NA		NA	2.63872	1.65911	1.59044	0.669426	0.351615	1	up	no
812971	PF3D7_0515700	XM_001351678.1	GO:0070258(inner membrane pellicle complex)	NA	NA	NA		NA	85.6479	54.1777	1.58087	0.660717	0.352291	1	up	no
810648	PF3D7_1108500	XM_001347736.2	GO:0004776(succinate-CoA ligase (GDP-forming) activity);GO:0005739(mitochondrion);GO:0005759(mitochondrial matrix);GO:0006099(tricarboxylic acid cycle);GO:0006104(succinyl-CoA metabolic process);GO:0045244(succinate-CoA ligase complex (GDP-forming))	00020(Citrate cycle (TCA cycle));00640(Propanoate metabolism)	K01899	EC:6.2.1.4;EC:6.2.1.5	Succinyl-CoA ligase [ADP-forming] subunit alpha-1, mitochondrial [Apostasia shenzhenica]	NA	254.932	161.306	1.58042	0.660311	0.352479	1	up	no
813211	PF3D7_0107400	XM_001350970.1	NA	NA	NA	NA		NA	40.7103	25.6932	1.58448	0.66401	0.352937	1	up	no
2655247	PF3D7_0830900	XM_001349186.1	GO:0020011(apicoplast)	NA	NA	NA		NA	76.7494	113.127	0.678438	-0.559711	0.353057	1	down	no
811594	PF3D7_1401500	XM_001348154.1	GO:0016787(hydrolase activity)	00561(Glycerolipid metabolism)	K01054	EC:3.1.1.23	hypothetical protein H632_c1079p0 [Helicosporidium sp. ATCC 50920]	NA	22.1364	32.6071	0.678882	-0.558767	0.354397	1	down	no
812339	PF3D7_1478600	XM_001348895.1	GO:0030430(host cell cytoplasm)	NA	NA	NA		NA	59.5952	87.677	0.679713	-0.557003	0.354493	1	down	no
3885964	PF3D7_0603100	XM_960928.1	NA	NA	NA	NA		NA	6.88244	4.34089	1.58549	0.664928	0.354904	1	up	no
813841	PF3D7_1356900	XM_001350244.1	GO:0004693(cyclin-dependent protein serine/threonine kinase activity);GO:0005634(nucleus);GO:0006468(protein phosphorylation);GO:0007049(cell cycle)	NA	NA	NA	PREDICTED: cell division control protein 2 homolog A-like isoform X1 [Tarenaya hassleriana]	NA	174.635	110.867	1.57517	0.655505	0.356452	1	up	no
810531	PF3D7_1038400	XM_001347622.2	GO:0007276(gamete generation);GO:0030430(host cell cytoplasm)	NA	NA	NA		NA	0.221068	0.139322	1.58674	0.666067	0.358036	1	up	no
813505	PF3D7_0922900	XM_001352064.1	GO:0018454(acetoacetyl-CoA reductase activity);GO:0020011(apicoplast);GO:0070402(NADPH binding)	00061(Fatty acid biosynthesis);01040(Biosynthesis of unsaturated fatty acids);00780(Biotin metabolism);00333(Prodigiosin biosyntheses)	K00059	EC:1.1.1.100	3-oxoacyl-[acyl-carrier-protein] reductase 4-like [Chenopodium quinoa]	NA	8.37084	5.29346	1.58136	0.661162	0.358445	1	up	no
812297	PF3D7_1474700	XM_001348853.2	NA	NA	NA	NA		NA	1.55353	0.972463	1.59752	0.675832	0.358911	1	up	no
9221852	PF3D7_0504800	XM_002808629.1	NA	NA	NA	NA		NA	6.00928	3.82552	1.57084	0.651534	0.359732	1	up	no
814158	PF3D7_1334000	XM_001350035.1	NA	NA	NA	NA		NA	3.66521	2.31049	1.58633	0.665695	0.359734	1	up	no
810618	PF3D7_1105500	XM_001347706.2	GO:0005509(calcium ion binding);GO:0005813(centrosome)	NA	NA	NA	hypothetical protein H632_c654p0 [Helicosporidium sp. ATCC 50920]	NA	133.898	85.2705	1.57028	0.65102	0.360309	1	up	no
813676	PF3D7_1322500	XM_001349929.1	GO:0005783(endoplasmic reticulum);GO:0008270(zinc ion binding);GO:0016020(membrane)	NA	NA	NA	probable protein S-acyltransferase 4 isoform X3 [Dendrobium catenatum]	NA	15.3047	9.74523	1.57048	0.651204	0.36108	1	up	no
8444950	PF3D7_0202800	XM_002585338.1	NA	NA	NA	NA		NA	6.46936	4.04667	1.59868	0.676886	0.36146	1	up	no
813053	PF3D7_0523900	XM_002808666.2	NA	NA	NA	NA		NA	8.44451	5.33569	1.58265	0.662339	0.36176	1	up	no
811951	PF3D7_1439000	XM_001348507.1	GO:0005886(plasma membrane);GO:0006825(copper ion transport);GO:0020002(host cell plasma membrane)	NA	NA	NA	hypothetical protein MARPO_0011s0109 [Marchantia polymorpha]	NA	85.2774	54.398	1.56766	0.648609	0.362446	1	up	no
3885856	PF3D7_0622500	XM_961115.1	GO:0008173(RNA methyltransferase activity)	NA	NA	NA		NA	5.26175	7.7183	0.681724	-0.552741	0.362847	1	down	no
813692	PF3D7_1326000	XM_001349962.1	NA	NA	NA	NA		NA	75.7042	48.3376	1.56615	0.647226	0.363936	1	up	no
2655308	PF3D7_0808200	XM_001349405.1	GO:0004190(aspartic-type endopeptidase activity);GO:0006508(proteolysis)	NA	NA	NA	aspartic peptidase A1 family, Aspartic peptidase domain protein [Artemisia annua]	NA	1.88041	2.77104	0.678592	-0.559383	0.364154	1	down	no
812050	PF3D7_1449100	XM_001348606.1	NA	NA	NA	NA		NA	7.04458	4.49408	1.56752	0.648488	0.364306	1	up	no
811075	PF3D7_1202200	XM_001350395.1	GO:0005488(binding);GO:0005739(mitochondrion);GO:0005743(mitochondrial inner membrane);GO:0006810(transport)	NA	NA	NA	hypothetical protein AXG93_4831s1300 [Marchantia polymorpha subsp. ruderalis]	NA	42.3935	27.0829	1.56532	0.646457	0.364661	1	up	no
814511	PF3D7_0319700	XM_001351231.2	GO:0006810(transport);GO:0042626(ATPase activity, coupled to transmembrane movement of substances)	NA	NA	NA		NA	12.4475	18.1496	0.685828	-0.544081	0.36489	1	down	no
812226	PF3D7_1467600	XM_001348782.2	NA	NA	NA	NA		NA	29.4035	42.8548	0.68612	-0.543467	0.365293	1	down	no
810715	PF3D7_1116000	XM_001347803.2	GO:0003823(antigen binding);GO:0005515(protein binding);GO:0030260(entry into host cell);GO:1990225(rhoptry neck)	NA	NA	NA		NA	4.19703	2.67614	1.56832	0.649216	0.365728	1	up	no
810829	PF3D7_1127100	XM_001347917.1	GO:0004170(dUTP diphosphatase activity);GO:0006260(DNA replication);GO:0006399(tRNA metabolic process)	00240(Pyrimidine metabolism)	K01520	EC:3.6.1.23	hypothetical protein PHAVU_008G243100g [Phaseolus vulgaris]	NA	660.652	423.369	1.56046	0.641975	0.366958	1	up	no
812414	PF3D7_0405900	XM_001351336.1	GO:0005488(binding);GO:0046658(anchored component of plasma membrane);GO:1990225(rhoptry neck)	NA	NA	NA		NA	2.86891	1.82431	1.5726	0.653149	0.367009	1	up	no
813593	PF3D7_0932200	XM_001352152.1	GO:0005515(protein binding)	NA	NA	NA		NA	209.528	134.282	1.56036	0.641882	0.367313	1	up	no
813222	PF3D7_0108600	XM_001350981.2	NA	NA	NA	NA		NA	60.3132	38.6533	1.56036	0.641881	0.36777	1	up	no
811054	PF3D7_1201200	XM_001350385.1	NA	NA	NA	NA		NA	7.02125	10.2784	0.683108	-0.549814	0.368601	1	down	no
810722	PF3D7_1116800	XM_001347810.1	GO:0005515(protein binding);GO:0006986(response to unfolded protein);GO:0009408(response to heat);GO:0020003(symbiont-containing vacuole);GO:0020005(symbiont-containing vacuole membrane);GO:0020007(apical complex);GO:0034214(protein hexamerization);GO:0044053(translocation of peptides or proteins into host cell cytoplasm);GO:0097619(PTEX complex)	NA	NA	NA	Chaperone protein ClpB1 [Glycine soja]	NA	41.7193	60.6362	0.688027	-0.539463	0.368635	1	down	no
812413	PF3D7_0405800	XM_001351335.1	NA	NA	NA	NA		NA	10.3528	6.56143	1.57782	0.657934	0.368715	1	up	no
810716	PF3D7_1116200.1	XM_001347804.2;XM_024473313.1	GO:0000304(response to singlet oxygen);GO:0004359(glutaminase activity);GO:0005829(cytosol);GO:0042819(vitamin B6 biosynthetic process);GO:0042819(vitamin B6 biosynthetic process)	00750(Vitamin B6 metabolism);00750(Vitamin B6 metabolism)	K08681	EC:4.3.3.6	hypothetical protein PHYPA_023728 [Physcomitrella patens];LOW QUALITY PROTEIN: probable pyridoxal 5'-phosphate synthase subunit PDX2 [Carica papaya]	NA	8.59796	12.5548	0.684833	-0.546175	0.369222	1	down	no
810970	PF3D7_1141300	XM_001348058.1	NA	NA	NA	NA		NA	8.56625	5.49036	1.56024	0.641764	0.369453	1	up	no
810410	PF3D7_1025700	XM_001347501.1	NA	NA	NA	NA		NA	108.729	69.8	1.55772	0.639436	0.369682	1	up	no
810459	PF3D7_1030900	XM_001347550.1	GO:0016020(membrane)	NA	NA	NA		NA	3.19139	1.98937	1.60423	0.681878	0.370208	1	up	no
813834	PF3D7_1354600	XM_002809035.1	GO:0000463(maturation of LSU-rRNA from tricistronic rRNA transcript (SSU-rRNA, 5.8S rRNA, LSU-rRNA));GO:0002181(cytoplasmic translation);GO:0003735(structural constituent of ribosome);GO:0022625(cytosolic large ribosomal subunit)	NA	NA	NA		NA	2.12812	3.13442	0.67895	-0.558622	0.370536	1	down	no
8444958	PF3D7_1450200	XM_002585422.1	NA	NA	NA	NA		NA	6.67927	4.20361	1.58894	0.668062	0.370589	1	up	no
811200	PF3D7_1215200	XM_001350520.1	GO:0003755(peptidyl-prolyl cis-trans isomerase activity);GO:0005739(mitochondrion);GO:0006457(protein folding);GO:0016018(cyclosporin A binding)	NA	NA	NA	peptidyl-prolyl cis-trans isomerase CYP63 isoform X2 [Manihot esculenta]	NA	19.4419	12.4781	1.55808	0.63977	0.3724	1	up	no
810378	PF3D7_1022800	XM_001347469.1	GO:0005515(protein binding);GO:0019288(isopentenyl diphosphate biosynthetic process, methylerythritol 4-phosphate pathway);GO:0020011(apicoplast)	00900(Terpenoid backbone biosynthesis)	K03526	EC:1.17.7.1;EC:1.17.7.3	4-hydroxy-3-methylbut-2-en-1-yl diphosphate synthase (ferredoxin) chloroplastic [Chlorella sorokiniana]	NA	21.9495	14.1316	1.55322	0.635266	0.373419	1	up	no
813468	PF3D7_0919200	XM_001352027.1	NA	NA	NA	NA	hypothetical protein CDL12_25169 [Handroanthus impetiginosus]	NA	2.65191	1.6605	1.59705	0.675413	0.373639	1	up	no
3885878	PF3D7_0609800	XM_960995.1	GO:0003676(nucleic acid binding);GO:0016021(integral component of membrane)	NA	NA	NA		NA	13.0786	8.41165	1.55482	0.63675	0.375091	1	up	no
3885754	PF3D7_0613200	XM_961026.1	NA	NA	NA	NA		NA	76.4755	49.2255	1.55358	0.635592	0.375547	1	up	no
3885854	PF3D7_0622300	XM_961113.1	GO:0005794(Golgi apparatus);GO:0005886(plasma membrane)	NA	NA	NA	vacuolar transporter chaperone 4-like [Quercus suber]	NA	4.4651	2.87477	1.5532	0.635246	0.375736	1	up	no
812227	PF3D7_1467700	XM_001348783.1	NA	NA	NA	NA		NA	32.6317	20.9742	1.5558	0.637658	0.376173	1	up	no
811797	PF3D7_1422500	XM_001348353.2	GO:0004842(ubiquitin-protein transferase activity);GO:0005783(endoplasmic reticulum);GO:0005789(endoplasmic reticulum membrane);GO:0010564(regulation of cell cycle process);GO:0016887(ATPase activity);GO:0030433(ubiquitin-dependent ERAD pathway)	04141(Protein processing in endoplasmic reticulum);04120(Ubiquitin mediated proteolysis)	K10601	EC:2.3.2.27	C3HC4 type domain containing protein [Klebsormidium nitens]	NA	18.9723	12.239	1.55015	0.632407	0.376678	1	up	no
812181	PF3D7_1462900	XM_001348737.1	NA	NA	NA	NA		NA	0.541131	0.799765	0.676613	-0.563598	0.377161	1	down	no
810502	PF3D7_1035400	XM_001347593.1	GO:0005886(plasma membrane);GO:0009986(cell surface);GO:0020037(heme binding);GO:0030260(entry into host cell)	NA	NA	NA		NA	19.3642	12.5011	1.549	0.631338	0.377977	1	up	no
813395	PF3D7_0911800	XM_001351954.1	NA	NA	NA	NA		NA	6.70098	4.29281	1.56098	0.642452	0.379283	1	up	no
812106	PF3D7_1455100	XM_001348662.2	GO:0005634(nucleus);GO:0005737(cytoplasm);GO:0045177(apical part of cell)	NA	NA	NA	protein-tyrosine-phosphatase MKP1 [Sesamum indicum]	NA	12.3175	17.8338	0.690684	-0.533902	0.379404	1	down	no
814547	PF3D7_0323200	XM_001351267.2	NA	NA	NA	NA		NA	2.42756	1.55123	1.56492	0.64609	0.379837	1	up	no
813098	PF3D7_0528500	XM_001351803.2	GO:0008290(F-actin capping protein complex);GO:0051015(actin filament binding);GO:0051693(actin filament capping)	04144(Endocytosis)	K10364	NA	PREDICTED: F-actin-capping protein subunit alpha [Prunus mume]	NA	5.49404	3.5153	1.56289	0.644219	0.37995	1	up	no
3885917	PF3D7_0624500	XM_961134.1	GO:0005680(anaphase-promoting complex)	NA	NA	NA	RING-H2 finger protein ATL18, partial [Glycine soja]	NA	161.796	104.742	1.54471	0.627341	0.380017	1	up	no
811647	PF3D7_1406800	XM_001348202.1	GO:0070258(inner membrane pellicle complex)	NA	NA	NA		NA	90.2719	58.4691	1.54393	0.626604	0.380088	1	up	no
814262	PF3D7_1356100	XM_001350236.1	NA	NA	NA	NA		NA	11.744	7.59842	1.54558	0.628148	0.380136	1	up	no
813189	PF3D7_0105300	XM_001350948.1	GO:0000902(cell morphogenesis);GO:0001756(somitogenesis);GO:0003779(actin binding);GO:0003785(actin monomer binding);GO:0007010(cytoskeleton organization);GO:0007163(establishment or maintenance of cell polarity);GO:0007165(signal transduction);GO:0007190(activation of adenylate cyclase activity);GO:0008078(mesodermal cell migration);GO:0008154(actin polymerization or depolymerization);GO:0008179…	NA	NA	NA	hypothetical protein COCSUDRAFT_46736 [Coccomyxa subellipsoidea C-169]	NA	19.8239	12.8102	1.54752	0.629955	0.380776	1	up	no
813847	PF3D7_1358000	XM_001350255.1	GO:0008152(metabolic process)	NA	NA	NA	Os07g0520900 [Oryza sativa Japonica Group]	NA	4.62333	2.99282	1.54481	0.627426	0.380777	1	up	no
8444990	PF3D7_1143000	XM_002585394.1	GO:0016787(hydrolase activity)	NA	NA	NA		NA	3.17799	2.03344	1.56286	0.644191	0.38095	1	up	no
813507	PF3D7_0923100	XM_001352066.1	NA	NA	NA	NA	predicted protein [Micromonas pusilla CCMP1545]	NA	5.18278	3.30634	1.56752	0.648488	0.381411	1	up	no
814384	PF3D7_0306600	XM_001351106.1	NA	NA	NA	NA		NA	23.5945	15.1885	1.55345	0.635474	0.382259	1	up	no
812757	PF3D7_0217100	XM_001349639.1	GO:0005739(mitochondrion)	00190(Oxidative phosphorylation)	K02132	NA	ATP synthase F1 subunit alpha [Physcomitrella patens]	NA	139.467	90.5809	1.53969	0.622644	0.382793	1	up	no
811956	PF3D7_1439500	XM_001348512.2	GO:0016602(CCAAT-binding factor complex)	NA	NA	NA	nuclear transcription factor Y subunit C-2 [Selaginella moellendorffii]	NA	2.35976	1.52502	1.54736	0.629811	0.38312	1	up	no
2655114	PF3D7_0716900	XM_001349036.1	GO:0005215(transporter activity);GO:0006810(transport);GO:0016020(membrane)	NA	NA	NA		NA	2.40395	3.49316	0.688186	-0.539129	0.383338	1	down	no
813244	PF3D7_0111000	XM_024473104.1	GO:0003777(microtubule motor activity);GO:0005871(kinesin complex);GO:0007018(microtubule-based movement);GO:0016887(ATPase activity)	NA	NA	NA	Kinesin-like protein [Klebsormidium nitens]	NA	8.82372	5.72939	1.54008	0.623007	0.383411	1	up	no
2655450	PF3D7_0812200	XM_024473162.1	GO:0006508(proteolysis);GO:0008233(peptidase activity)	NA	NA	NA	Protease Do-like chloroplastic [Chlorella sorokiniana]	NA	5.52008	3.56071	1.55028	0.632524	0.383503	1	up	no
811297	PF3D7_1225400	XM_001350615.1	NA	NA	NA	NA		NA	8.98143	12.948	0.693653	-0.527714	0.383509	1	down	no
810583	PF3D7_1100300	XM_001347657.1	GO:0020002(host cell plasma membrane);GO:0020033(antigenic variation)	NA	NA	NA		NA	1.7094	2.49798	0.684312	-0.547274	0.384183	1	down	no
2655344	PF3D7_0819700	XM_002808815.2	GO:0020011(apicoplast)	NA	NA	NA		NA	2.3781	1.53251	1.55177	0.633917	0.384475	1	up	no
810588	PF3D7_1102300	XM_001347675.2	NA	NA	NA	NA		NA	1.62479	2.37781	0.683315	-0.549378	0.384927	1	down	no
3885867	PF3D7_0615500	XM_961048.1	GO:0004693(cyclin-dependent protein serine/threonine kinase activity);GO:0006468(protein phosphorylation);GO:0051726(regulation of cell cycle)	NA	NA	NA	cyclin-dependent kinase G-2 [Morus notabilis]	NA	24.9155	16.2012	1.53788	0.620946	0.385187	1	up	no
8444943	PF3D7_1109200	XM_002585378.1	NA	NA	NA	NA		NA	1.59691	1.00249	1.59293	0.671686	0.385252	1	up	no
9221966	PF3D7_0907000	XM_002808873.1	NA	NA	NA	NA		NA	13.0371	18.9035	0.689669	-0.536024	0.386573	1	down	no
813769	PF3D7_1342500	XM_001350110.1	GO:0020009(microneme);GO:0048870(cell motility)	NA	NA	NA		NA	2.24449	1.41813	1.58272	0.662405	0.386633	1	up	no
813121	PF3D7_0530800	XM_002808675.1	NA	NA	NA	NA		NA	13.4607	8.7378	1.54051	0.623408	0.386664	1	up	no
2655492	PF3D7_0821500	XM_001349274.1	GO:0042254(ribosome biogenesis)	03008(Ribosome biogenesis in eukaryotes)	K14568	EC:2.1.1.260	ribosomal RNA small subunit methyltransferase NEP1-like [Ziziphus jujuba]	NA	10.9199	15.6898	0.695985	-0.522872	0.387414	1	down	no
811919	PF3D7_1435600	XM_001348475.1	NA	NA	NA	NA		NA	0.474157	0.302521	1.56735	0.64833	0.387466	1	up	no
812289	PF3D7_1473900	XM_001348845.1	NA	NA	NA	NA		NA	6.73021	9.63869	0.69825	-0.518185	0.387739	1	down	no
811016	PF3D7_1146200	XM_001348104.2	NA	NA	NA	NA		NA	2.5671	3.73478	0.68735	-0.540883	0.388389	1	down	no
811013	PF3D7_1145900	XM_024473332.1	GO:0020011(apicoplast)	NA	NA	NA		NA	2.13717	1.35766	1.57415	0.654576	0.388693	1	up	no
810688	PF3D7_1113300	XM_001347776.1	GO:0005459(UDP-galactose transmembrane transporter activity);GO:0016020(membrane)	NA	NA	NA	UDP-galactose transporter related protein [Klebsormidium nitens]	NA	29.8524	19.4566	1.53431	0.617586	0.388907	1	up	no
9221793	PF3D7_0407500	XM_002808600.1	GO:0005488(binding);GO:0006810(transport);GO:0016020(membrane)	NA	NA	NA	solute carrier family 25 member 40-like [Quercus suber]	NA	2.36238	3.41725	0.69131	-0.532596	0.38906	1	down	no
811928	PF3D7_1436600	XM_001348484.1	GO:0004692(cGMP-dependent protein kinase activity);GO:0005737(cytoplasm);GO:0005783(endoplasmic reticulum);GO:0006468(protein phosphorylation);GO:0019898(extrinsic component of membrane)	NA	NA	NA	AGC PKA kinase [Micractinium conductrix]	NA	15.1584	9.90044	1.53108	0.614552	0.390916	1	up	no
813721	PF3D7_1331600	XM_002809002.1	GO:0005634(nucleus);GO:0005737(cytoplasm)	00062(Fatty acid elongation);01040(Biosynthesis of unsaturated fatty acids)	K10703	EC:4.2.1.134	predicted protein [Hordeum vulgare subsp. vulgare]	NA	38.2344	24.9785	1.53069	0.614186	0.391719	1	up	no
3885818	PF3D7_0631400	XM_961202.2	GO:0020036(Maurer's cleft)	NA	NA	NA		NA	2.52817	3.67036	0.688808	-0.537827	0.392372	1	down	no
3885815	PF3D7_0631100	XM_961200.1	NA	NA	NA	NA		NA	2.66282	3.81174	0.698583	-0.517496	0.392463	1	down	no
813433	PF3D7_0915600	XM_001351992.1	NA	NA	NA	NA		NA	5.82212	8.34227	0.697906	-0.518896	0.39268	1	down	no
811868	PF3D7_1430700	XM_001348424.1	GO:0004354(glutamate dehydrogenase (NADP+) activity);GO:0006520(cellular amino acid metabolic process);GO:0006537(glutamate biosynthetic process);GO:0020011(apicoplast)	00910(Nitrogen metabolism);00250(Alanine, aspartate and glutamate metabolism);00220(Arginine biosynthesis)	K00262	EC:1.4.1.4	RecName: Full=NADP-specific glutamate dehydrogenase; Short=NADP-GDH	NA	52.737	34.5788	1.52512	0.608926	0.39482	1	up	no
4794155	PF3D7_0413100	XM_001351403.1	GO:0020002(host cell plasma membrane);GO:0020013(modulation by symbiont of host erythrocyte aggregation);GO:0020030(infected host cell surface knob);GO:0020033(antigenic variation);GO:0020035(cytoadherence to microvasculature, mediated by symbiont protein);GO:0050839(cell adhesion molecule binding)	NA	NA	NA		NA	1.21034	1.72573	0.701349	-0.511795	0.395334	1	down	no
814336	PF3D7_0301800	XM_001351059.1	NA	NA	NA	NA		NA	7.14055	10.188	0.700875	-0.512771	0.39582	1	down	no
812317	PF3D7_1476500	XM_001348873.1	NA	NA	NA	NA		NA	23.9589	34.0597	0.70344	-0.5075	0.395927	1	down	no
2655153	PF3D7_0703600	XM_002808703.1	GO:0003674(molecular_function);GO:0005575(cellular_component)	NA	NA	NA		NA	18.668	12.2243	1.52713	0.610822	0.396797	1	up	no
811518	PF3D7_1248600	XM_001350834.1	GO:0020011(apicoplast)	NA	NA	NA		NA	11.0373	7.24162	1.52415	0.608008	0.397203	1	up	no
813763	PF3D7_1340700	XM_024473231.1	GO:0016020(membrane);GO:0060627(regulation of vesicle-mediated transport)	04144(Endocytosis)	K07904	NA	ras-related protein RABA2a [Eutrema salsugineum]	NA	49.8903	32.7676	1.52255	0.606489	0.397421	1	up	no
812278	PF3D7_1472800	XM_001348834.2	GO:0020011(apicoplast)	NA	NA	NA		NA	83.3128	54.7652	1.52127	0.605279	0.39757	1	up	no
813987	PF3D7_1318400	XM_001349884.1	GO:0000070(mitotic sister chromatid segregation)	NA	NA	NA	PREDICTED: structural maintenance of chromosomes protein 2-1-like [Musa acuminata subsp. malaccensis]	NA	55.7721	36.7407	1.51799	0.602163	0.399974	1	up	no
813712	PF3D7_1303200.1	XM_001349723.1;XM_024473215.1	GO:0005484(SNAP receptor activity);GO:0005515(protein binding);GO:0016192(vesicle-mediated transport);GO:0031201(SNARE complex);GO:0031338(regulation of vesicle fusion);GO:0031338(regulation of vesicle fusion)	NA	NA	NA	vesicle-associated membrane protein 727 isoform X2 [Abrus precatorius]	NA	17.7557	11.6659	1.52202	0.605983	0.400131	1	up	no
812348	PF3D7_1479500	XM_001348904.1	GO:0020013(modulation by symbiont of host erythrocyte aggregation);GO:0020036(Maurer's cleft)	NA	NA	NA		NA	12.3006	17.458	0.704581	-0.505162	0.400368	1	down	no
811125	PF3D7_1207200	XM_001350445.1	NA	NA	NA	NA		NA	2.11081	1.38829	1.52044	0.604487	0.400915	1	up	no
811485	PF3D7_1245100	XM_001350801.2	GO:0003774(motor activity);GO:0005871(kinesin complex);GO:0007018(microtubule-based movement)	NA	NA	NA	PREDICTED: kinesin-like protein KIN-13B [Beta vulgaris subsp. vulgaris]	NA	4.77203	3.14032	1.5196	0.60369	0.401078	1	up	no
811741	PF3D7_1416200	XM_001348297.1	NA	NA	NA	NA	Metacaspase 9 [Zostera marina]	NA	5.56107	3.66475	1.51745	0.601648	0.401596	1	up	no
814499	PF3D7_0318500	XM_001351219.1	NA	NA	NA	NA		NA	0.202725	0.13224	1.53301	0.616365	0.401747	1	up	no
811324	PF3D7_1228100	XM_001350642.1	GO:0005737(cytoplasm);GO:0007605(sensory perception of sound);GO:0010378(temperature compensation of the circadian clock);GO:0030425(dendrite);GO:0031514(motile cilium);GO:0035082(axoneme assembly);GO:0045433(male courtship behavior, veined wing generated song production);GO:0060285(cilium-dependent cell motility)	NA	NA	NA	hypothetical protein CEUSTIGMA_g5974.t1 [Chlamydomonas eustigma]	NA	4.19986	2.74283	1.53121	0.614676	0.402533	1	up	no
812114	PF3D7_1455800	XM_001348670.1	GO:0044312(crystalloid)	NA	NA	NA		NA	0.957556	0.6278	1.52526	0.609052	0.402593	1	up	no
812851	PF3D7_0509100	XM_001351613.1	GO:0005886(plasma membrane);GO:0006810(transport);GO:0022857(transmembrane transporter activity)	NA	NA	NA	PREDICTED: structural maintenance of chromosomes protein 4-like isoform X1 [Fragaria vesca subsp. vesca]	NA	45.9705	30.3776	1.5133	0.5977	0.403761	1	up	no
813159	PF3D7_0102200	XM_001350918.1	GO:0030507(spectrin binding)	04141(Protein processing in endoplasmic reticulum)	K09517	NA	chaperone protein dnaJ 10-like [Olea europaea var. sylvestris]	NA	6.30661	8.90998	0.707814	-0.498557	0.404171	1	down	no
810409	PF3D7_1025600	XM_001347500.1	GO:0005507(copper ion binding);GO:0005739(mitochondrion);GO:0005758(mitochondrial intermembrane space);GO:0006825(copper ion transport);GO:0016531(copper chaperone activity);GO:0033617(mitochondrial respiratory chain complex IV assembly);GO:0046872(metal ion binding)	00190(Oxidative phosphorylation)	K02260	NA	cytochrome c oxidase copper chaperone 2 [Morus notabilis]	NA	386.452	255.47	1.51271	0.597133	0.404919	1	up	no
3885928	PF3D7_0612000	XM_961015.1	NA	NA	NA	NA		NA	100.564	66.4132	1.51422	0.598575	0.404957	1	up	no
812591	PF3D7_0415600	XM_001351428.1	GO:0004017(adenylate kinase activity);GO:0005739(mitochondrion);GO:0005759(mitochondrial matrix);GO:0006139(nucleobase-containing compound metabolic process);GO:0046899(nucleoside triphosphate adenylate kinase activity)	00230(Purine metabolism);00730(Thiamine metabolism)	K00939	EC:2.7.4.3	adenylate kinase [Coffea arabica]	NA	7.70735	10.9338	0.704912	-0.504485	0.406373	1	down	no
811955	PF3D7_1439400	XM_001348511.1	GO:0005739(mitochondrion);GO:0005750(mitochondrial respiratory chain complex III);GO:0008121(ubiquinol-cytochrome-c reductase activity);GO:0055114(oxidation-reduction process)	00190(Oxidative phosphorylation)	K00411	EC:1.10.2.2	cytochrome b-c1 complex subunit Rieske-4, mitochondrial-like protein [Cinnamomum micranthum f. kanehirae]	NA	133.34	88.3484	1.50925	0.593833	0.407141	1	up	no
811939	PF3D7_1437700	XM_001348495.1	GO:0003987(acetate-CoA ligase activity);GO:0006096(glycolytic process);GO:0006099(tricarboxylic acid cycle)	NA	NA	NA	conserved hypothetical protein [Ricinus communis]	NA	4.33498	2.86205	1.51465	0.59898	0.407285	1	up	no
814361	PF3D7_0304300	XM_024473171.1	NA	NA	NA	NA		NA	1.60662	1.05965	1.51618	0.600442	0.408803	1	up	no
9222011	PF3D7_1312500	XM_002808961.1	NA	NA	NA	NA		NA	9.1157	5.90601	1.54346	0.626171	0.409346	1	up	no
814366	PF3D7_0304800	XM_001351088.2	NA	NA	NA	NA		NA	0.874611	0.573621	1.52472	0.608544	0.409431	1	up	no
9221936	PF3D7_0805700	XM_002808771.1	GO:0006468(protein phosphorylation)	NA	NA	NA		NA	4.01414	2.65949	1.50937	0.593945	0.410029	1	up	no
811398	PF3D7_1235800	XM_001350716.2	NA	NA	NA	NA		NA	1.45914	0.963143	1.51497	0.599291	0.41003	1	up	no
810652	PF3D7_1108900	XM_001347740.1	NA	NA	NA	NA		NA	5.00842	7.06708	0.708697	-0.496759	0.410762	1	down	no
810375	PF3D7_1022500	XM_001347466.1	GO:0004108(citrate (Si)-synthase activity);GO:0005739(mitochondrion);GO:0005759(mitochondrial matrix);GO:0006099(tricarboxylic acid cycle);GO:0006101(citrate metabolic process)	00020(Citrate cycle (TCA cycle));00630(Glyoxylate and dicarboxylate metabolism)	K01647	EC:2.3.3.1	citrate synthase 1 [Pyrus calleryana]	NA	17.0627	11.3449	1.504	0.588804	0.413726	1	up	no
813728	PF3D7_1334800	XM_001350043.1	GO:0020003(symbiont-containing vacuole)	NA	NA	NA		NA	49.9699	33.2695	1.50197	0.586858	0.414218	1	up	no
2655420	PF3D7_0818100	XM_024473165.1	NA	NA	NA	NA		NA	4.47177	2.96621	1.50757	0.592225	0.414223	1	up	no
4794161	PF3D7_0420900	XM_001351478.1	GO:0020002(host cell plasma membrane);GO:0020013(modulation by symbiont of host erythrocyte aggregation);GO:0020030(infected host cell surface knob);GO:0020033(antigenic variation);GO:0020035(cytoadherence to microvasculature, mediated by symbiont protein);GO:0050839(cell adhesion molecule binding)	NA	NA	NA		NA	1.74926	2.45197	0.713408	-0.4872	0.414947	1	down	no
813591	PF3D7_0932000	XM_002808934.1	NA	NA	NA	NA		NA	67.5526	44.9547	1.50268	0.58754	0.415157	1	up	no
9221892	PF3D7_0705800	XM_024473128.1	NA	NA	NA	NA		NA	11.5651	7.66492	1.50884	0.593436	0.415211	1	up	no
812475	PF3D7_0420400	XM_001351476.1	GO:0005739(mitochondrion);GO:0005829(cytosol);GO:0032790(ribosome disassembly)	NA	NA	NA		NA	20.6204	13.7282	1.50204	0.586925	0.415669	1	up	no
812986	PF3D7_0517100	XM_002808647.1	NA	NA	NA	NA		NA	5.64375	7.91999	0.712596	-0.488843	0.415832	1	down	no
814190	PF3D7_1340800	XM_001350096.1	GO:0005739(mitochondrion)	NA	NA	NA	hypothetical protein VOLCADRAFT_79838 [Volvox carteri f. nagariensis]	NA	17.4982	11.5632	1.51326	0.597664	0.415869	1	up	no
811551	PF3D7_1252100	XM_001350867.1	GO:0005515(protein binding);GO:0020003(symbiont-containing vacuole);GO:0020008(rhoptry);GO:0030260(entry into host cell);GO:0046812(host cell surface binding)	NA	NA	NA		NA	0.281412	0.182802	1.53944	0.622402	0.415916	1	up	no
813268	PF3D7_0113700	XM_001351026.1	GO:0020030(infected host cell surface knob)	NA	NA	NA	dnaJ homolog subfamily B member 1-like [Dendrobium catenatum]	NA	32.3319	45.2017	0.715281	-0.483419	0.416223	1	down	no
811274	PF3D7_1223100	XM_001350592.1	GO:0005952(cAMP-dependent protein kinase complex);GO:0008603(cAMP-dependent protein kinase regulator activity)	NA	NA	NA	hypothetical protein AXG93_1474s1190 [Marchantia polymorpha subsp. ruderalis]	NA	43.5693	29.0614	1.49921	0.584207	0.4163	1	up	no
813698	PF3D7_1329200	XM_001349971.1	GO:0003674(molecular_function);GO:0005575(cellular_component)	NA	NA	NA		NA	6.3146	4.17492	1.51251	0.596941	0.417003	1	up	no
812875	PF3D7_0507500	XM_001351597.1	GO:0004252(serine-type endopeptidase activity);GO:0006508(proteolysis);GO:0008236(serine-type peptidase activity);GO:0020003(symbiont-containing vacuole);GO:0020026(merozoite dense granule)	NA	NA	NA	hypothetical protein COCSUDRAFT_39124 [Coccomyxa subellipsoidea C-169]	NA	1.20724	1.70011	0.710095	-0.493916	0.417023	1	down	no
812422	PF3D7_0405600	XM_001351332.2	GO:0005643(nuclear pore);GO:0005783(endoplasmic reticulum);GO:0017056(structural constituent of nuclear pore);GO:0034613(cellular protein localization);GO:0051292(nuclear pore complex assembly);GO:0071786(endoplasmic reticulum tubular network organization)	NA	NA	NA		NA	5.19354	7.30239	0.711211	-0.49165	0.417787	1	down	no
812699	PF3D7_0211100	XM_001349581.1	NA	NA	NA	NA		NA	0.591196	0.84082	0.703118	-0.50816	0.417911	1	down	no
8445027	PF3D7_1229700	XM_002585438.1	NA	NA	NA	NA		NA	28.4485	18.9299	1.50284	0.587689	0.41827	1	up	no
812330	PF3D7_1477700	XM_001348886.2	GO:0020003(symbiont-containing vacuole)	NA	NA	NA		NA	24.613	34.3502	0.716533	-0.480896	0.419269	1	down	no
3885743	PF3D7_0601200	XM_960911.1	GO:0020036(Maurer's cleft)	NA	NA	NA		NA	23.2131	32.3982	0.716495	-0.480972	0.419794	1	down	no
811773	PF3D7_1419800	XM_001348329.1;XM_024473355.1	GO:0004362(glutathione-disulfide reductase activity);GO:0005737(cytoplasm);GO:0006979(response to oxidative stress);GO:0020011(apicoplast);GO:0020011(apicoplast)	00480(Glutathione metabolism);00480(Glutathione metabolism)	K00383	EC:1.8.1.7	glutathione reductase-like [Quercus suber]	NA	41.8812	58.3597	0.717639	-0.47867	0.420011	1	down	no
814289	PF3D7_1362000	XM_001350295.1	NA	NA	NA	NA		NA	100.512	67.2621	1.49434	0.579504	0.420021	1	up	no
54778394	PF3D7_0726050	XM_034153484.1	NA	NA	NA	NA		NA	10.5088	14.7905	0.710513	-0.493067	0.420214	1	down	no
810918	PF3D7_1136000	XM_001348006.1	NA	NA	NA	NA		NA	5.75822	3.85461	1.49385	0.579038	0.420496	1	up	no
813499	PF3D7_0922300	XM_002808900.1	NA	NA	NA	NA		NA	6.07357	4.0289	1.5075	0.592159	0.421309	1	up	no
812140	PF3D7_1458500	XM_001348696.1	NA	NA	NA	NA		NA	7.42995	4.97416	1.49371	0.578901	0.421656	1	up	no
811853	PF3D7_1429200	XM_001348409.1	NA	NA	NA	NA		NA	0.966462	1.35378	0.713897	-0.486212	0.422828	1	down	no
812023	PF3D7_1446400	XM_001348579.2	GO:0004739(pyruvate dehydrogenase (acetyl-transferring) activity);GO:0006086(acetyl-CoA biosynthetic process from pyruvate);GO:0006099(tricarboxylic acid cycle);GO:0006633(fatty acid biosynthetic process);GO:0016020(membrane);GO:0020011(apicoplast);GO:0045254(pyruvate dehydrogenase complex)	00010(Glycolysis / Gluconeogenesis);00020(Citrate cycle (TCA cycle));00620(Pyruvate metabolism)	K00162	EC:1.2.4.1	pyruvate dehydrogenase E1 component subunit beta [Selaginella moellendorffii]	NA	12.8572	8.612	1.49294	0.578155	0.423559	1	up	no
811432	PF3D7_1239200	XM_001350750.1	GO:0003677(DNA binding);GO:0005634(nucleus);GO:0006355(regulation of transcription, DNA-templated)	NA	NA	NA		NA	60.1159	40.3657	1.48928	0.574618	0.423638	1	up	no
810912	PF3D7_1135500	XM_024473327.1	NA	NA	NA	NA		NA	14.1183	9.46004	1.49241	0.577644	0.425333	1	up	no
810891	PF3D7_1133400	XM_001347979.1	GO:0005515(protein binding);GO:0016021(integral component of membrane);GO:0020007(apical complex);GO:0020009(microneme);GO:0030260(entry into host cell);GO:0046812(host cell surface binding)	NA	NA	NA		NA	4.3724	2.9204	1.49719	0.582258	0.425865	1	up	no
811899	PF3D7_1433600	XM_001348455.1	GO:0008233(peptidase activity);GO:0043231(intracellular membrane-bounded organelle)	NA	NA	NA		NA	147.195	98.929	1.48788	0.573262	0.4259	1	up	no
812326	PF3D7_1477300	XM_001348882.2	GO:0020003(symbiont-containing vacuole);GO:0030430(host cell cytoplasm)	NA	NA	NA		NA	41.1523	57.0924	0.720802	-0.472325	0.425964	1	down	no
36312539	PF3D7_1148200	XR_002966652.1	NA	NA	NA	NA		NA	9.81663	6.54769	1.49925	0.584241	0.426383	1	up	no
810642	PF3D7_1107800	XM_001347730.1	NA	NA	NA	NA		NA	69.266	95.979	0.721678	-0.470572	0.426569	1	down	no
2655233	PF3D7_0825200	XM_001349236.1	GO:0005739(mitochondrion);GO:0043022(ribosome binding)	NA	NA	NA		NA	22.1971	14.8776	1.49198	0.57723	0.426666	1	up	no
810295	PF3D7_1014000	XM_024473280.1	GO:0005737(cytoplasm);GO:0006486(protein glycosylation);GO:0009225(nucleotide-sugar metabolic process);GO:0016491(oxidoreductase activity);GO:0016857(racemase and epimerase activity, acting on carbohydrates and derivatives);GO:0050577(GDP-L-fucose synthase activity)	00051(Fructose and mannose metabolism);00520(Amino sugar and nucleotide sugar metabolism)	K02377	EC:1.1.1.271	predicted protein [Ostreococcus lucimarinus CCE9901]	NA	4.73171	3.15673	1.49893	0.58393	0.426779	1	up	no
9221938	PF3D7_0831400	XM_002808848.1	GO:0020011(apicoplast);GO:0020036(Maurer's cleft)	NA	NA	NA		NA	1094.21	1515.82	0.721859	-0.470211	0.426854	1	down	no
812490	PF3D7_0419400	XM_001351466.1	NA	NA	NA	NA		NA	0.290815	0.190535	1.52631	0.610046	0.427232	1	up	no
811434	PF3D7_1239400	XM_001350752.1	NA	NA	NA	NA		NA	3.9868	2.62846	1.51678	0.601015	0.427232	1	up	no
811934	PF3D7_1437200	XM_001348490.1	GO:0005971(ribonucleoside-diphosphate reductase complex);GO:0006260(DNA replication)	00230(Purine metabolism);00240(Pyrimidine metabolism);00480(Glutathione metabolism)	K10807	EC:1.17.4.1	hypothetical protein OsI_30411 [Oryza sativa Indica Group]	NA	221.619	149.24	1.48498	0.570447	0.427274	1	up	no
813778	PF3D7_1344600	XM_001350124.1	GO:0020011(apicoplast)	00785(Lipoic acid metabolism)	K03644	EC:2.8.1.8	lipoyl synthase, chloroplastic [Coffea arabica]	NA	8.52019	5.7259	1.48801	0.573383	0.428152	1	up	no
813630	PF3D7_0936200	XM_001352190.1	GO:0020011(apicoplast)	NA	NA	NA		NA	238.439	329.932	0.722692	-0.468548	0.428535	1	down	no
813360	PF3D7_0908300.1	XM_002808876.1;XM_024473194.1	NA	NA	NA	NA	PREDICTED: tobamovirus multiplication protein 1 [Nelumbo nucifera]	NA	58.6921	39.5334	1.48462	0.570092	0.428685	1	up	no
812442	PF3D7_0423500	XM_001351502.3	GO:0005515(protein binding);GO:0042643(actomyosin, actin portion);GO:0070258(inner membrane pellicle complex)	NA	NA	NA		NA	28.5367	19.2198	1.48475	0.570222	0.429279	1	up	no
810331	PF3D7_1017800	XM_001347422.1	NA	NA	NA	NA		NA	0.947783	1.3271	0.714175	-0.485651	0.429405	1	down	no
8444953	PF3D7_0205100	XM_002585341.1	NA	NA	NA	NA		NA	5.77174	3.88126	1.48708	0.572481	0.429405	1	up	no
814284	PF3D7_1361000	XM_001350285.1	GO:0005515(protein binding)	03013(RNA transport)	K02516	EC:2.1.1.320	protein arginine N-methyltransferase 1.5 isoform X1 [Lactuca sativa]	NA	8.67232	12.0067	0.72229	-0.46935	0.429762	1	down	no
810902	PF3D7_1134400	XM_001347990.2	NA	NA	NA	NA		NA	139.649	94.2454	1.48175	0.567307	0.430646	1	up	no
3885996	PF3D7_0626300	XM_961153.2	GO:0004312(fatty acid synthase activity);GO:0004315(3-oxoacyl-[acyl-carrier-protein] synthase activity);GO:0020011(apicoplast)	00061(Fatty acid biosynthesis);00780(Biotin metabolism)	K09458	EC:2.3.1.179	3-oxoacyl, partial [Dorcoceras hygrometricum]	NA	11.08	7.46901	1.48346	0.568968	0.431737	1	up	no
54778401	PF3D7_0935390	XR_004557798.1	GO:0034399(nuclear periphery)	NA	NA	NA		NA	9.84707	6.6475	1.48132	0.566883	0.431823	1	up	no
813949	PF3D7_1301600	XM_001349823.1	GO:0008201(heparin binding);GO:0020009(microneme);GO:0046789(host cell surface receptor binding)	NA	NA	NA		NA	2.61237	3.6172	0.722207	-0.469516	0.431845	1	down	no
814531	PF3D7_0321700	XM_001351251.1	NA	NA	NA	NA		NA	6.30897	4.25786	1.48172	0.567277	0.431864	1	up	no
811396	PF3D7_1235600	XM_001350714.1	GO:0004372(glycine hydroxymethyltransferase activity);GO:0005737(cytoplasm);GO:0005739(mitochondrion);GO:0006730(one-carbon metabolic process);GO:0020011(apicoplast);GO:0070178(D-serine metabolic process)	00630(Glyoxylate and dicarboxylate metabolism);00260(Glycine, serine and threonine metabolism);00460(Cyanoamino acid metabolism);00670(One carbon pool by folate)	K00600	EC:2.1.2.1	hypothetical protein AQUCO_03400074v1 [Aquilegia coerulea]	NA	463.29	313.251	1.47897	0.564596	0.432491	1	up	no
811364	PF3D7_1232400	XM_001350682.1	NA	NA	NA	NA	coiled-coil domain-containing protein 130 [Eutrema salsugineum]	NA	1.67243	2.34362	0.713608	-0.486796	0.433187	1	down	no
8445005	PF3D7_1025800	XM_002585366.1	NA	NA	NA	NA		NA	23.9765	16.0686	1.49213	0.577373	0.434586	1	up	no
810609	PF3D7_1104600	XM_001347697.1	GO:0005875(microtubule associated complex);GO:0007017(microtubule-based process);GO:0008017(microtubule binding)	NA	NA	NA		NA	1.08988	0.723081	1.50727	0.591939	0.435526	1	up	no
2654986	PF3D7_0729900	XM_024473147.1	GO:0003777(microtubule motor activity);GO:0007018(microtubule-based movement)	04145(Phagosome)	K10414	NA	dynein heavy chain, cytoplasmic-like [Quercus suber]	NA	0.262078	0.176309	1.48647	0.57189	0.435695	1	up	no
813201	PF3D7_0106500	XM_001350960.2	NA	NA	NA	NA		NA	1.97538	1.33258	1.48238	0.567913	0.436281	1	up	no
814287	PF3D7_1361700	XM_001350292.1	GO:0004129(cytochrome-c oxidase activity)	00190(Oxidative phosphorylation)	K02261	NA	cytochrome c oxidase subunit 2 (mitochondrion) [Gloeotilopsis planctonica]	NA	117.02	79.3409	1.4749	0.560616	0.436806	1	up	no
810940	PF3D7_1138200	XM_001348028.1	NA	NA	NA	NA		NA	43.1007	29.2438	1.47384	0.559581	0.438719	1	up	no
813153	PF3D7_0101600	XM_001350913.1	GO:0020002(host cell plasma membrane);GO:0020033(antigenic variation)	NA	NA	NA		NA	1.45196	2.03091	0.714933	-0.48412	0.439052	1	down	no
811793	PF3D7_1421900	XM_001348349.1	GO:0020011(apicoplast);GO:0022857(transmembrane transporter activity);GO:0031090(organelle membrane)	NA	NA	NA		NA	17.1699	11.6083	1.47911	0.564726	0.439602	1	up	no
810505	PF3D7_1035700	XM_001347596.1	GO:0005515(protein binding);GO:0009986(cell surface);GO:0030260(entry into host cell);GO:0046812(host cell surface binding)	NA	NA	NA		NA	2.78304	1.87551	1.48388	0.569377	0.440028	1	up	no
2655293	PF3D7_0811000	XM_001349380.2	GO:0031461(cullin-RING ubiquitin ligase complex);GO:0031625(ubiquitin protein ligase binding);GO:0061630(ubiquitin protein ligase activity)	04141(Protein processing in endoplasmic reticulum);04120(Ubiquitin mediated proteolysis)	K03347	NA	Cullin, N-terminal [Trema orientale]	NA	19.5094	13.2597	1.47133	0.557121	0.440065	1	up	no
812614	PF3D7_0201800	XM_001349496.2	GO:0020030(infected host cell surface knob)	NA	NA	NA	hypothetical protein GOBAR_AA07143 [Gossypium barbadense]	NA	193.533	265.304	0.729477	-0.455065	0.44046	1	down	no
811103	PF3D7_1205000	XM_001350423.2	GO:0003674(molecular_function);GO:0005575(cellular_component);GO:0005737(cytoplasm);GO:0016020(membrane)	NA	NA	NA		NA	11.2747	7.66197	1.47151	0.5573	0.440461	1	up	no
9221967	PF3D7_0916800	XM_002808891.1	NA	NA	NA	NA		NA	7.84055	10.9583	0.715489	-0.482999	0.441399	1	down	no
810708	PF3D7_1115300	XM_001347796.1	GO:0004197(cysteine-type endopeptidase activity);GO:0006508(proteolysis);GO:0020020(food vacuole)	NA	NA	NA	BnaA01g26170D [Brassica napus]	NA	70.713	96.8626	0.730034	-0.453965	0.441661	1	down	no
811705	PF3D7_1412500	XM_001348261.1	GO:0000146(microfilament motor activity);GO:0005200(structural constituent of cytoskeleton);GO:0005884(actin filament);GO:0007010(cytoskeleton organization)	NA	NA	NA	RecName: Full=Actin	NA	256.036	350.636	0.730204	-0.453628	0.441771	1	down	no
812440	PF3D7_0423000	XM_001351497.1	NA	NA	NA	NA		NA	10.5085	7.12305	1.47528	0.560987	0.442991	1	up	no
812784	PF3D7_0220100	XM_001349666.2	GO:0033643(host cell part)	04141(Protein processing in endoplasmic reticulum)	K09517	NA	predicted protein [Micromonas commoda]	NA	23.5394	32.2075	0.730868	-0.452317	0.443406	1	down	no
813007	PF3D7_0519100	XM_002808655.1	GO:0003735(structural constituent of ribosome);GO:0005762(mitochondrial large ribosomal subunit);GO:0022625(cytosolic large ribosomal subunit);GO:0070180(large ribosomal subunit rRNA binding)	03010(Ribosome)	K02894	NA	60S ribosomal protein [Monoraphidium neglectum]	NA	51.8025	35.2704	1.46872	0.554564	0.444417	1	up	no
810428	PF3D7_1027700.1	XM_001347519.2;XM_024473291.1	GO:0005509(calcium ion binding);GO:0005813(centrosome);GO:0031965(nuclear membrane);GO:0031965(nuclear membrane)	NA	NA	NA	EF-Hand superfamily protein [Klebsormidium nitens]	NA	149.671	102.121	1.46562	0.551512	0.444825	1	up	no
812790	PF3D7_0220700	XM_001349672.1	NA	NA	NA	NA		NA	8.24833	11.3196	0.728679	-0.456645	0.445249	1	down	no
2655458	PF3D7_0828500	XM_001349205.1	GO:0003743(translation initiation factor activity);GO:0005851(eukaryotic translation initiation factor 2B complex);GO:0006413(translational initiation)	NA	NA	NA		NA	48.8837	33.3634	1.46519	0.551087	0.445338	1	up	no
811961	PF3D7_1440000	XM_001348517.2	NA	NA	NA	NA		NA	1.30629	0.887471	1.47192	0.5577	0.445626	1	up	no
813566	PF3D7_0929100	XM_024473207.1	NA	NA	NA	NA		NA	67.0333	45.7729	1.46447	0.550383	0.446157	1	up	no
2655386	PF3D7_0822700	XM_002808824.1	GO:0005385(zinc ion transmembrane transporter activity);GO:0010043(response to zinc ion);GO:0016020(membrane);GO:0061088(regulation of sequestering of zinc ion)	NA	NA	NA		NA	3.10648	2.11049	1.47192	0.557703	0.446723	1	up	no
811572	PF3D7_1254100	XM_001350888.1	GO:0020013(modulation by symbiont of host erythrocyte aggregation);GO:0020036(Maurer's cleft)	NA	NA	NA		NA	4.83597	6.63462	0.728899	-0.456208	0.446726	1	down	no
811830	PF3D7_1426900	XM_001348386.1	GO:0005739(mitochondrion);GO:0005750(mitochondrial respiratory chain complex III);GO:0006122(mitochondrial electron transport, ubiquinol to cytochrome c);GO:0008121(ubiquinol-cytochrome-c reductase activity)	NA	NA	NA		NA	360.589	246.441	1.46318	0.54911	0.446799	1	up	no
813361	PF3D7_0908400	XM_001351920.2	GO:0020011(apicoplast)	NA	NA	NA		NA	4.89288	3.29654	1.48425	0.569731	0.447155	1	up	no
814102	PF3D7_1323300	XM_001349937.1	NA	NA	NA	NA		NA	16.2493	11.0859	1.46577	0.551655	0.447177	1	up	no
813654	PF3D7_1319800	XM_001349898.1	NA	NA	NA	NA		NA	4.06135	2.67609	1.51764	0.601834	0.447362	1	up	no
810971	PF3D7_1141400	XM_001348059.2	NA	NA	NA	NA		NA	113.649	77.7114	1.46244	0.548381	0.447488	1	up	no
812703	PF3D7_0211500	XM_001349585.1	GO:0003231(cardiac ventricle development);GO:0003674(molecular_function);GO:0005739(mitochondrion);GO:0005743(mitochondrial inner membrane);GO:0005886(plasma membrane);GO:0007507(heart development);GO:0016020(membrane);GO:0016021(integral component of membrane);GO:1903779(regulation of cardiac conduction)	NA	NA	NA	predicted protein, partial [Micromonas pusilla CCMP1545]	NA	1.89884	1.29455	1.4668	0.552671	0.447902	1	up	no
810964	PF3D7_1140700	XM_001348052.1	NA	NA	NA	NA		NA	47.4767	64.7002	0.733795	-0.446552	0.448137	1	down	no
813226	PF3D7_0109100	XM_001350985.1	GO:0044312(crystalloid)	NA	NA	NA		NA	0.534464	0.352242	1.51732	0.601526	0.44845	1	up	no
814436	PF3D7_0312100	XM_001351158.1	GO:0004842(ubiquitin-protein transferase activity);GO:0020011(apicoplast)	NA	NA	NA	PREDICTED: DSC E3 ubiquitin ligase complex subunit 1-like isoform X1 [Nicotiana tabacum]	NA	9.87946	6.75061	1.46349	0.549414	0.448486	1	up	no
814374	PF3D7_0305600	XM_001351096.1	GO:0003906(DNA-(apurinic or apyrimidinic site) lyase activity);GO:0006281(DNA repair);GO:0020011(apicoplast)	03410(Base excision repair)	K01142	EC:3.1.11.2	DNA-(apurinic or apyrimidinic site) lyase [Manihot esculenta]	NA	63.2879	43.3195	1.46096	0.546913	0.448767	1	up	no
810207	PF3D7_1004600	XM_001347298.2	NA	NA	NA	NA		NA	1.14383	0.772758	1.48019	0.565785	0.448775	1	up	no
8444946	PF3D7_1116100	XM_002585383.1	GO:0020020(food vacuole)	NA	NA	NA		NA	11.2086	7.67093	1.46118	0.547137	0.449112	1	up	no
812677	PF3D7_0208500	XM_001349559.1	GO:0008897(holo-[acyl-carrier-protein] synthase activity);GO:0020011(apicoplast)	00190(Oxidative phosphorylation)	K03955	NA	Acyl transferase domain containing protein [Dorcoceras hygrometricum]	NA	65.5963	44.8595	1.46226	0.5482	0.449199	1	up	no
36312569	PF3D7_1370500	XR_002966676.1	NA	NA	NA	NA		NA	8.91896	12.188	0.731784	-0.450511	0.449214	1	down	no
9222031	PF3D7_1345300	XM_002809024.1	NA	NA	NA	NA		NA	7.1259	4.73671	1.5044	0.589185	0.449412	1	up	no
814011	PF3D7_1306200	XM_001349753.1	GO:0020011(apicoplast)	NA	NA	NA		NA	11.927	8.15666	1.46224	0.548185	0.45014	1	up	no
811029	PF3D7_1147800.1	XM_001348117.1;XM_024473334.1	GO:0016020(membrane);GO:0020007(apical complex);GO:0020008(rhoptry);GO:0030260(entry into host cell);GO:0046812(host cell surface binding);GO:0046812(host cell surface binding)	NA	NA	NA		NA	0.785585	1.07518	0.730652	-0.452743	0.451364	1	down	no
812619	PF3D7_0202300	XM_001349501.1	GO:0020011(apicoplast)	NA	NA	NA		NA	24.0628	32.7352	0.735073	-0.444042	0.452272	1	down	no
813260	PF3D7_0113100	XM_001351018.1	GO:0020003(symbiont-containing vacuole);GO:0020036(Maurer's cleft);GO:0044164(host cell cytosol);GO:0044228(host cell surface)	NA	NA	NA		NA	1.40663	1.9212	0.732161	-0.449767	0.452837	1	down	no
812718	PF3D7_0213000	XM_001349600.1	NA	NA	NA	NA		NA	29.5302	20.2227	1.46025	0.546216	0.453168	1	up	no
811913	PF3D7_1435000	XM_001348469.1	GO:0005739(mitochondrion);GO:0005743(mitochondrial inner membrane);GO:0008535(respiratory chain complex IV assembly)	00190(Oxidative phosphorylation);00860(Porphyrin and chlorophyll metabolism)	K02259	NA	uncharacterized protein A4U43_C05F21550 [Asparagus officinalis]	NA	50.8022	34.8744	1.45672	0.542722	0.453168	1	up	no
3885746	PF3D7_0601500	XM_960913.2	NA	NA	NA	NA		NA	2.53319	3.46264	0.731576	-0.45092	0.453918	1	down	no
814130	PF3D7_1327400	XM_001349987.1	NA	NA	NA	NA		NA	14.883	10.2122	1.45738	0.543378	0.454125	1	up	no
8445057	PF3D7_1427700	XM_002585413.1	NA	NA	NA	NA		NA	8.44961	5.61524	1.50476	0.589538	0.454166	1	up	no
3885974	PF3D7_0621000	XM_961101.1	GO:0020011(apicoplast)	NA	NA	NA		NA	0.615789	0.850402	0.724115	-0.465709	0.455399	1	down	no
813300	PF3D7_0902100	XM_001351859.1	GO:0005737(cytoplasm)	NA	NA	NA	hypothetical protein CQW23_05380 [Capsicum baccatum]	NA	1.01199	0.67191	1.50614	0.590855	0.456063	1	up	no
36312534	PF3D7_1137000	XR_002966647.1	NA	NA	NA	NA		NA	15.6448	10.6129	1.47412	0.559854	0.456297	1	up	no
810712	PF3D7_1115700	XM_001347800.1	GO:0004197(cysteine-type endopeptidase activity);GO:0005515(protein binding);GO:0006508(proteolysis);GO:0020020(food vacuole)	NA	NA	NA	BnaA01g26170D [Brassica napus]	NA	634.48	859.065	0.73857	-0.437194	0.456616	1	down	no
811836	PF3D7_1427500	XM_001348392.1	GO:0003684(damaged DNA binding);GO:0006298(mismatch repair)	03430(Mismatch repair)	K08735	NA	hypothetical protein SELMODRAFT_268576 [Selaginella moellendorffii]	NA	55.7736	38.4323	1.45122	0.537264	0.457557	1	up	no
2655064	PF3D7_0708200	XM_001348960.1	NA	NA	NA	NA		NA	0.946618	1.29714	0.729775	-0.454477	0.457581	1	down	no
812486	PF3D7_0419800	XM_001351470.1	GO:0003735(structural constituent of ribosome);GO:0005840(ribosome);GO:0006412(translation)	03008(Ribosome biogenesis in eukaryotes)	K11129	NA	H/ACA ribonucleoprotein complex subunit 2-like protein [Physcomitrella patens]	NA	19.9744	27.0849	0.737474	-0.439336	0.457625	1	down	no
814131	PF3D7_1327300	XM_001349988.1	NA	NA	NA	NA		NA	18.1784	24.6017	0.738908	-0.436533	0.457631	1	down	no
813509	PF3D7_0923300	XM_001352068.1	GO:0020009(microneme);GO:0030260(entry into host cell)	NA	NA	NA		NA	1.78305	2.42442	0.735454	-0.443293	0.457946	1	down	no
811891	PF3D7_1432700	XM_001348447.2	GO:0004719(protein-L-isoaspartate (D-aspartate) O-methyltransferase activity);GO:0030091(protein repair)	NA	NA	NA	protein L-isoaspartyl methyltransferase 1 [Cicer arietinum]	NA	152.717	105.3	1.45031	0.536357	0.458499	1	up	no
813720	PF3D7_1331300	XM_001350009.1	GO:0005783(endoplasmic reticulum);GO:0005787(signal peptidase complex);GO:0006465(signal peptide processing);GO:0008233(peptidase activity)	03060(Protein export)	K13280	EC:3.4.21.89	signal peptidase complex catalytic subunit-like [Raphidocelis subcapitata]	NA	237.621	163.883	1.44994	0.535995	0.45878	1	up	no
812968	PF3D7_0515400	XM_002808645.1	NA	NA	NA	NA		NA	0.775637	0.520839	1.48921	0.574544	0.459959	1	up	no
813960	PF3D7_1313800	XM_002808964.1	GO:0020011(apicoplast)	NA	NA	NA		NA	2.88573	3.90071	0.739797	-0.434799	0.460369	1	down	no
810500	PF3D7_1035200	XM_001347591.1	GO:0020003(symbiont-containing vacuole)	NA	NA	NA		NA	50.7981	35.074	1.44831	0.534373	0.460426	1	up	no
811031	PF3D7_1148000	XM_001348119.1	GO:0004672(protein kinase activity);GO:0005524(ATP binding);GO:0006468(protein phosphorylation)	NA	NA	NA	serine/threonine-protein kinase TOUSLED isoform X1 [Capsella rubella]	NA	23.6733	16.3496	1.44794	0.534003	0.460758	1	up	no
813882	PF3D7_1363000	XM_002809055.1	NA	NA	NA	NA		NA	1.69386	2.29314	0.738663	-0.437011	0.46084	1	down	no
813982	PF3D7_1317700	XM_001349877.1	NA	NA	NA	NA		NA	3.62253	4.95519	0.731056	-0.451945	0.460969	1	down	no
811195	PF3D7_1214700	XM_001350515.1	NA	NA	NA	NA		NA	3.40878	4.68002	0.728368	-0.45726	0.46114	1	down	no
812524	PF3D7_0416600	XM_001351438.1	NA	NA	NA	NA		NA	4.94513	3.39513	1.45653	0.542539	0.461495	1	up	no
813548	PF3D7_0927300	XM_001352107.1	GO:0004333(fumarate hydratase activity);GO:0005829(cytosol);GO:0006099(tricarboxylic acid cycle);GO:0042802(identical protein binding);GO:0050163(oxaloacetate tautomerase activity);GO:0051539(4 iron, 4 sulfur cluster binding)	00020(Citrate cycle (TCA cycle));00620(Pyruvate metabolism)	K01676	EC:4.2.1.2	fumarate hydratase [Bathycoccus prasinos]	NA	12.1091	8.35793	1.44881	0.534873	0.461675	1	up	no
814038	PF3D7_1311100	XM_001349803.1	NA	NA	NA	NA		NA	1.29969	1.78281	0.729012	-0.455987	0.461895	1	down	no
811916	PF3D7_1435300	XM_001348472.1	GO:0005737(cytoplasm);GO:0006537(glutamate biosynthetic process);GO:0015930(glutamate synthase activity);GO:0019676(ammonia assimilation cycle)	00910(Nitrogen metabolism);00250(Alanine, aspartate and glutamate metabolism)	K00264	EC:1.4.1.13;EC:1.4.1.14	glutamate synthase 1 [NADH], chloroplastic-like isoform X1 [Chenopodium quinoa]	NA	10.3033	7.12216	1.44665	0.532715	0.462019	1	up	no
812223	PF3D7_1467300	XM_001348779.1	GO:0019288(isopentenyl diphosphate biosynthetic process, methylerythritol 4-phosphate pathway);GO:0020011(apicoplast)	00900(Terpenoid backbone biosynthesis)	K00099	EC:1.1.1.267	1-deoxy-D-xylulose 5-phosphate reductoisomerase [Rehmannia glutinosa]	NA	26.1421	18.0722	1.44654	0.532602	0.462919	1	up	no
811697	PF3D7_1411800	XM_001348253.2	NA	NA	NA	NA		NA	1.38925	1.89877	0.731659	-0.450757	0.463	1	down	no
812913	PF3D7_0504900	XM_002808630.1	GO:0003674(molecular_function);GO:0008150(biological_process);GO:0016020(membrane);GO:0016021(integral component of membrane)	04016(MAPK signaling pathway - plant)	K20726	NA	DUF778-domain-containing protein [Coccomyxa subellipsoidea C-169]	NA	77.371	53.5051	1.44605	0.532117	0.463241	1	up	no
814504	PF3D7_0319000	XM_001351224.1	GO:0005215(transporter activity);GO:0005887(integral component of plasma membrane);GO:0006812(cation transport);GO:0015662(ATPase activity, coupled to transmembrane movement of ions, phosphorylative mechanism)	NA	NA	NA	putative phospholipid-transporting ATPase 9 [Oryza sativa Japonica Group]	NA	13.6006	9.41787	1.44413	0.530202	0.46419	1	up	no
9221949	PF3D7_0700800	XM_002808854.1	GO:0016021(integral component of membrane);GO:0020036(Maurer's cleft);GO:0042000(translocation of peptides or proteins into host)	NA	NA	NA		NA	8.06591	5.53643	1.45688	0.54288	0.4643	1	up	no
814308	PF3D7_1366500	XM_001350340.1	GO:0000287(magnesium ion binding);GO:0004550(nucleoside diphosphate kinase activity);GO:0005524(ATP binding);GO:0006183(GTP biosynthetic process);GO:0006228(UTP biosynthetic process);GO:0006241(CTP biosynthetic process);GO:0032552(deoxyribonucleotide binding);GO:0032553(ribonucleotide binding)	00230(Purine metabolism);00240(Pyrimidine metabolism);04016(MAPK signaling pathway - plant)	K00940	EC:2.7.4.6	nucleoside diphosphate kinase-like [Quercus suber]	NA	760.893	527.085	1.44359	0.529658	0.464312	1	up	no
811649	PF3D7_1407000	XM_001348204.1	GO:0044312(crystalloid)	NA	NA	NA	predicted protein [Chlamydomonas reinhardtii]	NA	0.599817	0.820111	0.731385	-0.451297	0.464414	1	down	no
813070	PF3D7_0506000	XM_001351582.1	NA	NA	NA	NA		NA	1.9163	2.62277	0.730638	-0.45277	0.46463	1	down	no
812152	PF3D7_1459700	XM_001348708.2	GO:0004733(pyridoxamine-phosphate oxidase activity)	00750(Vitamin B6 metabolism)	K00275	EC:1.4.3.5	pyridoxine/pyridoxamine 5'-phosphate oxidase 1, chloroplastic isoform X1 [Selaginella moellendorffii]	NA	130.359	90.3263	1.44321	0.529277	0.464934	1	up	no
2655343	PF3D7_0819800	XM_001349291.1	NA	NA	NA	NA		NA	1.89223	1.30397	1.45113	0.537182	0.465056	1	up	no
813399	PF3D7_0912200	XM_001351958.1	NA	NA	NA	NA		NA	0.95188	1.29893	0.732821	-0.448468	0.465167	1	down	no
811786	PF3D7_1421100	XM_001348342.1	NA	NA	NA	NA		NA	1.26687	1.71406	0.739102	-0.436154	0.465351	1	down	no
9221961	PF3D7_0700200	XM_002808859.1	GO:0020002(host cell plasma membrane);GO:0020033(antigenic variation)	NA	NA	NA		NA	8.85418	6.11651	1.44759	0.53365	0.467274	1	up	no
813916	PF3D7_1369000	XM_002809065.1	GO:0005783(endoplasmic reticulum)	NA	NA	NA		NA	7.38539	5.11703	1.44329	0.529366	0.467528	1	up	no
2655257	PF3D7_0817800	XM_001349311.1	NA	NA	NA	NA		NA	150.577	104.438	1.44178	0.527853	0.468002	1	up	no
811012	PF3D7_1145800	XM_001348100.1	NA	NA	NA	NA		NA	3.41807	4.6016	0.742799	-0.428956	0.468064	1	down	no
814303	PF3D7_1365400	XM_001350328.1	GO:0003824(catalytic activity);GO:0010564(regulation of cell cycle process);GO:0016020(membrane);GO:0016887(ATPase activity);GO:0020011(apicoplast);GO:0030433(ubiquitin-dependent ERAD pathway)	04122(Sulfur relay system)	K11996	EC:2.7.7.80;EC:2.8.1.11	PREDICTED: adenylyltransferase and sulfurtransferase MOCS3-2 [Oryza brachyantha]	NA	4.18472	5.6446	0.741367	-0.431741	0.46812	1	down	no
812432	PF3D7_0423800	XM_001351505.1	GO:0005515(protein binding);GO:0020009(microneme);GO:0030260(entry into host cell);GO:0045177(apical part of cell);GO:0046658(anchored component of plasma membrane)	NA	NA	NA		NA	4.93982	3.41214	1.44772	0.533783	0.468189	1	up	no
810212	PF3D7_1005100	XM_001347303.1	GO:0000462(maturation of SSU-rRNA from tricistronic rRNA transcript (SSU-rRNA, 5.8S rRNA, LSU-rRNA));GO:0005730(nucleolus);GO:0019843(rRNA binding);GO:0032040(small-subunit processome);GO:0034511(U3 snoRNA binding)	NA	NA	NA	hypothetical protein AXG93_1593s1010 [Marchantia polymorpha subsp. ruderalis]	NA	2.72987	3.67861	0.742093	-0.430328	0.468694	1	down	no
810431	PF3D7_1028000	XM_001347522.2	GO:0000049(tRNA binding);GO:0000166(nucleotide binding);GO:0002098(tRNA wobble uridine modification);GO:0005506(iron ion binding);GO:0005654(nucleoplasm);GO:0005829(cytosol);GO:0006974(cellular response to DNA damage stimulus);GO:0008270(zinc ion binding);GO:0015630(microtubule cytoskeleton);GO:0016300(tRNA (uracil) methyltransferase activity);GO:0016706(oxidoreductase activity, acting on paired …	NA	NA	NA	hypothetical protein M569_14591 [Genlisea aurea]	NA	54.8918	73.6707	0.745097	-0.4245	0.46874	1	down	no
2655159	PF3D7_0725300	XM_001349120.1	NA	NA	NA	NA		NA	84.7336	113.699	0.745246	-0.424211	0.468824	1	down	no
810469	PF3D7_1031800	XM_001347560.1	NA	NA	NA	NA		NA	3.9425	2.71482	1.45221	0.538254	0.468849	1	up	no
813218	PF3D7_0108100	XM_001350977.1	NA	NA	NA	NA		NA	5.75265	3.98641	1.44307	0.529137	0.468954	1	up	no
811392	PF3D7_1235200	XM_001350710.2	GO:0009678(hydrogen-translocating pyrophosphatase activity);GO:0016020(membrane)	00190(Oxidative phosphorylation)	K01507	EC:3.6.1.1	hypothetical protein AXG93_104s1020 [Marchantia polymorpha subsp. ruderalis]	NA	0.820925	0.562303	1.45993	0.545903	0.469528	1	up	no
810764	PF3D7_1121000	XM_001347852.2	GO:0070258(inner membrane pellicle complex)	NA	NA	NA	hypothetical protein CDL15_Pgr027819 [Punica granatum]	NA	9.96035	6.89163	1.44528	0.53135	0.46973	1	up	no
812766	PF3D7_0217900	XM_001349648.1	NA	NA	NA	NA		NA	107.08	74.5105	1.43711	0.523172	0.470478	1	up	no
2655413	PF3D7_0824700	XM_024473174.1	NA	NA	NA	NA		NA	5.94184	4.12579	1.44017	0.526241	0.470693	1	up	no
9222018	PF3D7_1369700	XM_002809069.1	GO:0000398(mRNA splicing, via spliceosome)	03040(Spliceosome)	K11092	NA	U2 small nuclear ribonucleoprotein A'-like isoform X2 [Physcomitrella patens]	NA	5.75755	7.78991	0.739104	-0.436151	0.470721	1	down	no
814383	PF3D7_0306500	XM_001351105.1	NA	NA	NA	NA		NA	44.5485	30.9888	1.43756	0.523627	0.47112	1	up	no
811287	PF3D7_1224400	XM_001350605.1	GO:0000462(maturation of SSU-rRNA from tricistronic rRNA transcript (SSU-rRNA, 5.8S rRNA, LSU-rRNA));GO:0032040(small-subunit processome);GO:0034388(Pwp2p-containing subcomplex of 90S preribosome)	NA	NA	NA		NA	3.23417	4.34553	0.744252	-0.426138	0.471157	1	down	no
811527	PF3D7_1249500	XM_001350843.1	GO:0005507(copper ion binding)	NA	NA	NA	protein CutA, chloroplastic [Rosa chinensis]	NA	50.8182	35.3352	1.43818	0.524242	0.471173	1	up	no
811409	PF3D7_1236900	XM_001350727.2	NA	NA	NA	NA		NA	19.3834	13.4679	1.43923	0.525298	0.471307	1	up	no
811933	PF3D7_1437100	XM_001348489.2	GO:0020011(apicoplast)	NA	NA	NA		NA	4.07683	2.76774	1.47298	0.558738	0.471432	1	up	no
812600	PF3D7_0200400	XM_001349482.1	GO:0020013(modulation by symbiont of host erythrocyte aggregation);GO:0020036(Maurer's cleft)	NA	NA	NA		NA	2.27712	3.09945	0.734685	-0.444802	0.471685	1	down	no
814210	PF3D7_1346500	XM_001350143.1	NA	NA	NA	NA		NA	14.9747	20.0692	0.746152	-0.422458	0.471763	1	down	no
3885907	PF3D7_0608400	XM_960981.2	NA	NA	NA	NA		NA	31.6586	21.9806	1.44029	0.526363	0.472114	1	up	no
810171	PF3D7_1001000	XM_001347262.1	GO:0020011(apicoplast);GO:0020036(Maurer's cleft)	NA	NA	NA		NA	126.321	169.021	0.747367	-0.42011	0.472854	1	down	no
813328	PF3D7_0904900	XM_024473187.1	GO:0005507(copper ion binding);GO:0005886(plasma membrane);GO:0006825(copper ion transport);GO:0020002(host cell plasma membrane);GO:0031410(cytoplasmic vesicle)	04016(MAPK signaling pathway - plant)	K17686	EC:3.6.3.54	PREDICTED: probable copper-transporting ATPase HMA5 [Nicotiana sylvestris]	NA	50.012	34.876	1.43399	0.520038	0.473265	1	up	no
2655081	PF3D7_0724800	XM_024473143.1	GO:0003779(actin binding);GO:0007010(cytoskeleton organization)	NA	NA	NA	putative galactose oxidase, beta-propeller [Helianthus annuus]	NA	44.9348	31.319	1.43475	0.520795	0.473385	1	up	no
813200	PF3D7_0106400	XM_001350959.1	GO:0000462(maturation of SSU-rRNA from tricistronic rRNA transcript (SSU-rRNA, 5.8S rRNA, LSU-rRNA));GO:0005634(nucleus)	NA	NA	NA	PREDICTED: pre-rRNA-processing protein TSR2 [Elaeis guineensis]	NA	75.9763	101.668	0.747297	-0.420246	0.473498	1	down	no
810693	PF3D7_1113800	XM_001347781.1	NA	NA	NA	NA		NA	5.59533	3.88905	1.43874	0.524806	0.473592	1	up	no
3885833	PF3D7_0607600	XM_960973.2	GO:0005814(centriole);GO:0007052(mitotic spindle organization)	NA	NA	NA		NA	18.7668	13.0807	1.43469	0.520738	0.473927	1	up	no
814367	PF3D7_0304900	XM_001351089.1	NA	NA	NA	NA		NA	33.0955	44.2888	0.747265	-0.420308	0.474049	1	down	no
3885793	PF3D7_0617300	XM_961066.1	NA	NA	NA	NA		NA	40.4861	28.196	1.43588	0.521937	0.474346	1	up	no
811997	PF3D7_1443700	XM_001348553.1	GO:0004140(dephospho-CoA kinase activity);GO:0015937(coenzyme A biosynthetic process);GO:0020011(apicoplast)	00770(Pantothenate and CoA biosynthesis)	K00859	EC:2.7.1.24	dephospho-CoA kinase [Vigna unguiculata]	NA	34.5273	24.0813	1.43378	0.519823	0.475303	1	up	no
811887	PF3D7_1432400	XM_001348443.2	NA	NA	NA	NA		NA	1.16018	0.803652	1.44364	0.529711	0.475364	1	up	no
3885960	PF3D7_0602700	XM_960924.1	NA	NA	NA	NA		NA	0.903563	1.23175	0.733562	-0.447009	0.476152	1	down	no
811057	PF3D7_1200900	XM_001350382.1	NA	NA	NA	NA		NA	7.24203	9.70301	0.74637	-0.422038	0.477051	1	down	no
812476	PF3D7_0420700	XM_001351477.1	GO:0020002(host cell plasma membrane);GO:0020013(modulation by symbiont of host erythrocyte aggregation);GO:0020030(infected host cell surface knob);GO:0020033(antigenic variation);GO:0020035(cytoadherence to microvasculature, mediated by symbiont protein);GO:0050839(cell adhesion molecule binding)	NA	NA	NA		NA	0.802363	1.07736	0.744752	-0.425168	0.477675	1	down	no
813413	PF3D7_0913600	XM_001351972.1	NA	NA	NA	NA		NA	14.9272	10.441	1.42967	0.515682	0.478038	1	up	no
812493	PF3D7_0419300	XM_001351465.1	GO:0000150(recombinase activity);GO:0000400(four-way junction DNA binding);GO:0000707(meiotic DNA recombinase assembly);GO:0003690(double-stranded DNA binding);GO:0003697(single-stranded DNA binding);GO:0004520(endodeoxyribonuclease activity);GO:0005657(replication fork);GO:0006312(mitotic recombination);GO:0007131(reciprocal meiotic recombination);GO:0008094(DNA-dependent ATPase activity);GO:001…	NA	NA	NA		NA	18.8648	13.1751	1.43186	0.517886	0.478871	1	up	no
811567	PF3D7_1253700	XM_001350883.1	GO:0020002(host cell plasma membrane);GO:0020033(antigenic variation)	NA	NA	NA		NA	1.0492	1.42141	0.738143	-0.438028	0.479347	1	down	no
810837	PF3D7_1127900	XM_001347925.1	NA	NA	NA	NA		NA	17.1468	22.8555	0.750227	-0.4146	0.479634	1	down	no
812094	PF3D7_1453900	XM_001348650.1	NA	NA	NA	NA		NA	24.4873	32.5917	0.751336	-0.41247	0.480275	1	down	no
813559	PF3D7_0928400	XM_001352118.1	NA	NA	NA	NA		NA	46.6354	62.1102	0.750849	-0.413406	0.480391	1	down	no
814054	PF3D7_1302000	XM_001349828.1	NA	NA	NA	NA		NA	103.422	137.593	0.751654	-0.41186	0.480554	1	down	no
2655325	PF3D7_0803400	XM_001349444.1	GO:0000724(double-strand break repair via homologous recombination);GO:0003684(damaged DNA binding);GO:0006310(DNA recombination)	03440(Homologous recombination)	K10875	EC:3.6.4.-	SNF2 super family [Micromonas pusilla CCMP1545]	NA	91.3069	64.018	1.42627	0.512247	0.480614	1	up	no
811334	PF3D7_1229100	XM_001350652.1	GO:0005524(ATP binding);GO:0005887(integral component of plasma membrane);GO:0006810(transport);GO:0042493(response to drug);GO:0043190(ATP-binding cassette (ABC) transporter complex);GO:0043492(ATPase activity, coupled to movement of substances)	02010(ABC transporters)	K05674	NA	ABC transporter C family member 13 isoform X1 [Abrus precatorius]	NA	42.1858	56.0724	0.752344	-0.410536	0.481615	1	down	no
811796	PF3D7_1422400	XM_001348352.1	NA	NA	NA	NA		NA	15.8719	21.0994	0.752245	-0.410725	0.48179	1	down	no
811363	PF3D7_1232300	XM_001350681.1	GO:0009055(electron transfer activity);GO:0016020(membrane);GO:0020020(food vacuole);GO:0055114(oxidation-reduction process)	NA	NA	NA	PREDICTED: cytochrome B5-like [Tarenaya hassleriana]	NA	9.07544	6.32847	1.43407	0.520111	0.482025	1	up	no
813547	PF3D7_0927200	XM_002808916.1	NA	NA	NA	NA		NA	0.910444	0.634523	1.43485	0.520898	0.482051	1	up	no
811169	PF3D7_1211700	XM_001350489.1	GO:0004003(ATP-dependent DNA helicase activity);GO:0005524(ATP binding);GO:0005656(nuclear pre-replicative complex);GO:0006270(DNA replication initiation);GO:0006271(DNA strand elongation involved in DNA replication);GO:0008094(DNA-dependent ATPase activity)	03030(DNA replication)	K02209	EC:3.6.4.12	MCM-domain-containing protein [Coccomyxa subellipsoidea C-169]	NA	252.352	177.349	1.42292	0.50885	0.483777	1	up	no
812839	PF3D7_0509700	XM_001351619.1	GO:0020011(apicoplast)	NA	NA	NA		NA	6.1759	4.3258	1.42769	0.513683	0.484087	1	up	no
2654981	PF3D7_0703800	XM_001348935.1	GO:0003674(molecular_function);GO:0005575(cellular_component)	NA	NA	NA		NA	0.940379	1.26054	0.746012	-0.42273	0.484521	1	down	no
812497	PF3D7_0419000	XM_001351462.1	NA	NA	NA	NA		NA	5.6917	3.98726	1.42747	0.513463	0.485174	1	up	no
3885692	PF3D7_0625800	XM_961148.1	NA	NA	NA	NA		NA	1.74602	2.32874	0.749771	-0.415477	0.485245	1	down	no
814372	PF3D7_0305400	XM_001351094.1	NA	NA	NA	NA		NA	27.576	19.334	1.42629	0.51227	0.485349	1	up	no
3885809	PF3D7_0614900	XM_961042.1	NA	NA	NA	NA		NA	5.52894	3.88379	1.4236	0.50954	0.485526	1	up	no
810437	PF3D7_1028600	XM_001347528.1	NA	NA	NA	NA		NA	88.8416	62.4955	1.42157	0.507483	0.486221	1	up	no
811385	PF3D7_1234500	XM_001350703.1	NA	NA	NA	NA		NA	4.7801	6.35641	0.752012	-0.411172	0.486267	1	down	no
811065	PF3D7_1200100	XM_001350374.1	GO:0020002(host cell plasma membrane);GO:0020013(modulation by symbiont of host erythrocyte aggregation);GO:0020030(infected host cell surface knob);GO:0020033(antigenic variation);GO:0020035(cytoadherence to microvasculature, mediated by symbiont protein);GO:0046789(host cell surface receptor binding);GO:0050839(cell adhesion molecule binding)	NA	NA	NA		NA	59.536	78.8488	0.755066	-0.405326	0.486512	1	down	no
2654996	PF3D7_0731300	XM_001349170.1	GO:0020036(Maurer's cleft)	NA	NA	NA		NA	98.5746	130.542	0.755118	-0.405226	0.486952	1	down	no
811948	PF3D7_1438700	XM_001348504.1	GO:0003896(DNA primase activity);GO:0005658(alpha DNA polymerase:primase complex);GO:0006269(DNA replication, synthesis of RNA primer)	00230(Purine metabolism);00240(Pyrimidine metabolism);03030(DNA replication)	K02684	EC:2.7.7.-	DNA primase small subunit isoform X1 [Prunus avium]	NA	133.98	94.3975	1.41931	0.505192	0.487444	1	up	no
811971	PF3D7_1441000	XM_001348527.1	NA	NA	NA	NA		NA	7.00679	9.29142	0.754114	-0.407145	0.487888	1	down	no
810951	PF3D7_1139500	XM_001348039.2	GO:0001556(oocyte maturation);GO:0001673(male germ cell nucleus);GO:0005524(ATP binding);GO:0006302(double-strand break repair);GO:0007130(synaptonemal complex assembly);GO:0007131(reciprocal meiotic recombination);GO:0007141(male meiosis I);GO:0007144(female meiosis I);GO:0007283(spermatogenesis);GO:0007286(spermatid development);GO:0042802(identical protein binding);GO:0048477(oogenesis)	00010(Glycolysis / Gluconeogenesis);00030(Pentose phosphate pathway);00500(Starch and sucrose metabolism);00520(Amino sugar and nucleotide sugar metabolism)	K01810	EC:5.3.1.9	Pachytene checkpoint protein 2 like [Apostasia shenzhenica]	NA	2.27451	1.59002	1.43049	0.516514	0.488238	1	up	no
812058	PF3D7_1450000	XM_001348614.2	GO:0004672(protein kinase activity);GO:0006468(protein phosphorylation)	04136(Autophagy - other eukaryotes)	K08269	EC:2.7.11.1	Serine/threonine-protein kinase involved in autophagy [Handroanthus impetiginosus]	NA	5.99934	7.97867	0.751923	-0.411342	0.488576	1	down	no
810533	PF3D7_1038600	XM_001347624.2	NA	NA	NA	NA		NA	1.55498	2.07053	0.751005	-0.413106	0.488648	1	down	no
814058	PF3D7_1314200	XM_001349842.1	GO:0005730(nucleolus);GO:0007004(telomere maintenance via telomerase);GO:0032203(telomere formation via telomerase)	NA	NA	NA		NA	5.3372	3.76178	1.4188	0.504667	0.488837	1	up	no
810395	PF3D7_1024500	XM_001347486.1	NA	NA	NA	NA		NA	24.588	17.3214	1.41952	0.505404	0.4897	1	up	no
813766	PF3D7_1304000	XM_002808949.1	GO:0000793(condensed chromosome);GO:0000799(nuclear condensin complex);GO:0003682(chromatin binding);GO:0005634(nucleus);GO:0005737(cytoplasm);GO:0007076(mitotic chromosome condensation);GO:0044547(DNA topoisomerase binding);GO:0051301(cell division);GO:0072587(DNA topoisomerase (ATP-hydrolyzing) activator activity)	NA	NA	NA	condensin complex subunit 2-like [Cynara cardunculus var. scolymus]	NA	40.5162	28.6027	1.41652	0.502347	0.490324	1	up	no
9221868	PF3D7_0622600	XM_024473117.1	NA	NA	NA	NA		NA	55.6039	39.1771	1.41929	0.505173	0.490509	1	up	no
813160	PF3D7_0102300	XM_001350919.1	NA	NA	NA	NA		NA	526.937	372.219	1.41566	0.501479	0.490928	1	up	no
810917	PF3D7_1135900	XM_001348005.2	GO:0003674(molecular_function);GO:0005737(cytoplasm);GO:0005783(endoplasmic reticulum);GO:0005789(endoplasmic reticulum membrane);GO:0006629(lipid metabolic process);GO:0006631(fatty acid metabolic process);GO:0006633(fatty acid biosynthetic process);GO:0006694(steroid biosynthetic process);GO:0008150(biological_process);GO:0016020(membrane);GO:0016021(integral component of membrane);GO:0016491(o…	00062(Fatty acid elongation);01040(Biosynthesis of unsaturated fatty acids)	K10258	EC:1.3.1.93	PREDICTED: very-long-chain enoyl-CoA reductase-like [Populus euphratica]	NA	102.56	72.4287	1.41601	0.501831	0.490997	1	up	no
811431	PF3D7_1239100	XM_001350749.1	GO:0003735(structural constituent of ribosome);GO:0005739(mitochondrion);GO:0005840(ribosome);GO:0006412(translation)	NA	NA	NA		NA	82.0504	57.9343	1.41627	0.502092	0.491071	1	up	no
814537	PF3D7_0322300	XM_001351257.1	GO:0004144(diacylglycerol O-acyltransferase activity);GO:0005783(endoplasmic reticulum);GO:0019432(triglyceride biosynthetic process)	00561(Glycerolipid metabolism)	K11155	EC:2.3.1.20;EC:2.3.1.75	RecName: Full=Diacylglycerol O-acyltransferase 1; Short=CaDGAT1	NA	18.119	12.788	1.41688	0.502715	0.491147	1	up	no
811730	PF3D7_1415100	XM_001348286.1	NA	NA	NA	NA		NA	5.87414	4.13972	1.41897	0.504845	0.491247	1	up	no
3885714	PF3D7_0605200	XM_960949.1	GO:0003998(acylphosphatase activity)	NA	NA	NA		NA	90.01	63.5971	1.41532	0.501124	0.49179	1	up	no
810517	PF3D7_1036800	XM_001347608.2	GO:0005789(endoplasmic reticulum membrane);GO:0005887(integral component of plasma membrane);GO:0008521(acetyl-CoA transmembrane transporter activity);GO:0015295(solute:proton symporter activity)	00604(Glycosphingolipid biosynthesis - ganglio series)	K03372	EC:2.3.1.-	MFS transporter, PAT family, solute carrier family 33 (acetyl-CoA transportor), member 1,ACATN, SLC33A1 [Klebsormidium nitens]	NA	17.5525	12.3954	1.41605	0.501872	0.491886	1	up	no
810346	PF3D7_1019500.1	XM_024473285.1;XM_024473286.1	GO:0005654(nucleoplasm);GO:0016021(integral component of membrane);GO:0016021(integral component of membrane)	NA	NA	NA		NA	31.5466	22.2967	1.41486	0.500656	0.492156	1	up	no
812487	PF3D7_0403500	XM_001351310.1	GO:0000502(proteasome complex);GO:0016579(protein deubiquitination)	NA	NA	NA	Ubiquitin-specific protease [Handroanthus impetiginosus]	NA	1.4919	2.00554	0.74389	-0.426839	0.492239	1	down	no
2654953	PF3D7_0719200	XM_002808739.1	GO:0004674(protein serine/threonine kinase activity);GO:0005524(ATP binding);GO:0006468(protein phosphorylation);GO:0007165(signal transduction)	NA	NA	NA	hypothetical protein CEUSTIGMA_g8618.t1 [Chlamydomonas eustigma]	NA	1.93247	1.31996	1.46404	0.549956	0.492243	1	up	no
813802	PF3D7_1348200	XM_001350159.1	GO:0000386(second spliceosomal transesterification activity);GO:0005681(spliceosomal complex)	03040(Spliceosome)	K12819	NA	Pre-mRNA splicing Prp18-interacting factor [Corchorus capsularis]	NA	7.94513	10.5581	0.752517	-0.410205	0.492376	1	down	no
812129	PF3D7_1457400	XM_001348685.2	NA	NA	NA	NA		NA	1.96247	1.38468	1.41727	0.503114	0.492384	1	up	no
2655137	PF3D7_0722700	XM_001349092.1	NA	NA	NA	NA		NA	70.3317	49.6187	1.41744	0.503292	0.492612	1	up	no
813418	PF3D7_0914100	XM_002808886.1	NA	NA	NA	NA		NA	13.8439	9.79211	1.41378	0.499562	0.493606	1	up	no
810808	PF3D7_1125000	XM_001347896.2	GO:0020011(apicoplast)	NA	NA	NA		NA	62.5191	44.2257	1.41364	0.499411	0.493728	1	up	no
813703	PF3D7_1328000	XM_001349982.1	NA	NA	NA	NA		NA	6.70162	4.74141	1.41342	0.499195	0.494082	1	up	no
811788	PF3D7_1421300	XM_001348344.2	NA	NA	NA	NA		NA	1.00109	0.704257	1.42148	0.507396	0.494637	1	up	no
813937	PF3D7_1310100	XM_001349793.2	NA	NA	NA	NA		NA	0.520187	0.356539	1.45899	0.54497	0.494797	1	up	no
812318	PF3D7_1476600	XM_001348874.2	GO:0020011(apicoplast)	NA	NA	NA		NA	13.6397	17.9637	0.759293	-0.397272	0.495328	1	down	no
814351	PF3D7_0303400	XM_001351073.1	GO:0000139(Golgi membrane);GO:0016409(palmitoyltransferase activity);GO:0018345(protein palmitoylation);GO:0070258(inner membrane pellicle complex)	NA	NA	NA		NA	1.18109	0.818056	1.44378	0.52985	0.495428	1	up	no
813067	PF3D7_0525300	XM_001351773.1	NA	NA	NA	NA		NA	1.12798	0.776204	1.4532	0.539234	0.495724	1	up	no
812616	PF3D7_0202000	XM_001349498.3	GO:0005515(protein binding);GO:0005737(cytoplasm);GO:0020030(infected host cell surface knob);GO:0020036(Maurer's cleft)	NA	NA	NA		NA	4435.49	5834.39	0.760233	-0.395487	0.495834	1	down	no
2655138	PF3D7_0722800	XM_001349093.1	NA	NA	NA	NA		NA	0.827533	0.571509	1.44798	0.534041	0.495854	1	up	no
811729	PF3D7_1415000	XM_001348285.1	GO:0004844(uracil DNA N-glycosylase activity);GO:0006284(base-excision repair)	03410(Base excision repair)	K03648	EC:3.2.2.27	uracil-DNA glycosylase, mitochondrial-like [Durio zibethinus]	NA	35.156	24.8983	1.41198	0.497723	0.495861	1	up	no
812266	PF3D7_1471700	XM_001348822.1	NA	NA	NA	NA		NA	0.859852	0.598313	1.43713	0.523188	0.496831	1	up	no
812452	PF3D7_0422900	XM_001351496.1	NA	NA	NA	NA		NA	3.71573	4.94479	0.751443	-0.412265	0.497062	1	down	no
811179	PF3D7_1212800	XM_001350499.1	GO:0000104(succinate dehydrogenase activity);GO:0005739(mitochondrion);GO:0006099(tricarboxylic acid cycle);GO:0009055(electron transfer activity);GO:0055114(oxidation-reduction process)	00020(Citrate cycle (TCA cycle));00190(Oxidative phosphorylation)	K00235	EC:1.3.5.1	hypothetical protein AXG93_2278s1690 [Marchantia polymorpha subsp. ruderalis]	NA	36.7157	26.0252	1.41077	0.496486	0.497178	1	up	no
811456	PF3D7_1242000	XM_001350772.1	GO:0003756(protein disulfide isomerase activity);GO:0005615(extracellular space);GO:0006457(protein folding);GO:0016971(flavin-linked sulfhydryl oxidase activity);GO:0030173(integral component of Golgi membrane)	NA	NA	NA		NA	2.11404	1.47882	1.42955	0.515561	0.49736	1	up	no
812429	PF3D7_0424600	XM_001351513.1	GO:0044538(host cell periphery)	NA	NA	NA		NA	335.995	441.493	0.761042	-0.393952	0.497441	1	down	no
810710	PF3D7_1115500	XM_001347798.1	NA	NA	NA	NA		NA	206.109	146.287	1.40893	0.494605	0.497575	1	up	no
812047	PF3D7_1448700	XM_001348603.1	NA	NA	NA	NA		NA	8.4232	11.0917	0.759414	-0.397042	0.498579	1	down	no
3885863	PF3D7_0623300	XM_961122.2	NA	NA	NA	NA		NA	108.909	77.3475	1.40805	0.493699	0.4989	1	up	no
810606	PF3D7_1104300	XM_001347694.2	NA	NA	NA	NA		NA	34.7294	24.6798	1.4072	0.492827	0.499361	1	up	no
811579	PF3D7_1254800	XM_001350895.1	GO:0020002(host cell plasma membrane);GO:0020033(antigenic variation)	NA	NA	NA		NA	1.234	1.64632	0.749551	-0.415902	0.499418	1	down	no
810844	PF3D7_1128600	XM_001347932.1	GO:0000288(nuclear-transcribed mRNA catabolic process, deadenylation-dependent decay);GO:0000932(P-body);GO:0017148(negative regulation of translation);GO:0030015(CCR4-NOT core complex)	03018(RNA degradation)	K12605	NA	putative NOT transcription complex subunit VIP2 isoform X2 [Chlorella sorokiniana]	NA	1.37881	1.83411	0.751762	-0.411652	0.499453	1	down	no
812673	PF3D7_0208100.1	XM_001349555.2	GO:0005509(calcium ion binding);GO:0005544(calcium-dependent phospholipid binding);GO:0005886(plasma membrane)	NA	NA	NA		NA	58.4568	41.5549	1.40674	0.492351	0.499654	1	up	no
814486	PF3D7_0317200	XM_001351206.1	GO:0004674(protein serine/threonine kinase activity);GO:0006468(protein phosphorylation)	NA	NA	NA	hypothetical protein CEUSTIGMA_g8035.t1 [Chlamydomonas eustigma]	NA	96.2252	68.5068	1.40461	0.490167	0.501712	1	up	no
812228	PF3D7_1467800	XM_001348784.2	NA	NA	NA	NA		NA	166.174	118.286	1.40485	0.490414	0.50241	1	up	no
9221939	PF3D7_0425800	XM_002808849.1	GO:0020002(host cell plasma membrane);GO:0020013(modulation by symbiont of host erythrocyte aggregation);GO:0020030(infected host cell surface knob);GO:0020033(antigenic variation);GO:0020035(cytoadherence to microvasculature, mediated by symbiont protein);GO:0050839(cell adhesion molecule binding)	NA	NA	NA		NA	0.291352	0.205166	1.42008	0.505972	0.502542	1	up	no
2655392	PF3D7_0818600	XM_024473167.1	GO:0005783(endoplasmic reticulum);GO:0008150(biological_process);GO:0016021(integral component of membrane);GO:0016788(hydrolase activity, acting on ester bonds)	NA	NA	NA	protein bem46-like isoform X2 [Hevea brasiliensis]	NA	9.2645	6.56953	1.41022	0.495922	0.502558	1	up	no
812615	PF3D7_0201900	XM_001349497.1	GO:0005515(protein binding);GO:0005737(cytoplasm);GO:0020003(symbiont-containing vacuole);GO:0020036(Maurer's cleft)	NA	NA	NA		NA	157.546	206.183	0.76411	-0.388147	0.50297	1	down	no
812361	PF3D7_0408000	XM_001351358.1	NA	NA	NA	NA		NA	3.20344	2.21417	1.44679	0.532858	0.503063	1	up	no
3885690	PF3D7_0625600	XM_961146.1	GO:0004652(polynucleotide adenylyltransferase activity);GO:0006378(mRNA polyadenylation)	03015(mRNA surveillance pathway)	K14376	EC:2.7.7.19	hypothetical protein AMTR_s00044p00207970 [Amborella trichopoda]	NA	1.14603	0.800907	1.43092	0.516942	0.503177	1	up	no
812762	PF3D7_0217500	XM_001349644.1	GO:0004674(protein serine/threonine kinase activity);GO:0005886(plasma membrane);GO:0006468(protein phosphorylation);GO:0009931(calcium-dependent protein serine/threonine kinase activity);GO:0042493(response to drug)	NA	NA	NA	predicted protein [Chlamydomonas reinhardtii]	NA	2.37575	1.67677	1.41687	0.502702	0.503267	1	up	no
811806	PF3D7_1423300	XM_001348362.1	GO:0004722(protein serine/threonine phosphatase activity);GO:0005634(nucleus);GO:0005737(cytoplasm);GO:0006470(protein dephosphorylation)	NA	NA	NA	unknown [Picea sitchensis]	NA	0.590482	0.407974	1.44735	0.533416	0.503718	1	up	no
2654995	PF3D7_0731200	XM_001349169.1	NA	NA	NA	NA		NA	3.57286	2.50772	1.42474	0.510701	0.503922	1	up	no
813105	PF3D7_0529200	XM_001351810.1	GO:0005351(carbohydrate:proton symporter activity);GO:0008643(carbohydrate transport);GO:0016021(integral component of membrane)	NA	NA	NA		NA	5.15899	3.66304	1.40839	0.494047	0.504139	1	up	no
811247	PF3D7_1220300	XM_001350565.1	GO:0003777(microtubule motor activity);GO:0005871(kinesin complex);GO:0007018(microtubule-based movement);GO:0016887(ATPase activity)	NA	NA	NA	hypothetical protein M569_03953 [Genlisea aurea]	NA	2.42438	1.7253	1.4052	0.490771	0.504142	1	up	no
813186	PF3D7_0104800	XM_001350945.1	NA	NA	NA	NA		NA	3.96372	2.81926	1.40595	0.491541	0.504176	1	up	no
2655003	PF3D7_0701600	XM_001348915.1	GO:0016021(integral component of membrane);GO:0020036(Maurer's cleft);GO:0042000(translocation of peptides or proteins into host)	NA	NA	NA		NA	7.24305	9.51658	0.761098	-0.393846	0.504482	1	down	no
2655436	PF3D7_0815400	XM_001349334.1	NA	NA	NA	NA		NA	58.2482	41.5003	1.40356	0.489092	0.50461	1	up	no
811285	PF3D7_1224200	XM_001350603.2	NA	NA	NA	NA		NA	0.444112	0.592191	0.749947	-0.415139	0.504798	1	down	no
2655338	PF3D7_0820600	XM_001349283.1	NA	NA	NA	NA	uncharacterized protein LOC112292559 [Physcomitrella patens]	NA	1.10944	0.765674	1.44897	0.535026	0.504798	1	up	no
8444972	PF3D7_1436400	XM_002585415.1	NA	NA	NA	NA		NA	1.53853	2.01884	0.762088	-0.391971	0.504831	1	down	no
812373	PF3D7_0406800	XM_001351346.1	NA	NA	NA	NA		NA	63.7647	45.4743	1.40221	0.487707	0.504998	1	up	no
813412	PF3D7_0913500	XM_001351971.1	GO:0020011(apicoplast)	NA	NA	NA		NA	11.399	8.1154	1.40462	0.490175	0.505435	1	up	no
811691	PF3D7_1411200	XM_001348247.2	GO:0004252(serine-type endopeptidase activity);GO:0016485(protein processing)	NA	NA	NA		NA	12.7588	16.6808	0.764882	-0.386691	0.505559	1	down	no
2655071	PF3D7_0709100	XM_001348969.1	NA	NA	NA	NA		NA	100.787	71.9776	1.40025	0.485686	0.50609	1	up	no
810985	PF3D7_1142800	XM_001348073.1	NA	NA	NA	NA		NA	9.97513	7.09693	1.40556	0.491141	0.506476	1	up	no
810847	PF3D7_1128900	XM_024473322.1	NA	NA	NA	NA		NA	3.16569	2.24348	1.41106	0.496778	0.506577	1	up	no
810197	PF3D7_1003600	XM_001347288.1	GO:0007010(cytoskeleton organization);GO:0020038(subpellicular network);GO:0070258(inner membrane pellicle complex)	NA	NA	NA		NA	23.5049	30.7177	0.76519	-0.386111	0.506627	1	down	no
810382	PF3D7_1023200	XM_001347473.1	GO:0004590(orotidine-5'-phosphate decarboxylase activity);GO:0005515(protein binding);GO:0006207('de novo' pyrimidine nucleobase biosynthetic process)	NA	NA	NA		NA	13.8738	18.1455	0.764585	-0.387252	0.506767	1	down	no
810932	PF3D7_1137500	XM_001348020.1	GO:0003735(structural constituent of ribosome);GO:0006412(translation);GO:0015935(small ribosomal subunit);GO:0020011(apicoplast)	03010(Ribosome)	K02954	NA	ribosomal protein S14 (chloroplast) [Golenkinia longispicula]	NA	49.297	35.18	1.40128	0.486741	0.506894	1	up	no
813042	PF3D7_0522700	XM_001351748.3	GO:0020011(apicoplast)	NA	NA	NA	iron-sulfur cluster assembly protein [Volvox carteri f. nagariensis]	NA	28.5198	20.3449	1.40182	0.487301	0.507037	1	up	no
814462	PF3D7_0314900	XM_001351182.1	NA	NA	NA	NA		NA	7.81193	5.5653	1.40369	0.48922	0.507223	1	up	no
814276	PF3D7_1358600	XM_001350261.1	NA	NA	NA	NA		NA	0.472028	0.330085	1.43002	0.516035	0.507513	1	up	no
812750	PF3D7_0216400	XM_001349632.1	GO:0006886(intracellular protein transport)	04144(Endocytosis)	K12479	NA	vacuolar protein sorting-associated protein 45 homolog isoform X1 [Cajanus cajan]	NA	4.20643	2.99587	1.40408	0.489623	0.507565	1	up	no
810433	PF3D7_1028200	XM_001347524.1	GO:0005739(mitochondrion);GO:0006952(defense response);GO:0008270(zinc ion binding);GO:0010200(response to chitin);GO:0016021(integral component of membrane);GO:0046872(metal ion binding)	NA	NA	NA	E3 ubiquitin-protein ligase ATL59-like [Durio zibethinus]	NA	10.7259	7.63605	1.40464	0.490202	0.507639	1	up	no
8445012	PF3D7_1452900	XM_002585423.1	NA	NA	NA	NA		NA	12.4605	8.85879	1.40657	0.492177	0.507719	1	up	no
812077	PF3D7_1452000	XM_001348633.1	GO:0005515(protein binding);GO:1990225(rhoptry neck)	NA	NA	NA		NA	0.377279	0.26489	1.42429	0.510238	0.508299	1	up	no
813751	PF3D7_1338900	XM_001350080.1	GO:0004672(protein kinase activity);GO:0006468(protein phosphorylation);GO:0020011(apicoplast)	NA	NA	NA	hypothetical protein PRUPE_8G235000 [Prunus persica]	NA	18.0203	12.88	1.3991	0.484497	0.508486	1	up	no
810889	PF3D7_1133200	XM_001347977.1	NA	NA	NA	NA		NA	110.116	78.7789	1.39778	0.483142	0.508537	1	up	no
811322	PF3D7_1227900	XM_001350640.1	GO:0009451(RNA modification)	NA	NA	NA	Pseudouridine synthase, RsuA/RluB/C/D/E/F [Ostreococcus tauri]	NA	3.15853	4.15064	0.760974	-0.39408	0.50857	1	down	no
813948	PF3D7_1301500	XM_001349822.1	GO:0020011(apicoplast)	NA	NA	NA		NA	19.3035	25.1897	0.766327	-0.383968	0.508701	1	down	no
814008	PF3D7_1305700	XM_001349748.1	NA	NA	NA	NA		NA	14.2074	18.5761	0.764819	-0.386809	0.509087	1	down	no
810713	PF3D7_1115800	XM_001347801.1	NA	NA	NA	NA		NA	26.4259	34.4718	0.766593	-0.383467	0.509326	1	down	no
2655264	PF3D7_0816000	XM_001349328.1	GO:0003674(molecular_function);GO:0005634(nucleus);GO:0008150(biological_process)	NA	NA	NA	glutamate-rich WD repeat-containing protein 1 [Selaginella moellendorffii]	NA	41.7455	54.3902	0.767519	-0.381726	0.509924	1	down	no
814479	PF3D7_0316500	XM_001351199.1	NA	NA	NA	NA		NA	25.6894	18.3826	1.39749	0.482833	0.510487	1	up	no
811002	PF3D7_1144700	XM_001348090.2	GO:0020011(apicoplast)	NA	NA	NA		NA	88.5787	63.4528	1.39598	0.481276	0.51092	1	up	no
811856	PF3D7_1429500	XM_001348412.1	GO:0017183(peptidyl-diphthamide biosynthetic process from peptidyl-histidine)	NA	NA	NA	hypothetical protein DM860_000625 [Cuscuta australis]	NA	7.17518	9.35185	0.767247	-0.382237	0.511016	1	down	no
812840	PF3D7_0509500	XM_001351617.1	NA	NA	NA	NA		NA	4.11575	2.92409	1.40753	0.493168	0.511491	1	up	no
810905	PF3D7_1134700	XM_001347993.1	GO:0003677(DNA binding);GO:0003899(DNA-directed 5'-3' RNA polymerase activity);GO:0005736(DNA-directed RNA polymerase I complex);GO:0006360(transcription by RNA polymerase I)	00230(Purine metabolism);00240(Pyrimidine metabolism);03020(RNA polymerase)	K03002	EC:2.7.7.6	DNA-directed RNA polymerase I subunit 2 [Vigna radiata var. radiata]	NA	46.7868	60.8497	0.768891	-0.379149	0.511853	1	down	no
814240	PF3D7_1353100	XM_001350207.1	NA	NA	NA	NA		NA	94.5131	122.943	0.768755	-0.379403	0.512028	1	down	no
814481	PF3D7_0316700	XM_001351201.1	GO:0001917(photoreceptor inner segment);GO:0005515(protein binding);GO:0005783(endoplasmic reticulum);GO:0005789(endoplasmic reticulum membrane);GO:0005886(plasma membrane);GO:0016020(membrane);GO:0016021(integral component of membrane);GO:0032386(regulation of intracellular transport);GO:0044317(rod spherule);GO:0045177(apical part of cell);GO:0050908(detection of light stimulus involved in visu…	NA	NA	NA	predicted protein [Hordeum vulgare subsp. vulgare]	NA	67.4017	48.3211	1.39487	0.480133	0.512297	1	up	no
811850	PF3D7_1428900	XM_001348406.2	GO:0020011(apicoplast)	NA	NA	NA		NA	26.6684	19.1323	1.39389	0.479119	0.512753	1	up	no
810787	PF3D7_1122900	XM_001347875.1	GO:0003774(motor activity);GO:0007018(microtubule-based movement);GO:0030286(dynein complex)	NA	NA	NA	hypothetical protein CEUSTIGMA_g7645.t1 [Chlamydomonas eustigma]	NA	1.11999	0.801818	1.39681	0.48214	0.51284	1	up	no
2655393	PF3D7_0818400	XM_002808811.1	GO:0000462(maturation of SSU-rRNA from tricistronic rRNA transcript (SSU-rRNA, 5.8S rRNA, LSU-rRNA));GO:0005730(nucleolus);GO:0032040(small-subunit processome)	03008(Ribosome biogenesis in eukaryotes)	K14566	NA	rRNA-processing FCF1-like protein [Chlorella sorokiniana]	NA	74.3279	96.6227	0.769259	-0.378458	0.513245	1	down	no
813139	PF3D7_0100100	XM_001350900.1	GO:0020002(host cell plasma membrane);GO:0020013(modulation by symbiont of host erythrocyte aggregation);GO:0020030(infected host cell surface knob);GO:0020033(antigenic variation);GO:0020035(cytoadherence to microvasculature, mediated by symbiont protein);GO:0046789(host cell surface receptor binding);GO:0050839(cell adhesion molecule binding)	NA	NA	NA		NA	7.92117	10.2933	0.769543	-0.377927	0.513528	1	down	no
810915	PF3D7_1135600	XM_001348003.2	GO:0000779(condensed chromosome, centromeric region);GO:0000799(nuclear condensin complex);GO:0003682(chromatin binding);GO:0007076(mitotic chromosome condensation);GO:0010032(meiotic chromosome condensation);GO:0042393(histone binding);GO:0051304(chromosome separation)	NA	NA	NA		NA	4.92823	3.53723	1.39324	0.478449	0.514346	1	up	no
811270	PF3D7_1222700	XM_001350588.1	GO:0019898(extrinsic component of membrane);GO:0033644(host cell membrane);GO:0070258(inner membrane pellicle complex)	NA	NA	NA		NA	90.6587	65.1026	1.39255	0.47773	0.514617	1	up	no
2655406	PF3D7_0828400	XM_001349206.1	NA	03060(Protein export)	K03217	NA	hypothetical protein CBR_g20997 [Chara braunii]	NA	4.71402	3.37002	1.39881	0.484199	0.514996	1	up	no
811693	PF3D7_1411400	XM_001348249.3	GO:0003678(DNA helicase activity);GO:0003887(DNA-directed DNA polymerase activity);GO:0003896(DNA primase activity);GO:0005515(protein binding);GO:0008408(3'-5' exonuclease activity);GO:0020011(apicoplast)	NA	NA	NA	hypothetical protein BHE74_00000975 [Ensete ventricosum]	NA	3.77418	2.70766	1.39389	0.479118	0.51536	1	up	no
814171	PF3D7_1336100	XM_002809007.1	NA	NA	NA	NA		NA	15.1459	10.8378	1.39751	0.482861	0.515558	1	up	no
811452	PF3D7_1241600	XM_001350768.1	GO:0005488(binding);GO:0005739(mitochondrion);GO:0005743(mitochondrial inner membrane);GO:0006810(transport)	NA	NA	NA	S-adenosylmethionine carrier 1, chloroplastic/mitochondrial-like [Cynara cardunculus var. scolymus]	NA	16.7135	11.9931	1.39359	0.478806	0.515628	1	up	no
813225	PF3D7_0109000	XM_001350984.1	NA	NA	NA	NA		NA	7.56066	5.39331	1.40186	0.487341	0.516141	1	up	no
810494	PF3D7_1034700	XM_001347585.1	GO:0005215(transporter activity);GO:0005525(GTP binding);GO:0006886(intracellular protein transport)	NA	NA	NA	PREDICTED: ADP-ribosylation factor 1 [Beta vulgaris subsp. vulgaris]	NA	28.2012	20.2483	1.39277	0.477959	0.516614	1	up	no
3885991	PF3D7_0600300	XM_960905.1	GO:0020002(host cell plasma membrane);GO:0020033(antigenic variation)	NA	NA	NA		NA	1.43144	0.999673	1.43191	0.517941	0.516624	1	up	no
811957	PF3D7_1439600	XM_001348513.1	GO:0005739(mitochondrion)	NA	NA	NA		NA	72.5136	52.1225	1.39121	0.476345	0.516697	1	up	no
3885722	PF3D7_0628100	XM_961171.1	GO:0004842(ubiquitin-protein transferase activity);GO:0016567(protein ubiquitination);GO:0016874(ligase activity)	04120(Ubiquitin mediated proteolysis)	K10587	EC:2.3.2.26	E3 ubiquitin protein ligase [Handroanthus impetiginosus]	NA	0.248189	0.177469	1.39849	0.483872	0.517079	1	up	no
812434	PF3D7_0424000	XM_024473423.1	GO:0044164(host cell cytosol)	NA	NA	NA		NA	98.4691	127.589	0.771769	-0.37376	0.51735	1	down	no
3885983	PF3D7_0616600	XM_961059.1	NA	NA	NA	NA		NA	22.6659	16.3046	1.39015	0.475245	0.517364	1	up	no
813021	PF3D7_0520500	XM_001351727.1	GO:0009228(thiamine biosynthetic process);GO:0016301(kinase activity)	00730(Thiamine metabolism)	K14153	EC:2.7.1.49;EC:2.7.4.7	PREDICTED: thiamine biosynthetic bifunctional enzyme TH1, chloroplastic [Pyrus x bretschneideri]	NA	21.3525	15.3452	1.39147	0.476614	0.517387	1	up	no
812564	PF3D7_0414500	XM_024473394.1	GO:0003676(nucleic acid binding);GO:0016070(RNA metabolic process)	03040(Spliceosome)	K12741	NA	RNA-binding protein musashi/mRNA cleavage and polyadenylation factor I complex, subunit HRP1 [Handroanthus impetiginosus]	NA	3.30969	2.35887	1.40309	0.488605	0.518595	1	up	no
811416	PF3D7_1237600	XM_024473406.1	GO:0005730(nucleolus);GO:0005794(Golgi apparatus)	NA	NA	NA	PREDICTED: uncharacterized WD repeat-containing protein C17D11.16 [Beta vulgaris subsp. vulgaris]	NA	11.1898	14.5071	0.771331	-0.374577	0.518726	1	down	no
811686	PF3D7_1410700	XM_001348242.1	GO:0020011(apicoplast)	NA	NA	NA		NA	16.933	12.1688	1.39152	0.476659	0.519076	1	up	no
2655059	PF3D7_0705400	XM_001348951.1	GO:0006270(DNA replication initiation);GO:0008094(DNA-dependent ATPase activity)	03030(DNA replication)	K02210	EC:3.6.4.12	DNA replication licensing factor MCM7 component [Klebsormidium nitens]	NA	218.727	157.69	1.38707	0.472041	0.519437	1	up	no
2655504	PF3D7_0819100	XM_024473169.1	GO:0000027(ribosomal large subunit assembly);GO:0019843(rRNA binding);GO:0030687(preribosome, large subunit precursor)	NA	NA	NA		NA	18.5526	24.0403	0.771729	-0.373833	0.519752	1	down	no
811682	PF3D7_1410300	XM_001348238.1	NA	NA	NA	NA		NA	4.10856	5.31561	0.772923	-0.371604	0.519893	1	down	no
813106	PF3D7_0529300	XM_001351811.1	GO:0006457(protein folding);GO:0016021(integral component of membrane);GO:0020011(apicoplast)	NA	NA	NA		NA	9.75969	12.6522	0.771382	-0.374483	0.520839	1	down	no
810758	PF3D7_1120400	XM_001347846.1	GO:0020011(apicoplast)	NA	NA	NA	alpha/beta hydrolase domain-containing protein 17C-like [Abrus precatorius]	NA	8.28394	10.743	0.7711	-0.375009	0.521084	1	down	no
813221	PF3D7_0108500	XM_001350980.1	NA	NA	NA	NA		NA	313.575	405.126	0.774018	-0.36956	0.521335	1	down	no
810411	PF3D7_1025900	XM_024473289.1	NA	NA	NA	NA		NA	2.09453	1.50667	1.39017	0.475266	0.522056	1	up	no
3885895	PF3D7_0615800	XM_961051.1	NA	NA	NA	NA		NA	17.7631	12.8321	1.38427	0.469122	0.522966	1	up	no
810899	PF3D7_1134100	XM_001347987.1	GO:0003756(protein disulfide isomerase activity);GO:0005788(endoplasmic reticulum lumen);GO:0006457(protein folding);GO:0009055(electron transfer activity);GO:0055114(oxidation-reduction process)	04141(Protein processing in endoplasmic reticulum)	K09584	EC:5.3.4.1	predicted protein [Hordeum vulgare subsp. vulgare]	NA	82.8657	59.9198	1.38294	0.467742	0.524109	1	up	no
813714	PF3D7_1330200	XM_001349999.1	GO:0020011(apicoplast)	NA	NA	NA		NA	51.3498	37.1121	1.38364	0.468469	0.524371	1	up	no
813890	PF3D7_1364600	XM_001350321.1	GO:0004033(aldo-keto reductase (NADP) activity);GO:0008152(metabolic process);GO:0020011(apicoplast)	03008(Ribosome biogenesis in eukaryotes)	K14521	EC:2.3.1.-	uncharacterized protein LOC100817823 isoform X1 [Glycine max]	NA	10.4211	7.53192	1.38359	0.468418	0.524501	1	up	no
813540	PF3D7_0926500	XM_001352099.1	NA	NA	NA	NA		NA	2.97828	2.15314	1.38323	0.468036	0.525538	1	up	no
810376	PF3D7_1022600	XM_001347467.1	GO:0005737(cytoplasm);GO:0008150(biological_process)	NA	NA	NA	kelch domain-containing protein 4-like isoform X2 [Arachis hypogaea]	NA	18.5613	23.902	0.776557	-0.364837	0.526415	1	down	no
2655269	PF3D7_0815100	XM_001349337.1	NA	NA	NA	NA		NA	3.56836	2.57674	1.38483	0.469712	0.526781	1	up	no
3885961	PF3D7_0602800	XM_960925.1	GO:0000049(tRNA binding);GO:0005506(iron ion binding);GO:0016706(oxidoreductase activity, acting on paired donors, with incorporation or reduction of molecular oxygen, 2-oxoglutarate as one donor, and incorporation of one atom each of oxygen into both donors);GO:0031591(wybutosine biosynthetic process);GO:0042803(protein homodimerization activity);GO:0055114(oxidation-reduction process)	NA	NA	NA	hypothetical protein CHLRE_14g626634v5 [Chlamydomonas reinhardtii]	NA	1.04136	1.35639	0.767743	-0.381304	0.526875	1	down	no
810430	PF3D7_1027900	XM_024473292.1	GO:0016409(palmitoyltransferase activity);GO:0018345(protein palmitoylation)	NA	NA	NA	PREDICTED: probable protein S-acyltransferase 14 [Pyrus x bretschneideri]	NA	11.1037	8.0221	1.38413	0.468982	0.5281	1	up	no
813500	PF3D7_0922400	XM_001352059.1	GO:0008153(para-aminobenzoic acid biosynthetic process)	00790(Folate biosynthesis)	K13950	EC:2.6.1.85	Para-aminobenzoate synthase [Cajanus cajan]	NA	5.87751	4.25499	1.38132	0.466048	0.52839	1	up	no
2654999	PF3D7_0731700	XM_001349173.1	GO:0016021(integral component of membrane)	NA	NA	NA		NA	37.4712	27.1269	1.38133	0.466056	0.528492	1	up	no
813760	PF3D7_1339700	XM_001350086.1	NA	NA	NA	NA		NA	5.92078	4.29122	1.37974	0.464399	0.528581	1	up	no
810178	PF3D7_1001600	XM_001347269.1	GO:0006629(lipid metabolic process);GO:0016020(membrane);GO:0016298(lipase activity)	00561(Glycerolipid metabolism)	K01054	EC:3.1.1.23	hypothetical protein MNEG_9475 [Monoraphidium neglectum]	NA	92.7588	67.3035	1.37822	0.462802	0.528771	1	up	no
810927	PF3D7_1136900	XM_001348015.1	GO:0006508(proteolysis);GO:0008236(serine-type peptidase activity);GO:0016021(integral component of membrane);GO:0020009(microneme);GO:0020026(merozoite dense granule);GO:0051604(protein maturation)	NA	NA	NA	hypothetical protein APUTEX25_001049, partial [Auxenochlorella protothecoides]	NA	0.792172	1.03066	0.768604	-0.379687	0.529299	1	down	no
813665	PF3D7_1321400	XM_001349917.1	GO:0008270(zinc ion binding)	NA	NA	NA	PREDICTED: probable protein S-acyltransferase 7 [Gossypium hirsutum]	NA	6.01918	7.75739	0.775928	-0.366005	0.530211	1	down	no
812502	PF3D7_0418900	XM_002808617.1	NA	NA	NA	NA		NA	18.5369	13.4452	1.3787	0.463306	0.530344	1	up	no
810438	PF3D7_1028700	XM_001347529.1	GO:0009986(cell surface);GO:0020009(microneme);GO:0030260(entry into host cell);GO:0046789(host cell surface receptor binding)	NA	NA	NA		NA	32.283	23.4357	1.37752	0.462069	0.530458	1	up	no
812733	PF3D7_0214600	XM_001349615.1	GO:0004672(protein kinase activity);GO:0006468(protein phosphorylation)	NA	NA	NA	predicted protein, partial [Micromonas commoda]	NA	0.237395	0.308034	0.770678	-0.3758	0.530811	1	down	no
3885711	PF3D7_0604900	XM_960946.1	NA	NA	NA	NA		NA	90.1984	65.4575	1.37797	0.462545	0.530999	1	up	no
812767	PF3D7_0218000	XM_001349649.1	GO:0005663(DNA replication factor C complex);GO:0006260(DNA replication)	03030(DNA replication);03420(Nucleotide excision repair);03430(Mismatch repair)	K10755	NA	PREDICTED: replication factor C subunit 4 [Lupinus angustifolius]	NA	175.08	127.26	1.37577	0.460239	0.531272	1	up	no
814539	PF3D7_0322500	XM_001351259.1	GO:0005759(mitochondrial matrix);GO:0006790(sulfur compound metabolic process);GO:0008198(ferrous iron binding);GO:0016226(iron-sulfur cluster assembly);GO:0051537(2 iron, 2 sulfur cluster binding);GO:0051539(4 iron, 4 sulfur cluster binding);GO:0097428(protein maturation by iron-sulfur cluster transfer)	NA	NA	NA		NA	3.46509	4.46879	0.775398	-0.366992	0.531661	1	down	no
813713	PF3D7_1330100	XM_001349998.1	GO:0020011(apicoplast)	NA	NA	NA		NA	27.067	19.6371	1.37836	0.462953	0.531952	1	up	no
2655228	PF3D7_0826400	XM_001349225.2	GO:0004659(prenyltransferase activity);GO:0019408(dolichol biosynthetic process)	00900(Terpenoid backbone biosynthesis)	K11778	EC:2.5.1.87	PREDICTED: dehydrodolichyl diphosphate synthase 2 [Beta vulgaris subsp. vulgaris]	NA	19.8784	14.4353	1.37707	0.461599	0.532143	1	up	no
812888	PF3D7_0500900	XM_001351532.1	GO:0006468(protein phosphorylation)	NA	NA	NA		NA	2.75624	1.99002	1.38503	0.469918	0.53239	1	up	no
812358	PF3D7_0408300	XM_001351361.1	GO:0005622(intracellular);GO:0008270(zinc ion binding)	NA	NA	NA		NA	87.8247	112.561	0.780244	-0.358004	0.532975	1	down	no
813674	PF3D7_1322200	XM_024473223.1	NA	NA	NA	NA		NA	19.5924	14.2587	1.37407	0.458451	0.533066	1	up	no
4794188	PF3D7_0732200	XM_001349176.1	GO:0020002(host cell plasma membrane);GO:0020033(antigenic variation)	NA	NA	NA		NA	8.17027	10.503	0.7779	-0.362344	0.5336	1	down	no
810258	PF3D7_1010300	XM_001347349.1	NA	NA	NA	NA		NA	22.3561	16.1878	1.38105	0.465763	0.533697	1	up	no
811708	PF3D7_1412800	XM_001348264.1	GO:0042493(response to drug)	NA	NA	NA	glycylpeptide N-tetradecanoyltransferase 1 [Manihot esculenta]	NA	80.0647	58.2974	1.37338	0.457736	0.534191	1	up	no
3885701	PF3D7_0605300	XM_960950.1	GO:0000780(condensed nuclear chromosome, centromeric region);GO:0005876(spindle microtubule);GO:0007052(mitotic spindle organization);GO:0031616(spindle pole centrosome);GO:0032133(chromosome passenger complex);GO:0032465(regulation of cytokinesis);GO:0035174(histone serine kinase activity);GO:0051233(spindle midzone)	NA	NA	NA	PREDICTED: serine/threonine-protein kinase Aurora-3-like [Juglans regia]	NA	46.9912	34.2121	1.37353	0.457885	0.534547	1	up	no
811177	PF3D7_1212500	XM_001350497.1	GO:0030176(integral component of endoplasmic reticulum membrane);GO:0043136(glycerol-3-phosphatase activity)	NA	NA	NA	uncharacterized acyltransferase C1718.04-like [Quercus suber]	NA	64.0966	46.7111	1.37219	0.456481	0.535345	1	up	no
3885984	PF3D7_0616700	XM_961060.1	NA	NA	NA	NA		NA	4.98993	6.4001	0.779664	-0.359075	0.535417	1	down	no
813474	PF3D7_0919800	XM_001352033.1	GO:0003674(molecular_function);GO:0016020(membrane);GO:0016021(integral component of membrane)	NA	NA	NA		NA	15.3505	11.1965	1.37101	0.455234	0.537283	1	up	no
2655025	PF3D7_0703900	XM_001348936.2	NA	NA	NA	NA		NA	4.67605	5.97571	0.78251	-0.35382	0.537329	1	down	no
814071	PF3D7_1317100	XM_001349870.1	GO:0006268(DNA unwinding involved in DNA replication);GO:0006270(DNA replication initiation)	03030(DNA replication)	K02212	EC:3.6.4.12	Mini-chromosome maintenance complex protein 4 [Ostreococcus tauri]	NA	229.863	167.809	1.36979	0.453956	0.537411	1	up	no
3885813	PF3D7_0630900	XM_961198.1	GO:0003723(RNA binding);GO:0004004(ATP-dependent RNA helicase activity);GO:0010501(RNA secondary structure unwinding);GO:0016070(RNA metabolic process);GO:0032508(DNA duplex unwinding)	NA	NA	NA	DEAD-box ATP-dependent RNA helicase family protein [Klebsormidium nitens]	NA	40.5106	51.7586	0.782684	-0.353498	0.537558	1	down	no
812730	PF3D7_0214300	XM_001349612.1	NA	NA	NA	NA		NA	5.76765	7.37156	0.78242	-0.353986	0.537599	1	down	no
3885952	PF3D7_0611000	XM_961006.2	NA	NA	NA	NA	hypothetical protein Rsub_03625 [Raphidocelis subcapitata]	NA	4.8261	3.49402	1.38125	0.465971	0.537836	1	up	no
813737	PF3D7_1336400	XM_001350057.1	NA	NA	NA	NA	LisH motif-containing protein [Handroanthus impetiginosus]	NA	25.5977	18.6636	1.37153	0.455786	0.537845	1	up	no
2655097	PF3D7_0713900	XM_002808729.1	NA	NA	NA	NA		NA	11.9477	15.2589	0.783003	-0.352911	0.537994	1	down	no
812815	PF3D7_0223100	XM_001349697.2	GO:0020002(host cell plasma membrane);GO:0020033(antigenic variation)	NA	NA	NA		NA	31.3885	40.1022	0.782713	-0.353445	0.53828	1	down	no
813194	PF3D7_0105800	XM_001350953.1	NA	NA	NA	NA		NA	35.6885	26.0697	1.36896	0.453084	0.538751	1	up	no
812217	PF3D7_1466700	XM_001348773.2	GO:0003723(RNA binding);GO:0005634(nucleus);GO:0005730(nucleolus);GO:0005829(cytosol);GO:0030687(preribosome, large subunit precursor);GO:0042254(ribosome biogenesis);GO:0042255(ribosome assembly);GO:0042273(ribosomal large subunit biogenesis)	NA	NA	NA	hypothetical protein SELMODRAFT_79020 [Selaginella moellendorffii]	NA	116.86	149.189	0.783302	-0.352359	0.538771	1	down	no
3885778	PF3D7_0613000.1	XM_024473108.1;XM_024473109.1;XM_961024.2	NA	NA	NA	NA		NA	173.588	126.791	1.36909	0.453215	0.539085	1	up	no
811461	PF3D7_1242500	XM_001350777.1	NA	NA	NA	NA		NA	12.6695	9.23076	1.37253	0.456834	0.539209	1	up	no
812612	PF3D7_0201600	XM_001349494.1	GO:0020035(cytoadherence to microvasculature, mediated by symbiont protein);GO:0044164(host cell cytosol);GO:0044228(host cell surface)	NA	NA	NA		NA	112.764	143.844	0.783931	-0.351201	0.53967	1	down	no
813176	PF3D7_0103900	XM_001350935.1	NA	NA	NA	NA		NA	16.6169	12.136	1.36922	0.453352	0.539998	1	up	no
813364	PF3D7_0908700	XM_001351923.2	GO:0001522(pseudouridine synthesis);GO:0003723(RNA binding);GO:0005634(nucleus);GO:0005737(cytoplasm);GO:0006396(RNA processing);GO:0008033(tRNA processing);GO:0009451(RNA modification);GO:0009982(pseudouridine synthase activity);GO:0016853(isomerase activity);GO:0031119(tRNA pseudouridine synthesis);GO:1990481(mRNA pseudouridine synthesis)	NA	NA	NA	PREDICTED: tRNA pseudouridine(38/39) synthase-like isoform X2 [Lupinus angustifolius]	NA	4.14069	5.3168	0.778792	-0.360689	0.540141	1	down	no
813344	PF3D7_0906500	XM_001351903.1	GO:0004053(arginase activity);GO:0006525(arginine metabolic process)	00220(Arginine biosynthesis);00330(Arginine and proline metabolism)	K01476	EC:3.5.3.1	predicted protein [Micromonas pusilla CCMP1545]	NA	217.269	276.887	0.784687	-0.349811	0.54101	1	down	no
814345	PF3D7_0302800	XM_001351067.1	GO:0005634(nucleus)	NA	NA	NA		NA	4.74181	6.05653	0.782925	-0.353055	0.54198	1	down	no
813310	PF3D7_0903100	XM_001351869.1	GO:0033116(endoplasmic reticulum-Golgi intermediate compartment membrane)	NA	NA	NA	protein RER1B [Prunus persica]	NA	7.48284	9.56982	0.781921	-0.354906	0.542094	1	down	no
812701	PF3D7_0211300	XM_001349583.2	NA	NA	NA	NA		NA	12.0038	8.75206	1.37154	0.455802	0.54249	1	up	no
812587	PF3D7_0411800	XM_001351393.1	NA	NA	NA	NA		NA	7.81691	5.72325	1.36582	0.449764	0.542604	1	up	no
812620	PF3D7_0202400	XM_001349502.1	NA	NA	NA	NA		NA	419.458	533.861	0.785707	-0.347937	0.542771	1	down	no
813871	PF3D7_1361600	XM_001350291.1	NA	NA	NA	NA		NA	42.0999	30.811	1.36639	0.450372	0.543577	1	up	no
3885975	PF3D7_0621100	XM_961102.2	NA	NA	NA	NA		NA	2.44067	1.78401	1.36808	0.452152	0.544142	1	up	no
811007	PF3D7_1145200	XM_001348095.2	GO:0020011(apicoplast)	NA	NA	NA	Serine/threonine protein kinase [Trema orientale]	NA	0.493502	0.358972	1.37476	0.459185	0.544377	1	up	no
811198	PF3D7_1215000	XM_001350518.1	GO:0005739(mitochondrion);GO:0006979(response to oxidative stress);GO:0008379(thioredoxin peroxidase activity)	NA	NA	NA	PREDICTED: 2-Cys peroxiredoxin BAS1, chloroplastic [Musa acuminata subsp. malaccensis]	NA	23.0172	16.8518	1.36586	0.449809	0.544563	1	up	no
2655255	PF3D7_0818800	XM_001349301.1	GO:0005732(small nucleolar ribonucleoprotein complex);GO:0006396(RNA processing)	03008(Ribosome biogenesis in eukaryotes)	K14561	NA	PREDICTED: U3 small nucleolar ribonucleoprotein protein IMP4 [Nelumbo nucifera]	NA	12.7028	16.1842	0.784889	-0.34944	0.544826	1	down	no
814344	PF3D7_0302700	XM_001351066.1	GO:0005739(mitochondrion)	NA	NA	NA		NA	17.3568	12.6576	1.37125	0.455494	0.544856	1	up	no
812194	PF3D7_1464400	XM_001348750.2	NA	NA	NA	NA	zinc finger protein 593 homolog [Phoenix dactylifera]	NA	193.358	245.833	0.786544	-0.346401	0.545049	1	down	no
36312541	PF3D7_1148600	XR_002966654.1	NA	NA	NA	NA	uncharacterized protein LOC111289175 [Durio zibethinus]	NA	2.42538	3.09509	0.783619	-0.351775	0.546051	1	down	no
810968	PF3D7_1141100	XM_001348056.1	NA	NA	NA	NA		NA	0.325653	0.417284	0.780411	-0.357694	0.547846	1	down	no
811106	PF3D7_1205300	XM_001350426.2	NA	NA	NA	NA		NA	1.51883	1.95864	0.775449	-0.366897	0.548235	1	down	no
811319	PF3D7_1227600	XM_001350637.2	NA	NA	NA	NA		NA	77.2531	56.8136	1.35976	0.443357	0.548281	1	up	no
36312467	PF3D7_0314200	XM_024473238.1	NA	NA	NA	NA		NA	8.33855	6.12745	1.36085	0.444509	0.548365	1	up	no
812994	PF3D7_0517900	XM_002808650.1	GO:0008270(zinc ion binding)	NA	NA	NA	CONSTANS-like zinc finger protein [Betula luminifera]	NA	5.5394	4.06165	1.36383	0.447666	0.548457	1	up	no
813262	PF3D7_0113300	XM_001351020.3	GO:0003674(molecular_function)	NA	NA	NA		NA	14.5769	18.4945	0.788174	-0.343413	0.54866	1	down	no
812708	PF3D7_0212000	XM_001349590.2	GO:0000139(Golgi membrane);GO:0005457(GDP-fucose transmembrane transporter activity);GO:0005794(Golgi apparatus);GO:0006810(transport);GO:0008643(carbohydrate transport);GO:0016020(membrane);GO:0016021(integral component of membrane);GO:0036066(protein O-linked fucosylation);GO:0036085(GDP-fucose import into Golgi lumen)	NA	NA	NA	UDP-xylose transporter 3-like isoform X2 [Durio zibethinus]	NA	13.4859	9.89901	1.36235	0.446098	0.54872	1	up	no
813758	PF3D7_1339500	XM_001350084.1	GO:0003735(structural constituent of ribosome);GO:0005762(mitochondrial large ribosomal subunit)	NA	NA	NA		NA	11.7955	8.60167	1.3713	0.455548	0.548852	1	up	no
812909	PF3D7_0505000	XM_002808631.1	GO:0004176(ATP-dependent peptidase activity);GO:0005739(mitochondrion);GO:0006508(proteolysis);GO:0008237(metallopeptidase activity)	NA	NA	NA		NA	5.98945	7.59415	0.788692	-0.342466	0.548907	1	down	no
811857	PF3D7_1429600	XM_001348413.1	NA	NA	NA	NA		NA	44.5849	32.7768	1.36026	0.443883	0.549221	1	up	no
811397	PF3D7_1235700	XM_001350715.1	GO:0005739(mitochondrion)	00190(Oxidative phosphorylation)	K02133	EC:3.6.3.14	ATPase, F1 complex beta subunit/V1 complex,C-terminal [Ostreococcus tauri]	NA	265.928	195.726	1.35868	0.4422	0.549337	1	up	no
813914	PF3D7_1368800	XM_001350362.1	GO:0006281(DNA repair)	03420(Nucleotide excision repair)	K10848	EC:3.1.-.-	PREDICTED: LOW QUALITY PROTEIN: DNA repair endonuclease UVH1 [Raphanus sativus]	NA	14.3463	10.5534	1.3594	0.44297	0.549339	1	up	no
811189	PF3D7_1214000	XM_001350509.1	NA	NA	NA	NA		NA	18.5895	13.6241	1.36446	0.448325	0.549377	1	up	no
813846	PF3D7_1357900	XM_001350254.1	GO:0004735(pyrroline-5-carboxylate reductase activity);GO:0006561(proline biosynthetic process)	00330(Arginine and proline metabolism)	K00286	EC:1.5.1.2	pyrroline-5-carboxylate reductase [Klebsormidium nitens]	NA	595.982	755.135	0.789238	-0.341467	0.549381	1	down	no
814007	PF3D7_1305600	XM_001349747.1	NA	NA	NA	NA		NA	14.046	10.3094	1.36245	0.446207	0.549538	1	up	no
814513	PF3D7_0319900	XM_001351233.1	GO:0020011(apicoplast)	NA	NA	NA		NA	2.41148	3.10003	0.777888	-0.362365	0.549959	1	down	no
3885950	PF3D7_0620100	XM_961094.2	NA	NA	NA	NA		NA	15.2837	11.1949	1.36524	0.449152	0.549964	1	up	no
812770	PF3D7_0218400	XM_001349652.1	GO:0004004(ATP-dependent RNA helicase activity)	NA	NA	NA	PREDICTED: DEAD-box ATP-dependent RNA helicase 10 [Eucalyptus grandis]	NA	26.0418	32.9981	0.789189	-0.341557	0.550024	1	down	no
813744	PF3D7_1303800	XM_001349729.1	NA	NA	NA	NA		NA	9.05757	6.67619	1.3567	0.440099	0.551538	1	up	no
9221885	PF3D7_0707300	XM_002808721.1	GO:0005783(endoplasmic reticulum);GO:0005794(Golgi apparatus);GO:0020003(symbiont-containing vacuole);GO:0020008(rhoptry);GO:0031225(anchored component of membrane);GO:0045121(membrane raft)	NA	NA	NA		NA	4.12298	3.02729	1.36194	0.445663	0.55179	1	up	no
812097	PF3D7_1454200	XM_001348653.1	NA	NA	NA	NA		NA	1.75315	2.2255	0.787758	-0.344175	0.551848	1	down	no
8445038	PF3D7_0216100	XM_002585348.1	NA	NA	NA	NA		NA	4.00099	2.9398	1.36097	0.444639	0.552083	1	up	no
811720	PF3D7_1414100	XM_001348276.1	NA	NA	NA	NA		NA	11.1278	14.0878	0.789883	-0.340289	0.552107	1	down	no
811100	PF3D7_1204700	XM_001350420.1	NA	NA	NA	NA		NA	80.4749	59.2903	1.3573	0.440743	0.552351	1	up	no
812166	PF3D7_1461200	XM_024473369.1	GO:0003735(structural constituent of ribosome);GO:0005763(mitochondrial small ribosomal subunit);GO:0006412(translation)	03008(Ribosome biogenesis in eukaryotes)	K14560	NA	Alpha-L RNA-binding motif/Ribosomal protein S4 family protein [Klebsormidium nitens]	NA	28.9846	36.7055	0.789651	-0.340713	0.552376	1	down	no
810994	PF3D7_1143700	XM_001348082.2	NA	NA	NA	NA		NA	1.63739	1.19743	1.36743	0.451464	0.55312	1	up	no
813984	PF3D7_1317900	XM_001349879.1	NA	NA	NA	NA		NA	8.401	10.6293	0.790362	-0.339414	0.553139	1	down	no
3885888	PF3D7_0621200	XM_961103.1	GO:0000304(response to singlet oxygen);GO:0003824(catalytic activity);GO:0004359(glutaminase activity);GO:0005829(cytosol);GO:0008615(pyridoxine biosynthetic process);GO:0042819(vitamin B6 biosynthetic process)	00750(Vitamin B6 metabolism)	K06215	EC:4.3.3.6	unknown [Picea sitchensis]	NA	867.616	1096.34	0.791378	-0.337561	0.553336	1	down	no
812624	PF3D7_0202900	XM_024473259.1	GO:0016409(palmitoyltransferase activity);GO:0018345(protein palmitoylation)	NA	NA	NA		NA	4.94304	3.63095	1.36136	0.445051	0.554111	1	up	no
812588	PF3D7_0411900	XM_001351394.1	GO:0003887(DNA-directed DNA polymerase activity);GO:0006260(DNA replication);GO:0008408(3'-5' exonuclease activity)	00230(Purine metabolism);00240(Pyrimidine metabolism);03030(DNA replication)	K02320	EC:2.7.7.7	hypothetical protein MARPO_0074s0003 [Marchantia polymorpha]	NA	48.4553	35.7846	1.35408	0.437318	0.554379	1	up	no
810519	PF3D7_1037000	XM_024473300.1	GO:0003887(DNA-directed DNA polymerase activity);GO:0006260(DNA replication);GO:0016035(zeta DNA polymerase complex)	NA	NA	NA	hypothetical protein M569_02103, partial [Genlisea aurea]	NA	8.14079	6.0095	1.35465	0.437923	0.554495	1	up	no
811712	PF3D7_1413200	XM_001348268.1	NA	NA	NA	NA		NA	2.1419	1.56519	1.36846	0.452554	0.555058	1	up	no
811037	PF3D7_1148900	XM_001348125.1	GO:0020036(Maurer's cleft)	NA	NA	NA		NA	7.38977	9.46697	0.780585	-0.357373	0.555593	1	down	no
2655480	PF3D7_0824000	XM_001349248.1	NA	NA	NA	NA		NA	1.81034	1.32708	1.36416	0.448012	0.55601	1	up	no
811714	PF3D7_1413500	XM_001348270.1	GO:0006810(transport);GO:0016887(ATPase activity);GO:0020011(apicoplast)	NA	NA	NA	ABC transporter I family member 6, chloroplastic [Apostasia shenzhenica]	NA	22.2568	16.4362	1.35413	0.437369	0.55619	1	up	no
2655446	PF3D7_0813300	XM_002808797.1	GO:0020020(food vacuole)	NA	NA	NA		NA	2528.04	3187.5	0.793108	-0.33441	0.556513	1	down	no
3885891	PF3D7_0621500	XM_961106.1	GO:0000172(ribonuclease MRP complex);GO:0004540(ribonuclease activity);GO:0030677(ribonuclease P complex)	NA	NA	NA		NA	3.72127	4.72484	0.787598	-0.344468	0.556886	1	down	no
812625	PF3D7_0203000	XM_001349507.1	GO:0020008(rhoptry)	NA	NA	NA		NA	7.37718	5.4548	1.35242	0.435544	0.556996	1	up	no
814292	PF3D7_1363100	XM_001350307.1	NA	NA	NA	NA		NA	6.90245	5.10248	1.35276	0.435909	0.557778	1	up	no
814437	PF3D7_0312200	XM_001351159.1	NA	NA	NA	NA		NA	0.758126	0.553154	1.37055	0.454756	0.557963	1	up	no
813696	PF3D7_1326500	XM_002808989.1	NA	NA	NA	NA		NA	1.89943	1.40267	1.35416	0.4374	0.558691	1	up	no
813521	PF3D7_0924500	XM_002808907.1	NA	NA	NA	NA		NA	0.970868	0.715447	1.35701	0.44043	0.559225	1	up	no
810347	PF3D7_1019600	XM_001347438.2	NA	NA	NA	NA		NA	1.9989	1.47485	1.35533	0.438639	0.559721	1	up	no
813690	PF3D7_1302700	XM_001349718.1	GO:0004004(ATP-dependent RNA helicase activity)	NA	NA	NA	ATP-dependent RNA helicase DEAH13 isoform X1 [Oryza sativa Japonica Group]	NA	38.5113	48.4535	0.794811	-0.331317	0.559853	1	down	no
811962	PF3D7_1440100	XM_001348518.1	NA	NA	NA	NA		NA	24.2158	17.9501	1.34906	0.431952	0.560299	1	up	no
813653	PF3D7_1319700	XM_001349897.1	GO:0003674(molecular_function);GO:0005634(nucleus);GO:0005826(actomyosin contractile ring);GO:0005829(cytosol);GO:0030952(establishment or maintenance of cytoskeleton polarity);GO:0031030(negative regulation of septation initiation signaling);GO:0061509(asymmetric protein localization to old mitotic spindle pole body);GO:0090443(FAR/SIN/STRIPAK complex)	NA	NA	NA		NA	1.61766	1.19388	1.35496	0.438247	0.560435	1	up	no
2655267	PF3D7_0815300	XM_001349335.1	GO:0004497(monooxygenase activity);GO:0044550(secondary metabolite biosynthetic process)	NA	NA	NA	uncharacterized protein LOC107620173 [Arachis ipaensis]	NA	5.24842	3.88543	1.3508	0.43381	0.560558	1	up	no
2655013	PF3D7_0713500	XM_001349005.1	NA	NA	NA	NA		NA	1.27027	0.935186	1.3583	0.441807	0.560571	1	up	no
812907	PF3D7_0505500	XM_001351577.1	GO:0003684(damaged DNA binding);GO:0006281(DNA repair)	03430(Mismatch repair)	K08737	NA	DNA mismatch repair protein MSH6 [Ziziphus jujuba]	NA	75.1456	55.7298	1.34839	0.431239	0.560593	1	up	no
813546	PF3D7_0927100	XM_001352105.1	NA	NA	NA	NA		NA	6.3511	8.02782	0.791136	-0.338003	0.560765	1	down	no
813650	PF3D7_1318600	XM_002808975.1	NA	NA	NA	NA		NA	1.50334	1.09615	1.37148	0.455736	0.56086	1	up	no
810612	PF3D7_1104900	XM_001347700.1	GO:0004683(calmodulin-dependent protein kinase activity);GO:0005516(calmodulin binding);GO:0005634(nucleus);GO:0005737(cytoplasm);GO:0009931(calcium-dependent protein serine/threonine kinase activity);GO:0018105(peptidyl-serine phosphorylation);GO:0035556(intracellular signal transduction);GO:0046777(protein autophosphorylation)	NA	NA	NA	phosphoenolpyruvate carboxylase kinase 1-like [Olea europaea var. sylvestris]	NA	2.60067	1.9241	1.35163	0.434698	0.560919	1	up	no
811684	PF3D7_1410500	XM_001348240.1	NA	NA	NA	NA		NA	89.2066	66.1363	1.34883	0.431708	0.561574	1	up	no
812723	PF3D7_0213600	XM_024473266.1	NA	NA	NA	NA		NA	0.369111	0.269639	1.36891	0.453026	0.561749	1	up	no
812717	PF3D7_0212900	XM_001349599.1	GO:0003824(catalytic activity)	NA	NA	NA		NA	50.5687	37.5187	1.34782	0.430632	0.562051	1	up	no
814459	PF3D7_0314600	XM_001351179.2	NA	NA	NA	NA	uncharacterized protein A4U43_C10F240 [Asparagus officinalis]	NA	3.8376	4.87155	0.787759	-0.344174	0.562593	1	down	no
813682	PF3D7_1324100	XM_001349945.1	GO:0016020(membrane);GO:0020011(apicoplast)	NA	NA	NA		NA	26.0813	19.3535	1.34763	0.430423	0.562638	1	up	no
4794189	PF3D7_0732400	XM_001349178.1	GO:0020002(host cell plasma membrane);GO:0020033(antigenic variation)	NA	NA	NA		NA	2.0328	2.57862	0.788329	-0.343131	0.563083	1	down	no
3885738	PF3D7_0602100	XM_960918.1	GO:0004004(ATP-dependent RNA helicase activity)	03018(RNA degradation)	K12598	EC:3.6.4.13	DExH-box ATP-dependent RNA helicase DExH9-like [Physcomitrella patens]	NA	56.1957	70.4782	0.797349	-0.326716	0.564561	1	down	no
813561	PF3D7_0928600	XM_001352120.1	NA	NA	NA	NA		NA	9.44923	6.98818	1.35217	0.435281	0.564755	1	up	no
811930	PF3D7_1436800	XM_001348486.1	GO:0004252(serine-type endopeptidase activity);GO:0006508(proteolysis);GO:0020011(apicoplast)	NA	NA	NA	predicted protein, partial [Micromonas commoda]	NA	11.9149	8.8238	1.35031	0.43329	0.56486	1	up	no
811539	PF3D7_1250700	XM_001350855.1	NA	NA	NA	NA		NA	107.552	79.9672	1.34495	0.42755	0.565066	1	up	no
812283	PF3D7_1473300	XM_001348839.2	NA	NA	NA	NA		NA	0.534201	0.386106	1.38356	0.468386	0.565439	1	up	no
814159	PF3D7_1334100	XM_001350036.1	GO:0003688(DNA replication origin binding);GO:0005664(nuclear origin of replication recognition complex);GO:0006270(DNA replication initiation)	NA	NA	NA		NA	32.1256	23.9143	1.34336	0.42585	0.566418	1	up	no
3885874	PF3D7_0623800	XM_961127.1	GO:0004672(protein kinase activity);GO:0006468(protein phosphorylation)	04016(MAPK signaling pathway - plant);04075(Plant hormone signal transduction)	K14510	EC:2.7.11.1	serine/threonine-protein kinase STY8-like [Aegilops tauschii subsp. tauschii]	NA	25.4646	31.886	0.798613	-0.324432	0.566961	1	down	no
811403	PF3D7_1236300	XM_001350721.1	GO:0004175(endopeptidase activity)	NA	NA	NA	trafficking protein particle complex subunit 12-like [Physcomitrella patens]	NA	2.85007	2.0998	1.35731	0.440747	0.567058	1	up	no
810863	PF3D7_1130600	XM_001347951.1	GO:0004004(ATP-dependent RNA helicase activity);GO:0010501(RNA secondary structure unwinding)	NA	NA	NA	tRNA:m(4)X modification enzyme TRM13 homolog isoform X2 [Arachis ipaensis]	NA	20.1619	25.2451	0.798647	-0.32437	0.567359	1	down	no
811387	PF3D7_1234700	XM_001350705.1	NA	NA	NA	NA		NA	2.10535	1.56143	1.34834	0.431187	0.567369	1	up	no
811137	PF3D7_1208400	XM_001350457.1	GO:0003333(amino acid transmembrane transport);GO:0015171(amino acid transmembrane transporter activity)	NA	NA	NA		NA	1.04111	0.770391	1.35141	0.434465	0.567504	1	up	no
813122	PF3D7_0531000	XM_001351828.1	NA	NA	NA	NA		NA	3.04592	3.82237	0.796869	-0.327586	0.567759	1	down	no
812459	PF3D7_0422300	XM_001351490.1	GO:0005198(structural molecule activity);GO:0005874(microtubule);GO:0007018(microtubule-based movement)	04145(Phagosome)	K07374	NA	tubulin alpha chain [Coccomyxa subellipsoidea C-169]	NA	134.603	100.318	1.34176	0.424121	0.568074	1	up	no
812352	PF3D7_1479900	XM_001348908.2	GO:0020013(modulation by symbiont of host erythrocyte aggregation);GO:0020036(Maurer's cleft)	NA	NA	NA		NA	2.81575	3.55071	0.793012	-0.334586	0.568445	1	down	no
3885772	PF3D7_0630700	XM_961196.1	GO:0004477(methenyltetrahydrofolate cyclohydrolase activity);GO:0004488(methylenetetrahydrofolate dehydrogenase (NADP+) activity);GO:0005829(cytosol);GO:0006730(one-carbon metabolic process)	NA	NA	NA		NA	1.84847	1.36736	1.35185	0.434931	0.568538	1	up	no
810776	PF3D7_1122100	XM_001347864.2	GO:0003923(GPI-anchor transamidase activity);GO:0016255(attachment of GPI anchor to protein);GO:0042765(GPI-anchor transamidase complex)	NA	NA	NA		NA	0.886453	0.646906	1.3703	0.454488	0.56956	1	up	no
813822	PF3D7_1351700	XM_001350193.1	GO:0070258(inner membrane pellicle complex)	NA	NA	NA		NA	1.13681	1.42759	0.796313	-0.328593	0.569885	1	down	no
812387	PF3D7_0409800	XM_001351377.1	GO:0022625(cytosolic large ribosomal subunit);GO:0030687(preribosome, large subunit precursor);GO:0042273(ribosomal large subunit biogenesis)	NA	NA	NA	cytoplasmic 60S subunit biogenesis factor REI1 homolog 1 [Manihot esculenta]	NA	24.3693	30.4609	0.800019	-0.321894	0.57031	1	down	no
8444996	PF3D7_1025200	XM_002585365.1	GO:0020011(apicoplast)	NA	NA	NA		NA	16.094	12.0065	1.34044	0.422708	0.571522	1	up	no
813886	PF3D7_1363800	XM_024473252.1	GO:0000741(karyogamy);GO:0005635(nuclear envelope)	NA	NA	NA		NA	5.12369	3.81228	1.344	0.426532	0.571542	1	up	no
814162	PF3D7_1334500	XM_001350040.2	GO:0020036(Maurer's cleft)	NA	NA	NA		NA	119.2	89.0708	1.33826	0.420357	0.57188	1	up	no
813511	PF3D7_0923500	XM_001352070.1	NA	NA	NA	NA		NA	15.4137	11.4998	1.34034	0.422602	0.573	1	up	no
814275	PF3D7_1358500	XM_001350260.1	GO:0008270(zinc ion binding)	NA	NA	NA	zinc finger protein ZPR1-like [Phalaenopsis equestris]	NA	27.7257	34.5911	0.801527	-0.319177	0.573189	1	down	no
814407	PF3D7_0309100	XM_001351129.1	NA	NA	NA	NA		NA	3.28285	2.38506	1.37642	0.460922	0.573255	1	up	no
811444	PF3D7_1240600	XM_001350762.1	GO:0020002(host cell plasma membrane);GO:0020013(modulation by symbiont of host erythrocyte aggregation);GO:0020030(infected host cell surface knob);GO:0020033(antigenic variation);GO:0020035(cytoadherence to microvasculature, mediated by symbiont protein);GO:0046789(host cell surface receptor binding);GO:0050839(cell adhesion molecule binding)	NA	NA	NA		NA	2.95229	3.68272	0.80166	-0.318938	0.573694	1	down	no
810348	PF3D7_1019700	XM_001347439.2	NA	NA	NA	NA		NA	16.4867	12.3307	1.33704	0.419046	0.57403	1	up	no
812745	PF3D7_0215800	XM_001349627.1	GO:0003688(DNA replication origin binding);GO:0005524(ATP binding);GO:0005656(nuclear pre-replicative complex);GO:0006267(pre-replicative complex assembly involved in nuclear cell cycle DNA replication);GO:0016887(ATPase activity)	NA	NA	NA		NA	23.039	17.2412	1.33628	0.418218	0.574767	1	up	no
2655040	PF3D7_0715500	XM_001349022.1	GO:0005739(mitochondrion);GO:0005753(mitochondrial proton-transporting ATP synthase complex);GO:0015986(ATP synthesis coupled proton transport)	NA	NA	NA		NA	282.603	211.493	1.33623	0.41817	0.57479	1	up	no
2655412	PF3D7_0830700	XM_001349188.1	GO:0016021(integral component of membrane)	NA	NA	NA		NA	134.816	167.896	0.802974	-0.316575	0.575256	1	down	no
814349	PF3D7_0303200	XM_024473159.1	GO:0008195(phosphatidate phosphatase activity)	00561(Glycerolipid metabolism);00564(Glycerophospholipid metabolism)	K15728	EC:3.1.3.4	phosphatidate phosphatase PAH2-like isoform X1 [Helianthus annuus]	NA	37.0529	27.7497	1.33525	0.417111	0.57546	1	up	no
2655227	PF3D7_0826600	XM_001349223.1	GO:0005484(SNAP receptor activity);GO:0005515(protein binding);GO:0006886(intracellular protein transport);GO:0031201(SNARE complex);GO:0031338(regulation of vesicle fusion)	NA	NA	NA		NA	7.06778	5.27094	1.3409	0.423199	0.575773	1	up	no
811617	PF3D7_1403800	XM_001348172.2	GO:0005634(nucleus)	NA	NA	NA		NA	0.359761	0.261138	1.37767	0.462226	0.575988	1	up	no
811071	PF3D7_1201800	XM_001350391.1	GO:0005758(mitochondrial intermembrane space);GO:0009060(aerobic respiration);GO:0033617(mitochondrial respiratory chain complex IV assembly)	NA	NA	NA		NA	13.6798	10.2305	1.33715	0.419166	0.576439	1	up	no
2655072	PF3D7_0709200	XM_001348970.1	GO:0005739(mitochondrion)	NA	NA	NA	Monothiol glutaredoxin-S14, chloroplastic [Ananas comosus]	NA	3.84892	2.86411	1.34385	0.426367	0.576828	1	up	no
810400	PF3D7_1024900	XM_001347491.1	NA	NA	NA	NA		NA	7.46778	5.59378	1.33501	0.416856	0.576983	1	up	no
810218	PF3D7_1005900	XM_001347309.1	GO:0020011(apicoplast)	NA	NA	NA		NA	14.7567	11.0544	1.33491	0.416741	0.5773	1	up	no
2655035	PF3D7_0729200	XM_002808753.1	GO:0006979(response to oxidative stress);GO:0016209(antioxidant activity);GO:0020011(apicoplast)	NA	NA	NA	peroxiredoxin-2 [Olea europaea var. sylvestris]	NA	15.9255	11.9103	1.33712	0.419127	0.577317	1	up	no
811080	PF3D7_1202700	XM_001350400.2	GO:0005730(nucleolus)	NA	NA	NA		NA	21.3836	26.6089	0.803626	-0.315404	0.577693	1	down	no
810363	PF3D7_1021200	XM_001347454.1	NA	NA	NA	NA		NA	25.0766	18.8119	1.33302	0.414698	0.578289	1	up	no
813270	PF3D7_0113900	XM_001351028.1	NA	NA	NA	NA		NA	4.02422	2.98902	1.34633	0.429037	0.578414	1	up	no
811335	PF3D7_1229300	XM_001350653.1	NA	NA	NA	NA		NA	2.94532	2.20312	1.33688	0.418875	0.57848	1	up	no
811426	PF3D7_1238600	XM_001350744.1	NA	NA	NA	NA		NA	12.6554	9.48806	1.33382	0.415564	0.579073	1	up	no
811202	PF3D7_1215400	XM_001350522.1	NA	NA	NA	NA		NA	31.4705	23.6295	1.33183	0.413415	0.579871	1	up	no
814125	PF3D7_1328200	XM_001349980.1	NA	NA	NA	NA		NA	4.01848	3.01679	1.33204	0.413633	0.579879	1	up	no
812758	PF3D7_0217200	XM_001349640.1	NA	NA	NA	NA		NA	1.87988	1.40672	1.33635	0.418301	0.58017	1	up	no
3885840	PF3D7_0604100	XM_960938.1	GO:0034399(nuclear periphery);GO:0042162(telomeric DNA binding)	NA	NA	NA		NA	0.479962	0.356068	1.34795	0.430767	0.580211	1	up	no
3885901	PF3D7_0607200	XM_960969.1	GO:0043161(proteasome-mediated ubiquitin-dependent protein catabolic process);GO:0061630(ubiquitin protein ligase activity)	NA	NA	NA	E3 ubiquitin-protein ligase At1g63170 [Phalaenopsis equestris]	NA	3.90123	2.91641	1.33768	0.419734	0.580414	1	up	no
3885897	PF3D7_0616000	XM_961053.1	GO:0000304(response to singlet oxygen);GO:0005524(ATP binding);GO:0005829(cytosol);GO:0008478(pyridoxal kinase activity);GO:0008614(pyridoxine metabolic process);GO:0016310(phosphorylation);GO:0042819(vitamin B6 biosynthetic process);GO:0070280(pyridoxal binding);GO:0070281(pyridoxamine binding);GO:0070282(pyridoxine binding)	00750(Vitamin B6 metabolism)	K00868	EC:2.7.1.35	pyridoxal kinase [Brachypodium distachyon]	NA	92.3293	114.565	0.805914	-0.311302	0.580676	1	down	no
814050	PF3D7_1312800	XM_001349819.1	NA	NA	NA	NA		NA	5.95116	4.47117	1.33101	0.412519	0.580862	1	up	no
814343	PF3D7_0302600	XM_001351065.1	GO:0006855(drug transmembrane transport);GO:0016021(integral component of membrane);GO:0020011(apicoplast);GO:0042626(ATPase activity, coupled to transmembrane movement of substances)	02010(ABC transporters)	K05658	EC:3.6.3.44	PREDICTED: ABC transporter B family member 2-like [Juglans regia]	NA	14.1173	10.6085	1.33075	0.412243	0.580963	1	up	no
812953	PF3D7_0513800	XM_001351660.1	GO:0005793(endoplasmic reticulum-Golgi intermediate compartment);GO:0016020(membrane);GO:0060627(regulation of vesicle-mediated transport)	NA	NA	NA	PREDICTED: ras-related protein RABD1 [Beta vulgaris subsp. vulgaris]	NA	163.488	122.918	1.33005	0.411483	0.581356	1	up	no
812663	PF3D7_0207100	XM_001349545.2	GO:0003674(molecular_function);GO:0005575(cellular_component);GO:0005737(cytoplasm);GO:0016020(membrane)	NA	NA	NA		NA	19.0999	14.3597	1.33011	0.411543	0.581403	1	up	no
811808	PF3D7_1423500	XM_001348364.1	NA	NA	NA	NA		NA	2.44513	3.03791	0.804873	-0.313167	0.581459	1	down	no
812508	PF3D7_0402400	XM_001351302.1	NA	NA	NA	NA		NA	271.015	336.058	0.806453	-0.310337	0.581604	1	down	no
8444945	PF3D7_0213300	XM_002585347.1	NA	NA	NA	NA		NA	47.9219	35.9466	1.33314	0.414832	0.581736	1	up	no
811508	PF3D7_1247500	XM_001350824.1	GO:0004674(protein serine/threonine kinase activity);GO:0004693(cyclin-dependent protein serine/threonine kinase activity);GO:0006468(protein phosphorylation);GO:0030140(trans-Golgi network transport vesicle)	NA	NA	NA	probable serine/threonine-protein kinase DDB_G0276461 [Asparagus officinalis]	NA	3.64567	2.72893	1.33593	0.417848	0.581795	1	up	no
814225	PF3D7_1349700	XM_001350174.1	GO:0004674(protein serine/threonine kinase activity);GO:0005886(plasma membrane);GO:0006468(protein phosphorylation);GO:0006952(defense response);GO:0009506(plasmodesma)	NA	NA	NA	uncharacterized protein LOC9648826 [Selaginella moellendorffii]	NA	25.7763	19.3635	1.33118	0.412705	0.582002	1	up	no
810952	PF3D7_1139600	XM_001348040.1	NA	NA	NA	NA		NA	1.45318	1.08552	1.3387	0.420827	0.582136	1	up	no
810711	PF3D7_1115600	XM_001347799.1	GO:0003755(peptidyl-prolyl cis-trans isomerase activity);GO:0005783(endoplasmic reticulum);GO:0006457(protein folding);GO:0016018(cyclosporin A binding)	NA	NA	NA	peptidyl-prolyl cis-trans isomerase, cyclophilin-type [Chlamydomonas reinhardtii]	NA	258.675	194.611	1.32919	0.410551	0.582172	1	up	no
814197	PF3D7_1342200	XM_001350107.1	NA	NA	NA	NA		NA	1.11568	0.83261	1.33998	0.422216	0.582536	1	up	no
8445031	PF3D7_1449200	XM_002585421.1	NA	NA	NA	NA		NA	8.5242	6.30311	1.35238	0.4355	0.58278	1	up	no
814118	PF3D7_1326600	XM_002808990.1	GO:0020011(apicoplast)	NA	NA	NA		NA	11.7237	8.82374	1.32866	0.409969	0.582789	1	up	no
812308	PF3D7_1475800	XM_024473372.1	NA	NA	NA	NA		NA	3.56187	4.44442	0.801427	-0.319357	0.583046	1	down	no
814358	PF3D7_0304100	XM_001351080.1	GO:0070258(inner membrane pellicle complex)	NA	NA	NA		NA	1.50125	1.1146	1.3469	0.429642	0.58365	1	up	no
811935	PF3D7_1437300	XM_001348491.1	NA	NA	NA	NA		NA	2.56309	1.88016	1.36323	0.447029	0.583817	1	up	no
813380	PF3D7_0910300	XM_001351939.1	NA	NA	NA	NA		NA	6.09243	7.56449	0.805399	-0.312225	0.584094	1	down	no
8445053	PF3D7_1018200	XM_002585360.1	GO:0005634(nucleus);GO:0005737(cytoplasm)	04075(Plant hormone signal transduction)	K14501	EC:3.1.3.16	Serine/threonine-protein phosphatase BSU1 [Arabidopsis lyrata subsp. lyrata]	NA	1.46894	1.10314	1.3316	0.413157	0.584119	1	up	no
810225	PF3D7_1006700	XM_001347316.2	NA	NA	NA	NA		NA	139.884	173.132	0.807958	-0.307647	0.584406	1	down	no
812179	PF3D7_1462700	XM_001348735.1	GO:0005739(mitochondrion);GO:0005750(mitochondrial respiratory chain complex III);GO:0009055(electron transfer activity);GO:0055114(oxidation-reduction process)	00190(Oxidative phosphorylation)	K00413	NA	PREDICTED: cytochrome c1-2, heme protein, mitochondrial [Elaeis guineensis]	NA	204.52	154.127	1.32696	0.408123	0.584664	1	up	no
811140	PF3D7_1208700	XM_001350460.1	NA	NA	NA	NA		NA	9.40813	7.07145	1.33044	0.411901	0.584822	1	up	no
813798	PF3D7_1347900	XM_001350156.1	NA	NA	NA	NA		NA	10.655	8.02838	1.32717	0.408354	0.584879	1	up	no
810777	PF3D7_1122200	XM_001347865.2	GO:0020011(apicoplast)	NA	NA	NA	hypothetical protein CEUSTIGMA_g3762.t1 [Chlamydomonas eustigma]	NA	10.4804	12.9902	0.806788	-0.309739	0.585779	1	down	no
812143	PF3D7_1458800	XM_001348699.1	NA	NA	NA	NA		NA	1.69804	2.10564	0.806422	-0.310393	0.585901	1	down	no
812905	PF3D7_0505600	XM_001351578.1	NA	NA	NA	NA		NA	6.46122	4.85168	1.33175	0.413321	0.585931	1	up	no
813127	PF3D7_0532100	XM_001351833.1	GO:0020005(symbiont-containing vacuole membrane)	NA	NA	NA		NA	21784.1	26926	0.809033	-0.305729	0.586219	1	down	no
812100	PF3D7_1454500	XM_001348656.1	GO:0005506(iron ion binding);GO:0005739(mitochondrion);GO:0006879(cellular iron ion homeostasis);GO:0016226(iron-sulfur cluster assembly)	NA	NA	NA	iron-sulfur cluster assembly protein 1 [Arabidopsis lyrata subsp. lyrata]	NA	60.3079	74.6197	0.808204	-0.307209	0.586257	1	down	no
813522	PF3D7_0924600	XM_001352081.1	NA	NA	NA	NA		NA	0.47155	0.352719	1.3369	0.418891	0.586401	1	up	no
812115	PF3D7_1456000	XM_001348671.1	GO:0020011(apicoplast)	NA	NA	NA		NA	15.5522	11.7309	1.32575	0.406806	0.586692	1	up	no
811738	PF3D7_1415900	XM_001348294.1	GO:0000812(Swr1 complex);GO:0031063(regulation of histone deacetylation);GO:0031491(nucleosome binding);GO:0042826(histone deacetylase binding);GO:0043486(histone exchange)	NA	NA	NA		NA	40.3657	49.9524	0.808083	-0.307424	0.587045	1	down	no
811981	PF3D7_1442000	XM_001348537.1	GO:0003924(GTPase activity);GO:0006471(protein ADP-ribosylation)	NA	NA	NA	ADP-ribosylation factor-like protein 2 [Amborella trichopoda]	NA	21.3488	26.4305	0.807735	-0.308045	0.587147	1	down	no
2655416	PF3D7_0824300	XM_001349245.1	GO:0005525(GTP binding)	NA	NA	NA	PREDICTED: probable GTP-binding protein OBGC2 [Musa acuminata subsp. malaccensis]	NA	7.21918	5.44179	1.32662	0.407753	0.587355	1	up	no
812450	PF3D7_0404400	XM_001351320.2	NA	NA	NA	NA		NA	3.15104	2.35866	1.33594	0.417859	0.587399	1	up	no
812862	PF3D7_0501900	XM_001351542.1	NA	NA	NA	NA		NA	3.94525	2.9544	1.33538	0.417249	0.589287	1	up	no
812185	PF3D7_1463400	XM_001348741.1	GO:0001056(RNA polymerase III activity);GO:0005666(DNA-directed RNA polymerase III complex)	00230(Purine metabolism);00240(Pyrimidine metabolism);03020(RNA polymerase)	K03026	NA	PREDICTED: DNA-directed RNA polymerase III subunit rpc4 [Oryza brachyantha]	NA	11.1483	13.7706	0.809569	-0.304773	0.589612	1	down	no
813652	PF3D7_1319400	XM_001349894.1	NA	NA	NA	NA		NA	89.3268	67.5432	1.32251	0.403283	0.589646	1	up	no
813528	PF3D7_0925300	XM_001352087.1	GO:0020011(apicoplast)	NA	NA	NA	hypothetical protein OsI_36857 [Oryza sativa Indica Group]	NA	17.5006	13.2237	1.32343	0.404286	0.58995	1	up	no
810300	PF3D7_1014500	XM_001347391.1	NA	NA	NA	NA		NA	0.266574	0.338764	0.786902	-0.345744	0.590153	1	down	no
811893	PF3D7_1432900	XM_001348449.1	NA	NA	NA	NA	hypothetical protein CEUSTIGMA_g1820.t1 [Chlamydomonas eustigma]	NA	6.23687	7.72321	0.807549	-0.308378	0.590417	1	down	no
810446	PF3D7_1029600	XM_001347537.1	GO:0004000(adenosine deaminase activity);GO:0042493(response to drug)	NA	NA	NA	adenine deaminase-like [Quercus suber]	NA	2704.67	2046.64	1.32151	0.40219	0.590639	1	up	no
813359	PF3D7_0908200	XM_024473193.1	NA	NA	NA	NA		NA	2.75956	2.08314	1.32471	0.405677	0.590717	1	up	no
813193	PF3D7_0105700	XM_001350952.1	GO:0042800(histone methyltransferase activity (H3-K4 specific));GO:0048188(Set1C/COMPASS complex)	NA	NA	NA		NA	9.42481	7.1322	1.32144	0.402116	0.591301	1	up	no
812006	PF3D7_1444700	XM_001348562.2	NA	NA	NA	NA		NA	45.7506	34.5895	1.32268	0.40346	0.591524	1	up	no
2655092	PF3D7_0710700	XM_001348984.1	NA	NA	NA	NA		NA	34.2359	42.2	0.811277	-0.301733	0.592042	1	down	no
813793	PF3D7_1346400	XM_002809027.1	GO:0005622(intracellular);GO:0006623(protein targeting to vacuole);GO:0019898(extrinsic component of membrane);GO:0045053(protein retention in Golgi apparatus)	NA	NA	NA	predicted protein, partial [Chlamydomonas reinhardtii]	NA	15.7832	11.9538	1.32035	0.400918	0.592143	1	up	no
813124	PF3D7_0531200	XM_001351830.1	GO:0003735(structural constituent of ribosome);GO:0015935(small ribosomal subunit);GO:0032543(mitochondrial translation)	NA	NA	NA		NA	2.34915	2.93937	0.799202	-0.323368	0.592432	1	down	no
2654975	PF3D7_0702500	XM_001348924.1	GO:0005515(protein binding);GO:0020036(Maurer's cleft);GO:0030430(host cell cytoplasm)	NA	NA	NA		NA	879.051	1082.04	0.812399	-0.29974	0.592591	1	down	no
812183	PF3D7_1463200	XM_001348739.1	GO:0005663(DNA replication factor C complex);GO:0006260(DNA replication);GO:0006271(DNA strand elongation involved in DNA replication);GO:0043626(PCNA complex)	03030(DNA replication);03420(Nucleotide excision repair);03430(Mismatch repair)	K10756	NA	hypothetical protein GPECTOR_8g191 [Gonium pectorale]	NA	200.943	152.226	1.32003	0.400569	0.592667	1	up	no
813352	PF3D7_0907500	XM_024473191.1	GO:0070258(inner membrane pellicle complex);GO:0071944(cell periphery)	NA	NA	NA		NA	7.77604	5.85309	1.32854	0.409837	0.592778	1	up	no
9221773	PF3D7_0316300.1	XM_002808581.1;XM_001351197.1	GO:0008152(metabolic process);GO:0016462(pyrophosphatase activity);GO:0016462(pyrophosphatase activity)	00190(Oxidative phosphorylation);00190(Oxidative phosphorylation)	K01507	EC:3.6.1.1	hypothetical protein AALP_AA8G092500 [Arabis alpina]	NA	155.428	117.758	1.31989	0.400415	0.592831	1	up	no
811834	PF3D7_1427300	XM_001348390.1	NA	NA	NA	NA		NA	4.1798	3.16282	1.32154	0.402221	0.593165	1	up	no
810589	PF3D7_1102400	XM_001347676.1	GO:0004632(phosphopantothenate--cysteine ligase activity);GO:0005634(nucleus);GO:0005737(cytoplasm);GO:0005829(cytosol);GO:0015937(coenzyme A biosynthetic process);GO:1990181(acetyl-CoA biosynthetic process from pantothenate)	00770(Pantothenate and CoA biosynthesis)	K01922	EC:6.3.2.51	putative phosphopantothenate--cysteine ligase [Medicago truncatula]	NA	6.73548	8.30064	0.811441	-0.301442	0.593358	1	down	no
813420	PF3D7_0914300	XM_002808887.1	GO:0020011(apicoplast)	NA	NA	NA	PREDICTED: tRNA (guanine(37)-N1)-methyltransferase 1 [Cucumis sativus]	NA	24.8633	30.5737	0.813226	-0.298272	0.594694	1	down	no
3885709	PF3D7_0604700	XM_960944.1	GO:0004462(lactoylglutathione lyase activity);GO:0009438(methylglyoxal metabolic process);GO:0020011(apicoplast)	NA	NA	NA		NA	123.747	93.8623	1.31839	0.398772	0.594771	1	up	no
813504	PF3D7_0922800	XM_002808902.1	NA	NA	NA	NA		NA	4.83568	3.66734	1.31858	0.398985	0.594799	1	up	no
811003	PF3D7_1144800	XM_001348091.2	NA	NA	NA	NA		NA	1.04408	1.30447	0.800388	-0.321228	0.594977	1	down	no
812658	PF3D7_0206600	XM_001349540.1	GO:0003700(DNA binding transcription factor activity);GO:0005666(DNA-directed RNA polymerase III complex);GO:0006383(transcription by RNA polymerase III)	00230(Purine metabolism);00240(Pyrimidine metabolism);03020(RNA polymerase)	K03019	NA	PREDICTED: DNA-directed RNA polymerase III subunit RPC10 [Tarenaya hassleriana]	NA	6.03294	7.49603	0.804818	-0.313265	0.594982	1	down	no
36312513	PF3D7_0829800	XR_002966634.1	NA	NA	NA	NA		NA	4.35957	3.30364	1.31963	0.400131	0.594988	1	up	no
812132	PF3D7_1457700	XM_001348688.1	NA	NA	NA	NA		NA	17.4837	21.4846	0.81378	-0.297289	0.595519	1	down	no
810886	PF3D7_1132900	XM_001347974.1	GO:0005739(mitochondrion)	00630(Glyoxylate and dicarboxylate metabolism);00260(Glycine, serine and threonine metabolism)	K02437	NA	glycine cleavage system H protein 2, mitochondrial-like [Coffea arabica]	NA	38.3786	47.2017	0.813077	-0.298536	0.595615	1	down	no
814245	PF3D7_1353700	XM_001350213.1	NA	NA	NA	NA		NA	219.436	269.412	0.814503	-0.296009	0.596758	1	down	no
814091	PF3D7_1320700	XM_001349910.1	NA	NA	NA	NA		NA	3.22916	2.45072	1.31763	0.397949	0.596919	1	up	no
3885703	PF3D7_0605500	XM_960952.1	GO:0005515(protein binding);GO:0051726(regulation of cell cycle)	NA	NA	NA	hypothetical protein BVRB_017430, partial [Beta vulgaris subsp. vulgaris]	NA	3.29483	2.49015	1.32315	0.403972	0.59745	1	up	no
810514	PF3D7_1036500	XM_001347605.1	NA	NA	NA	NA		NA	14.8293	18.2055	0.81455	-0.295925	0.598176	1	down	no
811056	PF3D7_1201000	XM_001350383.1	NA	NA	NA	NA		NA	1976.82	2424.24	0.815439	-0.29435	0.598225	1	down	no
810740	PF3D7_1118700	XM_001347828.2	NA	NA	NA	NA		NA	1.04422	0.779787	1.33911	0.42127	0.598263	1	up	no
811283	PF3D7_1224000	XM_001350601.1	GO:0003934(GTP cyclohydrolase I activity);GO:0006730(one-carbon metabolic process);GO:0009396(folic acid-containing compound biosynthetic process)	00790(Folate biosynthesis)	K01495	EC:3.5.4.16	hypothetical protein BHE74_00000095 [Ensete ventricosum]	NA	32.2975	24.5391	1.31616	0.39634	0.598303	1	up	no
812661	PF3D7_0206900	XM_001349543.1;XM_002585343.1	GO:0016021(integral component of membrane);GO:0046658(anchored component of plasma membrane);GO:0046658(anchored component of plasma membrane)	NA	NA	NA		NA	83.2454	63.2793	1.31552	0.395637	0.59841	1	up	no
810405	PF3D7_1025400	XM_001347496.2	NA	NA	NA	NA		NA	7.46526	5.6705	1.31651	0.396716	0.598516	1	up	no
813085	PF3D7_0527000	XM_001351790.1	GO:0000166(nucleotide binding);GO:0003677(DNA binding);GO:0003678(DNA helicase activity);GO:0004386(helicase activity);GO:0005524(ATP binding);GO:0005634(nucleus);GO:0006260(DNA replication);GO:0006270(DNA replication initiation);GO:0016787(hydrolase activity);GO:0042555(MCM complex)	03030(DNA replication)	K02541	EC:3.6.4.12	Mini-chromosome maintenance, DNA-dependent ATPase [Corchorus olitorius]	NA	365.546	278.168	1.31412	0.394098	0.599227	1	up	no
811043	PF3D7_1149400	XM_001348131.2	NA	NA	NA	NA		NA	212.448	260.363	0.815968	-0.293416	0.599474	1	down	no
813943	PF3D7_1311200	XM_001349804.1	GO:0000166(nucleotide binding);GO:0005634(nucleus);GO:0008380(RNA splicing);GO:0080008(Cul4-RING E3 ubiquitin ligase complex)	NA	NA	NA	Suppressor of mec-8 and unc-52 protein homolog 1 [Zea mays]	NA	4.33439	5.32964	0.813261	-0.298209	0.599756	1	down	no
36312458	PF3D7_0218800	XR_002966599.1	NA	NA	NA	NA		NA	1.6505	2.07785	0.794329	-0.332191	0.599842	1	down	no
814076	PF3D7_1318200	XM_001349882.1	GO:0004366(glycerol-3-phosphate O-acyltransferase activity);GO:0020011(apicoplast);GO:0045017(glycerolipid biosynthetic process)	00561(Glycerolipid metabolism);00564(Glycerophospholipid metabolism)	K00630	EC:2.3.1.15	glycerol-3-phosphate acyltransferase [Bathycoccus prasinos]	NA	3.07698	2.32519	1.32332	0.404166	0.599987	1	up	no
814458	PF3D7_0314500	XM_001351178.1	NA	NA	NA	NA		NA	16.8319	20.652	0.815026	-0.295081	0.600085	1	down	no
811239	PF3D7_1219300	XM_001350559.1	GO:0020002(host cell plasma membrane);GO:0020013(modulation by symbiont of host erythrocyte aggregation);GO:0020030(infected host cell surface knob);GO:0020033(antigenic variation);GO:0020035(cytoadherence to microvasculature, mediated by symbiont protein);GO:0046789(host cell surface receptor binding);GO:0050839(cell adhesion molecule binding)	NA	NA	NA		NA	1.79838	1.36666	1.3159	0.396046	0.600305	1	up	no
814205	PF3D7_1343700	XM_001350122.1	GO:0042493(response to drug)	NA	NA	NA	PREDICTED: FH protein interacting protein FIP2-like [Malus domestica]	NA	79.4573	97.3178	0.816472	-0.292524	0.600357	1	down	no
811547	PF3D7_1251500	XM_001350863.2	GO:0004004(ATP-dependent RNA helicase activity);GO:0016070(RNA metabolic process)	NA	NA	NA	LOW QUALITY PROTEIN: DEAD-box ATP-dependent RNA helicase 28 [Arachis duranensis]	NA	66.3524	81.2716	0.816428	-0.292603	0.600429	1	down	no
36312514	PF3D7_0829900	XR_002966635.1	NA	NA	NA	NA		NA	4.61887	3.51163	1.31531	0.3954	0.600844	1	up	no
810996	PF3D7_1143900	XM_001348084.1	GO:0005829(cytosol);GO:0046496(nicotinamide nucleotide metabolic process);GO:0047453(ATP-dependent NAD(P)H-hydrate dehydratase activity);GO:0052855(ADP-dependent NAD(P)H-hydrate dehydratase activity)	NA	NA	NA	ATP-dependent (S)-NAD(P)H-hydrate dehydratase [Artemisia annua]	NA	15.9484	19.548	0.815859	-0.293607	0.600848	1	down	no
813451	PF3D7_0917500	XM_001352010.1	NA	NA	NA	NA		NA	35.9329	27.3642	1.31313	0.393012	0.600962	1	up	no
813506	PF3D7_0923000	XM_001352065.1	GO:0001055(RNA polymerase II activity);GO:0005665(DNA-directed RNA polymerase II, core complex)	00230(Purine metabolism);00240(Pyrimidine metabolism);03020(RNA polymerase)	K03011	NA	DNA-directed RNA polymerase family protein [Artemisia annua]	NA	35.3283	43.2719	0.816427	-0.292604	0.601065	1	down	no
813146	PF3D7_0100900	XM_001350907.1	GO:0020002(host cell plasma membrane);GO:0020033(antigenic variation)	NA	NA	NA		NA	6.48412	4.92319	1.31706	0.397318	0.601135	1	up	no
810425	PF3D7_1027300	XM_001347516.1	GO:0005634(nucleus);GO:0016491(oxidoreductase activity);GO:0030260(entry into host cell)	NA	NA	NA	hypothetical protein CEUSTIGMA_g501.t1 [Chlamydomonas eustigma]	NA	336.918	256.702	1.31249	0.392304	0.601171	1	up	no
813687	PF3D7_1325400	XM_001349957.1	NA	NA	NA	NA		NA	1.59848	1.21531	1.31528	0.39537	0.601731	1	up	no
811883	PF3D7_1432100	XM_001348439.1	NA	NA	NA	NA		NA	15.3228	18.7819	0.815827	-0.293665	0.601746	1	down	no
9221841	PF3D7_0113200	XM_002808567.1	NA	NA	NA	NA		NA	135.442	165.724	0.817276	-0.291105	0.601787	1	down	no
2655057	PF3D7_0705100	XM_001348948.1	GO:0003674(molecular_function);GO:0005575(cellular_component)	NA	NA	NA		NA	0.575755	0.427878	1.34561	0.428256	0.601801	1	up	no
9221866	PF3D7_0612400	XM_002808678.1	NA	NA	NA	NA		NA	8.95573	6.7988	1.31725	0.397531	0.601856	1	up	no
810666	PF3D7_1111100	XM_001347754.1	GO:0005663(DNA replication factor C complex);GO:0006260(DNA replication);GO:0006271(DNA strand elongation involved in DNA replication)	03030(DNA replication);03420(Nucleotide excision repair);03430(Mismatch repair)	K10756	NA	P-loop containing nucleoside triphosphate hydrolase protein [Coccomyxa subellipsoidea C-169]	NA	110.975	84.5797	1.31208	0.391856	0.601951	1	up	no
811758	PF3D7_1417800	XM_001348314.1	GO:0005634(nucleus);GO:0005737(cytoplasm);GO:0006260(DNA replication);GO:0051726(regulation of cell cycle)	03030(DNA replication)	K02540	EC:3.6.4.12	DNA replication licensing factor Mcm [Parasponia andersonii]	NA	199.972	152.46	1.31163	0.391363	0.602172	1	up	no
812464	PF3D7_0422000	XM_002808622.1	GO:0006633(fatty acid biosynthetic process);GO:0016491(oxidoreductase activity)	00062(Fatty acid elongation);01040(Biosynthesis of unsaturated fatty acids)	K10251	EC:1.1.1.62;EC:1.1.1.330	adh_short domain-containing protein [Cephalotus follicularis]	NA	37.7888	46.2406	0.817221	-0.291202	0.602398	1	down	no
9222022	PF3D7_1372400	XM_002809081.1	GO:0004467(long-chain fatty acid-CoA ligase activity);GO:0006631(fatty acid metabolic process);GO:0006810(transport);GO:0030430(host cell cytoplasm);GO:0030506(ankyrin binding)	00061(Fatty acid biosynthesis);00071(Fatty acid degradation);04146(Peroxisome)	K01897	EC:6.2.1.3	hypothetical protein Ahy_B05g078867 isoform B [Arachis hypogaea]	NA	28.3544	21.615	1.31179	0.391539	0.602466	1	up	no
810180	PF3D7_1001800	XM_001347271.2	NA	NA	NA	NA		NA	15.3504	11.6769	1.3146	0.394626	0.60312	1	up	no
811731	PF3D7_1415200	XM_001348287.1	GO:0003899(DNA-directed 5'-3' RNA polymerase activity);GO:0006351(transcription, DNA-templated)	00230(Purine metabolism);00240(Pyrimidine metabolism);03020(RNA polymerase)	K03020	NA	unknown [Picea sitchensis]	NA	152.797	186.865	0.817683	-0.290386	0.603185	1	down	no
811119	PF3D7_1206600	XM_001350439.1	GO:0003899(DNA-directed 5'-3' RNA polymerase activity);GO:0005666(DNA-directed RNA polymerase III complex);GO:0006383(transcription by RNA polymerase III)	00230(Purine metabolism);00240(Pyrimidine metabolism);03020(RNA polymerase)	K03021	EC:2.7.7.6	hypothetical protein MARPO_0097s0027 [Marchantia polymorpha]	NA	65.6651	80.2668	0.818085	-0.289677	0.603347	1	down	no
8444967	PF3D7_1003100	XM_002585351.1	NA	NA	NA	NA		NA	52.9359	40.3078	1.31329	0.393186	0.603574	1	up	no
3885859	PF3D7_0622900	XM_961118.2	GO:0003677(DNA binding);GO:0005634(nucleus);GO:0006355(regulation of transcription, DNA-templated)	NA	NA	NA		NA	12.1251	14.823	0.817996	-0.289833	0.603637	1	down	no
8444944	PF3D7_1110000	XM_002585379.1	NA	NA	NA	NA		NA	42.8604	32.6269	1.31365	0.393586	0.603842	1	up	no
812163	PF3D7_1460900.1	XM_001348719.1;XM_024473368.1	GO:0000312(plastid small ribosomal subunit);GO:0003735(structural constituent of ribosome);GO:0005739(mitochondrion);GO:0006412(translation);GO:0020011(apicoplast);GO:0020011(apicoplast)	03010(Ribosome);03010(Ribosome)	K02946	NA	30S ribosomal chloroplastic [Chlorella sorokiniana]	NA	12.9322	9.82608	1.31611	0.396276	0.603842	1	up	no
810457	PF3D7_1030700	XM_001347548.1	GO:0000453(enzyme-directed rRNA 2'-O-methylation);GO:0003723(RNA binding);GO:0070039(rRNA (guanosine-2'-O-)-methyltransferase activity)	NA	NA	NA	PREDICTED: putative TrmH family tRNA/rRNA methyltransferase [Theobroma cacao]	NA	23.8551	29.1785	0.817559	-0.290606	0.604049	1	down	no
813373	PF3D7_0909600	XM_001351932.1	NA	NA	NA	NA		NA	15.5038	11.822	1.31144	0.391152	0.604403	1	up	no
810161	PF3D7_1000200	XM_001347253.2	GO:0020002(host cell plasma membrane);GO:0020033(antigenic variation)	NA	NA	NA		NA	2.11973	2.62298	0.808138	-0.307327	0.604453	1	down	no
812887	PF3D7_0501000	XM_001351533.1	GO:0020036(Maurer's cleft)	NA	NA	NA		NA	1160.91	1417.74	0.81885	-0.288328	0.60465	1	down	no
814404	PF3D7_0308800	XM_001351126.1	NA	NA	NA	NA		NA	154.192	117.692	1.31013	0.389707	0.604682	1	up	no
811698	PF3D7_1411900	XM_001348254.1	NA	NA	NA	NA		NA	43.2966	52.9132	0.818257	-0.289374	0.60471	1	down	no
810480	PF3D7_1033200	XM_001347571.1	GO:0020005(symbiont-containing vacuole membrane);GO:0020036(Maurer's cleft)	NA	NA	NA		NA	466.85	570.086	0.818911	-0.288221	0.604786	1	down	no
813174	PF3D7_0103700	XM_024473262.1	NA	NA	NA	NA		NA	6.51599	7.97224	0.817335	-0.291	0.605309	1	down	no
810369	PF3D7_1021800	XM_024473288.1	GO:0020005(symbiont-containing vacuole membrane);GO:0020036(Maurer's cleft);GO:0033644(host cell membrane)	NA	NA	NA		NA	37.3505	28.5331	1.30903	0.388493	0.605413	1	up	no
2655493	PF3D7_0821300	XM_001349276.1	GO:0004004(ATP-dependent RNA helicase activity)	03040(Spliceosome)	K12820	EC:3.6.4.13	hypothetical protein F383_31148 [Gossypium arboreum]	NA	22.3611	27.3061	0.818903	-0.288235	0.605543	1	down	no
8445017	PF3D7_1448900	XM_002585420.1	NA	NA	NA	NA		NA	98.6263	75.2431	1.31077	0.390414	0.605738	1	up	no
811472	PF3D7_1243700	XM_001350788.1	GO:0000209(protein polyubiquitination);GO:0005634(nucleus);GO:0005737(cytoplasm);GO:0031625(ubiquitin protein ligase binding);GO:0043161(proteasome-mediated ubiquitin-dependent protein catabolic process);GO:0061630(ubiquitin protein ligase activity)	NA	NA	NA		NA	45.8895	35.065	1.3087	0.388132	0.606332	1	up	no
810298	PF3D7_1014300	XM_001347389.1	GO:0005634(nucleus);GO:0005737(cytoplasm);GO:0007010(cytoskeleton organization);GO:0007259(JAK-STAT cascade);GO:0007299(ovarian follicle cell-cell adhesion);GO:0008536(Ran GTPase binding);GO:0016020(membrane);GO:0030536(larval feeding behavior);GO:0046843(dorsal appendage formation);GO:0060250(germ-line stem-cell niche homeostasis)	NA	NA	NA	predicted protein [Chlamydomonas reinhardtii]	NA	36.5402	27.9322	1.30817	0.387553	0.606365	1	up	no
812025	PF3D7_1446600	XM_001348581.1	GO:0005509(calcium ion binding);GO:0005813(centrosome)	04626(Plant-pathogen interaction)	K13448	NA	hypothetical protein H632_c654p0 [Helicosporidium sp. ATCC 50920]	NA	258.58	197.726	1.30777	0.387105	0.606918	1	up	no
812927	PF3D7_0503400	XM_001351556.1	GO:0003785(actin monomer binding);GO:0005829(cytosol);GO:0015629(actin cytoskeleton);GO:0030036(actin cytoskeleton organization);GO:0051014(actin filament severing);GO:0060327(cytoplasmic actin-based contraction involved in cell motility)	NA	NA	NA	hypothetical protein PHAVU_007G070500g [Phaseolus vulgaris]	NA	1505.29	1151.24	1.30754	0.386858	0.606931	1	up	no
812534	PF3D7_0401600.1	XM_001351294.1;XM_024473326.1	GO:0020036(Maurer's cleft);GO:0020036(Maurer's cleft)	NA	NA	NA		NA	170.236	207.554	0.820201	-0.285951	0.607272	1	down	no
812219	PF3D7_1466900	XM_001348775.2	NA	NA	NA	NA		NA	5.75556	7.02267	0.819569	-0.287063	0.607667	1	down	no
813935	PF3D7_1309900	XM_001349791.1	NA	NA	NA	NA		NA	5.04156	3.82677	1.31744	0.397742	0.607856	1	up	no
813038	PF3D7_0522300	XM_002808662.1	GO:0008757(S-adenosylmethionine-dependent methyltransferase activity)	NA	NA	NA	18S rRNA (guanine-N(7))-methyltransferase RID2-like [Papaver somniferum]	NA	168.362	205.115	0.820817	-0.284868	0.60854	1	down	no
813568	PF3D7_0929300	XM_001352127.1	NA	NA	NA	NA		NA	12.834	9.81743	1.30727	0.386559	0.60907	1	up	no
812731	PF3D7_0214400	XM_001349613.1	NA	NA	NA	NA		NA	83.3285	101.477	0.821156	-0.284272	0.609196	1	down	no
2654974	PF3D7_0702400	XM_001348923.1	GO:0005515(protein binding);GO:0020036(Maurer's cleft);GO:0030430(host cell cytoplasm);GO:0033644(host cell membrane)	NA	NA	NA		NA	466.113	567.545	0.821279	-0.284056	0.609377	1	down	no
2655203	PF3D7_0710000	XM_001348977.1	GO:0000027(ribosomal large subunit assembly);GO:0019843(rRNA binding);GO:0030687(preribosome, large subunit precursor)	NA	NA	NA		NA	6.52852	4.99835	1.30614	0.385304	0.609514	1	up	no
811257	PF3D7_1221300	XM_001350575.1	NA	NA	NA	NA		NA	31.0433	23.7734	1.3058	0.384932	0.609636	1	up	no
4794150	PF3D7_0401300	XM_001351292.1	GO:0020002(host cell plasma membrane);GO:0020033(antigenic variation)	NA	NA	NA		NA	1.66701	2.05826	0.809909	-0.304169	0.609662	1	down	no
810312	PF3D7_1015800	XM_001347403.2	GO:0004748(ribonucleoside-diphosphate reductase activity, thioredoxin disulfide as acceptor);GO:0006260(DNA replication);GO:0009186(deoxyribonucleoside diphosphate metabolic process)	00230(Purine metabolism);00240(Pyrimidine metabolism);00480(Glutathione metabolism)	K10808	EC:1.17.4.1	ribonucleoside-diphosphate reductase small chain A [Ricinus communis]	NA	316.855	242.754	1.30525	0.384328	0.609744	1	up	no
813671	PF3D7_1322000	XM_001349923.1	GO:0005788(endoplasmic reticulum lumen);GO:0016020(membrane)	NA	NA	NA		NA	23.3736	17.8978	1.30595	0.385097	0.609964	1	up	no
814108	PF3D7_1324000	XM_001349944.1	GO:0004066(asparagine synthase (glutamine-hydrolyzing) activity);GO:0005829(cytosol);GO:0006529(asparagine biosynthetic process);GO:0006541(glutamine metabolic process);GO:0042803(protein homodimerization activity)	NA	NA	NA		NA	4.35477	5.30664	0.820627	-0.285202	0.610043	1	down	no
3885736	PF3D7_0601900	XM_960916.1	GO:0005515(protein binding);GO:0020036(Maurer's cleft)	NA	NA	NA		NA	900.853	1096.06	0.821898	-0.282969	0.610442	1	down	no
811655	PF3D7_1407600	XM_001348210.1	NA	NA	NA	NA		NA	2.44759	1.87334	1.30654	0.38575	0.610658	1	up	no
9221913	PF3D7_0725600	XR_002273081.2	NA	NA	NA	NA	hypothetical protein CR513_07769, partial [Mucuna pruriens]	NA	50.0408	60.8698	0.822096	-0.282622	0.611208	1	down	no
810403	PF3D7_1025300	XM_001347494.2	GO:0020011(apicoplast)	NA	NA	NA		NA	2.27103	1.73313	1.31036	0.389968	0.611466	1	up	no
812156	PF3D7_1460100	XM_001348712.1	GO:0020020(food vacuole);GO:0032266(phosphatidylinositol-3-phosphate binding)	00562(Inositol phosphate metabolism);04070(Phosphatidylinositol signaling system);04145(Phagosome)	K00921	EC:2.7.1.150	predicted protein, partial [Micromonas pusilla CCMP1545]	NA	3.37072	4.12149	0.817839	-0.290112	0.611636	1	down	no
811338	PF3D7_1229600	XM_001350656.2	GO:0020011(apicoplast)	NA	NA	NA		NA	60.3566	46.3021	1.30354	0.382434	0.611856	1	up	no
813427	PF3D7_0915000	XM_001351986.1	GO:0003960(NADPH:quinone reductase activity);GO:0005739(mitochondrion)	NA	NA	NA	external alternative NAD(P)H-ubiquinone oxidoreductase B1, mitochondrial-like, partial [Olea europaea var. sylvestris]	NA	13.9879	10.7196	1.3049	0.383935	0.611892	1	up	no
2655026	PF3D7_0727200	XM_001349133.1	GO:0004123(cystathionine gamma-lyase activity);GO:0005739(mitochondrion);GO:0006534(cysteine metabolic process)	00730(Thiamine metabolism);04122(Sulfur relay system)	K04487	EC:2.8.1.7	cysteine desulfurase, mitochondrial [Citrus sinensis]	NA	67.4006	81.9218	0.822743	-0.281487	0.612182	1	down	no
812082	PF3D7_1452500	XM_001348638.2	GO:0005484(SNAP receptor activity);GO:0006886(intracellular protein transport);GO:0016192(vesicle-mediated transport);GO:0031201(SNARE complex);GO:0031338(regulation of vesicle fusion)	04130(SNARE interactions in vesicular transport)	K08498	NA	Syntaxin-61 [Glycine soja]	NA	15.9036	12.16	1.30786	0.387211	0.612309	1	up	no
814107	PF3D7_1323900	XM_001349943.1	NA	NA	NA	NA		NA	34.5281	41.9705	0.822675	-0.281605	0.612496	1	down	no
2655125	PF3D7_0719800	XM_001349063.1	GO:0020011(apicoplast)	NA	NA	NA		NA	3.82881	2.91974	1.31135	0.391057	0.612883	1	up	no
3885789	PF3D7_0603700	XM_960934.1	GO:0004826(phenylalanine-tRNA ligase activity);GO:0005739(mitochondrion);GO:0006432(phenylalanyl-tRNA aminoacylation)	00970(Aminoacyl-tRNA biosynthesis)	K01889	EC:6.1.1.20	phenylalanine--tRNA ligase, chloroplastic/mitochondrial [Momordica charantia]	NA	1.61063	1.97602	0.815089	-0.294971	0.612898	1	down	no
811441	PF3D7_1240100	XM_001350759.1	GO:0020002(host cell plasma membrane);GO:0020013(modulation by symbiont of host erythrocyte aggregation);GO:0020030(infected host cell surface knob);GO:0020033(antigenic variation);GO:0020035(cytoadherence to microvasculature, mediated by symbiont protein);GO:0050839(cell adhesion molecule binding)	NA	NA	NA		NA	1.36726	1.67349	0.817009	-0.291576	0.613388	1	down	no
814005	PF3D7_1305200	XM_001349742.1	NA	NA	NA	NA		NA	5.22943	3.99209	1.30995	0.389508	0.613715	1	up	no
813463	PF3D7_0918700	XM_001352022.1	NA	NA	NA	NA		NA	0.492276	0.607571	0.810236	-0.303586	0.613869	1	down	no
811661	PF3D7_1408200	XM_001348216.1	NA	NA	NA	NA		NA	20.1646	24.4802	0.823709	-0.279794	0.614014	1	down	no
812628	PF3D7_0203400	XM_001349510.2	NA	NA	NA	NA		NA	526.732	404.649	1.3017	0.380401	0.614209	1	up	no
2655496	PF3D7_0820700	XM_001349282.1	GO:0004591(oxoglutarate dehydrogenase (succinyl-transferring) activity);GO:0005759(mitochondrial matrix);GO:0006099(tricarboxylic acid cycle);GO:0006103(2-oxoglutarate metabolic process)	00020(Citrate cycle (TCA cycle));00310(Lysine degradation);00380(Tryptophan metabolism)	K00164	EC:1.2.4.2	2-oxoglutarate dehydrogenase, mitochondrial-like [Physcomitrella patens]	NA	62.7889	48.2484	1.30137	0.38003	0.61443	1	up	no
810398	PF3D7_1024700	XM_001347489.1	NA	NA	NA	NA		NA	25.5909	19.6577	1.30183	0.380537	0.614593	1	up	no
3885936	PF3D7_0609300	XM_960990.1	NA	NA	NA	NA		NA	1.1325	0.860222	1.31653	0.396735	0.614668	1	up	no
813659	PF3D7_1320100	XM_001349904.1	NA	NA	NA	NA		NA	48.3197	37.1111	1.30203	0.380758	0.614939	1	up	no
813340	PF3D7_0906100	XM_001351899.1	GO:0003674(molecular_function);GO:0005737(cytoplasm);GO:0005768(endosome);GO:0005770(late endosome);GO:0006623(protein targeting to vacuole);GO:0006810(transport);GO:0007034(vacuolar transport);GO:0010008(endosome membrane);GO:0015031(protein transport);GO:0016020(membrane);GO:0045324(late endosome to vacuole transport)	04144(Endocytosis)	K12197	NA	subunit of the ESCRT-III complex [Chlamydomonas reinhardtii]	NA	184.881	142.106	1.30101	0.379628	0.614956	1	up	no
813592	PF3D7_0932100	XM_002808935.1	GO:0016020(membrane);GO:0016021(integral component of membrane)	NA	NA	NA	DUF21-domain-containing protein, partial [Coccomyxa subellipsoidea C-169]	NA	6.69344	5.13826	1.30267	0.38147	0.61505	1	up	no
812301	PF3D7_1475100	XM_001348857.1	NA	NA	NA	NA		NA	1.53078	1.17041	1.3079	0.387252	0.615345	1	up	no
811330	PF3D7_1228700	XM_001350648.1	GO:0020011(apicoplast)	NA	NA	NA		NA	17.1841	13.2076	1.30108	0.37971	0.615355	1	up	no
811635	PF3D7_1405600	XM_001348190.1	GO:0004748(ribonucleoside-diphosphate reductase activity, thioredoxin disulfide as acceptor);GO:0006260(DNA replication)	00230(Purine metabolism);00240(Pyrimidine metabolism);00480(Glutathione metabolism)	K10808	EC:1.17.4.1	ribonucleoside-diphosphate reductase small chain isoform A [Chlorella sorokiniana]	NA	286.882	220.611	1.30039	0.378949	0.615559	1	up	no
812963	PF3D7_0514900	XM_001351670.1	NA	NA	NA	NA		NA	12.6168	15.3215	0.823468	-0.280215	0.615636	1	down	no
813867	PF3D7_1360900.1	XM_024473249.1	GO:0006396(RNA processing);GO:0008143(poly(A) binding)	03013(RNA transport);03015(mRNA surveillance pathway);03018(RNA degradation)	K13126	NA	polyadenylate-binding protein 2-like [Lactuca sativa]	NA	549.277	422.471	1.30015	0.37868	0.615699	1	up	no
810492	PF3D7_1034500	XM_001347583.2	NA	NA	NA	NA		NA	26.742	20.5741	1.29979	0.378277	0.616509	1	up	no
810721	PF3D7_1116700	XM_001347809.1	GO:0020003(symbiont-containing vacuole);GO:0020020(food vacuole)	NA	NA	NA	cathepsin B, partial [Triticum aestivum]	NA	598.751	725.603	0.825178	-0.277223	0.616519	1	down	no
813101	PF3D7_0528800	XM_001351806.3	GO:0005525(GTP binding);GO:0005622(intracellular)	NA	NA	NA		NA	8.61077	10.4531	0.823755	-0.279713	0.616637	1	down	no
2655408	PF3D7_0804300	XM_001349438.1	NA	NA	NA	NA		NA	25.6774	31.1228	0.825037	-0.277469	0.616704	1	down	no
811326	PF3D7_1228300	XM_001350644.1	GO:0004672(protein kinase activity);GO:0006468(protein phosphorylation)	NA	NA	NA	G2-specific protein kinase nimA-like [Quercus suber]	NA	110.196	84.8181	1.29921	0.37763	0.61689	1	up	no
811288	PF3D7_1224500	XM_001350606.1	GO:0003682(chromatin binding);GO:0016458(gene silencing);GO:0031497(chromatin assembly);GO:0051082(unfolded protein binding)	NA	NA	NA	histone chaperone asf1 [Bathycoccus prasinos]	NA	131.979	101.568	1.29941	0.377854	0.616961	1	up	no
813519	PF3D7_0924300	XM_002808906.1	GO:0020011(apicoplast)	00730(Thiamine metabolism)	K00949	EC:2.7.6.2	thiamine pyrophosphokinase 1 isoform X1 [Oryza sativa Japonica Group]	NA	13.9135	10.6911	1.30142	0.380084	0.61703	1	up	no
811042	PF3D7_1149300	XM_024473336.1	GO:0006468(protein phosphorylation)	NA	NA	NA		NA	1.46722	1.79354	0.818058	-0.289726	0.617144	1	down	no
9221895	PF3D7_0705900	XM_002808711.1	GO:0015986(ATP synthesis coupled proton transport);GO:0016020(membrane);GO:0016469(proton-transporting two-sector ATPase complex);GO:0046933(proton-transporting ATP synthase activity, rotational mechanism);GO:0046961(proton-transporting ATPase activity, rotational mechanism)	NA	NA	NA	hypothetical protein CDL12_28340 [Handroanthus impetiginosus]	NA	242.374	186.558	1.29918	0.377605	0.617176	1	up	no
810870	PF3D7_1131300	XM_001347958.1	GO:0020011(apicoplast)	NA	NA	NA		NA	0.833542	0.622994	1.33796	0.420037	0.61723	1	up	no
814335	PF3D7_0301700	XM_001351058.1	NA	NA	NA	NA		NA	297.366	360.162	0.825643	-0.27641	0.61748	1	down	no
812749	PF3D7_0216300	XM_024473267.1	GO:0004004(ATP-dependent RNA helicase activity);GO:0010501(RNA secondary structure unwinding)	NA	NA	NA		NA	5.88505	7.13196	0.825166	-0.277244	0.618184	1	down	no
2655498	PF3D7_0820300	XM_001349286.1	GO:0020011(apicoplast)	NA	NA	NA		NA	13.4769	16.3312	0.825224	-0.277142	0.618268	1	down	no
3885724	PF3D7_0628300	XM_961173.2	GO:0004307(ethanolaminephosphotransferase activity);GO:0005783(endoplasmic reticulum);GO:0006629(lipid metabolic process)	00564(Glycerophospholipid metabolism);00565(Ether lipid metabolism);00440(Phosphonate and phosphinate metabolism)	K00993	EC:2.7.8.1	hypothetical protein VOLCADRAFT_60754 [Volvox carteri f. nagariensis]	NA	483.013	372.129	1.29797	0.376262	0.618295	1	up	no
811304	PF3D7_1226100	XM_001350622.1	GO:0003824(catalytic activity);GO:0016787(hydrolase activity)	NA	NA	NA	PREDICTED: uncharacterized protein LOC103864697 [Brassica rapa]	NA	3.49067	4.24883	0.821561	-0.283561	0.6185	1	down	no
810324	PF3D7_1017100	XM_001347415.1	GO:0020003(symbiont-containing vacuole);GO:1990225(rhoptry neck)	NA	NA	NA		NA	6.00686	4.60131	1.30547	0.384564	0.618664	1	up	no
811131	PF3D7_1207800	XM_001350451.1	NA	NA	NA	NA		NA	15.2204	18.4268	0.825992	-0.275801	0.618988	1	down	no
811771	PF3D7_1419600	XM_001348327.1	NA	NA	NA	NA		NA	11.2108	13.5841	0.825284	-0.277037	0.619172	1	down	no
2655142	PF3D7_0723500	XM_001349100.1	GO:0005869(dynactin complex);GO:0007018(microtubule-based movement)	NA	NA	NA		NA	2.85195	3.49343	0.816375	-0.292695	0.619537	1	down	no
811321	PF3D7_1227800	XM_001350639.1	GO:0000123(histone acetyltransferase complex);GO:0002098(tRNA wobble uridine modification);GO:0004402(histone acetyltransferase activity);GO:0005737(cytoplasm);GO:0006357(regulation of transcription by RNA polymerase II);GO:0006368(transcription elongation from RNA polymerase II promoter);GO:0008023(transcription elongation factor complex);GO:0033588(Elongator holoenzyme complex)	NA	NA	NA	Elongator complex protein 3 [Zostera marina]	NA	82.4865	99.7708	0.82676	-0.27446	0.619574	1	down	no
814312	PF3D7_1367500	XM_001350350.1	GO:0009055(electron transfer activity);GO:0055114(oxidation-reduction process)	00520(Amino sugar and nucleotide sugar metabolism)	K00326	EC:1.6.2.2	predicted protein [Micromonas commoda]	NA	45.8611	35.3496	1.29736	0.375576	0.619601	1	up	no
811953	PF3D7_1439200	XM_001348509.1	NA	NA	NA	NA		NA	4.46791	3.4381	1.29953	0.377988	0.619851	1	up	no
2655115	PF3D7_0717400	XM_001349041.1	GO:0006400(tRNA modification);GO:0008270(zinc ion binding);GO:0008479(queuine tRNA-ribosyltransferase activity);GO:0008616(queuosine biosynthetic process)	NA	NA	NA	putative queuine tRNA-ribosyltransferase, partial [Ostreococcus tauri]	NA	80.0823	96.8499	0.82687	-0.274267	0.619949	1	down	no
813551	PF3D7_0927600	XM_001352110.1	GO:0005634(nucleus)	NA	NA	NA		NA	56.1696	43.3166	1.29672	0.374871	0.620118	1	up	no
812584	PF3D7_0412000	XM_001351395.1	NA	NA	NA	NA		NA	101.715	78.4584	1.29641	0.374525	0.620299	1	up	no
3885756	PF3D7_0613400	XM_961028.1	GO:0003735(structural constituent of ribosome);GO:0005840(ribosome);GO:0020011(apicoplast);GO:0042254(ribosome biogenesis)	03010(Ribosome)	K02881	NA	hypothetical protein B296_00005887 [Ensete ventricosum]	NA	143.103	110.361	1.29669	0.374831	0.620452	1	up	no
811945	PF3D7_1438400	XM_001348501.2	GO:0005575(cellular_component)	NA	NA	NA		NA	4.8727	5.89351	0.826791	-0.274405	0.621086	1	down	no
812142	PF3D7_1458700	XM_001348698.1	NA	NA	NA	NA	exonuclease V, chloroplastic [Selaginella moellendorffii]	NA	25.0839	19.3362	1.29725	0.375454	0.621315	1	up	no
810672	PF3D7_1111800	XM_001347760.2	GO:0000413(protein peptidyl-prolyl isomerization);GO:0003755(peptidyl-prolyl cis-trans isomerase activity);GO:0005515(protein binding);GO:0005524(ATP binding);GO:0005525(GTP binding);GO:0005528(FK506 binding);GO:0005654(nucleoplasm);GO:0005737(cytoplasm);GO:0005739(mitochondrion);GO:0005789(endoplasmic reticulum membrane);GO:0005829(cytosol);GO:0005874(microtubule);GO:0006457(protein folding);GO:…	NA	NA	NA	peptidyl-prolyl cis-trans isomerase FKBP62-like [Coffea arabica]	NA	2.24622	2.75023	0.816741	-0.29205	0.621668	1	down	no
812259	PF3D7_1471000	XM_001348815.1	GO:0042254(ribosome biogenesis)	03008(Ribosome biogenesis in eukaryotes)	K11108	NA	probable RNA 3'-terminal phosphate cyclase-like protein isoform X1 [Quercus suber]	NA	21.755	26.2965	0.827298	-0.273521	0.621692	1	down	no
812243	PF3D7_1469300	XM_001348799.1	GO:0005730(nucleolus)	NA	NA	NA	PREDICTED: RNA-binding protein pno1 isoform X2 [Eucalyptus grandis]	NA	41.2921	49.912	0.827297	-0.273522	0.621703	1	down	no
813544	PF3D7_0926900	XM_001352103.1	GO:0005634(nucleus);GO:0071171(site-specific DNA replication termination at RTS1 barrier);GO:1902979(mitotic DNA replication termination)	NA	NA	NA		NA	27.8371	21.4721	1.29643	0.374543	0.621719	1	up	no
810463	PF3D7_1031200	XM_001347554.2	NA	NA	NA	NA		NA	2.42394	2.94466	0.823168	-0.280742	0.621754	1	down	no
814342	PF3D7_0302500	XM_001351064.1	GO:0020002(host cell plasma membrane);GO:0020008(rhoptry);GO:0020035(cytoadherence to microvasculature, mediated by symbiont protein);GO:0050839(cell adhesion molecule binding)	NA	NA	NA		NA	7.03337	5.42452	1.29659	0.374723	0.621775	1	up	no
810814	PF3D7_1125700	XM_001347902.1	NA	NA	NA	NA		NA	4.93926	3.80147	1.2993	0.377735	0.621797	1	up	no
3885987	PF3D7_0617000	XM_961063.2	GO:0005742(mitochondrial outer membrane translocase complex);GO:0030150(protein import into mitochondrial matrix)	NA	NA	NA	mitochondrial import receptor subunit TOM40-1 [Phalaenopsis equestris]	NA	40.1756	48.5448	0.827598	-0.272998	0.621809	1	down	no
810662	PF3D7_1110600	XM_001347750.2	GO:0000315(organellar large ribosomal subunit);GO:0003735(structural constituent of ribosome);GO:0006412(translation)	03010(Ribosome)	K02867	NA	54S ribosomal protein L19, mitochondrial [Setaria italica]	NA	94.9546	73.2737	1.29589	0.373943	0.621833	1	up	no
2655055	PF3D7_0704800	XM_001348945.1	NA	NA	NA	NA		NA	6.92642	5.34355	1.29622	0.374312	0.62191	1	up	no
814288	PF3D7_1361900	XM_001350294.1	GO:0005634(nucleus)	03030(DNA replication);03410(Base excision repair);03420(Nucleotide excision repair);03430(Mismatch repair)	K04802	NA	proliferating cell nuclear antigen [Selaginella moellendorffii]	NA	1069.14	825.632	1.29493	0.372876	0.621921	1	up	no
813446	PF3D7_0917000	XM_001352005.1	NA	NA	NA	NA		NA	15.3239	11.8311	1.29522	0.3732	0.62217	1	up	no
2655280	PF3D7_0813400	XM_002808798.1	NA	NA	NA	NA		NA	352.943	426.165	0.828184	-0.271978	0.622176	1	down	no
813130	PF3D7_0532400	XM_001351836.1	GO:0005515(protein binding);GO:0020030(infected host cell surface knob);GO:0020036(Maurer's cleft);GO:0033644(host cell membrane);GO:0044164(host cell cytosol);GO:0044538(host cell periphery)	NA	NA	NA		NA	373.259	450.669	0.828233	-0.271891	0.622285	1	down	no
810439	PF3D7_1028800	XM_001347530.2	NA	NA	NA	NA		NA	41.2972	31.8369	1.29715	0.375345	0.622925	1	up	no
812199	PF3D7_1465000	XM_001348755.1	NA	NA	NA	NA		NA	34.7883	26.8595	1.2952	0.373171	0.623104	1	up	no
2655333	PF3D7_0801500	XM_001349465.1	GO:0000462(maturation of SSU-rRNA from tricistronic rRNA transcript (SSU-rRNA, 5.8S rRNA, LSU-rRNA));GO:0005634(nucleus);GO:0005730(nucleolus);GO:0008150(biological_process);GO:0030686(90S preribosome);GO:0032040(small-subunit processome)	NA	NA	NA	nucleolar protein 10 [Aegilops tauschii subsp. tauschii]	NA	50.0286	60.3873	0.828461	-0.271494	0.623231	1	down	no
813383	PF3D7_0910600	XM_001351942.1	GO:0005484(SNAP receptor activity);GO:0005515(protein binding);GO:0005794(Golgi apparatus);GO:0005829(cytosol);GO:0006886(intracellular protein transport);GO:0018342(protein prenylation);GO:0031201(SNARE complex);GO:0031338(regulation of vesicle fusion)	NA	NA	NA	vesicle-associated membrane protein [Klebsormidium nitens]	NA	29.4646	35.6041	0.827561	-0.273062	0.623277	1	down	no
8444955	PF3D7_1442100	XM_002585416.1	NA	NA	NA	NA		NA	182.984	141.385	1.29423	0.372093	0.623508	1	up	no
3885845	PF3D7_0618600	XM_961078.2	GO:0006465(signal peptide processing);GO:0008233(peptidase activity)	NA	NA	NA		NA	17.7578	13.7087	1.29536	0.373357	0.62396	1	up	no
812755	PF3D7_0216900	XM_001349637.1	NA	NA	NA	NA		NA	5.59836	6.77427	0.826415	-0.275062	0.624813	1	down	no
811869	PF3D7_1430800	XM_001348425.1	NA	NA	NA	NA		NA	3.21004	2.46486	1.30232	0.381083	0.625175	1	up	no
814408	PF3D7_0309200	XM_001351130.2	GO:0004674(protein serine/threonine kinase activity);GO:0006468(protein phosphorylation)	NA	NA	NA	hypothetical protein MICPUN_113602 [Micromonas commoda]	NA	33.2422	25.7293	1.29199	0.3696	0.625685	1	up	no
811193	PF3D7_1214500	XM_024473388.1	GO:0020011(apicoplast)	NA	NA	NA		NA	3.69786	2.81698	1.3127	0.392539	0.625759	1	up	no
811221	PF3D7_1217500	XM_001350541.1	NA	NA	NA	NA		NA	3.704	4.52092	0.819302	-0.287533	0.626378	1	down	no
810277	PF3D7_1012200	XM_001347368.1	GO:0020011(apicoplast)	NA	NA	NA		NA	2.03299	1.53515	1.32429	0.405221	0.62653	1	up	no
814409	PF3D7_0309300	XM_001351131.1	GO:0005634(nucleus);GO:0005829(cytosol);GO:0030735(carnosine N-methyltransferase activity);GO:0035498(carnosine metabolic process)	00340(Histidine metabolism)	K19787	EC:2.1.1.22	carnosine N-methyltransferase isoform X2 [Brachypodium distachyon]	NA	26.2799	31.6526	0.83026	-0.268365	0.626605	1	down	no
811453	PF3D7_1241700	XM_001350769.1	GO:0005524(ATP binding);GO:0005663(DNA replication factor C complex);GO:0006260(DNA replication)	03030(DNA replication);03420(Nucleotide excision repair);03430(Mismatch repair)	K10755	NA	Replication factor C subunit 2 [Chlorella sorokiniana]	NA	227.553	176.239	1.29116	0.368671	0.626627	1	up	no
813301	PF3D7_0902200	XM_002808864.1	GO:0020036(Maurer's cleft)	NA	NA	NA		NA	41.7281	50.2548	0.830331	-0.268241	0.626631	1	down	no
813125	PF3D7_0531300	XM_001351831.1	NA	NA	NA	NA		NA	9.55503	7.37672	1.2953	0.373282	0.626766	1	up	no
9221821	PF3D7_0106000	XM_002808559.1	NA	NA	NA	NA		NA	9.6384	7.46111	1.29182	0.369403	0.627532	1	up	no
813419	PF3D7_0914200	XM_001351978.1	GO:0020011(apicoplast)	00564(Glycerophospholipid metabolism);00565(Ether lipid metabolism)	K13510	EC:2.3.1.23;EC:2.3.1.67	lysophospholipid acyltransferase LPEAT2-like [Physcomitrella patens]	NA	35.365	42.567	0.830808	-0.267413	0.627672	1	down	no
2655109	PF3D7_0715900	XM_001349026.1	GO:0005385(zinc ion transmembrane transporter activity);GO:0005887(integral component of plasma membrane);GO:0006829(zinc II ion transport)	NA	NA	NA	putative metal tolerance protein B1 [Helianthus annuus]	NA	88.0589	68.2479	1.29028	0.367684	0.627704	1	up	no
811199	PF3D7_1215100	XM_001350519.1	GO:0005515(protein binding);GO:0005521(lamin binding);GO:0005634(nucleus);GO:0005635(nuclear envelope);GO:0005637(nuclear inner membrane);GO:0005638(lamin filament);GO:0005737(cytoplasm);GO:0005856(cytoskeleton);GO:0006998(nuclear envelope organization);GO:0007097(nuclear migration);GO:0007275(multicellular organism development);GO:0007399(nervous system development);GO:0009791(post-embryonic dev…	NA	NA	NA		NA	21.3412	25.6876	0.830797	-0.267432	0.627915	1	down	no
811511	PF3D7_1247900	XM_001350827.1	GO:0005730(nucleolus);GO:0006364(rRNA processing);GO:0032040(small-subunit processome);GO:0042274(ribosomal small subunit biogenesis)	NA	NA	NA	probable U3 small nucleolar RNA-associated protein 11 [Phalaenopsis equestris]	NA	34.3749	41.3976	0.830361	-0.268189	0.627976	1	down	no
2655291	PF3D7_0811500	XM_001349375.1	GO:0005829(cytosol);GO:0006355(regulation of transcription, DNA-templated);GO:0008469(histone-arginine N-methyltransferase activity);GO:0035242(protein-arginine omega-N asymmetric methyltransferase activity)	NA	NA	NA	hypothetical protein VOLCADRAFT_56214 [Volvox carteri f. nagariensis]	NA	3.7433	4.50946	0.8301	-0.268643	0.627981	1	down	no
2655352	PF3D7_0821000	XM_001349279.1	GO:0005525(GTP binding);GO:0016020(membrane);GO:0016021(integral component of membrane)	NA	NA	NA	predicted protein [Bathycoccus prasinos]	NA	22.0604	17.0901	1.29082	0.368292	0.628604	1	up	no
812834	PF3D7_0510300	XM_001351625.1	GO:0070258(inner membrane pellicle complex);GO:0071944(cell periphery)	NA	NA	NA		NA	3.59595	4.35315	0.826058	-0.275686	0.628843	1	down	no
813514	PF3D7_0923800	XM_002808905.1;XM_024473202.1	GO:0005737(cytoplasm);GO:0005739(mitochondrion);GO:0005739(mitochondrion)	00450(Selenocompound metabolism);00450(Selenocompound metabolism)	K22182	EC:1.8.1.9	thioredoxin-disufide reductase [Micromonas pusilla CCMP1545]	NA	297.145	230.522	1.289	0.366257	0.629128	1	up	no
813422	PF3D7_0914500	XM_001351981.1	NA	NA	NA	NA		NA	17.6396	13.6813	1.28933	0.366616	0.629137	1	up	no
814083	PF3D7_1319300	XM_001349893.1	GO:0004809(tRNA (guanine-N2-)-methyltransferase activity);GO:0006400(tRNA modification);GO:0020011(apicoplast)	NA	NA	NA	hypothetical protein AMTR_s00047p00207200 [Amborella trichopoda]	NA	57.9594	69.6796	0.831799	-0.265692	0.629158	1	down	no
813370	PF3D7_0909300	XM_001351929.2	GO:0005829(cytosol)	NA	NA	NA	PREDICTED: DNA-binding protein DDB_G0278111 [Erythranthe guttata]	NA	246.304	296.125	0.831758	-0.265764	0.629184	1	down	no
810909	PF3D7_1135100	XM_001347997.1	GO:0005634(nucleus);GO:0005737(cytoplasm)	NA	NA	NA	probable protein phosphatase 2C 38 isoform X2 [Herrania umbratica]	NA	15.714	18.8985	0.831494	-0.266223	0.629284	1	down	no
812372	PF3D7_0407100	XM_002808599.1	GO:0005737(cytoplasm);GO:0008757(S-adenosylmethionine-dependent methyltransferase activity);GO:0032259(methylation)	NA	NA	NA		NA	1.64458	1.24625	1.31962	0.40012	0.629335	1	up	no
810562	PF3D7_1041200	XM_001347653.1	GO:0020002(host cell plasma membrane);GO:0020033(antigenic variation)	NA	NA	NA		NA	2.10404	1.60752	1.30888	0.388331	0.629433	1	up	no
812567	PF3D7_0414100	XM_001351413.1	GO:0020011(apicoplast)	NA	NA	NA		NA	1.5226	1.8385	0.828172	-0.271998	0.629596	1	down	no
812785	PF3D7_0220200	XM_001349667.1	GO:0020011(apicoplast)	NA	NA	NA		NA	406.784	488.725	0.832338	-0.264758	0.63013	1	down	no
814223	PF3D7_1349300	XM_001350170.1	GO:0004672(protein kinase activity);GO:0005737(cytoplasm);GO:0006468(protein phosphorylation)	NA	NA	NA	PREDICTED: serine/threonine-protein kinase STY46 isoform X1 [Nelumbo nucifera]	NA	5.15372	3.99676	1.28948	0.366784	0.630194	1	up	no
814272	PF3D7_1357700	XM_001350252.1	NA	NA	NA	NA		NA	20.8511	25.0535	0.832263	-0.264889	0.630205	1	down	no
814453	PF3D7_0313900	XM_001351173.1	GO:0020011(apicoplast)	NA	NA	NA		NA	2.19756	1.7007	1.29215	0.369769	0.630797	1	up	no
814250	PF3D7_1354300	XM_001350219.1	GO:0006364(rRNA processing);GO:0008173(RNA methyltransferase activity)	NA	NA	NA	PREDICTED: adoMet-dependent rRNA methyltransferase spb1 [Juglans regia]	NA	126.881	152.353	0.832813	-0.263936	0.630911	1	down	no
811673	PF3D7_1409400	XM_001348229.2	NA	NA	NA	NA		NA	28.9815	22.4921	1.28852	0.365713	0.631968	1	up	no
811351	PF3D7_1231000	XM_024473399.1	NA	NA	NA	NA		NA	7.01685	5.4485	1.28785	0.364964	0.631974	1	up	no
4794184	PF3D7_0712600	XM_001348998.1	GO:0020002(host cell plasma membrane);GO:0020013(modulation by symbiont of host erythrocyte aggregation);GO:0020030(infected host cell surface knob);GO:0020033(antigenic variation);GO:0020035(cytoadherence to microvasculature, mediated by symbiont protein);GO:0050839(cell adhesion molecule binding)	NA	NA	NA		NA	1.40799	1.09146	1.29	0.367369	0.632015	1	up	no
813525	PF3D7_0925000	XM_002808910.1	NA	NA	NA	NA		NA	10.4837	12.6276	0.830222	-0.268431	0.632216	1	down	no
2654979	PF3D7_0703200	XM_001348929.1	NA	NA	NA	NA		NA	29.8674	23.2181	1.28638	0.36332	0.632542	1	up	no
813488	PF3D7_0921200	XM_002808898.1	NA	NA	NA	NA		NA	6.90357	8.28403	0.833359	-0.262989	0.632592	1	down	no
814253	PF3D7_1354800	XM_001350224.2	GO:0004197(cysteine-type endopeptidase activity);GO:0006508(proteolysis);GO:0006915(apoptotic process)	NA	NA	NA	Metacaspase 1, putative [Theobroma cacao]	NA	4.7059	5.66112	0.831267	-0.266616	0.632995	1	down	no
812709	PF3D7_0212100	XM_001349591.1	GO:0005634(nucleus);GO:0034399(nuclear periphery)	NA	NA	NA		NA	21.814	16.9627	1.286	0.362888	0.633108	1	up	no
813484	PF3D7_0920800	XM_001352043.1	GO:0000166(nucleotide binding);GO:0003677(DNA binding);GO:0003938(IMP dehydrogenase activity);GO:0005654(nucleoplasm);GO:0005737(cytoplasm);GO:0006177(GMP biosynthetic process);GO:0030054(cell junction);GO:0046651(lymphocyte proliferation);GO:0046872(metal ion binding);GO:0055114(oxidation-reduction process)	00230(Purine metabolism)	K00088	EC:1.1.1.205	hypothetical protein AXG93_4201s1090 [Marchantia polymorpha subsp. ruderalis]	NA	277.798	333.061	0.834076	-0.26175	0.63326	1	down	no
810351	PF3D7_1019900	XM_001347442.1	GO:0005515(protein binding);GO:0005829(cytosol);GO:0016020(membrane);GO:0020011(apicoplast);GO:0031410(cytoplasmic vesicle);GO:0042493(response to drug)	04136(Autophagy - other eukaryotes)	K08341	NA	Autophagy protein Atg8 ubiquitin-like protein [Corchorus capsularis]	NA	25.7678	19.9808	1.28963	0.366956	0.633714	1	up	no
2655190	PF3D7_0720600	XM_001349071.1	NA	NA	NA	NA		NA	243.498	189.452	1.28528	0.362078	0.633736	1	up	no
811553	PF3D7_1252300	XM_001350869.1	GO:0020036(Maurer's cleft)	NA	NA	NA		NA	763.315	914.934	0.834284	-0.26139	0.633778	1	down	no
2655315	PF3D7_0806100	XM_001349425.2	NA	NA	NA	NA		NA	1.74415	2.10288	0.829411	-0.269842	0.633828	1	down	no
814201	PF3D7_1342800	XM_001350113.1	GO:0004612(phosphoenolpyruvate carboxykinase (ATP) activity);GO:0006094(gluconeogenesis)	00010(Glycolysis / Gluconeogenesis);00020(Citrate cycle (TCA cycle));00620(Pyruvate metabolism);00710(Carbon fixation in photosynthetic organisms)	K01610	EC:4.1.1.49	predicted protein [Hordeum vulgare subsp. vulgare]	NA	271.935	325.896	0.834423	-0.26115	0.633936	1	down	no
812379	PF3D7_0410700	XM_001351384.1	GO:0005525(GTP binding);GO:0020011(apicoplast)	NA	NA	NA	ribosomal biogenesis GTPase [Bathycoccus prasinos]	NA	26.3277	20.4821	1.2854	0.362215	0.634151	1	up	no
812844	PF3D7_0502700	XM_002808627.1	NA	NA	NA	NA		NA	11.7338	14.0841	0.833129	-0.263388	0.634168	1	down	no
814415	PF3D7_0310000	XM_001351137.1	GO:0020011(apicoplast)	NA	NA	NA		NA	56.9521	44.3023	1.28553	0.362368	0.63426	1	up	no
2655260	PF3D7_0817300	XM_001349316.1	NA	NA	NA	NA		NA	28.8918	34.6198	0.834545	-0.260937	0.634314	1	down	no
9221772	PF3D7_0301600	XM_002808572.3	GO:0020011(apicoplast)	NA	NA	NA		NA	98.424	117.93	0.8346	-0.260844	0.634373	1	down	no
812550	PF3D7_0400300	XM_001351284.1	GO:0020002(host cell plasma membrane);GO:0020033(antigenic variation)	NA	NA	NA		NA	1.83805	2.22469	0.826207	-0.275424	0.634379	1	down	no
813964	PF3D7_1314300	XM_001349843.1	NA	NA	NA	NA		NA	10.3551	8.04235	1.28757	0.364653	0.634792	1	up	no
813855	PF3D7_1359100	XM_001350267.1	GO:0008531(riboflavin kinase activity);GO:0009231(riboflavin biosynthetic process)	00740(Riboflavin metabolism)	K20884	EC:2.7.1.26;EC:3.1.3.102	hypothetical protein DCAR_004137 [Daucus carota subsp. sativus]	NA	2.86639	3.44659	0.831658	-0.265937	0.634869	1	down	no
811650	PF3D7_1407100	XM_001348205.1	GO:0005634(nucleus);GO:0005730(nucleolus);GO:0005732(small nucleolar ribonucleoprotein complex);GO:0006364(rRNA processing)	03008(Ribosome biogenesis in eukaryotes)	K14563	EC:2.1.1.-	unnamed protein product, partial [Brassica oleracea]	NA	520.596	623.379	0.83512	-0.259945	0.635228	1	down	no
810701	PF3D7_1114500	XM_001347789.1	NA	NA	NA	NA		NA	1.25043	0.956394	1.30745	0.386751	0.635274	1	up	no
810470	PF3D7_1032000	XM_001347561.2	GO:0020011(apicoplast)	NA	NA	NA		NA	29.7917	23.1953	1.28439	0.361083	0.635539	1	up	no
811470	PF3D7_1243500	XM_001350786.2	GO:0000815(ESCRT III complex);GO:0005515(protein binding);GO:0005634(nucleus);GO:0005635(nuclear envelope);GO:0005737(cytoplasm);GO:0005768(endosome);GO:0005886(plasma membrane);GO:0006810(transport);GO:0007034(vacuolar transport);GO:0010008(endosome membrane);GO:0015031(protein transport);GO:0016020(membrane);GO:0043162(ubiquitin-dependent protein catabolic process via the multivesicular body so…	04144(Endocytosis)	K12194	NA	Vacuolar protein sorting-associated protein 1 [Ananas comosus]	NA	46.132	35.9095	1.28467	0.361401	0.635954	1	up	no
9221909	PF3D7_0726800	XM_002808746.1	NA	NA	NA	NA		NA	4.57995	5.58028	0.82074	-0.285004	0.63609	1	down	no
811008	PF3D7_1145400	XM_001348096.1	GO:0003924(GTPase activity);GO:0005737(cytoplasm);GO:0005886(plasma membrane);GO:0007017(microtubule-based process);GO:0016192(vesicle-mediated transport);GO:0020005(symbiont-containing vacuole membrane);GO:0020020(food vacuole);GO:0030430(host cell cytoplasm);GO:0031965(nuclear membrane)	NA	NA	NA	PREDICTED: dynamin-related protein 3A-like isoform X3 [Pyrus x bretschneideri]	NA	66.9416	52.1659	1.28324	0.359796	0.636378	1	up	no
3885906	PF3D7_0608310	XM_960980.2	NA	NA	NA	NA		NA	1.33184	1.01411	1.31331	0.393212	0.636533	1	up	no
810849	PF3D7_1129100	XM_001347937.1	GO:0020003(symbiont-containing vacuole)	NA	NA	NA		NA	1193.26	1427.35	0.835997	-0.25843	0.63684	1	down	no
811261	PF3D7_1221700	XM_001350579.2	NA	NA	NA	NA	hypothetical protein VOLCADRAFT_78603 [Volvox carteri f. nagariensis]	NA	5.31332	6.36289	0.835049	-0.260067	0.636937	1	down	no
811696	PF3D7_1411700	XM_001348252.1	GO:0005634(nucleus);GO:0052907(23S rRNA (adenine(1618)-N(6))-methyltransferase activity);GO:0070475(rRNA base methylation)	NA	NA	NA	hypothetical protein BHE74_00007146 [Ensete ventricosum]	NA	5.35826	4.16852	1.28541	0.362229	0.6372	1	up	no
813777	PF3D7_1304100	XM_001349732.1	GO:0000287(magnesium ion binding);GO:0003910(DNA ligase (ATP) activity);GO:0005509(calcium ion binding);GO:0005657(replication fork);GO:0006266(DNA ligation);GO:0006273(lagging strand elongation);GO:0020011(apicoplast);GO:0030145(manganese ion binding)	03030(DNA replication);03410(Base excision repair);03420(Nucleotide excision repair);03430(Mismatch repair)	K10747	EC:6.5.1.1;EC:6.5.1.6	DNA ligase [Macleaya cordata]	NA	15.6726	12.2155	1.28302	0.359538	0.637368	1	up	no
810422	PF3D7_1027000	XM_001347513.1	NA	NA	NA	NA		NA	3.7566	2.92604	1.28385	0.360475	0.637377	1	up	no
811465	PF3D7_1242900	XM_001350781.2	GO:0005743(mitochondrial inner membrane);GO:0006626(protein targeting to mitochondrion);GO:0015450(P-P-bond-hydrolysis-driven protein transmembrane transporter activity)	NA	NA	NA		NA	84.6649	101.308	0.835719	-0.258911	0.63775	1	down	no
811310	PF3D7_1226700	XM_001350628.1	GO:0006364(rRNA processing);GO:0030515(snoRNA binding);GO:0032040(small-subunit processome)	NA	NA	NA		NA	20.2928	24.2597	0.836481	-0.257595	0.638487	1	down	no
810624	PF3D7_1106100	XM_001347712.1	GO:0020011(apicoplast)	NA	NA	NA	hypothetical protein CBR_g28520 [Chara braunii]	NA	27.9382	21.7829	1.28258	0.359044	0.638528	1	up	no
810266	PF3D7_1011100	XM_001347357.2	NA	NA	NA	NA		NA	1.55833	1.20885	1.2891	0.366361	0.638563	1	up	no
812270	PF3D7_1472000	XM_001348826.1	GO:0000350(generation of catalytic spliceosome for second transesterification step);GO:0000384(first spliceosomal transesterification activity);GO:0000389(mRNA 3'-splice site recognition);GO:0000974(Prp19 complex);GO:0071012(catalytic step 1 spliceosome);GO:0071013(catalytic step 2 spliceosome);GO:0071014(post-mRNA release spliceosomal complex);GO:0071020(post-spliceosomal complex)	03040(Spliceosome)	K12870	NA	pre-mRNA-splicing factor ISY1 [Klebsormidium nitens]	NA	38.7171	46.3097	0.836046	-0.258345	0.638718	1	down	no
813063	PF3D7_0524900	XM_001351769.1	GO:0003824(catalytic activity);GO:0010181(FMN binding);GO:0016021(integral component of membrane);GO:0051536(iron-sulfur cluster binding);GO:0055114(oxidation-reduction process)	NA	NA	NA	PREDICTED: S-adenosyl-L-methionine-dependent tRNA 4-demethylwyosine synthase-like [Pyrus x bretschneideri]	NA	53.6946	64.1611	0.836871	-0.256922	0.638762	1	down	no
811076	PF3D7_1202300	XM_024473378.1	GO:0020011(apicoplast)	NA	NA	NA	flagellar inner arm dynein 1 heavy chain alpha [Volvox carteri f. nagariensis]	NA	0.124937	0.096013	1.30125	0.379899	0.63882	1	up	no
813825	PF3D7_1352200	XM_001350198.1	NA	NA	NA	NA		NA	38.8363	46.415	0.836718	-0.257186	0.638845	1	down	no
813387	PF3D7_0911000	XM_002808882.1	GO:0000506(glycosylphosphatidylinositol-N-acetylglucosaminyltransferase (GPI-GnT) complex);GO:0003824(catalytic activity);GO:0005789(endoplasmic reticulum membrane)	00563(Glycosylphosphatidylinositol(GPI)-anchor biosynthesis)	K03859	NA	PREDICTED: putative phosphatidylinositol N-acetylglucosaminyltransferase subunit C [Eucalyptus grandis]	NA	8.27161	6.43071	1.28627	0.36319	0.639326	1	up	no
813783	PF3D7_1345100	XM_001350130.1	GO:0005739(mitochondrion);GO:0020003(symbiont-containing vacuole);GO:0097619(PTEX complex)	NA	NA	NA	Thioredoxin [Macleaya cordata]	NA	86.1975	102.957	0.837217	-0.256326	0.639853	1	down	no
2655322	PF3D7_0804600	XM_002808766.1	GO:0003729(mRNA binding);GO:0005634(nucleus);GO:0009982(pseudouridine synthase activity);GO:0031119(tRNA pseudouridine synthesis);GO:0031120(snRNA pseudouridine synthesis);GO:1990481(mRNA pseudouridine synthesis)	NA	NA	NA	unnamed protein product [Coffea canephora]	NA	16.0967	19.237	0.83676	-0.257114	0.639913	1	down	no
812545	PF3D7_0415800	XM_001351430.1	GO:0008270(zinc ion binding)	NA	NA	NA	PREDICTED: E3 ubiquitin-protein ligase CHFR [Vitis vinifera]	NA	0.931993	1.12735	0.826712	-0.274543	0.640252	1	down	no
812915	PF3D7_0504400	XM_001351566.1	GO:0005515(protein binding);GO:0008026(ATP-dependent helicase activity);GO:0020011(apicoplast)	NA	NA	NA	DEAD-box ATP-dependent RNA helicase 7-like [Physcomitrella patens]	NA	27.6204	21.5716	1.2804	0.3566	0.640258	1	up	no
812877	PF3D7_0501200	XM_001351535.1	GO:0005515(protein binding);GO:0009986(cell surface);GO:0020036(Maurer's cleft);GO:0030430(host cell cytoplasm)	NA	NA	NA		NA	1914.38	2284.79	0.837881	-0.255183	0.640371	1	down	no
812232	PF3D7_1468200	XM_001348788.1	NA	NA	NA	NA		NA	49.5553	59.1805	0.837359	-0.256082	0.640426	1	down	no
812310	PF3D7_1476000	XM_001348866.1	NA	NA	NA	NA		NA	17.3251	20.7759	0.833903	-0.262048	0.640696	1	down	no
814065	PF3D7_1315700	XM_001349858.1	GO:0005634(nucleus);GO:0016429(tRNA (adenine-N1-)-methyltransferase activity);GO:0031515(tRNA (m1A) methyltransferase complex)	NA	NA	NA	tRNA (adenine(58)-N(1))-methyltransferase catalytic subunit TRMT61A [Coffea arabica]	NA	18.1591	21.6988	0.836873	-0.256919	0.640756	1	down	no
812660	PF3D7_0206800	XM_001349542.1	GO:0005887(integral component of plasma membrane);GO:0016021(integral component of membrane);GO:0046658(anchored component of plasma membrane)	NA	NA	NA		NA	141.988	110.961	1.27962	0.355718	0.640778	1	up	no
2655411	PF3D7_0825000	XM_002808831.1	GO:0020011(apicoplast)	NA	NA	NA		NA	6.87542	5.36902	1.28057	0.356788	0.640859	1	up	no
9222013	PF3D7_1326700	XM_002808991.1	NA	NA	NA	NA		NA	4.45673	5.34061	0.834498	-0.26102	0.640931	1	down	no
813870	PF3D7_1361500.1	XM_002809049.1;XM_024473250.1	NA	NA	NA	NA		NA	3.14407	2.43506	1.29117	0.368676	0.641006	1	up	no
811969	PF3D7_1440800	XM_001348525.2	NA	NA	NA	NA		NA	9.2209	11.0137	0.837219	-0.256324	0.641147	1	down	no
2655329	PF3D7_0802300	XM_001349455.1	GO:0000028(ribosomal small subunit assembly);GO:0000462(maturation of SSU-rRNA from tricistronic rRNA transcript (SSU-rRNA, 5.8S rRNA, LSU-rRNA));GO:0030515(snoRNA binding);GO:0032040(small-subunit processome);GO:0034388(Pwp2p-containing subcomplex of 90S preribosome)	03008(Ribosome biogenesis in eukaryotes)	K14558	NA	periodic tryptophan protein 2 homolog [Jatropha curcas]	NA	56.2225	67.065	0.838328	-0.254413	0.641395	1	down	no
813006	PF3D7_0519000	XM_001351712.1	NA	NA	NA	NA		NA	22.5188	26.888	0.837502	-0.255835	0.641973	1	down	no
810812	PF3D7_1125400	XM_001347900.2	GO:0005739(mitochondrion);GO:0005743(mitochondrial inner membrane);GO:0006626(protein targeting to mitochondrion);GO:0015450(P-P-bond-hydrolysis-driven protein transmembrane transporter activity)	NA	NA	NA	mitochondrial import inner membrane translocase subunit TIM44-2 isoform X1 [Morus notabilis]	NA	167.583	199.804	0.838738	-0.253708	0.642091	1	down	no
811320	PF3D7_1227700	XM_001350638.1	NA	NA	NA	NA		NA	24.6093	29.3512	0.838444	-0.254215	0.642154	1	down	no
3885768	PF3D7_0630300	XM_961192.1	GO:0003887(DNA-directed DNA polymerase activity);GO:0006261(DNA-dependent DNA replication);GO:0008622(epsilon DNA polymerase complex)	00230(Purine metabolism);00240(Pyrimidine metabolism);03030(DNA replication);03410(Base excision repair);03420(Nucleotide excision repair)	K02324	EC:2.7.7.7	PREDICTED: DNA polymerase epsilon catalytic subunit A-like isoform X1 [Fragaria vesca subsp. vesca]	NA	11.8206	9.24399	1.27873	0.354715	0.642196	1	up	no
814186	PF3D7_1340300	XM_001350091.1	NA	NA	NA	NA		NA	42.6824	50.8899	0.838721	-0.253737	0.642262	1	down	no
811694	PF3D7_1411500	XM_001348250.2	GO:0000398(mRNA splicing, via spliceosome);GO:0003723(RNA binding);GO:0071006(U2-type catalytic step 1 spliceosome);GO:0071013(catalytic step 2 spliceosome)	NA	NA	NA		NA	8.72344	10.4048	0.838408	-0.254275	0.642766	1	down	no
810638	PF3D7_1107400	XM_001347726.2	GO:0000150(recombinase activity);GO:0003677(DNA binding);GO:0003684(damaged DNA binding);GO:0005524(ATP binding);GO:0005634(nucleus);GO:0006281(DNA repair);GO:0006310(DNA recombination);GO:0008094(DNA-dependent ATPase activity)	03440(Homologous recombination)	K04482	NA	hypothetical protein AXG93_868s1370 [Marchantia polymorpha subsp. ruderalis]	NA	171.313	134.102	1.27749	0.353313	0.64339	1	up	no
3885956	PF3D7_0611400	XM_961010.1	NA	NA	NA	NA		NA	8.46477	10.0923	0.838733	-0.253717	0.643527	1	down	no
814451	PF3D7_0313700.1	XM_002808575.1	NA	NA	NA	NA		NA	47.9229	37.5092	1.27763	0.353469	0.643597	1	up	no
812700	PF3D7_0211200	XM_001349582.1	GO:0005515(protein binding);GO:0005768(endosome);GO:0007264(small GTPase mediated signal transduction);GO:0016020(membrane);GO:0032889(regulation of vacuole fusion, non-autophagic);GO:0060627(regulation of vesicle-mediated transport)	04144(Endocytosis);04145(Phagosome)	K07889	NA	ras-related protein RHN1-like isoform X1 [Coffea arabica]	NA	44.8887	35.125	1.27797	0.353854	0.643648	1	up	no
812649	PF3D7_0205700.1	XM_024473261.1;XM_001349531.3	NA	NA	NA	NA		NA	10.238	12.2507	0.835703	-0.258938	0.643754	1	down	no
814475	PF3D7_0316100	XM_001351195.1	GO:0003735(structural constituent of ribosome);GO:0005762(mitochondrial large ribosomal subunit)	NA	NA	NA		NA	8.36132	6.51637	1.28312	0.359662	0.643949	1	up	no
814556	PF3D7_0324100	XM_001351275.1	GO:0016021(integral component of membrane);GO:0020036(Maurer's cleft);GO:0042000(translocation of peptides or proteins into host)	NA	NA	NA		NA	2.35967	2.83662	0.83186	-0.265588	0.644179	1	down	no
812234	PF3D7_1468400	XM_001348790.2	NA	NA	NA	NA		NA	2.79316	3.34029	0.836203	-0.258075	0.644253	1	down	no
814450	PF3D7_0313600	XM_001351170.1	NA	NA	NA	NA		NA	16.5413	12.9494	1.27738	0.353187	0.64439	1	up	no
812835	PF3D7_0510100	XM_001351623.1	NA	NA	NA	NA		NA	39.1126	30.6418	1.27645	0.352135	0.644514	1	up	no
811683	PF3D7_1410400	XM_001348239.1	GO:0005515(protein binding);GO:0020008(rhoptry)	NA	NA	NA		NA	2.91909	2.27287	1.28432	0.361006	0.64455	1	up	no
810658	PF3D7_1110300	XM_001347746.2	NA	NA	NA	NA		NA	90.361	107.573	0.839998	-0.251542	0.645042	1	down	no
811742	PF3D7_1416300	XM_001348298.2	GO:0003674(molecular_function);GO:0008150(biological_process)	NA	NA	NA	predicted protein [Hordeum vulgare subsp. vulgare]	NA	19.3973	15.1818	1.27767	0.35351	0.645044	1	up	no
8444982	PF3D7_1447400	XM_002585418.1	NA	NA	NA	NA		NA	6.64132	7.93986	0.836453	-0.257644	0.645052	1	down	no
811889	PF3D7_1432500	XM_001348445.1	GO:0005634(nucleus);GO:0008168(methyltransferase activity);GO:0032259(methylation)	NA	NA	NA	hypothetical protein AXF42_Ash000187 [Apostasia shenzhenica]	NA	12.0851	14.4003	0.839227	-0.252867	0.645313	1	down	no
811273	PF3D7_1223000	XM_001350591.1	NA	NA	NA	NA		NA	5.24505	4.03988	1.29832	0.376647	0.645664	1	up	no
811835	PF3D7_1427400.1	XM_001348391.2;XM_024473358.1	NA	NA	NA	NA		NA	5.01691	3.92152	1.27933	0.355388	0.645811	1	up	no
812203	PF3D7_1465400	XM_001348759.2	NA	NA	NA	NA		NA	103.009	122.602	0.840187	-0.251218	0.646149	1	down	no
813804	PF3D7_1348500	XM_001350162.1	GO:0005096(GTPase activator activity);GO:0005622(intracellular);GO:0006886(intracellular protein transport);GO:0012505(endomembrane system);GO:0017137(Rab GTPase binding);GO:0031338(regulation of vesicle fusion);GO:0090630(activation of GTPase activity)	NA	NA	NA	GTPase-activating protein GYP1-like [Abrus precatorius]	NA	32.2228	25.251	1.2761	0.351737	0.646359	1	up	no
2655337	PF3D7_0820800	XM_001349281.1	NA	NA	NA	NA		NA	6.94175	5.43502	1.27723	0.353013	0.646468	1	up	no
812924	PF3D7_0503500	XM_001351557.1	GO:0004672(protein kinase activity);GO:0006468(protein phosphorylation)	NA	NA	NA		NA	4.35926	5.19216	0.839586	-0.25225	0.646914	1	down	no
810309	PF3D7_1015400	XM_001347400.1	NA	NA	NA	NA		NA	11.5388	9.04473	1.27575	0.351347	0.647156	1	up	no
813939	PF3D7_1310500	XM_001349797.1	NA	NA	NA	NA		NA	18.2396	21.7276	0.839468	-0.252453	0.647183	1	down	no
3885747	PF3D7_0601600	XM_960914.1	NA	NA	NA	NA		NA	3.41765	4.10304	0.832955	-0.26369	0.647824	1	down	no
811831	PF3D7_1427000	XM_001348387.1	GO:0020011(apicoplast)	NA	NA	NA		NA	7.44944	5.84266	1.27501	0.350507	0.647879	1	up	no
810752	PF3D7_1119800	XM_001347840.1	GO:0000166(nucleotide binding);GO:0000184(nuclear-transcribed mRNA catabolic process, nonsense-mediated decay);GO:0000932(P-body);GO:0003729(mRNA binding);GO:0005634(nucleus);GO:0008266(poly(U) RNA binding);GO:0010494(cytoplasmic stress granule);GO:0034063(stress granule assembly);GO:0043488(regulation of mRNA stability)	03040(Spliceosome)	K12890	NA	hypothetical protein VOLCADRAFT_72532 [Volvox carteri f. nagariensis]	NA	9.93367	11.8458	0.838582	-0.253977	0.648169	1	down	no
812257	PF3D7_1470800	XM_001348813.1	NA	NA	NA	NA		NA	7.65141	5.99942	1.27536	0.350902	0.648173	1	up	no
2655339	PF3D7_0820500	XM_001349284.1	NA	NA	NA	NA		NA	18.5236	22.0079	0.841681	-0.248655	0.64821	1	down	no
811514	PF3D7_1248200	XM_001350830.3	GO:0000387(spliceosomal snRNP assembly);GO:0000974(Prp19 complex);GO:0003674(molecular_function);GO:0005575(cellular_component);GO:0017070(U6 snRNA binding);GO:0036002(pre-mRNA binding);GO:0071006(U2-type catalytic step 1 spliceosome);GO:0071007(U2-type catalytic step 2 spliceosome)	03040(Spliceosome)	K12872	NA	zinc finger CCCH domain-containing protein 25 [Selaginella moellendorffii]	NA	50.1898	59.6241	0.841771	-0.248501	0.648359	1	down	no
813243	PF3D7_0110900	XM_001351002.1	GO:0005829(cytosol)	00230(Purine metabolism);03008(Ribosome biogenesis in eukaryotes)	K18532	EC:2.7.4.3	PREDICTED: exonuclease V, chloroplastic-like isoform X1 [Nicotiana sylvestris]	NA	6.72659	8.03176	0.837499	-0.255841	0.648589	1	down	no
811667	PF3D7_1408900	XM_001348223.1	GO:0042781(3'-tRNA processing endoribonuclease activity)	NA	NA	NA	tRNA-dihydrouridine(16/17) synthase [NAD(P)(+)]-like [Helianthus annuus]	NA	21.431	25.4643	0.841608	-0.248779	0.648988	1	down	no
813069	PF3D7_0525500	XM_024473440.1	NA	NA	NA	NA		NA	1.85937	2.21199	0.840583	-0.250537	0.649033	1	down	no
810323	PF3D7_1017000	XM_001347414.1	GO:0003887(DNA-directed DNA polymerase activity);GO:0006260(DNA replication);GO:0008310(single-stranded DNA 3'-5' exodeoxyribonuclease activity);GO:0043625(delta DNA polymerase complex)	00230(Purine metabolism);00240(Pyrimidine metabolism);03030(DNA replication);03410(Base excision repair);03420(Nucleotide excision repair);03430(Mismatch repair);03440(Homologous recombination)	K02327	EC:2.7.7.7	PREDICTED: DNA polymerase delta catalytic subunit [Tarenaya hassleriana]	NA	57.5391	45.2048	1.27285	0.348066	0.649099	1	up	no
812299	PF3D7_1474900	XM_001348855.1	GO:0000242(pericentriolar material);GO:0000932(P-body);GO:0005515(protein binding);GO:0005737(cytoplasm);GO:0005783(endoplasmic reticulum);GO:0005819(spindle);GO:0043186(P granule);GO:0051233(spindle midzone);GO:1990124(messenger ribonucleoprotein complex)	NA	NA	NA	hypothetical protein CBR_g36473 [Chara braunii]	NA	67.4524	52.9749	1.27329	0.348561	0.649252	1	up	no
810198	PF3D7_1003700	XM_001347289.1	GO:0004518(nuclease activity);GO:0006281(DNA repair)	NA	NA	NA		NA	5.78315	4.53953	1.27395	0.349311	0.649437	1	up	no
813999	PF3D7_1304400	XM_001349735.1	NA	NA	NA	NA		NA	7.86002	9.33949	0.841591	-0.24881	0.649497	1	down	no
814006	PF3D7_1305500	XM_001349746.1	GO:0007049(cell cycle);GO:0042493(response to drug)	NA	NA	NA		NA	1.01377	0.783093	1.29457	0.372478	0.649564	1	up	no
2655156	PF3D7_0724400	XM_001349110.1	GO:0051082(unfolded protein binding)	NA	NA	NA	PREDICTED: protein IQ-DOMAIN 1-like isoform X2 [Tarenaya hassleriana]	NA	50.1766	59.5949	0.841961	-0.248174	0.650201	1	down	no
810493	PF3D7_1034600	XM_001347584.1	GO:0020011(apicoplast)	NA	NA	NA		NA	12.7691	10.0269	1.27348	0.348778	0.650205	1	up	no
810655	PF3D7_1109900	XM_001347743.2	GO:0003735(structural constituent of ribosome);GO:0006412(translation);GO:0022625(cytosolic large ribosomal subunit)	03010(Ribosome)	K02920	NA	PREDICTED: 60S ribosomal protein L36-3-like [Lupinus angustifolius]	NA	964.942	1144.54	0.843085	-0.246251	0.650256	1	down	no
3885932	PF3D7_0608900	XM_960986.1	NA	NA	NA	NA		NA	1.68278	1.31323	1.2814	0.357721	0.650549	1	up	no
810482	PF3D7_1033400	XM_001347573.1	GO:0005737(cytoplasm);GO:0010323(negative regulation of isopentenyl diphosphate biosynthetic process, methylerythritol 4-phosphate pathway);GO:0016311(dephosphorylation);GO:0050308(sugar-phosphatase activity)	NA	NA	NA	hypothetical protein M569_06040, partial [Genlisea aurea]	NA	1249.42	1481.57	0.84331	-0.245865	0.650593	1	down	no
813856	PF3D7_1359000	XM_002809041.1	NA	NA	NA	NA		NA	2.73453	3.24532	0.842606	-0.247069	0.65087	1	down	no
811706	PF3D7_1412600	XM_001348262.1	GO:0006412(translation);GO:0008612(peptidyl-lysine modification to peptidyl-hypusine)	NA	NA	NA	Deoxyhypusine synthase [Artemisia annua]	NA	46.34	54.9585	0.843181	-0.246086	0.650936	1	down	no
811014	PF3D7_1146000	XM_001348102.1	GO:0000027(ribosomal large subunit assembly);GO:0003674(molecular_function);GO:0005730(nucleolus);GO:0005840(ribosome);GO:0035690(cellular response to drug)	NA	NA	NA	notchless protein homolog isoform X2 [Ziziphus jujuba]	NA	55.629	65.9383	0.843653	-0.245279	0.651609	1	down	no
814039	PF3D7_1311300	XM_001349805.1	GO:0005739(mitochondrion);GO:0005754(mitochondrial proton-transporting ATP synthase, catalytic core);GO:0015986(ATP synthesis coupled proton transport)	00190(Oxidative phosphorylation)	K02136	NA	F1F0 ATP synthase gamma subunit [Chlamydomonas reinhardtii]	NA	36.1668	28.4499	1.27125	0.346243	0.651774	1	up	no
810291	PF3D7_1013600	XM_001347382.1	NA	NA	NA	NA		NA	15.2596	12.0104	1.27053	0.345429	0.652176	1	up	no
813379	PF3D7_0910200	XM_001351938.1	NA	NA	NA	NA		NA	19.744	15.5436	1.27024	0.3451	0.652386	1	up	no
811289	PF3D7_1224600	XM_001350607.2	GO:0004408(holocytochrome-c synthase activity);GO:0005739(mitochondrion);GO:0005743(mitochondrial inner membrane);GO:0018063(cytochrome c-heme linkage);GO:0055114(oxidation-reduction process)	00860(Porphyrin and chlorophyll metabolism)	K01764	EC:4.4.1.17	hypothetical protein APUTEX25_005246 [Auxenochlorella protothecoides]	NA	116.873	138.453	0.844137	-0.244451	0.652479	1	down	no
813023	PF3D7_0520700	XM_001351729.1	NA	NA	NA	NA		NA	0.892327	1.07011	0.833864	-0.262116	0.652525	1	down	no
811643	PF3D7_1406400	XM_001348198.1	GO:0003676(nucleic acid binding);GO:0020011(apicoplast)	NA	NA	NA		NA	16.7197	13.1503	1.27143	0.346453	0.652529	1	up	no
810953	PF3D7_1139700	XM_001348041.1	GO:0005739(mitochondrion);GO:0015039(NADPH-adrenodoxin reductase activity);GO:0055114(oxidation-reduction process)	NA	NA	NA	NADPH:adrenodoxin oxidoreductase, mitochondrial [Lactuca sativa]	NA	1.78283	1.38843	1.28406	0.360708	0.653057	1	up	no
812079	PF3D7_1452200	XM_001348635.1	GO:0005759(mitochondrial matrix);GO:0016226(iron-sulfur cluster assembly)	NA	NA	NA		NA	2.40196	1.88212	1.2762	0.351854	0.653302	1	up	no
811777	PF3D7_1420200	XM_001348333.1	GO:0003755(peptidyl-prolyl cis-trans isomerase activity);GO:0005528(FK506 binding);GO:0005789(endoplasmic reticulum membrane);GO:0061077(chaperone-mediated protein folding)	NA	NA	NA		NA	4.41067	5.23115	0.843155	-0.24613	0.653411	1	down	no
812530	PF3D7_0402100	XM_001351299.1	GO:0005515(protein binding);GO:0020030(infected host cell surface knob);GO:0020036(Maurer's cleft);GO:0033644(host cell membrane);GO:0044164(host cell cytosol);GO:0044538(host cell periphery)	NA	NA	NA		NA	7.63016	9.04249	0.843812	-0.245006	0.653701	1	down	no
9221985	PF3D7_1343900	XM_002809018.1	GO:0000398(mRNA splicing, via spliceosome);GO:0017070(U6 snRNA binding);GO:0030621(U4 snRNA binding);GO:0046540(U4/U6 x U5 tri-snRNP complex)	03040(Spliceosome)	K12662	NA	WD40 repeat-like protein [Coccomyxa subellipsoidea C-169]	NA	11.3652	13.4651	0.844052	-0.244595	0.653835	1	down	no
812735	PF3D7_0214800	XM_001349617.3	GO:0020011(apicoplast)	NA	NA	NA		NA	10.8843	12.8843	0.844775	-0.243361	0.654142	1	down	no
811372	PF3D7_1233200.1	XM_024473403.1;XM_024473404.1	NA	NA	NA	NA		NA	0.299489	0.233633	1.28187	0.358254	0.654149	1	up	no
3885915	PF3D7_0624300	XM_961132.2	NA	NA	NA	NA		NA	6.56248	5.1412	1.27645	0.352135	0.654328	1	up	no
810352	PF3D7_1020000	XM_001347443.1	NA	NA	NA	NA	PREDICTED: RNA-binding protein 34 [Fragaria vesca subsp. vesca]	NA	305.776	361.724	0.845331	-0.242412	0.654514	1	down	no
810865	PF3D7_1130800	XM_001347953.2	GO:0005634(nucleus);GO:0015630(microtubule cytoskeleton)	NA	NA	NA	hypothetical protein CBR_g45467 [Chara braunii]	NA	1.78391	1.39406	1.27965	0.35575	0.654664	1	up	no
810725	PF3D7_1117200	XM_024473315.1	GO:0020011(apicoplast)	NA	NA	NA		NA	0.274102	0.210263	1.30361	0.382518	0.654805	1	up	no
812170	PF3D7_1461800	XM_024473370.1	NA	NA	NA	NA		NA	0.833547	0.654655	1.27326	0.348529	0.655049	1	up	no
810379	PF3D7_1022900	XM_001347470.2	GO:0003674(molecular_function);GO:0005575(cellular_component);GO:0008150(biological_process)	NA	NA	NA		NA	56.6721	44.6647	1.26884	0.343505	0.655336	1	up	no
3885798	PF3D7_0617900	XM_961071.1	GO:0000786(nucleosome);GO:0003677(DNA binding);GO:0051276(chromosome organization)	NA	NA	NA	histone H3.3 isoform X2 [Selaginella moellendorffii]	NA	906.386	1071.59	0.845831	-0.241559	0.655385	1	down	no
811898	PF3D7_1433500	XM_001348454.1	GO:0003918(DNA topoisomerase type II (ATP-hydrolyzing) activity);GO:0006265(DNA topological change)	NA	NA	NA	DNA topoisomerase 2 [Ananas comosus]	NA	41.0677	32.3969	1.26764	0.34215	0.65563	1	up	no
814430	PF3D7_0311500	XM_001351152.1	GO:0003674(molecular_function);GO:0005575(cellular_component);GO:0008150(biological_process);GO:0016020(membrane);GO:0016021(integral component of membrane)	NA	NA	NA		NA	33.1329	39.2454	0.844249	-0.24426	0.655952	1	down	no
811180	PF3D7_1212900	XM_001350500.1	GO:0005634(nucleus)	NA	NA	NA	PREDICTED: transcription factor GTE12-like isoform X1 [Beta vulgaris subsp. vulgaris]	NA	82.2684	97.231	0.846114	-0.241077	0.655963	1	down	no
813401	PF3D7_0912400	XM_001351960.1	GO:0004568(chitinase activity);GO:0005576(extracellular region);GO:0006032(chitin catabolic process);GO:0008061(chitin binding)	00790(Folate biosynthesis)	K01113	EC:3.1.3.1	uncharacterized protein LOC113303494 [Papaver somniferum]	NA	265.031	209.145	1.26722	0.341662	0.656088	1	up	no
811022	PF3D7_1146800	XM_001348110.2	NA	NA	NA	NA		NA	0.392012	0.307136	1.27635	0.35202	0.656145	1	up	no
2655116	PF3D7_0717500	XM_001349042.1	GO:0003824(catalytic activity);GO:0004723(calcium-dependent protein serine/threonine phosphatase activity);GO:0005509(calcium ion binding);GO:0005524(ATP binding);GO:0006468(protein phosphorylation)	04626(Plant-pathogen interaction)	K13412	EC:2.7.11.1	PREDICTED: calcium-dependent protein kinase 29 [Tarenaya hassleriana]	NA	37.9673	29.9606	1.26724	0.341691	0.656558	1	up	no
813764	PF3D7_1340900	XM_001350097.1	GO:0005315(inorganic phosphate transmembrane transporter activity);GO:0005887(integral component of plasma membrane);GO:0006817(phosphate ion transport)	NA	NA	NA	sodium phosphate symporter [Micractinium conductrix]	NA	83.5473	98.6997	0.84648	-0.240453	0.656752	1	down	no
810944	PF3D7_1138700	XM_001348032.2	NA	NA	NA	NA		NA	4.34584	5.13737	0.845927	-0.241395	0.656957	1	down	no
814519	PF3D7_0320500	XM_001351239.1	GO:0005634(nucleus);GO:0005737(cytoplasm)	NA	NA	NA		NA	29.8797	35.2906	0.846676	-0.240118	0.657556	1	down	no
811809	PF3D7_1423600	XM_001348365.2	GO:0004683(calmodulin-dependent protein kinase activity);GO:0006468(protein phosphorylation)	04626(Plant-pathogen interaction)	K13412	EC:2.7.11.1	CDPK-related kinase 3 [Zostera marina]	NA	144.634	170.775	0.846925	-0.239693	0.657681	1	down	no
9221998	PF3D7_1372100	XM_002809079.1	NA	NA	NA	NA		NA	9.48064	11.2039	0.846194	-0.240939	0.657715	1	down	no
811629	PF3D7_1405000	XM_001348184.1	NA	NA	NA	NA		NA	11.9231	9.41049	1.267	0.341422	0.657842	1	up	no
813348	PF3D7_0907100	XM_001351907.1	NA	NA	NA	NA		NA	8.29441	6.55217	1.2659	0.340166	0.658274	1	up	no
812416	PF3D7_0408700	XM_001351365.1	GO:0005509(calcium ion binding);GO:0020005(symbiont-containing vacuole membrane);GO:0020009(microneme);GO:0022829(wide pore channel activity);GO:0033644(host cell membrane)	NA	NA	NA	predicted protein, partial [Micromonas pusilla CCMP1545]	NA	0.856017	1.02191	0.837663	-0.255558	0.658635	1	down	no
812556	PF3D7_0415200	XM_001351423.1	NA	NA	NA	NA		NA	6.51631	5.14919	1.2655	0.339709	0.658967	1	up	no
813003	PF3D7_0518800	XM_002808654.1	NA	NA	NA	NA		NA	1.89828	2.2803	0.832469	-0.264532	0.659068	1	down	no
812108	PF3D7_1455200.1	XM_024473367.1	GO:0008152(metabolic process);GO:0008168(methyltransferase activity)	NA	NA	NA	PREDICTED: methyltransferase-like protein 13 [Beta vulgaris subsp. vulgaris]	NA	211.532	167.218	1.265	0.339141	0.659087	1	up	no
813235	PF3D7_0110000	XM_001350994.1	NA	NA	NA	NA		NA	33.6313	26.5697	1.26578	0.340025	0.659502	1	up	no
810871	PF3D7_1131400	XM_001347959.1	GO:0020011(apicoplast)	NA	NA	NA		NA	7.73801	6.11566	1.26528	0.339455	0.659624	1	up	no
810744	PF3D7_1119000	XM_001347832.1	GO:0020011(apicoplast)	NA	NA	NA		NA	128.247	101.438	1.26429	0.338326	0.659951	1	up	no
3885718	PF3D7_0614000	XM_961034.2	GO:0004789(thiamine-phosphate diphosphorylase activity);GO:0009228(thiamine biosynthetic process)	00730(Thiamine metabolism)	K14153	EC:2.7.1.49;EC:2.7.4.7	PREDICTED: thiamine biosynthetic bifunctional enzyme TH1, chloroplastic [Erythranthe guttata]	NA	38.164	30.1841	1.26437	0.338424	0.659959	1	up	no
811958	PF3D7_1439700	XM_001348514.2	GO:0005829(cytosol);GO:0008757(S-adenosylmethionine-dependent methyltransferase activity);GO:0032259(methylation)	NA	NA	NA	leucine carboxyl methyltransferase [Klebsormidium nitens]	NA	54.869	43.3842	1.26472	0.338823	0.660054	1	up	no
811342	PF3D7_1230100	XM_001350660.1	GO:0055028(cortical microtubule)	NA	NA	NA		NA	0.968737	0.748705	1.29388	0.371708	0.660418	1	up	no
810665	PF3D7_1111000	XM_001347753.1	GO:0005762(mitochondrial large ribosomal subunit);GO:0008168(methyltransferase activity);GO:0031167(rRNA methylation)	NA	NA	NA	hypothetical protein CEUSTIGMA_g2151.t1 [Chlamydomonas eustigma]	NA	6.15442	4.85809	1.26684	0.341232	0.661396	1	up	no
814264	PF3D7_1356300	XM_001350238.1	GO:0004842(ubiquitin-protein transferase activity);GO:0006511(ubiquitin-dependent protein catabolic process)	04120(Ubiquitin mediated proteolysis)	K04649	EC:2.3.2.23	hypothetical protein CHLRE_01g046850v5 [Chlamydomonas reinhardtii]	NA	204.308	161.742	1.26317	0.337053	0.661403	1	up	no
3885790	PF3D7_0603800	XM_960935.2	NA	NA	NA	NA		NA	6.16103	4.87633	1.26346	0.337377	0.661589	1	up	no
2655407	PF3D7_0804400	XM_001349437.1	GO:0006508(proteolysis);GO:0008235(metalloexopeptidase activity);GO:0020011(apicoplast)	NA	NA	NA	methionine aminopeptidase 1 [Klebsormidium nitens]	NA	14.4037	11.3952	1.26402	0.338016	0.661687	1	up	no
812716	PF3D7_0212800	XM_001349598.1	GO:0006855(drug transmembrane transport)	NA	NA	NA		NA	22.9353	18.1601	1.26295	0.336799	0.661996	1	up	no
2655230	PF3D7_0826000	XM_001349229.1	NA	NA	NA	NA		NA	6.8107	8.02514	0.848671	-0.236723	0.662316	1	down	no
812982	PF3D7_0516700	XM_001351688.1	GO:0004843(thiol-dependent ubiquitin-specific protease activity);GO:0016579(protein deubiquitination)	NA	NA	NA	PREDICTED: ubiquitin carboxyl-terminal hydrolase 8 isoform X1 [Capsicum annuum]	NA	28.1264	33.111	0.849457	-0.235387	0.662365	1	down	no
813206	PF3D7_0107000.1	XM_001350965.2	GO:0005509(calcium ion binding);GO:0005856(cytoskeleton)	NA	NA	NA	hypothetical protein H632_c654p0 [Helicosporidium sp. ATCC 50920]	NA	390.391	309.272	1.26229	0.336042	0.662381	1	up	no
812355	PF3D7_0408400	XM_002808601.1	NA	NA	NA	NA		NA	4.03006	3.17696	1.26853	0.343154	0.663255	1	up	no
814030	PF3D7_1309500	XM_001349787.1	GO:0009451(RNA modification)	03008(Ribosome biogenesis in eukaryotes)	K11128	NA	hypothetical protein MANES_08G144000 [Manihot esculenta]	NA	16.9842	20.0204	0.848346	-0.237276	0.663292	1	down	no
811574	PF3D7_1254300	XM_001350890.2	GO:0020013(modulation by symbiont of host erythrocyte aggregation);GO:0020036(Maurer's cleft)	NA	NA	NA		NA	1.24563	1.48526	0.838662	-0.253838	0.663621	1	down	no
3885963	PF3D7_0603000	XM_960927.1	NA	NA	NA	NA		NA	8.5464	10.0675	0.848908	-0.236319	0.664057	1	down	no
813191	PF3D7_0105500	XM_001350950.1	NA	NA	NA	NA		NA	3.90744	3.07586	1.27036	0.345233	0.664314	1	up	no
9221948	PF3D7_0825400	XM_002808832.1	NA	NA	NA	NA		NA	35.9885	28.4885	1.26326	0.337154	0.664347	1	up	no
814110	PF3D7_1324600	XM_001349950.1	GO:0016020(membrane)	NA	NA	NA		NA	5.47204	4.33874	1.2612	0.334802	0.66484	1	up	no
810724	PF3D7_1117100	XM_001347812.1	GO:0000338(protein deneddylation);GO:0006511(ubiquitin-dependent protein catabolic process);GO:0016579(protein deubiquitination)	NA	NA	NA	hypothetical protein M569_08100 [Genlisea aurea]	NA	20.2805	16.0796	1.26126	0.334862	0.665114	1	up	no
810733	PF3D7_1118000	XM_001347821.1	NA	NA	NA	NA		NA	89.8815	71.3137	1.26037	0.333845	0.665541	1	up	no
2655461	PF3D7_0827800	XM_001349212.1	GO:0034399(nuclear periphery)	00310(Lysine degradation)	K11420	EC:2.1.1.43	hypothetical protein JCGZ_26316 [Jatropha curcas]	NA	38.4904	30.5559	1.25967	0.333047	0.665564	1	up	no
812167	PF3D7_1461300	XM_001348723.1	GO:0003735(structural constituent of ribosome);GO:0006412(translation);GO:0022627(cytosolic small ribosomal subunit)	03010(Ribosome)	K02979	NA	40S ribosomal protein S28 [Carica papaya]	NA	1207.77	959.015	1.25939	0.332724	0.665979	1	up	no
813425	PF3D7_0914800	XM_001351984.1	NA	NA	NA	NA		NA	2.26733	2.69882	0.84012	-0.251333	0.666174	1	down	no
811766	PF3D7_1419100	XM_001348322.1	GO:0004004(ATP-dependent RNA helicase activity)	NA	NA	NA	unnamed protein product [Brassica rapa]	NA	13.5827	15.9551	0.851305	-0.232252	0.666469	1	down	no
811558	PF3D7_1252800	XM_001350874.1	NA	NA	NA	NA		NA	10.9022	12.8147	0.850758	-0.233179	0.666776	1	down	no
810616	PF3D7_1105300	XM_001347704.2	NA	NA	NA	NA		NA	7.98761	6.34065	1.25975	0.333133	0.667341	1	up	no
2654938	PF3D7_0731800	XM_002808755.1	GO:0020011(apicoplast)	NA	NA	NA	predicted protein [Micromonas pusilla CCMP1545]	NA	1.07518	1.27439	0.843681	-0.24523	0.66747	1	down	no
811262	PF3D7_1221800	XM_001350580.1	GO:0020011(apicoplast)	NA	NA	NA		NA	10.6407	8.44865	1.25945	0.332799	0.667508	1	up	no
9221797	PF3D7_0406900	XM_002808598.1	NA	NA	NA	NA		NA	0.362737	0.28384	1.27796	0.353846	0.6678	1	up	no
810965	PF3D7_1140800	XM_001348053.2	NA	NA	NA	NA		NA	6.90553	8.11071	0.851408	-0.232077	0.667833	1	down	no
812617	PF3D7_0202100	XM_001349499.1	GO:0020011(apicoplast)	NA	NA	NA		NA	25.8541	30.3581	0.851637	-0.231689	0.668042	1	down	no
810278	PF3D7_1012300	XM_001347369.1	GO:0005739(mitochondrion)	NA	NA	NA		NA	136.299	108.342	1.25804	0.331182	0.668149	1	up	no
813527	PF3D7_0925200	XM_001352086.1	GO:0005730(nucleolus);GO:0008757(S-adenosylmethionine-dependent methyltransferase activity)	NA	NA	NA	hypothetical protein DCAR_021727 [Daucus carota subsp. sativus]	NA	33.9079	39.7932	0.852103	-0.2309	0.668167	1	down	no
814080	PF3D7_1319000	XM_001349890.1	NA	NA	NA	NA		NA	8.74222	6.94492	1.25879	0.33204	0.668198	1	up	no
813878	PF3D7_1362700	XM_002809053.1	NA	NA	NA	NA		NA	55.6301	44.2412	1.25743	0.330475	0.668445	1	up	no
812537	PF3D7_0416300	XM_001351435.1	GO:0006270(DNA replication initiation);GO:0008094(DNA-dependent ATPase activity)	NA	NA	NA	hypothetical protein AQUCO_01000125v1 [Aquilegia coerulea]	NA	16.0377	12.7509	1.25777	0.330873	0.668478	1	up	no
814116	PF3D7_1325800	XM_001349960.1	NA	NA	NA	NA		NA	18.1851	21.3244	0.852785	-0.229746	0.668756	1	down	no
813817	PF3D7_1351000	XM_001350187.2	GO:0005548(phospholipid transporter activity);GO:0005737(cytoplasm);GO:0006810(transport)	NA	NA	NA	phosphatidylinositol transfer protein 2-like isoform X1 [Physcomitrella patens]	NA	41.8045	49.0071	0.853029	-0.229333	0.668977	1	down	no
812889	PF3D7_0506500	XM_002808634.1	NA	NA	NA	NA		NA	19.4467	22.7965	0.853058	-0.229285	0.669091	1	down	no
810864	PF3D7_1130700	XM_001347952.1	GO:0000070(mitotic sister chromatid segregation);GO:0003680(AT DNA binding);GO:0003690(double-stranded DNA binding);GO:0008278(cohesin complex);GO:0016887(ATPase activity)	NA	NA	NA	structural maintenance of chromosomes protein 1, partial [Gossypium raimondii]	NA	26.3431	20.9567	1.25703	0.330016	0.669209	1	up	no
811486	PF3D7_1245200	XM_001350802.1	NA	NA	NA	NA		NA	1.41663	1.12319	1.26126	0.334863	0.669333	1	up	no
812133	PF3D7_1457800	XM_001348689.1	NA	NA	NA	NA		NA	3.75151	2.96588	1.26489	0.339013	0.669441	1	up	no
810435	PF3D7_1028400	XM_001347526.1	GO:0005634(nucleus);GO:0005730(nucleolus)	NA	NA	NA		NA	67.896	79.5678	0.85331	-0.228858	0.669636	1	down	no
813036	PF3D7_0522100	XM_001351742.1	NA	NA	NA	NA		NA	2.41565	1.91048	1.26442	0.338476	0.669722	1	up	no
810317	PF3D7_1016300	XM_001347408.1	GO:0030430(host cell cytoplasm)	NA	NA	NA		NA	5823.28	4636.14	1.25606	0.328909	0.670044	1	up	no
811362	PF3D7_1232200	XM_001350680.2	GO:0003824(catalytic activity);GO:0004148(dihydrolipoyl dehydrogenase activity);GO:0005759(mitochondrial matrix);GO:0017086(3-methyl-2-oxobutanoate dehydrogenase (lipoamide) complex);GO:0042803(protein homodimerization activity);GO:0048037(cofactor binding);GO:0055114(oxidation-reduction process)	00010(Glycolysis / Gluconeogenesis);00020(Citrate cycle (TCA cycle));00620(Pyruvate metabolism);00630(Glyoxylate and dicarboxylate metabolism);00640(Propanoate metabolism);00260(Glycine, serine and threonine metabolism);00280(Valine, leucine and isoleucine degradation)	K00382	EC:1.8.1.4	Glycine decarboxlase L-protein (GDC-L) [Chara braunii]	NA	24.1515	19.2106	1.2572	0.330214	0.670116	1	up	no
813482	PF3D7_0920600	XM_001352041.1	GO:0020011(apicoplast)	NA	NA	NA		NA	3.14283	2.49724	1.25852	0.331728	0.670613	1	up	no
812636	PF3D7_0204200	XM_001349518.1	GO:0020011(apicoplast)	NA	NA	NA		NA	99.9521	117.053	0.853905	-0.227853	0.670902	1	down	no
3885965	PF3D7_0603200	XM_960929.1	GO:0005743(mitochondrial inner membrane);GO:0016887(ATPase activity)	NA	NA	NA	mitochondrial chaperone BCS1-like [Quercus suber]	NA	71.7819	57.1693	1.2556	0.32838	0.670993	1	up	no
2655094	PF3D7_0710900	XM_001348986.1	GO:0003735(structural constituent of ribosome);GO:0005840(ribosome);GO:0006412(translation)	NA	NA	NA	predicted protein, partial [Micromonas pusilla CCMP1545]	NA	10.8801	12.7646	0.852364	-0.230458	0.671027	1	down	no
811174	PF3D7_1212200	XM_001350494.1	NA	NA	NA	NA		NA	2.92788	2.3244	1.25963	0.332999	0.671051	1	up	no
2655052	PF3D7_0718000	XM_002808736.1	GO:0001539(cilium or flagellum-dependent cell motility);GO:0003351(epithelial cilium movement);GO:0003777(microtubule motor activity);GO:0005524(ATP binding);GO:0005737(cytoplasm);GO:0005858(axonemal dynein complex);GO:0005874(microtubule);GO:0009612(response to mechanical stimulus);GO:0016887(ATPase activity);GO:0030286(dynein complex);GO:0030317(flagellated sperm motility);GO:0036126(sperm flag…	NA	NA	NA	hypothetical protein SELMODRAFT_138124, partial [Selaginella moellendorffii]	NA	0.223081	0.262891	0.848568	-0.236897	0.671114	1	down	no
811026	PF3D7_1147500	XM_001348114.2	GO:0004660(protein farnesyltransferase activity);GO:0005965(protein farnesyltransferase complex);GO:0008270(zinc ion binding);GO:0018343(protein farnesylation)	00900(Terpenoid backbone biosynthesis)	K05954	EC:2.5.1.58	PREDICTED: protein farnesyltransferase subunit beta isoform X1 [Nicotiana sylvestris]	NA	2.73848	3.21902	0.85072	-0.233244	0.671166	1	down	no
813203	PF3D7_0106700	XM_001350962.1	GO:0000462(maturation of SSU-rRNA from tricistronic rRNA transcript (SSU-rRNA, 5.8S rRNA, LSU-rRNA));GO:0000479(endonucleolytic cleavage of tricistronic rRNA transcript (SSU-rRNA, 5.8S rRNA, LSU-rRNA));GO:0003924(GTPase activity);GO:0005525(GTP binding);GO:0030686(90S preribosome);GO:0034511(U3 snoRNA binding)	03008(Ribosome biogenesis in eukaryotes)	K14569	NA	PREDICTED: ribosome biogenesis protein BMS1 homolog isoform X1 [Cucumis melo]	NA	89.006	104.189	0.854272	-0.227233	0.67128	1	down	no
812837	PF3D7_0510000	XM_001351622.1	GO:0020011(apicoplast)	NA	NA	NA		NA	15.134	12.05	1.25593	0.328755	0.671331	1	up	no
810460	PF3D7_1031000	XM_001347551.1	GO:0005886(plasma membrane);GO:0046658(anchored component of plasma membrane)	NA	NA	NA		NA	7.83921	6.20714	1.26293	0.33678	0.671472	1	up	no
813767	PF3D7_1341600	XM_001350101.1	GO:0004584(dolichyl-phosphate-mannose-glycolipid alpha-mannosyltransferase activity);GO:0005783(endoplasmic reticulum);GO:0006506(GPI anchor biosynthetic process)	00563(Glycosylphosphatidylinositol(GPI)-anchor biosynthesis)	K05286	EC:2.4.1.-	hypothetical protein B456_010G092100 [Gossypium raimondii]	NA	6.82249	5.42956	1.25655	0.329462	0.671495	1	up	no
814035	PF3D7_1310400	XM_001349796.1	NA	NA	NA	NA		NA	19.6516	23.0071	0.854154	-0.227431	0.671499	1	down	no
811378	PF3D7_1233800	XM_001350696.2	NA	NA	NA	NA		NA	34.6999	27.6224	1.25622	0.329094	0.671553	1	up	no
814042	PF3D7_1311600	XM_001349808.1	NA	NA	NA	NA		NA	14.5996	17.0979	0.853884	-0.227888	0.671725	1	down	no
810600	PF3D7_1103600	XM_001347687.1	GO:0005200(structural constituent of cytoskeleton);GO:0005737(cytoplasm);GO:0015629(actin cytoskeleton)	NA	NA	NA	hypothetical protein DY000_00001575 [Brassica cretica]	NA	26.9263	31.5254	0.854112	-0.227503	0.671891	1	down	no
810805	PF3D7_1124700	XM_001347893.2	GO:0005739(mitochondrion);GO:0005759(mitochondrial matrix);GO:0030150(protein import into mitochondrial matrix);GO:0051082(unfolded protein binding)	NA	NA	NA	unnamed protein product [Brassica oleracea]	NA	159.209	186.313	0.854521	-0.226812	0.67197	1	down	no
811345	PF3D7_1230400	XM_001350663.3	GO:0004176(ATP-dependent peptidase activity);GO:0005739(mitochondrion);GO:0006986(response to unfolded protein);GO:0009408(response to heat);GO:0070011(peptidase activity, acting on L-amino acid peptides)	NA	NA	NA	hypothetical protein CBR_g24408 [Chara braunii]	NA	155.185	123.677	1.25476	0.327411	0.672059	1	up	no
810271	PF3D7_1011600	XM_001347362.1	NA	NA	NA	NA		NA	1.38288	1.0922	1.26615	0.340444	0.672097	1	up	no
811172	PF3D7_1212000	XM_001350492.1	GO:0005739(mitochondrion);GO:0005829(cytosol);GO:0008379(thioredoxin peroxidase activity);GO:0020011(apicoplast)	00590(Arachidonic acid metabolism);00480(Glutathione metabolism)	K00432	EC:1.11.1.9	putative phospholipid hydroperoxide glutathione peroxidase [Panicum miliaceum]	NA	175.91	140.198	1.25472	0.327371	0.672226	1	up	no
2655366	PF3D7_0826900	XM_002808835.1	NA	NA	NA	NA		NA	24.1727	19.2614	1.25498	0.327668	0.6723	1	up	no
811218	PF3D7_1217200	XM_001350538.2	GO:0000447(endonucleolytic cleavage in ITS1 to separate SSU-rRNA from 5.8S rRNA and LSU-rRNA from tricistronic rRNA transcript (SSU-rRNA, 5.8S rRNA, LSU-rRNA));GO:0000472(endonucleolytic cleavage to generate mature 5'-end of SSU-rRNA from (SSU-rRNA, 5.8S rRNA, LSU-rRNA));GO:0000480(endonucleolytic cleavage in 5'-ETS of tricistronic rRNA transcript (SSU-rRNA, 5.8S rRNA, LSU-rRNA));GO:0003676(nucle…	NA	NA	NA	hypothetical protein SELMODRAFT_185536 [Selaginella moellendorffii]	NA	57.0311	66.7154	0.854841	-0.226272	0.67242	1	down	no
2654966	PF3D7_0719100	XM_001349057.1	NA	NA	NA	NA		NA	44.1677	35.1727	1.25574	0.328538	0.672833	1	up	no
811108	PF3D7_1205500	XM_001350428.1	GO:0005737(cytoplasm);GO:0005886(plasma membrane);GO:0008270(zinc ion binding);GO:0016567(protein ubiquitination);GO:0016874(ligase activity);GO:0045087(innate immune response);GO:0070206(protein trimerization)	NA	NA	NA		NA	32.4777	25.898	1.25406	0.326612	0.67284	1	up	no
812235	PF3D7_1468500.1	XM_001348791.2	GO:0005783(endoplasmic reticulum);GO:0010564(regulation of cell cycle process);GO:0016021(integral component of membrane);GO:0016887(ATPase activity);GO:0030433(ubiquitin-dependent ERAD pathway)	04141(Protein processing in endoplasmic reticulum)	K13989	NA	unnamed protein product [Brassica oleracea]	NA	50.4217	40.2024	1.2542	0.326762	0.673458	1	up	no
813064	PF3D7_0525000	XM_001351770.3	GO:0003676(nucleic acid binding)	NA	NA	NA		NA	53.0024	61.9699	0.855293	-0.225509	0.673523	1	down	no
813986	PF3D7_1318100	XM_001349881.1	GO:0009055(electron transfer activity);GO:0020011(apicoplast);GO:0055114(oxidation-reduction process)	00195(Photosynthesis)	K02639	NA	ferredoxin chloroplastic-like [Trifolium pratense]	NA	63.3378	50.5094	1.25398	0.326515	0.673615	1	up	no
2655111	PF3D7_0716100	XM_001349028.1	NA	NA	NA	NA		NA	39.7688	46.4824	0.855568	-0.225045	0.67399	1	down	no
2655024	PF3D7_0727100	XM_002808747.1	GO:0020011(apicoplast)	NA	NA	NA		NA	7.14189	5.69296	1.25451	0.327128	0.674233	1	up	no
813723	PF3D7_1303600	XM_024473216.1	NA	NA	NA	NA		NA	3.59784	2.77367	1.29714	0.375338	0.674454	1	up	no
2655148	PF3D7_0723300	XM_001349098.1	NA	NA	NA	NA		NA	20.3545	16.2414	1.25325	0.325677	0.6745	1	up	no
811879	PF3D7_1431800	XM_001348435.3	GO:0017110(nucleoside-diphosphatase activity);GO:0017111(nucleoside-triphosphatase activity)	00230(Purine metabolism);00240(Pyrimidine metabolism)	K01510	EC:3.6.1.5	hypothetical protein M569_07539, partial [Genlisea aurea]	NA	6.3943	5.09893	1.25405	0.326593	0.674574	1	up	no
8444962	PF3D7_1403100	XM_002585402.1	GO:0000779(condensed chromosome, centromeric region);GO:0000799(nuclear condensin complex);GO:0003682(chromatin binding);GO:0007076(mitotic chromosome condensation);GO:0010032(meiotic chromosome condensation);GO:0042393(histone binding);GO:0051304(chromosome separation)	NA	NA	NA	hypothetical protein CEUSTIGMA_g5922.t1 [Chlamydomonas eustigma]	NA	46.418	37.0655	1.25233	0.32461	0.674955	1	up	no
813531	PF3D7_0925600	XM_001352090.1	GO:0005634(nucleus);GO:0008150(biological_process);GO:0046872(metal ion binding)	NA	NA	NA	protein yippee-like At5g53940 isoform X1 [Physcomitrella patens]	NA	15.0991	12.0044	1.2578	0.330898	0.675444	1	up	no
813992	PF3D7_1302600	XM_001349717.1	NA	NA	NA	NA		NA	37.3453	43.6121	0.856306	-0.223802	0.67556	1	down	no
814347	PF3D7_0303000	XM_001351069.1	GO:0006888(ER to Golgi vesicle-mediated transport);GO:0016887(ATPase activity);GO:0020020(food vacuole);GO:0030430(host cell cytoplasm)	NA	NA	NA	predicted protein [Hordeum vulgare subsp. vulgare]	NA	6.44483	5.13814	1.25431	0.326897	0.675998	1	up	no
814092	PF3D7_1320800	XM_001349911.1	GO:0004149(dihydrolipoyllysine-residue succinyltransferase activity);GO:0005739(mitochondrion);GO:0006103(2-oxoglutarate metabolic process)	00020(Citrate cycle (TCA cycle));00310(Lysine degradation)	K00658	EC:2.3.1.61	Dihydrolipoyllysine-residue succinyltransferase component of 2-oxoglutarate dehydrogenase [Actinidia chinensis var. chinensis]	NA	251.018	200.63	1.25115	0.323254	0.676435	1	up	no
810419	PF3D7_1026600	XM_001347510.1	NA	NA	NA	NA		NA	5.33158	6.22586	0.85636	-0.22371	0.676726	1	down	no
810745	PF3D7_1119100	XM_001347833.1	GO:0005575(cellular_component);GO:0008168(methyltransferase activity);GO:0016740(transferase activity);GO:0032259(methylation);GO:0052905(tRNA (guanine(9)-N(1))-methyltransferase activity)	NA	NA	NA	TRNA methyltransferase 10 A like [Actinidia chinensis var. chinensis]	NA	16.5619	19.3473	0.856034	-0.22426	0.676794	1	down	no
811587	PF3D7_1402100	XM_001348160.1	GO:0001522(pseudouridine synthesis);GO:0003723(RNA binding);GO:0009982(pseudouridine synthase activity)	NA	NA	NA	hypothetical protein BRARA_G01103 [Brassica rapa]	NA	4.91358	5.74136	0.855822	-0.224617	0.676902	1	down	no
811122	PF3D7_1206900	XM_024473383.1	NA	NA	NA	NA		NA	0.701888	0.545103	1.28762	0.364712	0.677357	1	up	no
812046	PF3D7_1448600	XM_001348602.1	GO:0005484(SNAP receptor activity);GO:0005515(protein binding);GO:0006886(intracellular protein transport);GO:0016192(vesicle-mediated transport);GO:0031201(SNARE complex);GO:0031338(regulation of vesicle fusion)	NA	NA	NA		NA	45.5376	53.1336	0.857039	-0.222567	0.677529	1	down	no
811253	PF3D7_1220900	XM_001350571.1	GO:0000785(chromatin);GO:0003682(chromatin binding);GO:0006333(chromatin assembly or disassembly);GO:0008283(cell proliferation);GO:0031935(regulation of chromatin silencing);GO:0034399(nuclear periphery)	NA	NA	NA		NA	449.956	359.899	1.25023	0.322191	0.677628	1	up	no
813241	PF3D7_0110700	XM_001351000.1	GO:0000070(mitotic sister chromatid segregation);GO:0000778(condensed nuclear chromosome kinetochore);GO:0043565(sequence-specific DNA binding);GO:0051382(kinetochore assembly);GO:0061641(CENP-A containing chromatin organization);GO:0098654(CENP-A recruiting complex)	NA	NA	NA	WD-40 repeat-containing protein MSI2 [Solanum lycopersicum]	NA	423.716	338.923	1.25018	0.322139	0.677694	1	up	no
812356	PF3D7_0408500	XM_001351363.1	GO:0004520(endodeoxyribonuclease activity);GO:0006259(DNA metabolic process);GO:0048256(flap endonuclease activity)	03030(DNA replication);03410(Base excision repair);03450(Non-homologous end-joining)	K04799	EC:3.-.-.-	flap endonuclease 1-B isoform X2 [Selaginella moellendorffii]	NA	76.0814	60.8509	1.25029	0.322264	0.677721	1	up	no
813025	PF3D7_0520900	XM_001351731.1	GO:0004013(adenosylhomocysteinase activity);GO:0006730(one-carbon metabolic process)	00270(Cysteine and methionine metabolism)	K01251	EC:3.3.1.1	hypothetical protein CBR_g6529 [Chara braunii]	NA	1494.1	1195.21	1.25008	0.322018	0.677746	1	up	no
814120	PF3D7_1329000	XM_001349973.1	GO:0003899(DNA-directed 5'-3' RNA polymerase activity);GO:0005666(DNA-directed RNA polymerase III complex);GO:0006383(transcription by RNA polymerase III)	00230(Purine metabolism);00240(Pyrimidine metabolism);03020(RNA polymerase)	K03018	EC:2.7.7.6	DNA-directed RNA polymerase III subunit 1-like [Physcomitrella patens]	NA	23.273	27.128	0.857896	-0.221125	0.678258	1	down	no
811036	PF3D7_1148800	XM_001348124.2	NA	NA	NA	NA		NA	10.3779	8.2905	1.25178	0.323982	0.678274	1	up	no
811078	PF3D7_1202500	XM_024473379.1	GO:0001510(RNA methylation);GO:0005634(nucleus);GO:0008168(methyltransferase activity);GO:0009452(7-methylguanosine RNA capping);GO:0071164(RNA trimethylguanosine synthase activity)	NA	NA	NA		NA	1.85331	2.16568	0.855762	-0.224718	0.678336	1	down	no
814234	PF3D7_1351600	XM_001350192.1	GO:0004370(glycerol kinase activity);GO:0005524(ATP binding);GO:0006071(glycerol metabolic process)	00561(Glycerolipid metabolism)	K00864	EC:2.7.1.30	Glycerol kinase [Klebsormidium nitens]	NA	5.17798	4.12549	1.25512	0.327825	0.678942	1	up	no
812186	PF3D7_1463500	XM_001348742.1	NA	NA	NA	NA		NA	28.5818	22.8522	1.25072	0.322764	0.678945	1	up	no
814254	PF3D7_1354900	XM_001350225.1	GO:0020011(apicoplast)	NA	NA	NA		NA	4.46759	5.21563	0.856577	-0.223345	0.679085	1	down	no
812135	PF3D7_1458000	XM_001348691.1	GO:0006508(proteolysis);GO:0008234(cysteine-type peptidase activity);GO:0030260(entry into host cell);GO:0042540(hemoglobin catabolic process)	NA	NA	NA	zingipain-1-like [Vigna radiata var. radiata]	NA	23.7598	27.6928	0.857977	-0.220988	0.679158	1	down	no
812447	PF3D7_0404900	XM_001351325.1	GO:0005515(protein binding);GO:0009986(cell surface);GO:0020004(symbiont-containing vacuolar space);GO:0046658(anchored component of plasma membrane)	NA	NA	NA		NA	8.58268	6.85485	1.25206	0.324304	0.67942	1	up	no
810358	PF3D7_1020700	XM_001347449.2	GO:0042254(ribosome biogenesis)	03008(Ribosome biogenesis in eukaryotes)	K14521	EC:2.3.1.-	PREDICTED: RNA cytidine acetyltransferase 1 isoform X1 [Eucalyptus grandis]	NA	11.66	13.5859	0.858239	-0.220549	0.679568	1	down	no
3885848	PF3D7_0618900.1	XM_961081.2;XM_024473113.1	GO:0006506(GPI anchor biosynthetic process);GO:0017176(phosphatidylinositol N-acetylglucosaminyltransferase activity);GO:0017176(phosphatidylinositol N-acetylglucosaminyltransferase activity)	00563(Glycosylphosphatidylinositol(GPI)-anchor biosynthesis);00563(Glycosylphosphatidylinositol(GPI)-anchor biosynthesis)	K03860	NA	LOW QUALITY PROTEIN: N-acetylglucosaminyl-phosphatidylinositol biosynthetic protein gpi1-like [Quercus suber]	NA	1.99744	1.59112	1.25537	0.328107	0.679682	1	up	no
810950	PF3D7_1139300	XM_001348038.1	NA	NA	NA	NA		NA	23.0601	26.8501	0.858848	-0.219525	0.679937	1	down	no
2655075	PF3D7_0709500	XM_001348973.1	NA	NA	NA	NA		NA	17.8826	14.272	1.25298	0.325369	0.680025	1	up	no
2655443	PF3D7_0814300	XM_001349346.2	GO:0005783(endoplasmic reticulum);GO:0010564(regulation of cell cycle process);GO:0016887(ATPase activity);GO:0030433(ubiquitin-dependent ERAD pathway)	04141(Protein processing in endoplasmic reticulum)	K13525	NA	cell division control protein 48 homolog D-like [Brassica napus]	NA	11.0132	12.8288	0.858471	-0.220159	0.680075	1	down	no
811462	PF3D7_1242600	XM_001350778.2	GO:0004660(protein farnesyltransferase activity);GO:0004662(CAAX-protein geranylgeranyltransferase activity);GO:0005953(CAAX-protein geranylgeranyltransferase complex);GO:0005965(protein farnesyltransferase complex);GO:0018343(protein farnesylation);GO:0018344(protein geranylgeranylation)	NA	NA	NA		NA	9.72063	11.3298	0.857973	-0.220995	0.680547	1	down	no
811851	PF3D7_1429000	XM_001348407.1	GO:0006388(tRNA splicing, via endonucleolytic cleavage and ligation);GO:0072669(tRNA-splicing ligase complex)	NA	NA	NA	predicted protein [Chlamydomonas reinhardtii]	NA	19.4824	15.5747	1.2509	0.322967	0.680572	1	up	no
9221833	PF3D7_0114000	XM_002808568.1	GO:0020036(Maurer's cleft)	NA	NA	NA	PREDICTED: chaperone protein dnaJ 10 [Solanum tuberosum]	NA	5.3301	4.26773	1.24893	0.320693	0.680688	1	up	no
812783	PF3D7_0220000	XM_001349665.1	NA	NA	NA	NA		NA	181.803	145.696	1.24783	0.31942	0.68069	1	up	no
2655171	PF3D7_0728100	XM_001349142.1	NA	NA	NA	NA		NA	1.89452	1.51667	1.24913	0.320926	0.680715	1	up	no
2655253	PF3D7_0810100	XM_002808788.1	GO:0000311(plastid large ribosomal subunit);GO:0003735(structural constituent of ribosome);GO:0006412(translation)	NA	NA	NA	hypothetical protein APUTEX25_004926 [Auxenochlorella protothecoides]	NA	26.8176	21.4755	1.24875	0.320484	0.681426	1	up	no
810189	PF3D7_1002700	XM_001347280.1	NA	NA	NA	NA		NA	8.59629	6.88437	1.24867	0.320388	0.681509	1	up	no
812995	PF3D7_0518000	XM_002808651.1	GO:0005634(nucleus);GO:0005737(cytoplasm);GO:0007275(multicellular organism development);GO:0016740(transferase activity);GO:0061630(ubiquitin protein ligase activity)	NA	NA	NA	E3 ubiquitin-protein ligase CSU1 [Selaginella moellendorffii]	NA	32.7659	38.138	0.859141	-0.219033	0.68174	1	down	no
814433	PF3D7_0311800	XM_001351155.1	NA	NA	NA	NA		NA	38.6398	30.9778	1.24734	0.318854	0.681753	1	up	no
810885	PF3D7_1132800	XM_001347973.3	GO:0005215(transporter activity);GO:0006833(water transport);GO:0008519(ammonium transmembrane transporter activity);GO:0009247(glycolipid biosynthetic process);GO:0015791(polyol transport);GO:0048471(perinuclear region of cytoplasm);GO:0051475(glucosylglycerol transport)	NA	NA	NA	hypothetical protein BHE74_00001311 [Ensete ventricosum]	NA	141.956	113.83	1.24708	0.318556	0.682047	1	up	no
814391	PF3D7_0307400	XM_001351113.1	GO:0004176(ATP-dependent peptidase activity);GO:0006508(proteolysis);GO:0009368(endopeptidase Clp complex);GO:0016787(hydrolase activity);GO:0020011(apicoplast)	NA	NA	NA	hypothetical protein COCSUDRAFT_25295 [Coccomyxa subellipsoidea C-169]	NA	20.0679	16.0767	1.24826	0.319917	0.682187	1	up	no
810874	PF3D7_1131800	XM_001347962.1	GO:0006869(lipid transport);GO:0015485(cholesterol binding)	NA	NA	NA	oxysterol-binding related protein 1 [Petunia integrifolia]	NA	76.9712	89.4836	0.860171	-0.217304	0.682399	1	down	no
810243	PF3D7_1008800	XM_001347334.1	GO:0003723(RNA binding);GO:0005730(nucleolus);GO:0006364(rRNA processing)	03008(Ribosome biogenesis in eukaryotes)	K14565	NA	probable nucleolar protein 5-1 [Ziziphus jujuba]	NA	388.452	451.562	0.860242	-0.217186	0.68247	1	down	no
811839	PF3D7_1427900	XM_001348395.1	NA	NA	NA	NA		NA	1488.12	1193.96	1.24637	0.317735	0.682554	1	up	no
814532	PF3D7_0321800	XM_001351252.1	NA	NA	NA	NA		NA	14.3862	16.7257	0.860122	-0.217387	0.682571	1	down	no
810969	PF3D7_1141200	XM_024473329.1	NA	NA	NA	NA		NA	72.3242	57.969	1.24764	0.319198	0.682612	1	up	no
813689	PF3D7_1325600	XM_001349959.1	NA	NA	NA	NA		NA	10.8902	8.68592	1.25378	0.326285	0.682685	1	up	no
810366	PF3D7_1021500	XM_001347457.1	GO:0003724(RNA helicase activity)	NA	NA	NA	PREDICTED: DEAD-box ATP-dependent RNA helicase 57-like [Populus euphratica]	NA	3.4652	4.03777	0.858197	-0.220619	0.68297	1	down	no
2655281	PF3D7_0813100	XM_001349359.1	NA	NA	NA	NA		NA	1.44961	1.15627	1.25369	0.32618	0.683938	1	up	no
814144	PF3D7_1332300	XM_001350018.1	GO:0006888(ER to Golgi vesicle-mediated transport);GO:0016192(vesicle-mediated transport)	NA	NA	NA	SNARE-like superfamily protein [Arabidopsis thaliana]	NA	20.7447	16.5968	1.24992	0.321839	0.684083	1	up	no
811637	PF3D7_1405800	XM_001348192.1	GO:0000463(maturation of LSU-rRNA from tricistronic rRNA transcript (SSU-rRNA, 5.8S rRNA, LSU-rRNA));GO:0030687(preribosome, large subunit precursor);GO:0043021(ribonucleoprotein complex binding);GO:0070545(PeBoW complex)	NA	NA	NA	hypothetical protein CEUSTIGMA_g499.t1 [Chlamydomonas eustigma]	NA	93.5802	108.672	0.861129	-0.215699	0.684166	1	down	no
810191	PF3D7_1002900	XM_001347282.2	NA	NA	NA	NA		NA	120.964	97.0842	1.24597	0.317269	0.684173	1	up	no
813035	PF3D7_0522000	XM_001351741.1	NA	NA	NA	NA		NA	47.0578	54.7193	0.859986	-0.217614	0.684255	1	down	no
2655346	PF3D7_0822300	XM_001349266.1	GO:0000375(RNA splicing, via transesterification reactions);GO:0005732(small nucleolar ribonucleoprotein complex)	03040(Spliceosome)	K11099	NA	probable small nuclear ribonucleoprotein G [Hevea brasiliensis]	NA	104.265	121.108	0.860928	-0.216035	0.684472	1	down	no
813030	PF3D7_0521400	XM_001351736.1	GO:0020011(apicoplast)	NA	NA	NA		NA	2.47128	2.8822	0.857428	-0.221912	0.684638	1	down	no
814248	PF3D7_1354100	XM_001350217.1	NA	NA	NA	NA		NA	1.82925	2.14266	0.853725	-0.228157	0.684842	1	down	no
813694	PF3D7_1326200	XM_001349964.1	NA	NA	NA	NA		NA	7.82294	6.26463	1.24875	0.320482	0.685815	1	up	no
2655353	PF3D7_0820900	XM_001349280.1	NA	NA	NA	NA		NA	4.5195	3.6299	1.24507	0.316231	0.685855	1	up	no
813498	PF3D7_0922200	XM_001352057.1	GO:0006556(S-adenosylmethionine biosynthetic process);GO:0042301(phosphate ion binding);GO:0042803(protein homodimerization activity);GO:0043531(ADP binding);GO:0046872(metal ion binding)	00270(Cysteine and methionine metabolism)	K00789	EC:2.5.1.6	hypothetical protein CBR_g17113 [Chara braunii]	NA	3209.44	2580.35	1.2438	0.314752	0.685883	1	up	no
813931	PF3D7_1308800	XM_002808959.1	NA	NA	NA	NA		NA	56.7824	45.6391	1.24416	0.315174	0.68589	1	up	no
3885687	PF3D7_0625300	XM_961143.1	GO:0003677(DNA binding);GO:0003887(DNA-directed DNA polymerase activity);GO:0006260(DNA replication)	NA	NA	NA	hypothetical protein CDL15_Pgr015673 [Punica granatum]	NA	13.5158	10.8618	1.24434	0.315384	0.686068	1	up	no
811454	PF3D7_1241800	XM_001350770.2	GO:0004004(ATP-dependent RNA helicase activity);GO:0016070(RNA metabolic process)	NA	NA	NA	DEAD-box ATP-dependent RNA helicase 16 [Medicago truncatula]	NA	140.95	163.461	0.862281	-0.21377	0.686327	1	down	no
812721	PF3D7_0213400	XM_001349603.3	GO:0004672(protein kinase activity);GO:0004708(MAP kinase kinase activity);GO:0005737(cytoplasm);GO:0006468(protein phosphorylation);GO:0007165(signal transduction)	NA	NA	NA	serine/threonine-protein kinase Aurora-3-like [Helianthus annuus]	NA	73.6969	59.261	1.2436	0.314521	0.686652	1	up	no
3885831	PF3D7_0632700	XM_961213.1	GO:0020002(host cell plasma membrane)	NA	NA	NA		NA	3.17947	2.54016	1.25168	0.323867	0.686827	1	up	no
813680	PF3D7_1302500	XM_001349716.1	GO:0003729(mRNA binding);GO:0005524(ATP binding);GO:0005634(nucleus);GO:0005657(replication fork);GO:0005737(cytoplasm);GO:0006283(transcription-coupled nucleotide-excision repair);GO:0006364(rRNA processing);GO:0006369(termination of RNA polymerase II transcription);GO:0006378(mRNA polyadenylation);GO:0008033(tRNA processing);GO:0016180(snRNA processing);GO:0019904(protein domain specific bindin…	NA	NA	NA	PREDICTED: helicase SEN1 [Prunus mume]	NA	15.1594	12.1932	1.24327	0.314141	0.686877	1	up	no
810402	PF3D7_1025100	XM_001347493.1	GO:0004360(glutamine-fructose-6-phosphate transaminase (isomerizing) activity);GO:0006041(glucosamine metabolic process);GO:0020011(apicoplast)	00520(Amino sugar and nucleotide sugar metabolism);00250(Alanine, aspartate and glutamate metabolism)	K00820	EC:2.6.1.16	glutamine--fructose-6-phosphate aminotransferase [isomerizing] 2 [Cynara cardunculus var. scolymus]	NA	37.2434	29.9526	1.24341	0.314304	0.68699	1	up	no
2654982	PF3D7_0704200	XM_001348939.1	GO:0001510(RNA methylation);GO:0008168(methyltransferase activity)	NA	NA	NA	predicted protein [Bathycoccus prasinos]	NA	10.0943	11.706	0.862313	-0.213716	0.687194	1	down	no
814311	PF3D7_1367400	XM_001350349.1	NA	NA	NA	NA		NA	17.9459	20.805	0.862577	-0.213275	0.687205	1	down	no
811982	PF3D7_1442200	XM_001348538.1	GO:0003924(GTPase activity);GO:0005525(GTP binding);GO:0005737(cytoplasm);GO:0005739(mitochondrion)	NA	NA	NA	GTP-binding protein [Klebsormidium nitens]	NA	8.83653	7.10593	1.24354	0.314457	0.687477	1	up	no
813315	PF3D7_0903600.1	XM_024473185.1	NA	NA	NA	NA		NA	12.1509	9.77173	1.24348	0.31438	0.687548	1	up	no
811073	PF3D7_1202000	XM_001350393.3	GO:0004004(ATP-dependent RNA helicase activity);GO:0005524(ATP binding);GO:0016070(RNA metabolic process)	NA	NA	NA	PREDICTED: DEAD-box ATP-dependent RNA helicase 3, chloroplastic-like [Daucus carota subsp. sativus]	NA	6.3975	7.42254	0.861902	-0.214403	0.687707	1	down	no
812423	PF3D7_0405500	XM_001351331.1	NA	NA	NA	NA		NA	39.7322	46.0767	0.862306	-0.213728	0.687912	1	down	no
814119	PF3D7_1329300	XM_001349970.1	GO:0003682(chromatin binding);GO:0006333(chromatin assembly or disassembly);GO:0031497(chromatin assembly);GO:0042393(histone binding);GO:0051082(unfolded protein binding)	NA	NA	NA	hypothetical protein AXG93_939s1020 [Marchantia polymorpha subsp. ruderalis]	NA	54.756	44.0752	1.24233	0.313049	0.688311	1	up	no
3885857	PF3D7_0622700	XM_961116.1	NA	NA	NA	NA		NA	1.13812	1.33419	0.853043	-0.22931	0.68841	1	down	no
811083	PF3D7_1203000	XM_001350403.1	GO:0003688(DNA replication origin binding);GO:0005634(nucleus);GO:0005664(nuclear origin of replication recognition complex);GO:0005737(cytoplasm);GO:0006270(DNA replication initiation)	NA	NA	NA	predicted protein [Micromonas commoda]	NA	31.4249	25.2998	1.2421	0.312782	0.688411	1	up	no
811123	PF3D7_1207000	XM_001350443.1	NA	NA	NA	NA		NA	15.3896	12.3894	1.24215	0.312841	0.688435	1	up	no
811855	PF3D7_1429400	XM_001348411.1	GO:0030743(rRNA (adenosine-2'-O-)-methyltransferase activity)	NA	NA	NA	tRNA/rRNA methyltransferase (SpoU) family protein [Artemisia annua]	NA	10.4171	12.0661	0.863333	-0.212011	0.688685	1	down	no
811389	PF3D7_1234900	XM_001350707.1	NA	NA	NA	NA		NA	449.138	361.744	1.24159	0.312191	0.689013	1	up	no
813677	PF3D7_1322700	XM_002808982.1	NA	NA	NA	NA		NA	18.5748	14.9383	1.24343	0.31433	0.689047	1	up	no
813441	PF3D7_0916400	XM_002808889.1	NA	NA	NA	NA		NA	1.76653	1.42068	1.24344	0.314334	0.689078	1	up	no
811794	PF3D7_1422100	XM_001348350.1	GO:0003735(structural constituent of ribosome);GO:0005762(mitochondrial large ribosomal subunit)	03010(Ribosome)	K02888	NA	Mitochondrial/chloroplast ribosomal L21 protein [Handroanthus impetiginosus]	NA	55.8471	44.9674	1.24195	0.312605	0.689101	1	up	no
811191	PF3D7_1214200	XM_001350511.1	GO:0005739(mitochondrion)	NA	NA	NA		NA	8.47685	9.86007	0.859715	-0.218069	0.689224	1	down	no
812451	PF3D7_0404600	XM_001351322.2	NA	NA	NA	NA		NA	13.0945	10.5488	1.24133	0.311885	0.689482	1	up	no
813759	PF3D7_1339600	XM_001350085.1	NA	NA	NA	NA		NA	9.33486	7.51065	1.24288	0.313691	0.689553	1	up	no
813901	PF3D7_1366300	XM_024473253.1	NA	NA	NA	NA		NA	22.7929	26.3762	0.864146	-0.210653	0.68985	1	down	no
811803	PF3D7_1423000	XM_001348359.1	GO:0003924(GTPase activity)	03008(Ribosome biogenesis in eukaryotes)	K14537	NA	Nucleolar GTP-binding protein 2 [Auxenochlorella protothecoides]	NA	67.7252	78.3828	0.864031	-0.210845	0.68991	1	down	no
2655145	PF3D7_0723800	XM_001349103.1	NA	NA	NA	NA		NA	9.74443	7.85077	1.24121	0.311745	0.689919	1	up	no
814300	PF3D7_1364800	XM_001350323.1	GO:0003677(DNA binding);GO:0003899(DNA-directed 5'-3' RNA polymerase activity);GO:0005665(DNA-directed RNA polymerase II, core complex);GO:0006366(transcription by RNA polymerase II)	00230(Purine metabolism);00240(Pyrimidine metabolism);03020(RNA polymerase)	K03013	NA	ultraviolet-B receptor UVR8 [Chlorella sorokiniana]	NA	235.36	272.365	0.864135	-0.210671	0.689962	1	down	no
3885905	PF3D7_0608200	XM_960979.2	NA	NA	NA	NA		NA	11.039	8.86062	1.24585	0.317125	0.690086	1	up	no
811360	PF3D7_1232000	XM_001350678.2	GO:0004826(phenylalanine-tRNA ligase activity);GO:0006432(phenylalanyl-tRNA aminoacylation);GO:0020011(apicoplast)	00970(Aminoacyl-tRNA biosynthesis)	K01889	EC:6.1.1.20	hypothetical protein M569_06111, partial [Genlisea aurea]	NA	2.57721	2.06353	1.24893	0.320695	0.690624	1	up	no
8445055	PF3D7_1005600	XM_002585353.1	GO:0003676(nucleic acid binding);GO:0008270(zinc ion binding);GO:0046872(metal ion binding)	NA	NA	NA	DnaJ-like protein, partial [Chlamydomonas reinhardtii]	NA	41.5101	48.0177	0.864475	-0.210104	0.690674	1	down	no
810253	PF3D7_1009800	XM_001347344.1	NA	NA	NA	NA		NA	7.92043	9.16366	0.86433	-0.210346	0.690859	1	down	no
812565	PF3D7_0414600	XM_001351417.1	NA	NA	NA	NA		NA	22.833	18.3965	1.24116	0.311684	0.690862	1	up	no
812360	PF3D7_0408200	XM_001351360.2	NA	NA	NA	NA		NA	0.819349	0.640921	1.27839	0.354332	0.690985	1	up	no
2655216	PF3D7_0812000	XM_001349370.1	NA	NA	NA	NA		NA	5.65047	6.5524	0.862351	-0.213652	0.69173	1	down	no
2655307	PF3D7_0808900	XM_001349399.1	GO:0020002(host cell plasma membrane);GO:0020033(antigenic variation)	NA	NA	NA		NA	3.40477	3.96332	0.859071	-0.219151	0.691754	1	down	no
814089	PF3D7_1320400	XM_001349907.1	GO:0006465(signal peptide processing);GO:0009056(catabolic process);GO:0016234(inclusion body)	03060(Protein export)	K09647	EC:3.4.21.-	mitochondrial inner membrane protease subunit 1 [Medicago truncatula]	NA	22.2543	17.9339	1.24091	0.311394	0.691771	1	up	no
811258	PF3D7_1221400	XM_001350576.1	GO:0070258(inner membrane pellicle complex)	NA	NA	NA		NA	3.0802	2.47381	1.24512	0.316289	0.691912	1	up	no
3885911	PF3D7_0608800	XM_960985.1	GO:0004587(ornithine-oxo-acid transaminase activity);GO:0006591(ornithine metabolic process)	00330(Arginine and proline metabolism)	K00819	EC:2.6.1.13	ornithine transaminase [Coccomyxa subellipsoidea C-169]	NA	975.457	1127.32	0.865291	-0.208743	0.691919	1	down	no
810368	PF3D7_1021700	XM_001347459.2	NA	NA	NA	NA		NA	8.22361	9.50394	0.865284	-0.208755	0.692135	1	down	no
811402	PF3D7_1236200	XM_001350720.1	NA	NA	NA	NA		NA	44.0688	35.5639	1.23914	0.309344	0.692142	1	up	no
811296	PF3D7_1225300	XM_001350614.1	GO:0000462(maturation of SSU-rRNA from tricistronic rRNA transcript (SSU-rRNA, 5.8S rRNA, LSU-rRNA));GO:0005730(nucleolus);GO:0032040(small-subunit processome);GO:0070181(small ribosomal subunit rRNA binding)	NA	NA	NA		NA	26.2801	30.3907	0.864742	-0.209658	0.692236	1	down	no
2655174	PF3D7_0729300	XM_001349152.1	GO:0000027(ribosomal large subunit assembly);GO:0000055(ribosomal large subunit export from nucleus);GO:0042273(ribosomal large subunit biogenesis)	03013(RNA transport);03008(Ribosome biogenesis in eukaryotes)	K07562	NA	NMD3 [Ostreococcus tauri]	NA	26.6636	30.8153	0.865271	-0.208777	0.692337	1	down	no
813058	PF3D7_0524400	XM_001351764.1	GO:0003924(GTPase activity);GO:0005525(GTP binding);GO:0005737(cytoplasm);GO:0005829(cytosol);GO:0019003(GDP binding)	NA	NA	NA	developmentally-regulated G-protein 3 [Jatropha curcas]	NA	231.705	267.705	0.865522	-0.208358	0.692504	1	down	no
812978	PF3D7_0516300	XM_001351684.1	GO:0008033(tRNA processing);GO:0009982(pseudouridine synthase activity);GO:0020011(apicoplast)	NA	NA	NA		NA	52.2791	60.4013	0.86553	-0.208344	0.692709	1	down	no
813880	PF3D7_1362800	XM_002809054.1	NA	NA	NA	NA		NA	2.10176	1.69397	1.24073	0.311188	0.692922	1	up	no
813749	PF3D7_1338700	XM_001350078.1	NA	NA	NA	NA		NA	39.4956	31.8773	1.23899	0.309159	0.692925	1	up	no
2654990	PF3D7_0730500	XM_001349165.1	NA	NA	NA	NA		NA	11.2174	9.05527	1.23877	0.308913	0.692931	1	up	no
811648	PF3D7_1406900	XM_001348203.2	GO:0008175(tRNA methyltransferase activity);GO:0008649(rRNA methyltransferase activity);GO:0070475(rRNA base methylation)	NA	NA	NA	23S rRNA (adenine(2503)-C(2))-methyltransferase [Handroanthus impetiginosus]	NA	5.47678	6.3436	0.863354	-0.211975	0.693282	1	down	no
812066	PF3D7_1450900	XM_001348622.1	GO:0003985(acetyl-CoA C-acetyltransferase activity);GO:0006631(fatty acid metabolic process)	00620(Pyruvate metabolism);00630(Glyoxylate and dicarboxylate metabolism);00640(Propanoate metabolism);00650(Butanoate metabolism);00071(Fatty acid degradation);00072(Synthesis and degradation of ketone bodies);00280(Valine, leucine and isoleucine degradation);00310(Lysine degradation);00380(Tryptophan metabolism);00900(Terpenoid backbone biosynthesis)	K00626	EC:2.3.1.9	PREDICTED: acetyl-CoA acetyltransferase, cytosolic 1-like [Brassica rapa]	NA	39.3214	31.7421	1.23878	0.308916	0.693405	1	up	no
2655074	PF3D7_0709400	XM_001348972.1	NA	NA	NA	NA		NA	10.5868	8.54582	1.23883	0.308981	0.693427	1	up	no
810802	PF3D7_1124400	XM_001347890.2	GO:0000290(deadenylation-dependent decapping of nuclear-transcribed mRNA);GO:0000339(RNA cap binding);GO:0000932(P-body);GO:0005634(nucleus)	03040(Spliceosome);03018(RNA degradation)	K12627	NA	hypothetical protein CHLNCDRAFT_132948 [Chlorella variabilis]	NA	10.4211	12.0879	0.862106	-0.214063	0.6935	1	down	no
810280	PF3D7_1012500	XM_001347371.1	GO:0000287(magnesium ion binding);GO:0004422(hypoxanthine phosphoribosyltransferase activity);GO:0005829(cytosol);GO:0006168(adenine salvage);GO:0006178(guanine salvage);GO:0032263(GMP salvage);GO:0032264(IMP salvage);GO:0046100(hypoxanthine metabolic process)	00010(Glycolysis / Gluconeogenesis);00030(Pentose phosphate pathway);00052(Galactose metabolism);00500(Starch and sucrose metabolism);00520(Amino sugar and nucleotide sugar metabolism);00230(Purine metabolism)	K15779	EC:5.4.2.2;EC:5.4.2.7	hypothetical protein CEUSTIGMA_g3344.t1 [Chlamydomonas eustigma]	NA	79.8265	64.4788	1.23803	0.308043	0.693726	1	up	no
811717	PF3D7_1413800	XM_001348273.1	GO:0017183(peptidyl-diphthamide biosynthetic process from peptidyl-histidine)	NA	NA	NA	predicted protein [Micromonas commoda]	NA	8.49552	9.82797	0.864423	-0.210191	0.693939	1	down	no
812789	PF3D7_0220600	XM_001349671.1	GO:0020011(apicoplast)	NA	NA	NA		NA	237.913	274.628	0.86631	-0.207044	0.694042	1	down	no
810619	PF3D7_1105600	XM_001347707.2	GO:0044053(translocation of peptides or proteins into host cell cytoplasm);GO:0097619(PTEX complex)	NA	NA	NA		NA	103.547	119.512	0.866411	-0.206877	0.694097	1	down	no
813537	PF3D7_0926300	XM_002808913.1	GO:0020011(apicoplast)	NA	NA	NA	cold-responsive protein kinase 1-like isoform X2 [Chenopodium quinoa]	NA	9.60453	7.75594	1.23834	0.308413	0.694158	1	up	no
810265	PF3D7_1011000	XM_001347356.2	GO:0005829(cytosol);GO:0045177(apical part of cell);GO:0070258(inner membrane pellicle complex)	NA	NA	NA		NA	46.6212	37.6278	1.23901	0.309187	0.694319	1	up	no
810289	PF3D7_1013400	XM_024473279.1	NA	NA	NA	NA		NA	5.19608	4.18959	1.24024	0.310614	0.694358	1	up	no
811502	PF3D7_1246900	XM_001350818.1	GO:0004674(protein serine/threonine kinase activity);GO:0004683(calmodulin-dependent protein kinase activity);GO:0005524(ATP binding);GO:0005737(cytoplasm);GO:0020007(apical complex);GO:0035091(phosphatidylinositol binding);GO:0043274(phospholipase binding);GO:0046777(protein autophosphorylation)	NA	NA	NA	serine/threonine protein kinase [Klebsormidium nitens]	NA	19.8246	16.0114	1.23815	0.308191	0.694397	1	up	no
814236	PF3D7_1352100	XM_001350197.1	GO:0005524(ATP binding);GO:0006810(transport);GO:0016020(membrane);GO:0020011(apicoplast);GO:0042626(ATPase activity, coupled to transmembrane movement of substances)	02010(ABC transporters)	K05663	NA	ABC transporter B family member 25, mitochondrial [Selaginella moellendorffii]	NA	15.669	18.0858	0.866374	-0.206939	0.694487	1	down	no
813746	PF3D7_1338400	XM_001350075.1	GO:0003677(DNA binding);GO:0005634(nucleus);GO:0006281(DNA repair);GO:0006974(cellular response to DNA damage stimulus);GO:0031593(polyubiquitin modification-dependent protein binding);GO:0042769(DNA damage response, detection of DNA damage)	NA	NA	NA	hypothetical protein CBR_g364 [Chara braunii]	NA	10.2912	8.30757	1.23877	0.308912	0.694922	1	up	no
814255	PF3D7_1355100	XM_001350227.1	GO:0003677(DNA binding);GO:0006270(DNA replication initiation);GO:0008094(DNA-dependent ATPase activity)	03030(DNA replication)	K02542	EC:3.6.4.12	hypothetical protein AALP_AA6G136800 [Arabis alpina]	NA	297.224	240.301	1.23688	0.306709	0.694958	1	up	no
811984	PF3D7_1442400	XM_001348540.1	NA	NA	NA	NA		NA	7.50882	8.66499	0.86657	-0.206612	0.695067	1	down	no
812456	PF3D7_0422500	XM_001351492.1	GO:0000375(RNA splicing, via transesterification reactions);GO:0004004(ATP-dependent RNA helicase activity);GO:0005681(spliceosomal complex)	03040(Spliceosome)	K12854	EC:3.6.4.13	DExH-box ATP-dependent RNA helicase DExH12 [Capsella rubella]	NA	28.2399	32.5709	0.867031	-0.205845	0.69527	1	down	no
2655014	PF3D7_0713600	XM_024473131.1	NA	NA	NA	NA		NA	6.52451	5.26734	1.23867	0.308796	0.695292	1	up	no
811716	PF3D7_1413700	XM_001348272.2	NA	NA	NA	NA		NA	3.08914	2.49419	1.23853	0.308633	0.695437	1	up	no
9222021	PF3D7_1302300	XM_002808946.1	NA	NA	NA	NA		NA	128.741	104.062	1.23716	0.307029	0.695479	1	up	no
2655497	PF3D7_0820400	XM_001349285.1	NA	NA	NA	NA		NA	2.81433	3.25996	0.863302	-0.212063	0.695658	1	down	no
812184	PF3D7_1463300	XM_001348740.1	GO:0003887(DNA-directed DNA polymerase activity);GO:0005658(alpha DNA polymerase:primase complex);GO:0006269(DNA replication, synthesis of RNA primer)	NA	NA	NA		NA	9.10854	7.34897	1.23943	0.309678	0.6957	1	up	no
2655426	PF3D7_0816800	XM_001349320.2	GO:0000794(condensed nuclear chromosome);GO:0007131(reciprocal meiotic recombination)	NA	NA	NA	meiotic recombination protein DMC1 homolog [Sorghum bicolor]	NA	2.44369	2.85138	0.85702	-0.222599	0.695711	1	down	no
811736	PF3D7_1415700	XM_001348292.1	GO:0009001(serine O-acetyltransferase activity);GO:0020011(apicoplast)	00600(Sphingolipid metabolism)	K00654	EC:2.3.1.50	PREDICTED: long chain base biosynthesis protein 2a [Capsicum annuum]	NA	3.01889	3.49136	0.864674	-0.209771	0.696072	1	down	no
810357	PF3D7_1020600	XM_001347448.2	NA	NA	NA	NA		NA	5.45289	4.40788	1.23708	0.306935	0.69609	1	up	no
2655208	PF3D7_0711200	XM_001348989.1	NA	NA	NA	NA		NA	2.5029	2.02203	1.23782	0.307797	0.696181	1	up	no
810342	PF3D7_1019100	XM_001347433.1	NA	NA	NA	NA		NA	0.241556	0.190585	1.26744	0.341923	0.696788	1	up	no
810875	PF3D7_1131900	XM_001347963.2	GO:0020011(apicoplast)	NA	NA	NA		NA	0.602875	0.471562	1.27846	0.354411	0.696788	1	up	no
813787	PF3D7_1345900	XM_002809026.1	NA	NA	NA	NA		NA	59.732	48.3073	1.2365	0.306263	0.696789	1	up	no
813128	PF3D7_0532200	XM_001351834.1	GO:0020011(apicoplast)	NA	NA	NA		NA	8.38791	6.76136	1.24056	0.310997	0.697531	1	up	no
814183	PF3D7_1339400	XM_001350083.1	NA	NA	NA	NA		NA	9.15322	7.3643	1.24292	0.313732	0.69757	1	up	no
811732	PF3D7_1415300	XM_001348288.1	GO:0003723(RNA binding)	NA	NA	NA	protein BTR1 isoform X2 [Amborella trichopoda]	NA	268.617	309.354	0.868315	-0.20371	0.697662	1	down	no
814521	PF3D7_0320700	XM_001351241.1	GO:0004175(endopeptidase activity);GO:0005783(endoplasmic reticulum);GO:0005787(signal peptidase complex);GO:0006465(signal peptide processing);GO:0015031(protein transport)	NA	NA	NA		NA	187.301	151.659	1.23502	0.30453	0.697782	1	up	no
810393	PF3D7_1024300	XM_001347484.1	NA	NA	NA	NA		NA	24.7323	19.9913	1.23715	0.307024	0.697921	1	up	no
814198	PF3D7_1342300	XM_001350108.1	NA	NA	NA	NA		NA	6.34616	5.10933	1.24207	0.312749	0.698093	1	up	no
814154	PF3D7_1333600	XM_001350031.1	GO:0016020(membrane)	NA	NA	NA		NA	53.5107	61.6005	0.868673	-0.203114	0.698428	1	down	no
811086	PF3D7_1203300	XM_001350406.1	NA	NA	NA	NA		NA	7.11064	5.75051	1.23652	0.30629	0.698441	1	up	no
812417	PF3D7_0405700	XM_001351334.1	GO:0006554(lysine catabolic process);GO:0008923(lysine decarboxylase activity)	NA	NA	NA	uncharacterized protein LOC107417679 isoform X1 [Ziziphus jujuba]	NA	23.8871	27.4958	0.868752	-0.202984	0.698552	1	down	no
811841	PF3D7_1428100	XM_001348397.1	NA	NA	NA	NA		NA	7.31247	8.42975	0.86746	-0.205132	0.698655	1	down	no
813297	PF3D7_0901700	XM_002808861.1	NA	NA	NA	NA		NA	82.2381	66.6221	1.2344	0.303807	0.698843	1	up	no
811469	PF3D7_1243400	XM_001350785.1	NA	NA	NA	NA		NA	1.63438	1.31078	1.24687	0.318314	0.698978	1	up	no
811625	PF3D7_1404600.1	XM_024473340.1;XM_024473342.1;XM_024473343.1	GO:0004016(adenylate cyclase activity);GO:0006171(cAMP biosynthetic process);GO:0006171(cAMP biosynthetic process)	NA	NA	NA	hypothetical protein Bathy03g04720 [Bathycoccus prasinos]	NA	0.68114	0.79402	0.857837	-0.221225	0.698978	1	down	no
813613	PF3D7_0934400	XM_001352173.1	NA	NA	NA	NA		NA	208.347	168.848	1.23393	0.303265	0.699064	1	up	no
810211	PF3D7_1005000	XM_001347302.1	GO:0004825(methionine-tRNA ligase activity);GO:0006431(methionyl-tRNA aminoacylation);GO:0020011(apicoplast)	00450(Selenocompound metabolism);00970(Aminoacyl-tRNA biosynthesis)	K01874	EC:6.1.1.10	class I (M) tRNA synthetase, partial [Helicosporidium sp. ATCC 50920]	NA	4.7854	3.86927	1.23677	0.306577	0.699142	1	up	no
811653	PF3D7_1407400	XM_001348208.1	GO:0020011(apicoplast)	NA	NA	NA		NA	25.9983	29.958	0.867825	-0.204524	0.699179	1	down	no
810780	PF3D7_1122500	XM_001347868.1	NA	NA	NA	NA		NA	0.76654	0.618334	1.23969	0.309975	0.699308	1	up	no
2655123	PF3D7_0719600	XM_001349061.1	GO:0003735(structural constituent of ribosome);GO:0006412(translation);GO:0022625(cytosolic large ribosomal subunit)	03010(Ribosome)	K02868	NA	60S ribosomal L11-1 -like protein [Gossypium arboreum]	NA	2511.63	2888.92	0.8694	-0.201907	0.699645	1	down	no
814160	PF3D7_1334200	XM_001350037.1	GO:0003755(peptidyl-prolyl cis-trans isomerase activity);GO:0005528(FK506 binding);GO:0005789(endoplasmic reticulum membrane);GO:0061077(chaperone-mediated protein folding)	NA	NA	NA	hypothetical protein COLO4_33102 [Corchorus olitorius]	NA	47.5286	54.677	0.869261	-0.202139	0.699714	1	down	no
812864	PF3D7_0508200	XM_002808637.3	GO:0016021(integral component of membrane);GO:0020011(apicoplast)	00600(Sphingolipid metabolism)	K04710	EC:2.3.1.24	LAG1-domain-containing protein [Coccomyxa subellipsoidea C-169]	NA	13.3064	10.7671	1.23583	0.305482	0.69985	1	up	no
811355	PF3D7_1231400	XM_001350673.2	GO:0020011(apicoplast)	NA	NA	NA		NA	1.2382	1.00016	1.238	0.30801	0.699855	1	up	no
813552	PF3D7_0927700	XM_001352111.1	GO:0005634(nucleus);GO:0005737(cytoplasm)	NA	NA	NA	Serine/threonine-protein phosphatase PP-X isozyme [Actinidia chinensis var. chinensis]	NA	29.3126	23.7554	1.23393	0.303263	0.699892	1	up	no
811412	PF3D7_1237200	XM_001350730.1	NA	NA	NA	NA		NA	68.9287	79.2717	0.869525	-0.201701	0.699905	1	down	no
2655108	PF3D7_0715800	XM_001349025.1	NA	NA	NA	NA		NA	41.5868	33.7184	1.23336	0.302592	0.700073	1	up	no
812461	PF3D7_0404000	XM_001351316.1	NA	NA	NA	NA		NA	4.4855	3.51125	1.27747	0.353286	0.700074	1	up	no
813672	PF3D7_1322100	XM_001349924.1	GO:0005515(protein binding);GO:0006355(regulation of transcription, DNA-templated);GO:0010452(histone H3-K36 methylation);GO:0020033(antigenic variation);GO:0034399(nuclear periphery);GO:0046975(histone methyltransferase activity (H3-K36 specific))	00310(Lysine degradation)	K11423	EC:2.1.1.43	hypothetical protein OsI_30811 [Oryza sativa Indica Group]	NA	24.6394	28.3289	0.869764	-0.201304	0.700512	1	down	no
3885962	PF3D7_0602900	XM_960926.1	NA	NA	NA	NA		NA	4.85089	3.92028	1.23738	0.307292	0.700524	1	up	no
814237	PF3D7_1352500	XM_001350201.1	GO:0003756(protein disulfide isomerase activity)	04141(Protein processing in endoplasmic reticulum)	K13984	NA	predicted protein, partial [Micromonas commoda]	NA	360.818	292.717	1.23265	0.301767	0.700723	1	up	no
8445008	PF3D7_1146900	XM_002585398.1	GO:0005783(endoplasmic reticulum);GO:0006886(intracellular protein transport);GO:0016021(integral component of membrane);GO:0016192(vesicle-mediated transport);GO:0017137(Rab GTPase binding)	NA	NA	NA		NA	12.3954	14.2846	0.867746	-0.204656	0.700736	1	down	no
810337	PF3D7_1018600	XM_001347428.2	GO:0000398(mRNA splicing, via spliceosome);GO:0005686(U2 snRNP);GO:0005689(U12-type spliceosomal complex);GO:0071011(precatalytic spliceosome);GO:0071013(catalytic step 2 spliceosome)	NA	NA	NA	hypothetical protein CBR_g48263 [Chara braunii]	NA	24.4406	28.0957	0.869905	-0.20107	0.700798	1	down	no
810856	PF3D7_1129800	XM_001347944.1	NA	NA	NA	NA		NA	7.53246	6.09357	1.23613	0.305832	0.700831	1	up	no
813224	PF3D7_0108800	XM_001350983.1	GO:0003735(structural constituent of ribosome);GO:0006412(translation)	NA	NA	NA		NA	45.3127	36.768	1.23239	0.301464	0.701835	1	up	no
812391	PF3D7_0406500	XM_002808596.2	NA	NA	NA	NA		NA	82.1697	94.3728	0.870693	-0.199764	0.702074	1	down	no
814447	PF3D7_0313200	XM_001351167.1	GO:0020011(apicoplast)	NA	NA	NA		NA	19.1251	15.5037	1.23358	0.302852	0.702196	1	up	no
810208	PF3D7_1004700	XM_001347299.2	NA	NA	NA	NA		NA	5.46387	4.40425	1.24059	0.311027	0.702318	1	up	no
812832	PF3D7_0510400	XM_001351626.1	NA	NA	NA	NA		NA	2.08436	1.67498	1.2444	0.315455	0.702378	1	up	no
814265	PF3D7_1356400	XM_001350239.1	GO:0000159(protein phosphatase type 2A complex);GO:0007165(signal transduction)	03015(mRNA surveillance pathway)	K11583	NA	hypothetical protein CBR_g22338 [Chara braunii]	NA	13.7478	11.1599	1.23189	0.300875	0.70244	1	up	no
812923	PF3D7_0503600	XM_001351558.1	GO:0003779(actin binding);GO:0005524(ATP binding);GO:0016459(myosin complex)	NA	NA	NA	hypothetical protein CEUSTIGMA_g6898.t1 [Chlamydomonas eustigma]	NA	3.12579	2.53351	1.23378	0.303086	0.702551	1	up	no
811863	PF3D7_1430200	XM_001348419.1	GO:0004190(aspartic-type endopeptidase activity);GO:0006508(proteolysis)	NA	NA	NA	Aspartic proteinase [Triticum urartu]	NA	4.62181	3.74648	1.23364	0.302925	0.702814	1	up	no
810474	PF3D7_1032500	XM_001347565.1	GO:0005783(endoplasmic reticulum);GO:0010564(regulation of cell cycle process);GO:0016021(integral component of membrane);GO:0016887(ATPase activity);GO:0030433(ubiquitin-dependent ERAD pathway)	04141(Protein processing in endoplasmic reticulum)	K13989	NA	derlin-1 [Ricinus communis]	NA	105.075	85.3422	1.23122	0.300084	0.702819	1	up	no
810888	PF3D7_1133100	XM_001347976.1	NA	NA	NA	NA		NA	98.33	112.884	0.871072	-0.199136	0.702834	1	down	no
812247	PF3D7_1469700	XM_001348803.1	NA	NA	NA	NA		NA	6.07711	6.99483	0.8688	-0.202903	0.70292	1	down	no
813757	PF3D7_1303900	XM_002808948.1	NA	NA	NA	NA		NA	5.0373	5.83173	0.863776	-0.211272	0.702923	1	down	no
811404	PF3D7_1236400	XM_001350722.2	NA	NA	NA	NA		NA	10.8912	8.84389	1.2315	0.300416	0.703423	1	up	no
811219	PF3D7_1217300	XM_001350539.2	GO:0005525(GTP binding);GO:0020011(apicoplast)	NA	NA	NA	GTPase Der [Micractinium conductrix]	NA	40.7252	33.0886	1.23079	0.299587	0.703476	1	up	no
810738	PF3D7_1118500	XM_001347826.1	GO:0000154(rRNA modification);GO:0030515(snoRNA binding);GO:0031428(box C/D snoRNP complex);GO:0032040(small-subunit processome)	03008(Ribosome biogenesis in eukaryotes)	K14564	NA	nucleolar protein 56-like [Chenopodium quinoa]	NA	164.572	188.853	0.871431	-0.198541	0.703603	1	down	no
9221822	PF3D7_0106200	XM_002808560.1	NA	NA	NA	NA		NA	4.98887	4.03126	1.23754	0.307481	0.703854	1	up	no
813748	PF3D7_1338600	XM_002809010.1	NA	NA	NA	NA		NA	71.0627	57.7672	1.23016	0.298842	0.703997	1	up	no
812678	PF3D7_0208600	XM_001349560.1	GO:0020011(apicoplast);GO:0032790(ribosome disassembly)	NA	NA	NA		NA	90.4599	73.5358	1.23015	0.298831	0.704051	1	up	no
811466	PF3D7_1243000	XM_001350782.1	GO:0005484(SNAP receptor activity);GO:0005515(protein binding);GO:0005802(trans-Golgi network);GO:0006886(intracellular protein transport);GO:0031201(SNARE complex);GO:0031338(regulation of vesicle fusion)	04130(SNARE interactions in vesicular transport)	K08489	NA	SYP41 [Arabidopsis thaliana]	NA	16.5612	13.4509	1.23123	0.300102	0.704215	1	up	no
813662	PF3D7_1321100	XM_002808979.1	GO:0016020(membrane);GO:0020011(apicoplast)	NA	NA	NA		NA	0.184845	0.14783	1.25039	0.322377	0.704652	1	up	no
812045	PF3D7_1448500	XM_001348601.1	GO:0005634(nucleus)	NA	NA	NA		NA	47.5002	38.6332	1.22952	0.298092	0.704759	1	up	no
811756	PF3D7_1417600	XM_001348312.1	GO:0003674(molecular_function)	NA	NA	NA		NA	20.149	23.1034	0.87212	-0.197402	0.704873	1	down	no
810809	PF3D7_1125100	XM_001347897.1	NA	NA	NA	NA		NA	6.04067	4.90195	1.2323	0.301353	0.704973	1	up	no
812291	PF3D7_1474100	XM_001348847.1	GO:0000315(organellar large ribosomal subunit);GO:0003735(structural constituent of ribosome);GO:0005739(mitochondrion);GO:0006412(translation)	03010(Ribosome)	K02887	NA	putative 50S ribosomal protein L20 [Coccomyxa subellipsoidea C-169]	NA	344.724	280.49	1.22901	0.297494	0.705671	1	up	no
812635	PF3D7_0204100	XM_001349517.1	NA	NA	NA	NA		NA	9.10661	7.40911	1.22911	0.297614	0.705904	1	up	no
810757	PF3D7_1120300	XM_001347845.2	GO:0015095(magnesium ion transmembrane transporter activity);GO:0015693(magnesium ion transport)	NA	NA	NA		NA	7.22129	5.87513	1.22913	0.297636	0.70608	1	up	no
811734	PF3D7_1415500	XM_024473353.1	NA	NA	NA	NA		NA	1.86534	1.51586	1.23055	0.299302	0.706335	1	up	no
810811	PF3D7_1125300	XM_001347899.1	GO:0003677(DNA binding);GO:0003899(DNA-directed 5'-3' RNA polymerase activity);GO:0005739(mitochondrion);GO:0006351(transcription, DNA-templated)	NA	NA	NA	predicted protein [Ostreococcus lucimarinus CCE9901]	NA	38.944	44.6066	0.873055	-0.195856	0.706667	1	down	no
9221918	PF3D7_0726000	XR_002273085.2	NA	NA	NA	NA	putative senescence-associated protein, partial [Pisum sativum]	NA	103.142	118.111	0.873264	-0.19551	0.706955	1	down	no
812945	PF3D7_0513100	XM_002808640.1	NA	NA	NA	NA		NA	8.74351	7.0783	1.23526	0.304809	0.707049	1	up	no
3885733	PF3D7_0629300	XM_961182.1	GO:0004607(phosphatidylcholine-sterol O-acyltransferase activity);GO:0006629(lipid metabolic process);GO:0009986(cell surface);GO:0016298(lipase activity);GO:0016787(hydrolase activity);GO:0030260(entry into host cell)	00564(Glycerophospholipid metabolism)	K06129	EC:3.1.1.5	lecithin-cholesterol acyltransferase-like 1 [Brassica napus]	NA	0.560168	0.445441	1.25756	0.330625	0.707166	1	up	no
814216	PF3D7_1347100	XM_001350149.1	GO:0006268(DNA unwinding involved in DNA replication)	03440(Homologous recombination)	K03165	EC:5.99.1.2	PREDICTED: DNA topoisomerase 3-alpha [Lupinus angustifolius]	NA	18.1525	14.774	1.22868	0.297107	0.707193	1	up	no
810735	PF3D7_1118200	XM_001347823.1	GO:0005524(ATP binding);GO:0005739(mitochondrion);GO:0006986(response to unfolded protein);GO:0009408(response to heat);GO:0016887(ATPase activity)	NA	NA	NA	Histidine kinase-like ATPase, ATP-binding domain [Ostreococcus tauri]	NA	343.426	393.141	0.873545	-0.195046	0.707425	1	down	no
811838	PF3D7_1427800	XM_001348394.1	GO:0000178(exosome (RNase complex));GO:0004527(exonuclease activity);GO:0006364(rRNA processing)	03018(RNA degradation)	K11600	NA	hypothetical protein EUGRSUZ_F04376 [Eucalyptus grandis]	NA	29.4853	33.7799	0.872863	-0.196172	0.707428	1	down	no
54778403	PF3D7_1236650	XM_034153493.1	NA	NA	NA	NA		NA	66.099	53.7278	1.23026	0.298961	0.707457	1	up	no
36312566	PF3D7_1344400	XM_024473235.1	NA	NA	NA	NA		NA	2.87655	2.32439	1.23755	0.307487	0.707565	1	up	no
811775	PF3D7_1420000	XM_001348331.1	GO:0000375(RNA splicing, via transesterification reactions);GO:0005681(spliceosomal complex);GO:0008380(RNA splicing)	03040(Spliceosome)	K12831	NA	splicing factor 3B subunit 4 [Aegilops tauschii subsp. tauschii]	NA	279.719	320.182	0.873624	-0.194916	0.707637	1	down	no
811837	PF3D7_1427600	XM_001348393.1	GO:0015095(magnesium ion transmembrane transporter activity)	NA	NA	NA	magnesium transporter [Bathycoccus prasinos]	NA	15.7282	12.8006	1.22871	0.297147	0.707673	1	up	no
813115	PF3D7_0530200	XM_001351820.1	GO:0009670(triose-phosphate:phosphate antiporter activity);GO:0020011(apicoplast);GO:0031353(integral component of plastid inner membrane);GO:0046323(glucose import)	NA	NA	NA	phosphoenolpyruvate/phosphate translocator 2, chloroplastic-like [Hevea brasiliensis]	NA	15.861	12.9091	1.22867	0.297094	0.707677	1	up	no
810694	PF3D7_1113900	XM_001347782.1	GO:0000165(MAPK cascade);GO:0004707(MAP kinase activity);GO:0005524(ATP binding);GO:0006468(protein phosphorylation);GO:0007165(signal transduction)	04016(MAPK signaling pathway - plant)	K20537	EC:2.7.11.24	mitogen-activated protein kinase 7-like [Cucurbita moschata]	NA	1.09771	1.26588	0.867156	-0.205636	0.707725	1	down	no
3885971	PF3D7_0620700	XM_961100.1	NA	NA	NA	NA		NA	2.93808	2.37379	1.23772	0.307681	0.707744	1	up	no
3885889	PF3D7_0621300	XM_961104.1	GO:0003729(mRNA binding);GO:0005730(nucleolus);GO:0006417(regulation of translation)	NA	NA	NA		NA	21.4502	24.5614	0.873332	-0.195397	0.707754	1	down	no
810654	PF3D7_1109400	XM_001347742.2	GO:0003674(molecular_function);GO:0005634(nucleus);GO:0006364(rRNA processing);GO:0009553(embryo sac development);GO:0009555(pollen development)	NA	NA	NA	bystin [Cynara cardunculus var. scolymus]	NA	186.807	213.799	0.873748	-0.194711	0.707924	1	down	no
813037	PF3D7_0522200	XM_001351743.1	NA	NA	NA	NA		NA	33.6348	38.5603	0.872264	-0.197163	0.707997	1	down	no
811994	PF3D7_1443400	XM_001348550.1	NA	NA	NA	NA		NA	28.8964	23.5439	1.22734	0.295535	0.708193	1	up	no
813323	PF3D7_0904400	XM_001351882.1	GO:0005787(signal peptidase complex);GO:0006465(signal peptide processing);GO:0008233(peptidase activity);GO:0016021(integral component of membrane);GO:0045047(protein targeting to ER)	03060(Protein export)	K12948	EC:3.4.-.-	Signal peptidase 22kDa subunit [Macleaya cordata]	NA	14.6157	11.8567	1.23269	0.301812	0.708274	1	up	no
811846	PF3D7_1428500	XM_001348402.1	GO:0004045(aminoacyl-tRNA hydrolase activity);GO:0005762(mitochondrial large ribosomal subunit);GO:0016149(translation release factor activity, codon specific);GO:0016150(translation release factor activity, codon nonspecific);GO:0043022(ribosome binding);GO:0070126(mitochondrial translational termination);GO:0072344(rescue of stalled ribosome)	NA	NA	NA		NA	0.353075	0.284362	1.24164	0.312246	0.708626	1	up	no
3885865	PF3D7_0615300	XM_961046.1	GO:0005783(endoplasmic reticulum);GO:0005789(endoplasmic reticulum membrane);GO:0006506(GPI anchor biosynthetic process);GO:0016021(integral component of membrane);GO:0032216(glucosaminyl-phosphotidylinositol O-acyltransferase activity);GO:0042175(nuclear outer membrane-endoplasmic reticulum membrane network)	00563(Glycosylphosphatidylinositol(GPI)-anchor biosynthesis)	K05283	EC:2.3.-.-	GPN-loop GTPase 3 [Chlorella sorokiniana]	NA	3.68212	2.99415	1.22977	0.298393	0.708725	1	up	no
812230	PF3D7_1468000	XM_001348786.1	NA	NA	NA	NA		NA	0.963783	0.782499	1.23167	0.300619	0.708783	1	up	no
812736	PF3D7_0214900	XM_001349618.2	GO:0044409(entry into host);GO:1990225(rhoptry neck)	NA	NA	NA		NA	3.67596	2.9916	1.22876	0.297206	0.709004	1	up	no
2655053	PF3D7_0718100	XM_001349048.1	GO:0004674(protein serine/threonine kinase activity);GO:0006468(protein phosphorylation);GO:0016020(membrane);GO:0020036(Maurer's cleft)	NA	NA	NA		NA	11.0193	8.98474	1.22644	0.294482	0.709205	1	up	no
813219	PF3D7_0108300	XM_001350978.2	NA	NA	NA	NA		NA	292.28	334.16	0.87467	-0.19319	0.709519	1	down	no
810491	PF3D7_1034400	XM_001347582.1	GO:0005739(mitochondrion);GO:0005749(mitochondrial respiratory chain complex II, succinate dehydrogenase complex (ubiquinone));GO:0006099(tricarboxylic acid cycle);GO:0008177(succinate dehydrogenase (ubiquinone) activity)	00020(Citrate cycle (TCA cycle));00190(Oxidative phosphorylation)	K00234	EC:1.3.5.1	succinate dehydrogenase subunit A, mitochondrial [Volvox carteri f. nagariensis]	NA	94.3585	76.9651	1.22599	0.293947	0.709595	1	up	no
813417	PF3D7_0914000	XM_001351976.1	GO:0020011(apicoplast)	NA	NA	NA	PREDICTED: RNA pseudouridine synthase 7 [Pyrus x bretschneideri]	NA	6.67839	7.641	0.87402	-0.194261	0.709696	1	down	no
3885750	PF3D7_0629700	XM_961186.2	GO:0019904(protein domain specific binding)	00310(Lysine degradation)	K09188	EC:2.1.1.43	uncharacterized protein LOC112278960 isoform X1 [Physcomitrella patens]	NA	16.0813	13.1199	1.22572	0.293631	0.709881	1	up	no
36312515	PF3D7_0830100	XR_002966636.1	NA	NA	NA	NA		NA	1.33788	1.08876	1.22881	0.297264	0.7099	1	up	no
812014	PF3D7_1445500	XM_001348570.1	NA	NA	NA	NA		NA	8.72381	10.0215	0.870508	-0.200071	0.709972	1	down	no
814232	PF3D7_1350900	XM_001350186.1	NA	NA	NA	NA		NA	3.54611	2.87851	1.23193	0.300916	0.71002	1	up	no
3885871	PF3D7_0623500	XM_961124.2	GO:0004784(superoxide dismutase activity);GO:0005739(mitochondrion);GO:0006979(response to oxidative stress);GO:0019430(removal of superoxide radicals);GO:0020011(apicoplast)	04146(Peroxisome)	K04564	EC:1.15.1.1	iron superoxide dismutase [Pinus pinaster]	NA	60.4072	49.2769	1.22587	0.293809	0.710216	1	up	no
810188	PF3D7_1002600	XM_001347279.1	GO:0020011(apicoplast)	NA	NA	NA		NA	1.60483	1.29767	1.23669	0.306489	0.710232	1	up	no
812504	PF3D7_0418700	XM_001351459.1	GO:0000469(cleavage involved in rRNA processing);GO:0004521(endoribonuclease activity);GO:0030490(maturation of SSU-rRNA);GO:0030688(preribosome, small subunit precursor)	03008(Ribosome biogenesis in eukaryotes)	K11883	NA	hypothetical protein Rsub_11984 [Raphidocelis subcapitata]	NA	74.4405	85.0754	0.874995	-0.192653	0.710409	1	down	no
810536	PF3D7_1038900	XM_001347627.1	GO:0008152(metabolic process);GO:0016787(hydrolase activity)	00561(Glycerolipid metabolism)	K01054	EC:3.1.1.23	caffeoylshikimate esterase [Oryza sativa Japonica Group]	NA	4.32993	4.96793	0.871576	-0.198301	0.710685	1	down	no
811821	PF3D7_1425900	XM_001348377.2	NA	NA	NA	NA		NA	22.9243	26.2087	0.87468	-0.193172	0.710948	1	down	no
2655223	PF3D7_0806600	XM_002808776.1	GO:0003777(microtubule motor activity);GO:0005871(kinesin complex);GO:0007018(microtubule-based movement);GO:0016887(ATPase activity)	NA	NA	NA	kinesin-like protein KIN-14E [Helianthus annuus]	NA	3.27097	2.66398	1.22785	0.296135	0.710955	1	up	no
812906	PF3D7_0505400	XM_001351576.1	GO:0020011(apicoplast)	NA	NA	NA		NA	13.2496	10.8117	1.22549	0.293358	0.71099	1	up	no
810641	PF3D7_1107700	XM_001347729.1	GO:0005515(protein binding);GO:0005654(nucleoplasm);GO:0042254(ribosome biogenesis);GO:0051726(regulation of cell cycle)	NA	NA	NA	pescadillo-like protein [Arabidopsis thaliana]	NA	88.519	101.126	0.875331	-0.192099	0.710994	1	down	no
812517	PF3D7_0417900	XM_001351451.1	NA	NA	NA	NA		NA	0.690618	0.798621	0.864763	-0.209623	0.711232	1	down	no
813553	PF3D7_0927800	XM_001352112.1	NA	NA	NA	NA		NA	74.0239	60.4267	1.22502	0.292806	0.71135	1	up	no
2655382	PF3D7_0823100	XM_002808826.1	NA	NA	NA	NA		NA	95.4602	109.049	0.875387	-0.192007	0.71148	1	down	no
2655175	PF3D7_0729400	XM_001349153.1	GO:0000027(ribosomal large subunit assembly);GO:0003723(RNA binding);GO:0005730(nucleolus)	NA	NA	NA	unknown [Lotus japonicus]	NA	194.443	222.024	0.875776	-0.191366	0.7117	1	down	no
814014	PF3D7_1307100	XM_001349762.1	GO:0000462(maturation of SSU-rRNA from tricistronic rRNA transcript (SSU-rRNA, 5.8S rRNA, LSU-rRNA));GO:0030515(snoRNA binding);GO:0032040(small-subunit processome);GO:0034388(Pwp2p-containing subcomplex of 90S preribosome)	03008(Ribosome biogenesis in eukaryotes)	K14557	NA	U3 small nucleolar RNA-associated protein 6 homolog [Asparagus officinalis]	NA	25.1132	28.6831	0.875539	-0.191756	0.711707	1	down	no
814233	PF3D7_1351400	XM_001350191.1	GO:0003735(structural constituent of ribosome);GO:0006412(translation);GO:0022625(cytosolic large ribosomal subunit)	03010(Ribosome)	K02880	NA	60S ribosomal L17-2 [Chlorella sorokiniana]	NA	3435.93	3922.57	0.875939	-0.191098	0.711895	1	down	no
811681	PF3D7_1410200	XM_001348237.1	GO:0003883(CTP synthase activity);GO:0006206(pyrimidine nucleobase metabolic process)	00240(Pyrimidine metabolism)	K01937	EC:6.3.4.2	CTP synthase isoform X2 [Selaginella moellendorffii]	NA	139.511	159.262	0.875983	-0.191025	0.712032	1	down	no
812595	PF3D7_0423100	XM_001351498.1	GO:0016192(vesicle-mediated transport);GO:0030133(transport vesicle);GO:0030141(secretory granule)	NA	NA	NA	hypothetical protein MARPO_0016s0005 [Marchantia polymorpha]	NA	64.1204	52.3208	1.22552	0.293398	0.712055	1	up	no
813109	PF3D7_0529700	XM_001351814.1	NA	NA	NA	NA		NA	2.09604	2.40466	0.871656	-0.198169	0.712094	1	down	no
810680	PF3D7_1112600	XM_001347768.1	GO:0016887(ATPase activity);GO:0019538(protein metabolic process)	NA	NA	NA	ATPase WRNIP1-like isoform X1 [Physcomitrella patens]	NA	10.4009	8.48591	1.22566	0.293564	0.712278	1	up	no
2655470	PF3D7_0826300	XM_001349226.1	GO:0006351(transcription, DNA-templated);GO:0042800(histone methyltransferase activity (H3-K4 specific));GO:0044212(transcription regulatory region DNA binding);GO:0048188(Set1C/COMPASS complex);GO:0051568(histone H3-K4 methylation)	NA	NA	NA		NA	51.004	41.6612	1.22426	0.291906	0.712432	1	up	no
812012	PF3D7_1445300	XM_001348568.1	GO:0003735(structural constituent of ribosome);GO:0005763(mitochondrial small ribosomal subunit)	NA	NA	NA		NA	14.8499	12.1189	1.22535	0.293194	0.712501	1	up	no
812845	PF3D7_0509400	XM_001351616.1	GO:0003899(DNA-directed 5'-3' RNA polymerase activity);GO:0005730(nucleolus);GO:0005736(DNA-directed RNA polymerase I complex);GO:0006360(transcription by RNA polymerase I)	00230(Purine metabolism);00240(Pyrimidine metabolism);03020(RNA polymerase)	K02999	EC:2.7.7.6	DNA-directed RNA polymerase I subunit 1 [Oryza sativa Japonica Group]	NA	66.39	75.7598	0.876322	-0.190466	0.712679	1	down	no
813009	PF3D7_0519300	XM_001351715.1	GO:0004659(prenyltransferase activity)	00190(Oxidative phosphorylation);00860(Porphyrin and chlorophyll metabolism)	K02257	EC:2.5.1.141	Heme A farnesyltransferase [Klebsormidium nitens]	NA	38.7622	31.6722	1.22386	0.291434	0.712943	1	up	no
810859	PF3D7_1130100	XM_001347947.1	GO:0003735(structural constituent of ribosome);GO:0006412(translation);GO:0022625(cytosolic large ribosomal subunit)	NA	NA	NA		NA	247.246	282.144	0.876311	-0.190485	0.713046	1	down	no
814095	PF3D7_1321800	XM_001349921.1	GO:0016020(membrane)	NA	NA	NA	hypothetical protein CEUSTIGMA_g2287.t1 [Chlamydomonas eustigma]	NA	53.1713	60.6793	0.876267	-0.190558	0.713284	1	down	no
813580	PF3D7_0930800	XM_024473210.1	NA	NA	NA	NA		NA	2.79534	2.28422	1.22376	0.291324	0.713321	1	up	no
812448	PF3D7_0405000	XM_001351326.1	GO:0004004(ATP-dependent RNA helicase activity);GO:0016070(RNA metabolic process)	03040(Spliceosome)	K12858	EC:3.6.4.13	DEAD-box ATP-dependent RNA helicase 1 [Zostera marina]	NA	37.1541	42.3935	0.876411	-0.190321	0.713402	1	down	no
812038	PF3D7_1448000	XM_001348594.1	GO:0000462(maturation of SSU-rRNA from tricistronic rRNA transcript (SSU-rRNA, 5.8S rRNA, LSU-rRNA));GO:0030515(snoRNA binding);GO:0032040(small-subunit processome);GO:0034388(Pwp2p-containing subcomplex of 90S preribosome)	03008(Ribosome biogenesis in eukaryotes)	K14556	NA	hypothetical protein CDL15_Pgr025528 [Punica granatum]	NA	31.7744	36.2463	0.876625	-0.189969	0.713439	1	down	no
811726	PF3D7_1414700	XM_001348282.1	NA	NA	NA	NA	PREDICTED: ubiquitin carboxyl-terminal hydrolase 25 [Nelumbo nucifera]	NA	2.53401	2.89105	0.876501	-0.190173	0.713984	1	down	no
814023	PF3D7_1308200	XM_001349773.1	GO:0004088(carbamoyl-phosphate synthase (glutamine-hydrolyzing) activity);GO:0006207('de novo' pyrimidine nucleobase biosynthetic process);GO:0006538(glutamate catabolic process)	00240(Pyrimidine metabolism);00250(Alanine, aspartate and glutamate metabolism)	K11540	EC:6.3.5.5;EC:2.1.3.2	protein pyrABCN-like [Quercus suber]	NA	118.402	134.992	0.8771	-0.189188	0.714107	1	down	no
812540	PF3D7_0416100	XM_001351433.1	GO:0020011(apicoplast);GO:0050567(glutaminyl-tRNA synthase (glutamine-hydrolyzing) activity)	00970(Aminoacyl-tRNA biosynthesis)	K02433	EC:6.3.5.6;EC:6.3.5.7	hypothetical protein SELMODRAFT_440512 [Selaginella moellendorffii]	NA	30.0102	24.5399	1.22292	0.290328	0.714123	1	up	no
36312480	PF3D7_0530750	XM_024473447.1	NA	NA	NA	NA		NA	6.62346	5.34448	1.23931	0.309535	0.714169	1	up	no
810497	PF3D7_1034900	XM_001347588.1	GO:0004825(methionine-tRNA ligase activity);GO:0005524(ATP binding);GO:0005737(cytoplasm);GO:0006431(methionyl-tRNA aminoacylation)	00450(Selenocompound metabolism);00970(Aminoacyl-tRNA biosynthesis)	K01874	EC:6.1.1.10	methionyl-tRNA synthetase [Bathycoccus prasinos]	NA	273.923	224.074	1.22247	0.289798	0.714172	1	up	no
811822	PF3D7_1426000	XM_001348378.1	GO:0003735(structural constituent of ribosome);GO:0006412(translation);GO:0022625(cytosolic large ribosomal subunit)	03010(Ribosome)	K02889	NA	60S ribosomal protein L21-1-like [Cicer arietinum]	NA	1674.42	1908.37	0.877408	-0.18868	0.714677	1	down	no
811290	PF3D7_1224700	XM_001350608.1	GO:0020011(apicoplast)	NA	NA	NA		NA	2.51869	2.87461	0.876186	-0.190691	0.714899	1	down	no
812157	PF3D7_1460200	XM_001348713.1	NA	NA	NA	NA		NA	19.9051	16.2678	1.22359	0.291119	0.715065	1	up	no
9222003	PF3D7_1344300	XM_024473234.1	GO:0005575(cellular_component);GO:0008150(biological_process);GO:0008270(zinc ion binding)	NA	NA	NA		NA	3.68066	3.00662	1.22418	0.29182	0.715555	1	up	no
810984	PF3D7_1142700	XM_001348072.1	NA	NA	NA	NA		NA	29.1895	33.2595	0.877629	-0.188317	0.715629	1	down	no
810423	PF3D7_1027100	XM_001347514.1	GO:0030490(maturation of SSU-rRNA);GO:0032040(small-subunit processome);GO:0034457(Mpp10 complex)	NA	NA	NA		NA	59.4377	67.6953	0.878018	-0.187678	0.716066	1	down	no
814392	PF3D7_0307500	XM_001351114.1	NA	NA	NA	NA		NA	19.3739	15.852	1.22217	0.289448	0.716211	1	up	no
814393	PF3D7_0307600	XM_001351115.1	NA	NA	NA	NA		NA	38.3178	31.3781	1.22116	0.288254	0.716389	1	up	no
3885766	PF3D7_0630100	XM_961190.1	NA	NA	NA	NA		NA	1.8436	2.11226	0.872809	-0.196263	0.716447	1	down	no
810916	PF3D7_1135800	XM_001348004.1	NA	NA	NA	NA		NA	12.1541	13.8853	0.875315	-0.192126	0.716607	1	down	no
811374	PF3D7_1233400	XM_024473405.1	NA	NA	NA	NA		NA	10.7384	12.239	0.877393	-0.188705	0.716714	1	down	no
813459	PF3D7_0918300	XM_001352018.1	GO:0003743(translation initiation factor activity);GO:0006413(translational initiation);GO:0031369(translation initiation factor binding);GO:0071541(eukaryotic translation initiation factor 3 complex, eIF3m)	03013(RNA transport)	K03249	NA	eukaryotic translation initiation factor 3 subunit F isoform X2 [Cinnamomum micranthum f. kanehirae]	NA	227.678	259.19	0.87842	-0.187017	0.716719	1	down	no
814428	PF3D7_0311300	XM_001351150.1	GO:0004430(1-phosphatidylinositol 4-kinase activity);GO:0005524(ATP binding);GO:0005575(cellular_component)	03008(Ribosome biogenesis in eukaryotes)	K14544	NA	phosphatidylinositol 4-kinase gamma 5-like [Asparagus officinalis]	NA	47.8785	39.2215	1.22072	0.287732	0.716768	1	up	no
811121	PF3D7_1206800	XM_001350441.1	NA	NA	NA	NA		NA	20.9094	17.1211	1.22126	0.288375	0.716926	1	up	no
810184	PF3D7_1002200	XM_001347275.1	GO:0009986(cell surface)	NA	NA	NA		NA	105.876	120.489	0.878719	-0.186526	0.717224	1	down	no
2655354	PF3D7_0802200	XM_001349456.1	GO:0004601(peroxidase activity);GO:0005829(cytosol);GO:0006979(response to oxidative stress);GO:0016209(antioxidant activity)	00940(Phenylpropanoid biosynthesis)	K11188	EC:1.11.1.7;EC:1.11.1.15	peroxiredoxin-6-like [Physcomitrella patens]	NA	2868.03	2351.14	1.21985	0.286698	0.717664	1	up	no
810380	PF3D7_1023000	XM_001347471.1	NA	NA	NA	NA		NA	1.51266	1.74781	0.86546	-0.208461	0.71788	1	down	no
814413	PF3D7_0309800	XM_001351135.1	GO:0005634(nucleus);GO:0008150(biological_process)	NA	NA	NA	hypothetical protein TanjilG_32240 [Lupinus angustifolius]	NA	61.7695	70.2856	0.878836	-0.186335	0.717947	1	down	no
812774	PF3D7_0219100	XM_001349656.1	NA	NA	NA	NA	saccharopine dehydrogenase [Micractinium conductrix]	NA	21.4278	24.3837	0.878775	-0.186434	0.718099	1	down	no
813881	PF3D7_1362900	XM_001350305.1	NA	NA	NA	NA		NA	1.14223	1.30092	0.878019	-0.187676	0.718455	1	down	no
813496	PF3D7_0922000	XM_001352055.1	GO:0003351(epithelial cilium movement);GO:0007368(determination of left/right symmetry);GO:0007507(heart development)	NA	NA	NA	hypothetical protein CEUSTIGMA_g3088.t1 [Chlamydomonas eustigma]	NA	2.52497	2.06546	1.22248	0.289808	0.719136	1	up	no
812465	PF3D7_0403800	XM_024473337.1	GO:0020011(apicoplast)	NA	NA	NA	PREDICTED: protein ABHD17B-like [Lupinus angustifolius]	NA	1.43353	1.16864	1.22667	0.294747	0.719205	1	up	no
3885853	PF3D7_0622200	XM_961112.1	GO:0005783(endoplasmic reticulum);GO:0035598(N6-threonylcarbomyladenosine methylthiotransferase activity);GO:0051539(4 iron, 4 sulfur cluster binding)	NA	NA	NA	threonylcarbamoyladenosine tRNA methylthiotransferase-like [Physcomitrella patens]	NA	26.1336	29.7079	0.879686	-0.18494	0.719304	1	down	no
810210	PF3D7_1004900	XM_001347301.1	NA	NA	NA	NA		NA	65.3479	53.5956	1.21928	0.286026	0.719436	1	up	no
811475	PF3D7_1244000	XM_001350791.1	GO:0020011(apicoplast)	NA	NA	NA	uncharacterized protein LOC112007986 [Quercus suber]	NA	34.7806	28.5404	1.21865	0.285281	0.719608	1	up	no
812693	PF3D7_0210300	XM_001349575.1	GO:0008028(monocarboxylic acid transmembrane transporter activity);GO:0015718(monocarboxylic acid transport);GO:0016021(integral component of membrane)	NA	NA	NA		NA	29.6858	24.3483	1.21922	0.285953	0.719611	1	up	no
810900	PF3D7_1134200	XM_001347988.1	NA	NA	NA	NA		NA	6.26098	7.11737	0.879676	-0.184955	0.719705	1	down	no
811327	PF3D7_1228400	XM_001350645.1	NA	NA	NA	NA		NA	17.2791	19.6311	0.88019	-0.184114	0.72039	1	down	no
811325	PF3D7_1228200	XM_001350643.1	NA	NA	NA	NA		NA	2.91405	2.38758	1.22051	0.28748	0.720562	1	up	no
813508	PF3D7_0923200	XM_002808903.1	GO:0030586([methionine synthase] reductase activity)	NA	NA	NA	NADPH--cytochrome P450 reductase [Lactuca sativa]	NA	50.6727	57.555	0.880422	-0.183734	0.720587	1	down	no
812120	PF3D7_1456500	XM_001348676.1	NA	NA	NA	NA		NA	17.7396	14.5662	1.21786	0.284344	0.720604	1	up	no
3885839	PF3D7_0604000	XM_960937.1	NA	NA	NA	NA		NA	1.84942	1.516	1.21993	0.286802	0.720624	1	up	no
812382	PF3D7_0410400	XM_001351381.1	GO:0000175(3'-5'-exoribonuclease activity);GO:0000178(exosome (RNase complex));GO:0006364(rRNA processing)	03018(RNA degradation)	K03679	NA	hypothetical protein CEUSTIGMA_g5280.t1 [Chlamydomonas eustigma]	NA	40.6045	46.1285	0.880248	-0.184019	0.720739	1	down	no
811492	PF3D7_1245900	XM_001350808.1	NA	NA	NA	NA		NA	2.48747	2.85691	0.870685	-0.199776	0.720815	1	down	no
811642	PF3D7_1406300	XM_001348197.1	GO:0005829(cytosol);GO:0008889(glycerophosphodiester phosphodiesterase activity);GO:0020003(symbiont-containing vacuole);GO:0020020(food vacuole)	NA	NA	NA		NA	95.1701	78.1585	1.21766	0.284106	0.720931	1	up	no
810498	PF3D7_1035000	XM_001347589.1	GO:0001522(pseudouridine synthesis);GO:0005634(nucleus);GO:0009982(pseudouridine synthase activity)	NA	NA	NA	PREDICTED: multisubstrate pseudouridine synthase 7 [Pyrus x bretschneideri]	NA	4.34003	4.93534	0.879377	-0.185446	0.721085	1	down	no
812262	PF3D7_1471300	XM_001348818.2	NA	NA	NA	NA		NA	46.0556	37.8252	1.21759	0.284028	0.721161	1	up	no
3885935	PF3D7_0609200	XM_960989.1	NA	NA	NA	NA		NA	5.73217	6.52139	0.87898	-0.186098	0.721529	1	down	no
814495	PF3D7_0318100	XM_001351215.1	GO:0005739(mitochondrion);GO:0008150(biological_process);GO:0016020(membrane)	NA	NA	NA	predicted protein [Hordeum vulgare subsp. vulgare]	NA	50.6172	57.4697	0.880763	-0.183174	0.721572	1	down	no
812873	PF3D7_0507800	XM_001351600.1	NA	NA	NA	NA		NA	105.867	120.157	0.88107	-0.182672	0.721582	1	down	no
810928	PF3D7_1137100	XM_001348016.1	GO:0003735(structural constituent of ribosome);GO:0006412(translation);GO:0015935(small ribosomal subunit)	03010(Ribosome)	K02996	NA	cytosolic phosphoglucose isomerase isoform A [Chlorella sorokiniana]	NA	37.1159	42.1404	0.880767	-0.183167	0.721593	1	down	no
813738	PF3D7_1336600	XM_001350058.1	NA	NA	NA	NA		NA	180.605	148.347	1.21745	0.283864	0.7216	1	up	no
810226	PF3D7_1006800	XM_001347317.1	GO:0020020(food vacuole)	03040(Spliceosome)	K12893	NA	uncharacterized RNA-binding protein C328.05-like [Quercus suber]	NA	2848.83	3233.01	0.881172	-0.182505	0.721708	1	down	no
812196	PF3D7_1464600	XM_001348752.2	NA	NA	NA	NA		NA	127.107	144.247	0.881172	-0.182504	0.721733	1	down	no
813093	PF3D7_0528000	XM_001351798.1	GO:0005634(nucleus);GO:0005737(cytoplasm);GO:0043248(proteasome assembly)	NA	NA	NA		NA	43.0651	35.3267	1.21905	0.28576	0.721808	1	up	no
810678	PF3D7_1112400	XM_001347766.1	NA	NA	NA	NA		NA	50.9171	41.8189	1.21756	0.283995	0.722018	1	up	no
8445006	PF3D7_1032800	XM_002585372.1	GO:0000164(protein phosphatase type 1 complex);GO:0004865(protein serine/threonine phosphatase inhibitor activity);GO:0005515(protein binding)	NA	NA	NA		NA	1.73735	1.39429	1.24605	0.317357	0.722139	1	up	no
810676	PF3D7_1112200	XM_001347764.1	GO:0006744(ubiquinone biosynthetic process)	NA	NA	NA	hypothetical protein CBR_g38753 [Chara braunii]	NA	4.01444	3.27079	1.22736	0.295559	0.722151	1	up	no
9221804	PF3D7_0417200	XM_001351443.1	GO:0003723(RNA binding);GO:0004146(dihydrofolate reductase activity);GO:0004799(thymidylate synthase activity);GO:0005737(cytoplasm);GO:0006231(dTMP biosynthetic process);GO:0006545(glycine biosynthetic process);GO:0009165(nucleotide biosynthetic process);GO:0042493(response to drug)	00240(Pyrimidine metabolism);00790(Folate biosynthesis);00670(One carbon pool by folate)	K13998	EC:1.5.1.3;EC:2.1.1.45	bifunctional dihydrofolate reductase-thymidylate synthase [Zea mays]	NA	55.5532	45.6549	1.21681	0.283099	0.722159	1	up	no
814219	PF3D7_1348400	XM_001350161.1	NA	NA	NA	NA		NA	4.20165	4.76837	0.881149	-0.182542	0.722192	1	down	no
813994	PF3D7_1302900	XM_001349720.1	NA	NA	NA	NA		NA	4.68134	5.3212	0.879752	-0.184832	0.722282	1	down	no
813726	PF3D7_1333400	XM_002809003.1	GO:0003674(molecular_function);GO:0005575(cellular_component);GO:0008150(biological_process)	NA	NA	NA	hypothetical protein Rsub_10876 [Raphidocelis subcapitata]	NA	52.6479	59.7552	0.881059	-0.182689	0.722302	1	down	no
810649	PF3D7_1108600	XM_001347737.1	GO:0005509(calcium ion binding);GO:0005783(endoplasmic reticulum);GO:0006886(intracellular protein transport)	NA	NA	NA		NA	1165.06	957.779	1.21642	0.282644	0.722324	1	up	no
813305	PF3D7_0902600.1	XM_024473184.1	GO:0004674(protein serine/threonine kinase activity);GO:0005634(nucleus);GO:0005737(cytoplasm);GO:0006468(protein phosphorylation);GO:0035556(intracellular signal transduction)	NA	NA	NA		NA	19.5132	22.1505	0.880938	-0.182888	0.722546	1	down	no
812503	PF3D7_0418600	XM_001351458.1	NA	NA	NA	NA		NA	0.495452	0.564782	0.877245	-0.188949	0.722626	1	down	no
813716	PF3D7_1330400.1	XM_001350001.1	GO:0005046(KDEL sequence binding);GO:0005783(endoplasmic reticulum);GO:0006886(intracellular protein transport)	NA	NA	NA	putative ER lumen protein-retaining receptor C28H8.4 [Cucurbita pepo subsp. pepo]	NA	115.207	94.718	1.21631	0.282514	0.722812	1	up	no
810508	PF3D7_1035900	XM_001347599.1	NA	NA	NA	NA		NA	2.23455	1.82396	1.22511	0.292914	0.723376	1	up	no
810673	PF3D7_1111900	XM_001347761.1	GO:0004843(thiol-dependent ubiquitin-specific protease activity);GO:0016579(protein deubiquitination)	NA	NA	NA		NA	8.64516	7.08795	1.2197	0.286525	0.7234	1	up	no
810723	PF3D7_1117000	XM_001347811.2	NA	NA	NA	NA		NA	4.02994	3.31212	1.21673	0.283004	0.72347	1	up	no
812198	PF3D7_1464900	XM_001348754.1	GO:0004176(ATP-dependent peptidase activity)	NA	NA	NA	ATP-dependent zinc metalloprotease FTSH 4, mitochondrial-like [Cicer arietinum]	NA	138.126	156.584	0.882119	-0.180954	0.723599	1	down	no
810383	PF3D7_1023300	XM_001347474.2	NA	NA	NA	NA		NA	65.052	53.4693	1.21662	0.282881	0.723632	1	up	no
811765	PF3D7_1419000	XM_001348321.1	NA	NA	NA	NA		NA	20.8556	17.1534	1.21583	0.281945	0.723745	1	up	no
814434	PF3D7_0311900	XM_001351156.1	NA	NA	NA	NA		NA	3.00616	3.41872	0.879323	-0.185535	0.72384	1	down	no
812751	PF3D7_0216500	XM_001349633.1	NA	NA	NA	NA		NA	1.60761	1.31763	1.22008	0.286973	0.723965	1	up	no
812541	PF3D7_0416200	XM_001351434.1	GO:0003725(double-stranded RNA binding);GO:0004860(protein kinase inhibitor activity);GO:0005730(nucleolus);GO:0006469(negative regulation of protein kinase activity);GO:0019901(protein kinase binding)	NA	NA	NA		NA	40.8956	46.3628	0.882078	-0.181022	0.724521	1	down	no
810893	PF3D7_1133600	XM_001347981.1	NA	NA	NA	NA		NA	0.810767	0.930081	0.871717	-0.198069	0.724557	1	down	no
812272	PF3D7_1472200	XM_001348828.3	GO:0000118(histone deacetylase complex);GO:0004407(histone deacetylase activity);GO:0006325(chromatin organization);GO:0006355(regulation of transcription, DNA-templated)	NA	NA	NA	histone deacetylase [Micromonas pusilla CCMP1545]	NA	43.5786	49.3714	0.882668	-0.180057	0.724672	1	down	no
813081	PF3D7_0526600	XM_001351786.1	NA	NA	NA	NA		NA	6.81599	5.61144	1.21466	0.280551	0.725031	1	up	no
812623	PF3D7_0202700	XM_001349505.1	GO:0004659(prenyltransferase activity);GO:0005739(mitochondrion);GO:0006464(cellular protein modification process);GO:0016117(carotenoid biosynthetic process)	00900(Terpenoid backbone biosynthesis)	K14066	EC:2.5.1.1	solanesyl-diphosphate synthase 1, mitochondrial-like isoform X2 [Physcomitrella patens]	NA	5.66206	4.64419	1.21917	0.285899	0.725637	1	up	no
813107	PF3D7_0529400.1	XM_024473443.1;XM_024473444.1	NA	NA	NA	NA		NA	44.0664	36.2983	1.21401	0.279777	0.725826	1	up	no
811383	PF3D7_1234300	XM_001350701.1	GO:0003887(DNA-directed DNA polymerase activity);GO:0006261(DNA-dependent DNA replication);GO:0008622(epsilon DNA polymerase complex);GO:0042276(error-prone translesion synthesis)	00230(Purine metabolism);00240(Pyrimidine metabolism);03030(DNA replication);03410(Base excision repair);03420(Nucleotide excision repair)	K02325	EC:2.7.7.7	DNA polymerase alpha/epsilon, subunit B [Ostreococcus tauri]	NA	8.81499	7.25163	1.21559	0.281653	0.726071	1	up	no
813774	PF3D7_1343500	XM_001350120.1	GO:0020011(apicoplast)	NA	NA	NA		NA	47.0773	38.7736	1.21416	0.279955	0.726283	1	up	no
812967	PF3D7_0515300	XM_001351674.1	GO:0006897(endocytosis);GO:0016303(1-phosphatidylinositol-3-kinase activity);GO:0020020(food vacuole);GO:0030492(hemoglobin binding);GO:0043656(intracellular region of host);GO:0046488(phosphatidylinositol metabolic process);GO:0046907(intracellular transport)	00562(Inositol phosphate metabolism);04070(Phosphatidylinositol signaling system);04145(Phagosome);04136(Autophagy - other eukaryotes)	K00914	EC:2.7.1.137	hypothetical protein MARPO_0003s0185 [Marchantia polymorpha]	NA	15.9468	13.1403	1.21358	0.279268	0.726575	1	up	no
814306	PF3D7_1366000	XM_001350334.1	NA	NA	NA	NA		NA	24.9383	28.2644	0.882321	-0.180624	0.726694	1	down	no
812381	PF3D7_0410600	XM_001351383.1	NA	NA	NA	NA		NA	227.682	257.57	0.88396	-0.177947	0.727088	1	down	no
813355	PF3D7_0907800	XM_001351914.1	GO:0020011(apicoplast)	NA	NA	NA		NA	37.1966	30.6245	1.2146	0.280485	0.727149	1	up	no
814273	PF3D7_1358100	XM_001350256.1	GO:0000462(maturation of SSU-rRNA from tricistronic rRNA transcript (SSU-rRNA, 5.8S rRNA, LSU-rRNA));GO:0005730(nucleolus);GO:0032040(small-subunit processome)	NA	NA	NA		NA	126.757	143.371	0.884118	-0.177689	0.727399	1	down	no
812729	PF3D7_0214200	XM_001349611.1	GO:0003735(structural constituent of ribosome);GO:0022625(cytosolic large ribosomal subunit)	03010(Ribosome)	K02871	NA	PREDICTED: uncharacterized protein LOC104588795 [Nelumbo nucifera]	NA	221.081	182.285	1.21283	0.278378	0.727456	1	up	no
814180	PF3D7_1338200	XM_001350073.1	GO:0003735(structural constituent of ribosome);GO:0006412(translation);GO:0022625(cytosolic large ribosomal subunit)	03010(Ribosome)	K02934	NA	Ribosomal protein L2 domain 2 [Ostreococcus tauri]	NA	1399.72	1582.79	0.884337	-0.177332	0.727652	1	down	no
813181	PF3D7_0104300	XM_001350940.3	GO:0004843(thiol-dependent ubiquitin-specific protease activity);GO:0005634(nucleus);GO:0006511(ubiquitin-dependent protein catabolic process);GO:0016579(protein deubiquitination);GO:0036459(thiol-dependent ubiquitinyl hydrolase activity)	NA	NA	NA	PREDICTED: ubiquitin carboxyl-terminal hydrolase 25 [Ipomoea nil]	NA	42.2678	47.7905	0.88444	-0.177164	0.727875	1	down	no
814352	PF3D7_0303500	XM_001351074.2	GO:0000226(microtubule cytoskeleton organization);GO:0000922(spindle pole);GO:0005815(microtubule organizing center)	NA	NA	NA		NA	9.33202	7.69433	1.21284	0.278394	0.728002	1	up	no
9221826	PF3D7_0108400.1	XM_002808563.1;XM_024473434.1	GO:0003735(structural constituent of ribosome);GO:0006412(translation);GO:0006412(translation)	NA	NA	NA	S-adenosylmethionine carrier 2 [Arabidopsis thaliana]	NA	28.4641	32.2015	0.883937	-0.177985	0.728034	1	down	no
812538	PF3D7_0416400	XM_002808609.1	GO:0000790(nuclear chromatin);GO:0010485(H4 histone acetyltransferase activity);GO:0042393(histone binding)	NA	NA	NA		NA	109.876	90.6433	1.21218	0.277598	0.728137	1	up	no
813281	PF3D7_0115000	XM_001351036.1	GO:0020003(symbiont-containing vacuole);GO:0020036(Maurer's cleft);GO:0044164(host cell cytosol);GO:0044228(host cell surface)	NA	NA	NA		NA	1.04653	1.18686	0.881768	-0.181529	0.728138	1	down	no
813946	PF3D7_1312200	XM_001349814.1	NA	NA	NA	NA		NA	2.54915	2.07463	1.22873	0.297165	0.728342	1	up	no
813478	PF3D7_0920200	XM_001352037.1	GO:0020011(apicoplast)	NA	NA	NA		NA	32.1738	26.537	1.21241	0.277879	0.728368	1	up	no
9221982	PF3D7_1365200	XM_002809057.1	NA	NA	NA	NA		NA	71.0928	80.5142	0.882985	-0.17954	0.728535	1	down	no
812692	PF3D7_0210200	XM_024473265.1	GO:0003674(molecular_function);GO:0005575(cellular_component)	NA	NA	NA		NA	42.9355	35.4308	1.21181	0.277166	0.728704	1	up	no
814075	PF3D7_1317400	XM_001349874.1	GO:0034399(nuclear periphery)	NA	NA	NA		NA	83.0425	93.8799	0.884561	-0.176966	0.728891	1	down	no
813516	PF3D7_0924000	XM_001352075.1	GO:0004771(sterol esterase activity);GO:0004806(triglyceride lipase activity);GO:0005737(cytoplasm);GO:0005811(lipid droplet);GO:0006642(triglyceride mobilization);GO:0006644(phospholipid metabolic process);GO:0007114(cell budding);GO:0019433(triglyceride catabolic process);GO:0042171(lysophosphatidic acid acyltransferase activity);GO:0047499(calcium-independent phospholipase A2 activity)	00100(Steroid biosynthesis);00561(Glycerolipid metabolism);00564(Glycerophospholipid metabolism);00565(Ether lipid metabolism);00590(Arachidonic acid metabolism);00591(Linoleic acid metabolism);00592(alpha-Linolenic acid metabolism)	K14674	EC:3.1.1.3;EC:3.1.1.13	predicted protein [Bathycoccus prasinos]	NA	4.63264	3.81699	1.21369	0.279396	0.72896	1	up	no
811068	PF3D7_1201500	XM_001350388.1	GO:0005524(ATP binding)	NA	NA	NA	PREDICTED: GPN-loop GTPase 1 [Erythranthe guttata]	NA	51.4225	58.1209	0.884749	-0.17666	0.729023	1	down	no
810442	PF3D7_1029200	XM_001347533.1	NA	NA	NA	NA		NA	2.84632	3.23112	0.880909	-0.182935	0.729086	1	down	no
2654956	PF3D7_0720000	XM_001349065.1	GO:0000175(3'-5'-exoribonuclease activity);GO:0000178(exosome (RNase complex));GO:0006364(rRNA processing);GO:0008312(7S RNA binding)	03018(RNA degradation)	K07573	NA	exosome complex component CSL4-like isoform X3 [Papaver somniferum]	NA	48.081	54.3612	0.884473	-0.17711	0.729283	1	down	no
811053	PF3D7_1150400	XM_001348140.1	GO:0020002(host cell plasma membrane);GO:0020013(modulation by symbiont of host erythrocyte aggregation);GO:0020030(infected host cell surface knob);GO:0020033(antigenic variation);GO:0020035(cytoadherence to microvasculature, mediated by symbiont protein);GO:0046789(host cell surface receptor binding);GO:0050839(cell adhesion molecule binding)	NA	NA	NA		NA	0.212676	0.173327	1.22702	0.295161	0.729357	1	up	no
813396	PF3D7_0911900	XM_001351955.1	GO:0004869(cysteine-type endopeptidase inhibitor activity);GO:0005829(cytosol);GO:0030260(entry into host cell);GO:0030430(host cell cytoplasm);GO:0048870(cell motility)	NA	NA	NA		NA	417.788	471.945	0.885247	-0.175848	0.729404	1	down	no
812544	PF3D7_0408900.1	XM_024473366.1;XM_001351367.1	GO:0003677(DNA binding);GO:0005515(protein binding);GO:0020011(apicoplast);GO:0020011(apicoplast)	NA	NA	NA		NA	30.9643	25.5553	1.21166	0.276984	0.729406	1	up	no
813233	PF3D7_0109800	XM_001350992.1	GO:0004826(phenylalanine-tRNA ligase activity);GO:0006432(phenylalanyl-tRNA aminoacylation);GO:0009328(phenylalanine-tRNA ligase complex)	00970(Aminoacyl-tRNA biosynthesis)	K01889	EC:6.1.1.20	phenylalanyl-tRNA synthetase, putative / phenylalanine-tRNA ligase [Arabidopsis thaliana]	NA	45.5069	51.4133	0.885119	-0.176057	0.729444	1	down	no
2654935	PF3D7_0721300	XM_001349079.1	GO:0003723(RNA binding);GO:0004004(ATP-dependent RNA helicase activity);GO:0005524(ATP binding);GO:0016070(RNA metabolic process)	NA	NA	NA	DEAD-box ATP-dependent RNA helicase 17 [Dendrobium catenatum]	NA	56.5673	63.893	0.885344	-0.17569	0.729736	1	down	no
812657	PF3D7_0206500	XM_001349539.1	NA	NA	NA	NA		NA	25.3885	28.6761	0.885354	-0.175674	0.729745	1	down	no
814439	PF3D7_0312400	XM_001351161.1	GO:0004674(protein serine/threonine kinase activity);GO:0018105(peptidyl-serine phosphorylation);GO:0020036(Maurer's cleft)	NA	NA	NA	Shaggy-related protein kinase theta [Pinus taeda]	NA	460.7	380.441	1.21096	0.276157	0.729786	1	up	no
8445016	PF3D7_0205800	XM_002585342.1	NA	NA	NA	NA		NA	25.8229	21.2652	1.21433	0.280158	0.729839	1	up	no
812772	PF3D7_0218600	XM_001349654.1	GO:0003824(catalytic activity);GO:0005886(plasma membrane);GO:0016740(transferase activity)	NA	NA	NA	hypothetical protein SELMODRAFT_99699 [Selaginella moellendorffii]	NA	23.8997	26.9931	0.885399	-0.175601	0.72988	1	down	no
814317	PF3D7_1368600	XM_001350360.1	GO:0005758(mitochondrial intermembrane space);GO:0006626(protein targeting to mitochondrion);GO:0015450(P-P-bond-hydrolysis-driven protein transmembrane transporter activity)	NA	NA	NA	mitochondrial import inner membrane translocase subunit Tim9 [Amborella trichopoda]	NA	35.8131	40.5161	0.883922	-0.178008	0.730012	1	down	no
813597	PF3D7_0932600	XM_001352156.2	GO:0020011(apicoplast)	NA	NA	NA		NA	6.95382	5.72022	1.21566	0.281735	0.730039	1	up	no
2655390	PF3D7_0819000	XM_001349299.1	NA	NA	NA	NA		NA	42.0933	47.5298	0.885618	-0.175243	0.730141	1	down	no
810807	PF3D7_1124900	XM_001347895.2	GO:0003735(structural constituent of ribosome);GO:0006412(translation);GO:0015934(large ribosomal subunit)	03010(Ribosome)	K02918	NA	60S ribosomal L35-like [Chlorella sorokiniana]	NA	772.75	872.439	0.885735	-0.175053	0.730339	1	down	no
813316	PF3D7_0903700	XM_001351875.1	GO:0005634(nucleus)	04145(Phagosome)	K07374	NA	tubulin alpha chain [Coccomyxa subellipsoidea C-169]	NA	566.434	467.993	1.21035	0.275422	0.730622	1	up	no
813285	PF3D7_0115400	XM_001351041.1	GO:0020013(modulation by symbiont of host erythrocyte aggregation);GO:0020036(Maurer's cleft)	NA	NA	NA		NA	19.2246	21.7252	0.884898	-0.176417	0.7309	1	down	no
3885777	PF3D7_0612900	XM_961023.1	GO:0005525(GTP binding)	03008(Ribosome biogenesis in eukaryotes)	K06943	NA	predicted protein [Bathycoccus prasinos]	NA	168.79	190.485	0.88611	-0.174443	0.731013	1	down	no
810391	PF3D7_1024100	XM_001347482.1	NA	NA	NA	NA		NA	10.1146	8.35276	1.21093	0.276118	0.73121	1	up	no
813165	PF3D7_0102800	XM_024473203.1	NA	NA	NA	NA		NA	10.6368	8.78198	1.21121	0.276444	0.731422	1	up	no
811990	PF3D7_1443000	XM_001348546.1	GO:0004672(protein kinase activity);GO:0005634(nucleus);GO:0005737(cytoplasm);GO:0006468(protein phosphorylation)	NA	NA	NA	hypothetical protein CICLE_v10030810mg [Citrus clementina]	NA	1.52684	1.25857	1.21316	0.278769	0.731605	1	up	no
811564	PF3D7_1253400	XM_001350880.1	GO:0004467(long-chain fatty acid-CoA ligase activity);GO:0006631(fatty acid metabolic process);GO:0006810(transport);GO:0030430(host cell cytoplasm);GO:0030506(ankyrin binding)	00061(Fatty acid biosynthesis);00071(Fatty acid degradation);04146(Peroxisome)	K01897	EC:6.2.1.3	long chain acyl-CoA synthetase 4-like isoform X1 [Abrus precatorius]	NA	28.7491	23.7639	1.20978	0.274748	0.73183	1	up	no
810966	PF3D7_1140900	XM_001348054.2	NA	NA	NA	NA		NA	1.98827	1.63981	1.2125	0.277984	0.732225	1	up	no
810361	PF3D7_1021000	XM_001347452.2	NA	NA	NA	NA		NA	76.8928	63.5792	1.2094	0.274293	0.732447	1	up	no
811823	PF3D7_1426100	XM_001348379.1	GO:0005667(transcription factor complex);GO:0005854(nascent polypeptide-associated complex)	NA	NA	NA	Transcription factor BTF3 [Auxenochlorella protothecoides]	NA	418.962	472.328	0.887015	-0.17297	0.732852	1	down	no
813407	PF3D7_0913000	XM_001351966.1	NA	NA	NA	NA		NA	533.657	601.572	0.887104	-0.172824	0.732896	1	down	no
814167	PF3D7_1335400	XM_001350047.1	GO:0008201(heparin binding);GO:0016020(membrane);GO:0030260(entry into host cell)	NA	NA	NA		NA	2.47978	2.04943	1.20999	0.274993	0.732898	1	up	no
2655196	PF3D7_0707900	XM_001348957.1	GO:0000460(maturation of 5.8S rRNA);GO:0000470(maturation of LSU-rRNA);GO:0005730(nucleolus);GO:0030687(preribosome, large subunit precursor)	NA	NA	NA	ribosomal protein S8e family protein, partial [Hydnora visseri]	NA	185.326	208.925	0.887046	-0.172919	0.73302	1	down	no
2655364	PF3D7_0827000	XM_001349220.1	GO:0003676(nucleic acid binding);GO:0005524(ATP binding);GO:0008026(ATP-dependent helicase activity);GO:0020011(apicoplast)	NA	NA	NA	putative DEAD-box ATP-dependent RNA helicase 29 isoform X2 [Morus notabilis]	NA	73.4287	82.7607	0.887242	-0.172601	0.733168	1	down	no
813896	PF3D7_1306700	XM_001349758.1	NA	NA	NA	NA		NA	15.9051	13.1447	1.21	0.275006	0.733291	1	up	no
810174	PF3D7_1001200	XM_001347265.1	GO:0000062(fatty-acyl-CoA binding);GO:0006631(fatty acid metabolic process)	NA	NA	NA	PREDICTED: acyl-CoA-binding domain-containing protein 1-like [Malus domestica]	NA	103.219	116.404	0.886732	-0.173429	0.733619	1	down	no
813212	PF3D7_0107500	XM_001350971.1	GO:0005886(plasma membrane);GO:0016021(integral component of membrane);GO:0030659(cytoplasmic vesicle membrane)	NA	NA	NA	Sterol-sensing domain [Ostreococcus tauri]	NA	106.111	119.553	0.88756	-0.172084	0.733732	1	down	no
810285	PF3D7_1013000	XM_001347376.2	NA	04141(Protein processing in endoplasmic reticulum)	K10666	EC:2.3.2.27	E3 ubiquitin-protein ligase RNF185 [Prunus persica]	NA	5.91683	6.68581	0.884983	-0.176278	0.733825	1	down	no
810306	PF3D7_1015100	XM_001347397.1	GO:0005515(protein binding)	NA	NA	NA	coiled-coil domain-containing protein 94 homolog [Cucurbita moschata]	NA	12.6089	14.226	0.886324	-0.174094	0.734265	1	down	no
2655491	PF3D7_0821600	XM_001349273.1	GO:0005634(nucleus);GO:0006378(mRNA polyadenylation);GO:0006379(mRNA cleavage);GO:0006388(tRNA splicing, via endonucleolytic cleavage and ligation);GO:0051731(polynucleotide 5'-hydroxyl-kinase activity)	03015(mRNA surveillance pathway)	K14399	EC:2.7.1.78	PREDICTED: protein CLP1 homolog isoform X1 [Camelina sativa]	NA	16.0394	18.0787	0.887197	-0.172673	0.73439	1	down	no
810365	PF3D7_1021400	XM_024473287.1	GO:0016021(integral component of membrane)	NA	NA	NA	Endosomal membrane protein, EMP70 [Handroanthus impetiginosus]	NA	74.3362	61.5547	1.20764	0.272195	0.734488	1	up	no
2655037	PF3D7_0729600.1	XM_024473146.1	NA	NA	NA	NA		NA	86.7705	71.8285	1.20802	0.272649	0.73469	1	up	no
810862	PF3D7_1130500	XM_001347950.1	NA	NA	NA	NA		NA	19.6868	16.299	1.20785	0.272446	0.734746	1	up	no
811737	PF3D7_1415800	XM_001348293.1	GO:0000154(rRNA modification);GO:0008649(rRNA methyltransferase activity)	NA	NA	NA	DIM1A adenosine dimethyl transferase 1A [Klebsormidium nitens]	NA	69.9523	78.7802	0.887943	-0.171461	0.734844	1	down	no
2655141	PF3D7_0723400	XM_001349099.1	NA	NA	NA	NA		NA	58.147	65.4705	0.88814	-0.171141	0.734873	1	down	no
811188	PF3D7_1213900	XM_001350508.2	GO:0005085(guanyl-nucleotide exchange factor activity);GO:0005851(eukaryotic translation initiation factor 2B complex);GO:0009058(biosynthetic process);GO:0016740(transferase activity);GO:0016779(nucleotidyltransferase activity)	03013(RNA transport)	K03240	NA		NA	29.3209	33.0136	0.888147	-0.171129	0.735054	1	down	no
812571	PF3D7_0413700	XM_001351409.1	GO:0005829(cytosol);GO:0009691(cytokinin biosynthetic process);GO:0016799(hydrolase activity, hydrolyzing N-glycosyl compounds)	NA	NA	NA	conserved hypothetical protein [Ricinus communis]	NA	160.277	132.769	1.20719	0.271648	0.735152	1	up	no
812251	PF3D7_1470200	XM_001348807.2	NA	NA	NA	NA		NA	49.0222	55.2307	0.887591	-0.172033	0.735178	1	down	no
2654955	PF3D7_0719400	XM_001349059.1	NA	NA	NA	NA		NA	16.1921	13.4106	1.20741	0.271918	0.73522	1	up	no
812737	PF3D7_0215000	XM_001349619.1	GO:0004467(long-chain fatty acid-CoA ligase activity);GO:0006631(fatty acid metabolic process);GO:0015909(long-chain fatty acid transport);GO:0020011(apicoplast)	00061(Fatty acid biosynthesis);00071(Fatty acid degradation);04146(Peroxisome)	K01897	EC:6.2.1.3	long chain acyl-CoA synthetase 4-like [Olea europaea var. sylvestris]	NA	33.0388	27.3676	1.20722	0.271692	0.735284	1	up	no
810386	PF3D7_1023600	XM_001347477.2	NA	NA	NA	NA		NA	1.60783	1.31897	1.21901	0.285707	0.735616	1	up	no
813685	PF3D7_1324500	XM_001349949.1	GO:0004386(helicase activity);GO:0016020(membrane)	NA	NA	NA	ATP-dependent DNA helicase DDX11 isoform X1 [Sesamum indicum]	NA	19.6758	16.2992	1.20717	0.271623	0.735639	1	up	no
8445024	PF3D7_1231700	XM_002585439.1	NA	NA	NA	NA		NA	25.9119	21.4167	1.20989	0.274881	0.735902	1	up	no
811489	PF3D7_1245500	XM_001350805.3	GO:0020011(apicoplast)	NA	NA	NA		NA	3.69626	3.05072	1.2116	0.276918	0.735977	1	up	no
8445001	PF3D7_1433000	XM_002585414.1	GO:0001522(pseudouridine synthesis);GO:0005634(nucleus);GO:0006364(rRNA processing);GO:0007004(telomere maintenance via telomerase);GO:0030515(snoRNA binding);GO:0031118(rRNA pseudouridine synthesis);GO:0031120(snRNA pseudouridine synthesis);GO:0031429(box H/ACA snoRNP complex);GO:0034513(box H/ACA snoRNA binding);GO:0042254(ribosome biogenesis);GO:0060215(primitive hemopoiesis);GO:0070034(telome…	03008(Ribosome biogenesis in eukaryotes)	K11130	NA	H/ACA ribonucleoprotein complex subunit 3 [Bathycoccus prasinos]	NA	90.1246	101.562	0.88739	-0.17236	0.736056	1	down	no
811577	PF3D7_1254600	XM_001350893.2	GO:0020013(modulation by symbiont of host erythrocyte aggregation);GO:0020036(Maurer's cleft)	NA	NA	NA		NA	6.88394	7.771	0.885851	-0.174864	0.736226	1	down	no
3885727	PF3D7_0628700	XM_961176.1	NA	NA	NA	NA		NA	2.46242	2.03166	1.21203	0.27742	0.736437	1	up	no
813979	PF3D7_1316900	XM_002808971.1	NA	NA	NA	NA	uncharacterized protein LOC110926346 [Helianthus annuus]	NA	8.16813	9.1969	0.888139	-0.171142	0.736516	1	down	no
8444956	PF3D7_1108300	XM_002585377.1	NA	NA	NA	NA		NA	4.22393	4.80254	0.87952	-0.185211	0.736561	1	down	no
813865	PF3D7_1360500	XM_001350280.2	GO:0004016(adenylate cyclase activity);GO:0005886(plasma membrane);GO:0007165(signal transduction);GO:0009190(cyclic nucleotide biosynthetic process)	NA	NA	NA	hypothetical protein CEUSTIGMA_g2046.t1 [Chlamydomonas eustigma]	NA	3.15931	2.6171	1.20718	0.271643	0.736703	1	up	no
814121	PF3D7_1328900	XM_001349974.1	NA	NA	NA	NA		NA	4.96383	4.10153	1.21024	0.275291	0.736817	1	up	no
814124	PF3D7_1328300	XM_001349979.1	GO:0016020(membrane)	NA	NA	NA		NA	94.7762	78.5756	1.20618	0.270443	0.736874	1	up	no
812088	PF3D7_1453200	XM_001348644.2	NA	NA	NA	NA		NA	0.809899	0.669493	1.20972	0.274673	0.736887	1	up	no
812076	PF3D7_1451900	XM_001348632.1	GO:0000462(maturation of SSU-rRNA from tricistronic rRNA transcript (SSU-rRNA, 5.8S rRNA, LSU-rRNA));GO:0000479(endonucleolytic cleavage of tricistronic rRNA transcript (SSU-rRNA, 5.8S rRNA, LSU-rRNA));GO:0003924(GTPase activity);GO:0005525(GTP binding);GO:0030688(preribosome, small subunit precursor);GO:0034511(U3 snoRNA binding)	NA	NA	NA	hypothetical protein OsJ_33698 [Oryza sativa Japonica Group]	NA	29.7867	33.4988	0.889185	-0.169444	0.737104	1	down	no
812019	PF3D7_1445900	XM_001348575.2	GO:0003676(nucleic acid binding);GO:0004386(helicase activity)	03040(Spliceosome)	K12823	EC:3.6.4.13	DEAD-box ATP-dependent RNA helicase 20-like [Chenopodium quinoa]	NA	445.361	500.594	0.889664	-0.168668	0.73762	1	down	no
810245	PF3D7_1009000	XM_001347336.1	GO:0004164(diphthine synthase activity)	NA	NA	NA	Diphthine synthase [Chlorella sorokiniana]	NA	28.0681	31.5714	0.889034	-0.16969	0.737868	1	down	no
2655373	PF3D7_0810900.1	XM_001349381.1;XM_024473160.1	NA	NA	NA	NA		NA	8.28855	6.85268	1.20953	0.274451	0.738226	1	up	no
812752	PF3D7_0216600	XM_001349634.1	GO:0016020(membrane)	NA	NA	NA	bidirectional sugar transporter SWEET15-like [Cucurbita maxima]	NA	29.1815	32.7962	0.889783	-0.168474	0.738325	1	down	no
810233	PF3D7_1007700	XM_001347324.1	NA	NA	NA	NA		NA	367.093	412.437	0.89006	-0.168026	0.738341	1	down	no
811356	PF3D7_1231500	XM_001350674.1	GO:0000245(spliceosomal complex assembly);GO:0000375(RNA splicing, via transesterification reactions);GO:0005681(spliceosomal complex)	03040(Spliceosome)	K12859	NA	thioredoxin-like protein YLS8 [Asparagus officinalis]	NA	21.7813	18.0504	1.20669	0.271058	0.738702	1	up	no
813366	PF3D7_0908900	XM_001351925.1	NA	NA	NA	NA		NA	7.84555	8.81614	0.889908	-0.168272	0.73898	1	down	no
812857	PF3D7_0508500	XM_001351607.1	GO:0005087(Ran guanyl-nucleotide exchange factor activity);GO:0005634(nucleus);GO:0006323(DNA packaging);GO:0020011(apicoplast)	04120(Ubiquitin mediated proteolysis)	K10615	EC:2.3.2.26	PREDICTED: ultraviolet-B receptor UVR8 isoform X2 [Capsicum annuum]	NA	10.3195	8.56696	1.20457	0.268522	0.739102	1	up	no
810797	PF3D7_1123900	XM_001347885.1	GO:0005634(nucleus);GO:0005730(nucleolus)	03040(Spliceosome);03008(Ribosome biogenesis in eukaryotes)	K12845	NA	ribonucleoprotein-associated protein [Monoraphidium neglectum]	NA	767.651	862.134	0.890408	-0.167462	0.739104	1	down	no
810729	PF3D7_1117600.1	XM_024473316.1;XM_001347817.2	GO:0004045(aminoacyl-tRNA hydrolase activity);GO:0005762(mitochondrial large ribosomal subunit);GO:0016149(translation release factor activity, codon specific);GO:0016150(translation release factor activity, codon nonspecific);GO:0043022(ribosome binding);GO:0070126(mitochondrial translational termination);GO:0072344(rescue of stalled ribosome);GO:0072344(rescue of stalled ribosome)	NA	NA	NA	Peptide chain release factor class I/class II [Cynara cardunculus var. scolymus]	NA	25.0048	20.7122	1.20725	0.271721	0.739138	1	up	no
811543	PF3D7_1251100	XM_001350859.1	NA	NA	NA	NA		NA	48.0195	53.9798	0.889582	-0.1688	0.739554	1	down	no
3885699	PF3D7_0627900	XM_961169.2	GO:0000172(ribonuclease MRP complex);GO:0004540(ribonuclease activity);GO:0030677(ribonuclease P complex)	03013(RNA transport);03008(Ribosome biogenesis in eukaryotes)	K03538	EC:3.1.26.5	PREDICTED: uncharacterized protein LOC104826952 [Tarenaya hassleriana]	NA	27.8396	31.2804	0.890001	-0.16812	0.740101	1	down	no
810687	PF3D7_1113200	XM_001347775.1	NA	NA	NA	NA		NA	12.9852	14.6282	0.887684	-0.171882	0.740277	1	down	no
811946	PF3D7_1438500	XM_001348502.1	GO:0005847(mRNA cleavage and polyadenylation specificity factor complex);GO:0006378(mRNA polyadenylation);GO:0006379(mRNA cleavage)	03015(mRNA surveillance pathway)	K14403	EC:3.1.27.-	PREDICTED: LOW QUALITY PROTEIN: cleavage and polyadenylation specificity factor subunit 3-I-like [Cucumis sativus]	NA	18.4451	20.7046	0.890872	-0.16671	0.74046	1	down	no
812011	PF3D7_1445200	XM_001348567.1	GO:0004386(helicase activity)	NA	NA	NA	PREDICTED: DEAD-box ATP-dependent RNA helicase 13 [Ipomoea nil]	NA	50.0489	56.1677	0.891062	-0.166402	0.740483	1	down	no
813885	PF3D7_1306500	XM_002808954.1	NA	NA	NA	NA		NA	0.167702	0.138003	1.21521	0.2812	0.740498	1	up	no
811350	PF3D7_1230900	XM_001350668.2	GO:0000166(nucleotide binding);GO:0004672(protein kinase activity);GO:0004674(protein serine/threonine kinase activity);GO:0005524(ATP binding);GO:0005575(cellular_component);GO:0005737(cytoplasm);GO:0005829(cytosol);GO:0006468(protein phosphorylation);GO:0016301(kinase activity);GO:0016310(phosphorylation);GO:0016740(transferase activity);GO:0030490(maturation of SSU-rRNA);GO:0030688(preribosome…	03008(Ribosome biogenesis in eukaryotes)	K07178	EC:2.7.11.1	serine/threonine-protein kinase rio1 [Arachis ipaensis]	NA	47.394	53.1869	0.891084	-0.166366	0.740608	1	down	no
812276	PF3D7_1472600	XM_001348832.1	GO:0003756(protein disulfide isomerase activity);GO:0005783(endoplasmic reticulum);GO:0006457(protein folding)	04141(Protein processing in endoplasmic reticulum)	K09580	EC:5.3.4.1	Protein disulfide-isomerase [Apostasia shenzhenica]	NA	2.11784	1.74386	1.21446	0.280311	0.740845	1	up	no
812893	PF3D7_0506300	XM_001351585.1	GO:0003905(alkylbase DNA N-glycosylase activity);GO:0006284(base-excision repair)	NA	NA	NA		NA	17.5796	14.6021	1.20391	0.267732	0.740888	1	up	no
3885880	PF3D7_0610000	XM_960997.2	GO:0003735(structural constituent of ribosome);GO:0005762(mitochondrial large ribosomal subunit)	03010(Ribosome)	K02884	NA	PREDICTED: 50S ribosomal protein L19-1, chloroplastic-like [Brassica oleracea var. oleracea]	NA	31.8009	26.4183	1.20374	0.267527	0.741326	1	up	no
2655486	PF3D7_0822900	XM_001349259.1	NA	NA	NA	NA		NA	0.350154	0.398827	0.87796	-0.187774	0.741342	1	down	no
2655098	PF3D7_0714000	XM_001349010.1	GO:0000786(nucleosome);GO:0000791(euchromatin);GO:0003677(DNA binding);GO:0006333(chromatin assembly or disassembly)	NA	NA	NA	putative histone H2B [Helianthus annuus]	NA	1195.64	994.318	1.20248	0.266007	0.741489	1	up	no
2655235	PF3D7_0809900	XM_001349391.1	GO:0003700(DNA binding transcription factor activity);GO:0005634(nucleus);GO:0006351(transcription, DNA-templated);GO:0006355(regulation of transcription, DNA-templated);GO:0009555(pollen development);GO:0009793(embryo development ending in seed dormancy);GO:0009909(regulation of flower development);GO:0034647(histone demethylase activity (H3-trimethyl-K4 specific));GO:0046872(metal ion binding);…	NA	NA	NA	uncharacterized protein A4U43_C07F21890 [Asparagus officinalis]	NA	6.21532	5.16242	1.20395	0.26778	0.74158	1	up	no
814135	PF3D7_1330800	XM_001350005.1	NA	NA	NA	NA		NA	847.166	949.887	0.891859	-0.165112	0.741705	1	down	no
812626	PF3D7_0203100	XM_001349508.2	GO:0004674(protein serine/threonine kinase activity);GO:0006468(protein phosphorylation)	04626(Plant-pathogen interaction)	K04368	EC:2.7.12.2	mitogen-activated protein kinase kinase 6 [Arachis duranensis]	NA	4.53524	3.76975	1.20306	0.26671	0.741706	1	up	no
8444977	PF3D7_1111500	XM_002585381.1	GO:0003998(acylphosphatase activity)	00620(Pyruvate metabolism)	K01512	EC:3.6.1.7	Acylphosphatase-domain-containing protein [Coccomyxa subellipsoidea C-169]	NA	185.112	153.928	1.20259	0.266145	0.741709	1	up	no
813928	PF3D7_1308400	XM_002808957.1	NA	NA	NA	NA		NA	7.57554	6.30048	1.20237	0.265885	0.741752	1	up	no
2655302	PF3D7_0800200	XM_001349477.1	GO:0005515(protein binding);GO:0020002(host cell plasma membrane);GO:0020013(modulation by symbiont of host erythrocyte aggregation);GO:0020030(infected host cell surface knob);GO:0020033(antigenic variation);GO:0020035(cytoadherence to microvasculature, mediated by symbiont protein);GO:0050839(cell adhesion molecule binding)	NA	NA	NA		NA	0.348095	0.287688	1.20997	0.274976	0.742064	1	up	no
2655258	PF3D7_0817600	XM_001349313.1	NA	NA	NA	NA		NA	3.92699	3.25981	1.20467	0.268637	0.742259	1	up	no
2654952	PF3D7_0702900	XM_002808702.1	NA	NA	NA	NA		NA	50.5889	42.0549	1.20292	0.266546	0.742666	1	up	no
814309	PF3D7_1366600	XM_001350341.1	GO:0005047(signal recognition particle binding);GO:0005525(GTP binding);GO:0005785(signal recognition particle receptor complex)	03060(Protein export)	K13431	NA	signal recognition particle receptor subunit alpha homolog [Ziziphus jujuba]	NA	121.963	136.666	0.892419	-0.164206	0.742909	1	down	no
812208	PF3D7_1465800	XM_001348764.2	GO:0003777(microtubule motor activity);GO:0005524(ATP binding);GO:0007018(microtubule-based movement);GO:0008569(ATP-dependent microtubule motor activity, minus-end-directed);GO:0016887(ATPase activity);GO:0030286(dynein complex);GO:0031514(motile cilium);GO:0045503(dynein light chain binding);GO:0045505(dynein intermediate chain binding);GO:0051959(dynein light intermediate chain binding)	NA	NA	NA	predicted protein [Ostreococcus lucimarinus CCE9901]	NA	0.562203	0.467499	1.20258	0.266128	0.743505	1	up	no
812089	PF3D7_1453400	XM_001348645.1	NA	NA	NA	NA		NA	0.740798	0.612588	1.20929	0.274163	0.743563	1	up	no
814174	PF3D7_1336900	XM_001350061.1	GO:0004830(tryptophan-tRNA ligase activity);GO:0006436(tryptophanyl-tRNA aminoacylation)	00970(Aminoacyl-tRNA biosynthesis)	K01867	EC:6.1.1.2	predicted protein [Bathycoccus prasinos]	NA	49.8752	55.8622	0.892827	-0.163548	0.743839	1	down	no
810453	PF3D7_1030300	XM_001347544.1	NA	NA	NA	NA		NA	13.5303	11.2644	1.20116	0.264432	0.743847	1	up	no
3885786	PF3D7_0603400	XM_960931.1	GO:0020036(Maurer's cleft)	NA	NA	NA	hypothetical protein CDL15_Pgr015617 [Punica granatum]	NA	12.6463	14.1647	0.892804	-0.163585	0.743873	1	down	no
810920	PF3D7_1136200	XM_001348008.1	GO:0046658(anchored component of plasma membrane)	NA	NA	NA		NA	1.83002	1.51723	1.20616	0.270423	0.744045	1	up	no
811214	PF3D7_1216700	XM_001350534.1	GO:0016020(membrane);GO:0022829(wide pore channel activity);GO:0031982(vesicle)	NA	NA	NA		NA	3.60078	2.99105	1.20385	0.26766	0.744128	1	up	no
811038	PF3D7_1149000	XM_001348126.2	GO:0020036(Maurer's cleft);GO:0033644(host cell membrane);GO:0046789(host cell surface receptor binding)	NA	NA	NA		NA	101.454	113.568	0.89333	-0.162735	0.744461	1	down	no
814395	PF3D7_0307800	XM_001351117.1	GO:0020011(apicoplast)	NA	NA	NA		NA	80.9105	90.5595	0.893451	-0.162539	0.74489	1	down	no
813844	PF3D7_1357600	XM_002809037.1	NA	NA	NA	NA		NA	16.2288	13.4739	1.20446	0.268386	0.74502	1	up	no
814196	PF3D7_1342100	XM_001350106.1	GO:0003994(aconitate hydratase activity);GO:0005506(iron ion binding);GO:0005739(mitochondrion);GO:0005829(cytosol);GO:0006099(tricarboxylic acid cycle);GO:0006447(regulation of translational initiation by iron);GO:0020020(food vacuole)	00020(Citrate cycle (TCA cycle));00630(Glyoxylate and dicarboxylate metabolism)	K01681	EC:4.2.1.3	RNA-binding translational regulator IRP (aconitase superfamily) [Handroanthus impetiginosus]	NA	16.8192	14.0104	1.20047	0.263603	0.745048	1	up	no
814320	PF3D7_1369600	XM_001350370.1	GO:0020011(apicoplast)	NA	NA	NA		NA	10.142	8.44544	1.20089	0.264102	0.745153	1	up	no
3885837	PF3D7_0608000	XM_960977.1	GO:0003674(molecular_function);GO:0005575(cellular_component);GO:0008150(biological_process);GO:0016787(hydrolase activity);GO:0017183(peptidyl-diphthamide biosynthetic process from peptidyl-histidine);GO:0061685(diphthine methylesterase activity)	NA	NA	NA	PREDICTED: diphthine methyltransferase homolog [Nelumbo nucifera]	NA	102.785	115.034	0.893516	-0.162435	0.745167	1	down	no
813595	PF3D7_0932400	XM_001352154.1	GO:0016149(translation release factor activity, codon specific);GO:0043022(ribosome binding)	NA	NA	NA	PREDICTED: peptide chain release factor APG3, chloroplastic [Fragaria vesca subsp. vesca]	NA	19.7155	16.4204	1.20067	0.263843	0.745249	1	up	no
813705	PF3D7_1327200	XM_001349989.1	GO:0004526(ribonuclease P activity);GO:0030677(ribonuclease P complex)	NA	NA	NA		NA	16.1319	18.0766	0.892424	-0.164199	0.745268	1	down	no
8445036	PF3D7_1417900	XM_002585407.1	NA	NA	NA	NA		NA	200.92	167.453	1.19985	0.262858	0.745475	1	up	no
814028	PF3D7_1309100	XM_001349783.1	GO:0003735(structural constituent of ribosome);GO:0006412(translation);GO:0022625(cytosolic large ribosomal subunit)	03010(Ribosome)	K02896	NA	Ribosomal protein L24e-related [Ostreococcus tauri]	NA	3135.25	3507.43	0.893889	-0.161832	0.745503	1	down	no
810717	PF3D7_1116300	XM_001347805.1	GO:0006457(protein folding)	NA	NA	NA	hypothetical protein F511_36244 [Dorcoceras hygrometricum]	NA	377.099	421.907	0.893795	-0.161984	0.745504	1	down	no
812086	PF3D7_1453000	XM_001348642.2	NA	NA	NA	NA		NA	3.09965	2.58009	1.20138	0.264687	0.74567	1	up	no
813430	PF3D7_0915300	XM_001351989.1	NA	NA	NA	NA		NA	13.8539	15.5002	0.893783	-0.162004	0.74586	1	down	no
810822	PF3D7_1126500	XM_001347910.1	NA	NA	NA	NA		NA	19.7455	22.0881	0.893942	-0.161747	0.74598	1	down	no
812707	PF3D7_0211900	XM_001349589.2	NA	NA	NA	NA		NA	21.3154	17.7597	1.20021	0.26329	0.746028	1	up	no
811798	PF3D7_1422600	XM_001348354.1	NA	NA	NA	NA		NA	13.6275	11.3574	1.19988	0.262892	0.746289	1	up	no
811328	PF3D7_1228500	XM_001350646.1	GO:0000455(enzyme-directed rRNA pseudouridine synthesis);GO:0005829(cytosol);GO:0009982(pseudouridine synthase activity)	NA	NA	NA		NA	64.839	54.0664	1.19925	0.26213	0.74647	1	up	no
813494	PF3D7_0921800	XM_002808899.1	GO:0000027(ribosomal large subunit assembly);GO:0000460(maturation of 5.8S rRNA);GO:0000470(maturation of LSU-rRNA);GO:0005730(nucleolus);GO:0030687(preribosome, large subunit precursor);GO:0042134(rRNA primary transcript binding)	NA	NA	NA	predicted protein, partial [Ostreococcus lucimarinus CCE9901]	NA	32.3259	36.1645	0.893858	-0.161883	0.746612	1	down	no
811674	PF3D7_1409500	XM_001348230.1	GO:0003674(molecular_function)	NA	NA	NA		NA	1.91975	2.15737	0.889857	-0.168355	0.746685	1	down	no
810824	PF3D7_1126700	XM_001347912.2	NA	NA	NA	NA		NA	1.06122	0.879994	1.20594	0.270153	0.746725	1	up	no
814561	PF3D7_0324600	XM_001351280.1	GO:0020013(modulation by symbiont of host erythrocyte aggregation);GO:0020036(Maurer's cleft)	NA	NA	NA		NA	4.01278	4.51616	0.888538	-0.170494	0.746847	1	down	no
811074	PF3D7_1202100.1	XM_001350394.1;XM_024473377.1	NA	NA	NA	NA	uncharacterized protein LOC100277594 [Zea mays]	NA	105.307	87.8523	1.19868	0.261445	0.746936	1	up	no
810995	PF3D7_1143800	XM_001348083.1	GO:0001523(retinoid metabolic process);GO:0005737(cytoplasm);GO:0008270(zinc ion binding);GO:0009395(phospholipid catabolic process);GO:0042622(photoreceptor outer segment membrane);GO:0070062(extracellular exosome);GO:0070290(N-acylphosphatidylethanolamine-specific phospholipase D activity)	NA	NA	NA	N-acyl-phosphatidylethanolamine-hydrolyzing phospholipase D [Raphidocelis subcapitata]	NA	39.163	43.7753	0.894636	-0.160627	0.747176	1	down	no
810274	PF3D7_1011900	XM_001347365.2	GO:0004392(heme oxygenase (decyclizing) activity);GO:0020011(apicoplast)	NA	NA	NA		NA	21.574	17.9883	1.19934	0.262236	0.747343	1	up	no
2655068	PF3D7_0708700	XM_001348965.1	NA	NA	NA	NA		NA	222.811	186.011	1.19784	0.260429	0.748118	1	up	no
8445049	PF3D7_1212600.1	XM_002585434.1	GO:0006624(vacuolar protein processing)	NA	NA	NA		NA	3.16347	3.556	0.889616	-0.168745	0.748257	1	down	no
814389	PF3D7_0307200	XM_001351111.1	GO:0003735(structural constituent of ribosome);GO:0006412(translation);GO:0022625(cytosolic large ribosomal subunit)	03010(Ribosome)	K02937	NA	60S ribosomal protein L7-2-like [Physcomitrella patens]	NA	2147.15	2397.88	0.895438	-0.159335	0.748395	1	down	no
811623	PF3D7_1404400	XM_001348178.1	GO:0000311(plastid large ribosomal subunit);GO:0003735(structural constituent of ribosome);GO:0006412(translation)	NA	NA	NA	hypothetical protein CEUSTIGMA_g9396.t1 [Chlamydomonas eustigma]	NA	79.3521	66.2224	1.19827	0.260948	0.74849	1	up	no
814115	PF3D7_1325200	XM_001349956.1	GO:0004459(L-lactate dehydrogenase activity);GO:0006089(lactate metabolic process);GO:0006090(pyruvate metabolic process)	00010(Glycolysis / Gluconeogenesis);00620(Pyruvate metabolism);00640(Propanoate metabolism);00270(Cysteine and methionine metabolism)	K00016	EC:1.1.1.27	L-lactate dehydrogenase A [Cinnamomum micranthum f. kanehirae]	NA	7.35097	6.12458	1.20024	0.263323	0.748649	1	up	no
813259	PF3D7_0113000	XM_001351017.1	NA	NA	NA	NA		NA	1514.34	1690.74	0.895667	-0.158965	0.748813	1	down	no
811429	PF3D7_1238900	XM_001350747.1	GO:0004683(calmodulin-dependent protein kinase activity);GO:0005509(calcium ion binding);GO:0005516(calmodulin binding);GO:0006468(protein phosphorylation);GO:0016020(membrane)	04626(Plant-pathogen interaction)	K13412	EC:2.7.11.1	hypothetical protein MARPO_0029s0151 [Marchantia polymorpha]	NA	12.6056	14.0855	0.89494	-0.160137	0.7489	1	down	no
814260	PF3D7_1355900	XM_001350234.1	NA	NA	NA	NA	RWD domain-containing 2B isoform X2 [Chlorella sorokiniana]	NA	76.9289	64.2466	1.1974	0.259906	0.749016	1	up	no
2655051	PF3D7_0717900	XM_001349046.1	NA	NA	NA	NA		NA	42.0109	46.9114	0.895537	-0.159174	0.749167	1	down	no
811058	PF3D7_1200800	XM_001350381.2	GO:0020036(Maurer's cleft);GO:0033644(host cell membrane)	NA	NA	NA		NA	14.0808	15.7323	0.895024	-0.160002	0.749247	1	down	no
812255	PF3D7_1470600	XM_001348811.2	NA	NA	NA	NA		NA	94.4477	105.434	0.895802	-0.158748	0.749251	1	down	no
812779	PF3D7_0219600	XM_001349661.1	GO:0005663(DNA replication factor C complex);GO:0006260(DNA replication)	03030(DNA replication);03420(Nucleotide excision repair);03430(Mismatch repair)	K10754	NA	PREDICTED: replication factor C subunit 1 [Cucumis sativus]	NA	71.3863	59.6401	1.19695	0.259363	0.74931	1	up	no
[truncated: 3,557 more rows]
