# Supplementary material for: Hemozoin: a waste product after heme detoxification?
Source: Parasit Vectors. 2025 Mar 4;18:83. doi: 10.1186/s13071-025-06699-x (PMC11881329; doi:10.1186/s13071-025-06699-x)
Supplement: Supplementary file 1 — Supplementary Material 1. Supplementary files for differential gene expression analysis from 0 to 42 h post-infection across 8 stages. [file 13071_2025_6699_MOESM1_ESM.zip › P. falciparum 3D7WT vs P. falciparum 3D7C580Y 30 h differential gene expression.xlsx]

## Sheet: Sheet1
gene_id	gene_name	transcript_id	GO	KEGG	KO_ENTRY	EC	Description	trans_type	FPKM.3D7_30	FPKM.Z580_30	fc	log2(fc)	pval	qval	regulation	significant
814321	PF3D7_0300100	XM_001351044.1	GO:0020002(host cell plasma membrane);GO:0020013(modulation by symbiont of host erythrocyte aggregation);GO:0020030(infected host cell surface knob);GO:0020033(antigenic variation);GO:0020035(cytoadherence to microvasculature, mediated by symbiont protein);GO:0046789(host cell surface receptor binding);GO:0050839(cell adhesion molecule binding)	NA	NA	NA		NA	6.61682	0.158847	41.6553	5.38043	1.70678e-11	7.72146e-08	up	yes
811060	PF3D7_1200600	XM_001350379.1	GO:0020002(host cell plasma membrane);GO:0020013(modulation by symbiont of host erythrocyte aggregation);GO:0020030(infected host cell surface knob);GO:0020033(antigenic variation);GO:0020035(cytoadherence to microvasculature, mediated by symbiont protein);GO:0046789(host cell surface receptor binding);GO:0050839(cell adhesion molecule binding)	NA	NA	NA		NA	21.0946	1.29037	16.3477	4.03101	5.44765e-08	8.86002e-05	up	yes
813287	PF3D7_0115600	XM_001351042.1	GO:0020002(host cell plasma membrane);GO:0020033(antigenic variation)	NA	NA	NA		NA	3.65764	58.2373	0.0628058	-3.99296	5.87535e-08	8.86002e-05	down	yes
812791	PF3D7_0220800	XM_001349673.1	GO:0020008(rhoptry)	NA	NA	NA		NA	13.945	1.14014	12.231	3.61247	7.57948e-07	0.000857239	up	yes
811062	PF3D7_1200400	XM_001350377.1	GO:0020002(host cell plasma membrane);GO:0020013(modulation by symbiont of host erythrocyte aggregation);GO:0020030(infected host cell surface knob);GO:0020033(antigenic variation);GO:0020035(cytoadherence to microvasculature, mediated by symbiont protein);GO:0046789(host cell surface receptor binding);GO:0050839(cell adhesion molecule binding)	NA	NA	NA		NA	5.66509	0.662109	8.55612	3.09696	1.48252e-05	0.0133449	up	yes
812580	PF3D7_0412700	XM_001351401.1	GO:0020002(host cell plasma membrane);GO:0020013(modulation by symbiont of host erythrocyte aggregation);GO:0020030(infected host cell surface knob);GO:0020033(antigenic variation);GO:0020035(cytoadherence to microvasculature, mediated by symbiont protein);GO:0050839(cell adhesion molecule binding)	NA	NA	NA		NA	2.82086	0.331537	8.50843	3.08889	1.76988e-05	0.0133449	up	yes
2654948	PF3D7_0712800	XM_001348999.1	GO:0020002(host cell plasma membrane);GO:0020013(modulation by symbiont of host erythrocyte aggregation);GO:0020030(infected host cell surface knob);GO:0020033(antigenic variation);GO:0020035(cytoadherence to microvasculature, mediated by symbiont protein);GO:0050839(cell adhesion molecule binding)	NA	NA	NA		NA	1.39107	0.164331	8.46504	3.08152	2.33588e-05	0.0135958	up	yes
812681	PF3D7_0208900	XM_001349563.1	GO:0009986(cell surface)	NA	NA	NA		NA	0.324723	2.56634	0.126531	-2.98243	2.40422e-05	0.0135958	down	yes
813647	PF3D7_1300100	XM_001349702.1	GO:0020002(host cell plasma membrane);GO:0020013(modulation by symbiont of host erythrocyte aggregation);GO:0020030(infected host cell surface knob);GO:0020033(antigenic variation);GO:0020035(cytoadherence to microvasculature, mediated by symbiont protein);GO:0050839(cell adhesion molecule binding)	NA	NA	NA		NA	9.04076	1.37146	6.59207	2.72073	0.000110369	0.0554786	up	yes
2654929	PF3D7_0712300	XM_001348996.1	GO:0020002(host cell plasma membrane);GO:0020013(modulation by symbiont of host erythrocyte aggregation);GO:0020030(infected host cell surface knob);GO:0020033(antigenic variation);GO:0020035(cytoadherence to microvasculature, mediated by symbiont protein);GO:0050839(cell adhesion molecule binding)	NA	NA	NA		NA	0.855354	4.45636	0.19194	-2.38127	0.000503619	0.227837	down	yes
3885678	PF3D7_0600500	XM_960907.1	GO:0020002(host cell plasma membrane);GO:0020033(antigenic variation)	NA	NA	NA		NA	5.67377	26.5809	0.213453	-2.22801	0.00106254	0.436992	down	yes
812869	PF3D7_0501600	XM_001351539.1	GO:0020008(rhoptry);GO:0030260(entry into host cell)	NA	NA	NA		NA	57.7312	12.6158	4.57609	2.19412	0.00146918	0.553883	up	yes
814057	PF3D7_1313600	XM_001349837.1	NA	NA	NA	NA		NA	1.19321	0.258798	4.61057	2.20494	0.00176569	0.614461	up	yes
813449	PF3D7_0917300	XM_001352008.1	NA	NA	NA	NA		NA	6.14155	1.34966	4.55043	2.186	0.00203267	0.656842	up	yes
812441	PF3D7_0423400	XM_001351501.1	GO:0016021(integral component of membrane);GO:0020008(rhoptry)	NA	NA	NA		NA	19.3687	4.63284	4.18075	2.06376	0.00295616	0.884928	up	yes
9221997	PF3D7_1372000	XM_002809078.1	GO:0020011(apicoplast)	NA	NA	NA		NA	1.10131	4.5214	0.243576	-2.03755	0.00312972	0.884928	down	yes
812871	PF3D7_0501500	XM_001351538.1	GO:0020008(rhoptry)	NA	NA	NA		NA	19.6881	4.85753	4.05311	2.01903	0.00341216	0.908035	up	yes
2654949	PF3D7_0733000	XM_001349183.1	GO:0020002(host cell plasma membrane);GO:0020013(modulation by symbiont of host erythrocyte aggregation);GO:0020030(infected host cell surface knob);GO:0020033(antigenic variation);GO:0020035(cytoadherence to microvasculature, mediated by symbiont protein);GO:0050839(cell adhesion molecule binding)	NA	NA	NA		NA	3.16371	0.84753	3.73286	1.90028	0.00563218	1	up	yes
813938	PF3D7_1310200	XM_002808960.1	GO:0020011(apicoplast)	NA	NA	NA		NA	11.7096	3.03107	3.8632	1.9498	0.00570067	1	up	yes
812189	PF3D7_1463900	XM_001348745.2	GO:0044164(host cell cytosol)	NA	NA	NA		NA	16.7028	4.6414	3.59865	1.84746	0.00687729	1	up	yes
810961	PF3D7_1140400	XM_001348049.3	NA	NA	NA	NA		NA	266.154	75.0093	3.54827	1.82712	0.00740109	1	up	yes
3885755	PF3D7_0613300	XM_961027.2	GO:0020008(rhoptry)	NA	NA	NA		NA	3.28135	0.916153	3.58166	1.84063	0.00756829	1	up	yes
810252	PF3D7_1009700	XM_001347343.2	GO:0015631(tubulin binding);GO:0018095(protein polyglutamylation);GO:0070740(tubulin-glutamic acid ligase activity)	NA	NA	NA	tubulin polyglutamylase ttll6-like isoform X2 [Physcomitrella patens]	NA	12.632	3.54258	3.56575	1.8342	0.00757324	1	up	yes
3885823	PF3D7_0631900	XM_961206.2	GO:0020013(modulation by symbiont of host erythrocyte aggregation);GO:0020036(Maurer's cleft)	NA	NA	NA		NA	1.6965	5.9922	0.283119	-1.82052	0.00797853	1	down	yes
811595	PF3D7_1401400	XM_001348153.1	GO:0020005(symbiont-containing vacuole membrane)	NA	NA	NA		NA	77.2708	262.669	0.294175	-1.76525	0.0079969	1	down	yes
811007	PF3D7_1145200	XM_001348095.2	GO:0020011(apicoplast)	NA	NA	NA	Serine/threonine protein kinase [Trema orientale]	NA	22.2484	6.36726	3.49419	1.80496	0.00811988	1	up	yes
813742	PF3D7_1337700	XM_001350068.1	NA	NA	NA	NA		NA	5.357	1.50072	3.56961	1.83577	0.00812497	1	up	yes
811683	PF3D7_1410400	XM_001348239.1	GO:0005515(protein binding);GO:0020008(rhoptry)	NA	NA	NA		NA	241.735	69.6772	3.46936	1.79467	0.00842494	1	up	yes
813662	PF3D7_1321100	XM_002808979.1	GO:0016020(membrane);GO:0020011(apicoplast)	NA	NA	NA		NA	5.03867	1.45289	3.46803	1.79411	0.00857432	1	up	yes
2655185	PF3D7_0722200	XM_001349087.1	GO:0046789(host cell surface receptor binding);GO:1990225(rhoptry neck)	NA	NA	NA		NA	85.6712	24.9613	3.43216	1.77912	0.00901928	1	up	yes
9221885	PF3D7_0707300	XM_002808721.1	GO:0005783(endoplasmic reticulum);GO:0005794(Golgi apparatus);GO:0020003(symbiont-containing vacuole);GO:0020008(rhoptry);GO:0031225(anchored component of membrane);GO:0045121(membrane raft)	NA	NA	NA		NA	286.893	83.943	3.41771	1.77303	0.00920898	1	up	yes
810920	PF3D7_1136200	XM_001348008.1	GO:0046658(anchored component of plasma membrane)	NA	NA	NA		NA	31.1832	9.1792	3.39716	1.76433	0.00968216	1	up	yes
812405	PF3D7_0425500	XM_001351523.1	GO:0020013(modulation by symbiont of host erythrocyte aggregation);GO:0020036(Maurer's cleft)	NA	NA	NA		NA	1.13795	3.91524	0.290646	-1.78267	0.00972511	1	down	yes
812449	PF3D7_0404700	XM_001351323.2	GO:0008234(cysteine-type peptidase activity);GO:0020011(apicoplast);GO:0030163(protein catabolic process)	NA	NA	NA		NA	28.6356	8.56511	3.34329	1.74127	0.0106076	1	up	yes
813132	PF3D7_0532600	XM_002808676.1	GO:0044164(host cell cytosol)	NA	NA	NA		NA	4.22294	13.6876	0.308523	-1.69655	0.0108047	1	down	yes
810851	PF3D7_1129300	XM_001347939.1	GO:0020011(apicoplast)	NA	NA	NA		NA	3.23886	0.98726	3.28065	1.71398	0.0123301	1	up	yes
814220	PF3D7_1348600	XM_001350163.1	NA	NA	NA	NA		NA	4.94484	1.48298	3.33439	1.73742	0.0125656	1	up	yes
2655305	PF3D7_0800300	XM_001349476.1	GO:0020002(host cell plasma membrane);GO:0020013(modulation by symbiont of host erythrocyte aggregation);GO:0020030(infected host cell surface knob);GO:0020033(antigenic variation);GO:0020035(cytoadherence to microvasculature, mediated by symbiont protein);GO:0050839(cell adhesion molecule binding)	NA	NA	NA		NA	2.33066	0.721421	3.23065	1.69183	0.0133761	1	up	yes
9221782	PF3D7_0321400	XM_024473290.1	GO:0004672(protein kinase activity);GO:0006468(protein phosphorylation)	04626(Plant-pathogen interaction)	K13412	EC:2.7.11.1	calcium and calcium/calmodulin-dependent serine/threonine-protein kinase-like [Asparagus officinalis]	NA	16.1195	5.0479	3.1933	1.67505	0.014453	1	up	yes
812485	PF3D7_0419700	XM_001351469.1	GO:0020008(rhoptry);GO:0046658(anchored component of plasma membrane)	NA	NA	NA		NA	6.36072	1.96556	3.23609	1.69425	0.0145395	1	up	yes
810537	PF3D7_1039000	XM_001347628.1	GO:0006468(protein phosphorylation)	NA	NA	NA		NA	8.17587	25.0622	0.326223	-1.61607	0.0146414	1	down	yes
812077	PF3D7_1452000	XM_001348633.1	GO:0005515(protein binding);GO:1990225(rhoptry neck)	NA	NA	NA		NA	14.2049	4.54596	3.12472	1.64373	0.0156082	1	up	yes
812427	PF3D7_0424700	XM_001351514.1	GO:0016301(kinase activity);GO:0030430(host cell cytoplasm)	NA	NA	NA		NA	9.91073	29.9437	0.330978	-1.59519	0.0157947	1	down	yes
814276	PF3D7_1358600	XM_001350261.1	NA	NA	NA	NA		NA	1.18641	0.366017	3.24142	1.69662	0.0164558	1	up	yes
811925	PF3D7_1436200	XM_001348481.1	NA	NA	NA	NA		NA	3.75441	1.2083	3.1072	1.63561	0.0165101	1	up	yes
2655423	PF3D7_0817700	XM_002808808.1	GO:0046812(host cell surface binding);GO:1990225(rhoptry neck)	NA	NA	NA		NA	51.4618	16.738	3.07455	1.62038	0.0169947	1	up	yes
814342	PF3D7_0302500	XM_001351064.1	GO:0020002(host cell plasma membrane);GO:0020008(rhoptry);GO:0020035(cytoadherence to microvasculature, mediated by symbiont protein);GO:0050839(cell adhesion molecule binding)	NA	NA	NA		NA	254.21	83.0981	3.05915	1.61313	0.0174249	1	up	yes
811875	PF3D7_1431400	XM_001348431.2	NA	NA	NA	NA		NA	16.9384	5.60886	3.01993	1.59451	0.0190389	1	up	yes
812529	PF3D7_0402000	XM_001351298.1	GO:0005515(protein binding);GO:0020005(symbiont-containing vacuole membrane)	NA	NA	NA		NA	304.266	101.463	2.99878	1.58437	0.0194924	1	up	yes
810463	PF3D7_1031200	XM_001347554.2	NA	NA	NA	NA		NA	18.2551	6.05548	3.01464	1.59199	0.0196949	1	up	yes
814340	PF3D7_0302200	XM_001351063.1	GO:0020002(host cell plasma membrane);GO:0020008(rhoptry);GO:0020035(cytoadherence to microvasculature, mediated by symbiont protein);GO:0050839(cell adhesion molecule binding)	NA	NA	NA		NA	35.9709	12.0537	2.98423	1.57736	0.0200683	1	up	yes
814563	PF3D7_0324800	XM_001351281.1	GO:0020002(host cell plasma membrane);GO:0020033(antigenic variation)	NA	NA	NA		NA	3.14074	1.01197	3.10359	1.63394	0.0206362	1	up	yes
812736	PF3D7_0214900	XM_001349618.2	GO:0044409(entry into host);GO:1990225(rhoptry neck)	NA	NA	NA		NA	37.3599	12.6024	2.9645	1.56779	0.0208456	1	up	yes
811442	PF3D7_1240300	XM_001350760.1	GO:0020002(host cell plasma membrane);GO:0020013(modulation by symbiont of host erythrocyte aggregation);GO:0020030(infected host cell surface knob);GO:0020033(antigenic variation);GO:0020035(cytoadherence to microvasculature, mediated by symbiont protein);GO:0046789(host cell surface receptor binding);GO:0050839(cell adhesion molecule binding)	NA	NA	NA		NA	34.1375	11.5824	2.94735	1.55942	0.021449	1	up	yes
3885831	PF3D7_0632700	XM_961213.1	GO:0020002(host cell plasma membrane)	NA	NA	NA		NA	7.00245	2.34481	2.98637	1.57839	0.0220865	1	up	yes
9221938	PF3D7_0831400	XM_002808848.1	GO:0020011(apicoplast);GO:0020036(Maurer's cleft)	NA	NA	NA		NA	80.9343	229.073	0.353312	-1.50099	0.0226027	1	down	yes
810552	PF3D7_1040200	XM_001347643.1	GO:0020013(modulation by symbiont of host erythrocyte aggregation);GO:0020036(Maurer's cleft)	NA	NA	NA		NA	4.54381	12.8953	0.352361	-1.50487	0.0237456	1	down	yes
811113	PF3D7_1206000	XM_001350433.1	GO:0004725(protein tyrosine phosphatase activity);GO:0005634(nucleus);GO:0043657(host cell);GO:0048471(perinuclear region of cytoplasm)	NA	NA	NA	shewanella-like protein phosphatase 1 [Amborella trichopoda]	NA	20.7401	7.13295	2.90764	1.53985	0.0239412	1	up	yes
2654960	PF3D7_0712000	XM_001348995.1	GO:0020002(host cell plasma membrane);GO:0020013(modulation by symbiont of host erythrocyte aggregation);GO:0020030(infected host cell surface knob);GO:0020033(antigenic variation);GO:0020035(cytoadherence to microvasculature, mediated by symbiont protein);GO:0050839(cell adhesion molecule binding)	NA	NA	NA		NA	3.60667	1.25311	2.87818	1.52516	0.0250198	1	up	yes
814036	PF3D7_1310700	XM_001349799.1	NA	NA	NA	NA		NA	21.8884	7.5399	2.903	1.53755	0.0252192	1	up	yes
812071	PF3D7_1451400	XM_001348627.1	GO:0006355(regulation of transcription, DNA-templated);GO:0017136(NAD-dependent histone deacetylase activity)	NA	NA	NA	NAD-dependent protein deacetylase SRT1 [Ananas comosus]	NA	5.22372	14.4652	0.361122	-1.46944	0.0256541	1	down	yes
810277	PF3D7_1012200	XM_001347368.1	GO:0020011(apicoplast)	NA	NA	NA		NA	28.9045	10.1435	2.84956	1.51074	0.0264613	1	up	yes
813450	PF3D7_0917400	XM_001352009.1	NA	NA	NA	NA		NA	1.9878	0.688562	2.88689	1.52952	0.0269422	1	up	yes
9221974	PF3D7_0935100	XM_002808941.1	GO:0005783(endoplasmic reticulum);GO:0005794(Golgi apparatus);GO:0009306(protein secretion);GO:0046907(intracellular transport)	NA	NA	NA	protein kish [Ananas comosus]	NA	35.7124	12.4128	2.87707	1.5246	0.02742	1	up	yes
813926	PF3D7_1307900	XM_001349770.1	NA	NA	NA	NA		NA	1.70769	0.58997	2.89454	1.53334	0.027777	1	up	yes
810160	PF3D7_1000100	XM_001347252.1	GO:0020002(host cell plasma membrane);GO:0020013(modulation by symbiont of host erythrocyte aggregation);GO:0020030(infected host cell surface knob);GO:0020033(antigenic variation);GO:0020035(cytoadherence to microvasculature, mediated by symbiont protein);GO:0046789(host cell surface receptor binding);GO:0050839(cell adhesion molecule binding)	NA	NA	NA		NA	12.6396	4.53514	2.78703	1.47873	0.0291225	1	up	yes
811687	PF3D7_1410800	XM_001348243.1	NA	NA	NA	NA		NA	50.2654	17.9929	2.79362	1.48214	0.0293069	1	up	yes
810585	PF3D7_1100100	XM_001347655.1	GO:0020002(host cell plasma membrane);GO:0020013(modulation by symbiont of host erythrocyte aggregation);GO:0020030(infected host cell surface knob);GO:0020033(antigenic variation);GO:0020035(cytoadherence to microvasculature, mediated by symbiont protein);GO:0046789(host cell surface receptor binding);GO:0050839(cell adhesion molecule binding)	NA	NA	NA		NA	6.15498	16.3193	0.37716	-1.40675	0.0320914	1	down	yes
810508	PF3D7_1035900	XM_001347599.1	NA	NA	NA	NA		NA	54.828	20.1382	2.72259	1.44498	0.0328898	1	up	yes
3885799	PF3D7_0618000	XM_961072.1	NA	NA	NA	NA		NA	7.85839	2.87843	2.73009	1.44895	0.0333903	1	up	yes
810740	PF3D7_1118700	XM_001347828.2	NA	NA	NA	NA		NA	23.684	8.71349	2.71809	1.44259	0.0334106	1	up	yes
3885795	PF3D7_0617600	XM_961068.1	GO:0020013(modulation by symbiont of host erythrocyte aggregation);GO:0020036(Maurer's cleft)	NA	NA	NA		NA	16.4336	6.04467	2.7187	1.44292	0.0343485	1	up	yes
812818	PF3D7_0223400	XM_001349700.1	GO:0020002(host cell plasma membrane);GO:0020033(antigenic variation)	NA	NA	NA		NA	4.38439	1.58009	2.77477	1.47237	0.0345849	1	up	yes
810929	PF3D7_1137200	XM_001348017.1	NA	NA	NA	NA		NA	2.5943	0.921953	2.81392	1.49258	0.0349038	1	up	yes
812314	PF3D7_1476300	XM_001348870.1	NA	NA	NA	NA		NA	26.4491	9.83426	2.68948	1.42733	0.0352584	1	up	yes
810584	PF3D7_1100200	XM_001347656.1	GO:0020002(host cell plasma membrane);GO:0020013(modulation by symbiont of host erythrocyte aggregation);GO:0020030(infected host cell surface knob);GO:0020033(antigenic variation);GO:0020035(cytoadherence to microvasculature, mediated by symbiont protein);GO:0046789(host cell surface receptor binding);GO:0050839(cell adhesion molecule binding)	NA	NA	NA		NA	0.445929	1.16527	0.382682	-1.38578	0.0361162	1	down	yes
3885829	PF3D7_0632500	XM_961212.1	GO:0020002(host cell plasma membrane);GO:0020013(modulation by symbiont of host erythrocyte aggregation);GO:0020030(infected host cell surface knob);GO:0020033(antigenic variation);GO:0020035(cytoadherence to microvasculature, mediated by symbiont protein);GO:0050839(cell adhesion molecule binding)	NA	NA	NA		NA	1.18959	0.444813	2.67435	1.41919	0.0375563	1	up	yes
8445031	PF3D7_1449200	XM_002585421.1	NA	NA	NA	NA		NA	791.352	299.631	2.64109	1.40113	0.0383048	1	up	yes
814051	PF3D7_1301400	XM_001349821.1	GO:0020011(apicoplast);GO:0020036(Maurer's cleft)	NA	NA	NA		NA	13.6846	35.0569	0.390353	-1.35715	0.0387141	1	down	yes
813627	PF3D7_0935900	XM_001352187.1	GO:0005515(protein binding);GO:0005737(cytoplasm);GO:0020036(Maurer's cleft);GO:0030430(host cell cytoplasm);GO:0033644(host cell membrane)	NA	NA	NA		NA	15.5176	39.4466	0.393382	-1.346	0.0399152	1	down	yes
814358	PF3D7_0304100	XM_001351080.1	GO:0070258(inner membrane pellicle complex)	NA	NA	NA		NA	2.60867	0.968425	2.69372	1.4296	0.0411231	1	up	yes
810715	PF3D7_1116000	XM_001347803.2	GO:0003823(antigen binding);GO:0005515(protein binding);GO:0030260(entry into host cell);GO:1990225(rhoptry neck)	NA	NA	NA		NA	64.6194	24.8847	2.59675	1.37671	0.0417383	1	up	yes
813849	PF3D7_1358400	XM_001350259.1	NA	NA	NA	NA		NA	13.9375	5.25709	2.65118	1.40663	0.0417974	1	up	yes
810785	PF3D7_1122700	XM_001347873.1	GO:0020011(apicoplast)	NA	NA	NA		NA	19.1686	7.33466	2.61343	1.38594	0.0422331	1	up	yes
811583	PF3D7_1255200	XM_001350899.1	GO:0020002(host cell plasma membrane);GO:0020013(modulation by symbiont of host erythrocyte aggregation);GO:0020030(infected host cell surface knob);GO:0020033(antigenic variation);GO:0020035(cytoadherence to microvasculature, mediated by symbiont protein);GO:0046789(host cell surface receptor binding);GO:0050839(cell adhesion molecule binding)	NA	NA	NA		NA	2.3286	5.85574	0.397661	-1.33039	0.0425547	1	down	yes
3885722	PF3D7_0628100	XM_961171.1	GO:0004842(ubiquitin-protein transferase activity);GO:0016567(protein ubiquitination);GO:0016874(ligase activity)	04120(Ubiquitin mediated proteolysis)	K10587	EC:2.3.2.26	E3 ubiquitin protein ligase [Handroanthus impetiginosus]	NA	2.45902	0.954864	2.57526	1.36472	0.0437379	1	up	yes
9221933	PF3D7_0832200.1	XM_002808694.1;XM_002808695.1	GO:0044164(host cell cytosol);GO:0044164(host cell cytosol)	NA	NA	NA		NA	3.35886	8.4946	0.395412	-1.33857	0.0442981	1	down	yes
811795	PF3D7_1422200	XM_001348351.2	NA	NA	NA	NA		NA	2.89304	1.0792	2.68072	1.42262	0.0446767	1	up	yes
2655159	PF3D7_0725300	XM_001349120.1	NA	NA	NA	NA		NA	11.2692	28.0038	0.402418	-1.31323	0.0448371	1	down	yes
811551	PF3D7_1252100	XM_001350867.1	GO:0005515(protein binding);GO:0020003(symbiont-containing vacuole);GO:0020008(rhoptry);GO:0030260(entry into host cell);GO:0046812(host cell surface binding)	NA	NA	NA		NA	24.9	9.76944	2.54876	1.3498	0.0458766	1	up	yes
810507	PF3D7_1035800	XM_001347598.1	NA	NA	NA	NA		NA	2.43018	6.05705	0.401214	-1.31755	0.0459889	1	down	yes
4794185	PF3D7_0712900	XM_001349000.1	GO:0020002(host cell plasma membrane);GO:0020013(modulation by symbiont of host erythrocyte aggregation);GO:0020030(infected host cell surface knob);GO:0020033(antigenic variation);GO:0020035(cytoadherence to microvasculature, mediated by symbiont protein);GO:0050839(cell adhesion molecule binding)	NA	NA	NA		NA	0.675101	0.26054	2.59116	1.3736	0.0479678	1	up	yes
812815	PF3D7_0223100	XM_001349697.2	GO:0020002(host cell plasma membrane);GO:0020033(antigenic variation)	NA	NA	NA		NA	1.48271	3.73174	0.397323	-1.33162	0.0482043	1	down	yes
811392	PF3D7_1235200	XM_001350710.2	GO:0009678(hydrogen-translocating pyrophosphatase activity);GO:0016020(membrane)	00190(Oxidative phosphorylation)	K01507	EC:3.6.1.1	hypothetical protein AXG93_104s1020 [Marchantia polymorpha subsp. ruderalis]	NA	45.2892	17.975	2.51956	1.33317	0.0486006	1	up	yes
811806	PF3D7_1423300	XM_001348362.1	GO:0004722(protein serine/threonine phosphatase activity);GO:0005634(nucleus);GO:0005737(cytoplasm);GO:0006470(protein dephosphorylation)	NA	NA	NA	unknown [Picea sitchensis]	NA	6.09708	2.41366	2.52607	1.3369	0.0491668	1	up	yes
810501	PF3D7_1035300	XM_001347592.1	NA	NA	NA	NA		NA	4.1232	1.62906	2.53103	1.33972	0.0496602	1	up	yes
812414	PF3D7_0405900	XM_001351336.1	GO:0005488(binding);GO:0046658(anchored component of plasma membrane);GO:1990225(rhoptry neck)	NA	NA	NA		NA	27.4163	10.941	2.50583	1.32529	0.0501891	1	up	no
813290	PF3D7_0900200	XM_001351842.1	GO:0020002(host cell plasma membrane);GO:0020033(antigenic variation)	NA	NA	NA		NA	2.88477	1.11382	2.58999	1.37294	0.051581	1	up	no
813140	PF3D7_0100200	XM_001350901.1	GO:0020002(host cell plasma membrane);GO:0020033(antigenic variation)	NA	NA	NA		NA	3.77542	1.47107	2.56644	1.35977	0.0521065	1	up	no
812968	PF3D7_0515400	XM_002808645.1	NA	NA	NA	NA		NA	2.27387	0.901009	2.52369	1.33554	0.0537739	1	up	no
9221999	PF3D7_1372200	XM_002809080.1	GO:0020020(food vacuole)	NA	NA	NA		NA	62.9163	149.424	0.421059	-1.24791	0.0558118	1	down	no
811935	PF3D7_1437300	XM_001348491.1	NA	NA	NA	NA		NA	29.9502	12.1759	2.4598	1.29854	0.0560755	1	up	no
811064	PF3D7_1200200	XM_001350375.1	GO:0020002(host cell plasma membrane);GO:0020033(antigenic variation)	NA	NA	NA		NA	3.37609	1.35975	2.48287	1.31201	0.0584819	1	up	no
813631	PF3D7_0936300	XM_001352191.1	GO:0030430(host cell cytoplasm)	NA	NA	NA		NA	12.8894	30.3516	0.424669	-1.23559	0.0587852	1	down	no
811593	PF3D7_1401600	XM_001348155.2	GO:0044538(host cell periphery)	NA	NA	NA		NA	41.9702	17.5449	2.39217	1.25832	0.0627251	1	up	no
813259	PF3D7_0113000	XM_001351017.1	NA	NA	NA	NA		NA	231.346	535.738	0.431827	-1.21148	0.0627347	1	down	no
9222008	PF3D7_1370300	XM_002809070.1	GO:0020036(Maurer's cleft)	NA	NA	NA		NA	10.8185	25.1723	0.429779	-1.21833	0.0631564	1	down	no
2655258	PF3D7_0817600	XM_001349313.1	NA	NA	NA	NA		NA	22.8014	9.54686	2.38837	1.25603	0.063203	1	up	no
814098	PF3D7_1322600	XM_001349930.1	NA	NA	NA	NA		NA	12.7531	5.3513	2.38318	1.25289	0.0650397	1	up	no
812583	PF3D7_0412400	XM_001351399.1	GO:0020002(host cell plasma membrane);GO:0020013(modulation by symbiont of host erythrocyte aggregation);GO:0020030(infected host cell surface knob);GO:0020033(antigenic variation);GO:0020035(cytoadherence to microvasculature, mediated by symbiont protein);GO:0050839(cell adhesion molecule binding)	NA	NA	NA		NA	1.25367	0.52291	2.39749	1.26152	0.06509	1	up	no
810890	PF3D7_1133300	XM_001347978.1	NA	NA	NA	NA		NA	25.0232	10.5401	2.37409	1.24738	0.0656311	1	up	no
810320	PF3D7_1016700	XM_001347411.2	GO:0020011(apicoplast)	NA	NA	NA		NA	1.15035	2.68027	0.429192	-1.2203	0.0658212	1	down	no
812328	PF3D7_1477500	XM_001348884.2	GO:0020035(cytoadherence to microvasculature, mediated by symbiont protein);GO:0044164(host cell cytosol);GO:0044228(host cell surface)	NA	NA	NA		NA	19.5788	44.5978	0.439009	-1.18768	0.0682766	1	down	no
810304	PF3D7_1014900	XM_001347395.1	NA	NA	NA	NA		NA	12.1523	5.17402	2.34872	1.23187	0.0683122	1	up	no
4794163	PF3D7_0421300	XM_001351481.1	GO:0020002(host cell plasma membrane);GO:0020013(modulation by symbiont of host erythrocyte aggregation);GO:0020030(infected host cell surface knob);GO:0020033(antigenic variation);GO:0020035(cytoadherence to microvasculature, mediated by symbiont protein);GO:0050839(cell adhesion molecule binding)	NA	NA	NA		NA	0.871274	1.98716	0.438452	-1.18951	0.0697386	1	down	no
2655085	PF3D7_0725400	XM_001349121.1	GO:0020011(apicoplast)	NA	NA	NA		NA	22.0304	9.27987	2.374	1.24732	0.0698395	1	up	no
812531	PF3D7_0401800	XM_001351296.1	GO:0020036(Maurer's cleft);GO:0044538(host cell periphery)	NA	NA	NA		NA	34.706	78.4874	0.442185	-1.17728	0.0703692	1	down	no
2654993	PF3D7_0730900	XM_001349167.1	NA	NA	NA	NA		NA	21.2231	47.9459	0.442647	-1.17577	0.0705808	1	down	no
814056	PF3D7_1313500	XM_001349836.1	NA	NA	NA	NA		NA	0.928794	0.390705	2.37723	1.24928	0.0711411	1	up	no
812874	PF3D7_0501300	XM_001351536.1	GO:0005515(protein binding);GO:0015031(protein transport);GO:0016021(integral component of membrane);GO:0020005(symbiont-containing vacuole membrane);GO:0020036(Maurer's cleft)	NA	NA	NA		NA	58.2447	131.347	0.443443	-1.17318	0.0712995	1	down	no
814333	PF3D7_0301500	XM_001351056.1	GO:0020011(apicoplast)	NA	NA	NA		NA	10.227	4.36408	2.34344	1.22863	0.0723468	1	up	no
9221912	PF3D7_0831600	XM_002808698.1	GO:0020008(rhoptry)	NA	NA	NA		NA	17.1472	7.42332	2.30991	1.20784	0.0738631	1	up	no
811420	PF3D7_1238000	XM_024473407.1	NA	NA	NA	NA		NA	22.3077	9.63931	2.31424	1.21054	0.0763339	1	up	no
811191	PF3D7_1214200	XM_001350511.1	GO:0005739(mitochondrion)	NA	NA	NA		NA	2.29227	5.2509	0.436547	-1.19579	0.0787003	1	down	no
810225	PF3D7_1006700	XM_001347316.2	NA	NA	NA	NA		NA	24.3237	53.5401	0.454308	-1.13826	0.0801608	1	down	no
4794211	PF3D7_1300600	XM_001349707.1	GO:0020002(host cell plasma membrane);GO:0020033(antigenic variation)	NA	NA	NA		NA	1.97712	4.41791	0.447524	-1.15996	0.0826508	1	down	no
813097	PF3D7_0528400	XM_001351802.1	GO:0020008(rhoptry);GO:0030260(entry into host cell)	NA	NA	NA	PREDICTED: probable protein S-acyltransferase 16 isoform X1 [Elaeis guineensis]	NA	23.5198	10.4237	2.25639	1.17402	0.0828526	1	up	no
812312	PF3D7_1476200	XM_001348868.2	GO:0044538(host cell periphery)	NA	NA	NA		NA	14.1389	30.9051	0.457493	-1.12818	0.0828578	1	down	no
814192	PF3D7_1341500	XM_001350100.1	NA	NA	NA	NA		NA	5.12043	2.25593	2.26976	1.18254	0.0840372	1	up	no
811880	PF3D7_1431900	XM_001348436.2	NA	NA	NA	NA		NA	4.05872	1.79106	2.26611	1.18022	0.0843233	1	up	no
813617	PF3D7_0934800	XM_001352177.1	GO:0005515(protein binding);GO:0030154(cell differentiation)	NA	NA	NA	cAMP-dependent protein kinase catalytic subunit beta [Selaginella moellendorffii]	NA	195.661	87.3742	2.23934	1.16308	0.0848093	1	up	no
812383	PF3D7_0410000	XM_001351379.1	GO:0044161(host cell cytoplasmic vesicle);GO:0044164(host cell cytosol)	NA	NA	NA		NA	4.54616	9.89076	0.459637	-1.12143	0.085288	1	down	no
2655497	PF3D7_0820400	XM_001349285.1	NA	NA	NA	NA		NA	2.36678	5.18778	0.456223	-1.13219	0.0864366	1	down	no
2654939	PF3D7_0704500	XM_002808706.1	GO:0004683(calmodulin-dependent protein kinase activity);GO:0005516(calmodulin binding);GO:0005634(nucleus);GO:0005737(cytoplasm);GO:0009931(calcium-dependent protein serine/threonine kinase activity);GO:0018105(peptidyl-serine phosphorylation);GO:0035556(intracellular signal transduction);GO:0046777(protein autophosphorylation)	NA	NA	NA	CDPK-related kinase 3 [Capsicum annuum]	NA	31.9425	14.345	2.22673	1.15493	0.0870936	1	up	no
813135	PF3D7_0532900	XM_001351839.1	GO:0020002(host cell plasma membrane);GO:0020013(modulation by symbiont of host erythrocyte aggregation);GO:0020030(infected host cell surface knob);GO:0020033(antigenic variation);GO:0020035(cytoadherence to microvasculature, mediated by symbiont protein);GO:0050839(cell adhesion molecule binding)	NA	NA	NA		NA	2.41115	1.08364	2.22506	1.15384	0.0884763	1	up	no
813859	PF3D7_1359700	XM_002809044.1	NA	NA	NA	NA		NA	0.60306	0.268607	2.24514	1.1668	0.08903	1	up	no
813333	PF3D7_0905400	XM_001351892.1	GO:0005515(protein binding);GO:0020008(rhoptry);GO:0030260(entry into host cell)	NA	NA	NA		NA	1112.35	503.22	2.21046	1.14435	0.0897559	1	up	no
810342	PF3D7_1019100	XM_001347433.1	NA	NA	NA	NA		NA	7.60958	3.44798	2.20696	1.14206	0.0913505	1	up	no
812009	PF3D7_1445000	XM_001348565.1	GO:0020011(apicoplast)	NA	NA	NA		NA	3.79629	1.68646	2.25104	1.17059	0.0914315	1	up	no
813362	PF3D7_0908500	XM_024473195.1	NA	NA	NA	NA		NA	0.907891	0.406776	2.23192	1.15828	0.0934557	1	up	no
812329	PF3D7_1477600	XM_024473375.1	GO:0020003(symbiont-containing vacuole);GO:0020036(Maurer's cleft);GO:0044164(host cell cytosol);GO:0044228(host cell surface)	NA	NA	NA		NA	0.693994	1.48066	0.468705	-1.09325	0.0953421	1	down	no
811055	PF3D7_1201100	XM_001350384.1	GO:0033643(host cell part)	04141(Protein processing in endoplasmic reticulum)	K09517	NA	PREDICTED: chaperone protein dnaJ 10-like [Pyrus x bretschneideri]	NA	1.51887	3.2343	0.469612	-1.09046	0.0961836	1	down	no
810855	PF3D7_1129700	XM_001347943.1	NA	NA	NA	NA		NA	9.30527	4.21758	2.20631	1.14163	0.0986558	1	up	no
9221977	PF3D7_1325700	XM_002808986.1	NA	NA	NA	NA		NA	11.7334	5.27729	2.22337	1.15275	0.10025	1	up	no
811679	PF3D7_1410000	XM_001348235.1	GO:0034975(protein folding in endoplasmic reticulum);GO:0072546(ER membrane protein complex)	NA	NA	NA		NA	2.71708	1.20977	2.24594	1.16732	0.10029	1	up	no
2655448	PF3D7_0812900	XM_001349361.1	NA	NA	NA	NA		NA	0.716463	0.324002	2.21129	1.14489	0.102986	1	up	no
8444997	PF3D7_1027600	XM_002585369.1	GO:0000228(nuclear chromosome);GO:0000706(meiotic DNA double-strand break processing);GO:0000737(DNA catabolic process, endonucleolytic);GO:0003677(DNA binding);GO:0003824(catalytic activity);GO:0003918(DNA topoisomerase type II (ATP-hydrolyzing) activity);GO:0005515(protein binding);GO:0005524(ATP binding);GO:0005634(nucleus);GO:0005694(chromosome);GO:0006259(DNA metabolic process);GO:0006265(DN…	NA	NA	NA	meiotic recombination protein spo11-2 [Nicotiana attenuata]	NA	2.71957	1.22096	2.2274	1.15536	0.103669	1	up	no
2655446	PF3D7_0813300	XM_002808797.1	GO:0020020(food vacuole)	NA	NA	NA		NA	344.466	710.883	0.484561	-1.04525	0.106087	1	down	no
812868	PF3D7_0508000	XM_001351602.1	GO:0046658(anchored component of plasma membrane)	NA	NA	NA		NA	588.951	277.042	2.12586	1.08804	0.106716	1	up	no
812097	PF3D7_1454200	XM_001348653.1	NA	NA	NA	NA		NA	0.417613	0.879719	0.474712	-1.07488	0.108691	1	down	no
811443	PF3D7_1240400	XM_001350761.1	GO:0020002(host cell plasma membrane);GO:0020013(modulation by symbiont of host erythrocyte aggregation);GO:0020030(infected host cell surface knob);GO:0020033(antigenic variation);GO:0020035(cytoadherence to microvasculature, mediated by symbiont protein);GO:0046789(host cell surface receptor binding);GO:0050839(cell adhesion molecule binding)	NA	NA	NA		NA	3.71491	1.75492	2.11685	1.08192	0.109951	1	up	no
810192	PF3D7_1003000	XM_001347283.2	NA	NA	NA	NA		NA	2.33379	1.09325	2.13473	1.09406	0.109992	1	up	no
2655087	PF3D7_0726200	XM_002808744.1	GO:0020011(apicoplast)	NA	NA	NA		NA	6.67621	13.6676	0.488468	-1.03366	0.110792	1	down	no
810705	PF3D7_1114900	XM_001347793.1	NA	NA	NA	NA		NA	5.12451	2.42763	2.11091	1.07786	0.11112	1	up	no
9221779	PF3D7_0314800	XM_024473246.1	NA	NA	NA	NA		NA	1.27671	0.594943	2.14594	1.10161	0.11134	1	up	no
812794	PF3D7_0221200	XM_001349676.2	NA	NA	NA	NA		NA	18.7948	38.43	0.489066	-1.0319	0.112321	1	down	no
811035	PF3D7_1148700	XM_001348123.1	GO:0020011(apicoplast)	NA	NA	NA		NA	11.195	22.8603	0.489714	-1.02999	0.112636	1	down	no
2655486	PF3D7_0822900	XM_001349259.1	NA	NA	NA	NA		NA	2.19386	1.03205	2.12574	1.08796	0.112669	1	up	no
813626	PF3D7_0935800	XM_001352186.1	GO:0020008(rhoptry)	NA	NA	NA		NA	283.794	135.224	2.09869	1.06949	0.112789	1	up	no
813872	PF3D7_1361800	XM_024473251.1	NA	NA	NA	NA		NA	179.035	85.5092	2.09375	1.06609	0.113929	1	up	no
2654992	PF3D7_0730800.1	XM_001349166.1	NA	NA	NA	NA		NA	29.5097	59.9389	0.492331	-1.0223	0.114393	1	down	no
811706	PF3D7_1412600	XM_001348262.1	GO:0006412(translation);GO:0008612(peptidyl-lysine modification to peptidyl-hypusine)	NA	NA	NA	Deoxyhypusine synthase [Artemisia annua]	NA	7.93163	16.0784	0.49331	-1.01943	0.116147	1	down	no
8445045	PF3D7_1232800	XM_024473401.1	NA	NA	NA	NA		NA	4.6482	9.58873	0.484756	-1.04467	0.116491	1	down	no
813571	PF3D7_0929600	XM_001352130.1	GO:0020039(pellicle)	NA	NA	NA		NA	6.53853	3.07983	2.12302	1.08612	0.11694	1	up	no
810812	PF3D7_1125400	XM_001347900.2	GO:0005739(mitochondrion);GO:0005743(mitochondrial inner membrane);GO:0006626(protein targeting to mitochondrion);GO:0015450(P-P-bond-hydrolysis-driven protein transmembrane transporter activity)	NA	NA	NA	mitochondrial import inner membrane translocase subunit TIM44-2 isoform X1 [Morus notabilis]	NA	31.2211	63.0167	0.495442	-1.01321	0.117234	1	down	no
813041	PF3D7_0522600	XM_001351747.1	GO:0070258(inner membrane pellicle complex)	NA	NA	NA		NA	12.0897	5.78977	2.08811	1.0622	0.11792	1	up	no
811474	PF3D7_1243900	XM_001350790.1	GO:0005544(calcium-dependent phospholipid binding);GO:0020002(host cell plasma membrane);GO:0031410(cytoplasmic vesicle);GO:0044409(entry into host)	NA	NA	NA		NA	15.7341	7.57036	2.07839	1.05546	0.117963	1	up	no
2655464	PF3D7_0827400	XM_001349216.1	NA	NA	NA	NA		NA	3.52515	1.64964	2.13692	1.09554	0.119729	1	up	no
812614	PF3D7_0201800	XM_001349496.2	GO:0020030(infected host cell surface knob)	NA	NA	NA	hypothetical protein GOBAR_AA07143 [Gossypium barbadense]	NA	38.0296	76.3074	0.498374	-1.0047	0.120063	1	down	no
3885968	PF3D7_0620400	XM_961097.1	GO:0046658(anchored component of plasma membrane)	NA	NA	NA		NA	5.59871	2.6803	2.08883	1.0627	0.121062	1	up	no
812746	PF3D7_0215900	XM_001349628.2	GO:0008270(zinc ion binding);GO:0020011(apicoplast)	NA	NA	NA		NA	19.9393	9.61231	2.07435	1.05266	0.121386	1	up	no
814245	PF3D7_1353700	XM_001350213.1	NA	NA	NA	NA		NA	32.5294	65.1611	0.499214	-1.00227	0.121728	1	down	no
814116	PF3D7_1325800	XM_001349960.1	NA	NA	NA	NA		NA	2.18132	4.37145	0.498993	-1.00291	0.122332	1	down	no
812413	PF3D7_0405800	XM_001351335.1	NA	NA	NA	NA		NA	38.0141	18.3595	2.07054	1.05001	0.12313	1	up	no
2655189	PF3D7_0722900	XM_001349094.1	NA	NA	NA	NA		NA	7.58826	3.6459	2.08131	1.05749	0.12356	1	up	no
811547	PF3D7_1251500	XM_001350863.2	GO:0004004(ATP-dependent RNA helicase activity);GO:0016070(RNA metabolic process)	NA	NA	NA	LOW QUALITY PROTEIN: DEAD-box ATP-dependent RNA helicase 28 [Arachis duranensis]	NA	16.6541	33.1967	0.501678	-0.995166	0.12374	1	down	no
814398	PF3D7_0308100	XM_001351120.3	GO:0005737(cytoplasm);GO:0016020(membrane)	NA	NA	NA		NA	15.1733	7.39621	2.0515	1.03668	0.124776	1	up	no
811012	PF3D7_1145800	XM_001348100.1	NA	NA	NA	NA		NA	1.78917	3.58359	0.499267	-1.00212	0.125255	1	down	no
813984	PF3D7_1317900	XM_001349879.1	NA	NA	NA	NA		NA	1.98374	3.95282	0.501853	-0.994663	0.126997	1	down	no
812446	PF3D7_0423300	XM_001351500.1	GO:0020011(apicoplast)	NA	NA	NA		NA	9.42384	4.59314	2.05172	1.03683	0.127323	1	up	no
810452	PF3D7_1030200	XM_001347543.2	NA	NA	NA	NA		NA	7.81558	3.80323	2.05498	1.03913	0.127958	1	up	no
36312575	PF3D7_1371700	XM_024473255.1	GO:0020011(apicoplast)	NA	NA	NA		NA	1.05048	2.12181	0.495085	-1.01425	0.130332	1	down	no
3885840	PF3D7_0604100	XM_960938.1	GO:0034399(nuclear periphery);GO:0042162(telomeric DNA binding)	NA	NA	NA		NA	31.543	15.5944	2.02272	1.01629	0.132096	1	up	no
811412	PF3D7_1237200	XM_001350730.1	NA	NA	NA	NA		NA	14.8168	29.035	0.510307	-0.970562	0.132461	1	down	no
810504	PF3D7_1035600	XM_001347595.1	NA	NA	NA	NA		NA	35.4038	17.5144	2.02141	1.01536	0.133186	1	up	no
810685	PF3D7_1113000	XM_001347773.1	NA	NA	NA	NA		NA	0.966398	0.4767	2.02727	1.01954	0.133229	1	up	no
813341	PF3D7_0906200	XM_001351900.1	GO:0020011(apicoplast)	NA	NA	NA		NA	2.04575	0.990849	2.06464	1.04589	0.134075	1	up	no
811056	PF3D7_1201000	XM_001350383.1	NA	NA	NA	NA		NA	323.356	630.614	0.512763	-0.963635	0.134924	1	down	no
810324	PF3D7_1017100	XM_001347415.1	GO:0020003(symbiont-containing vacuole);GO:1990225(rhoptry neck)	NA	NA	NA		NA	23.4626	11.6421	2.01533	1.01102	0.136147	1	up	no
812885	PF3D7_0506900	XM_001351591.1	GO:0006465(signal peptide processing);GO:0008233(peptidase activity)	NA	NA	NA	hypothetical protein TanjilG_23536 [Lupinus angustifolius]	NA	132.464	66.025	2.00628	1.00452	0.136539	1	up	no
811015	PF3D7_1146100	XM_001348103.2	NA	NA	NA	NA		NA	3.57126	7.10087	0.502932	-0.991564	0.137329	1	down	no
812974	PF3D7_0516000	XM_001351681.1	GO:0003924(GTPase activity);GO:0005739(mitochondrion);GO:0042254(ribosome biogenesis)	NA	NA	NA		NA	3.68924	7.16422	0.514954	-0.957485	0.139168	1	down	no
3885890	PF3D7_0621400	XM_961105.1	GO:0070258(inner membrane pellicle complex)	NA	NA	NA		NA	1.16889	0.567705	2.05898	1.04193	0.139199	1	up	no
812822	PF3D7_0530900	XM_001351827.1	GO:0005923(bicellular tight junction);GO:0008154(actin polymerization or depolymerization);GO:0030036(actin cytoskeleton organization)	NA	NA	NA	PREDICTED: formin-like protein 18 isoform X2 [Nicotiana sylvestris]	NA	7.31484	3.6634	1.99673	0.997641	0.139833	1	up	no
811390	PF3D7_1235000	XM_001350708.1	GO:0000492(box C/D snoRNP assembly);GO:0097255(R2TP complex)	NA	NA	NA	hypothetical protein Rsub_09614 [Raphidocelis subcapitata]	NA	1.71493	0.828163	2.07077	1.05016	0.14217	1	up	no
8444963	PF3D7_1007100	XM_002585355.1	NA	NA	NA	NA		NA	10.9217	5.39387	2.02483	1.0178	0.142606	1	up	no
814143	PF3D7_1332200	XM_001350017.1	NA	NA	NA	NA		NA	1.75303	0.869748	2.01556	1.01118	0.142962	1	up	no
811863	PF3D7_1430200	XM_001348419.1	GO:0004190(aspartic-type endopeptidase activity);GO:0006508(proteolysis)	NA	NA	NA	Aspartic proteinase [Triticum urartu]	NA	34.5778	17.4139	1.98565	0.989608	0.143003	1	up	no
813786	PF3D7_1345600	XM_001350134.1	GO:0070258(inner membrane pellicle complex)	NA	NA	NA		NA	61.0224	30.7677	1.98333	0.987924	0.143738	1	up	no
812731	PF3D7_0214400	XM_001349613.1	NA	NA	NA	NA		NA	17.5406	33.5901	0.522195	-0.937339	0.146276	1	down	no
812579	PF3D7_0412900	XM_001351402.1	GO:0020002(host cell plasma membrane);GO:0020013(modulation by symbiont of host erythrocyte aggregation);GO:0020030(infected host cell surface knob);GO:0020033(antigenic variation);GO:0020035(cytoadherence to microvasculature, mediated by symbiont protein);GO:0050839(cell adhesion molecule binding)	NA	NA	NA		NA	0.543447	1.05136	0.516901	-0.95204	0.146584	1	down	no
812112	PF3D7_1455600	XM_001348668.1	NA	NA	NA	NA	C2 calcium-dependent membrane targeting [Ostreococcus tauri]	NA	2.46278	1.24287	1.98153	0.986611	0.146851	1	up	no
810500	PF3D7_1035200	XM_001347591.1	GO:0020003(symbiont-containing vacuole)	NA	NA	NA		NA	5352.65	2721.26	1.96698	0.97598	0.147932	1	up	no
812429	PF3D7_0424600	XM_001351513.1	GO:0044538(host cell periphery)	NA	NA	NA		NA	60.4838	115.413	0.524064	-0.932186	0.14802	1	down	no
811673	PF3D7_1409400	XM_001348229.2	NA	NA	NA	NA		NA	143.813	73.1524	1.96594	0.97522	0.148665	1	up	no
812788	PF3D7_0220500	XM_001349670.1	NA	NA	NA	NA		NA	2.73173	5.28318	0.517061	-0.951595	0.150597	1	down	no
812376	PF3D7_0411100	XM_001351388.1	NA	NA	NA	NA		NA	5.92944	2.96233	2.00161	1.00116	0.150888	1	up	no
813117	PF3D7_0530400	XM_001351822.1	NA	NA	NA	NA		NA	1.87687	3.5719	0.525453	-0.928366	0.151491	1	down	no
810477	PF3D7_1032900	XM_001347568.2	NA	NA	NA	NA		NA	0.979745	1.87166	0.523465	-0.933836	0.152167	1	down	no
8444972	PF3D7_1436400	XM_002585415.1	NA	NA	NA	NA		NA	0.500023	0.967847	0.516634	-0.952785	0.152446	1	down	no
810258	PF3D7_1010300	XM_001347349.1	NA	NA	NA	NA		NA	251.344	128.65	1.9537	0.966206	0.152528	1	up	no
814186	PF3D7_1340300	XM_001350091.1	NA	NA	NA	NA		NA	9.4854	17.933	0.528936	-0.918835	0.154286	1	down	no
812288	PF3D7_1473700	XM_001348844.1	GO:0006606(protein import into nucleus);GO:0044613(nuclear pore central transport channel)	NA	NA	NA		NA	13.9106	26.249	0.529948	-0.916077	0.154859	1	down	no
814054	PF3D7_1302000	XM_001349828.1	NA	NA	NA	NA		NA	21.445	40.5042	0.52945	-0.917433	0.154931	1	down	no
3885738	PF3D7_0602100	XM_960918.1	GO:0004004(ATP-dependent RNA helicase activity)	03018(RNA degradation)	K12598	EC:3.6.4.13	DExH-box ATP-dependent RNA helicase DExH9-like [Physcomitrella patens]	NA	17.4914	32.991	0.530189	-0.915421	0.155042	1	down	no
812863	PF3D7_0508100	XM_001351603.1	NA	NA	NA	NA		NA	134.313	69.1415	1.94259	0.957979	0.155678	1	up	no
812660	PF3D7_0206800	XM_001349542.1	GO:0005887(integral component of plasma membrane);GO:0016021(integral component of membrane);GO:0046658(anchored component of plasma membrane)	NA	NA	NA		NA	3424.2	1763.8	1.94138	0.957081	0.156007	1	up	no
812054	PF3D7_1449600	XM_001348610.1	NA	NA	NA	NA		NA	2.14252	1.08159	1.9809	0.986158	0.158149	1	up	no
813421	PF3D7_0914400	XM_001351980.1	GO:0005886(plasma membrane);GO:0006810(transport);GO:0022857(transmembrane transporter activity)	NA	NA	NA	hypothetical protein SELMODRAFT_234336 [Selaginella moellendorffii]	NA	87.1487	45.019	1.93582	0.952945	0.158586	1	up	no
810925	PF3D7_1136700.1	XM_001348013.1;XM_024473328.1	NA	NA	NA	NA		NA	12.7052	6.56004	1.93675	0.95364	0.159939	1	up	no
812909	PF3D7_0505000	XM_002808631.1	GO:0004176(ATP-dependent peptidase activity);GO:0005739(mitochondrion);GO:0006508(proteolysis);GO:0008237(metallopeptidase activity)	NA	NA	NA		NA	1.49891	2.81113	0.533206	-0.907235	0.160209	1	down	no
813569	PF3D7_0929400	XM_002808921.1	GO:0020008(rhoptry)	NA	NA	NA		NA	427.432	221.641	1.92849	0.947468	0.160247	1	up	no
2655336	PF3D7_0801000	XM_001349469.1	GO:0020011(apicoplast)	NA	NA	NA		NA	72.0544	134.633	0.53519	-0.901877	0.160697	1	down	no
811912	PF3D7_1434900	XM_001348468.1	NA	NA	NA	NA		NA	2.10236	1.04527	2.01131	1.00813	0.160793	1	up	no
8444998	PF3D7_1031900	XM_002585370.1	NA	NA	NA	NA		NA	5.57583	10.4376	0.534207	-0.904529	0.162266	1	down	no
813263	PF3D7_0113400	XM_001351021.1	NA	NA	NA	NA		NA	2.1647	4.07313	0.531457	-0.911974	0.1657	1	down	no
812132	PF3D7_1457700	XM_001348688.1	NA	NA	NA	NA		NA	4.40623	8.17998	0.53866	-0.892553	0.166126	1	down	no
813584	PF3D7_0931300	XM_001352143.1	NA	NA	NA	NA		NA	2.3249	1.17412	1.98012	0.985589	0.166551	1	up	no
9222032	PF3D7_1372600	XM_002809083.1	GO:0020002(host cell plasma membrane);GO:0020033(antigenic variation)	NA	NA	NA		NA	183.01	338.911	0.539993	-0.888987	0.166617	1	down	no
812388	PF3D7_0409900	XM_001351378.2	GO:0005200(structural constituent of cytoskeleton);GO:0007010(cytoskeleton organization);GO:0015629(actin cytoskeleton)	NA	NA	NA	hypothetical protein LSAT_5X41341 [Lactuca sativa]	NA	5.11652	2.65826	1.92477	0.944682	0.170106	1	up	no
813788	PF3D7_1304200.1	XM_024473217.1;XM_002808950.1	GO:0015095(magnesium ion transmembrane transporter activity);GO:0015693(magnesium ion transport);GO:0015693(magnesium ion transport)	NA	NA	NA	PREDICTED: magnesium transporter MRS2-11, chloroplastic [Daucus carota subsp. sativus]	NA	1.21629	2.29667	0.529588	-0.917057	0.170608	1	down	no
2655216	PF3D7_0812000	XM_001349370.1	NA	NA	NA	NA		NA	1.69419	3.16092	0.535982	-0.899743	0.171811	1	down	no
810905	PF3D7_1134700	XM_001347993.1	GO:0003677(DNA binding);GO:0003899(DNA-directed 5'-3' RNA polymerase activity);GO:0005736(DNA-directed RNA polymerase I complex);GO:0006360(transcription by RNA polymerase I)	00230(Purine metabolism);00240(Pyrimidine metabolism);03020(RNA polymerase)	K03002	EC:2.7.7.6	DNA-directed RNA polymerase I subunit 2 [Vigna radiata var. radiata]	NA	9.69631	17.8036	0.544627	-0.87666	0.172765	1	down	no
36312576	PF3D7_1371800	XM_024473256.1	NA	NA	NA	NA		NA	7.03881	12.9578	0.54321	-0.880417	0.173157	1	down	no
810177	PF3D7_1001500	XM_001347268.1	GO:0020005(symbiont-containing vacuole membrane)	NA	NA	NA		NA	32.7175	60.1824	0.543639	-0.879278	0.173794	1	down	no
36312554	PF3D7_1247700	XM_024473413.1	NA	NA	NA	NA		NA	2.08265	1.06034	1.96414	0.9739	0.174706	1	up	no
811313	PF3D7_1227000	XM_001350631.2	NA	NA	NA	NA		NA	5.54696	2.84792	1.94772	0.961786	0.174758	1	up	no
813507	PF3D7_0923100	XM_001352066.1	NA	NA	NA	NA	predicted protein [Micromonas pusilla CCMP1545]	NA	4.28918	2.21193	1.93911	0.955396	0.175186	1	up	no
8445053	PF3D7_1018200	XM_002585360.1	GO:0005634(nucleus);GO:0005737(cytoplasm)	04075(Plant hormone signal transduction)	K14501	EC:3.1.3.16	Serine/threonine-protein phosphatase BSU1 [Arabidopsis lyrata subsp. lyrata]	NA	30.0817	15.9527	1.88568	0.915088	0.175349	1	up	no
812612	PF3D7_0201600	XM_001349494.1	GO:0020035(cytoadherence to microvasculature, mediated by symbiont protein);GO:0044164(host cell cytosol);GO:0044228(host cell surface)	NA	NA	NA		NA	29.4362	53.8325	0.546811	-0.870887	0.175393	1	down	no
811321	PF3D7_1227800	XM_001350639.1	GO:0000123(histone acetyltransferase complex);GO:0002098(tRNA wobble uridine modification);GO:0004402(histone acetyltransferase activity);GO:0005737(cytoplasm);GO:0006357(regulation of transcription by RNA polymerase II);GO:0006368(transcription elongation from RNA polymerase II promoter);GO:0008023(transcription elongation factor complex);GO:0033588(Elongator holoenzyme complex)	NA	NA	NA	Elongator complex protein 3 [Zostera marina]	NA	24.1252	44.0445	0.547746	-0.868421	0.176408	1	down	no
813675	PF3D7_1322400	XM_001349928.1	NA	NA	NA	NA		NA	2.14975	3.98328	0.539694	-0.889785	0.176463	1	down	no
811627	PF3D7_1404800	XM_001348182.2	GO:0043657(host cell)	NA	NA	NA		NA	3.37903	6.18272	0.546527	-0.871634	0.177284	1	down	no
3885746	PF3D7_0601500	XM_960913.2	NA	NA	NA	NA		NA	0.96473	1.80855	0.533426	-0.90664	0.177476	1	down	no
3885888	PF3D7_0621200	XM_961103.1	GO:0000304(response to singlet oxygen);GO:0003824(catalytic activity);GO:0004359(glutaminase activity);GO:0005829(cytosol);GO:0008615(pyridoxine biosynthetic process);GO:0042819(vitamin B6 biosynthetic process)	00750(Vitamin B6 metabolism)	K06215	EC:4.3.3.6	unknown [Picea sitchensis]	NA	149.513	272.417	0.548841	-0.865539	0.177612	1	down	no
9222015	PF3D7_1343800	XM_002809017.1	GO:0005622(intracellular);GO:0006623(protein targeting to vacuole);GO:0019898(extrinsic component of membrane);GO:0045053(protein retention in Golgi apparatus)	NA	NA	NA	PREDICTED: uncharacterized protein LOC103953409 [Pyrus x bretschneideri]	NA	0.37964	0.200602	1.8925	0.920296	0.178394	1	up	no
9221801	PF3D7_0414200.1	XM_002808604.1;XM_024473391.1	GO:0005509(calcium ion binding);GO:0005509(calcium ion binding)	NA	NA	NA		NA	24.8731	13.1639	1.88949	0.917998	0.178958	1	up	no
812367	PF3D7_0407300	XM_001351351.1	GO:0003677(DNA binding);GO:0006354(DNA-templated transcription, elongation);GO:0006355(regulation of transcription, DNA-templated);GO:0008270(zinc ion binding)	NA	NA	NA		NA	2.32134	4.29894	0.539981	-0.889021	0.179981	1	down	no
812619	PF3D7_0202300	XM_001349501.1	GO:0020011(apicoplast)	NA	NA	NA		NA	3.57381	6.56886	0.544054	-0.878178	0.180041	1	down	no
813479	PF3D7_0920300	XM_001352038.1	NA	NA	NA	NA		NA	4.61154	2.37826	1.93904	0.955342	0.180214	1	up	no
8444992	PF3D7_1402900	XM_002585401.1	NA	NA	NA	NA		NA	0.830044	0.430627	1.92752	0.946749	0.181648	1	up	no
814357	PF3D7_0304000	XM_001351079.2	GO:0070258(inner membrane pellicle complex)	NA	NA	NA		NA	0.398052	0.746684	0.533093	-0.907541	0.181809	1	down	no
814429	PF3D7_0311400	XM_001351151.1	GO:0004674(protein serine/threonine kinase activity);GO:0006468(protein phosphorylation)	04016(MAPK signaling pathway - plant);04075(Plant hormone signal transduction)	K14498	EC:2.7.11.1	sulfur stress regulator [Micractinium conductrix]	NA	0.312349	0.161947	1.92871	0.947637	0.18222	1	up	no
811833	PF3D7_1427200	XM_001348389.2	GO:0005783(endoplasmic reticulum);GO:0016209(antioxidant activity);GO:0016491(oxidoreductase activity);GO:0045454(cell redox homeostasis)	NA	NA	NA		NA	22.7099	12.0789	1.88013	0.910834	0.18309	1	up	no
813681	PF3D7_1323700	XM_001349941.1	GO:0005515(protein binding);GO:0042643(actomyosin, actin portion);GO:0070258(inner membrane pellicle complex)	NA	NA	NA		NA	314.355	168.713	1.86325	0.897824	0.183646	1	up	no
811965	PF3D7_1440400	XM_001348521.2	NA	NA	NA	NA		NA	7.91486	4.2435	1.86517	0.899307	0.184293	1	up	no
813950	PF3D7_1301700	XM_001349824.1	GO:0020011(apicoplast)	NA	NA	NA		NA	11.1639	20.2594	0.551049	-0.859749	0.184302	1	down	no
813870	PF3D7_1361500.1	XM_002809049.1;XM_024473250.1	NA	NA	NA	NA		NA	27.4247	14.709	1.86449	0.898778	0.184654	1	up	no
811045	PF3D7_1149600	XM_001348133.2	GO:0033643(host cell part)	04141(Protein processing in endoplasmic reticulum)	K09517	NA	DNAJ heat shock N-terminal domain-containing protein [Arabidopsis thaliana]	NA	3.39985	6.1564	0.552247	-0.856615	0.184995	1	down	no
812774	PF3D7_0219100	XM_001349656.1	NA	NA	NA	NA	saccharopine dehydrogenase [Micractinium conductrix]	NA	6.09056	11.0225	0.552559	-0.855801	0.185539	1	down	no
811406	PF3D7_1236600	XM_001350724.1	NA	NA	NA	NA	p25-alpha-domain-containing protein [Coccomyxa subellipsoidea C-169]	NA	6.95577	3.68175	1.88926	0.917818	0.187206	1	up	no
811339	PF3D7_1229800	XM_024473396.1	GO:0000146(microfilament motor activity);GO:0005524(ATP binding);GO:0007015(actin filament organization);GO:0016459(myosin complex);GO:0030048(actin filament-based movement)	NA	NA	NA	myosin VIII-2 [Nicotiana benthamiana]	NA	0.858719	0.458415	1.87323	0.905532	0.187519	1	up	no
813822	PF3D7_1351700	XM_001350193.1	GO:0070258(inner membrane pellicle complex)	NA	NA	NA		NA	5.7013	3.07614	1.85339	0.890169	0.189806	1	up	no
3885700	PF3D7_0628000	XM_961170.1	GO:0003874(6-pyruvoyltetrahydropterin synthase activity);GO:0006729(tetrahydrobiopterin biosynthetic process)	NA	NA	NA		NA	14.1121	25.3799	0.556033	-0.846757	0.190226	1	down	no
810735	PF3D7_1118200	XM_001347823.1	GO:0005524(ATP binding);GO:0005739(mitochondrion);GO:0006986(response to unfolded protein);GO:0009408(response to heat);GO:0016887(ATPase activity)	NA	NA	NA	Histidine kinase-like ATPase, ATP-binding domain [Ostreococcus tauri]	NA	74.2676	132.796	0.55926	-0.838409	0.190988	1	down	no
2654973	PF3D7_0702300	XM_001348922.1	GO:0009986(cell surface)	NA	NA	NA		NA	0.646441	1.18992	0.543262	-0.88028	0.191319	1	down	no
3885834	PF3D7_0607700	XM_960974.1	NA	NA	NA	NA		NA	24.5824	13.3689	1.83877	0.878744	0.193332	1	up	no
3885990	PF3D7_0600200	XM_960904.1	GO:0020002(host cell plasma membrane);GO:0020013(modulation by symbiont of host erythrocyte aggregation);GO:0020030(infected host cell surface knob);GO:0020033(antigenic variation);GO:0020035(cytoadherence to microvasculature, mediated by symbiont protein);GO:0050839(cell adhesion molecule binding)	NA	NA	NA		NA	0.323119	0.171158	1.88784	0.916737	0.193367	1	up	no
811926	PF3D7_1436300	XM_001348482.1	GO:0005515(protein binding);GO:0020005(symbiont-containing vacuole membrane);GO:0020007(apical complex);GO:0044053(translocation of peptides or proteins into host cell cytoplasm);GO:0097619(PTEX complex)	NA	NA	NA		NA	20.874	37.1608	0.56172	-0.832077	0.194529	1	down	no
813456	PF3D7_0918000	XM_001352015.1	GO:0005783(endoplasmic reticulum);GO:0005886(plasma membrane);GO:0043495(protein membrane anchor);GO:0070258(inner membrane pellicle complex)	00740(Riboflavin metabolism)	K14379	EC:3.1.3.2	Annexin [Corchorus capsularis]	NA	1769.75	965.432	1.83311	0.874296	0.195385	1	up	no
811681	PF3D7_1410200	XM_001348237.1	GO:0003883(CTP synthase activity);GO:0006206(pyrimidine nucleobase metabolic process)	00240(Pyrimidine metabolism)	K01937	EC:6.3.4.2	CTP synthase isoform X2 [Selaginella moellendorffii]	NA	28.1774	50.0558	0.562921	-0.828995	0.196106	1	down	no
812596	PF3D7_0424500	XM_001351512.1	GO:0004674(protein serine/threonine kinase activity);GO:0006468(protein phosphorylation);GO:0020036(Maurer's cleft)	NA	NA	NA		NA	2.8028	5.00761	0.559708	-0.837254	0.196432	1	down	no
811717	PF3D7_1413800	XM_001348273.1	GO:0017183(peptidyl-diphthamide biosynthetic process from peptidyl-histidine)	NA	NA	NA	predicted protein [Micromonas commoda]	NA	1.98947	3.58044	0.555649	-0.847754	0.197017	1	down	no
810888	PF3D7_1133100	XM_001347976.1	NA	NA	NA	NA		NA	29.226	51.8284	0.5639	-0.826489	0.197283	1	down	no
2655214	PF3D7_0831100	XM_002808845.1	GO:0020003(symbiont-containing vacuole);GO:0020036(Maurer's cleft);GO:0044164(host cell cytosol);GO:0044228(host cell surface)	NA	NA	NA		NA	0.737537	1.31982	0.558815	-0.839557	0.197387	1	down	no
814258	PF3D7_1355600	XM_001350231.1	NA	NA	NA	NA		NA	2.38606	4.25343	0.560973	-0.833996	0.198388	1	down	no
9221911	PF3D7_0831700	XM_024473179.1	GO:0005515(protein binding);GO:0005634(nucleus);GO:0005737(cytoplasm);GO:0006986(response to unfolded protein);GO:0009408(response to heat);GO:0031072(heat shock protein binding)	03040(Spliceosome);04141(Protein processing in endoplasmic reticulum);04144(Endocytosis)	K03283	NA	heat shock protein hsp70-A1 [Ettlia sp. YC001]	NA	644.35	1139.01	0.56571	-0.821864	0.199413	1	down	no
9221839	PF3D7_0102600	XM_002808554.1	GO:0004674(protein serine/threonine kinase activity);GO:0005634(nucleus);GO:0005737(cytoplasm);GO:0006468(protein phosphorylation);GO:0035556(intracellular signal transduction)	NA	NA	NA		NA	5.47171	9.71537	0.563202	-0.828277	0.19958	1	down	no
814275	PF3D7_1358500	XM_001350260.1	GO:0008270(zinc ion binding)	NA	NA	NA	zinc finger protein ZPR1-like [Phalaenopsis equestris]	NA	7.77296	13.7734	0.564345	-0.82535	0.199946	1	down	no
2655052	PF3D7_0718000	XM_002808736.1	GO:0001539(cilium or flagellum-dependent cell motility);GO:0003351(epithelial cilium movement);GO:0003777(microtubule motor activity);GO:0005524(ATP binding);GO:0005737(cytoplasm);GO:0005858(axonemal dynein complex);GO:0005874(microtubule);GO:0009612(response to mechanical stimulus);GO:0016887(ATPase activity);GO:0030286(dynein complex);GO:0030317(flagellated sperm motility);GO:0036126(sperm flag…	NA	NA	NA	hypothetical protein SELMODRAFT_138124, partial [Selaginella moellendorffii]	NA	0.095814	0.17225	0.55625	-0.846196	0.200214	1	down	no
812090	PF3D7_1453500	XM_001348646.2	GO:0005739(mitochondrion);GO:0008746(NAD(P)+ transhydrogenase activity);GO:0016021(integral component of membrane);GO:0020011(apicoplast)	00760(Nicotinate and nicotinamide metabolism)	K00323	EC:1.6.1.2	hypothetical protein CBR_g16879 [Chara braunii]	NA	0.620444	0.330777	1.87572	0.907442	0.201237	1	up	no
2655380	PF3D7_0830600	XM_001349189.1	GO:0020036(Maurer's cleft)	NA	NA	NA		NA	8.7274	15.446	0.565026	-0.82361	0.201258	1	down	no
810805	PF3D7_1124700	XM_001347893.2	GO:0005739(mitochondrion);GO:0005759(mitochondrial matrix);GO:0030150(protein import into mitochondrial matrix);GO:0051082(unfolded protein binding)	NA	NA	NA	unnamed protein product [Brassica oleracea]	NA	37.4763	66.1407	0.566615	-0.819559	0.201659	1	down	no
813437	PF3D7_0916000	XM_001351996.1	NA	NA	NA	NA		NA	8.15539	4.48084	1.82006	0.863985	0.202523	1	up	no
811377	PF3D7_1233700	XM_001350695.1	NA	NA	NA	NA		NA	3.83904	2.09314	1.8341	0.875074	0.202593	1	up	no
9221951	PF3D7_0812800	XM_002808796.1	NA	NA	NA	NA		NA	85.3469	46.8703	1.82092	0.864665	0.202658	1	up	no
811110	PF3D7_1205700	XM_001350430.1	GO:0004416(hydroxyacylglutathione hydrolase activity);GO:0005829(cytosol);GO:0009438(methylglyoxal metabolic process);GO:0020011(apicoplast)	00620(Pyruvate metabolism)	K01069	EC:3.1.2.6	probable hydroxyacylglutathione hydrolase 2, chloroplastic isoform X1 [Hevea brasiliensis]	NA	3.68341	1.99102	1.85001	0.887534	0.203451	1	up	no
811014	PF3D7_1146000	XM_001348102.1	GO:0000027(ribosomal large subunit assembly);GO:0003674(molecular_function);GO:0005730(nucleolus);GO:0005840(ribosome);GO:0035690(cellular response to drug)	NA	NA	NA	notchless protein homolog isoform X2 [Ziziphus jujuba]	NA	17.3144	30.4631	0.568375	-0.815084	0.203842	1	down	no
810465	PF3D7_1031400.1	XM_001347556.3;XM_024473294.1	GO:0005634(nucleus);GO:0005737(cytoplasm);GO:0006508(proteolysis);GO:0008234(cysteine-type peptidase activity);GO:0008234(cysteine-type peptidase activity)	NA	NA	NA	putative OTU domain, SEC-C motif, NTF2-like domain protein [Helianthus annuus]	NA	4.74802	2.60159	1.82504	0.867932	0.204135	1	up	no
813561	PF3D7_0928600	XM_001352120.1	NA	NA	NA	NA		NA	4.13227	7.45231	0.554495	-0.850755	0.204913	1	down	no
810171	PF3D7_1001000	XM_001347262.1	GO:0020011(apicoplast);GO:0020036(Maurer's cleft)	NA	NA	NA		NA	29.198	51.3384	0.568737	-0.814167	0.205156	1	down	no
814166	PF3D7_1335100	XM_001350045.1	GO:0016020(membrane);GO:0030260(entry into host cell)	NA	NA	NA		NA	1123.32	620.865	1.80928	0.855412	0.205366	1	up	no
813377	PF3D7_0910000	XM_001351936.1	GO:0005634(nucleus)	NA	NA	NA		NA	1.01058	0.547916	1.84441	0.883158	0.205407	1	up	no
810712	PF3D7_1115700	XM_001347800.1	GO:0004197(cysteine-type endopeptidase activity);GO:0005515(protein binding);GO:0006508(proteolysis);GO:0020020(food vacuole)	NA	NA	NA	BnaA01g26170D [Brassica napus]	NA	112.795	197.6	0.570822	-0.808887	0.206479	1	down	no
811329	PF3D7_1228600	XM_001350647.1	GO:0016020(membrane);GO:0020003(symbiont-containing vacuole)	NA	NA	NA		NA	1698.23	940.198	1.80625	0.852996	0.206625	1	up	no
9221797	PF3D7_0406900	XM_002808598.1	NA	NA	NA	NA		NA	0.366727	0.657372	0.557868	-0.842004	0.207249	1	down	no
811621	PF3D7_1404200	XM_001348176.1	NA	NA	NA	NA		NA	13.0447	7.07257	1.84441	0.883162	0.207442	1	up	no
810988	PF3D7_1143200	XM_001348076.1	GO:0005737(cytoplasm)	NA	NA	NA	Chaperone protein dnaJ 50 [Capsicum annuum]	NA	170.146	94.2681	1.80492	0.851932	0.207502	1	up	no
3885813	PF3D7_0630900	XM_961198.1	GO:0003723(RNA binding);GO:0004004(ATP-dependent RNA helicase activity);GO:0010501(RNA secondary structure unwinding);GO:0016070(RNA metabolic process);GO:0032508(DNA duplex unwinding)	NA	NA	NA	DEAD-box ATP-dependent RNA helicase family protein [Klebsormidium nitens]	NA	12.6381	22.1147	0.571482	-0.807219	0.208406	1	down	no
812997	PF3D7_0518200	XM_002808652.1	GO:0005634(nucleus);GO:0008150(biological_process);GO:0009506(plasmodesma)	NA	NA	NA	uncharacterized protein LOC100281818 [Zea mays]	NA	264.857	146.887	1.80314	0.850513	0.208412	1	up	no
810487	PF3D7_1033900	XM_001347578.1	GO:0004842(ubiquitin-protein transferase activity);GO:0006511(ubiquitin-dependent protein catabolic process)	04120(Ubiquitin mediated proteolysis)	K10576	EC:2.3.2.23	ubiquitin-conjugating enzyme E2-23 kDa-like [Manihot esculenta]	NA	416.726	231.681	1.7987	0.846958	0.210127	1	up	no
812534	PF3D7_0401600.1	XM_001351294.1;XM_024473326.1	GO:0020036(Maurer's cleft);GO:0020036(Maurer's cleft)	NA	NA	NA		NA	29.5235	51.4442	0.573894	-0.801144	0.211453	1	down	no
814284	PF3D7_1361000	XM_001350285.1	GO:0005515(protein binding)	03013(RNA transport)	K02516	EC:2.1.1.320	protein arginine N-methyltransferase 1.5 isoform X1 [Lactuca sativa]	NA	2.48948	4.36777	0.569966	-0.811053	0.211912	1	down	no
810259	PF3D7_1010400	XM_001347350.2	NA	NA	NA	NA		NA	5.8257	3.2218	1.80821	0.854562	0.213448	1	up	no
9221844	PF3D7_0112300	XR_002273095.1	NA	NA	NA	NA	uncharacterized protein LOC111289175 [Durio zibethinus]	NA	1.20701	2.11956	0.569465	-0.812321	0.213824	1	down	no
811221	PF3D7_1217500	XM_001350541.1	NA	NA	NA	NA		NA	1.6692	2.99469	0.557386	-0.843251	0.214784	1	down	no
812091	PF3D7_1453600	XM_001348647.1	NA	NA	NA	NA		NA	1.25865	2.19072	0.574537	-0.799529	0.215474	1	down	no
810716	PF3D7_1116200.1	XM_001347804.2;XM_024473313.1	GO:0000304(response to singlet oxygen);GO:0004359(glutaminase activity);GO:0005829(cytosol);GO:0042819(vitamin B6 biosynthetic process);GO:0042819(vitamin B6 biosynthetic process)	00750(Vitamin B6 metabolism);00750(Vitamin B6 metabolism)	K08681	EC:4.3.3.6	hypothetical protein PHYPA_023728 [Physcomitrella patens];LOW QUALITY PROTEIN: probable pyridoxal 5'-phosphate synthase subunit PDX2 [Carica papaya]	NA	2.81092	4.97359	0.565169	-0.823245	0.216759	1	down	no
2655412	PF3D7_0830700	XM_001349188.1	GO:0016021(integral component of membrane)	NA	NA	NA		NA	29.3501	50.8188	0.577545	-0.791994	0.21689	1	down	no
812740	PF3D7_0215300	XM_001349622.1	GO:0004467(long-chain fatty acid-CoA ligase activity);GO:0006631(fatty acid metabolic process);GO:0015909(long-chain fatty acid transport);GO:0020011(apicoplast)	00061(Fatty acid biosynthesis);00071(Fatty acid degradation);04146(Peroxisome)	K01897	EC:6.2.1.3	PREDICTED: long chain acyl-CoA synthetase 4-like [Cucumis melo]	NA	0.564783	0.99936	0.565145	-0.823308	0.217012	1	down	no
813231	PF3D7_0109600	XM_001350990.1	GO:0005515(protein binding);GO:0005829(cytosol);GO:0009409(response to cold)	NA	NA	NA		NA	22.8516	39.656	0.576246	-0.795243	0.217341	1	down	no
814161	PF3D7_1334300	XM_001350038.1	GO:0043657(host cell)	NA	NA	NA		NA	64.8817	112.035	0.579122	-0.788061	0.218095	1	down	no
812136	PF3D7_1458100	XM_001348692.1	NA	NA	NA	NA		NA	22.9871	12.6956	1.81064	0.856501	0.218459	1	up	no
2655281	PF3D7_0813100	XM_001349359.1	NA	NA	NA	NA		NA	16.4705	9.25682	1.77928	0.831293	0.219999	1	up	no
810823	PF3D7_1126600	XM_001347911.1	GO:0004771(sterol esterase activity);GO:0005811(lipid droplet);GO:0006629(lipid metabolic process);GO:0016020(membrane);GO:0016021(integral component of membrane);GO:0016042(lipid catabolic process);GO:0016125(sterol metabolic process);GO:0016298(lipase activity);GO:0016787(hydrolase activity);GO:0044255(cellular lipid metabolic process)	NA	NA	NA		NA	7.31347	12.6272	0.579185	-0.787905	0.220084	1	down	no
812971	PF3D7_0515700	XM_001351678.1	GO:0070258(inner membrane pellicle complex)	NA	NA	NA		NA	1119.82	631.133	1.7743	0.827252	0.220873	1	up	no
810212	PF3D7_1005100	XM_001347303.1	GO:0000462(maturation of SSU-rRNA from tricistronic rRNA transcript (SSU-rRNA, 5.8S rRNA, LSU-rRNA));GO:0005730(nucleolus);GO:0019843(rRNA binding);GO:0032040(small-subunit processome);GO:0034511(U3 snoRNA binding)	NA	NA	NA	hypothetical protein AXG93_1593s1010 [Marchantia polymorpha subsp. ruderalis]	NA	1.52023	2.63105	0.577805	-0.791345	0.22149	1	down	no
9221889	PF3D7_0831800	XM_002808697.2	GO:0020020(food vacuole)	NA	NA	NA		NA	104.263	179.024	0.582399	-0.779919	0.222632	1	down	no
810288	PF3D7_1013300	XM_001347379.1	GO:0005789(endoplasmic reticulum membrane);GO:0009966(regulation of signal transduction)	NA	NA	NA		NA	2.4536	1.36761	1.79408	0.843241	0.222856	1	up	no
813690	PF3D7_1302700	XM_001349718.1	GO:0004004(ATP-dependent RNA helicase activity)	NA	NA	NA	ATP-dependent RNA helicase DEAH13 isoform X1 [Oryza sativa Japonica Group]	NA	10.4011	17.8609	0.582341	-0.780064	0.222904	1	down	no
811263	PF3D7_1221900	XM_001350581.1	NA	NA	NA	NA		NA	4.28046	7.36309	0.58134	-0.782545	0.223662	1	down	no
812845	PF3D7_0509400	XM_001351616.1	GO:0003899(DNA-directed 5'-3' RNA polymerase activity);GO:0005730(nucleolus);GO:0005736(DNA-directed RNA polymerase I complex);GO:0006360(transcription by RNA polymerase I)	00230(Purine metabolism);00240(Pyrimidine metabolism);03020(RNA polymerase)	K02999	EC:2.7.7.6	DNA-directed RNA polymerase I subunit 1 [Oryza sativa Japonica Group]	NA	18.4758	31.6638	0.583499	-0.777199	0.224084	1	down	no
812087	PF3D7_1453100	XM_001348643.1	GO:0005868(cytoplasmic dynein complex);GO:0005869(dynactin complex);GO:0007097(nuclear migration)	NA	NA	NA		NA	3.02409	1.68979	1.78962	0.839657	0.224407	1	up	no
2655409	PF3D7_0806300	XM_002808775.1	GO:0016021(integral component of membrane)	NA	NA	NA		NA	35.5302	20.1329	1.76478	0.819491	0.225539	1	up	no
2655456	PF3D7_0828900	XM_001349201.1	NA	NA	NA	NA		NA	228.692	129.62	1.76432	0.819112	0.225956	1	up	no
812292	PF3D7_1474200	XM_001348848.2	NA	NA	NA	NA		NA	0.508586	0.871796	0.583377	-0.777499	0.226661	1	down	no
814154	PF3D7_1333600	XM_001350031.1	GO:0016020(membrane)	NA	NA	NA		NA	13.3851	22.8536	0.585687	-0.771799	0.227556	1	down	no
811929	PF3D7_1436700	XM_001348485.1	NA	NA	NA	NA		NA	1.06377	0.588579	1.80735	0.853877	0.227761	1	up	no
810847	PF3D7_1128900	XM_024473322.1	NA	NA	NA	NA		NA	101.936	57.9528	1.75896	0.814719	0.228281	1	up	no
814250	PF3D7_1354300	XM_001350219.1	GO:0006364(rRNA processing);GO:0008173(RNA methyltransferase activity)	NA	NA	NA	PREDICTED: adoMet-dependent rRNA methyltransferase spb1 [Juglans regia]	NA	38.6782	65.8843	0.587063	-0.768412	0.229172	1	down	no
814536	PF3D7_0322200	XM_001351256.2	NA	NA	NA	NA		NA	1.23858	0.684129	1.81045	0.856344	0.229439	1	up	no
812176	PF3D7_1462400	XM_001348732.1	NA	NA	NA	NA		NA	4.04989	6.88797	0.587966	-0.766194	0.230936	1	down	no
812287	PF3D7_1473600	XM_001348843.1	NA	NA	NA	NA		NA	28.0154	47.8027	0.586063	-0.770872	0.230945	1	down	no
811161	PF3D7_1210900	XM_001350481.2	GO:0000030(mannosyltransferase activity);GO:0005783(endoplasmic reticulum);GO:0006486(protein glycosylation);GO:0016020(membrane)	00563(Glycosylphosphatidylinositol(GPI)-anchor biosynthesis)	K05284	EC:2.4.1.-	GPI mannosyltransferase 1-like isoform X2 [Papaver somniferum]	NA	4.0747	2.30297	1.76932	0.823197	0.232124	1	up	no
810701	PF3D7_1114500	XM_001347789.1	NA	NA	NA	NA		NA	3.36246	1.88721	1.78171	0.833261	0.232349	1	up	no
813063	PF3D7_0524900	XM_001351769.1	GO:0003824(catalytic activity);GO:0010181(FMN binding);GO:0016021(integral component of membrane);GO:0051536(iron-sulfur cluster binding);GO:0055114(oxidation-reduction process)	NA	NA	NA	PREDICTED: S-adenosyl-L-methionine-dependent tRNA 4-demethylwyosine synthase-like [Pyrus x bretschneideri]	NA	18.6055	31.5608	0.589513	-0.762403	0.233064	1	down	no
814008	PF3D7_1305700	XM_001349748.1	NA	NA	NA	NA		NA	4.09528	7.02637	0.582844	-0.778819	0.233285	1	down	no
811590	PF3D7_1401900	XM_001348158.2	GO:0004309(exopolyphosphatase activity);GO:0006797(polyphosphate metabolic process)	NA	NA	NA		NA	2.3967	1.34882	1.77689	0.829355	0.233437	1	up	no
813056	PF3D7_0524200	XM_001351762.1	NA	NA	NA	NA		NA	4.969	2.7552	1.8035	0.8508	0.233593	1	up	no
2655302	PF3D7_0800200	XM_001349477.1	GO:0005515(protein binding);GO:0020002(host cell plasma membrane);GO:0020013(modulation by symbiont of host erythrocyte aggregation);GO:0020030(infected host cell surface knob);GO:0020033(antigenic variation);GO:0020035(cytoadherence to microvasculature, mediated by symbiont protein);GO:0050839(cell adhesion molecule binding)	NA	NA	NA		NA	1.52737	0.869766	1.75607	0.812349	0.233782	1	up	no
9221772	PF3D7_0301600	XM_002808572.3	GO:0020011(apicoplast)	NA	NA	NA		NA	16.414	27.8156	0.590102	-0.760963	0.234202	1	down	no
811201	PF3D7_1215300	XM_001350521.2	GO:0005739(mitochondrion);GO:0006986(response to unfolded protein);GO:0009408(response to heat);GO:0051082(unfolded protein binding)	NA	NA	NA	chaperonin [Monoraphidium neglectum]	NA	183.202	310.158	0.590673	-0.759568	0.234701	1	down	no
811885	PF3D7_1432200	XM_001348441.2	NA	NA	NA	NA		NA	7.59805	4.35089	1.74632	0.804319	0.235448	1	up	no
2655115	PF3D7_0717400	XM_001349041.1	GO:0006400(tRNA modification);GO:0008270(zinc ion binding);GO:0008479(queuine tRNA-ribosyltransferase activity);GO:0008616(queuosine biosynthetic process)	NA	NA	NA	putative queuine tRNA-ribosyltransferase, partial [Ostreococcus tauri]	NA	18.0536	30.5343	0.591258	-0.758141	0.235882	1	down	no
3885952	PF3D7_0611000	XM_961006.2	NA	NA	NA	NA	hypothetical protein Rsub_03625 [Raphidocelis subcapitata]	NA	25.4889	14.5808	1.74812	0.805802	0.235989	1	up	no
812192	PF3D7_1464200	XM_001348748.1	NA	NA	NA	NA		NA	8.01259	13.5763	0.590188	-0.760753	0.236534	1	down	no
9221796	PF3D7_0404500	XM_001351321.1	NA	NA	NA	NA		NA	4.14401	2.34998	1.76342	0.818376	0.236536	1	up	no
814351	PF3D7_0303400	XM_001351073.1	GO:0000139(Golgi membrane);GO:0016409(palmitoyltransferase activity);GO:0018345(protein palmitoylation);GO:0070258(inner membrane pellicle complex)	NA	NA	NA		NA	31.4789	18.0813	1.74097	0.799888	0.237642	1	up	no
3885974	PF3D7_0621000	XM_961101.1	GO:0020011(apicoplast)	NA	NA	NA		NA	0.78713	1.35095	0.582647	-0.779306	0.23765	1	down	no
813323	PF3D7_0904400	XM_001351882.1	GO:0005787(signal peptidase complex);GO:0006465(signal peptide processing);GO:0008233(peptidase activity);GO:0016021(integral component of membrane);GO:0045047(protein targeting to ER)	03060(Protein export)	K12948	EC:3.4.-.-	Signal peptidase 22kDa subunit [Macleaya cordata]	NA	75.638	43.4842	1.73943	0.798618	0.238947	1	up	no
3885790	PF3D7_0603800	XM_960935.2	NA	NA	NA	NA		NA	53.2739	30.6735	1.7368	0.796434	0.239032	1	up	no
2655442	PF3D7_0814400	XM_001349345.1	GO:0004620(phospholipase activity);GO:0005759(mitochondrial matrix);GO:0032048(cardiolipin metabolic process);GO:0046337(phosphatidylethanolamine metabolic process);GO:0046872(metal ion binding)	NA	NA	NA	phospholipase SGR2-like [Cynara cardunculus var. scolymus]	NA	8.03035	4.60481	1.74391	0.802323	0.23904	1	up	no
810563	PF3D7_1041300	XM_001347654.2	GO:0020002(host cell plasma membrane);GO:0020013(modulation by symbiont of host erythrocyte aggregation);GO:0020030(infected host cell surface knob);GO:0020033(antigenic variation);GO:0020035(cytoadherence to microvasculature, mediated by symbiont protein);GO:0046789(host cell surface receptor binding);GO:0050839(cell adhesion molecule binding)	NA	NA	NA		NA	39.5079	22.7537	1.73633	0.796038	0.239259	1	up	no
810449	PF3D7_1029900	XM_001347540.1	NA	NA	NA	NA		NA	67.432	38.865	1.73503	0.79496	0.239856	1	up	no
812978	PF3D7_0516300	XM_001351684.1	GO:0008033(tRNA processing);GO:0009982(pseudouridine synthase activity);GO:0020011(apicoplast)	NA	NA	NA		NA	15.7525	26.5199	0.593989	-0.751492	0.240018	1	down	no
814511	PF3D7_0319700	XM_001351231.2	GO:0006810(transport);GO:0042626(ATPase activity, coupled to transmembrane movement of substances)	NA	NA	NA		NA	2.87757	4.84268	0.594211	-0.750954	0.240299	1	down	no
813268	PF3D7_0113700	XM_001351026.1	GO:0020030(infected host cell surface knob)	NA	NA	NA	dnaJ homolog subfamily B member 1-like [Dendrobium catenatum]	NA	13.0429	21.9478	0.594271	-0.750808	0.241535	1	down	no
3885889	PF3D7_0621300	XM_961104.1	GO:0003729(mRNA binding);GO:0005730(nucleolus);GO:0006417(regulation of translation)	NA	NA	NA		NA	6.47211	10.865	0.595685	-0.747378	0.243716	1	down	no
9221773	PF3D7_0316300.1	XM_001351197.1;XM_002808581.1	GO:0008152(metabolic process);GO:0016462(pyrophosphatase activity);GO:0016462(pyrophosphatase activity)	00190(Oxidative phosphorylation);00190(Oxidative phosphorylation)	K01507	EC:3.6.1.1	hypothetical protein AALP_AA8G092500 [Arabis alpina]	NA	665.767	385.717	1.72605	0.787474	0.244296	1	up	no
812359	PF3D7_0411400	XM_001351391.1	GO:0004004(ATP-dependent RNA helicase activity);GO:0016070(RNA metabolic process)	NA	NA	NA	probable DEAD-box ATP-dependent RNA helicase 48 [Ziziphus jujuba]	NA	6.51587	10.9134	0.59705	-0.744076	0.24464	1	down	no
810964	PF3D7_1140700	XM_001348052.1	NA	NA	NA	NA		NA	11.7255	19.6191	0.597656	-0.742613	0.244692	1	down	no
813740	PF3D7_1337100	XM_001350063.1	GO:0005634(nucleus);GO:0005737(cytoplasm)	NA	NA	NA	Cdc2-related protein kinase [Handroanthus impetiginosus]	NA	30.1044	50.3857	0.597478	-0.743043	0.245283	1	down	no
810968	PF3D7_1141100	XM_001348056.1	NA	NA	NA	NA		NA	0.134702	0.233802	0.576137	-0.795516	0.245569	1	down	no
2655179	PF3D7_0730300	XM_001349163.1	GO:0005634(nucleus)	NA	NA	NA		NA	127.27	212.533	0.598827	-0.739788	0.246124	1	down	no
813666	PF3D7_1321500.1	XM_001349918.1	GO:0004117(calmodulin-dependent cyclic-nucleotide phosphodiesterase activity);GO:0007165(signal transduction)	00230(Purine metabolism)	K13293	EC:3.1.4.53	hypothetical protein CHLRE_12g509550v5 [Chlamydomonas reinhardtii]	NA	82.1148	47.6658	1.72272	0.784686	0.246162	1	up	no
812266	PF3D7_1471700	XM_001348822.1	NA	NA	NA	NA		NA	0.947972	1.6222	0.584374	-0.775036	0.246221	1	down	no
812668	PF3D7_0207600	XM_001349550.1	GO:0002377(immunoglobulin production);GO:0006508(proteolysis);GO:0008234(cysteine-type peptidase activity);GO:0020003(symbiont-containing vacuole);GO:0050776(regulation of immune response)	NA	NA	NA	senescence-specific cysteine protease SAG39-like [Rosa chinensis]	NA	5106.61	2967.69	1.72074	0.783026	0.246953	1	up	no
811419	PF3D7_1237900	XM_001350737.1	GO:0020011(apicoplast)	NA	NA	NA		NA	80.4827	134.215	0.599656	-0.737793	0.247397	1	down	no
3885874	PF3D7_0623800	XM_961127.1	GO:0004672(protein kinase activity);GO:0006468(protein phosphorylation)	04016(MAPK signaling pathway - plant);04075(Plant hormone signal transduction)	K14510	EC:2.7.11.1	serine/threonine-protein kinase STY8-like [Aegilops tauschii subsp. tauschii]	NA	7.51212	12.5292	0.599567	-0.738006	0.247719	1	down	no
814527	PF3D7_0321300	XM_001351247.2	NA	NA	NA	NA		NA	0.942487	1.58202	0.59575	-0.747221	0.250067	1	down	no
810434	PF3D7_1028300	XM_001347525.1	GO:0006364(rRNA processing);GO:0042254(ribosome biogenesis)	NA	NA	NA		NA	8.21301	13.7181	0.5987	-0.740094	0.250799	1	down	no
2654991	PF3D7_0704100	XM_002808705.1	NA	NA	NA	NA		NA	12.253	7.15648	1.71215	0.775811	0.25189	1	up	no
811915	PF3D7_1435200	XM_001348471.1	NA	NA	NA	NA		NA	6.93774	4.01599	1.72753	0.788708	0.252364	1	up	no
810316	PF3D7_1016200	XM_001347407.1	NA	NA	NA	NA		NA	1.88458	1.07938	1.74598	0.804039	0.252404	1	up	no
812986	PF3D7_0517100	XM_002808647.1	NA	NA	NA	NA		NA	3.98417	6.63498	0.60048	-0.735813	0.252528	1	down	no
813927	PF3D7_1308000	XM_002808956.1	NA	NA	NA	NA		NA	32.0001	18.7099	1.71033	0.774274	0.253028	1	up	no
813101	PF3D7_0528800	XM_001351806.3	GO:0005525(GTP binding);GO:0005622(intracellular)	NA	NA	NA		NA	3.74088	6.22992	0.60047	-0.735837	0.253763	1	down	no
811728	PF3D7_1414900	XM_001348284.1	GO:0004176(ATP-dependent peptidase activity);GO:0004252(serine-type endopeptidase activity)	NA	NA	NA	lon protease homolog 1, mitochondrial-like [Physcomitrella patens]	NA	0.349745	0.593467	0.589325	-0.762864	0.254738	1	down	no
3885884	PF3D7_0606800	XM_960965.1	NA	NA	NA	NA		NA	208.547	122.366	1.70429	0.769169	0.255822	1	up	no
2655432	PF3D7_0816100	XM_001349327.1	GO:0004633(phosphopantothenoylcysteine decarboxylase activity)	00770(Pantothenate and CoA biosynthesis)	K01598	EC:4.1.1.36	phosphopantothenoylcysteine decarboxylase-like [Ananas comosus]	NA	101.355	59.5156	1.703	0.768077	0.257182	1	up	no
811622	PF3D7_1404300	XM_001348177.1	GO:0020009(microneme)	NA	NA	NA		NA	17.3122	10.105	1.71323	0.776719	0.257191	1	up	no
811147	PF3D7_1209400	XM_001350467.1	NA	NA	NA	NA	hypothetical protein CEUSTIGMA_g5296.t1 [Chlamydomonas eustigma]	NA	18.751	30.9448	0.605949	-0.722732	0.257334	1	down	no
811456	PF3D7_1242000	XM_001350772.1	GO:0003756(protein disulfide isomerase activity);GO:0005615(extracellular space);GO:0006457(protein folding);GO:0016971(flavin-linked sulfhydryl oxidase activity);GO:0030173(integral component of Golgi membrane)	NA	NA	NA		NA	17.3143	10.1618	1.70385	0.768801	0.257697	1	up	no
814160	PF3D7_1334200	XM_001350037.1	GO:0003755(peptidyl-prolyl cis-trans isomerase activity);GO:0005528(FK506 binding);GO:0005789(endoplasmic reticulum membrane);GO:0061077(chaperone-mediated protein folding)	NA	NA	NA	hypothetical protein COLO4_33102 [Corchorus olitorius]	NA	19.1496	31.5732	0.606516	-0.721383	0.258614	1	down	no
811119	PF3D7_1206600	XM_001350439.1	GO:0003899(DNA-directed 5'-3' RNA polymerase activity);GO:0005666(DNA-directed RNA polymerase III complex);GO:0006383(transcription by RNA polymerase III)	00230(Purine metabolism);00240(Pyrimidine metabolism);03020(RNA polymerase)	K03021	EC:2.7.7.6	hypothetical protein MARPO_0097s0027 [Marchantia polymorpha]	NA	22.591	37.2009	0.60727	-0.71959	0.258926	1	down	no
813846	PF3D7_1357900	XM_001350254.1	GO:0004735(pyrroline-5-carboxylate reductase activity);GO:0006561(proline biosynthetic process)	00330(Arginine and proline metabolism)	K00286	EC:1.5.1.2	pyrroline-5-carboxylate reductase [Klebsormidium nitens]	NA	142.179	234.144	0.607227	-0.719691	0.258937	1	down	no
812862	PF3D7_0501900	XM_001351542.1	NA	NA	NA	NA		NA	8.37287	4.89493	1.71052	0.774435	0.259073	1	up	no
811274	PF3D7_1223100	XM_001350592.1	GO:0005952(cAMP-dependent protein kinase complex);GO:0008603(cAMP-dependent protein kinase regulator activity)	NA	NA	NA	hypothetical protein AXG93_1474s1190 [Marchantia polymorpha subsp. ruderalis]	NA	429.737	253.303	1.69653	0.76259	0.259834	1	up	no
813300	PF3D7_0902100	XM_001351859.1	GO:0005737(cytoplasm)	NA	NA	NA	hypothetical protein CQW23_05380 [Capsicum baccatum]	NA	3.07219	1.78286	1.72318	0.785073	0.260211	1	up	no
814135	PF3D7_1330800	XM_001350005.1	NA	NA	NA	NA		NA	310.149	509.218	0.609069	-0.715321	0.26143	1	down	no
813739	PF3D7_1337000	XM_001350062.2	GO:0004222(metalloendopeptidase activity);GO:0006508(proteolysis)	NA	NA	NA		NA	4.29191	7.06223	0.607727	-0.718504	0.261543	1	down	no
812726	PF3D7_0213900	XM_001349608.1	NA	NA	NA	NA		NA	9.39214	15.4355	0.608477	-0.716725	0.261709	1	down	no
3885775	PF3D7_0612700	XM_961021.1	GO:0005515(protein binding);GO:0009986(cell surface);GO:0020004(symbiont-containing vacuolar space);GO:0030260(entry into host cell);GO:0045177(apical part of cell);GO:0046658(anchored component of plasma membrane)	NA	NA	NA		NA	88.6633	52.3499	1.69367	0.760151	0.262031	1	up	no
812635	PF3D7_0204100	XM_001349517.1	NA	NA	NA	NA		NA	62.4806	36.9221	1.69223	0.758924	0.262229	1	up	no
2655410	PF3D7_0806200	XM_002808774.1	GO:0000030(mannosyltransferase activity);GO:0005637(nuclear inner membrane);GO:0018406(protein C-linked glycosylation via 2'-alpha-mannosyl-L-tryptophan)	NA	NA	NA		NA	21.6618	12.7913	1.69348	0.759989	0.262272	1	up	no
813484	PF3D7_0920800	XM_001352043.1	GO:0000166(nucleotide binding);GO:0003677(DNA binding);GO:0003938(IMP dehydrogenase activity);GO:0005654(nucleoplasm);GO:0005737(cytoplasm);GO:0006177(GMP biosynthetic process);GO:0030054(cell junction);GO:0046651(lymphocyte proliferation);GO:0046872(metal ion binding);GO:0055114(oxidation-reduction process)	00230(Purine metabolism)	K00088	EC:1.1.1.205	hypothetical protein AXG93_4201s1090 [Marchantia polymorpha subsp. ruderalis]	NA	69.7502	114.285	0.610319	-0.712365	0.263521	1	down	no
810592	PF3D7_1102700	XM_001347679.1	GO:0020005(symbiont-containing vacuole membrane)	NA	NA	NA		NA	47.7476	78.3646	0.609301	-0.714773	0.264225	1	down	no
36312577	PF3D7_1372300	XM_024473257.1	NA	NA	NA	NA		NA	11.9994	19.6929	0.609326	-0.714713	0.264849	1	down	no
811705	PF3D7_1412500	XM_001348261.1	GO:0000146(microfilament motor activity);GO:0005200(structural constituent of cytoskeleton);GO:0005884(actin filament);GO:0007010(cytoskeleton organization)	NA	NA	NA	RecName: Full=Actin	NA	62.8647	102.886	0.611016	-0.710718	0.264887	1	down	no
811510	PF3D7_1247800	XM_001350826.2	GO:0005764(lysosome);GO:0006508(proteolysis);GO:0008239(dipeptidyl-peptidase activity)	NA	NA	NA	hypothetical protein CR513_52675, partial [Mucuna pruriens]	NA	5.13742	3.02655	1.69745	0.763371	0.265116	1	up	no
811026	PF3D7_1147500	XM_001348114.2	GO:0004660(protein farnesyltransferase activity);GO:0005965(protein farnesyltransferase complex);GO:0008270(zinc ion binding);GO:0018343(protein farnesylation)	00900(Terpenoid backbone biosynthesis)	K05954	EC:2.5.1.58	PREDICTED: protein farnesyltransferase subunit beta isoform X1 [Nicotiana sylvestris]	NA	1.15446	1.9093	0.604651	-0.725825	0.265265	1	down	no
2655160	PF3D7_0726100	XM_001349123.1	NA	NA	NA	NA		NA	3.10516	5.09288	0.609706	-0.713815	0.265747	1	down	no
810975	PF3D7_1141800	XM_001348063.2	GO:0005634(nucleus)	NA	NA	NA	Chromodomain-helicase-DNA-binding protein 5 [Gossypium arboreum]	NA	32.2129	19.0946	1.68702	0.754479	0.266246	1	up	no
811731	PF3D7_1415200	XM_001348287.1	GO:0003899(DNA-directed 5'-3' RNA polymerase activity);GO:0006351(transcription, DNA-templated)	00230(Purine metabolism);00240(Pyrimidine metabolism);03020(RNA polymerase)	K03020	NA	unknown [Picea sitchensis]	NA	42.7463	70.033	0.610373	-0.712236	0.266317	1	down	no
2655175	PF3D7_0729400	XM_001349153.1	GO:0000027(ribosomal large subunit assembly);GO:0003723(RNA binding);GO:0005730(nucleolus)	NA	NA	NA	unknown [Lotus japonicus]	NA	58.0358	94.7945	0.612228	-0.707859	0.266633	1	down	no
813123	PF3D7_0531100	XM_001351829.1	NA	NA	NA	NA		NA	4.41831	2.62119	1.68561	0.753274	0.267299	1	up	no
814214	PF3D7_1346900	XM_001350147.1	NA	NA	NA	NA		NA	5.81808	3.39964	1.71138	0.775161	0.267711	1	up	no
810863	PF3D7_1130600	XM_001347951.1	GO:0004004(ATP-dependent RNA helicase activity);GO:0010501(RNA secondary structure unwinding)	NA	NA	NA	tRNA:m(4)X modification enzyme TRM13 homolog isoform X2 [Arachis ipaensis]	NA	8.5303	13.9228	0.612686	-0.706781	0.268451	1	down	no
814240	PF3D7_1353100	XM_001350207.1	NA	NA	NA	NA		NA	31.4181	51.1742	0.613944	-0.703822	0.27009	1	down	no
813488	PF3D7_0921200	XM_002808898.1	NA	NA	NA	NA		NA	2.25446	3.67369	0.613678	-0.704446	0.270728	1	down	no
810257	PF3D7_1010200	XM_001347348.2	GO:0000166(nucleotide binding);GO:0003674(molecular_function);GO:0004386(helicase activity);GO:0005524(ATP binding);GO:0005575(cellular_component);GO:0005634(nucleus);GO:0008150(biological_process);GO:0016787(hydrolase activity)	NA	NA	NA	unnamed protein product [Brassica oleracea]	NA	10.0515	16.3291	0.615561	-0.700025	0.271925	1	down	no
810498	PF3D7_1035000	XM_001347589.1	GO:0001522(pseudouridine synthesis);GO:0005634(nucleus);GO:0009982(pseudouridine synthase activity)	NA	NA	NA	PREDICTED: multisubstrate pseudouridine synthase 7 [Pyrus x bretschneideri]	NA	1.55233	2.5342	0.612553	-0.707093	0.272144	1	down	no
812574	PF3D7_0413800	XM_001351410.1	GO:0003735(structural constituent of ribosome);GO:0005840(ribosome);GO:0020011(apicoplast)	NA	NA	NA		NA	2.80382	1.6394	1.71027	0.774224	0.272537	1	up	no
8444987	PF3D7_1418900	XM_002585408.1	GO:0004004(ATP-dependent RNA helicase activity)	NA	NA	NA	ATP-dependent RNA helicase-like protein [Zostera marina]	NA	14.8958	24.1574	0.616614	-0.69756	0.273622	1	down	no
812401	PF3D7_0409400	XM_001351372.1	GO:0009408(response to heat);GO:0020011(apicoplast);GO:0051082(unfolded protein binding)	NA	NA	NA	chaperone protein dnaJ GFA2, mitochondrial [Arachis duranensis]	NA	40.5229	65.684	0.616937	-0.696804	0.273763	1	down	no
813560	PF3D7_0928500	XM_024473206.1	NA	NA	NA	NA		NA	8.78749	14.3281	0.613303	-0.705328	0.274654	1	down	no
812447	PF3D7_0404900	XM_001351325.1	GO:0005515(protein binding);GO:0009986(cell surface);GO:0020004(symbiont-containing vacuolar space);GO:0046658(anchored component of plasma membrane)	NA	NA	NA		NA	230.419	138.006	1.66962	0.739524	0.274912	1	up	no
2655308	PF3D7_0808200	XM_001349405.1	GO:0004190(aspartic-type endopeptidase activity);GO:0006508(proteolysis)	NA	NA	NA	aspartic peptidase A1 family, Aspartic peptidase domain protein [Artemisia annua]	NA	3.33901	1.97482	1.6908	0.757702	0.274955	1	up	no
812780	PF3D7_0219700	XM_001349662.1	GO:0020011(apicoplast)	NA	NA	NA		NA	7.07698	11.5173	0.614463	-0.702602	0.274985	1	down	no
811866	PF3D7_1430500	XM_001348422.1	GO:0020011(apicoplast)	NA	NA	NA		NA	0.809496	1.34831	0.600376	-0.736062	0.275622	1	down	no
812730	PF3D7_0214300	XM_001349612.1	NA	NA	NA	NA		NA	3.79382	6.14146	0.617739	-0.694932	0.275786	1	down	no
810516	PF3D7_1036700	XM_024473298.1	GO:0020011(apicoplast)	NA	NA	NA	hypothetical protein L484_003633 [Morus notabilis]	NA	13.8243	22.4577	0.61557	-0.700005	0.275788	1	down	no
813672	PF3D7_1322100	XM_001349924.1	GO:0005515(protein binding);GO:0006355(regulation of transcription, DNA-templated);GO:0010452(histone H3-K36 methylation);GO:0020033(antigenic variation);GO:0034399(nuclear periphery);GO:0046975(histone methyltransferase activity (H3-K36 specific))	00310(Lysine degradation)	K11423	EC:2.1.1.43	hypothetical protein OsI_30811 [Oryza sativa Indica Group]	NA	11.9731	19.349	0.618798	-0.692459	0.276716	1	down	no
814311	PF3D7_1367400	XM_001350349.1	NA	NA	NA	NA		NA	4.9557	8.01778	0.618088	-0.694115	0.277325	1	down	no
2655328	PF3D7_0802800	XM_001349450.1	GO:0004722(protein serine/threonine phosphatase activity);GO:0004723(calcium-dependent protein serine/threonine phosphatase activity);GO:0006470(protein dephosphorylation)	NA	NA	NA	serine/threonine-protein phosphatase 2B catalytic subunit [Quercus suber]	NA	97.8172	58.7524	1.66491	0.735441	0.277835	1	up	no
3885958	PF3D7_0611600	XM_961012.1	NA	NA	NA	NA		NA	52.4974	31.5297	1.66502	0.735535	0.277931	1	up	no
811597	PF3D7_1401300	XM_001348152.1	GO:0016787(hydrolase activity);GO:0020011(apicoplast)	NA	NA	NA		NA	4.82456	7.83295	0.615931	-0.699159	0.277975	1	down	no
814547	PF3D7_0323200	XM_001351267.2	NA	NA	NA	NA		NA	10.2986	6.15989	1.67187	0.741467	0.278022	1	up	no
813508	PF3D7_0923200	XM_002808903.1	GO:0030586([methionine synthase] reductase activity)	NA	NA	NA	NADPH--cytochrome P450 reductase [Lactuca sativa]	NA	15.8808	25.6193	0.619877	-0.689947	0.27894	1	down	no
2655178	PF3D7_0730100	XM_001349160.1	GO:0001522(pseudouridine synthesis);GO:0005634(nucleus);GO:0009982(pseudouridine synthase activity)	NA	NA	NA	PREDICTED: multisubstrate pseudouridine synthase 7 [Eucalyptus grandis]	NA	2.53606	4.1024	0.61819	-0.693878	0.279701	1	down	no
811686	PF3D7_1410700	XM_001348242.1	GO:0020011(apicoplast)	NA	NA	NA		NA	107.873	64.9591	1.66063	0.731731	0.280399	1	up	no
812994	PF3D7_0517900	XM_002808650.1	GO:0008270(zinc ion binding)	NA	NA	NA	CONSTANS-like zinc finger protein [Betula luminifera]	NA	76.1142	45.8364	1.66056	0.731673	0.280424	1	up	no
810533	PF3D7_1038600	XM_001347624.2	NA	NA	NA	NA		NA	1.26998	2.08219	0.609925	-0.713297	0.281135	1	down	no
812038	PF3D7_1448000	XM_001348594.1	GO:0000462(maturation of SSU-rRNA from tricistronic rRNA transcript (SSU-rRNA, 5.8S rRNA, LSU-rRNA));GO:0030515(snoRNA binding);GO:0032040(small-subunit processome);GO:0034388(Pwp2p-containing subcomplex of 90S preribosome)	03008(Ribosome biogenesis in eukaryotes)	K14556	NA	hypothetical protein CDL15_Pgr025528 [Punica granatum]	NA	10.7751	17.3111	0.622437	-0.684001	0.282776	1	down	no
36312516	PF3D7_0831500	XM_024473178.1	GO:0005515(protein binding);GO:0020005(symbiont-containing vacuole membrane)	NA	NA	NA		NA	16.9349	27.2252	0.622029	-0.684947	0.283411	1	down	no
810938	PF3D7_1138000	XM_001348026.1	NA	NA	NA	NA		NA	4.09596	2.47293	1.65632	0.727979	0.283863	1	up	no
811770	PF3D7_1419500	XM_001348326.1	NA	NA	NA	NA		NA	5.76494	3.44153	1.67511	0.744254	0.284445	1	up	no
811259	PF3D7_1221500	XM_001350577.1	NA	NA	NA	NA		NA	7.67238	12.3101	0.623257	-0.6821	0.284737	1	down	no
811793	PF3D7_1421900	XM_001348349.1	GO:0020011(apicoplast);GO:0022857(transmembrane transporter activity);GO:0031090(organelle membrane)	NA	NA	NA		NA	112.053	67.7782	1.65322	0.725282	0.285219	1	up	no
813129	PF3D7_0532300	XM_001351835.1	GO:0020035(cytoadherence to microvasculature, mediated by symbiont protein);GO:0044164(host cell cytosol);GO:0044228(host cell surface)	NA	NA	NA		NA	127.537	204.179	0.624631	-0.678923	0.285536	1	down	no
2655174	PF3D7_0729300	XM_001349152.1	GO:0000027(ribosomal large subunit assembly);GO:0000055(ribosomal large subunit export from nucleus);GO:0042273(ribosomal large subunit biogenesis)	03013(RNA transport);03008(Ribosome biogenesis in eukaryotes)	K07562	NA	NMD3 [Ostreococcus tauri]	NA	9.77642	15.658	0.624374	-0.679518	0.286484	1	down	no
810629	PF3D7_1106600	XM_001347717.1	GO:0004004(ATP-dependent RNA helicase activity);GO:0010501(RNA secondary structure unwinding)	NA	NA	NA	predicted protein [Micromonas commoda]	NA	6.12938	9.81595	0.62443	-0.679388	0.286753	1	down	no
812150	PF3D7_1459500	XM_001348706.1	NA	NA	NA	NA		NA	0.961724	1.55285	0.619328	-0.691224	0.287353	1	down	no
811348	PF3D7_1230700	XM_001350666.1	GO:0005643(nuclear pore);GO:0005654(nucleoplasm)	03013(RNA transport);04141(Protein processing in endoplasmic reticulum)	K14004	NA	WD40 repeat-like protein [Coccomyxa subellipsoidea C-169]	NA	359.719	218.399	1.64707	0.7199	0.287999	1	up	no
813420	PF3D7_0914300	XM_002808887.1	GO:0020011(apicoplast)	NA	NA	NA	PREDICTED: tRNA (guanine(37)-N1)-methyltransferase 1 [Cucumis sativus]	NA	10.7481	17.1821	0.625541	-0.676823	0.288099	1	down	no
811411	PF3D7_1237100	XM_001350729.1	NA	NA	NA	NA		NA	7.7886	12.4401	0.626087	-0.675566	0.288111	1	down	no
812361	PF3D7_0408000	XM_001351358.1	NA	NA	NA	NA		NA	2.26963	3.74779	0.605591	-0.723584	0.288232	1	down	no
814085	PF3D7_1319600	XM_001349896.1	GO:0020011(apicoplast)	NA	NA	NA		NA	2.75331	1.6651	1.65354	0.725555	0.288575	1	up	no
9221808	PF3D7_0422800	XM_002808623.1	NA	NA	NA	NA		NA	12.4784	7.56088	1.65039	0.722804	0.289762	1	up	no
814082	PF3D7_1319200	XM_001349892.1	NA	NA	NA	NA		NA	0.979412	1.57658	0.621224	-0.686815	0.289986	1	down	no
810505	PF3D7_1035700	XM_001347596.1	GO:0005515(protein binding);GO:0009986(cell surface);GO:0030260(entry into host cell);GO:0046812(host cell surface binding)	NA	NA	NA		NA	279.888	170.461	1.64195	0.715409	0.29111	1	up	no
36312513	PF3D7_0829800	XR_002966634.1	NA	NA	NA	NA		NA	7.45265	4.52749	1.64609	0.719042	0.291717	1	up	no
813564	PF3D7_0928900	XM_001352123.1	GO:0004385(guanylate kinase activity);GO:0006186(dGDP phosphorylation);GO:0016310(phosphorylation);GO:0019206(nucleoside kinase activity)	00230(Purine metabolism)	K00942	EC:2.7.4.8	guanylate kinase 2-like [Solanum lycopersicum]	NA	19.3585	30.8639	0.62722	-0.672957	0.292535	1	down	no
2655057	PF3D7_0705100	XM_001348948.1	GO:0003674(molecular_function);GO:0005575(cellular_component)	NA	NA	NA		NA	10.5641	6.4364	1.64131	0.714848	0.293215	1	up	no
811239	PF3D7_1219300	XM_001350559.1	GO:0020002(host cell plasma membrane);GO:0020013(modulation by symbiont of host erythrocyte aggregation);GO:0020030(infected host cell surface knob);GO:0020033(antigenic variation);GO:0020035(cytoadherence to microvasculature, mediated by symbiont protein);GO:0046789(host cell surface receptor binding);GO:0050839(cell adhesion molecule binding)	NA	NA	NA		NA	0.304791	0.183394	1.66195	0.732874	0.29467	1	up	no
811544	PF3D7_1251200	XM_001350860.1	GO:0000910(cytokinesis);GO:0003779(actin binding);GO:0006928(movement of cell or subcellular component);GO:0007017(microtubule-based process)	NA	NA	NA	PREDICTED: WD repeat-containing protein 26-like [Raphanus sativus]	NA	7.17066	4.36574	1.64248	0.715879	0.295451	1	up	no
813946	PF3D7_1312200	XM_001349814.1	NA	NA	NA	NA		NA	4.71528	2.83535	1.66303	0.733813	0.295788	1	up	no
811391	PF3D7_1235100	XM_001350709.2	NA	NA	NA	NA		NA	31.3789	19.0195	1.64983	0.722317	0.295808	1	up	no
811559	PF3D7_1252900	XM_001350875.2	NA	NA	NA	NA		NA	6.62952	3.96833	1.67061	0.740372	0.296425	1	up	no
812200	PF3D7_1465100	XM_001348756.1	GO:0006891(intra-Golgi vesicle-mediated transport);GO:0017119(Golgi transport complex)	NA	NA	NA		NA	16.2471	9.93677	1.63505	0.709335	0.296696	1	up	no
813189	PF3D7_0105300	XM_001350948.1	GO:0000902(cell morphogenesis);GO:0001756(somitogenesis);GO:0003779(actin binding);GO:0003785(actin monomer binding);GO:0007010(cytoskeleton organization);GO:0007163(establishment or maintenance of cell polarity);GO:0007165(signal transduction);GO:0007190(activation of adenylate cyclase activity);GO:0008078(mesodermal cell migration);GO:0008154(actin polymerization or depolymerization);GO:0008179…	NA	NA	NA	hypothetical protein COCSUDRAFT_46736 [Coccomyxa subellipsoidea C-169]	NA	162.286	99.3641	1.63325	0.707743	0.297196	1	up	no
811131	PF3D7_1207800	XM_001350451.1	NA	NA	NA	NA		NA	5.42261	8.59234	0.631098	-0.664064	0.297673	1	down	no
2655218	PF3D7_0828600	XM_001349204.1	GO:0005886(plasma membrane);GO:0008517(folic acid transmembrane transporter activity);GO:0016021(integral component of membrane)	NA	NA	NA	Os03g0795000, partial [Oryza sativa Japonica Group]	NA	14.1617	8.66315	1.6347	0.709025	0.297977	1	up	no
811906	PF3D7_1434300	XM_001348462.1	GO:0005829(cytosol)	NA	NA	NA	hsp70-Hsp90 organizing protein 3-like [Cucurbita maxima]	NA	235.031	371.567	0.632541	-0.660769	0.298034	1	down	no
812251	PF3D7_1470200	XM_001348807.2	NA	NA	NA	NA		NA	19.4478	30.7996	0.63143	-0.663304	0.298785	1	down	no
813898	PF3D7_1366100	XM_002809058.1	NA	NA	NA	NA	hypothetical protein CEUSTIGMA_g3321.t1 [Chlamydomonas eustigma]	NA	4.42048	2.61754	1.68879	0.75599	0.298901	1	up	no
810251	PF3D7_1009600	XM_024473277.1	GO:0020011(apicoplast)	NA	NA	NA	hypothetical protein CBR_g32289 [Chara braunii]	NA	11.6598	18.4518	0.631905	-0.66222	0.299294	1	down	no
811289	PF3D7_1224600	XM_001350607.2	GO:0004408(holocytochrome-c synthase activity);GO:0005739(mitochondrion);GO:0005743(mitochondrial inner membrane);GO:0018063(cytochrome c-heme linkage);GO:0055114(oxidation-reduction process)	00860(Porphyrin and chlorophyll metabolism)	K01764	EC:4.4.1.17	hypothetical protein APUTEX25_005246 [Auxenochlorella protothecoides]	NA	37.4309	59.1249	0.633081	-0.659537	0.300227	1	down	no
813225	PF3D7_0109000	XM_001350984.1	NA	NA	NA	NA		NA	13.411	8.19525	1.63644	0.71056	0.300234	1	up	no
2655064	PF3D7_0708200	XM_001348960.1	NA	NA	NA	NA		NA	0.346815	0.561963	0.617149	-0.696309	0.30026	1	down	no
811372	PF3D7_1233200.1	XM_024473403.1;XM_024473404.1	NA	NA	NA	NA		NA	0.869605	1.37798	0.631074	-0.664118	0.300838	1	down	no
811908	PF3D7_1434500	XM_001348464.2	GO:0016887(ATPase activity)	03008(Ribosome biogenesis in eukaryotes)	K14572	NA	PREDICTED: midasin isoform X1 [Erythranthe guttata]	NA	4.50247	7.09948	0.634198	-0.656995	0.30093	1	down	no
810665	PF3D7_1111000	XM_001347753.1	GO:0005762(mitochondrial large ribosomal subunit);GO:0008168(methyltransferase activity);GO:0031167(rRNA methylation)	NA	NA	NA	hypothetical protein CEUSTIGMA_g2151.t1 [Chlamydomonas eustigma]	NA	1.66052	2.65052	0.626488	-0.674641	0.301159	1	down	no
810499	PF3D7_1035100	XM_001347590.1	NA	NA	NA	NA		NA	81.4635	50.1547	1.62424	0.699768	0.302386	1	up	no
810553	PF3D7_1040300	XM_001347644.1	GO:0020002(host cell plasma membrane);GO:0020033(antigenic variation)	NA	NA	NA		NA	1.55579	2.50297	0.621578	-0.685992	0.302596	1	down	no
810165	PF3D7_1000600	XM_001347257.1	GO:0020002(host cell plasma membrane);GO:0020033(antigenic variation)	NA	NA	NA		NA	9.47549	14.9673	0.633078	-0.659545	0.302766	1	down	no
813302	PF3D7_0902300	XM_001351861.1	GO:0004674(protein serine/threonine kinase activity);GO:0005634(nucleus);GO:0005737(cytoplasm);GO:0006468(protein phosphorylation);GO:0035556(intracellular signal transduction)	04016(MAPK signaling pathway - plant);04075(Plant hormone signal transduction)	K14498	EC:2.7.11.1	predicted protein [Ostreococcus lucimarinus CCE9901]	NA	1.12893	1.81212	0.622989	-0.682721	0.303931	1	down	no
813689	PF3D7_1325600	XM_001349959.1	NA	NA	NA	NA		NA	35.4959	21.8186	1.62686	0.70209	0.304203	1	up	no
811594	PF3D7_1401500	XM_001348154.1	GO:0016787(hydrolase activity)	00561(Glycerolipid metabolism)	K01054	EC:3.1.1.23	hypothetical protein H632_c1079p0 [Helicosporidium sp. ATCC 50920]	NA	6.72028	10.6056	0.633655	-0.65823	0.304266	1	down	no
810852	PF3D7_1129400	XM_001347940.1	GO:0042254(ribosome biogenesis)	NA	NA	NA	25S rRNA (cytosine-C(5))-methyltransferase nop2-like [Papaver somniferum]	NA	42.4561	66.7248	0.636287	-0.65225	0.304301	1	down	no
813880	PF3D7_1362800	XM_002809054.1	NA	NA	NA	NA		NA	13.0118	8.02547	1.62132	0.697165	0.304602	1	up	no
8444980	PF3D7_1016600	XM_002585358.1	GO:0043657(host cell)	NA	NA	NA		NA	21.3104	13.1102	1.62548	0.700863	0.304716	1	up	no
812942	PF3D7_0512800	XM_001351649.1	NA	NA	NA	NA		NA	7.60047	11.9447	0.636307	-0.652205	0.304869	1	down	no
814525	PF3D7_0321100	XM_001351245.3	GO:0016740(transferase activity)	NA	NA	NA		NA	8.71695	5.37793	1.62088	0.696774	0.305057	1	up	no
813582	PF3D7_0931100	XM_001352141.1	NA	NA	NA	NA	hypothetical protein CBR_g32208 [Chara braunii]	NA	32.9287	51.7083	0.636818	-0.651048	0.305151	1	down	no
812762	PF3D7_0217500	XM_001349644.1	GO:0004674(protein serine/threonine kinase activity);GO:0005886(plasma membrane);GO:0006468(protein phosphorylation);GO:0009931(calcium-dependent protein serine/threonine kinase activity);GO:0042493(response to drug)	NA	NA	NA	predicted protein [Chlamydomonas reinhardtii]	NA	50.7946	31.3532	1.62008	0.696063	0.305388	1	up	no
814045	PF3D7_1312100	XM_001349813.1	NA	NA	NA	NA		NA	8.33672	5.14247	1.62115	0.697018	0.305549	1	up	no
812117	PF3D7_1456200	XM_001348673.1	NA	NA	NA	NA		NA	2.28944	3.60762	0.634613	-0.65605	0.305573	1	down	no
814183	PF3D7_1339400	XM_001350083.1	NA	NA	NA	NA		NA	45.5586	28.0707	1.623	0.69866	0.305932	1	up	no
9221987	PF3D7_1344100	XM_002809020.1	NA	NA	NA	NA	Calcium-binding EF-hand [Artemisia annua]	NA	6.34579	9.97652	0.636072	-0.652738	0.305975	1	down	no
813120	PF3D7_0530700	XM_001351825.1	NA	NA	NA	NA		NA	6.45922	10.1422	0.636865	-0.65094	0.306936	1	down	no
810871	PF3D7_1131400	XM_001347959.1	GO:0020011(apicoplast)	NA	NA	NA		NA	3.54412	5.56205	0.637197	-0.65019	0.307549	1	down	no
813994	PF3D7_1302900	XM_001349720.1	NA	NA	NA	NA		NA	2.07173	3.26244	0.635024	-0.655117	0.309144	1	down	no
812959	PF3D7_0514500	XM_002808644.1	NA	NA	NA	NA		NA	5.8421	3.58588	1.6292	0.704162	0.309562	1	up	no
812877	PF3D7_0501200	XM_001351535.1	GO:0005515(protein binding);GO:0009986(cell surface);GO:0020036(Maurer's cleft);GO:0030430(host cell cytoplasm)	NA	NA	NA		NA	691.347	1080.09	0.640082	-0.643671	0.310124	1	down	no
814548	PF3D7_0323300	XM_001351268.1	NA	NA	NA	NA		NA	3.54641	2.17792	1.62835	0.703411	0.310289	1	up	no
810514	PF3D7_1036500	XM_001347605.1	NA	NA	NA	NA		NA	14.8548	23.2333	0.639376	-0.645264	0.31029	1	down	no
813630	PF3D7_0936200	XM_001352190.1	GO:0020011(apicoplast)	NA	NA	NA		NA	69.0076	107.87	0.63973	-0.644465	0.310429	1	down	no
811199	PF3D7_1215100	XM_001350519.1	GO:0005515(protein binding);GO:0005521(lamin binding);GO:0005634(nucleus);GO:0005635(nuclear envelope);GO:0005637(nuclear inner membrane);GO:0005638(lamin filament);GO:0005737(cytoplasm);GO:0005856(cytoskeleton);GO:0006998(nuclear envelope organization);GO:0007097(nuclear migration);GO:0007275(multicellular organism development);GO:0007399(nervous system development);GO:0009791(post-embryonic dev…	NA	NA	NA		NA	7.22839	11.3039	0.639461	-0.645071	0.310919	1	down	no
811030	PF3D7_1147900	XM_001348118.1	NA	NA	NA	NA		NA	97.7381	60.6444	1.61166	0.688547	0.310989	1	up	no
9221907	PF3D7_0709800	XM_002808725.1	NA	NA	NA	NA		NA	14.7026	8.94777	1.64316	0.716474	0.311214	1	up	no
812372	PF3D7_0407100	XM_002808599.1	GO:0005737(cytoplasm);GO:0008757(S-adenosylmethionine-dependent methyltransferase activity);GO:0032259(methylation)	NA	NA	NA		NA	3.88454	2.38218	1.63067	0.705465	0.311256	1	up	no
813460	PF3D7_0918400	XM_002808894.1	GO:0020011(apicoplast)	NA	NA	NA		NA	5.92198	3.67425	1.61175	0.688629	0.311875	1	up	no
814224	PF3D7_1349400	XM_001350171.1	GO:0008270(zinc ion binding);GO:0016787(hydrolase activity)	NA	NA	NA	hypothetical protein M569_02680, partial [Genlisea aurea]	NA	22.0748	34.4725	0.640361	-0.643043	0.312744	1	down	no
813345	PF3D7_0906600	XM_001351904.1	GO:0003676(nucleic acid binding)	NA	NA	NA		NA	40.7045	63.4456	0.641565	-0.640333	0.312788	1	down	no
810608	PF3D7_1104500	XM_001347696.1	NA	NA	NA	NA		NA	1.42284	0.864198	1.64643	0.719339	0.313445	1	up	no
812621	PF3D7_0202500	XM_001349503.1	GO:0020005(symbiont-containing vacuole membrane)	NA	NA	NA		NA	66.8284	104.202	0.641332	-0.640857	0.313499	1	down	no
811284	PF3D7_1224100	XM_001350602.1	NA	NA	NA	NA		NA	377.617	235.322	1.60468	0.682286	0.314756	1	up	no
812363	PF3D7_0407800	XM_001351356.1	NA	NA	NA	NA		NA	63.7979	39.7734	1.60404	0.681708	0.315051	1	up	no
812226	PF3D7_1467600	XM_001348782.2	NA	NA	NA	NA		NA	19.77	30.7195	0.643565	-0.635842	0.315995	1	down	no
810443	PF3D7_1029300	XM_001347534.1	NA	NA	NA	NA		NA	21.9611	34.1312	0.64343	-0.636145	0.316338	1	down	no
812439	PF3D7_0423700	XM_001351504.1	GO:0020005(symbiont-containing vacuole membrane)	NA	NA	NA		NA	841.873	525.744	1.6013	0.679244	0.316863	1	up	no
810440	PF3D7_1028900	XM_001347531.2	GO:0070258(inner membrane pellicle complex)	NA	NA	NA		NA	2.45909	1.50592	1.63295	0.707477	0.318059	1	up	no
814059	PF3D7_1314400	XM_001349844.1	NA	NA	NA	NA		NA	7.77232	4.77911	1.62631	0.701604	0.318167	1	up	no
813704	PF3D7_1327500	XM_002808996.1	NA	NA	NA	NA		NA	1.31515	0.810654	1.62234	0.698072	0.318511	1	up	no
811853	PF3D7_1429200	XM_001348409.1	NA	NA	NA	NA		NA	1.01695	1.59065	0.639331	-0.645366	0.318598	1	down	no
811690	PF3D7_1411100.1	XM_001348246.2	NA	NA	NA	NA		NA	10.4466	6.51326	1.6039	0.681587	0.318963	1	up	no
810811	PF3D7_1125300	XM_001347899.1	GO:0003677(DNA binding);GO:0003899(DNA-directed 5'-3' RNA polymerase activity);GO:0005739(mitochondrion);GO:0006351(transcription, DNA-templated)	NA	NA	NA	predicted protein [Ostreococcus lucimarinus CCE9901]	NA	13.155	20.3886	0.645213	-0.632153	0.318994	1	down	no
810423	PF3D7_1027100	XM_001347514.1	GO:0030490(maturation of SSU-rRNA);GO:0032040(small-subunit processome);GO:0034457(Mpp10 complex)	NA	NA	NA		NA	22.5593	34.9555	0.645373	-0.631794	0.319467	1	down	no
811368	PF3D7_1232700	XM_024473400.1	NA	NA	NA	NA		NA	37.883	23.7079	1.59791	0.676185	0.319596	1	up	no
2654975	PF3D7_0702500	XM_001348924.1	GO:0005515(protein binding);GO:0020036(Maurer's cleft);GO:0030430(host cell cytoplasm)	NA	NA	NA		NA	311.299	481.975	0.645881	-0.630659	0.319673	1	down	no
812687	PF3D7_0209600	XM_001349569.2	NA	NA	NA	NA		NA	60.2806	37.7787	1.59562	0.674121	0.32071	1	up	no
2655039	PF3D7_0715400	XM_024473134.1	NA	NA	NA	NA		NA	18.329	11.4315	1.60337	0.681112	0.321607	1	up	no
812416	PF3D7_0408700	XM_001351365.1	GO:0005509(calcium ion binding);GO:0020005(symbiont-containing vacuole membrane);GO:0020009(microneme);GO:0022829(wide pore channel activity);GO:0033644(host cell membrane)	NA	NA	NA	predicted protein, partial [Micromonas pusilla CCMP1545]	NA	4.36702	2.72632	1.6018	0.679693	0.321903	1	up	no
812728	PF3D7_0214100	XM_001349610.2	GO:0006888(ER to Golgi vesicle-mediated transport);GO:0020036(Maurer's cleft);GO:0030127(COPII vesicle coat);GO:0030134(COPII-coated ER to Golgi transport vesicle);GO:0030430(host cell cytoplasm);GO:0044053(translocation of peptides or proteins into host cell cytoplasm)	04141(Protein processing in endoplasmic reticulum)	K14005	NA	protein transport protein SEC31, partial [Klebsormidium nitens]	NA	160.768	100.911	1.59317	0.671896	0.32219	1	up	no
2655230	PF3D7_0826000	XM_001349229.1	NA	NA	NA	NA		NA	1.553	2.41413	0.643296	-0.636445	0.323224	1	down	no
3885946	PF3D7_0619700	XM_961090.2	NA	NA	NA	NA		NA	25.1335	15.7799	1.59275	0.671519	0.323841	1	up	no
2655397	PF3D7_0802600	XM_002808764.1	GO:0004016(adenylate cyclase activity);GO:0005737(cytoplasm);GO:0009268(response to pH)	NA	NA	NA	hypothetical protein KFL_000150030 [Klebsormidium nitens]	NA	17.7744	11.1728	1.59086	0.669809	0.324128	1	up	no
810359	PF3D7_1020800	XM_001347450.2	GO:0004739(pyruvate dehydrogenase (acetyl-transferring) activity);GO:0004742(dihydrolipoyllysine-residue acetyltransferase activity);GO:0006086(acetyl-CoA biosynthetic process from pyruvate);GO:0006099(tricarboxylic acid cycle);GO:0006633(fatty acid biosynthetic process);GO:0016020(membrane);GO:0020011(apicoplast);GO:0045254(pyruvate dehydrogenase complex)	00010(Glycolysis / Gluconeogenesis);00020(Citrate cycle (TCA cycle));00620(Pyruvate metabolism)	K00627	EC:2.3.1.12	dihydrolipoyllysine-residue acetyltransferase component of pyruvate dehydrogenase complex-like protein [Trifolium pratense]	NA	4.3953	6.80226	0.646152	-0.630053	0.324988	1	down	no
812882	PF3D7_0507200	XM_001351594.1	GO:0005515(protein binding);GO:0006508(proteolysis);GO:0020011(apicoplast)	04141(Protein processing in endoplasmic reticulum)	K08653	EC:3.4.21.112	hypothetical protein CHLNCDRAFT_59329 [Chlorella variabilis]	NA	3.4699	2.16722	1.60109	0.679051	0.325537	1	up	no
810311	PF3D7_1015600	XM_001347402.1	GO:0005739(mitochondrion);GO:0006457(protein folding);GO:0006626(protein targeting to mitochondrion);GO:0006986(response to unfolded protein);GO:0042623(ATPase activity, coupled)	03018(RNA degradation)	K04077	NA	chaperonin CPN60-2, mitochondrial [Helianthus annuus]	NA	279.945	430.632	0.650081	-0.62131	0.326553	1	down	no
813710	PF3D7_1329900	XM_002808999.1	NA	NA	NA	NA		NA	0.735835	1.15289	0.63825	-0.647806	0.326597	1	down	no
813350	PF3D7_0907300	XM_001351909.1	GO:0003682(chromatin binding);GO:0005665(DNA-directed RNA polymerase II, core complex);GO:0010923(negative regulation of phosphatase activity);GO:0019212(phosphatase inhibitor activity)	NA	NA	NA		NA	10.1361	15.6352	0.648286	-0.625298	0.327613	1	down	no
812398	PF3D7_0426000	XM_001351527.1	GO:0020002(host cell plasma membrane);GO:0020013(modulation by symbiont of host erythrocyte aggregation);GO:0020030(infected host cell surface knob);GO:0020033(antigenic variation);GO:0020035(cytoadherence to microvasculature, mediated by symbiont protein);GO:0050839(cell adhesion molecule binding)	NA	NA	NA		NA	2.73627	4.21135	0.649738	-0.622071	0.327686	1	down	no
9221983	PF3D7_1368000	XM_002809063.1	NA	NA	NA	NA		NA	21.3082	13.3628	1.59459	0.673182	0.328157	1	up	no
813865	PF3D7_1360500	XM_001350280.2	GO:0004016(adenylate cyclase activity);GO:0005886(plasma membrane);GO:0007165(signal transduction);GO:0009190(cyclic nucleotide biosynthetic process)	NA	NA	NA	hypothetical protein CEUSTIGMA_g2046.t1 [Chlamydomonas eustigma]	NA	1.98026	3.04386	0.650573	-0.620217	0.328934	1	down	no
2655111	PF3D7_0716100	XM_001349028.1	NA	NA	NA	NA		NA	11.2875	17.3435	0.650821	-0.619667	0.328936	1	down	no
813521	PF3D7_0924500	XM_002808907.1	NA	NA	NA	NA		NA	20.4815	12.9323	1.58375	0.66334	0.329146	1	up	no
811272	PF3D7_1222900	XM_001350590.1	NA	NA	NA	NA		NA	0.699363	1.10121	0.635087	-0.654974	0.329419	1	down	no
812255	PF3D7_1470600	XM_001348811.2	NA	NA	NA	NA		NA	44.7701	68.7121	0.651561	-0.618028	0.329508	1	down	no
3885759	PF3D7_0626600	XM_961156.1	NA	NA	NA	NA		NA	2.89952	4.58138	0.632892	-0.659968	0.329763	1	down	no
811637	PF3D7_1405800	XM_001348192.1	GO:0000463(maturation of LSU-rRNA from tricistronic rRNA transcript (SSU-rRNA, 5.8S rRNA, LSU-rRNA));GO:0030687(preribosome, large subunit precursor);GO:0043021(ribonucleoprotein complex binding);GO:0070545(PeBoW complex)	NA	NA	NA	hypothetical protein CEUSTIGMA_g499.t1 [Chlamydomonas eustigma]	NA	35.7332	54.8141	0.651897	-0.617284	0.329791	1	down	no
813607	PF3D7_0933800	XM_001352167.1	GO:0003924(GTPase activity);GO:0005200(structural constituent of cytoskeleton);GO:0005525(GTP binding);GO:0005654(nucleoplasm);GO:0005814(centriole);GO:0005874(microtubule);GO:0007017(microtubule-based process);GO:0007275(multicellular organism development);GO:0007283(spermatogenesis);GO:0030154(cell differentiation)	NA	NA	NA	delta tubulin [Volvox carteri f. nagariensis]	NA	1.37387	0.853625	1.60946	0.686573	0.329795	1	up	no
814064	PF3D7_1315300	XM_001349853.1	NA	NA	NA	NA		NA	19.1774	12.1055	1.58419	0.663742	0.33038	1	up	no
811661	PF3D7_1408200	XM_001348216.1	NA	NA	NA	NA		NA	7.08904	10.8728	0.651999	-0.617057	0.330578	1	down	no
2654963	PF3D7_0718600	XM_024473139.1	NA	NA	NA	NA		NA	7.33513	11.2503	0.651996	-0.617065	0.330948	1	down	no
813522	PF3D7_0924600	XM_001352081.1	NA	NA	NA	NA		NA	10.4556	6.61506	1.58058	0.660455	0.331305	1	up	no
810591	PF3D7_1102600	XM_001347678.1	NA	NA	NA	NA		NA	3.43725	5.32096	0.645984	-0.63043	0.331897	1	down	no
813948	PF3D7_1301500	XM_001349822.1	GO:0020011(apicoplast)	NA	NA	NA		NA	6.44929	9.8939	0.651845	-0.6174	0.333413	1	down	no
812586	PF3D7_0412200	XM_001351397.1	NA	NA	NA	NA		NA	2.43623	1.50714	1.61645	0.692832	0.333601	1	up	no
810247	PF3D7_1009200	XM_001347338.1	NA	NA	NA	NA		NA	9.90475	15.1517	0.653706	-0.613286	0.334007	1	down	no
2655452	PF3D7_0830500	XM_001349190.1	GO:0005783(endoplasmic reticulum);GO:0020036(Maurer's cleft)	NA	NA	NA		NA	8.96911	13.7144	0.653993	-0.612654	0.335333	1	down	no
812670	PF3D7_0207800	XM_001349552.1	GO:0002377(immunoglobulin production);GO:0006508(proteolysis);GO:0008234(cysteine-type peptidase activity);GO:0050776(regulation of immune response)	NA	NA	NA	hypothetical protein Ahy_B03g066604 [Arachis hypogaea]	NA	358.119	227.672	1.57296	0.653482	0.335955	1	up	no
813127	PF3D7_0532100	XM_001351833.1	GO:0020005(symbiont-containing vacuole membrane)	NA	NA	NA		NA	9057.56	13811.5	0.6558	-0.608673	0.33599	1	down	no
813285	PF3D7_0115400	XM_001351041.1	GO:0020013(modulation by symbiont of host erythrocyte aggregation);GO:0020036(Maurer's cleft)	NA	NA	NA		NA	1.66794	2.61111	0.638784	-0.646599	0.336041	1	down	no
813260	PF3D7_0113100	XM_001351018.1	GO:0020003(symbiont-containing vacuole);GO:0020036(Maurer's cleft);GO:0044164(host cell cytosol);GO:0044228(host cell surface)	NA	NA	NA		NA	1.20015	1.83847	0.652797	-0.615294	0.336284	1	down	no
2655371	PF3D7_0803200	XM_001349446.1	NA	NA	NA	NA	hypothetical protein KFL_005700060 [Klebsormidium nitens]	NA	61.2505	38.9402	1.57294	0.65346	0.33642	1	up	no
812777	PF3D7_0219400.1	XM_001349659.3	GO:0005783(endoplasmic reticulum);GO:0006486(protein glycosylation);GO:0030968(endoplasmic reticulum unfolded protein response)	NA	NA	NA	stress-associated endoplasmic reticulum protein 2-like [Cicer arietinum]	NA	512.306	325.852	1.57221	0.65279	0.336828	1	up	no
813575	PF3D7_0930300	XM_001352134.1	GO:0005515(protein binding);GO:0046658(anchored component of plasma membrane)	NA	NA	NA		NA	1254.76	799.026	1.57036	0.651094	0.337728	1	up	no
2655455	PF3D7_0829200	XM_001349198.1	GO:0042127(regulation of cell proliferation)	NA	NA	NA	hypothetical protein MARPO_0040s0040 [Marchantia polymorpha]	NA	97.2801	148.115	0.656787	-0.606502	0.338059	1	down	no
810411	PF3D7_1025900	XM_024473289.1	NA	NA	NA	NA		NA	63.064	40.1661	1.57008	0.65084	0.338112	1	up	no
36312501	PF3D7_0801100	XR_002966624.1	NA	NA	NA	NA		NA	1.67498	1.06229	1.57677	0.656971	0.338485	1	up	no
814422	PF3D7_0310700	XM_001351144.3	GO:0006888(ER to Golgi vesicle-mediated transport);GO:0017112(Rab guanyl-nucleotide exchange factor activity);GO:0030008(TRAPP complex)	NA	NA	NA	PREDICTED: trafficking protein particle complex subunit 4-like [Daucus carota subsp. sativus]	NA	76.6031	48.7494	1.57137	0.652019	0.338838	1	up	no
812417	PF3D7_0405700	XM_001351334.1	GO:0006554(lysine catabolic process);GO:0008923(lysine decarboxylase activity)	NA	NA	NA	uncharacterized protein LOC107417679 isoform X1 [Ziziphus jujuba]	NA	9.86396	15.0075	0.657269	-0.605444	0.338986	1	down	no
2655389	PF3D7_0819500	XM_002808814.1	GO:0003674(molecular_function);GO:0005739(mitochondrion);GO:0016021(integral component of membrane);GO:0140053(mitochondrial gene expression)	NA	NA	NA	Sporulation RMD1 [Micractinium conductrix]	NA	17.5878	26.7835	0.656668	-0.606764	0.339313	1	down	no
2655232	PF3D7_0825300	XM_001349235.1	GO:0020011(apicoplast)	NA	NA	NA		NA	4.06492	2.50865	1.62036	0.696317	0.339836	1	up	no
811369	PF3D7_1232900	XM_024473402.1	GO:0008270(zinc ion binding);GO:0031123(RNA 3'-end processing);GO:0050265(RNA uridylyltransferase activity)	NA	NA	NA	hypothetical protein ZOSMA_106G00200 [Zostera marina]	NA	5.04683	7.7098	0.6546	-0.611316	0.340227	1	down	no
810377	PF3D7_1022700	XM_001347468.1	GO:0017121(phospholipid scrambling);GO:0017128(phospholipid scramblase activity)	NA	NA	NA		NA	32.7104	20.8569	1.56833	0.649227	0.340828	1	up	no
812156	PF3D7_1460100	XM_001348712.1	GO:0020020(food vacuole);GO:0032266(phosphatidylinositol-3-phosphate binding)	00562(Inositol phosphate metabolism);04070(Phosphatidylinositol signaling system);04145(Phagosome)	K00921	EC:2.7.1.150	predicted protein, partial [Micromonas pusilla CCMP1545]	NA	1.11032	1.73209	0.641028	-0.641541	0.341972	1	down	no
813372	PF3D7_0909500	XM_001351931.1	GO:0020025(subpellicular microtubule)	NA	NA	NA		NA	12.0082	7.65205	1.56927	0.650096	0.34205	1	up	no
2655472	PF3D7_0826200	XM_001349227.1	GO:0016787(hydrolase activity)	NA	NA	NA		NA	1.10626	0.693226	1.59581	0.674292	0.342709	1	up	no
811818	PF3D7_1425600	XM_001348374.1	NA	NA	NA	NA		NA	0.850842	1.30053	0.654228	-0.612135	0.342736	1	down	no
811617	PF3D7_1403800	XM_001348172.2	GO:0005634(nucleus)	NA	NA	NA		NA	1.81223	1.15495	1.56909	0.649926	0.343198	1	up	no
810354	PF3D7_1020300	XM_001347445.1	GO:0003777(microtubule motor activity);GO:0005868(cytoplasmic dynein complex);GO:0007018(microtubule-based movement)	04145(Phagosome)	K10415	NA	cytoplasmic dynein 1 intermediate chain 2-like [Quercus suber]	NA	4.81872	3.07184	1.56867	0.649546	0.343315	1	up	no
813361	PF3D7_0908400	XM_001351920.2	GO:0020011(apicoplast)	NA	NA	NA		NA	30.9564	19.7793	1.56509	0.646248	0.343887	1	up	no
810663	PF3D7_1110700	XM_024473308.1	GO:0005200(structural constituent of cytoskeleton);GO:0005884(actin filament);GO:0007010(cytoskeleton organization)	04145(Phagosome)	K05692	NA	actin isoform 1 [Acetabularia peniculus]	NA	141.669	90.6978	1.56199	0.643382	0.343991	1	up	no
811160	PF3D7_1210700	XM_001350480.1	NA	NA	NA	NA		NA	16.7955	10.7384	1.56405	0.645291	0.344089	1	up	no
810787	PF3D7_1122900	XM_001347875.1	GO:0003774(motor activity);GO:0007018(microtubule-based movement);GO:0030286(dynein complex)	NA	NA	NA	hypothetical protein CEUSTIGMA_g7645.t1 [Chlamydomonas eustigma]	NA	0.505858	0.768836	0.657953	-0.603943	0.344332	1	down	no
810534	PF3D7_1038700	XM_001347625.3	NA	NA	NA	NA		NA	4.3	6.55534	0.655954	-0.608333	0.346222	1	down	no
811293	PF3D7_1225000	XM_001350611.2	NA	NA	NA	NA		NA	0.813061	1.23573	0.657961	-0.603927	0.34781	1	down	no
812381	PF3D7_0410600	XM_001351383.1	NA	NA	NA	NA		NA	71.643	108.082	0.662858	-0.593229	0.348258	1	down	no
812452	PF3D7_0422900	XM_001351496.1	NA	NA	NA	NA		NA	2.56735	3.93277	0.652809	-0.615267	0.349319	1	down	no
814384	PF3D7_0306600	XM_001351106.1	NA	NA	NA	NA		NA	64.9798	41.7271	1.55726	0.639006	0.349562	1	up	no
813353	PF3D7_0907600	XM_001351912.1	GO:0001731(formation of translation preinitiation complex);GO:0002192(IRES-dependent translational initiation of linear mRNA);GO:0003723(RNA binding);GO:0003743(translation initiation factor activity);GO:0005737(cytoplasm);GO:0005829(cytosol);GO:0006412(translation);GO:0006413(translational initiation);GO:0016604(nuclear body);GO:0022627(cytosolic small ribosomal subunit);GO:0032790(ribosome disa…	NA	NA	NA	eukaryotic translation initiation factor 2D [Cucurbita moschata]	NA	9.72949	14.6773	0.662893	-0.593152	0.349747	1	down	no
9221817	PF3D7_0103000	XM_002808555.1	GO:0001671(ATPase activator activity);GO:0005771(multivesicular body);GO:0032509(endosome transport via multivesicular body sorting pathway);GO:1990621(ESCRT IV complex)	NA	NA	NA		NA	25.4961	16.367	1.55778	0.639488	0.34986	1	up	no
813079	PF3D7_0526400	XM_001351784.1	NA	NA	NA	NA		NA	5.40176	3.45363	1.56408	0.645314	0.34991	1	up	no
811796	PF3D7_1422400	XM_001348352.1	NA	NA	NA	NA		NA	6.21834	9.3733	0.66341	-0.592028	0.350027	1	down	no
2655291	PF3D7_0811500	XM_001349375.1	GO:0005829(cytosol);GO:0006355(regulation of transcription, DNA-templated);GO:0008469(histone-arginine N-methyltransferase activity);GO:0035242(protein-arginine omega-N asymmetric methyltransferase activity)	NA	NA	NA	hypothetical protein VOLCADRAFT_56214 [Volvox carteri f. nagariensis]	NA	1.79517	2.72046	0.659875	-0.599734	0.35023	1	down	no
812643	PF3D7_0205000	XM_001349525.1	NA	NA	NA	NA		NA	0.743799	1.14977	0.646912	-0.628359	0.350587	1	down	no
2655206	PF3D7_0710500	XM_001348982.1	GO:0020011(apicoplast)	NA	NA	NA		NA	16.4505	24.8237	0.662696	-0.593582	0.350859	1	down	no
9221851	PF3D7_0502600	XM_002808626.1	NA	NA	NA	NA		NA	2.99737	4.51769	0.663475	-0.591886	0.352217	1	down	no
810898	PF3D7_1134000	XM_001347986.1	GO:0005739(mitochondrion);GO:0006986(response to unfolded protein);GO:0009408(response to heat)	03018(RNA degradation)	K04043	NA	hypothetical protein GPECTOR_16g725 [Gonium pectorale]	NA	637.954	957.412	0.666331	-0.585688	0.353776	1	down	no
4794184	PF3D7_0712600	XM_001348998.1	GO:0020002(host cell plasma membrane);GO:0020013(modulation by symbiont of host erythrocyte aggregation);GO:0020030(infected host cell surface knob);GO:0020033(antigenic variation);GO:0020035(cytoadherence to microvasculature, mediated by symbiont protein);GO:0050839(cell adhesion molecule binding)	NA	NA	NA		NA	0.378934	0.239778	1.58035	0.660247	0.353954	1	up	no
810460	PF3D7_1031000	XM_001347551.1	GO:0005886(plasma membrane);GO:0046658(anchored component of plasma membrane)	NA	NA	NA		NA	11.559	7.43013	1.55569	0.637555	0.354832	1	up	no
813470	PF3D7_0919400	XM_001352029.1	GO:0003756(protein disulfide isomerase activity);GO:0005783(endoplasmic reticulum);GO:0006457(protein folding);GO:0034976(response to endoplasmic reticulum stress)	NA	NA	NA		NA	218.715	141.489	1.54581	0.628361	0.355537	1	up	no
2655477	PF3D7_0824900	XM_001349239.1	NA	NA	NA	NA		NA	2.72465	4.09105	0.666002	-0.586402	0.356751	1	down	no
810845	PF3D7_1128700	XM_001347933.1	GO:0004197(cysteine-type endopeptidase activity);GO:0006508(proteolysis)	00563(Glycosylphosphatidylinositol(GPI)-anchor biosynthesis)	K05290	EC:2.6.-.-	hypothetical protein CBR_g39523 [Chara braunii]	NA	9.3303	6.02076	1.54969	0.631979	0.357008	1	up	no
9221790	PF3D7_0320200	XM_002808585.1	GO:0003924(GTPase activity);GO:0005739(mitochondrion);GO:0042254(ribosome biogenesis)	NA	NA	NA		NA	0.610529	0.932867	0.654465	-0.611612	0.357238	1	down	no
810502	PF3D7_1035400	XM_001347593.1	GO:0005886(plasma membrane);GO:0009986(cell surface);GO:0020037(heme binding);GO:0030260(entry into host cell)	NA	NA	NA		NA	250.138	162.071	1.54339	0.6261	0.357374	1	up	no
810176	PF3D7_1001400	XM_001347267.1	GO:0006629(lipid metabolic process);GO:0016020(membrane);GO:0016298(lipase activity)	00561(Glycerolipid metabolism)	K01054	EC:3.1.1.23	hypothetical protein MNEG_9475 [Monoraphidium neglectum]	NA	2.73743	4.11006	0.666031	-0.586338	0.357709	1	down	no
2655493	PF3D7_0821300	XM_001349276.1	GO:0004004(ATP-dependent RNA helicase activity)	03040(Spliceosome)	K12820	EC:3.6.4.13	hypothetical protein F383_31148 [Gossypium arboreum]	NA	9.03028	13.5233	0.667759	-0.582601	0.357859	1	down	no
813454	PF3D7_0917800	XM_001352013.1	NA	NA	NA	NA		NA	2.11529	1.35251	1.56397	0.645217	0.358188	1	up	no
2655386	PF3D7_0822700	XM_002808824.1	GO:0005385(zinc ion transmembrane transporter activity);GO:0010043(response to zinc ion);GO:0016020(membrane);GO:0061088(regulation of sequestering of zinc ion)	NA	NA	NA		NA	2.22913	3.34823	0.665765	-0.586916	0.358246	1	down	no
814297	PF3D7_1364100	XM_001350316.1	GO:0009986(cell surface);GO:0046658(anchored component of plasma membrane)	NA	NA	NA		NA	221.759	143.832	1.5418	0.624615	0.358436	1	up	no
811365	PF3D7_1232500	XM_001350683.2	NA	NA	NA	NA		NA	39.4992	25.6234	1.54153	0.624362	0.358993	1	up	no
814513	PF3D7_0319900	XM_001351233.1	GO:0020011(apicoplast)	NA	NA	NA		NA	7.8255	5.04993	1.54963	0.631921	0.359218	1	up	no
811647	PF3D7_1406800	XM_001348202.1	GO:0070258(inner membrane pellicle complex)	NA	NA	NA		NA	564.638	366.63	1.54007	0.622999	0.359718	1	up	no
812138	PF3D7_1458300	XM_001348694.2	GO:0000324(fungal-type vacuole);GO:0005739(mitochondrion);GO:0005783(endoplasmic reticulum)	NA	NA	NA		NA	37.3199	24.2284	1.54034	0.623248	0.359732	1	up	no
2655451	PF3D7_0830800	XM_001349187.1	GO:0020003(symbiont-containing vacuole);GO:0020036(Maurer's cleft);GO:0044164(host cell cytosol);GO:0044228(host cell surface)	NA	NA	NA		NA	1.60504	2.40068	0.668576	-0.580837	0.361957	1	down	no
3885814	PF3D7_0631000	XM_961199.1	NA	NA	NA	NA		NA	17.6077	11.4329	1.5401	0.623025	0.362509	1	up	no
814263	PF3D7_1356200	XM_001350237.1	GO:0005744(mitochondrial inner membrane presequence translocase complex);GO:0006626(protein targeting to mitochondrion)	NA	NA	NA		NA	39.517	58.9148	0.670748	-0.576157	0.363146	1	down	no
813852	PF3D7_1306000	XM_001349751.1	NA	NA	NA	NA		NA	1.87855	1.21416	1.54721	0.629665	0.363229	1	up	no
811974	PF3D7_1441300	XM_001348530.1	GO:0004674(protein serine/threonine kinase activity);GO:0006468(protein phosphorylation)	NA	NA	NA	CBL-interacting serine/threonine-protein kinase 7 [Quercus suber]	NA	6.53436	4.25234	1.53665	0.61979	0.363361	1	up	no
813634	PF3D7_0936600	XM_001352194.1	GO:0044164(host cell cytosol)	NA	NA	NA		NA	8.66748	12.9601	0.66878	-0.580396	0.363394	1	down	no
813840	PF3D7_1356800	XM_001350243.1	GO:0004674(protein serine/threonine kinase activity);GO:0005952(cAMP-dependent protein kinase complex);GO:0006468(protein phosphorylation)	NA	NA	NA	hypothetical protein [Zea mays]	NA	0.701189	0.455427	1.53963	0.622584	0.364227	1	up	no
814173	PF3D7_1336800	XM_001350060.1	GO:0005737(cytoplasm)	NA	NA	NA	unknown [Zea mays]	NA	83.6802	124.438	0.672467	-0.572465	0.364614	1	down	no
812490	PF3D7_0419400	XM_001351466.1	NA	NA	NA	NA		NA	21.7997	14.2144	1.53364	0.616961	0.3648	1	up	no
814131	PF3D7_1327300	XM_001349988.1	NA	NA	NA	NA		NA	9.93186	14.7639	0.672714	-0.571934	0.365293	1	down	no
3885777	PF3D7_0612900	XM_961023.1	GO:0005525(GTP binding)	03008(Ribosome biogenesis in eukaryotes)	K06943	NA	predicted protein [Bathycoccus prasinos]	NA	74.4619	110.62	0.673134	-0.571035	0.365575	1	down	no
2655290	PF3D7_0811600	XM_001349374.1	NA	NA	NA	NA		NA	11.0088	7.17776	1.53374	0.617057	0.365672	1	up	no
2655295	PF3D7_0810600	XM_001349384.1	GO:0003724(RNA helicase activity)	NA	NA	NA	ATP-dependent RNA helicase DED1-like [Quercus suber]	NA	174.884	259.663	0.673505	-0.57024	0.366099	1	down	no
9221962	PF3D7_0700100	XM_002808860.1	GO:0020002(host cell plasma membrane);GO:0020013(modulation by symbiont of host erythrocyte aggregation);GO:0020030(infected host cell surface knob);GO:0020033(antigenic variation);GO:0020035(cytoadherence to microvasculature, mediated by symbiont protein);GO:0050839(cell adhesion molecule binding)	NA	NA	NA		NA	0.283428	0.180317	1.57183	0.652447	0.366496	1	up	no
812630	PF3D7_0203700	XM_024473260.1	GO:0000460(maturation of 5.8S rRNA);GO:0000470(maturation of LSU-rRNA);GO:0003676(nucleic acid binding);GO:0005730(nucleolus);GO:0030687(preribosome, large subunit precursor)	NA	NA	NA	Mak16 protein [Coccomyxa subellipsoidea C-169]	NA	82.2467	122.062	0.673809	-0.569589	0.366909	1	down	no
811879	PF3D7_1431800	XM_001348435.3	GO:0017110(nucleoside-diphosphatase activity);GO:0017111(nucleoside-triphosphatase activity)	00230(Purine metabolism);00240(Pyrimidine metabolism)	K01510	EC:3.6.1.5	hypothetical protein M569_07539, partial [Genlisea aurea]	NA	3.64697	5.42673	0.672038	-0.573385	0.366993	1	down	no
813355	PF3D7_0907800	XM_001351914.1	GO:0020011(apicoplast)	NA	NA	NA		NA	136.511	89.1909	1.53055	0.614048	0.367313	1	up	no
812157	PF3D7_1460200	XM_001348713.1	NA	NA	NA	NA		NA	14.8426	22.0543	0.673003	-0.571316	0.367408	1	down	no
3885987	PF3D7_0617000	XM_961063.2	GO:0005742(mitochondrial outer membrane translocase complex);GO:0030150(protein import into mitochondrial matrix)	NA	NA	NA	mitochondrial import receptor subunit TOM40-1 [Phalaenopsis equestris]	NA	15.9056	23.6259	0.673229	-0.570831	0.367718	1	down	no
8444990	PF3D7_1143000	XM_002585394.1	GO:0016787(hydrolase activity)	NA	NA	NA		NA	13.4546	8.76912	1.53431	0.61759	0.368245	1	up	no
810302	PF3D7_1014700	XM_001347393.1	GO:0009987(cellular process)	NA	NA	NA	prohibitin [Chlamydomonas reinhardtii]	NA	74.59	110.582	0.674524	-0.568059	0.368378	1	down	no
3885864	PF3D7_0615200	XM_961045.2	NA	NA	NA	NA		NA	2.55945	1.64502	1.55588	0.637732	0.368402	1	up	no
813539	PF3D7_0926400	XM_002808914.1	GO:0008028(monocarboxylic acid transmembrane transporter activity);GO:0015718(monocarboxylic acid transport);GO:0016021(integral component of membrane)	NA	NA	NA		NA	27.0185	17.6711	1.52897	0.612558	0.369038	1	up	no
811332	PF3D7_1228900	XM_001350650.3	NA	NA	NA	NA		NA	39.1447	57.9768	0.675178	-0.56666	0.369287	1	down	no
812504	PF3D7_0418700	XM_001351459.1	GO:0000469(cleavage involved in rRNA processing);GO:0004521(endoribonuclease activity);GO:0030490(maturation of SSU-rRNA);GO:0030688(preribosome, small subunit precursor)	03008(Ribosome biogenesis in eukaryotes)	K11883	NA	hypothetical protein Rsub_11984 [Raphidocelis subcapitata]	NA	26.7339	39.5968	0.675153	-0.566713	0.369654	1	down	no
811335	PF3D7_1229300	XM_001350653.1	NA	NA	NA	NA		NA	27.2482	17.8511	1.52642	0.61015	0.370656	1	up	no
813783	PF3D7_1345100	XM_001350130.1	GO:0005739(mitochondrion);GO:0020003(symbiont-containing vacuole);GO:0097619(PTEX complex)	NA	NA	NA	Thioredoxin [Macleaya cordata]	NA	40.4365	59.8869	0.675215	-0.566581	0.371165	1	down	no
3885739	PF3D7_0602200	XM_960919.1	NA	NA	NA	NA		NA	61.5094	90.9706	0.676146	-0.564593	0.371597	1	down	no
812264	PF3D7_1471500	XM_001348820.2	NA	NA	NA	NA		NA	5.83944	3.80832	1.53334	0.616673	0.371704	1	up	no
813527	PF3D7_0925200	XM_001352086.1	GO:0005730(nucleolus);GO:0008757(S-adenosylmethionine-dependent methyltransferase activity)	NA	NA	NA	hypothetical protein DCAR_021727 [Daucus carota subsp. sativus]	NA	18.6258	27.5443	0.676212	-0.564453	0.37222	1	down	no
810433	PF3D7_1028200	XM_001347524.1	GO:0005739(mitochondrion);GO:0006952(defense response);GO:0008270(zinc ion binding);GO:0010200(response to chitin);GO:0016021(integral component of membrane);GO:0046872(metal ion binding)	NA	NA	NA	E3 ubiquitin-protein ligase ATL59-like [Durio zibethinus]	NA	70.1932	46.0396	1.52463	0.608456	0.372242	1	up	no
813531	PF3D7_0925600	XM_001352090.1	GO:0005634(nucleus);GO:0008150(biological_process);GO:0046872(metal ion binding)	NA	NA	NA	protein yippee-like At5g53940 isoform X1 [Physcomitrella patens]	NA	89.9011	58.921	1.52579	0.609555	0.372386	1	up	no
813545	PF3D7_0927000	XM_001352104.1	GO:0003674(molecular_function);GO:0005737(cytoplasm);GO:0008150(biological_process)	NA	NA	NA	nudC domain-containing protein 2 [Selaginella moellendorffii]	NA	105.043	68.892	1.52475	0.608575	0.372403	1	up	no
811910	PF3D7_1434700	XM_001348466.1	GO:0005739(mitochondrion);GO:0005744(mitochondrial inner membrane presequence translocase complex);GO:0006626(protein targeting to mitochondrion);GO:0015031(protein transport)	NA	NA	NA	hypothetical protein MARPO_0028s0095 [Marchantia polymorpha]	NA	94.3519	139.397	0.676859	-0.563074	0.372744	1	down	no
3885747	PF3D7_0601600	XM_960914.1	NA	NA	NA	NA		NA	12.8331	8.37836	1.53169	0.615129	0.373145	1	up	no
811175	PF3D7_1212300	XM_001350495.2	GO:0002244(hematopoietic progenitor cell differentiation);GO:0003341(cilium movement);GO:0005858(axonemal dynein complex);GO:0007018(microtubule-based movement);GO:0008574(ATP-dependent microtubule motor activity, plus-end-directed);GO:0030286(dynein complex);GO:0045503(dynein light chain binding);GO:0045504(dynein heavy chain binding)	NA	NA	NA	hypothetical protein KFL_001400140 [Klebsormidium nitens]	NA	8.14713	12.0302	0.677221	-0.562301	0.373655	1	down	no
811698	PF3D7_1411900	XM_001348254.1	NA	NA	NA	NA		NA	14.5898	21.5668	0.676494	-0.563851	0.373821	1	down	no
812891	PF3D7_0500800	XM_001351531.1	GO:0005515(protein binding);GO:0020002(host cell plasma membrane)	NA	NA	NA		NA	2244.35	3309.74	0.678105	-0.560418	0.37397	1	down	no
9221984	PF3D7_1326800	XM_002808992.1	GO:0005484(SNAP receptor activity);GO:0005515(protein binding);GO:0005783(endoplasmic reticulum);GO:0006886(intracellular protein transport);GO:0016192(vesicle-mediated transport);GO:0031201(SNARE complex);GO:0031338(regulation of vesicle fusion)	NA	NA	NA		NA	8.84057	5.78895	1.52715	0.610838	0.374311	1	up	no
813576	PF3D7_0930400.1	XM_001352135.1;XM_024473209.1	GO:0005575(cellular_component);GO:0008150(biological_process);GO:0008270(zinc ion binding);GO:0008270(zinc ion binding)	NA	NA	NA	hypothetical protein BVRB_036480 [Beta vulgaris subsp. vulgaris]	NA	14.6059	21.5444	0.677947	-0.560756	0.374533	1	down	no
811040	PF3D7_1149100.1	XM_001348128.1;XM_024473335.1	NA	NA	NA	NA		NA	609.224	897.613	0.678715	-0.559121	0.375063	1	down	no
810308	PF3D7_1015300	XM_001347399.1	GO:0006464(cellular protein modification process);GO:0006508(proteolysis);GO:0008235(metalloexopeptidase activity)	NA	NA	NA	methionine aminopeptidase 1A [Cajanus cajan]	NA	35.3708	52.1187	0.678659	-0.559241	0.375574	1	down	no
814396	PF3D7_0307900	XM_001351118.1	NA	NA	NA	NA		NA	2.72407	4.01476	0.678513	-0.559552	0.375828	1	down	no
2655065	PF3D7_0708400	XM_001348962.1	GO:0005515(protein binding);GO:0006986(response to unfolded protein);GO:0009408(response to heat);GO:0016887(ATPase activity)	04141(Protein processing in endoplasmic reticulum);04626(Plant-pathogen interaction)	K04079	NA	heat shock protein 90.1 [Elymus sibiricus]	NA	3418.69	5033.33	0.679211	-0.558068	0.375888	1	down	no
810711	PF3D7_1115600	XM_001347799.1	GO:0003755(peptidyl-prolyl cis-trans isomerase activity);GO:0005783(endoplasmic reticulum);GO:0006457(protein folding);GO:0016018(cyclosporin A binding)	NA	NA	NA	peptidyl-prolyl cis-trans isomerase, cyclophilin-type [Chlamydomonas reinhardtii]	NA	1969.17	1296.75	1.51855	0.602691	0.376014	1	up	no
811426	PF3D7_1238600	XM_001350744.1	NA	NA	NA	NA		NA	94.8397	62.4402	1.51889	0.603016	0.376208	1	up	no
812185	PF3D7_1463400	XM_001348741.1	GO:0001056(RNA polymerase III activity);GO:0005666(DNA-directed RNA polymerase III complex)	00230(Purine metabolism);00240(Pyrimidine metabolism);03020(RNA polymerase)	K03026	NA	PREDICTED: DNA-directed RNA polymerase III subunit rpc4 [Oryza brachyantha]	NA	4.56719	6.77578	0.674046	-0.56908	0.376779	1	down	no
810950	PF3D7_1139300	XM_001348038.1	NA	NA	NA	NA		NA	10.5465	15.5189	0.679591	-0.557262	0.377	1	down	no
813200	PF3D7_0106400	XM_001350959.1	GO:0000462(maturation of SSU-rRNA from tricistronic rRNA transcript (SSU-rRNA, 5.8S rRNA, LSU-rRNA));GO:0005634(nucleus)	NA	NA	NA	PREDICTED: pre-rRNA-processing protein TSR2 [Elaeis guineensis]	NA	25.6257	37.7607	0.678635	-0.559293	0.377561	1	down	no
810494	PF3D7_1034700	XM_001347585.1	GO:0005215(transporter activity);GO:0005525(GTP binding);GO:0006886(intracellular protein transport)	NA	NA	NA	PREDICTED: ADP-ribosylation factor 1 [Beta vulgaris subsp. vulgaris]	NA	125.867	82.9635	1.51713	0.601349	0.377716	1	up	no
812626	PF3D7_0203100	XM_001349508.2	GO:0004674(protein serine/threonine kinase activity);GO:0006468(protein phosphorylation)	04626(Plant-pathogen interaction)	K04368	EC:2.7.12.2	mitogen-activated protein kinase kinase 6 [Arachis duranensis]	NA	1.94715	2.86722	0.679108	-0.558287	0.377951	1	down	no
3885975	PF3D7_0621100	XM_961102.2	NA	NA	NA	NA		NA	15.0987	9.95172	1.5172	0.60141	0.378103	1	up	no
812564	PF3D7_0414500	XM_024473394.1	GO:0003676(nucleic acid binding);GO:0016070(RNA metabolic process)	03040(Spliceosome)	K12741	NA	RNA-binding protein musashi/mRNA cleavage and polyadenylation factor I complex, subunit HRP1 [Handroanthus impetiginosus]	NA	2.4727	1.60064	1.54482	0.627437	0.378554	1	up	no
811600	PF3D7_1400200	XM_001348141.2	GO:0020002(host cell plasma membrane);GO:0020033(antigenic variation)	NA	NA	NA		NA	6.36337	9.39452	0.677349	-0.562028	0.378694	1	down	no
811066	PF3D7_1201400	XM_001350387.1	NA	NA	NA	NA		NA	1.61089	2.38549	0.675286	-0.566429	0.378705	1	down	no
810994	PF3D7_1143700	XM_001348082.2	NA	NA	NA	NA		NA	2.40869	3.55364	0.67781	-0.561048	0.378725	1	down	no
810995	PF3D7_1143800	XM_001348083.1	GO:0001523(retinoid metabolic process);GO:0005737(cytoplasm);GO:0008270(zinc ion binding);GO:0009395(phospholipid catabolic process);GO:0042622(photoreceptor outer segment membrane);GO:0070062(extracellular exosome);GO:0070290(N-acylphosphatidylethanolamine-specific phospholipase D activity)	NA	NA	NA	N-acyl-phosphatidylethanolamine-hydrolyzing phospholipase D [Raphidocelis subcapitata]	NA	17.1521	25.2121	0.680314	-0.555727	0.37877	1	down	no
814211	PF3D7_1346600	XM_001350144.1	NA	NA	NA	NA		NA	5.84797	3.81223	1.534	0.617301	0.380302	1	up	no
813315	PF3D7_0903600.1	XM_024473185.1	NA	NA	NA	NA		NA	11.4955	16.8804	0.681	-0.554274	0.380444	1	down	no
812088	PF3D7_1453200	XM_001348644.2	NA	NA	NA	NA		NA	12.8625	8.49832	1.51354	0.597922	0.380868	1	up	no
2654935	PF3D7_0721300	XM_001349079.1	GO:0003723(RNA binding);GO:0004004(ATP-dependent RNA helicase activity);GO:0005524(ATP binding);GO:0016070(RNA metabolic process)	NA	NA	NA	DEAD-box ATP-dependent RNA helicase 17 [Dendrobium catenatum]	NA	24.4005	35.7701	0.682147	-0.551845	0.381503	1	down	no
812149	PF3D7_1459400	XM_001348705.1	NA	NA	NA	NA		NA	109.553	72.4558	1.512	0.596459	0.381533	1	up	no
811737	PF3D7_1415800	XM_001348293.1	GO:0000154(rRNA modification);GO:0008649(rRNA methyltransferase activity)	NA	NA	NA	DIM1A adenosine dimethyl transferase 1A [Klebsormidium nitens]	NA	25.5225	37.424	0.681981	-0.552196	0.381751	1	down	no
9221861	PF3D7_0531600	XR_002273101.1	NA	NA	NA	NA	hypothetical protein Csa_2G252100 [Cucumis sativus]	NA	47.378	69.4245	0.68244	-0.551226	0.381837	1	down	no
811322	PF3D7_1227900	XM_001350640.1	GO:0009451(RNA modification)	NA	NA	NA	Pseudouridine synthase, RsuA/RluB/C/D/E/F [Ostreococcus tauri]	NA	2.28855	3.38188	0.676709	-0.563393	0.382575	1	down	no
812371	PF3D7_0407000	XM_001351348.1	NA	NA	NA	NA		NA	3.95188	5.8356	0.677203	-0.56234	0.382585	1	down	no
811181	PF3D7_1213200	XM_001350501.1	NA	NA	NA	NA		NA	10.0138	6.59329	1.51879	0.602925	0.382863	1	up	no
810699	PF3D7_1114200	XM_001347787.2	GO:0005096(GTPase activator activity);GO:0005622(intracellular);GO:0006886(intracellular protein transport);GO:0012505(endomembrane system);GO:0017137(Rab GTPase binding);GO:0031338(regulation of vesicle fusion);GO:0090630(activation of GTPase activity)	NA	NA	NA	hypothetical protein CQW23_06333 [Capsicum baccatum]	NA	25.7765	37.7613	0.682617	-0.550852	0.382925	1	down	no
812930	PF3D7_0512200	XM_001351643.1	GO:0004363(glutathione synthase activity);GO:0005524(ATP binding);GO:0006750(glutathione biosynthetic process);GO:0006979(response to oxidative stress)	00270(Cysteine and methionine metabolism);00480(Glutathione metabolism)	K21456	EC:6.3.2.3	glutathione synthetase, chloroplastic [Prunus persica]	NA	7.0358	10.3147	0.682112	-0.55192	0.383731	1	down	no
811511	PF3D7_1247900	XM_001350827.1	GO:0005730(nucleolus);GO:0006364(rRNA processing);GO:0032040(small-subunit processome);GO:0042274(ribosomal small subunit biogenesis)	NA	NA	NA	probable U3 small nucleolar RNA-associated protein 11 [Phalaenopsis equestris]	NA	12.4827	18.3041	0.681965	-0.552231	0.385194	1	down	no
2655329	PF3D7_0802300	XM_001349455.1	GO:0000028(ribosomal small subunit assembly);GO:0000462(maturation of SSU-rRNA from tricistronic rRNA transcript (SSU-rRNA, 5.8S rRNA, LSU-rRNA));GO:0030515(snoRNA binding);GO:0032040(small-subunit processome);GO:0034388(Pwp2p-containing subcomplex of 90S preribosome)	03008(Ribosome biogenesis in eukaryotes)	K14558	NA	periodic tryptophan protein 2 homolog [Jatropha curcas]	NA	19.6069	28.6363	0.684685	-0.546488	0.386119	1	down	no
812724	PF3D7_0213700	XM_001349606.1	NA	NA	NA	NA		NA	99.3447	145.052	0.684892	-0.546052	0.386554	1	down	no
3885937	PF3D7_0609400	XM_960991.1	GO:0008808(cardiolipin synthase activity);GO:0016020(membrane);GO:0032049(cardiolipin biosynthetic process)	NA	NA	NA		NA	8.15066	11.9153	0.684052	-0.547822	0.387218	1	down	no
810195	PF3D7_1003400	XM_001347286.1	NA	NA	NA	NA		NA	4.92521	3.2696	1.50637	0.591072	0.387269	1	up	no
813650	PF3D7_1318600	XM_002808975.1	NA	NA	NA	NA		NA	5.61218	3.708	1.51353	0.597918	0.387776	1	up	no
812391	PF3D7_0406500	XM_002808596.2	NA	NA	NA	NA		NA	63.6243	92.7198	0.686199	-0.543301	0.388122	1	down	no
2655292	PF3D7_0811100	XM_001349379.1	GO:0003735(structural constituent of ribosome);GO:0006412(translation)	NA	NA	NA		NA	11.0762	7.34705	1.50758	0.592233	0.38843	1	up	no
810652	PF3D7_1108900	XM_001347740.1	NA	NA	NA	NA		NA	1.8844	2.77457	0.679167	-0.558162	0.389373	1	down	no
811498	PF3D7_1246500	XM_001350814.1	GO:0003674(molecular_function);GO:0005575(cellular_component);GO:0008150(biological_process)	NA	NA	NA	hypothetical protein BHE74_00005178 [Ensete ventricosum]	NA	7.61369	11.1023	0.685776	-0.544191	0.390326	1	down	no
2655382	PF3D7_0823100	XM_002808826.1	NA	NA	NA	NA		NA	45.9694	66.9211	0.68692	-0.541787	0.390394	1	down	no
812672	PF3D7_0208000	XM_001349554.1	GO:0002377(immunoglobulin production);GO:0006508(proteolysis);GO:0008234(cysteine-type peptidase activity);GO:0050776(regulation of immune response)	NA	NA	NA	Thiol protease aleurain-like [Glycine soja]	NA	70.4646	46.9774	1.49997	0.584933	0.390833	1	up	no
9221950	PF3D7_0817100	XM_002808806.1	GO:0003924(GTPase activity);GO:0005525(GTP binding);GO:0005743(mitochondrial inner membrane);GO:0005829(cytosol);GO:0070899(mitochondrial tRNA wobble uridine modification)	NA	NA	NA	PREDICTED: probable tRNA modification GTPase MnmE isoform X1 [Nicotiana sylvestris]	NA	3.30093	4.8164	0.685351	-0.545084	0.391391	1	down	no
813885	PF3D7_1306500	XM_002808954.1	NA	NA	NA	NA		NA	0.157467	0.232757	0.67653	-0.563775	0.391775	1	down	no
810376	PF3D7_1022600	XM_001347467.1	GO:0005737(cytoplasm);GO:0008150(biological_process)	NA	NA	NA	kelch domain-containing protein 4-like isoform X2 [Arachis hypogaea]	NA	10.1573	14.7777	0.687335	-0.540914	0.391805	1	down	no
811302	PF3D7_1225900	XM_001350620.1	NA	NA	NA	NA		NA	1.69697	1.11428	1.52293	0.606848	0.392868	1	up	no
3885867	PF3D7_0615500	XM_961048.1	GO:0004693(cyclin-dependent protein serine/threonine kinase activity);GO:0006468(protein phosphorylation);GO:0051726(regulation of cell cycle)	NA	NA	NA	cyclin-dependent kinase G-2 [Morus notabilis]	NA	178.434	119.223	1.49664	0.58173	0.393435	1	up	no
810641	PF3D7_1107700	XM_001347729.1	GO:0005515(protein binding);GO:0005654(nucleoplasm);GO:0042254(ribosome biogenesis);GO:0051726(regulation of cell cycle)	NA	NA	NA	pescadillo-like protein [Arabidopsis thaliana]	NA	42.3581	61.4552	0.689251	-0.536898	0.393889	1	down	no
36312534	PF3D7_1137000	XR_002966647.1	NA	NA	NA	NA		NA	18.9977	12.5064	1.51905	0.603165	0.393914	1	up	no
812431	PF3D7_0405200	XM_001351328.1	NA	NA	NA	NA		NA	41.0264	27.4157	1.49646	0.581551	0.394284	1	up	no
2655098	PF3D7_0714000	XM_001349010.1	GO:0000786(nucleosome);GO:0000791(euchromatin);GO:0003677(DNA binding);GO:0006333(chromatin assembly or disassembly)	NA	NA	NA	putative histone H2B [Helianthus annuus]	NA	5064.54	3388.97	1.49442	0.579587	0.395154	1	up	no
814471	PF3D7_0315700	XM_001351191.1	NA	NA	NA	NA		NA	0.381484	0.569317	0.670073	-0.57761	0.395394	1	down	no
810963	PF3D7_1140600	XM_001348051.1	NA	NA	NA	NA		NA	0.84393	0.559928	1.50721	0.591882	0.396157	1	up	no
812875	PF3D7_0507500	XM_001351597.1	GO:0004252(serine-type endopeptidase activity);GO:0006508(proteolysis);GO:0008236(serine-type peptidase activity);GO:0020003(symbiont-containing vacuole);GO:0020026(merozoite dense granule)	NA	NA	NA	hypothetical protein COCSUDRAFT_39124 [Coccomyxa subellipsoidea C-169]	NA	2.81306	1.87297	1.50192	0.586811	0.396252	1	up	no
9221867	PF3D7_0614100	XM_002808679.1	NA	NA	NA	NA		NA	12.7736	8.547	1.49451	0.579672	0.396554	1	up	no
812339	PF3D7_1478600	XM_001348895.1	GO:0030430(host cell cytoplasm)	NA	NA	NA		NA	20.7468	30.0351	0.690752	-0.53376	0.396595	1	down	no
811764	PF3D7_1418800	XR_002966682.1	GO:0004004(ATP-dependent RNA helicase activity)	NA	NA	NA		NA	11.9458	7.89429	1.51322	0.597623	0.3967	1	up	no
811995	PF3D7_1443500	XM_001348551.1	GO:0004535(poly(A)-specific ribonuclease activity)	03018(RNA degradation)	K01148	EC:3.1.13.4	poly(A)-specific ribonuclease PARN-like isoform X1 [Vigna radiata var. radiata]	NA	5.62857	8.15363	0.690315	-0.534674	0.398084	1	down	no
2655419	PF3D7_0829500	XM_002808842.1	NA	NA	NA	NA		NA	0.172157	0.253158	0.680038	-0.556313	0.398416	1	down	no
811828	PF3D7_1426700	XM_001348384.1	GO:0008964(phosphoenolpyruvate carboxylase activity);GO:0015977(carbon fixation)	00620(Pyruvate metabolism);00710(Carbon fixation in photosynthetic organisms)	K01595	EC:4.1.1.31	PREDICTED: phosphoenolpyruvate carboxylase 2 [Tarenaya hassleriana]	NA	75.305	50.5309	1.49028	0.57558	0.398751	1	up	no
811782	PF3D7_1420700	XM_001348338.1	GO:0020005(symbiont-containing vacuole membrane)	NA	NA	NA		NA	251.22	362.601	0.692828	-0.529431	0.399791	1	down	no
814201	PF3D7_1342800	XM_001350113.1	GO:0004612(phosphoenolpyruvate carboxykinase (ATP) activity);GO:0006094(gluconeogenesis)	00010(Glycolysis / Gluconeogenesis);00020(Citrate cycle (TCA cycle));00620(Pyruvate metabolism);00710(Carbon fixation in photosynthetic organisms)	K01610	EC:4.1.1.49	predicted protein [Hordeum vulgare subsp. vulgare]	NA	93.0792	134.329	0.692922	-0.529235	0.400114	1	down	no
812545	PF3D7_0415800	XM_001351430.1	GO:0008270(zinc ion binding)	NA	NA	NA	PREDICTED: E3 ubiquitin-protein ligase CHFR [Vitis vinifera]	NA	2.45158	1.6335	1.50081	0.585746	0.400688	1	up	no
2655476	PF3D7_0825500	XM_001349234.1	GO:0003674(molecular_function);GO:0005634(nucleus);GO:0005829(cytosol);GO:0030686(90S preribosome)	NA	NA	NA	protein KRI1 homolog [Ziziphus jujuba]	NA	17.1747	24.7906	0.692792	-0.529506	0.40094	1	down	no
810693	PF3D7_1113800	XM_001347781.1	NA	NA	NA	NA		NA	14.2232	9.55143	1.48912	0.574457	0.400975	1	up	no
3885848	PF3D7_0618900.1	XM_961081.2;XM_024473113.1	GO:0006506(GPI anchor biosynthetic process);GO:0017176(phosphatidylinositol N-acetylglucosaminyltransferase activity);GO:0017176(phosphatidylinositol N-acetylglucosaminyltransferase activity)	00563(Glycosylphosphatidylinositol(GPI)-anchor biosynthesis);00563(Glycosylphosphatidylinositol(GPI)-anchor biosynthesis)	K03860	NA	LOW QUALITY PROTEIN: N-acetylglucosaminyl-phosphatidylinositol biosynthetic protein gpi1-like [Quercus suber]	NA	10.505	7.05075	1.48991	0.575221	0.401316	1	up	no
812658	PF3D7_0206600	XM_001349540.1	GO:0003700(DNA binding transcription factor activity);GO:0005666(DNA-directed RNA polymerase III complex);GO:0006383(transcription by RNA polymerase III)	00230(Purine metabolism);00240(Pyrimidine metabolism);03020(RNA polymerase)	K03019	NA	PREDICTED: DNA-directed RNA polymerase III subunit RPC10 [Tarenaya hassleriana]	NA	3.67431	5.39306	0.681303	-0.553631	0.401746	1	down	no
813357	PF3D7_0908000	XM_002808874.1	NA	NA	NA	NA	unknown [Lotus japonicus]	NA	122.753	82.5663	1.48673	0.572138	0.401788	1	up	no
810704	PF3D7_1114800	XM_001347792.2	GO:0004367(glycerol-3-phosphate dehydrogenase [NAD+] activity);GO:0006072(glycerol-3-phosphate metabolic process);GO:0009331(glycerol-3-phosphate dehydrogenase complex);GO:0020011(apicoplast)	00564(Glycerophospholipid metabolism)	K00006	EC:1.1.1.8	glycerol-3-phosphate dehydrogenase [NAD(+)]-like [Olea europaea var. sylvestris]	NA	12.0212	8.06308	1.49089	0.576173	0.40193	1	up	no
2655421	PF3D7_0818000	XM_002808809.1	GO:0071011(precatalytic spliceosome)	03040(Spliceosome)	K12846	NA		NA	26.6944	38.489	0.693559	-0.52791	0.401988	1	down	no
814470	PF3D7_0315600	XM_001351190.1	NA	NA	NA	NA		NA	13.5352	19.5282	0.69311	-0.528845	0.402009	1	down	no
2655143	PF3D7_0723600	XM_001349101.1	NA	NA	NA	NA		NA	38.7591	55.9266	0.693034	-0.529001	0.40206	1	down	no
811667	PF3D7_1408900	XM_001348223.1	GO:0042781(3'-tRNA processing endoribonuclease activity)	NA	NA	NA	tRNA-dihydrouridine(16/17) synthase [NAD(P)(+)]-like [Helianthus annuus]	NA	7.62596	11.0322	0.691247	-0.532727	0.402179	1	down	no
2654982	PF3D7_0704200	XM_001348939.1	GO:0001510(RNA methylation);GO:0008168(methyltransferase activity)	NA	NA	NA	predicted protein [Bathycoccus prasinos]	NA	4.14033	5.97712	0.692696	-0.529705	0.4025	1	down	no
812615	PF3D7_0201900	XM_001349497.1	GO:0005515(protein binding);GO:0005737(cytoplasm);GO:0020003(symbiont-containing vacuole);GO:0020036(Maurer's cleft)	NA	NA	NA		NA	69.6807	100.351	0.694373	-0.526217	0.402531	1	down	no
810457	PF3D7_1030700	XM_001347548.1	GO:0000453(enzyme-directed rRNA 2'-O-methylation);GO:0003723(RNA binding);GO:0070039(rRNA (guanosine-2'-O-)-methyltransferase activity)	NA	NA	NA	PREDICTED: putative TrmH family tRNA/rRNA methyltransferase [Theobroma cacao]	NA	13.5945	19.5999	0.693602	-0.527821	0.403469	1	down	no
810708	PF3D7_1115300	XM_001347796.1	GO:0004197(cysteine-type endopeptidase activity);GO:0006508(proteolysis);GO:0020020(food vacuole)	NA	NA	NA	BnaA01g26170D [Brassica napus]	NA	19.2296	27.6875	0.694523	-0.525905	0.404475	1	down	no
811068	PF3D7_1201500	XM_001350388.1	GO:0005524(ATP binding)	NA	NA	NA	PREDICTED: GPN-loop GTPase 1 [Erythranthe guttata]	NA	19.8082	28.512	0.694731	-0.525474	0.404551	1	down	no
811269	PF3D7_1222600	XM_001350587.1	GO:0005634(nucleus)	NA	NA	NA		NA	0.589994	0.853971	0.690883	-0.533487	0.404644	1	down	no
810631	PF3D7_1106800	XM_001347719.2	GO:0006468(protein phosphorylation);GO:0007169(transmembrane receptor protein tyrosine kinase signaling pathway)	04016(MAPK signaling pathway - plant);04075(Plant hormone signal transduction)	K14510	EC:2.7.11.1	probable serine/threonine-protein kinase SIS8 isoform X1 [Coffea arabica]	NA	14.4255	20.7402	0.695532	-0.523812	0.405195	1	down	no
814073	PF3D7_1317200	XM_001349872.1	NA	NA	NA	NA		NA	8.54464	12.2839	0.695597	-0.523677	0.405254	1	down	no
810746	PF3D7_1119200	XM_024473317.1	GO:0003674(molecular_function);GO:0005634(nucleus);GO:0005829(cytosol);GO:0008150(biological_process)	NA	NA	NA		NA	14.639	21.1522	0.692081	-0.530987	0.405289	1	down	no
810593	PF3D7_1102800	XM_001347680.1	GO:0020005(symbiont-containing vacuole membrane)	NA	NA	NA		NA	317.26	455.708	0.696192	-0.522444	0.406033	1	down	no
8445016	PF3D7_0205800	XM_002585342.1	NA	NA	NA	NA		NA	190.593	128.582	1.48227	0.567807	0.406177	1	up	no
814386	PF3D7_0306800	XM_024473197.1	GO:0005832(chaperonin-containing T-complex);GO:0006457(protein folding);GO:0051082(unfolded protein binding)	NA	NA	NA	T-complex protein 1 subunit beta [Bathycoccus prasinos]	NA	192.705	276.648	0.69657	-0.521659	0.406533	1	down	no
810431	PF3D7_1028000	XM_001347522.2	GO:0000049(tRNA binding);GO:0000166(nucleotide binding);GO:0002098(tRNA wobble uridine modification);GO:0005506(iron ion binding);GO:0005654(nucleoplasm);GO:0005829(cytosol);GO:0006974(cellular response to DNA damage stimulus);GO:0008270(zinc ion binding);GO:0015630(microtubule cytoskeleton);GO:0016300(tRNA (uracil) methyltransferase activity);GO:0016706(oxidoreductase activity, acting on paired …	NA	NA	NA	hypothetical protein M569_14591 [Genlisea aurea]	NA	24.0972	34.6087	0.696276	-0.52227	0.406666	1	down	no
813342	PF3D7_0906300	XM_001351901.1	NA	NA	NA	NA	hypothetical protein MARPO_0003s0236 [Marchantia polymorpha]	NA	3.27967	4.73258	0.692998	-0.529077	0.407226	1	down	no
814137	PF3D7_1331200	XM_001350008.1	NA	NA	NA	NA		NA	8.77637	12.6119	0.695879	-0.523093	0.407612	1	down	no
2655488	PF3D7_0822100	XM_001349268.1	GO:0016592(mediator complex);GO:0070847(core mediator complex)	NA	NA	NA		NA	7.75438	11.1892	0.693025	-0.529021	0.407855	1	down	no
813130	PF3D7_0532400	XM_001351836.1	GO:0005515(protein binding);GO:0020030(infected host cell surface knob);GO:0020036(Maurer's cleft);GO:0033644(host cell membrane);GO:0044164(host cell cytosol);GO:0044538(host cell periphery)	NA	NA	NA		NA	218.812	313.679	0.697567	-0.519596	0.408239	1	down	no
810234	PF3D7_1007800	XM_001347325.2	NA	NA	NA	NA		NA	0.349864	0.511609	0.68385	-0.548247	0.408487	1	down	no
811697	PF3D7_1411800	XM_001348253.2	NA	NA	NA	NA		NA	1.52741	2.21862	0.688451	-0.538574	0.409005	1	down	no
813026	PF3D7_0521000	XM_001351732.1	NA	NA	NA	NA		NA	37.381	53.5534	0.698014	-0.518671	0.409707	1	down	no
814083	PF3D7_1319300	XM_001349893.1	GO:0004809(tRNA (guanine-N2-)-methyltransferase activity);GO:0006400(tRNA modification);GO:0020011(apicoplast)	NA	NA	NA	hypothetical protein AMTR_s00047p00207200 [Amborella trichopoda]	NA	19.654	28.1538	0.698094	-0.518507	0.410003	1	down	no
812945	PF3D7_0513100	XM_002808640.1	NA	NA	NA	NA		NA	24.9066	16.8302	1.47987	0.565473	0.410069	1	up	no
2655138	PF3D7_0722800	XM_001349093.1	NA	NA	NA	NA		NA	0.98237	0.645116	1.52278	0.606708	0.410897	1	up	no
811874	PF3D7_1431300	XM_001348430.1	GO:0003924(GTPase activity);GO:0005829(cytosol);GO:0042254(ribosome biogenesis)	03008(Ribosome biogenesis in eukaryotes)	K14539	EC:3.6.1.-	hypothetical protein DM860_006119 [Cuscuta australis]	NA	8.81087	12.6138	0.698509	-0.51765	0.411413	1	down	no
810806	PF3D7_1124800	XM_001347894.1	GO:0000055(ribosomal large subunit export from nucleus);GO:0000447(endonucleolytic cleavage in ITS1 to separate SSU-rRNA from 5.8S rRNA and LSU-rRNA from tricistronic rRNA transcript (SSU-rRNA, 5.8S rRNA, LSU-rRNA));GO:0005730(nucleolus);GO:0030687(preribosome, large subunit precursor);GO:0042273(ribosomal large subunit biogenesis)	NA	NA	NA		NA	88.0717	125.958	0.699216	-0.516191	0.411521	1	down	no
9222027	PF3D7_1372700	XM_002809084.1	GO:0020002(host cell plasma membrane);GO:0020033(antigenic variation)	NA	NA	NA		NA	2.78935	4.01484	0.694761	-0.525411	0.411668	1	down	no
814138	PF3D7_1331400	XM_001350010.1	GO:0020011(apicoplast)	NA	NA	NA		NA	1.78995	1.19519	1.49762	0.582675	0.412044	1	up	no
812929	PF3D7_0504700	XM_001351569.1	NA	NA	NA	NA		NA	9.74151	13.928	0.699419	-0.515771	0.412113	1	down	no
812467	PF3D7_0422200	XM_001351489.2	NA	NA	NA	NA		NA	5.14262	7.34875	0.699794	-0.514997	0.412754	1	down	no
813687	PF3D7_1325400	XM_001349957.1	NA	NA	NA	NA		NA	16.7686	11.381	1.47339	0.559143	0.412904	1	up	no
810738	PF3D7_1118500	XM_001347826.1	GO:0000154(rRNA modification);GO:0030515(snoRNA binding);GO:0031428(box C/D snoRNP complex);GO:0032040(small-subunit processome)	03008(Ribosome biogenesis in eukaryotes)	K14564	NA	nucleolar protein 56-like [Chenopodium quinoa]	NA	72.957	104.208	0.700111	-0.514344	0.413008	1	down	no
813178	PF3D7_0104100	XM_001350937.3	NA	NA	NA	NA		NA	31.6984	21.514	1.47339	0.559135	0.413185	1	up	no
2655342	PF3D7_0829600	XM_002808843.1	GO:0020005(symbiont-containing vacuole membrane)	NA	NA	NA		NA	7.278	4.8745	1.49307	0.578286	0.413453	1	up	no
810875	PF3D7_1131900	XM_001347963.2	GO:0020011(apicoplast)	NA	NA	NA		NA	0.461388	0.676558	0.681964	-0.552233	0.413482	1	down	no
2655026	PF3D7_0727200	XM_001349133.1	GO:0004123(cystathionine gamma-lyase activity);GO:0005739(mitochondrion);GO:0006534(cysteine metabolic process)	00730(Thiamine metabolism);04122(Sulfur relay system)	K04487	EC:2.8.1.7	cysteine desulfurase, mitochondrial [Citrus sinensis]	NA	26.3332	37.6025	0.700306	-0.513943	0.413823	1	down	no
812079	PF3D7_1452200	XM_001348635.1	GO:0005759(mitochondrial matrix);GO:0016226(iron-sulfur cluster assembly)	NA	NA	NA		NA	2.90355	1.95253	1.48707	0.572469	0.413924	1	up	no
810967	PF3D7_1141000	XM_001348055.1	NA	NA	NA	NA		NA	0.918307	0.612544	1.49917	0.584163	0.414159	1	up	no
813874	PF3D7_1306300	XM_002808953.1	GO:0000014(single-stranded DNA endodeoxyribonuclease activity);GO:0005634(nucleus);GO:0005739(mitochondrion);GO:0006400(tRNA modification);GO:0030696(tRNA (m5U54) methyltransferase activity);GO:0051908(double-stranded DNA 5'-3' exodeoxyribonuclease activity)	NA	NA	NA	hypothetical protein CHLRE_12g501100v5 [Chlamydomonas reinhardtii]	NA	7.71325	11.0184	0.700032	-0.514508	0.414922	1	down	no
811288	PF3D7_1224500	XM_001350606.1	GO:0003682(chromatin binding);GO:0016458(gene silencing);GO:0031497(chromatin assembly);GO:0051082(unfolded protein binding)	NA	NA	NA	histone chaperone asf1 [Bathycoccus prasinos]	NA	526.389	358.362	1.46887	0.554711	0.4166	1	up	no
9221827	PF3D7_0109850	XM_002808564.2	GO:0004168(dolichol kinase activity);GO:0005515(protein binding);GO:0005789(endoplasmic reticulum membrane);GO:0006489(dolichyl diphosphate biosynthetic process);GO:0016310(phosphorylation);GO:0030176(integral component of endoplasmic reticulum membrane);GO:0043048(dolichyl monophosphate biosynthetic process)	NA	NA	NA		NA	23.6382	16.0779	1.47023	0.556041	0.416653	1	up	no
811316	PF3D7_1227300	XM_001350634.1	NA	NA	NA	NA		NA	1.73964	1.17636	1.47884	0.564466	0.416899	1	up	no
3885707	PF3D7_0605900	XM_960956.1	GO:0016021(integral component of membrane);GO:0019368(fatty acid elongation, unsaturated fatty acid)	00062(Fatty acid elongation)	K10249	EC:2.3.1.199	elongation of very long chain fatty acids protein 5-like [Physcomitrella patens]	NA	52.403	35.658	1.4696	0.555424	0.417343	1	up	no
2655364	PF3D7_0827000	XM_001349220.1	GO:0003676(nucleic acid binding);GO:0005524(ATP binding);GO:0008026(ATP-dependent helicase activity);GO:0020011(apicoplast)	NA	NA	NA	putative DEAD-box ATP-dependent RNA helicase 29 isoform X2 [Morus notabilis]	NA	36.468	51.9031	0.702618	-0.509188	0.417433	1	down	no
810243	PF3D7_1008800	XM_001347334.1	GO:0003723(RNA binding);GO:0005730(nucleolus);GO:0006364(rRNA processing)	03008(Ribosome biogenesis in eukaryotes)	K14565	NA	probable nucleolar protein 5-1 [Ziziphus jujuba]	NA	155.118	220.721	0.702777	-0.508861	0.417599	1	down	no
812618	PF3D7_0202200	XM_001349500.1	GO:0016021(integral component of membrane);GO:0020036(Maurer's cleft);GO:0030430(host cell cytoplasm)	NA	NA	NA		NA	3.31237	2.22073	1.49157	0.576829	0.417911	1	up	no
814035	PF3D7_1310400	XM_001349796.1	NA	NA	NA	NA		NA	9.96866	14.1891	0.702557	-0.509314	0.418044	1	down	no
813022	PF3D7_0520600	XM_002808658.1	GO:0004081(bis(5'-nucleosyl)-tetraphosphatase (asymmetrical) activity)	NA	NA	NA		NA	120.421	171.359	0.702742	-0.508932	0.418256	1	down	no
813002	PF3D7_0518700	XM_001351708.1	GO:0006417(regulation of translation);GO:0043487(regulation of RNA stability)	NA	NA	NA		NA	2.05239	2.92527	0.701608	-0.511263	0.41828	1	down	no
812669	PF3D7_0207700	XM_001349551.1	GO:0002377(immunoglobulin production);GO:0006508(proteolysis);GO:0008234(cysteine-type peptidase activity);GO:0020003(symbiont-containing vacuole);GO:0050776(regulation of immune response)	NA	NA	NA	thiol protease SEN102 precursor [Zea mays]	NA	521.227	355.652	1.46555	0.551447	0.419336	1	up	no
2655153	PF3D7_0703600	XM_002808703.1	GO:0003674(molecular_function);GO:0005575(cellular_component)	NA	NA	NA		NA	94.5721	64.5158	1.46588	0.551762	0.419924	1	up	no
810347	PF3D7_1019600	XM_001347438.2	NA	NA	NA	NA		NA	12.9006	8.80245	1.46557	0.551463	0.420317	1	up	no
8445051	PF3D7_1018500	XM_002585362.1	GO:0000398(mRNA splicing, via spliceosome);GO:0005686(U2 snRNP);GO:0005689(U12-type spliceosomal complex);GO:0071011(precatalytic spliceosome);GO:0071013(catalytic step 2 spliceosome)	03040(Spliceosome)	K12834	NA	hypothetical protein CHLNCDRAFT_49281 [Chlorella variabilis]	NA	307.334	436.313	0.704387	-0.505559	0.420725	1	down	no
812704	PF3D7_0211600	XM_001349586.3	GO:0004577(N-acetylglucosaminyldiphosphodolichol N-acetylglucosaminyltransferase activity);GO:0006488(dolichol-linked oligosaccharide biosynthetic process);GO:0030176(integral component of endoplasmic reticulum membrane);GO:0043495(protein membrane anchor);GO:0043541(UDP-N-acetylglucosamine transferase complex)	00510(N-Glycan biosynthesis)	K07441	EC:2.4.1.141	UDP-N-acetylglucosamine transferase subunit ALG14 homolog [Phoenix dactylifera]	NA	3.58521	2.3999	1.4939	0.579087	0.420782	1	up	no
811832	PF3D7_1427100	XM_001348388.1	GO:0020011(apicoplast)	NA	NA	NA		NA	4.49102	6.38112	0.703798	-0.506767	0.420959	1	down	no
810767	PF3D7_1121300	XM_001347855.2	GO:0044164(host cell cytosol)	NA	NA	NA	probable receptor-like protein kinase At5g24010 [Quercus suber]	NA	29.9139	20.4354	1.46383	0.549746	0.421133	1	up	no
2655263	PF3D7_0816200	XM_001349326.1	GO:0000815(ESCRT III complex);GO:0003674(molecular_function);GO:0043328(protein transport to vacuole involved in ubiquitin-dependent protein catabolic process via the multivesicular body sorting pathway);GO:0045053(protein retention in Golgi apparatus);GO:0070676(intralumenal vesicle formation);GO:1904669(ATP export)	04144(Endocytosis)	K12191	NA	hypothetical protein CBR_g31704 [Chara braunii]	NA	167.21	114.204	1.46413	0.550044	0.421182	1	up	no
810737	PF3D7_1118400	XM_001347825.1	GO:0016787(hydrolase activity)	NA	NA	NA		NA	29.6993	20.2611	1.46583	0.551719	0.42134	1	up	no
811507	PF3D7_1247400	XM_001350823.1	GO:0003755(peptidyl-prolyl cis-trans isomerase activity);GO:0005528(FK506 binding);GO:0005634(nucleus);GO:0005737(cytoplasm);GO:0006457(protein folding);GO:0046983(protein dimerization activity)	NA	NA	NA	peptidyl-prolyl cis-trans isomerase FKBP62-like [Sesamum indicum]	NA	211.648	300.216	0.704986	-0.504334	0.421628	1	down	no
810407	PF3D7_1025500	XM_001347498.2	NA	NA	NA	NA		NA	1.42365	2.02159	0.704223	-0.505896	0.421682	1	down	no
2655343	PF3D7_0819800	XM_001349291.1	NA	NA	NA	NA		NA	2.73181	3.88268	0.703589	-0.507196	0.421801	1	down	no
814193	PF3D7_1341800	XM_001350103.1	GO:0070258(inner membrane pellicle complex)	NA	NA	NA		NA	5.68424	3.86835	1.46942	0.55525	0.422352	1	up	no
812011	PF3D7_1445200	XM_001348567.1	GO:0004386(helicase activity)	NA	NA	NA	PREDICTED: DEAD-box ATP-dependent RNA helicase 13 [Ipomoea nil]	NA	21.4873	30.4776	0.705019	-0.504266	0.422437	1	down	no
813944	PF3D7_1311700	XM_001349809.1	GO:0005746(mitochondrial respiratory chain);GO:0009055(electron transfer activity);GO:0055114(oxidation-reduction process)	NA	NA	NA		NA	101.628	144.13	0.705113	-0.504073	0.422447	1	down	no
9221932	PF3D7_0833500	XM_002808682.1	GO:0020002(host cell plasma membrane);GO:0020013(modulation by symbiont of host erythrocyte aggregation);GO:0020030(infected host cell surface knob);GO:0020033(antigenic variation);GO:0020035(cytoadherence to microvasculature, mediated by symbiont protein);GO:0046789(host cell surface receptor binding);GO:0050839(cell adhesion molecule binding)	NA	NA	NA		NA	8.30435	11.776	0.705193	-0.50391	0.422533	1	down	no
813142	PF3D7_0100400	XM_001350903.1	GO:0020002(host cell plasma membrane);GO:0020033(antigenic variation)	NA	NA	NA		NA	15.1504	21.5037	0.704549	-0.505228	0.422919	1	down	no
810207	PF3D7_1004600	XM_001347298.2	NA	NA	NA	NA		NA	4.09161	2.79106	1.46597	0.551857	0.423079	1	up	no
811454	PF3D7_1241800	XM_001350770.2	GO:0004004(ATP-dependent RNA helicase activity);GO:0016070(RNA metabolic process)	NA	NA	NA	DEAD-box ATP-dependent RNA helicase 16 [Medicago truncatula]	NA	63.8224	90.4157	0.705878	-0.50251	0.423219	1	down	no
811183	PF3D7_1213400	XM_001350503.1	NA	NA	NA	NA		NA	1.24244	0.834605	1.48866	0.574012	0.423239	1	up	no
812224	PF3D7_1467400	XM_001348780.1	GO:0020011(apicoplast)	NA	NA	NA		NA	59.7746	40.8783	1.46226	0.548197	0.423251	1	up	no
2655051	PF3D7_0717900	XM_001349046.1	NA	NA	NA	NA		NA	18.8382	26.7095	0.705299	-0.503693	0.423476	1	down	no
811255	PF3D7_1221100.1	XM_024473393.1	NA	NA	NA	NA		NA	1.9767	1.31829	1.49944	0.584427	0.423982	1	up	no
2655344	PF3D7_0819700	XM_002808815.2	GO:0020011(apicoplast)	NA	NA	NA		NA	13.7464	9.40675	1.46133	0.547287	0.424268	1	up	no
2655066	PF3D7_0708500	XM_001348963.1	GO:0006986(response to unfolded protein);GO:0009408(response to heat)	NA	NA	NA	NF-kappa-B-activating protein-like [Cucurbita moschata]	NA	64.6291	91.4827	0.706462	-0.501316	0.424292	1	down	no
3885811	PF3D7_0615100	XM_961044.1	GO:0006633(fatty acid biosynthetic process);GO:0016631(enoyl-[acyl-carrier-protein] reductase activity);GO:0020011(apicoplast)	00061(Fatty acid biosynthesis);00780(Biotin metabolism);00333(Prodigiosin biosyntheses)	K00208	EC:1.3.1.9;EC:1.3.1.10	enoyl-[acyl-carrier-protein] reductase [NADH], chloroplastic isoform X1 [Amborella trichopoda]	NA	1.29199	0.858877	1.50428	0.589074	0.424585	1	up	no
2654959	PF3D7_0720500	XM_002808740.1	NA	NA	NA	NA		NA	35.8496	24.4947	1.46357	0.549487	0.424775	1	up	no
813882	PF3D7_1363000	XM_002809055.1	NA	NA	NA	NA		NA	0.811954	1.15706	0.701738	-0.510995	0.425352	1	down	no
811106	PF3D7_1205300	XM_001350426.2	NA	NA	NA	NA		NA	16.3342	11.1736	1.46185	0.547798	0.425933	1	up	no
810958	PF3D7_1140100	XM_001348046.2	GO:0005753(mitochondrial proton-transporting ATP synthase complex);GO:0007035(vacuolar acidification);GO:0015986(ATP synthesis coupled proton transport);GO:0046961(proton-transporting ATPase activity, rotational mechanism)	00190(Oxidative phosphorylation);04145(Phagosome)	K02151	NA	vacuolar ATP synthase, partial [Coccomyxa subellipsoidea C-169]	NA	291.703	200.081	1.45792	0.543915	0.426423	1	up	no
812326	PF3D7_1477300	XM_001348882.2	GO:0020003(symbiont-containing vacuole);GO:0030430(host cell cytoplasm)	NA	NA	NA		NA	33.4204	47.2668	0.707059	-0.500098	0.426463	1	down	no
811921	PF3D7_1435800	XM_001348477.1	GO:0005739(mitochondrion)	NA	NA	NA	uncharacterized protein A4U43_C04F14710 [Asparagus officinalis]	NA	5.57378	7.90492	0.705103	-0.504094	0.426489	1	down	no
2655277	PF3D7_0813700	XM_001349352.1	GO:0020011(apicoplast)	NA	NA	NA		NA	23.9869	33.8765	0.708071	-0.498033	0.427313	1	down	no
812727	PF3D7_0214000	XM_001349609.2	GO:0005515(protein binding);GO:0005832(chaperonin-containing T-complex);GO:0030430(host cell cytoplasm);GO:0045177(apical part of cell)	NA	NA	NA	PREDICTED: T-complex protein 1 subunit theta-like [Erythranthe guttata]	NA	104.462	147.489	0.708269	-0.497632	0.427516	1	down	no
814205	PF3D7_1343700	XM_001350122.1	GO:0042493(response to drug)	NA	NA	NA	PREDICTED: FH protein interacting protein FIP2-like [Malus domestica]	NA	67.7408	95.6164	0.708464	-0.497233	0.427959	1	down	no
3885736	PF3D7_0601900	XM_960916.1	GO:0005515(protein binding);GO:0020036(Maurer's cleft)	NA	NA	NA		NA	256.765	362.322	0.708666	-0.496823	0.428397	1	down	no
813464	PF3D7_0918800	XM_001352023.1	GO:0020011(apicoplast)	NA	NA	NA	PREDICTED: tRNA-dihydrouridine(47) synthase [NAD(P)(+)]-like isoform X1 [Populus euphratica]	NA	19.8528	28.0245	0.708409	-0.497346	0.428681	1	down	no
812517	PF3D7_0417900	XM_001351451.1	NA	NA	NA	NA		NA	0.583179	0.843226	0.691605	-0.531981	0.42898	1	down	no
812235	PF3D7_1468500.1	XM_001348791.2	GO:0005783(endoplasmic reticulum);GO:0010564(regulation of cell cycle process);GO:0016021(integral component of membrane);GO:0016887(ATPase activity);GO:0030433(ubiquitin-dependent ERAD pathway)	04141(Protein processing in endoplasmic reticulum)	K13989	NA	unnamed protein product [Brassica oleracea]	NA	221.802	152.52	1.45425	0.540275	0.429416	1	up	no
810441	PF3D7_1029100.1	XM_001347532.1;XM_024473293.1	NA	NA	NA	NA		NA	1.58368	2.24393	0.705761	-0.502747	0.429866	1	down	no
810786	PF3D7_1122800	XM_001347874.1	GO:0009931(calcium-dependent protein serine/threonine kinase activity)	NA	NA	NA	predicted protein [Chlamydomonas reinhardtii]	NA	7.85291	11.0706	0.709351	-0.495428	0.430257	1	down	no
812259	PF3D7_1471000	XM_001348815.1	GO:0042254(ribosome biogenesis)	03008(Ribosome biogenesis in eukaryotes)	K11108	NA	probable RNA 3'-terminal phosphate cyclase-like protein isoform X1 [Quercus suber]	NA	8.54228	12.0577	0.70845	-0.497261	0.431342	1	down	no
813785	PF3D7_1345500	XM_001350133.1	GO:0004842(ubiquitin-protein transferase activity);GO:0010564(regulation of cell cycle process);GO:0016567(protein ubiquitination);GO:0016887(ATPase activity);GO:0020011(apicoplast);GO:0030433(ubiquitin-dependent ERAD pathway)	04120(Ubiquitin mediated proteolysis)	K10688	EC:2.3.2.25	hypothetical protein AXG93_4461s1330 [Marchantia polymorpha subsp. ruderalis]	NA	25.3982	17.4549	1.45508	0.541095	0.431404	1	up	no
814412	PF3D7_0309700	XM_001351134.1	NA	NA	NA	NA	Ribosomal protein L7Ae/L30e/S12e/Gadd45 [Ostreococcus tauri]	NA	8.10571	11.4276	0.709311	-0.495509	0.431488	1	down	no
9221822	PF3D7_0106200	XM_002808560.1	NA	NA	NA	NA		NA	34.9958	24.0745	1.45365	0.539675	0.431787	1	up	no
810901	PF3D7_1134300	XM_001347989.1	NA	NA	NA	NA		NA	21.9972	15.1641	1.45061	0.536662	0.432718	1	up	no
812887	PF3D7_0501000	XM_001351533.1	GO:0020036(Maurer's cleft)	NA	NA	NA		NA	403.081	566.708	0.711268	-0.491535	0.432837	1	down	no
8444953	PF3D7_0205100	XM_002585341.1	NA	NA	NA	NA		NA	4.90677	6.92565	0.708493	-0.497175	0.432925	1	down	no
9221841	PF3D7_0113200	XM_002808567.1	NA	NA	NA	NA		NA	60.3906	84.9116	0.711217	-0.491639	0.432943	1	down	no
811856	PF3D7_1429500	XM_001348412.1	GO:0017183(peptidyl-diphthamide biosynthetic process from peptidyl-histidine)	NA	NA	NA	hypothetical protein DM860_000625 [Cuscuta australis]	NA	1.34405	1.90512	0.705493	-0.503297	0.433323	1	down	no
813440	PF3D7_0916300	XM_024473199.1	NA	NA	NA	NA		NA	40.4338	27.8751	1.45053	0.536584	0.433811	1	up	no
813116	PF3D7_0530300	XM_002808673.1	NA	NA	NA	NA		NA	14.6705	10.1177	1.44998	0.536031	0.433943	1	up	no
812218	PF3D7_1466800	XM_001348774.1	NA	NA	NA	NA		NA	8.30359	11.6783	0.711025	-0.492028	0.434055	1	down	no
814162	PF3D7_1334500	XM_001350040.2	GO:0020036(Maurer's cleft)	NA	NA	NA		NA	52.8385	74.2326	0.711796	-0.490464	0.43406	1	down	no
814499	PF3D7_0318500	XM_001351219.1	NA	NA	NA	NA		NA	1.33451	0.91942	1.45147	0.537517	0.434496	1	up	no
812686	PF3D7_0209500	XM_001349568.2	NA	NA	NA	NA		NA	1.31183	0.890032	1.47391	0.559647	0.43456	1	up	no
810752	PF3D7_1119800	XM_001347840.1	GO:0000166(nucleotide binding);GO:0000184(nuclear-transcribed mRNA catabolic process, nonsense-mediated decay);GO:0000932(P-body);GO:0003729(mRNA binding);GO:0005634(nucleus);GO:0008266(poly(U) RNA binding);GO:0010494(cytoplasmic stress granule);GO:0034063(stress granule assembly);GO:0043488(regulation of mRNA stability)	03040(Spliceosome)	K12890	NA	hypothetical protein VOLCADRAFT_72532 [Volvox carteri f. nagariensis]	NA	18.569	12.7851	1.4524	0.538434	0.434594	1	up	no
2655113	PF3D7_0716700	XM_001349034.1	NA	NA	NA	NA		NA	3.41327	4.80939	0.709711	-0.494697	0.434609	1	down	no
811951	PF3D7_1439000	XM_001348507.1	GO:0005886(plasma membrane);GO:0006825(copper ion transport);GO:0020002(host cell plasma membrane)	NA	NA	NA	hypothetical protein MARPO_0011s0109 [Marchantia polymorpha]	NA	510.197	352.36	1.44794	0.534004	0.434866	1	up	no
812171	PF3D7_1461900	XM_001348727.1	GO:0004832(valine-tRNA ligase activity);GO:0006438(valyl-tRNA aminoacylation)	00970(Aminoacyl-tRNA biosynthesis)	K01873	EC:6.1.1.9	putative valyl tRNA synthetase [Ostreococcus tauri]	NA	64.776	90.9275	0.712391	-0.489259	0.434903	1	down	no
813089	PF3D7_0527400	XM_001351794.1	NA	NA	NA	NA		NA	9.57916	13.5508	0.706905	-0.500411	0.435004	1	down	no
811218	PF3D7_1217200	XM_001350538.2	GO:0000447(endonucleolytic cleavage in ITS1 to separate SSU-rRNA from 5.8S rRNA and LSU-rRNA from tricistronic rRNA transcript (SSU-rRNA, 5.8S rRNA, LSU-rRNA));GO:0000472(endonucleolytic cleavage to generate mature 5'-end of SSU-rRNA from (SSU-rRNA, 5.8S rRNA, LSU-rRNA));GO:0000480(endonucleolytic cleavage in 5'-ETS of tricistronic rRNA transcript (SSU-rRNA, 5.8S rRNA, LSU-rRNA));GO:0003676(nucle…	NA	NA	NA	hypothetical protein SELMODRAFT_185536 [Selaginella moellendorffii]	NA	33.0638	46.4131	0.71238	-0.48928	0.435032	1	down	no
813534	PF3D7_0925900	XM_001352093.1	NA	NA	NA	NA		NA	505.096	708.826	0.71258	-0.488875	0.435189	1	down	no
2655096	PF3D7_0713800	XM_001349008.1	NA	NA	NA	NA		NA	10.9096	7.50135	1.45435	0.54037	0.435628	1	up	no
812365	PF3D7_0407700	XM_001351355.1	NA	NA	NA	NA		NA	19.8962	13.746	1.44741	0.533476	0.435629	1	up	no
813093	PF3D7_0528000	XM_001351798.1	GO:0005634(nucleus);GO:0005737(cytoplasm);GO:0043248(proteasome assembly)	NA	NA	NA		NA	126.498	87.3633	1.44795	0.534011	0.435846	1	up	no
2655338	PF3D7_0820600	XM_001349283.1	NA	NA	NA	NA	uncharacterized protein LOC112292559 [Physcomitrella patens]	NA	7.66957	5.27541	1.45383	0.539863	0.436044	1	up	no
812434	PF3D7_0424000	XM_024473423.1	GO:0044164(host cell cytosol)	NA	NA	NA		NA	22.9209	32.1833	0.712198	-0.489651	0.436278	1	down	no
810416	PF3D7_1026200	XM_001347507.1	NA	NA	NA	NA		NA	12.983	18.2309	0.712144	-0.48976	0.436476	1	down	no
812066	PF3D7_1450900	XM_001348622.1	GO:0003985(acetyl-CoA C-acetyltransferase activity);GO:0006631(fatty acid metabolic process)	00620(Pyruvate metabolism);00630(Glyoxylate and dicarboxylate metabolism);00640(Propanoate metabolism);00650(Butanoate metabolism);00071(Fatty acid degradation);00072(Synthesis and degradation of ketone bodies);00280(Valine, leucine and isoleucine degradation);00310(Lysine degradation);00380(Tryptophan metabolism);00900(Terpenoid backbone biosynthesis)	K00626	EC:2.3.1.9	PREDICTED: acetyl-CoA acetyltransferase, cytosolic 1-like [Brassica rapa]	NA	21.2252	29.7932	0.712415	-0.489209	0.436581	1	down	no
813203	PF3D7_0106700	XM_001350962.1	GO:0000462(maturation of SSU-rRNA from tricistronic rRNA transcript (SSU-rRNA, 5.8S rRNA, LSU-rRNA));GO:0000479(endonucleolytic cleavage of tricistronic rRNA transcript (SSU-rRNA, 5.8S rRNA, LSU-rRNA));GO:0003924(GTPase activity);GO:0005525(GTP binding);GO:0030686(90S preribosome);GO:0034511(U3 snoRNA binding)	03008(Ribosome biogenesis in eukaryotes)	K14569	NA	PREDICTED: ribosome biogenesis protein BMS1 homolog isoform X1 [Cucumis melo]	NA	42.4082	59.3954	0.713998	-0.486008	0.437842	1	down	no
814236	PF3D7_1352100	XM_001350197.1	GO:0005524(ATP binding);GO:0006810(transport);GO:0016020(membrane);GO:0020011(apicoplast);GO:0042626(ATPase activity, coupled to transmembrane movement of substances)	02010(ABC transporters)	K05663	NA	ABC transporter B family member 25, mitochondrial [Selaginella moellendorffii]	NA	5.3576	7.51603	0.712823	-0.488384	0.438281	1	down	no
814468	PF3D7_0315400	XM_001351188.1	GO:0020011(apicoplast)	NA	NA	NA		NA	44.3554	30.6791	1.44579	0.531854	0.438415	1	up	no
811271	PF3D7_1222800	XM_001350589.2	NA	NA	NA	NA		NA	2.63304	1.79754	1.4648	0.5507	0.438655	1	up	no
812916	PF3D7_0504500	XM_001351567.1	NA	NA	NA	NA		NA	3.17811	2.17258	1.46283	0.548763	0.439058	1	up	no
814272	PF3D7_1357700	XM_001350252.1	NA	NA	NA	NA		NA	8.04278	11.2627	0.71411	-0.485782	0.439359	1	down	no
812487	PF3D7_0403500	XM_001351310.1	GO:0000502(proteasome complex);GO:0016579(protein deubiquitination)	NA	NA	NA	Ubiquitin-specific protease [Handroanthus impetiginosus]	NA	3.91464	2.69199	1.45418	0.540207	0.439385	1	up	no
813845	PF3D7_1357800	XM_002809038.1	GO:0005832(chaperonin-containing T-complex);GO:0006457(protein folding);GO:0051082(unfolded protein binding)	NA	NA	NA	hypothetical protein DM860_010289 [Cuscuta australis]	NA	376.342	526.251	0.715137	-0.483708	0.439787	1	down	no
813465	PF3D7_0918900	XM_001352024.1	GO:0004357(glutamate-cysteine ligase activity);GO:0005737(cytoplasm);GO:0006750(glutathione biosynthetic process)	00270(Cysteine and methionine metabolism);00480(Glutathione metabolism)	K11204	EC:6.3.2.2	glutamate--cysteine ligase-like [Quercus suber]	NA	63.387	88.6176	0.715286	-0.483407	0.440123	1	down	no
812620	PF3D7_0202400	XM_001349502.1	NA	NA	NA	NA		NA	203.553	284.546	0.71536	-0.483258	0.440164	1	down	no
813433	PF3D7_0915600	XM_001351992.1	NA	NA	NA	NA		NA	2.90571	4.14078	0.701729	-0.511013	0.440419	1	down	no
811403	PF3D7_1236300	XM_001350721.1	GO:0004175(endopeptidase activity)	NA	NA	NA	trafficking protein particle complex subunit 12-like [Physcomitrella patens]	NA	9.77278	6.76497	1.44461	0.530684	0.440638	1	up	no
811980	PF3D7_1441900	XM_001348536.1	NA	NA	NA	NA		NA	27.4041	18.8972	1.45017	0.536218	0.440651	1	up	no
3885716	PF3D7_0613800	XM_961032.2	NA	NA	NA	NA		NA	71.7044	49.7479	1.44136	0.527427	0.440669	1	up	no
2655146	PF3D7_0724200	XM_001349108.1	GO:0005829(cytosol);GO:0035303(regulation of dephosphorylation);GO:0051721(protein phosphatase 2A binding)	04136(Autophagy - other eukaryotes)	K17606	NA	PP2A regulatory subunit TAP46 [Populus trichocarpa]	NA	20.1796	28.2231	0.715003	-0.483979	0.440697	1	down	no
812242	PF3D7_1469200	XM_001348798.1	GO:0005634(nucleus);GO:0005737(cytoplasm);GO:0005783(endoplasmic reticulum);GO:0016791(phosphatase activity);GO:0020011(apicoplast)	NA	NA	NA	hypothetical protein VOLCADRAFT_87011 [Volvox carteri f. nagariensis]	NA	16.8891	11.7016	1.44332	0.529388	0.441304	1	up	no
810984	PF3D7_1142700	XM_001348072.1	NA	NA	NA	NA		NA	13.8815	19.4091	0.715207	-0.483566	0.441424	1	down	no
813067	PF3D7_0525300	XM_001351773.1	NA	NA	NA	NA		NA	1.36723	1.94338	0.703532	-0.507311	0.441646	1	down	no
811350	PF3D7_1230900	XM_001350668.2	GO:0000166(nucleotide binding);GO:0004672(protein kinase activity);GO:0004674(protein serine/threonine kinase activity);GO:0005524(ATP binding);GO:0005575(cellular_component);GO:0005737(cytoplasm);GO:0005829(cytosol);GO:0006468(protein phosphorylation);GO:0016301(kinase activity);GO:0016310(phosphorylation);GO:0016740(transferase activity);GO:0030490(maturation of SSU-rRNA);GO:0030688(preribosome…	03008(Ribosome biogenesis in eukaryotes)	K07178	EC:2.7.11.1	serine/threonine-protein kinase rio1 [Arachis ipaensis]	NA	20.5963	28.7724	0.715833	-0.482305	0.441694	1	down	no
812320	PF3D7_1476800	XM_001348876.1	GO:0016787(hydrolase activity)	NA	NA	NA	caffeoyl shikimate esterase 3 [Populus tomentosa]	NA	22.9428	15.907	1.44231	0.528381	0.44206	1	up	no
812597	PF3D7_0200100	XM_001349479.1	GO:0020002(host cell plasma membrane);GO:0020030(infected host cell surface knob);GO:0020033(antigenic variation);GO:0020035(cytoadherence to microvasculature, mediated by symbiont protein);GO:0046789(host cell surface receptor binding);GO:0050839(cell adhesion molecule binding)	NA	NA	NA		NA	4.65973	6.51053	0.715722	-0.482528	0.442393	1	down	no
2655273	PF3D7_0814200	XM_001349347.1	GO:0003677(DNA binding);GO:0003723(RNA binding);GO:0005634(nucleus);GO:0005737(cytoplasm)	03013(RNA transport);03008(Ribosome biogenesis in eukaryotes)	K14525	EC:3.1.26.5	H/ACA ribonucleoprotein complex subunit 1-like isoform X1 [Ziziphus jujuba]	NA	5796.48	8088.67	0.716617	-0.480725	0.442414	1	down	no
812049	PF3D7_1449000	XM_001348605.3	GO:0020009(microneme);GO:0035891(exit from host cell);GO:0044310(osmiophilic body)	NA	NA	NA		NA	3.49685	2.38359	1.46705	0.55292	0.442512	1	up	no
812213	PF3D7_1466200	XM_001348769.1	NA	NA	NA	NA		NA	15.1765	21.1788	0.716588	-0.480785	0.442602	1	down	no
812662	PF3D7_0207000	XM_001349544.1	GO:0016021(integral component of membrane);GO:0046658(anchored component of plasma membrane)	NA	NA	NA		NA	1657.27	1151.55	1.43917	0.525239	0.442622	1	up	no
810776	PF3D7_1122100	XM_001347864.2	GO:0003923(GPI-anchor transamidase activity);GO:0016255(attachment of GPI anchor to protein);GO:0042765(GPI-anchor transamidase complex)	NA	NA	NA		NA	4.9119	3.39262	1.44782	0.533884	0.443168	1	up	no
813645	PF3D7_0937800	XM_001352206.1	GO:0020002(host cell plasma membrane);GO:0020013(modulation by symbiont of host erythrocyte aggregation);GO:0020030(infected host cell surface knob);GO:0020033(antigenic variation);GO:0020035(cytoadherence to microvasculature, mediated by symbiont protein);GO:0050839(cell adhesion molecule binding)	NA	NA	NA		NA	29.4437	41.0602	0.717087	-0.479779	0.443487	1	down	no
811909	PF3D7_1434600	XM_001348465.1	GO:0006412(translation);GO:0006417(regulation of translation);GO:0006464(cellular protein modification process);GO:0008235(metalloexopeptidase activity)	NA	NA	NA	methionine aminopeptidase 2B [Setaria italica]	NA	60.5599	84.3885	0.717632	-0.478683	0.444598	1	down	no
813417	PF3D7_0914000	XM_001351976.1	GO:0020011(apicoplast)	NA	NA	NA	PREDICTED: RNA pseudouridine synthase 7 [Pyrus x bretschneideri]	NA	3.73305	5.21251	0.716171	-0.481625	0.444628	1	down	no
810469	PF3D7_1031800	XM_001347560.1	NA	NA	NA	NA		NA	49.2413	34.249	1.43774	0.523805	0.444725	1	up	no
811041	PF3D7_1149200	XM_001348129.1	GO:0030507(spectrin binding)	NA	NA	NA	PREDICTED: chaperone protein dnaJ 10-like [Daucus carota subsp. sativus]	NA	3.82245	2.65019	1.44233	0.528406	0.444777	1	up	no
814147	PF3D7_1332700	XM_001350022.1	GO:0004004(ATP-dependent RNA helicase activity);GO:0010501(RNA secondary structure unwinding)	NA	NA	NA	DEAD-box ATP-dependent RNA helicase 36 [Selaginella moellendorffii]	NA	47.8559	66.6262	0.718275	-0.477391	0.446061	1	down	no
813367	PF3D7_0909000	XM_001351926.1	NA	NA	NA	NA		NA	0.684546	0.46649	1.46744	0.553301	0.446098	1	up	no
812360	PF3D7_0408200	XM_001351360.2	NA	NA	NA	NA		NA	2.23648	1.54144	1.4509	0.53695	0.446165	1	up	no
812667	PF3D7_0207500	XM_001349549.2	GO:0002377(immunoglobulin production);GO:0006508(proteolysis);GO:0008234(cysteine-type peptidase activity);GO:0020003(symbiont-containing vacuole);GO:0050776(regulation of immune response)	NA	NA	NA	ervatamin-C precursor [Tabernaemontana divaricata]	NA	1306.9	910.749	1.43498	0.521026	0.446406	1	up	no
811258	PF3D7_1221400	XM_001350576.1	GO:0070258(inner membrane pellicle complex)	NA	NA	NA		NA	3.1357	2.16965	1.44526	0.531326	0.446748	1	up	no
811638	PF3D7_1405900	XM_024473344.1	GO:0003723(RNA binding)	NA	NA	NA		NA	24.7742	34.4603	0.718921	-0.476094	0.447031	1	down	no
812837	PF3D7_0510000	XM_001351622.1	GO:0020011(apicoplast)	NA	NA	NA		NA	20.6422	28.7205	0.718728	-0.476481	0.447309	1	down	no
811776	PF3D7_1420100	XM_001348332.1	NA	NA	NA	NA		NA	0.983808	1.3767	0.714615	-0.484761	0.447349	1	down	no
810904	PF3D7_1134600	XM_001347992.1	NA	NA	NA	NA		NA	3.49995	4.87266	0.718283	-0.477375	0.447441	1	down	no
2655025	PF3D7_0703900	XM_001348936.2	NA	NA	NA	NA		NA	2.18514	3.04049	0.718681	-0.476576	0.447495	1	down	no
813038	PF3D7_0522300	XM_002808662.1	GO:0008757(S-adenosylmethionine-dependent methyltransferase activity)	NA	NA	NA	18S rRNA (guanine-N(7))-methyltransferase RID2-like [Papaver somniferum]	NA	81.6491	113.488	0.719454	-0.475027	0.448152	1	down	no
3885893	PF3D7_0621700	XM_961107.2	NA	NA	NA	NA		NA	4.77677	6.64273	0.719098	-0.47574	0.449018	1	down	no
814229	PF3D7_1350400	XM_002809030.1	GO:0005634(nucleus);GO:0005829(cytosol);GO:0019781(NEDD8 activating enzyme activity);GO:0045116(protein neddylation)	NA	NA	NA		NA	3.39147	2.35906	1.43764	0.523698	0.449065	1	up	no
813257	PF3D7_0112800	XM_001351015.1	NA	NA	NA	NA		NA	16.7371	11.6619	1.43519	0.521241	0.449329	1	up	no
2655017	PF3D7_0714400	XM_024473132.1	GO:0005509(calcium ion binding);GO:0007165(signal transduction)	NA	NA	NA		NA	8.2214	11.4619	0.71728	-0.479392	0.449485	1	down	no
9221996	PF3D7_1371900	XM_002809077.1	NA	NA	NA	NA		NA	8.94302	12.4558	0.717979	-0.477987	0.44961	1	down	no
812526	PF3D7_0416500	XM_001351437.1	GO:0000994(RNA polymerase III core binding);GO:0005634(nucleus);GO:0005737(cytoplasm);GO:0016480(negative regulation of transcription by RNA polymerase III);GO:0070217(transcription factor TFIIIB complex assembly)	NA	NA	NA	Mod5 protein sorting/negative effector of RNA Pol III synthesis [Klebsormidium nitens]	NA	34.2146	23.8718	1.43326	0.519304	0.449729	1	up	no
813366	PF3D7_0908900	XM_001351925.1	NA	NA	NA	NA		NA	6.00609	8.3517	0.719145	-0.475644	0.449807	1	down	no
811804	PF3D7_1423100	XM_001348360.1	NA	NA	NA	NA		NA	1.0547	0.72436	1.45604	0.542053	0.449827	1	up	no
813228	PF3D7_0109300	XM_001350987.1	GO:0005741(mitochondrial outer membrane);GO:0007283(spermatogenesis);GO:0009922(fatty acid elongase activity);GO:0019367(fatty acid elongation, saturated fatty acid);GO:0030148(sphingolipid biosynthetic process);GO:0030176(integral component of endoplasmic reticulum membrane);GO:0030497(fatty acid elongation);GO:0034625(fatty acid elongation, monounsaturated fatty acid);GO:0034626(fatty acid elon…	00062(Fatty acid elongation);01040(Biosynthesis of unsaturated fatty acids)	K10246	EC:2.3.1.199	elongation of fatty acids protein 3-like [Physcomitrella patens]	NA	1.63828	1.11109	1.47448	0.560206	0.450186	1	up	no
813028	PF3D7_0521200	XM_002808659.1	NA	NA	NA	NA		NA	3.63286	5.09212	0.713427	-0.487162	0.450257	1	down	no
3885988	PF3D7_0617100	XM_961064.1	GO:0006886(intracellular protein transport);GO:0016192(vesicle-mediated transport);GO:0030122(AP-2 adaptor complex);GO:0030130(clathrin coat of trans-Golgi network vesicle)	04144(Endocytosis)	K11824	NA	PREDICTED: AP-2 complex subunit alpha-1-like [Capsicum annuum]	NA	13.4369	18.6452	0.720664	-0.472601	0.4508	1	down	no
814317	PF3D7_1368600	XM_001350360.1	GO:0005758(mitochondrial intermembrane space);GO:0006626(protein targeting to mitochondrion);GO:0015450(P-P-bond-hydrolysis-driven protein transmembrane transporter activity)	NA	NA	NA	mitochondrial import inner membrane translocase subunit Tim9 [Amborella trichopoda]	NA	18.6075	25.9507	0.717032	-0.47989	0.451458	1	down	no
812649	PF3D7_0205700.1	XM_024473261.1;XM_001349531.3	NA	NA	NA	NA		NA	27.8793	19.4498	1.4334	0.519441	0.451467	1	up	no
811236	PF3D7_1218900	XM_001350556.1	NA	NA	NA	NA		NA	3.67135	5.11067	0.718369	-0.477203	0.451537	1	down	no
3885852	PF3D7_0622100	XM_961111.1	NA	NA	NA	NA		NA	0.943127	0.653391	1.44343	0.529505	0.451674	1	up	no
3885729	PF3D7_0628900	XM_961178.3	NA	NA	NA	NA		NA	5.12408	7.10945	0.720742	-0.472445	0.451679	1	down	no
811476	PF3D7_1244100	XM_001350792.1	GO:0004596(peptide alpha-N-acetyltransferase activity);GO:0005737(cytoplasm);GO:0017196(N-terminal peptidyl-methionine acetylation)	NA	NA	NA	hypothetical protein GPECTOR_50g631 [Gonium pectorale]	NA	10.9689	15.2071	0.721302	-0.471326	0.451818	1	down	no
812286	PF3D7_1473500	XM_001348842.1	NA	NA	NA	NA		NA	6.65839	9.24649	0.720099	-0.473733	0.451866	1	down	no
2655180	PF3D7_0730400	XM_001349164.1	NA	NA	NA	NA		NA	21.0497	14.6934	1.4326	0.518636	0.452367	1	up	no
813098	PF3D7_0528500	XM_001351803.2	GO:0008290(F-actin capping protein complex);GO:0051015(actin filament binding);GO:0051693(actin filament capping)	04144(Endocytosis)	K10364	NA	PREDICTED: F-actin-capping protein subunit alpha [Prunus mume]	NA	49.087	34.3279	1.42994	0.515959	0.452566	1	up	no
811139	PF3D7_1208600	XM_001350459.1	GO:0005744(mitochondrial inner membrane presequence translocase complex);GO:0006626(protein targeting to mitochondrion);GO:0015031(protein transport);GO:0015450(P-P-bond-hydrolysis-driven protein transmembrane transporter activity)	NA	NA	NA	mitochondrial import inner membrane translocase subunit TIM10 isoform X1 [Populus trichocarpa]	NA	152.353	211.115	0.721658	-0.470612	0.452975	1	down	no
811919	PF3D7_1435600	XM_001348475.1	NA	NA	NA	NA		NA	1.81901	1.26927	1.43312	0.519157	0.453184	1	up	no
2655247	PF3D7_0830900	XM_001349186.1	GO:0020011(apicoplast)	NA	NA	NA		NA	31.3613	43.4608	0.721599	-0.470731	0.453362	1	down	no
813344	PF3D7_0906500	XM_001351903.1	GO:0004053(arginase activity);GO:0006525(arginine metabolic process)	00220(Arginine biosynthesis);00330(Arginine and proline metabolism)	K01476	EC:3.5.3.1	predicted protein [Micromonas pusilla CCMP1545]	NA	88.0194	121.827	0.722493	-0.468945	0.453443	1	down	no
813373	PF3D7_0909600	XM_001351932.1	NA	NA	NA	NA		NA	70.1617	49.1623	1.42714	0.513131	0.453978	1	up	no
814032	PF3D7_1309700	XM_001349789.1	GO:0005768(endosome);GO:0006904(vesicle docking involved in exocytosis);GO:0007032(endosome organization);GO:0007040(lysosome organization);GO:0030674(protein binding, bridging);GO:0030897(HOPS complex);GO:0035542(regulation of SNARE complex assembly)	NA	NA	NA	PREDICTED: vacuolar protein sorting-associated protein 18 homolog [Gossypium arboreum]	NA	4.29559	5.94952	0.722006	-0.469917	0.453997	1	down	no
812013	PF3D7_1445400	XM_001348569.1	GO:0004712(protein serine/threonine/tyrosine kinase activity);GO:0005634(nucleus);GO:0006468(protein phosphorylation);GO:0045595(regulation of cell differentiation)	NA	NA	NA	PREDICTED: serine/threonine-protein kinase AFC3 isoform X1 [Erythranthe guttata]	NA	65.8975	91.1391	0.723044	-0.467845	0.454341	1	down	no
810917	PF3D7_1135900	XM_001348005.2	GO:0003674(molecular_function);GO:0005737(cytoplasm);GO:0005783(endoplasmic reticulum);GO:0005789(endoplasmic reticulum membrane);GO:0006629(lipid metabolic process);GO:0006631(fatty acid metabolic process);GO:0006633(fatty acid biosynthetic process);GO:0006694(steroid biosynthetic process);GO:0008150(biological_process);GO:0016020(membrane);GO:0016021(integral component of membrane);GO:0016491(o…	00062(Fatty acid elongation);01040(Biosynthesis of unsaturated fatty acids)	K10258	EC:1.3.1.93	PREDICTED: very-long-chain enoyl-CoA reductase-like [Populus euphratica]	NA	390.413	273.752	1.42616	0.512132	0.454633	1	up	no
8445027	PF3D7_1229700	XM_002585438.1	NA	NA	NA	NA		NA	50.8095	35.4873	1.43176	0.517794	0.454649	1	up	no
811893	PF3D7_1432900	XM_001348449.1	NA	NA	NA	NA	hypothetical protein CEUSTIGMA_g1820.t1 [Chlamydomonas eustigma]	NA	41.4629	29.0416	1.42771	0.513703	0.454963	1	up	no
2655199	PF3D7_0709000	XM_001348968.1	GO:0005783(endoplasmic reticulum);GO:0016020(membrane);GO:0020020(food vacuole);GO:0034635(glutathione transport);GO:0042493(response to drug)	NA	NA	NA		NA	61.7254	85.345	0.723245	-0.467443	0.454971	1	down	no
811122	PF3D7_1206900	XM_024473383.1	NA	NA	NA	NA		NA	1.02531	0.706526	1.4512	0.537247	0.455124	1	up	no
812333	PF3D7_1478000	XM_001348889.1	GO:0020011(apicoplast)	NA	NA	NA		NA	2.10211	2.94499	0.713793	-0.486422	0.455834	1	down	no
812825	PF3D7_0511200	XM_001351633.1	GO:0004768(stearoyl-CoA 9-desaturase activity);GO:0005783(endoplasmic reticulum);GO:0006633(fatty acid biosynthetic process)	NA	NA	NA	predicted protein [Hordeum vulgare subsp. vulgare]	NA	126.296	88.6605	1.42449	0.510448	0.456178	1	up	no
813640	PF3D7_0937200	XM_001352200.1	GO:0006629(lipid metabolic process);GO:0016020(membrane);GO:0016298(lipase activity)	00561(Glycerolipid metabolism)	K01054	EC:3.1.1.23	caffeoyl shikimate esterase 13 [Populus tomentosa]	NA	1.94712	2.72374	0.714873	-0.484242	0.456232	1	down	no
812842	PF3D7_0502800	XM_001351550.1	GO:0005575(cellular_component);GO:0005634(nucleus);GO:0005829(cytosol);GO:0009055(electron transfer activity);GO:0017183(peptidyl-diphthamide biosynthetic process from peptidyl-histidine);GO:0046872(metal ion binding)	NA	NA	NA		NA	2.92622	4.13143	0.708283	-0.497602	0.456334	1	down	no
2655404	PF3D7_0805000	XM_002808767.1	GO:0020011(apicoplast)	NA	NA	NA	alpha/beta hydrolase domain-containing protein 17C-like [Phoenix dactylifera]	NA	114.601	80.451	1.42449	0.510442	0.456629	1	up	no
812488	PF3D7_0419500	XM_001351467.1	NA	NA	NA	NA		NA	10.5179	7.3643	1.42822	0.514221	0.456823	1	up	no
4794208	PF3D7_0932700	XM_001352157.1	NA	NA	NA	NA		NA	1.34683	1.87197	0.719472	-0.474989	0.457105	1	down	no
9221872	PF3D7_0721900	XM_002808741.1	GO:0016020(membrane);GO:0046961(proton-transporting ATPase activity, rotational mechanism)	NA	NA	NA		NA	50.8229	35.5894	1.42804	0.514032	0.457686	1	up	no
8445007	PF3D7_1115100	XM_002585382.1	NA	NA	NA	NA		NA	26.6339	36.765	0.724435	-0.465071	0.458381	1	down	no
814459	PF3D7_0314600	XM_001351179.2	NA	NA	NA	NA	uncharacterized protein A4U43_C10F240 [Asparagus officinalis]	NA	3.42225	4.77332	0.716955	-0.480045	0.458425	1	down	no
812092	PF3D7_1453700	XM_001348648.2	GO:0051087(chaperone binding)	00590(Arachidonic acid metabolism)	K15730	EC:5.3.99.3	uncharacterized protein OsI_027940 [Vigna radiata var. radiata]	NA	2073.81	2857.9	0.725641	-0.462672	0.458898	1	down	no
811202	PF3D7_1215400	XM_001350522.1	NA	NA	NA	NA		NA	86.3855	60.7729	1.42145	0.50736	0.45916	1	up	no
813586	PF3D7_0931500	XM_002808931.1	GO:0020011(apicoplast)	NA	NA	NA		NA	18.7022	13.1376	1.42357	0.509509	0.459812	1	up	no
3885835	PF3D7_0607800	XM_960975.1	GO:0002181(cytoplasmic translation);GO:0005525(GTP binding);GO:0005743(mitochondrial inner membrane);GO:0019898(extrinsic component of membrane);GO:0043022(ribosome binding)	NA	NA	NA		NA	13.6679	18.8382	0.725543	-0.462866	0.460124	1	down	no
812268	PF3D7_1471900	XM_001348824.3	NA	NA	NA	NA		NA	4.44566	6.12696	0.72559	-0.462773	0.460227	1	down	no
811712	PF3D7_1413200	XM_001348268.1	NA	NA	NA	NA		NA	2.92974	4.07703	0.718598	-0.476744	0.460325	1	down	no
811941	PF3D7_1437900	XM_001348497.1	GO:0005829(cytosol)	04141(Protein processing in endoplasmic reticulum)	K09503	NA	PREDICTED: dnaJ protein homolog [Musa acuminata subsp. malaccensis]	NA	923.485	1271.15	0.726495	-0.460975	0.460479	1	down	no
3885708	PF3D7_0604600	XM_960943.1	GO:0004003(ATP-dependent DNA helicase activity)	NA	NA	NA	PREDICTED: DNA annealing helicase and endonuclease ZRANB3 isoform X1 [Capsicum annuum]	NA	1.81737	2.50886	0.724382	-0.465177	0.460483	1	down	no
810459	PF3D7_1030900	XM_001347550.1	GO:0016020(membrane)	NA	NA	NA		NA	12.1128	8.47713	1.42888	0.514885	0.460521	1	up	no
813530	PF3D7_0925500	XM_002808911.1	GO:0005739(mitochondrion);GO:0045454(cell redox homeostasis)	NA	NA	NA	Thioredoxin H2 [Morus notabilis]	NA	93.2649	128.44	0.726135	-0.46169	0.460642	1	down	no
813269	PF3D7_0113800	XM_001351027.1	GO:0008201(heparin binding);GO:0020009(microneme);GO:0046789(host cell surface receptor binding)	NA	NA	NA		NA	0.419965	0.58486	0.718061	-0.477822	0.460963	1	down	no
3885894	PF3D7_0621800	XM_961108.1	GO:0005854(nascent polypeptide-associated complex);GO:0051083('de novo' cotranslational protein folding)	NA	NA	NA	Nascent polypeptide-associated complex subunit alpha-like protein [Gossypium arboreum]	NA	1270.92	1748.63	0.726809	-0.460352	0.461078	1	down	no
813800	PF3D7_1348000	XM_001350157.1	NA	NA	NA	NA		NA	0.942247	0.6562	1.43591	0.52197	0.462055	1	up	no
3885690	PF3D7_0625600	XM_961146.1	GO:0004652(polynucleotide adenylyltransferase activity);GO:0006378(mRNA polyadenylation)	03015(mRNA surveillance pathway)	K14376	EC:2.7.7.19	hypothetical protein AMTR_s00044p00207970 [Amborella trichopoda]	NA	1.15137	1.60866	0.715731	-0.482511	0.462524	1	down	no
2655060	PF3D7_0705500	XM_001348952.1	GO:0003676(nucleic acid binding);GO:0004438(phosphatidylinositol-3-phosphatase activity);GO:0004439(phosphatidylinositol-4,5-bisphosphate 5-phosphatase activity);GO:0005776(autophagosome);GO:0007602(phototransduction);GO:0012506(vesicle membrane);GO:0034595(phosphatidylinositol phosphate 5-phosphatase activity);GO:0043195(terminal bouton);GO:0043812(phosphatidylinositol-4-phosphate phosphatase ac…	00562(Inositol phosphate metabolism);04070(Phosphatidylinositol signaling system)	K01099	EC:3.1.3.36	Inositol polyphosphate-related phosphatase [Corchorus capsularis]	NA	50.196	35.4124	1.41747	0.503317	0.462765	1	up	no
8444950	PF3D7_0202800	XM_002585338.1	NA	NA	NA	NA		NA	35.1633	24.7211	1.4224	0.508328	0.462829	1	up	no
813068	PF3D7_0525400	XM_001351774.1	GO:0004930(G-protein coupled receptor activity);GO:0005887(integral component of plasma membrane);GO:0007186(G-protein coupled receptor signaling pathway)	NA	NA	NA	LanC-like protein GCL2 [Capsicum baccatum]	NA	10.1705	7.1611	1.42024	0.506137	0.463054	1	up	no
814273	PF3D7_1358100	XM_001350256.1	GO:0000462(maturation of SSU-rRNA from tricistronic rRNA transcript (SSU-rRNA, 5.8S rRNA, LSU-rRNA));GO:0005730(nucleolus);GO:0032040(small-subunit processome)	NA	NA	NA		NA	66.2389	91.0027	0.727879	-0.45823	0.463237	1	down	no
810885	PF3D7_1132800	XM_001347973.3	GO:0005215(transporter activity);GO:0006833(water transport);GO:0008519(ammonium transmembrane transporter activity);GO:0009247(glycolipid biosynthetic process);GO:0015791(polyol transport);GO:0048471(perinuclear region of cytoplasm);GO:0051475(glucosylglycerol transport)	NA	NA	NA	hypothetical protein BHE74_00001311 [Ensete ventricosum]	NA	471.03	332.426	1.41694	0.502783	0.463269	1	up	no
811308	PF3D7_1226500	XM_001350626.1	NA	NA	NA	NA		NA	4.05586	5.57822	0.727089	-0.459795	0.463818	1	down	no
813221	PF3D7_0108500	XM_001350980.1	NA	NA	NA	NA		NA	140.414	192.782	0.728357	-0.457283	0.464237	1	down	no
813201	PF3D7_0106500	XM_001350960.2	NA	NA	NA	NA		NA	9.87905	6.97197	1.41697	0.502806	0.464485	1	up	no
810794	PF3D7_1123600	XM_001347882.1	NA	NA	NA	NA		NA	24.7092	33.9215	0.728424	-0.457149	0.464711	1	down	no
812786	PF3D7_0220300	XM_001349668.1	GO:0020011(apicoplast)	NA	NA	NA		NA	28.6275	39.3361	0.727767	-0.458452	0.465035	1	down	no
8445052	PF3D7_1026500	XM_002585367.1	NA	NA	NA	NA		NA	20.1467	14.0845	1.43042	0.51644	0.465205	1	up	no
811395	PF3D7_1235500	XM_001350713.1	GO:0000398(mRNA splicing, via spliceosome);GO:0001510(RNA methylation);GO:0003723(RNA binding);GO:0005634(nucleus);GO:0016422(mRNA (2'-O-methyladenosine-N6-)-methyltransferase activity);GO:0019827(stem cell population maintenance);GO:0036396(RNA N6-methyladenosine methyltransferase complex);GO:0061157(mRNA destabilization);GO:0080009(mRNA methylation)	NA	NA	NA	methyltransferase-like protein 14 homolog [Selaginella moellendorffii]	NA	25.7233	18.1725	1.41551	0.501321	0.465316	1	up	no
810229	PF3D7_1007200	XM_001347320.2	GO:0005096(GTPase activator activity);GO:0007266(Rho protein signal transduction);GO:0020011(apicoplast)	NA	NA	NA	Sec14p-like lipid-binding protein [Chlamydomonas reinhardtii]	NA	82.8161	58.5307	1.41492	0.500717	0.46545	1	up	no
813597	PF3D7_0932600	XM_001352156.2	GO:0020011(apicoplast)	NA	NA	NA		NA	16.7777	11.808	1.42088	0.506785	0.465536	1	up	no
812857	PF3D7_0508500	XM_001351607.1	GO:0005087(Ran guanyl-nucleotide exchange factor activity);GO:0005634(nucleus);GO:0006323(DNA packaging);GO:0020011(apicoplast)	04120(Ubiquitin mediated proteolysis)	K10615	EC:2.3.2.26	PREDICTED: ultraviolet-B receptor UVR8 isoform X2 [Capsicum annuum]	NA	23.4072	16.5475	1.41455	0.500343	0.465716	1	up	no
814153	PF3D7_1333500	XM_001350030.1	NA	NA	NA	NA		NA	9.91135	13.6157	0.727937	-0.458114	0.465764	1	down	no
810230	PF3D7_1007300	XM_001347321.1	NA	NA	NA	NA		NA	0.80256	0.552207	1.45337	0.5394	0.466174	1	up	no
811027	PF3D7_1147600	XM_001348115.2	NA	NA	NA	NA		NA	4.47549	3.14828	1.42157	0.507482	0.46659	1	up	no
2655400	PF3D7_0802100	XM_001349457.1	NA	NA	NA	NA		NA	35.2939	24.9731	1.41327	0.499041	0.466816	1	up	no
810941	PF3D7_1138400	XM_001348029.1	GO:0004383(guanylate cyclase activity);GO:0005887(integral component of plasma membrane);GO:0006182(cGMP biosynthetic process);GO:0007165(signal transduction)	NA	NA	NA	LOW QUALITY PROTEIN: putative phospholipid-transporting ATPase 9 [Quercus suber]	NA	16.3424	11.5641	1.4132	0.498964	0.466915	1	up	no
3885815	PF3D7_0631100	XM_961200.1	NA	NA	NA	NA		NA	1.289	1.79155	0.719491	-0.474951	0.467076	1	down	no
810722	PF3D7_1116800	XM_001347810.1	GO:0005515(protein binding);GO:0006986(response to unfolded protein);GO:0009408(response to heat);GO:0020003(symbiont-containing vacuole);GO:0020005(symbiont-containing vacuole membrane);GO:0020007(apical complex);GO:0034214(protein hexamerization);GO:0044053(translocation of peptides or proteins into host cell cytoplasm);GO:0097619(PTEX complex)	NA	NA	NA	Chaperone protein ClpB1 [Glycine soja]	NA	20.9627	28.7214	0.729861	-0.454306	0.46716	1	down	no
813430	PF3D7_0915300	XM_001351989.1	NA	NA	NA	NA		NA	4.77545	6.56645	0.72725	-0.459477	0.467293	1	down	no
810208	PF3D7_1004700	XM_001347299.2	NA	NA	NA	NA		NA	20.6933	14.6225	1.41517	0.500973	0.468657	1	up	no
814460	PF3D7_0314700	XM_001351180.1	GO:0005654(nucleoplasm);GO:0005737(cytoplasm);GO:0006355(regulation of transcription, DNA-templated);GO:0043161(proteasome-mediated ubiquitin-dependent protein catabolic process);GO:0060816(random inactivation of X chromosome);GO:0061630(ubiquitin protein ligase activity);GO:1900095(regulation of dosage compensation by inactivation of X chromosome)	NA	NA	NA	PREDICTED: E3 ubiquitin-protein ligase At1g63170-like [Ipomoea nil]	NA	11.7599	16.0855	0.731089	-0.451882	0.46954	1	down	no
811387	PF3D7_1234700	XM_001350705.1	NA	NA	NA	NA		NA	4.98756	3.52881	1.41338	0.499152	0.469674	1	up	no
812749	PF3D7_0216300	XM_024473267.1	GO:0004004(ATP-dependent RNA helicase activity);GO:0010501(RNA secondary structure unwinding)	NA	NA	NA		NA	3.40641	4.66672	0.729938	-0.454154	0.469878	1	down	no
812089	PF3D7_1453400	XM_001348645.1	NA	NA	NA	NA		NA	2.16732	1.53154	1.41513	0.500931	0.47022	1	up	no
811515	PF3D7_1248300	XM_001350831.2	NA	NA	NA	NA		NA	55.1137	39.0334	1.41196	0.497701	0.470302	1	up	no
810307	PF3D7_1015200.1	XM_024473281.1;XM_024473282.1;XM_001347398.2	GO:0005829(cytosol);GO:0020011(apicoplast);GO:0020011(apicoplast)	00970(Aminoacyl-tRNA biosynthesis);00970(Aminoacyl-tRNA biosynthesis)	K01883	EC:6.1.1.16	predicted protein [Micromonas pusilla CCMP1545]	NA	50.1436	68.531	0.731692	-0.450691	0.470526	1	down	no
810688	PF3D7_1113300	XM_001347776.1	GO:0005459(UDP-galactose transmembrane transporter activity);GO:0016020(membrane)	NA	NA	NA	UDP-galactose transporter related protein [Klebsormidium nitens]	NA	119.181	84.5683	1.40928	0.494959	0.470902	1	up	no
814225	PF3D7_1349700	XM_001350174.1	GO:0004674(protein serine/threonine kinase activity);GO:0005886(plasma membrane);GO:0006468(protein phosphorylation);GO:0006952(defense response);GO:0009506(plasmodesma)	NA	NA	NA	uncharacterized protein LOC9648826 [Selaginella moellendorffii]	NA	120.015	85.1785	1.40899	0.49466	0.471235	1	up	no
813761	PF3D7_1340000	XM_001350089.1	NA	NA	NA	NA		NA	1.94356	2.67753	0.725877	-0.462203	0.47191	1	down	no
2655055	PF3D7_0704800	XM_001348945.1	NA	NA	NA	NA		NA	3.17649	4.34628	0.730852	-0.452349	0.471941	1	down	no
813861	PF3D7_1359900	XM_001350274.1	GO:0016020(membrane);GO:0016021(integral component of membrane)	NA	NA	NA	hypothetical protein CHLRE_16g671937v5 [Chlamydomonas reinhardtii]	NA	7.33353	5.20578	1.40873	0.494392	0.472088	1	up	no
814004	PF3D7_1305100	XM_001349741.1	GO:0020011(apicoplast)	NA	NA	NA		NA	32.3377	22.9603	1.40842	0.494074	0.472371	1	up	no
811766	PF3D7_1419100	XM_001348322.1	GO:0004004(ATP-dependent RNA helicase activity)	NA	NA	NA	unnamed protein product [Brassica rapa]	NA	8.05991	11.0088	0.732133	-0.449822	0.472607	1	down	no
8445001	PF3D7_1433000	XM_002585414.1	GO:0001522(pseudouridine synthesis);GO:0005634(nucleus);GO:0006364(rRNA processing);GO:0007004(telomere maintenance via telomerase);GO:0030515(snoRNA binding);GO:0031118(rRNA pseudouridine synthesis);GO:0031120(snRNA pseudouridine synthesis);GO:0031429(box H/ACA snoRNP complex);GO:0034513(box H/ACA snoRNA binding);GO:0042254(ribosome biogenesis);GO:0060215(primitive hemopoiesis);GO:0070034(telome…	03008(Ribosome biogenesis in eukaryotes)	K11130	NA	H/ACA ribonucleoprotein complex subunit 3 [Bathycoccus prasinos]	NA	70.5344	96.4186	0.731543	-0.450986	0.473261	1	down	no
810355	PF3D7_1020400	XM_001347446.1	GO:0020011(apicoplast)	NA	NA	NA		NA	9.82208	13.4163	0.7321	-0.449887	0.473287	1	down	no
2654938	PF3D7_0731800	XM_002808755.1	GO:0020011(apicoplast)	NA	NA	NA	predicted protein [Micromonas pusilla CCMP1545]	NA	2.56399	1.80881	1.4175	0.503348	0.473409	1	up	no
811250	PF3D7_1220600	XM_001350568.1	GO:0020011(apicoplast)	NA	NA	NA		NA	4.59647	3.2343	1.42116	0.50707	0.473683	1	up	no
811707	PF3D7_1412700	XM_001348263.1	GO:0005524(ATP binding);GO:0017111(nucleoside-triphosphatase activity);GO:0030554(adenyl nucleotide binding)	03008(Ribosome biogenesis in eukaryotes)	K14575	NA	calmodulin-interacting protein 111 isoform X2 [Cicer arietinum]	NA	8.23742	11.2359	0.733132	-0.447855	0.473782	1	down	no
813326	PF3D7_0904700	XM_001351885.1	GO:0020011(apicoplast);GO:0051262(protein tetramerization)	NA	NA	NA		NA	60.7414	43.1625	1.40727	0.492902	0.473848	1	up	no
810178	PF3D7_1001600	XM_001347269.1	GO:0006629(lipid metabolic process);GO:0016020(membrane);GO:0016298(lipase activity)	00561(Glycerolipid metabolism)	K01054	EC:3.1.1.23	hypothetical protein MNEG_9475 [Monoraphidium neglectum]	NA	625.196	444.788	1.4056	0.491189	0.473979	1	up	no
8444960	PF3D7_1137800	XM_002585391.1	NA	NA	NA	NA		NA	12.9992	9.17554	1.41673	0.50256	0.474899	1	up	no
811664	PF3D7_1408500	XM_001348219.1	NA	NA	NA	NA		NA	7.93614	10.8875	0.728919	-0.456169	0.474959	1	down	no
810274	PF3D7_1011900	XM_001347365.2	GO:0004392(heme oxygenase (decyclizing) activity);GO:0020011(apicoplast)	NA	NA	NA		NA	85.7909	61.0725	1.40474	0.490302	0.475622	1	up	no
814339	PF3D7_0302100	XM_001351062.1	GO:0004674(protein serine/threonine kinase activity);GO:0005634(nucleus);GO:0005737(cytoplasm);GO:0006468(protein phosphorylation)	NA	NA	NA	serine/threonine-protein kinase SRPK-like [Quercus suber]	NA	52.6642	71.6784	0.734729	-0.444716	0.475781	1	down	no
812252	PF3D7_1470300	XM_001348808.1	NA	NA	NA	NA		NA	2.23342	3.10157	0.720093	-0.473745	0.475864	1	down	no
810667	PF3D7_1111200	XM_001347755.1	GO:0020011(apicoplast)	NA	NA	NA		NA	12.0822	16.4583	0.734109	-0.445935	0.4762	1	down	no
813175	PF3D7_0103800	XM_001350934.1	GO:0005524(ATP binding);GO:0005737(cytoplasm);GO:0005813(centrosome);GO:0005869(dynactin complex);GO:0043209(myelin sheath);GO:0070062(extracellular exosome);GO:1990752(microtubule end)	NA	NA	NA	actin-like protein [Quercus suber]	NA	50.5526	36.004	1.40408	0.489627	0.476387	1	up	no
3885879	PF3D7_0609900	XM_960996.1	NA	NA	NA	NA	putative UDP-N-acetylglucosamine--peptide N-acetylglucosaminyltransferase SEC [Apostasia shenzhenica]	NA	6.34993	8.64323	0.734671	-0.444829	0.476407	1	down	no
811961	PF3D7_1440000	XM_001348517.2	NA	NA	NA	NA		NA	7.00707	4.99014	1.40418	0.489731	0.476733	1	up	no
812860	PF3D7_0508400	XM_024473429.1	GO:0000126(transcription factor TFIIIB complex);GO:0006366(transcription by RNA polymerase II)	NA	NA	NA	cilia- and flagella-associated protein 20-like isoform X2 [Physcomitrella patens]	NA	6.12068	4.34321	1.40925	0.49493	0.476781	1	up	no
9221868	PF3D7_0622600	XM_024473117.1	NA	NA	NA	NA		NA	172.079	122.615	1.40341	0.488941	0.477104	1	up	no
812591	PF3D7_0415600	XM_001351428.1	GO:0004017(adenylate kinase activity);GO:0005739(mitochondrion);GO:0005759(mitochondrial matrix);GO:0006139(nucleobase-containing compound metabolic process);GO:0046899(nucleoside triphosphate adenylate kinase activity)	00230(Purine metabolism);00730(Thiamine metabolism)	K00939	EC:2.7.4.3	adenylate kinase [Coffea arabica]	NA	5.70718	4.03267	1.41524	0.501044	0.477249	1	up	no
812973	PF3D7_0515900	XM_001351680.1	GO:0005737(cytoplasm)	NA	NA	NA	unknown [Zea mays]	NA	10.1677	13.8548	0.733877	-0.44639	0.47777	1	down	no
811644	PF3D7_1406500	XM_001348199.1	GO:0003674(molecular_function);GO:0005575(cellular_component);GO:0008150(biological_process)	NA	NA	NA	hypothetical protein AXG93_961s1350 [Marchantia polymorpha subsp. ruderalis]	NA	0.70244	0.96242	0.729868	-0.454292	0.477917	1	down	no
812109	PF3D7_1455300	XM_001348665.1	NA	NA	NA	NA		NA	1.7939	1.26322	1.42009	0.505987	0.478011	1	up	no
811206	PF3D7_1215900	XM_001350526.1	GO:0003674(molecular_function);GO:0008150(biological_process);GO:0016020(membrane);GO:0016021(integral component of membrane)	NA	NA	NA		NA	19.3656	13.811	1.40218	0.487674	0.478582	1	up	no
810352	PF3D7_1020000	XM_001347443.1	NA	NA	NA	NA	PREDICTED: RNA-binding protein 34 [Fragaria vesca subsp. vesca]	NA	265.054	359.917	0.736431	-0.441379	0.478889	1	down	no
811402	PF3D7_1236200	XM_001350720.1	NA	NA	NA	NA		NA	40.2317	54.6206	0.736567	-0.441112	0.479251	1	down	no
3885774	PF3D7_0612600	XM_961020.1	GO:0000049(tRNA binding);GO:0002098(tRNA wobble uridine modification);GO:0002143(tRNA wobble position uridine thiolation);GO:0002144(cytosolic tRNA wobble base thiouridylase complex);GO:0003674(molecular_function);GO:0003723(RNA binding);GO:0005575(cellular_component);GO:0005737(cytoplasm);GO:0005739(mitochondrion);GO:0008033(tRNA processing);GO:0016740(transferase activity);GO:0034227(tRNA thio-…	04122(Sulfur relay system)	K14168	EC:2.7.7.-	cytoplasmic tRNA 2-thiolation protein 1-like [Physcomitrella patens]	NA	64.954	46.3755	1.40061	0.486053	0.479458	1	up	no
811650	PF3D7_1407100	XM_001348205.1	GO:0005634(nucleus);GO:0005730(nucleolus);GO:0005732(small nucleolar ribonucleoprotein complex);GO:0006364(rRNA processing)	03008(Ribosome biogenesis in eukaryotes)	K14563	EC:2.1.1.-	unnamed protein product, partial [Brassica oleracea]	NA	215.945	293.076	0.736824	-0.440607	0.479685	1	down	no
812050	PF3D7_1449100	XM_001348606.1	NA	NA	NA	NA		NA	37.8903	27.0605	1.40021	0.485641	0.479689	1	up	no
813809	PF3D7_1349500	XM_001350172.1	NA	NA	NA	NA		NA	12.0953	8.63963	1.39998	0.485409	0.479713	1	up	no
812074	PF3D7_1451700	XM_001348630.2	GO:0005955(calcineurin complex);GO:0006470(protein dephosphorylation);GO:0008597(calcium-dependent protein serine/threonine phosphatase regulator activity)	NA	NA	NA	calcineurin subunit B [Quercus suber]	NA	290.79	207.726	1.39988	0.4853	0.47983	1	up	no
811962	PF3D7_1440100	XM_001348518.1	NA	NA	NA	NA		NA	82.5108	58.9839	1.39887	0.484263	0.480694	1	up	no
813931	PF3D7_1308800	XM_002808959.1	NA	NA	NA	NA		NA	226.553	162.043	1.3981	0.483465	0.481402	1	up	no
812193	PF3D7_1464300	XM_001348749.1	NA	NA	NA	NA		NA	0.590653	0.814292	0.725358	-0.463235	0.482165	1	down	no
813909	PF3D7_1367600	XM_001350351.1	GO:0000027(ribosomal large subunit assembly);GO:0000956(nuclear-transcribed mRNA catabolic process);GO:0002181(cytoplasmic translation);GO:0003735(structural constituent of ribosome);GO:0005730(nucleolus);GO:0006364(rRNA processing);GO:0022625(cytosolic large ribosomal subunit);GO:0030687(preribosome, large subunit precursor);GO:0070180(large ribosomal subunit rRNA binding)	NA	NA	NA	hypothetical protein AALP_AA1G269500 [Arabis alpina]	NA	41.9226	56.8508	0.737413	-0.439454	0.482256	1	down	no
2655233	PF3D7_0825200	XM_001349236.1	GO:0005739(mitochondrion);GO:0043022(ribosome binding)	NA	NA	NA		NA	77.9264	55.7163	1.39863	0.484012	0.482351	1	up	no
811903	PF3D7_1434000	XM_001348459.2	GO:0006810(transport);GO:0016020(membrane);GO:0042626(ATPase activity, coupled to transmembrane movement of substances)	03018(RNA degradation)	K12608	NA	hypothetical protein MIMGU_mgv1a010242mg [Erythranthe guttata]	NA	41.9461	56.8542	0.737783	-0.438732	0.482412	1	down	no
811273	PF3D7_1223000	XM_001350591.1	NA	NA	NA	NA		NA	56.2443	40.2072	1.39886	0.484253	0.482634	1	up	no
813033	PF3D7_0521800	XM_024473435.1	GO:0005524(ATP binding);GO:0005737(cytoplasm);GO:0005739(mitochondrion);GO:0008150(biological_process);GO:0016887(ATPase activity)	NA	NA	NA	hypothetical protein AQUCO_00700918v1 [Aquilegia coerulea]	NA	19.3448	13.8365	1.39811	0.483473	0.482791	1	up	no
814069	PF3D7_1316500	XM_001349865.1	GO:0000398(mRNA splicing, via spliceosome);GO:0003723(RNA binding);GO:0005685(U1 snRNP);GO:0071004(U2-type prespliceosome)	03040(Spliceosome)	K12821	NA	pre-mRNA-processing protein 40A-like [Dorcoceras hygrometricum]	NA	46.6801	63.1797	0.738845	-0.436656	0.483464	1	down	no
811482	PF3D7_1244800	XM_001350798.1	GO:0002181(cytoplasmic translation);GO:0003723(RNA binding);GO:0003729(mRNA binding);GO:0005634(nucleus);GO:0005737(cytoplasm);GO:0005829(cytosol);GO:0019221(cytokine-mediated signaling pathway);GO:0042788(polysomal ribosome);GO:0046872(metal ion binding)	NA	NA	NA	PREDICTED: zinc finger CCCH domain-containing protein 11-like [Erythranthe guttata]	NA	216.17	292.553	0.738907	-0.436535	0.483485	1	down	no
812199	PF3D7_1465000	XM_001348755.1	NA	NA	NA	NA		NA	118.706	85.022	1.39619	0.48149	0.483616	1	up	no
813187	PF3D7_0105100	XM_001350946.1	NA	NA	NA	NA		NA	31.5218	22.5484	1.39796	0.483324	0.484421	1	up	no
8445012	PF3D7_1452900	XM_002585423.1	NA	NA	NA	NA		NA	29.8879	21.384	1.39768	0.483034	0.48464	1	up	no
813500	PF3D7_0922400	XM_001352059.1	GO:0008153(para-aminobenzoic acid biosynthetic process)	00790(Folate biosynthesis)	K13950	EC:2.6.1.85	Para-aminobenzoate synthase [Cajanus cajan]	NA	3.05531	4.14178	0.737679	-0.438935	0.48492	1	down	no
812240	PF3D7_1469000	XM_001348796.1	GO:0003743(translation initiation factor activity);GO:0006413(translational initiation);GO:0020011(apicoplast);GO:0043022(ribosome binding)	NA	NA	NA	translation initiation factor 1 (chloroplast) [Pleurastrum terricola]	NA	41.0356	29.391	1.3962	0.481503	0.485029	1	up	no
814198	PF3D7_1342300	XM_001350108.1	NA	NA	NA	NA		NA	20.3506	14.5589	1.39781	0.483166	0.485141	1	up	no
813363	PF3D7_0908600	XM_001351922.1	GO:0002181(cytoplasmic translation);GO:0005737(cytoplasm);GO:0008175(tRNA methyltransferase activity);GO:0030488(tRNA methylation)	NA	NA	NA	cell division protein [Bathycoccus prasinos]	NA	14.3121	19.3671	0.738991	-0.436372	0.485288	1	down	no
2655110	PF3D7_0716000	XM_001349027.1	GO:0000184(nuclear-transcribed mRNA catabolic process, nonsense-mediated decay);GO:0000381(regulation of alternative mRNA splicing, via spliceosome);GO:0003729(mRNA binding);GO:0035145(exon-exon junction complex)	03040(Spliceosome)	K12837	NA	splicing factor U2af large subunit A-like isoform X1 [Sesamum indicum]	NA	114.533	154.783	0.739956	-0.434488	0.485398	1	down	no
811889	PF3D7_1432500	XM_001348445.1	GO:0005634(nucleus);GO:0008168(methyltransferase activity);GO:0032259(methylation)	NA	NA	NA	hypothetical protein AXF42_Ash000187 [Apostasia shenzhenica]	NA	7.93337	10.739	0.738743	-0.436856	0.485898	1	down	no
810356	PF3D7_1020500	XM_001347447.1	GO:0017148(negative regulation of translation);GO:0043023(ribosomal large subunit binding);GO:0090071(negative regulation of ribosome biogenesis)	NA	NA	NA		NA	7.79867	10.5603	0.738489	-0.437353	0.485942	1	down	no
813060	PF3D7_0524600	XM_001351766.1	GO:0003735(structural constituent of ribosome);GO:0006412(translation);GO:0015934(large ribosomal subunit);GO:0020011(apicoplast)	03010(Ribosome)	K02863	NA	ribosomal protein l12 (chloroplast) [Prototheca cutis]	NA	147.189	105.617	1.39361	0.478826	0.486039	1	up	no
810924	PF3D7_1136600	XM_001348012.1	NA	NA	NA	NA		NA	22.1494	29.9224	0.740227	-0.433961	0.486346	1	down	no
811385	PF3D7_1234500	XM_001350703.1	NA	NA	NA	NA		NA	4.65976	6.3202	0.73728	-0.439715	0.486588	1	down	no
812289	PF3D7_1473900	XM_001348845.1	NA	NA	NA	NA		NA	3.19991	4.33676	0.737858	-0.438585	0.486607	1	down	no
2654971	PF3D7_0701900	XM_001348918.1	NA	NA	NA	NA		NA	0.636113	0.871927	0.729548	-0.454924	0.487049	1	down	no
813920	PF3D7_1369400	XM_002809067.1	GO:0016020(membrane)	NA	NA	NA		NA	1.38433	0.992036	1.39544	0.480721	0.487279	1	up	no
813241	PF3D7_0110700	XM_001351000.1	GO:0000070(mitotic sister chromatid segregation);GO:0000778(condensed nuclear chromosome kinetochore);GO:0043565(sequence-specific DNA binding);GO:0051382(kinetochore assembly);GO:0061641(CENP-A containing chromatin organization);GO:0098654(CENP-A recruiting complex)	NA	NA	NA	WD-40 repeat-containing protein MSI2 [Solanum lycopersicum]	NA	230.567	310.998	0.741376	-0.431722	0.488059	1	down	no
814448	PF3D7_0313400	XM_001351168.1	NA	NA	NA	NA		NA	3.38065	4.57393	0.739113	-0.436133	0.488059	1	down	no
36312514	PF3D7_0829900	XR_002966635.1	NA	NA	NA	NA		NA	6.68342	4.79617	1.39349	0.478703	0.488228	1	up	no
813720	PF3D7_1331300	XM_001350009.1	GO:0005783(endoplasmic reticulum);GO:0005787(signal peptidase complex);GO:0006465(signal peptide processing);GO:0008233(peptidase activity)	03060(Protein export)	K13280	EC:3.4.21.89	signal peptidase complex catalytic subunit-like [Raphidocelis subcapitata]	NA	896.416	644.453	1.39097	0.476093	0.488326	1	up	no
811023	PF3D7_1147000	XM_001348111.1	GO:0005634(nucleus);GO:0010468(regulation of gene expression)	NA	NA	NA		NA	2.44692	1.75652	1.39305	0.47825	0.488519	1	up	no
811311	PF3D7_1226800	XM_001350629.1	GO:0020011(apicoplast)	04141(Protein processing in endoplasmic reticulum)	K11863	EC:3.4.22.-	Ataxin-3 [Klebsormidium nitens]	NA	146.821	105.552	1.39098	0.476101	0.488528	1	up	no
811920	PF3D7_1435700.1	XM_001348476.2;XM_024473362.1	GO:0010494(cytoplasmic stress granule);GO:0010603(regulation of cytoplasmic mRNA processing body assembly);GO:0034063(stress granule assembly);GO:0034063(stress granule assembly)	NA	NA	NA	PREDICTED: polyadenylate-binding protein-interacting protein 4-like isoform X1 [Capsicum annuum]	NA	74.1874	99.9918	0.741935	-0.430636	0.489111	1	down	no
813697	PF3D7_1329400	XM_024473226.1	GO:0003876(AMP deaminase activity);GO:0006196(AMP catabolic process)	00230(Purine metabolism)	K01490	EC:3.5.4.6	probable AMP deaminase [Solanum lycopersicum]	NA	42.4132	57.1582	0.742032	-0.430447	0.489613	1	down	no
810373	PF3D7_1022300	XM_001347464.2	GO:0005381(iron ion transmembrane transporter activity);GO:0005385(zinc ion transmembrane transporter activity);GO:0005886(plasma membrane);GO:0046873(metal ion transmembrane transporter activity)	NA	NA	NA		NA	1.33064	1.82392	0.729549	-0.454923	0.48981	1	down	no
814179	PF3D7_1337900	XM_001350070.1	NA	NA	NA	NA		NA	36.235	26.0559	1.39066	0.475771	0.490102	1	up	no
810797	PF3D7_1123900	XM_001347885.1	GO:0005634(nucleus);GO:0005730(nucleolus)	03040(Spliceosome);03008(Ribosome biogenesis in eukaryotes)	K12845	NA	ribonucleoprotein-associated protein [Monoraphidium neglectum]	NA	371.008	499.434	0.742857	-0.428844	0.49086	1	down	no
813482	PF3D7_0920600	XM_001352041.1	GO:0020011(apicoplast)	NA	NA	NA		NA	10.3643	7.45845	1.3896	0.474674	0.490933	1	up	no
813782	PF3D7_1345000	XM_002809023.1	NA	NA	NA	NA		NA	5.60243	7.55699	0.741358	-0.431758	0.491266	1	down	no
814432	PF3D7_0311700	XM_001351154.1	GO:0004190(aspartic-type endopeptidase activity);GO:0006508(proteolysis)	NA	NA	NA	aspartic proteinase A2-like [Helianthus annuus]	NA	3.22079	4.35564	0.739452	-0.435472	0.491289	1	down	no
810520	PF3D7_1037100	XM_001347611.1	GO:0004743(pyruvate kinase activity);GO:0005829(cytosol);GO:0006096(glycolytic process);GO:0020011(apicoplast)	00010(Glycolysis / Gluconeogenesis);00620(Pyruvate metabolism);00230(Purine metabolism)	K00873	EC:2.7.1.40	hypothetical protein BHE74_00000570 [Ensete ventricosum]	NA	28.253	38.034	0.742835	-0.428887	0.491361	1	down	no
3885793	PF3D7_0617300	XM_961066.1	NA	NA	NA	NA		NA	294.117	211.86	1.38826	0.473276	0.491375	1	up	no
813435	PF3D7_0915800	XM_001351994.1	NA	NA	NA	NA	glycolipid transfer protein 3-like isoform X2 [Cucurbita moschata]	NA	2.92237	2.06177	1.41741	0.503256	0.491616	1	up	no
814367	PF3D7_0304900	XM_001351089.1	NA	NA	NA	NA		NA	23.3475	31.4956	0.741295	-0.43188	0.491635	1	down	no
810627	PF3D7_1106400	XM_001347715.1	NA	NA	NA	NA		NA	5.94862	4.21749	1.41046	0.496168	0.491862	1	up	no
812445	PF3D7_0423200	XM_001351499.1	NA	NA	NA	NA		NA	52.3126	37.6556	1.38924	0.474293	0.492587	1	up	no
2655059	PF3D7_0705400	XM_001348951.1	GO:0006270(DNA replication initiation);GO:0008094(DNA-dependent ATPase activity)	03030(DNA replication)	K02210	EC:3.6.4.12	DNA replication licensing factor MCM7 component [Klebsormidium nitens]	NA	521.332	376.031	1.38641	0.471352	0.492805	1	up	no
812142	PF3D7_1458700	XM_001348698.1	NA	NA	NA	NA	exonuclease V, chloroplastic [Selaginella moellendorffii]	NA	40.0575	28.8723	1.3874	0.472386	0.49325	1	up	no
812565	PF3D7_0414600	XM_001351417.1	NA	NA	NA	NA		NA	123.121	88.8222	1.38615	0.47108	0.493696	1	up	no
2655269	PF3D7_0815100	XM_001349337.1	NA	NA	NA	NA		NA	1.50626	2.03655	0.739612	-0.43516	0.493966	1	down	no
814237	PF3D7_1352500	XM_001350201.1	GO:0003756(protein disulfide isomerase activity)	04141(Protein processing in endoplasmic reticulum)	K13984	NA	predicted protein, partial [Micromonas commoda]	NA	1094	789.775	1.38521	0.470103	0.494049	1	up	no
812590	PF3D7_0403200	XM_001351307.1	NA	NA	NA	NA		NA	108.229	145.355	0.744581	-0.4255	0.494131	1	down	no
812633	PF3D7_0203900	XM_001349515.1	GO:0003677(DNA binding);GO:0008409(5'-3' exonuclease activity);GO:0020011(apicoplast)	NA	NA	NA		NA	89.2512	119.829	0.744824	-0.425029	0.494596	1	down	no
814378	PF3D7_0306000	XM_001351100.1	NA	NA	NA	NA		NA	120.219	86.7642	1.38558	0.470493	0.494802	1	up	no
810281	PF3D7_1012600	XM_001347372.1	GO:0003921(GMP synthase activity);GO:0006164(purine nucleotide biosynthetic process)	00230(Purine metabolism)	K01951	EC:6.3.5.2	GMP synthase [glutamine-hydrolyzing]-like [Quercus suber]	NA	43.0328	57.7695	0.744906	-0.424869	0.494925	1	down	no
810658	PF3D7_1110300	XM_001347746.2	NA	NA	NA	NA		NA	36.8604	49.5244	0.744287	-0.426068	0.494991	1	down	no
810240	PF3D7_1008500	XM_001347331.2	GO:0020011(apicoplast)	NA	NA	NA	hypothetical protein SELMODRAFT_235594 [Selaginella moellendorffii]	NA	20.8753	15.0873	1.38363	0.468462	0.496087	1	up	no
812273	PF3D7_1472300	XM_001348829.2	GO:0020011(apicoplast)	NA	NA	NA		NA	17.2425	12.4454	1.38544	0.470348	0.496278	1	up	no
810616	PF3D7_1105300	XM_001347704.2	NA	NA	NA	NA		NA	19.9383	14.412	1.38345	0.468272	0.496602	1	up	no
8445000	PF3D7_1403200	XM_002585403.1	NA	NA	NA	NA		NA	2.35515	1.6761	1.40514	0.490709	0.496921	1	up	no
811655	PF3D7_1407600	XM_001348210.1	NA	NA	NA	NA		NA	2.59303	3.47961	0.745206	-0.424288	0.49705	1	down	no
9221919	PF3D7_0707400	XM_002808722.1	GO:0000166(nucleotide binding);GO:0005524(ATP binding);GO:0005739(mitochondrion);GO:0005743(mitochondrial inner membrane);GO:0007005(mitochondrion organization);GO:0008270(zinc ion binding);GO:0016020(membrane);GO:0016021(integral component of membrane);GO:0042645(mitochondrial nucleoid)	NA	NA	NA	BnaCnng18300D [Brassica napus]	NA	74.8649	100.326	0.746214	-0.422338	0.497191	1	down	no
811971	PF3D7_1441000	XM_001348527.1	NA	NA	NA	NA		NA	4.92745	6.6219	0.744114	-0.426405	0.497254	1	down	no
811347	PF3D7_1230600	XM_001350665.1	GO:0008152(metabolic process);GO:0008168(methyltransferase activity)	NA	NA	NA	predicted protein [Ostreococcus lucimarinus CCE9901]	NA	65.4045	87.6367	0.746314	-0.422146	0.497588	1	down	no
810391	PF3D7_1024100	XM_001347482.1	NA	NA	NA	NA		NA	7.24848	9.71969	0.745752	-0.423233	0.497758	1	down	no
814033	PF3D7_1309800	XM_001349790.1	NA	NA	NA	NA		NA	72.9726	97.7598	0.746448	-0.421887	0.497837	1	down	no
811886	PF3D7_1432300	XM_001348442.2	NA	NA	NA	NA		NA	1.77892	1.28374	1.38573	0.470647	0.498448	1	up	no
811835	PF3D7_1427400.1	XM_024473358.1;XM_001348391.2	NA	NA	NA	NA		NA	11.8171	8.5449	1.38294	0.46774	0.498717	1	up	no
814061	PF3D7_1314600	XM_001349846.1	GO:0005739(mitochondrion);GO:0006464(cellular protein modification process);GO:0006629(lipid metabolic process);GO:0009249(protein lipoylation);GO:0016979(lipoate-protein ligase activity)	00785(Lipoic acid metabolism)	K03800	EC:6.3.1.20	hypothetical protein OsI_29008 [Oryza sativa Indica Group]	NA	4.30953	5.80983	0.741766	-0.430964	0.49911	1	down	no
810371	PF3D7_1022000	XM_001347462.2	GO:0003723(RNA binding);GO:0006417(regulation of translation)	NA	NA	NA	hypothetical protein CBR_g26401 [Chara braunii]	NA	15.6954	21.0106	0.747024	-0.420774	0.499113	1	down	no
2655246	PF3D7_0808000	XM_002808782.1	GO:0020011(apicoplast)	NA	NA	NA		NA	0.687089	0.928681	0.739855	-0.434686	0.499726	1	down	no
812839	PF3D7_0509700	XM_001351619.1	GO:0020011(apicoplast)	NA	NA	NA		NA	4.87557	6.5464	0.744771	-0.425132	0.499875	1	down	no
814120	PF3D7_1329000	XM_001349973.1	GO:0003899(DNA-directed 5'-3' RNA polymerase activity);GO:0005666(DNA-directed RNA polymerase III complex);GO:0006383(transcription by RNA polymerase III)	00230(Purine metabolism);00240(Pyrimidine metabolism);03020(RNA polymerase)	K03018	EC:2.7.7.6	DNA-directed RNA polymerase III subunit 1-like [Physcomitrella patens]	NA	13.7459	18.3863	0.747615	-0.419632	0.499925	1	down	no
814014	PF3D7_1307100	XM_001349762.1	GO:0000462(maturation of SSU-rRNA from tricistronic rRNA transcript (SSU-rRNA, 5.8S rRNA, LSU-rRNA));GO:0030515(snoRNA binding);GO:0032040(small-subunit processome);GO:0034388(Pwp2p-containing subcomplex of 90S preribosome)	03008(Ribosome biogenesis in eukaryotes)	K14557	NA	U3 small nucleolar RNA-associated protein 6 homolog [Asparagus officinalis]	NA	17.0059	22.7508	0.747483	-0.419887	0.500012	1	down	no
813810	PF3D7_1304600	XM_001349737.1	GO:0020011(apicoplast)	NA	NA	NA		NA	5.72992	7.66969	0.747085	-0.420655	0.500449	1	down	no
9221906	PF3D7_0705600	XM_002808708.1	GO:0004004(ATP-dependent RNA helicase activity);GO:0006364(rRNA processing);GO:0010501(RNA secondary structure unwinding)	03040(Spliceosome)	K12823	EC:3.6.4.13	predicted protein [Bathycoccus prasinos]	NA	8.62689	11.5366	0.747782	-0.419311	0.500948	1	down	no
810754	PF3D7_1120000	XM_001347842.2	GO:0003674(molecular_function);GO:0005575(cellular_component);GO:0005737(cytoplasm);GO:0016020(membrane)	NA	NA	NA		NA	87.2439	116.586	0.748325	-0.418264	0.501023	1	down	no
810878	PF3D7_1132200	XM_001347966.1	GO:0005524(ATP binding);GO:0005832(chaperonin-containing T-complex);GO:0006457(protein folding);GO:0051082(unfolded protein binding)	NA	NA	NA	hypothetical protein GQ55_7G237400 [Panicum hallii var. hallii]	NA	497.869	665.14	0.748517	-0.417894	0.501249	1	down	no
2655424	PF3D7_0817400	XM_024473164.1	NA	NA	NA	NA		NA	1.74846	2.35881	0.741249	-0.43197	0.501425	1	down	no
813312	PF3D7_0903300	XM_002808867.1	NA	NA	NA	NA		NA	44.2319	32.1021	1.37785	0.462419	0.501474	1	up	no
812924	PF3D7_0503500	XM_001351557.1	GO:0004672(protein kinase activity);GO:0006468(protein phosphorylation)	NA	NA	NA		NA	5.34133	3.8644	1.38219	0.466953	0.501825	1	up	no
810422	PF3D7_1027000	XM_001347513.1	NA	NA	NA	NA		NA	2.16692	2.89815	0.74769	-0.419488	0.502441	1	down	no
9221936	PF3D7_0805700	XM_002808771.1	GO:0006468(protein phosphorylation)	NA	NA	NA		NA	35.4435	25.7492	1.37649	0.460995	0.50303	1	up	no
812375	PF3D7_0411000	XM_001351387.1	GO:0020011(apicoplast)	NA	NA	NA		NA	4.77611	6.37828	0.748808	-0.417332	0.503139	1	down	no
2655279	PF3D7_0813500	XM_001349354.1	NA	NA	NA	NA		NA	15.3292	20.467	0.74897	-0.417021	0.503377	1	down	no
813226	PF3D7_0109100	XM_001350985.1	GO:0044312(crystalloid)	NA	NA	NA		NA	1.54189	1.11298	1.38536	0.470265	0.50351	1	up	no
813064	PF3D7_0525000	XM_001351770.3	GO:0003676(nucleic acid binding)	NA	NA	NA		NA	29.2035	38.9522	0.749726	-0.415565	0.504086	1	down	no
814401	PF3D7_0308500	XM_001351123.1	NA	NA	NA	NA	unknown [Picea sitchensis]	NA	685.461	913.861	0.750071	-0.4149	0.504288	1	down	no
810424	PF3D7_1027200	XM_001347515.1	GO:0005739(mitochondrion);GO:0006412(translation);GO:0008168(methyltransferase activity);GO:0032259(methylation)	NA	NA	NA	hypothetical protein BRARA_I01307 [Brassica rapa]	NA	27.4054	36.5506	0.749793	-0.415435	0.504288	1	down	no
813692	PF3D7_1326000	XM_001349962.1	NA	NA	NA	NA		NA	249.762	181.631	1.37511	0.459543	0.504559	1	up	no
813787	PF3D7_1345900	XM_002809026.1	NA	NA	NA	NA		NA	170.798	124.2	1.37519	0.459627	0.504662	1	up	no
811075	PF3D7_1202200	XM_001350395.1	GO:0005488(binding);GO:0005739(mitochondrion);GO:0005743(mitochondrial inner membrane);GO:0006810(transport)	NA	NA	NA	hypothetical protein AXG93_4831s1300 [Marchantia polymorpha subsp. ruderalis]	NA	233.083	169.538	1.37481	0.459233	0.504741	1	up	no
811226	PF3D7_1218000	XM_001350546.1	GO:0002020(protease binding);GO:0005783(endoplasmic reticulum);GO:0005794(Golgi apparatus);GO:0009986(cell surface);GO:0020008(rhoptry)	NA	NA	NA		NA	4.29959	3.09831	1.38772	0.472719	0.504963	1	up	no
811907	PF3D7_1434400	XM_001348463.2	NA	NA	NA	NA		NA	5.62679	4.07209	1.38179	0.466544	0.504982	1	up	no
811421	PF3D7_1238100	XM_001350739.2	GO:0005634(nucleus);GO:0007507(heart development);GO:0019219(regulation of nucleobase-containing compound metabolic process)	NA	NA	NA	SGT1 protein [Corchorus capsularis]	NA	680.911	907.258	0.750515	-0.414047	0.505025	1	down	no
813654	PF3D7_1319800	XM_001349898.1	NA	NA	NA	NA		NA	5.31999	3.82639	1.39034	0.475441	0.505051	1	up	no
814190	PF3D7_1340800	XM_001350096.1	GO:0005739(mitochondrion)	NA	NA	NA	hypothetical protein VOLCADRAFT_79838 [Volvox carteri f. nagariensis]	NA	85.791	62.3582	1.37578	0.460247	0.505496	1	up	no
812567	PF3D7_0414100	XM_001351413.1	GO:0020011(apicoplast)	NA	NA	NA		NA	0.959609	1.28444	0.747104	-0.420619	0.505547	1	down	no
3885836	PF3D7_0607900	XM_960976.1	NA	NA	NA	NA		NA	17.2124	22.9346	0.750497	-0.414081	0.506011	1	down	no
811789	PF3D7_1421400	XM_024473357.1	GO:0003899(DNA-directed 5'-3' RNA polymerase activity);GO:0006355(regulation of transcription, DNA-templated)	00230(Purine metabolism);00240(Pyrimidine metabolism);03020(RNA polymerase)	K03025	NA	DNA-directed RNA polymerase III subunit RPC6 [Klebsormidium nitens]	NA	19.2435	25.6593	0.749963	-0.415108	0.506302	1	down	no
811610	PF3D7_1402700	XM_024473338.1	GO:0000166(nucleotide binding);GO:0005654(nucleoplasm);GO:0006396(RNA processing)	03040(Spliceosome)	K12842	NA	hypothetical protein CBR_g26149 [Chara braunii]	NA	95.2915	126.823	0.751371	-0.412402	0.506749	1	down	no
810822	PF3D7_1126500	XM_001347910.1	NA	NA	NA	NA		NA	10.2907	13.7039	0.750935	-0.413241	0.506916	1	down	no
811353	PF3D7_1231200	XM_001350671.1	NA	NA	NA	NA		NA	1.74789	1.25479	1.39298	0.478172	0.507428	1	up	no
3885981	PF3D7_0616400	XM_961057.1	NA	NA	NA	NA		NA	4.0215	2.92714	1.37386	0.458239	0.507728	1	up	no
812906	PF3D7_0505400	XM_001351576.1	GO:0020011(apicoplast)	NA	NA	NA		NA	73.7318	53.7406	1.37199	0.456274	0.507742	1	up	no
811330	PF3D7_1228700	XM_001350648.1	GO:0020011(apicoplast)	NA	NA	NA		NA	106.621	77.7359	1.37158	0.455834	0.507931	1	up	no
8444985	PF3D7_1147400	XM_002585400.1	GO:0004660(protein farnesyltransferase activity);GO:0005965(protein farnesyltransferase complex);GO:0008270(zinc ion binding);GO:0018343(protein farnesylation)	NA	NA	NA		NA	231.349	168.567	1.37245	0.456751	0.507931	1	up	no
811774	PF3D7_1419900	XM_001348330.2	GO:0003676(nucleic acid binding);GO:0003677(DNA binding);GO:0003723(RNA binding);GO:0003729(mRNA binding);GO:0004519(endonuclease activity);GO:0004521(endoribonuclease activity);GO:0005515(protein binding);GO:0005516(calmodulin binding);GO:0005634(nucleus);GO:0005737(cytoplasm);GO:0005847(mRNA cleavage and polyadenylation specificity factor complex);GO:0006378(mRNA polyadenylation);GO:0006396(RNA…	03015(mRNA surveillance pathway)	K14404	NA	hypothetical protein CBR_g11088 [Chara braunii]	NA	6.10143	8.12188	0.751234	-0.412666	0.508074	1	down	no
811093	PF3D7_1204100	XM_001350413.1	NA	NA	NA	NA		NA	5.34452	7.11457	0.751208	-0.412715	0.508168	1	down	no
812451	PF3D7_0404600	XM_001351322.2	NA	NA	NA	NA		NA	11.4142	15.1737	0.752237	-0.41074	0.50838	1	down	no
811438	PF3D7_1239800	XM_001350756.1	NA	NA	NA	NA		NA	1.51064	1.10072	1.37242	0.456718	0.508841	1	up	no
812559	PF3D7_0415000	XM_001351421.1	GO:0006811(ion transport);GO:0015446(ATPase-coupled arsenite transmembrane transporter activity);GO:0016020(membrane)	NA	NA	NA	anion-transporting ATPase [Micractinium conductrix]	NA	28.0359	20.4297	1.37231	0.456606	0.508953	1	up	no
813593	PF3D7_0932200	XM_001352152.1	GO:0005515(protein binding)	NA	NA	NA		NA	875.106	638.844	1.36983	0.453994	0.509681	1	up	no
811864	PF3D7_1430300	XM_001348420.1	GO:0000828(inositol hexakisphosphate kinase activity);GO:0000829(inositol heptakisphosphate kinase activity);GO:0005737(cytoplasm);GO:0005886(plasma membrane);GO:0006020(inositol metabolic process);GO:0009817(defense response to fungus, incompatible interaction);GO:0009861(jasmonic acid and ethylene-dependent systemic resistance);GO:0032958(inositol phosphate biosynthetic process);GO:0033857(diph…	04070(Phosphatidylinositol signaling system)	K13024	EC:2.7.4.24	inositol hexakisphosphate and diphosphoinositol-pentakisphosphate kinase VIP2 isoform X4 [Vigna radiata var. radiata]	NA	7.01429	9.31678	0.752866	-0.409535	0.510193	1	down	no
814080	PF3D7_1319000	XM_001349890.1	NA	NA	NA	NA		NA	9.58938	12.74	0.752698	-0.409857	0.510629	1	down	no
813463	PF3D7_0918700	XM_001352022.1	NA	NA	NA	NA		NA	1.71986	2.30216	0.747064	-0.420696	0.510813	1	down	no
813535	PF3D7_0926000	XM_001352094.1	NA	NA	NA	NA		NA	16.7116	22.1817	0.753393	-0.408525	0.510989	1	down	no
813939	PF3D7_1310500	XM_001349797.1	NA	NA	NA	NA		NA	42.4778	30.9835	1.37098	0.455207	0.511015	1	up	no
3885882	PF3D7_0606600	XM_960963.2	NA	NA	NA	NA		NA	21.9923	29.1812	0.753648	-0.408038	0.511064	1	down	no
2655280	PF3D7_0813400	XM_002808798.1	NA	NA	NA	NA		NA	160.056	212.349	0.753739	-0.407863	0.511092	1	down	no
810173	PF3D7_1001100.1	XM_001347264.2;XM_024473272.1	GO:0000062(fatty-acyl-CoA binding);GO:0006631(fatty acid metabolic process);GO:0006631(fatty acid metabolic process)	NA	NA	NA		NA	2.52157	1.81571	1.38875	0.473787	0.511275	1	up	no
810455	PF3D7_1030500	XM_001347546.1	GO:0004175(endopeptidase activity);GO:0005838(proteasome regulatory particle);GO:0006511(ubiquitin-dependent protein catabolic process)	03050(Proteasome)	K03039	NA	26S proteasome non-ATPase regulatory subunit 13 homolog B-like [Manihot esculenta]	NA	17.5861	12.8324	1.37044	0.454641	0.511532	1	up	no
810375	PF3D7_1022500	XM_001347466.1	GO:0004108(citrate (Si)-synthase activity);GO:0005739(mitochondrion);GO:0005759(mitochondrial matrix);GO:0006099(tricarboxylic acid cycle);GO:0006101(citrate metabolic process)	00020(Citrate cycle (TCA cycle));00630(Glyoxylate and dicarboxylate metabolism)	K01647	EC:2.3.3.1	citrate synthase 1 [Pyrus calleryana]	NA	81.6726	59.7017	1.36801	0.452081	0.511773	1	up	no
812856	PF3D7_0508900	XM_001351611.1	NA	NA	NA	NA		NA	107.726	78.7635	1.36772	0.451771	0.511801	1	up	no
811917	PF3D7_1435400	XM_001348473.1	NA	NA	NA	NA		NA	47.1637	34.4456	1.36922	0.453357	0.512076	1	up	no
3885703	PF3D7_0605500	XM_960952.1	GO:0005515(protein binding);GO:0051726(regulation of cell cycle)	NA	NA	NA	hypothetical protein BVRB_017430, partial [Beta vulgaris subsp. vulgaris]	NA	16.9141	12.3539	1.36913	0.45326	0.512315	1	up	no
814365	PF3D7_0304700	XM_001351087.2	NA	NA	NA	NA		NA	3.27736	4.36314	0.751146	-0.412835	0.512554	1	down	no
812293	PF3D7_1474300	XM_001348849.1	GO:0000784(nuclear chromosome, telomeric region);GO:0003684(damaged DNA binding);GO:0006303(double-strand break repair via nonhomologous end joining);GO:0031848(protection from non-homologous end joining at telomere);GO:0035312(5'-3' exodeoxyribonuclease activity);GO:0036297(interstrand cross-link repair)	03030(DNA replication);03410(Base excision repair);03420(Nucleotide excision repair);03430(Mismatch repair)	K10747	EC:6.5.1.1;EC:6.5.1.6	PREDICTED: DNA ligase 6 isoform X1 [Brassica rapa]	NA	7.0456	9.34747	0.753744	-0.407853	0.512741	1	down	no
810707	PF3D7_1115200	XM_001347795.2	NA	NA	NA	NA		NA	71.0618	51.9849	1.36697	0.450981	0.512801	1	up	no
814481	PF3D7_0316700	XM_001351201.1	GO:0001917(photoreceptor inner segment);GO:0005515(protein binding);GO:0005783(endoplasmic reticulum);GO:0005789(endoplasmic reticulum membrane);GO:0005886(plasma membrane);GO:0016020(membrane);GO:0016021(integral component of membrane);GO:0032386(regulation of intracellular transport);GO:0044317(rod spherule);GO:0045177(apical part of cell);GO:0050908(detection of light stimulus involved in visu…	NA	NA	NA	predicted protein [Hordeum vulgare subsp. vulgare]	NA	266.037	194.638	1.36683	0.450834	0.512937	1	up	no
811434	PF3D7_1239400	XM_001350752.1	NA	NA	NA	NA		NA	2.10897	2.8474	0.740667	-0.433103	0.512954	1	down	no
812134	PF3D7_1457900	XM_001348690.1	NA	NA	NA	NA		NA	10.2612	7.50575	1.36711	0.451128	0.512988	1	up	no
810266	PF3D7_1011100	XM_001347357.2	NA	NA	NA	NA		NA	2.35666	1.71669	1.37279	0.457114	0.513009	1	up	no
813297	PF3D7_0901700	XM_002808861.1	NA	NA	NA	NA		NA	113.114	82.7907	1.36626	0.450235	0.514058	1	up	no
2655241	PF3D7_0808400	XM_002808784.1	GO:0006888(ER to Golgi vesicle-mediated transport);GO:0006890(retrograde vesicle-mediated transport, Golgi to ER);GO:0006891(intra-Golgi vesicle-mediated transport);GO:0030126(COPI vesicle coat)	NA	NA	NA		NA	17.8378	13.0265	1.36935	0.453492	0.514213	1	up	no
812374	PF3D7_0411200	XM_001351389.1	GO:0020011(apicoplast)	NA	NA	NA		NA	13.5101	17.8687	0.756075	-0.403398	0.516321	1	down	no
8445038	PF3D7_0216100	XM_002585348.1	NA	NA	NA	NA		NA	3.59004	4.75199	0.755482	-0.404531	0.517054	1	down	no
811487	PF3D7_1245300	XM_001350803.1	GO:0004842(ubiquitin-protein transferase activity)	04120(Ubiquitin mediated proteolysis)	K10579	NA	NEDD8-conjugating enzyme Ubc12 [Setaria italica]	NA	61.4783	81.2652	0.756515	-0.40256	0.517292	1	down	no
813749	PF3D7_1338700	XM_001350078.1	NA	NA	NA	NA		NA	126.078	92.5686	1.362	0.445724	0.517884	1	up	no
814356	PF3D7_0303900	XM_001351078.1	NA	NA	NA	NA		NA	12.8246	9.35845	1.37038	0.454571	0.517912	1	up	no
2655046	PF3D7_0717000	XM_024473136.1	NA	NA	NA	NA		NA	51.0518	37.4605	1.36282	0.446591	0.517996	1	up	no
812146	PF3D7_1459100	XM_001348702.1	GO:0003924(GTPase activity);GO:0005739(mitochondrion);GO:0042254(ribosome biogenesis)	00220(Arginine biosynthesis);00330(Arginine and proline metabolism);04626(Plant-pathogen interaction)	K13427	EC:1.14.13.39		NA	1.8552	2.46142	0.75371	-0.407918	0.518645	1	down	no
810360	PF3D7_1020900	XM_001347451.1	GO:0005525(GTP binding);GO:0006471(protein ADP-ribosylation);GO:0006886(intracellular protein transport);GO:0020020(food vacuole)	04144(Endocytosis)	K07937	NA	predicted protein [Micromonas pusilla CCMP1545]	NA	1106.62	812.999	1.36116	0.444836	0.518689	1	up	no
811115	PF3D7_1206200	XM_001350435.1	GO:0003743(translation initiation factor activity);GO:0005852(eukaryotic translation initiation factor 3 complex);GO:0006446(regulation of translational initiation)	03013(RNA transport)	K03252	NA	eukaryotic translation initiation factor 3 subunit C-like [Physcomitrella patens]	NA	223.197	294.508	0.757866	-0.399984	0.51876	1	down	no
810205	PF3D7_1004400	XM_001347296.1	GO:0003676(nucleic acid binding);GO:0003723(RNA binding);GO:0005575(cellular_component);GO:0008150(biological_process)	03040(Spliceosome)	K12890	NA	hypothetical protein CBR_g40433 [Chara braunii]	NA	160.72	212.071	0.757862	-0.399994	0.518799	1	down	no
811752	PF3D7_1417300	XM_001348308.1	GO:0000045(autophagosome assembly);GO:0000422(autophagy of mitochondrion);GO:0004197(cysteine-type endopeptidase activity);GO:0005737(cytoplasm);GO:0005829(cytosol);GO:0006501(C-terminal protein lipidation);GO:0006508(proteolysis);GO:0006612(protein targeting to membrane);GO:0006810(transport);GO:0006914(autophagy);GO:0008233(peptidase activity);GO:0008234(cysteine-type peptidase activity);GO:001…	NA	NA	NA		NA	4.47642	3.2817	1.36405	0.4479	0.518892	1	up	no
2655393	PF3D7_0818400	XM_002808811.1	GO:0000462(maturation of SSU-rRNA from tricistronic rRNA transcript (SSU-rRNA, 5.8S rRNA, LSU-rRNA));GO:0005730(nucleolus);GO:0032040(small-subunit processome)	03008(Ribosome biogenesis in eukaryotes)	K14566	NA	rRNA-processing FCF1-like protein [Chlorella sorokiniana]	NA	47.637	62.9189	0.757118	-0.40141	0.518993	1	down	no
810231	PF3D7_1007400	XM_001347322.2	NA	NA	NA	NA		NA	17.2259	12.6287	1.36403	0.447872	0.519528	1	up	no
814553	PF3D7_0323800	XM_024473310.1	GO:0020011(apicoplast)	NA	NA	NA		NA	11.2301	14.8142	0.758062	-0.399611	0.520281	1	down	no
54778403	PF3D7_1236650	XM_034153493.1	NA	NA	NA	NA		NA	241.196	177.315	1.36027	0.443891	0.52052	1	up	no
814382	PF3D7_0306400	XM_001351104.1	GO:0004368(glycerol-3-phosphate dehydrogenase activity);GO:0005739(mitochondrion);GO:0006127(glycerophosphate shuttle)	00564(Glycerophospholipid metabolism)	K00111	EC:1.1.5.3	glycerol-3-phosphate dehydrogenase, mitochondrial-like [Quercus suber]	NA	171.965	126.533	1.35905	0.442599	0.520932	1	up	no
3885781	PF3D7_0606100	XM_960958.1	GO:0003723(RNA binding)	NA	NA	NA		NA	125.214	164.96	0.759056	-0.397721	0.521175	1	down	no
54778396	PF3D7_0809250	XM_034153486.1	NA	NA	NA	NA		NA	103.218	75.8833	1.36022	0.443844	0.521483	1	up	no
2655228	PF3D7_0826400	XM_001349225.2	GO:0004659(prenyltransferase activity);GO:0019408(dolichol biosynthetic process)	00900(Terpenoid backbone biosynthesis)	K11778	EC:2.5.1.87	PREDICTED: dehydrodolichyl diphosphate synthase 2 [Beta vulgaris subsp. vulgaris]	NA	81.5323	60.005	1.35876	0.44229	0.521662	1	up	no
2654957	PF3D7_0711700	XM_001348994.1	GO:0020002(host cell plasma membrane);GO:0020013(modulation by symbiont of host erythrocyte aggregation);GO:0020030(infected host cell surface knob);GO:0020033(antigenic variation);GO:0020035(cytoadherence to microvasculature, mediated by symbiont protein);GO:0050839(cell adhesion molecule binding)	NA	NA	NA		NA	0.320601	0.232144	1.38104	0.465759	0.521718	1	up	no
813734	PF3D7_1303700	XM_001349728.1	GO:0003755(peptidyl-prolyl cis-trans isomerase activity);GO:0005528(FK506 binding);GO:0005789(endoplasmic reticulum membrane);GO:0061077(chaperone-mediated protein folding)	NA	NA	NA		NA	9.7811	7.19273	1.35986	0.443458	0.521908	1	up	no
812790	PF3D7_0220700	XM_001349672.1	NA	NA	NA	NA		NA	2.20734	2.96726	0.743901	-0.426818	0.521996	1	down	no
9221784	PF3D7_0322400	XM_024473302.1	GO:0003924(GTPase activity);GO:0005739(mitochondrion);GO:0042254(ribosome biogenesis)	NA	NA	NA		NA	5.77206	7.60955	0.758528	-0.398725	0.522645	1	down	no
811615	PF3D7_1403600	XM_001348170.2	NA	NA	NA	NA		NA	100.832	74.2353	1.35827	0.441771	0.523032	1	up	no
813816	PF3D7_1350700	XM_002809031.1	GO:0020011(apicoplast)	NA	NA	NA	peptide deformylase [Chlorella sorokiniana]	NA	28.2859	37.2136	0.760097	-0.395745	0.523657	1	down	no
810649	PF3D7_1108600	XM_001347737.1	GO:0005509(calcium ion binding);GO:0005783(endoplasmic reticulum);GO:0006886(intracellular protein transport)	NA	NA	NA		NA	3309.89	2441.73	1.35555	0.43888	0.52448	1	up	no
811992	PF3D7_1443200	XM_001348548.2	NA	NA	NA	NA		NA	7.0271	9.26146	0.758747	-0.39831	0.524491	1	down	no
810405	PF3D7_1025400	XM_001347496.2	NA	NA	NA	NA		NA	27.1013	19.9867	1.35596	0.439318	0.524583	1	up	no
813159	PF3D7_0102200	XM_001350918.1	GO:0030507(spectrin binding)	04141(Protein processing in endoplasmic reticulum)	K09517	NA	chaperone protein dnaJ 10-like [Olea europaea var. sylvestris]	NA	19.1098	14.0969	1.3556	0.438935	0.525157	1	up	no
3885944	PF3D7_0619600	XM_961088.1	NA	NA	NA	NA		NA	1.36261	1.80309	0.755709	-0.404097	0.525295	1	down	no
2655075	PF3D7_0709500	XM_001348973.1	NA	NA	NA	NA		NA	45.6384	33.621	1.35744	0.440887	0.525617	1	up	no
814449	PF3D7_0313500	XM_001351169.1	NA	NA	NA	NA		NA	11.4203	15.0028	0.761215	-0.393625	0.525958	1	down	no
813728	PF3D7_1334800	XM_001350043.1	GO:0020003(symbiont-containing vacuole)	NA	NA	NA		NA	486.256	359.119	1.35402	0.437254	0.526195	1	up	no
3885936	PF3D7_0609300	XM_960990.1	NA	NA	NA	NA		NA	2.91046	2.14498	1.35687	0.440284	0.526266	1	up	no
2655062	PF3D7_0707700	XM_001348955.1	GO:0004842(ubiquitin-protein transferase activity);GO:0005515(protein binding);GO:0005737(cytoplasm);GO:0009266(response to temperature stimulus);GO:0009651(response to salt stress);GO:0009737(response to abscisic acid);GO:0016567(protein ubiquitination);GO:0051087(chaperone binding)	04141(Protein processing in endoplasmic reticulum);04120(Ubiquitin mediated proteolysis)	K09561	EC:2.3.2.27	E3 ubiquitin-protein ligase CHIP-like isoform X1 [Hevea brasiliensis]	NA	85.3049	111.976	0.761812	-0.392492	0.526326	1	down	no
811677	PF3D7_1409800	XM_001348233.1	GO:0003723(RNA binding);GO:0005634(nucleus);GO:0005737(cytoplasm)	NA	NA	NA	RNA-binding protein BRN1 isoform X2 [Vigna unguiculata]	NA	24.5482	32.2404	0.761411	-0.393253	0.526626	1	down	no
813780	PF3D7_1344900	XM_001350127.1	NA	NA	NA	NA		NA	19.6288	25.7642	0.761865	-0.392393	0.526673	1	down	no
813304	PF3D7_0902500	XM_001351863.1	GO:0020036(Maurer's cleft)	NA	NA	NA		NA	2.64262	3.48426	0.758444	-0.398886	0.527303	1	down	no
2655408	PF3D7_0804300	XM_001349438.1	NA	NA	NA	NA		NA	12.7185	16.6923	0.76194	-0.39225	0.527431	1	down	no
3885957	PF3D7_0611500	XM_961011.1	NA	NA	NA	NA		NA	1.31389	0.941105	1.39612	0.481421	0.527469	1	up	no
810273	PF3D7_1011800	XM_001347364.1	GO:0003690(double-stranded DNA binding);GO:0003700(DNA binding transcription factor activity);GO:0005634(nucleus);GO:0006355(regulation of transcription, DNA-templated)	NA	NA	NA		NA	453.646	594.929	0.762521	-0.39115	0.52749	1	down	no
813632	PF3D7_0936400	XM_001352192.1	GO:0030430(host cell cytoplasm)	NA	NA	NA		NA	6.38239	8.40472	0.759382	-0.397103	0.527491	1	down	no
814300	PF3D7_1364800	XM_001350323.1	GO:0003677(DNA binding);GO:0003899(DNA-directed 5'-3' RNA polymerase activity);GO:0005665(DNA-directed RNA polymerase II, core complex);GO:0006366(transcription by RNA polymerase II)	00230(Purine metabolism);00240(Pyrimidine metabolism);03020(RNA polymerase)	K03013	NA	ultraviolet-B receptor UVR8 [Chlorella sorokiniana]	NA	130.022	170.52	0.762501	-0.391189	0.527816	1	down	no
8444946	PF3D7_1116100	XM_002585383.1	GO:0020020(food vacuole)	NA	NA	NA		NA	52.1778	38.581	1.35242	0.435545	0.527931	1	up	no
810798	PF3D7_1124000	XM_001347886.2	GO:0005783(endoplasmic reticulum);GO:0006457(protein folding);GO:0016491(oxidoreductase activity)	04141(Protein processing in endoplasmic reticulum)	K10950	EC:1.8.4.-	Endoplasmic reticulum oxidoreductin-1 [Capsicum chinense]	NA	95.7289	70.7714	1.35265	0.435788	0.527958	1	up	no
811968	PF3D7_1440700	XM_001348524.1	NA	NA	NA	NA		NA	15.5391	11.4809	1.35347	0.436668	0.528207	1	up	no
812759	PF3D7_0217300	XM_001349641.1	GO:0006886(intracellular protein transport);GO:0030131(clathrin adaptor complex)	04144(Endocytosis)	K11827	NA	Sigma2-Adaptin [Chlamydomonas reinhardtii]	NA	6.44428	8.54272	0.75436	-0.406676	0.528218	1	down	no
811114	PF3D7_1206100	XM_024473382.1	GO:0006190(inosine salvage);GO:0050483(IMP 5'-nucleotidase activity);GO:0071590(nicotinamide riboside biosynthetic process);GO:0071592(nicotinic acid riboside biosynthetic process)	00230(Purine metabolism);00760(Nicotinate and nicotinamide metabolism)	K18550	EC:3.1.3.99;EC:3.1.3.-	hypothetical protein CHLRE_04g225750v5 [Chlamydomonas reinhardtii]	NA	3.58043	2.63415	1.35923	0.442795	0.528929	1	up	no
810456	PF3D7_1030600	XM_001347547.1	GO:0000408(EKC/KEOPS complex);GO:0005515(protein binding);GO:0005737(cytoplasm)	NA	NA	NA	putative actin-like ATPase superfamily protein [Helianthus annuus]	NA	25.8964	33.9385	0.76304	-0.390169	0.529099	1	down	no
9221866	PF3D7_0612400	XM_002808678.1	NA	NA	NA	NA		NA	36.8462	27.2473	1.35229	0.435403	0.529824	1	up	no
3885924	PF3D7_0610800	XM_961004.1	GO:0004802(transketolase activity);GO:0005634(nucleus);GO:0005737(cytoplasm);GO:0006098(pentose-phosphate shunt)	00030(Pentose phosphate pathway);00710(Carbon fixation in photosynthetic organisms);01051(Biosynthesis of ansamycins)	K00615	EC:2.2.1.1	transketolase, chloroplastic-like [Helianthus annuus]	NA	297.442	389.358	0.763929	-0.38849	0.530183	1	down	no
812019	PF3D7_1445900	XM_001348575.2	GO:0003676(nucleic acid binding);GO:0004386(helicase activity)	03040(Spliceosome)	K12823	EC:3.6.4.13	DEAD-box ATP-dependent RNA helicase 20-like [Chenopodium quinoa]	NA	262.291	343.288	0.764056	-0.38825	0.530437	1	down	no
811312	PF3D7_1226900	XM_001350630.1	NA	NA	NA	NA		NA	7.87219	10.3236	0.762544	-0.391107	0.530554	1	down	no
811986	PF3D7_1442600	XM_001348542.2	GO:0020011(apicoplast)	NA	NA	NA		NA	2.09301	2.74232	0.763224	-0.389822	0.530691	1	down	no
810482	PF3D7_1033400	XM_001347573.1	GO:0005737(cytoplasm);GO:0010323(negative regulation of isopentenyl diphosphate biosynthetic process, methylerythritol 4-phosphate pathway);GO:0016311(dephosphorylation);GO:0050308(sugar-phosphatase activity)	NA	NA	NA	hypothetical protein M569_06040, partial [Genlisea aurea]	NA	492.211	644	0.764302	-0.387786	0.530913	1	down	no
810642	PF3D7_1107800	XM_001347730.1	NA	NA	NA	NA		NA	27.4256	35.8667	0.764653	-0.387123	0.531807	1	down	no
810414	PF3D7_1026000	XM_001347505.2	NA	NA	NA	NA		NA	75.1626	98.3018	0.764611	-0.387203	0.531926	1	down	no
810869	PF3D7_1131200	XM_001347957.1	NA	NA	NA	NA		NA	5.24206	3.8647	1.3564	0.439779	0.532203	1	up	no
813821	PF3D7_1305300	XM_002808951.1	GO:0005576(extracellular region);GO:0005739(mitochondrion);GO:0006448(regulation of translational elongation);GO:0019887(protein kinase regulator activity);GO:0022626(cytosolic ribosome)	NA	NA	NA		NA	16.5529	21.6377	0.765002	-0.386464	0.532402	1	down	no
2655139	PF3D7_0723000	XM_001349095.1	GO:0008033(tRNA processing);GO:0008193(tRNA guanylyltransferase activity)	NA	NA	NA	PREDICTED: tRNA(His) guanylyltransferase 1 isoform X1 [Elaeis guineensis]	NA	5.29724	3.90707	1.35581	0.439151	0.532586	1	up	no
811684	PF3D7_1410500	XM_001348240.1	NA	NA	NA	NA		NA	54.616	71.4479	0.764417	-0.387568	0.532879	1	down	no
813694	PF3D7_1326200	XM_001349964.1	NA	NA	NA	NA		NA	10.7249	7.92682	1.35299	0.436151	0.533079	1	up	no
812276	PF3D7_1472600	XM_001348832.1	GO:0003756(protein disulfide isomerase activity);GO:0005783(endoplasmic reticulum);GO:0006457(protein folding)	04141(Protein processing in endoplasmic reticulum)	K09580	EC:5.3.4.1	Protein disulfide-isomerase [Apostasia shenzhenica]	NA	8.36887	6.19745	1.35037	0.433359	0.533297	1	up	no
813628	PF3D7_0936000	XM_002808943.1	NA	NA	NA	NA		NA	9.13579	12.0152	0.76035	-0.395264	0.533326	1	down	no
813183	PF3D7_0104500	XM_001350942.2	NA	NA	NA	NA	hypothetical protein CEUSTIGMA_g7356.t1 [Chlamydomonas eustigma]	NA	60.6949	79.3043	0.765343	-0.385823	0.533665	1	down	no
814454	PF3D7_0314000	XM_002808577.1	GO:0005737(cytoplasm);GO:0032780(negative regulation of ATPase activity);GO:0051131(chaperone-mediated protein complex assembly);GO:0051879(Hsp90 protein binding)	NA	NA	NA		NA	204.77	152.028	1.34692	0.429668	0.533857	1	up	no
810660	PF3D7_1110400	XM_001347748.1	NA	NA	NA	NA		NA	337.055	439.927	0.766162	-0.384279	0.53436	1	down	no
36312515	PF3D7_0830100	XR_002966636.1	NA	NA	NA	NA		NA	5.91536	4.38184	1.34997	0.432928	0.534366	1	up	no
811169	PF3D7_1211700	XM_001350489.1	GO:0004003(ATP-dependent DNA helicase activity);GO:0005524(ATP binding);GO:0005656(nuclear pre-replicative complex);GO:0006270(DNA replication initiation);GO:0006271(DNA strand elongation involved in DNA replication);GO:0008094(DNA-dependent ATPase activity)	03030(DNA replication)	K02209	EC:3.6.4.12	MCM-domain-containing protein [Coccomyxa subellipsoidea C-169]	NA	881.977	655.16	1.3462	0.428894	0.53445	1	up	no
810305	PF3D7_1015000	XM_001347396.1	GO:0003919(FMN adenylyltransferase activity)	00740(Riboflavin metabolism)	K00953	EC:2.7.7.2	PREDICTED: FAD synthase isoform X1 [Elaeis guineensis]	NA	7.8911	5.82547	1.35459	0.437852	0.534531	1	up	no
2654972	PF3D7_0702200	XM_001348921.1	GO:0006644(phospholipid metabolic process);GO:0016787(hydrolase activity)	00561(Glycerolipid metabolism)	K01054	EC:3.1.1.23	hypothetical protein CEUSTIGMA_g9993.t1 [Chlamydomonas eustigma]	NA	4.16705	5.47953	0.760475	-0.395027	0.534548	1	down	no
811694	PF3D7_1411500	XM_001348250.2	GO:0000398(mRNA splicing, via spliceosome);GO:0003723(RNA binding);GO:0071006(U2-type catalytic step 1 spliceosome);GO:0071013(catalytic step 2 spliceosome)	NA	NA	NA		NA	4.23895	5.54435	0.764553	-0.387311	0.534602	1	down	no
810276	PF3D7_1012100	XM_001347367.1	NA	NA	NA	NA		NA	22.6364	29.5679	0.765572	-0.38539	0.534643	1	down	no
811947	PF3D7_1438600	XM_001348503.1	GO:0045048(protein insertion into ER membrane);GO:0071818(BAT3 complex)	NA	NA	NA		NA	2.62158	1.91432	1.36946	0.453605	0.534876	1	up	no
9221964	PF3D7_0901800	XM_002808862.2	NA	NA	NA	NA		NA	33.3154	24.7354	1.34687	0.429614	0.534955	1	up	no
2655198	PF3D7_0708300	XM_001348961.1	GO:0000408(EKC/KEOPS complex);GO:0005515(protein binding);GO:0005737(cytoplasm)	NA	NA	NA	PREDICTED: EKC/KEOPS complex subunit bud32-like isoform X1 [Nicotiana sylvestris]	NA	33.1708	43.3055	0.765972	-0.384636	0.535416	1	down	no
811755	PF3D7_1417500	XM_001348311.1	GO:0000495(box H/ACA snoRNA 3'-end processing);GO:0009982(pseudouridine synthase activity);GO:0031118(rRNA pseudouridine synthesis);GO:0031120(snRNA pseudouridine synthesis);GO:0031429(box H/ACA snoRNP complex);GO:1990481(mRNA pseudouridine synthesis)	03008(Ribosome biogenesis in eukaryotes)	K11131	EC:5.4.99.-	PREDICTED: H/ACA ribonucleoprotein complex subunit 4-like, partial [Elaeis guineensis]	NA	98.2839	128.196	0.766667	-0.383328	0.535604	1	down	no
812234	PF3D7_1468400	XM_001348790.2	NA	NA	NA	NA		NA	0.919409	1.21439	0.757098	-0.401448	0.535764	1	down	no
810619	PF3D7_1105600	XM_001347707.2	GO:0044053(translocation of peptides or proteins into host cell cytoplasm);GO:0097619(PTEX complex)	NA	NA	NA		NA	52.5575	68.5306	0.766919	-0.382854	0.536124	1	down	no
3885900	PF3D7_0616300	XM_961056.1	NA	NA	NA	NA		NA	4.46939	3.28668	1.35985	0.443447	0.536225	1	up	no
812716	PF3D7_0212800	XM_001349598.1	GO:0006855(drug transmembrane transport)	NA	NA	NA		NA	15.1339	19.7355	0.766835	-0.383012	0.536455	1	down	no
812758	PF3D7_0217200	XM_001349640.1	NA	NA	NA	NA		NA	1.47484	1.92881	0.764639	-0.38715	0.536594	1	down	no
814129	PF3D7_1327600	XM_001349985.1	GO:0004515(nicotinate-nucleotide adenylyltransferase activity);GO:0005737(cytoplasm)	NA	NA	NA		NA	6.79969	8.92244	0.762089	-0.391968	0.536873	1	down	no
813229	PF3D7_0109400	XM_001350988.1	NA	NA	NA	NA		NA	147.566	192.324	0.767277	-0.382181	0.53706	1	down	no
812770	PF3D7_0218400	XM_001349652.1	GO:0004004(ATP-dependent RNA helicase activity)	NA	NA	NA	PREDICTED: DEAD-box ATP-dependent RNA helicase 10 [Eucalyptus grandis]	NA	13.092	17.0826	0.766398	-0.383834	0.537132	1	down	no
814163	PF3D7_1334600	XM_002809004.1	GO:0043657(host cell)	NA	NA	NA		NA	87.2905	64.9506	1.34395	0.426484	0.537469	1	up	no
2655226	PF3D7_0805100	XM_001349430.1	NA	NA	NA	NA		NA	5.78088	4.29322	1.34651	0.42923	0.537785	1	up	no
812035	PF3D7_1447700	XM_001348591.1	NA	NA	NA	NA		NA	30.1768	22.4467	1.34437	0.426934	0.538377	1	up	no
812305	PF3D7_1475500	XM_001348861.1	GO:0044312(crystalloid)	NA	NA	NA		NA	0.804335	0.593693	1.3548	0.438079	0.538421	1	up	no
811499	PF3D7_1246600	XM_001350815.1	GO:0005634(nucleus)	NA	NA	NA		NA	49.147	63.9866	0.768083	-0.380666	0.538734	1	down	no
811486	PF3D7_1245200	XM_001350802.1	NA	NA	NA	NA		NA	0.946983	1.23929	0.764132	-0.388106	0.538908	1	down	no
811163	PF3D7_1211100	XM_001350483.1	NA	04141(Protein processing in endoplasmic reticulum)	K13993	NA		NA	8.55408	6.31769	1.35399	0.437214	0.53912	1	up	no
3885896	PF3D7_0615900	XM_961052.1	NA	NA	NA	NA		NA	70.6546	91.9181	0.76867	-0.379564	0.539177	1	down	no
810368	PF3D7_1021700	XM_001347459.2	NA	NA	NA	NA		NA	5.02813	6.54128	0.768678	-0.379549	0.539406	1	down	no
813537	PF3D7_0926300	XM_002808913.1	GO:0020011(apicoplast)	NA	NA	NA	cold-responsive protein kinase 1-like isoform X2 [Chenopodium quinoa]	NA	16.8211	21.8848	0.768622	-0.379655	0.539587	1	down	no
813623	PF3D7_0935500	XM_002808942.1	NA	NA	NA	NA		NA	113.081	84.2746	1.34181	0.424184	0.539797	1	up	no
812998	PF3D7_0518300	XM_002808653.1	GO:0004175(endopeptidase activity);GO:0005839(proteasome core complex);GO:0006511(ubiquitin-dependent protein catabolic process)	03050(Proteasome)	K02732	EC:3.4.25.1	proteasome subunit beta type-1 [Dendrobium catenatum]	NA	777.999	580.347	1.34058	0.422853	0.540582	1	up	no
813395	PF3D7_0911800	XM_001351954.1	NA	NA	NA	NA		NA	43.7768	32.6364	1.34135	0.423685	0.54077	1	up	no
810672	PF3D7_1111800	XM_001347760.2	GO:0000413(protein peptidyl-prolyl isomerization);GO:0003755(peptidyl-prolyl cis-trans isomerase activity);GO:0005515(protein binding);GO:0005524(ATP binding);GO:0005525(GTP binding);GO:0005528(FK506 binding);GO:0005654(nucleoplasm);GO:0005737(cytoplasm);GO:0005739(mitochondrion);GO:0005789(endoplasmic reticulum membrane);GO:0005829(cytosol);GO:0005874(microtubule);GO:0006457(protein folding);GO:…	NA	NA	NA	peptidyl-prolyl cis-trans isomerase FKBP62-like [Coffea arabica]	NA	17.5293	13.0573	1.34249	0.424915	0.540875	1	up	no
810439	PF3D7_1028800	XM_001347530.2	NA	NA	NA	NA		NA	116.494	86.8573	1.34121	0.423535	0.540908	1	up	no
812260	PF3D7_1471100	XM_001348816.1	GO:0005515(protein binding);GO:0020005(symbiont-containing vacuole membrane);GO:0044161(host cell cytoplasmic vesicle);GO:0097619(PTEX complex)	NA	NA	NA		NA	2671.08	3470.42	0.769671	-0.377687	0.540976	1	down	no
810372	PF3D7_1022200	XM_001347463.2	NA	NA	NA	NA		NA	1.25549	0.926276	1.35542	0.438738	0.541463	1	up	no
810313	PF3D7_1015900	XM_001347404.3	GO:0000015(phosphopyruvate hydratase complex);GO:0000045(autophagosome assembly);GO:0002253(activation of immune response);GO:0004634(phosphopyruvate hydratase activity);GO:0005515(protein binding);GO:0005634(nucleus);GO:0005737(cytoplasm);GO:0005856(cytoskeleton);GO:0005886(plasma membrane);GO:0006094(gluconeogenesis);GO:0006096(glycolytic process);GO:0006351(transcription, DNA-templated);GO:000…	00010(Glycolysis / Gluconeogenesis);03018(RNA degradation)	K01689	EC:4.2.1.11	RecName: Full=Enolase; AltName: Full=2-phospho-D-glycerate hydro-lyase; AltName: Full=2-phosphoglycerate dehydratase; AltName: Full=OSE1	NA	5578	7244.65	0.769948	-0.377168	0.541485	1	down	no
813119	PF3D7_0530600	XM_001351824.1	GO:0005634(nucleus)	NA	NA	NA	hypothetical protein CEUSTIGMA_g8492.t1 [Chlamydomonas eustigma]	NA	22.293	28.9816	0.769212	-0.378546	0.541717	1	down	no
812784	PF3D7_0220100	XM_001349666.2	GO:0033643(host cell part)	04141(Protein processing in endoplasmic reticulum)	K09517	NA	predicted protein [Micromonas commoda]	NA	12.3371	16.0283	0.769705	-0.377623	0.542072	1	down	no
2655116	PF3D7_0717500	XM_001349042.1	GO:0003824(catalytic activity);GO:0004723(calcium-dependent protein serine/threonine phosphatase activity);GO:0005509(calcium ion binding);GO:0005524(ATP binding);GO:0006468(protein phosphorylation)	04626(Plant-pathogen interaction)	K13412	EC:2.7.11.1	PREDICTED: calcium-dependent protein kinase 29 [Tarenaya hassleriana]	NA	187.907	140.324	1.33909	0.421257	0.542284	1	up	no
814374	PF3D7_0305600	XM_001351096.1	GO:0003906(DNA-(apurinic or apyrimidinic site) lyase activity);GO:0006281(DNA repair);GO:0020011(apicoplast)	03410(Base excision repair)	K01142	EC:3.1.11.2	DNA-(apurinic or apyrimidinic site) lyase [Manihot esculenta]	NA	225.528	168.429	1.339	0.421161	0.542291	1	up	no
9221913	PF3D7_0725600	XR_002273081.2	NA	NA	NA	NA	hypothetical protein CR513_07769, partial [Mucuna pruriens]	NA	57.0474	74.0524	0.770365	-0.376385	0.542603	1	down	no
811674	PF3D7_1409500	XM_001348230.1	GO:0003674(molecular_function)	NA	NA	NA		NA	2.41177	3.14565	0.7667	-0.383266	0.542975	1	down	no
811303	PF3D7_1226000	XM_001350621.1	GO:0020011(apicoplast)	NA	NA	NA		NA	1.92726	2.51769	0.765488	-0.385548	0.543076	1	down	no
3885787	PF3D7_0603500	XM_960932.1	GO:0005739(mitochondrion);GO:0006816(calcium ion transport);GO:0008273(calcium, potassium:sodium antiporter activity);GO:0016021(integral component of membrane)	NA	NA	NA	hypothetical protein GPECTOR_13g739 [Gonium pectorale]	NA	120.242	89.8419	1.33838	0.420485	0.543149	1	up	no
2655192	PF3D7_0704900	XM_001348946.2	GO:0003747(translation release factor activity);GO:0006415(translational termination);GO:0020011(apicoplast)	NA	NA	NA	putative Peptide chain release factor [Zostera marina]	NA	20.3442	15.1839	1.33985	0.422074	0.543188	1	up	no
811212	PF3D7_1216500	XM_001350532.1	GO:0005774(vacuolar membrane);GO:0005886(plasma membrane);GO:0020005(symbiont-containing vacuole membrane);GO:0035891(exit from host cell);GO:0044310(osmiophilic body)	NA	NA	NA		NA	67.295	50.2542	1.33909	0.421255	0.543196	1	up	no
9221821	PF3D7_0106000	XM_002808559.1	NA	NA	NA	NA		NA	31.954	23.8722	1.33854	0.420664	0.543445	1	up	no
811304	PF3D7_1226100	XM_001350622.1	GO:0003824(catalytic activity);GO:0016787(hydrolase activity)	NA	NA	NA	PREDICTED: uncharacterized protein LOC103864697 [Brassica rapa]	NA	12.8177	16.6525	0.769715	-0.377604	0.543871	1	down	no
813556	PF3D7_0928100	XM_001352115.1	NA	NA	NA	NA		NA	1.43993	1.89212	0.761012	-0.394009	0.544156	1	down	no
813825	PF3D7_1352200	XM_001350198.1	NA	NA	NA	NA		NA	20.3187	26.3627	0.770736	-0.375691	0.544245	1	down	no
2655318	PF3D7_0805200	XM_001349429.1	GO:0005737(cytoplasm)	NA	NA	NA		NA	53.8138	40.1494	1.34034	0.422599	0.544271	1	up	no
812123	PF3D7_1456800	XM_001348679.1	GO:0006885(regulation of pH);GO:0009678(hydrogen-translocating pyrophosphatase activity);GO:0015078(proton transmembrane transporter activity);GO:0020020(food vacuole)	00190(Oxidative phosphorylation)	K01507	EC:3.6.1.1	pyrophosphate-energized vacuolar membrane proton pump-like [Helianthus annuus]	NA	124.65	161.58	0.771446	-0.374363	0.544474	1	down	no
813207	PF3D7_0107100	XM_001350966.1	NA	NA	NA	NA		NA	3.25541	4.24884	0.766187	-0.384232	0.544559	1	down	no
813953	PF3D7_1313000	XM_001349830.1	GO:0019941(modification-dependent protein catabolic process)	NA	NA	NA	NEDD8 precursor [Bathycoccus prasinos]	NA	527.621	394.627	1.33701	0.419014	0.544805	1	up	no
9221953	PF3D7_0831200	XM_002808846.1	GO:0033643(host cell part)	04141(Protein processing in endoplasmic reticulum)	K09517	NA	chaperone protein dnaJ 10-like [Helianthus annuus]	NA	30.6553	22.9302	1.3369	0.418887	0.545256	1	up	no
813047	PF3D7_0523200	XM_001351753.1	NA	NA	NA	NA		NA	1.82537	2.37262	0.769349	-0.37829	0.545329	1	down	no
813061	PF3D7_0524700	XM_001351767.1	GO:0005739(mitochondrion)	NA	NA	NA		NA	106.926	138.63	0.771307	-0.374623	0.545426	1	down	no
813352	PF3D7_0907500	XM_024473191.1	GO:0070258(inner membrane pellicle complex);GO:0071944(cell periphery)	NA	NA	NA		NA	13.8755	10.3521	1.34035	0.422608	0.545491	1	up	no
812613	PF3D7_0201700	XM_001349495.1	GO:0033643(host cell part)	04141(Protein processing in endoplasmic reticulum)	K09517	NA	PREDICTED: chaperone protein dnaJ 10-like isoform X1 [Oryza brachyantha]	NA	0.851246	1.11673	0.762269	-0.391627	0.545615	1	down	no
811137	PF3D7_1208400	XM_001350457.1	GO:0003333(amino acid transmembrane transport);GO:0015171(amino acid transmembrane transporter activity)	NA	NA	NA		NA	11.1932	8.37534	1.33645	0.418408	0.546057	1	up	no
810868	PF3D7_1131100	XM_001347956.1	NA	NA	NA	NA		NA	18.4541	13.8084	1.33644	0.4184	0.546159	1	up	no
810777	PF3D7_1122200	XM_001347865.2	GO:0020011(apicoplast)	NA	NA	NA	hypothetical protein CEUSTIGMA_g3762.t1 [Chlamydomonas eustigma]	NA	6.67069	8.66037	0.770255	-0.376592	0.546536	1	down	no
812239	PF3D7_1468900	XM_001348795.1	NA	NA	NA	NA		NA	13.8402	17.9281	0.771986	-0.373354	0.546633	1	down	no
811409	PF3D7_1236900	XM_001350727.2	NA	NA	NA	NA		NA	32.7284	24.4924	1.33627	0.418213	0.546647	1	up	no
813339	PF3D7_0906000	XM_002808870.1	GO:0000175(3'-5'-exoribonuclease activity);GO:0005634(nucleus);GO:0016441(posttranscriptional gene silencing);GO:0034399(nuclear periphery)	NA	NA	NA	PREDICTED: DIS3-like exonuclease 2 [Solanum tuberosum]	NA	6.37494	8.25748	0.77202	-0.37329	0.546688	1	down	no
813855	PF3D7_1359100	XM_001350267.1	GO:0008531(riboflavin kinase activity);GO:0009231(riboflavin biosynthetic process)	00740(Riboflavin metabolism)	K20884	EC:2.7.1.26;EC:3.1.3.102	hypothetical protein DCAR_004137 [Daucus carota subsp. sativus]	NA	2.02748	2.6321	0.770289	-0.376529	0.546886	1	down	no
811634	PF3D7_1405500	XM_001348189.1	GO:0000166(nucleotide binding)	NA	NA	NA	COBW domain-containing protein 1 [Setaria italica]	NA	4.3277	5.61686	0.770484	-0.376163	0.547004	1	down	no
811452	PF3D7_1241600	XM_001350768.1	GO:0005488(binding);GO:0005739(mitochondrion);GO:0005743(mitochondrial inner membrane);GO:0006810(transport)	NA	NA	NA	S-adenosylmethionine carrier 1, chloroplastic/mitochondrial-like [Cynara cardunculus var. scolymus]	NA	45.0307	33.7201	1.33543	0.417302	0.547766	1	up	no
811658	PF3D7_1407900	XM_001348213.1	GO:0004190(aspartic-type endopeptidase activity);GO:0020020(food vacuole);GO:0042540(hemoglobin catabolic process)	NA	NA	NA	aspartic peptidase A1 family, Aspartic peptidase domain protein [Artemisia annua]	NA	165.249	213.678	0.773355	-0.370797	0.548091	1	down	no
810996	PF3D7_1143900	XM_001348084.1	GO:0005829(cytosol);GO:0046496(nicotinamide nucleotide metabolic process);GO:0047453(ATP-dependent NAD(P)H-hydrate dehydratase activity);GO:0052855(ADP-dependent NAD(P)H-hydrate dehydratase activity)	NA	NA	NA	ATP-dependent (S)-NAD(P)H-hydrate dehydratase [Artemisia annua]	NA	10.9275	14.148	0.772366	-0.372643	0.548166	1	down	no
811129	PF3D7_1207600	XM_001350449.1	GO:0005524(ATP binding);GO:0008033(tRNA processing);GO:0020011(apicoplast);GO:0052381(tRNA dimethylallyltransferase activity)	00908(Zeatin biosynthesis)	K00791	EC:2.5.1.75	PREDICTED: tRNA dimethylallyltransferase 2 [Daucus carota subsp. sativus]	NA	20.7634	26.8625	0.772953	-0.371547	0.548296	1	down	no
36312541	PF3D7_1148600	XR_002966654.1	NA	NA	NA	NA	uncharacterized protein LOC111289175 [Durio zibethinus]	NA	1.77008	2.31036	0.766146	-0.384308	0.548404	1	down	no
811501	PF3D7_1246800	XM_001350817.1	GO:0003924(GTPase activity);GO:0005047(signal recognition particle binding);GO:0005785(signal recognition particle receptor complex);GO:0006614(SRP-dependent cotranslational protein targeting to membrane)	03060(Protein export)	K12272	NA	signal recognition particle receptor subunit beta [Sorghum bicolor]	NA	222.947	167.197	1.33344	0.415156	0.548609	1	up	no
811424	PF3D7_1238400	XM_024473408.1	NA	NA	NA	NA		NA	2.5323	3.33676	0.75891	-0.397999	0.548841	1	down	no
813817	PF3D7_1351000	XM_001350187.2	GO:0005548(phospholipid transporter activity);GO:0005737(cytoplasm);GO:0006810(transport)	NA	NA	NA	phosphatidylinositol transfer protein 2-like isoform X1 [Physcomitrella patens]	NA	22.2438	28.7447	0.77384	-0.369893	0.549185	1	down	no
810254	PF3D7_1009900	XM_001347345.1	NA	NA	NA	NA		NA	2.82932	3.6714	0.770638	-0.375875	0.549719	1	down	no
9221982	PF3D7_1365200	XM_002809057.1	NA	NA	NA	NA		NA	46.7797	60.6321	0.771534	-0.374197	0.549982	1	down	no
811209	PF3D7_1216200	XM_001350529.3	GO:0004367(glycerol-3-phosphate dehydrogenase [NAD+] activity);GO:0006072(glycerol-3-phosphate metabolic process);GO:0009331(glycerol-3-phosphate dehydrogenase complex)	00564(Glycerophospholipid metabolism)	K00006	EC:1.1.1.8	glycerol-3-phosphate dehydrogenase [NAD(+)]-like [Cicer arietinum]	NA	168.841	218.035	0.774378	-0.36889	0.550117	1	down	no
810764	PF3D7_1121000	XM_001347852.2	GO:0070258(inner membrane pellicle complex)	NA	NA	NA	hypothetical protein CDL15_Pgr027819 [Punica granatum]	NA	46.3839	34.8119	1.33241	0.414043	0.550278	1	up	no
810317	PF3D7_1016300	XM_001347408.1	GO:0030430(host cell cytoplasm)	NA	NA	NA		NA	3686.75	4757.53	0.77493	-0.367862	0.550914	1	down	no
2655137	PF3D7_0722700	XM_001349092.1	NA	NA	NA	NA		NA	127.675	95.8465	1.33208	0.413682	0.551215	1	up	no
811346	PF3D7_1230500	XM_001350664.1	NA	NA	NA	NA		NA	1.39221	1.81621	0.766548	-0.383553	0.551611	1	down	no
2655466	PF3D7_0827200	XM_001349218.1	NA	NA	NA	NA		NA	0.461235	0.336056	1.37249	0.4568	0.551804	1	up	no
3885976	PF3D7_0624700	XM_961136.3	GO:0000225(N-acetylglucosaminylphosphatidylinositol deacetylase activity);GO:0006506(GPI anchor biosynthetic process)	00563(Glycosylphosphatidylinositol(GPI)-anchor biosynthesis)	K03434	EC:3.5.1.89	N-acetylglucosaminyl-phosphatidylinositol de-N-acetylase isoform X1 [Jatropha curcas]	NA	96.5591	72.5447	1.33103	0.412543	0.551805	1	up	no
2655367	PF3D7_0803800	XM_001349440.1	GO:0004175(endopeptidase activity);GO:0005839(proteasome core complex)	03050(Proteasome)	K02736	EC:3.4.25.1	20S proteasome regulatory subunit beta protein [Klebsormidium nitens]	NA	516.603	388.368	1.33019	0.411633	0.551971	1	up	no
812125	PF3D7_1457000	XM_001348681.2	GO:0005783(endoplasmic reticulum);GO:0006465(signal peptide processing);GO:0008233(peptidase activity);GO:0020009(microneme);GO:0042803(protein homodimerization activity)	NA	NA	NA	signal peptide peptidase-like [Olea europaea var. sylvestris]	NA	248.956	187.253	1.32952	0.410903	0.552768	1	up	no
2655253	PF3D7_0810100	XM_002808788.1	GO:0000311(plastid large ribosomal subunit);GO:0003735(structural constituent of ribosome);GO:0006412(translation)	NA	NA	NA	hypothetical protein APUTEX25_004926 [Auxenochlorella protothecoides]	NA	65.6197	49.2775	1.33164	0.413201	0.552983	1	up	no
9221786	PF3D7_0315300	XM_024473247.1	NA	NA	NA	NA		NA	1.84449	2.38378	0.773765	-0.370033	0.553079	1	down	no
811497	PF3D7_1246400	XM_001350813.1	GO:0005515(protein binding);GO:0070258(inner membrane pellicle complex)	NA	NA	NA		NA	144.495	108.676	1.3296	0.410989	0.553095	1	up	no
812104	PF3D7_1454900	XM_001348660.1	NA	NA	NA	NA		NA	7.92133	5.90748	1.3409	0.4232	0.553354	1	up	no
2654986	PF3D7_0729900	XM_024473147.1	GO:0003777(microtubule motor activity);GO:0007018(microtubule-based movement)	04145(Phagosome)	K10414	NA	dynein heavy chain, cytoplasmic-like [Quercus suber]	NA	0.836799	0.628278	1.33189	0.413478	0.55383	1	up	no
813757	PF3D7_1303900	XM_002808948.1	NA	NA	NA	NA		NA	8.34453	10.8245	0.770895	-0.375395	0.554142	1	down	no
2655122	PF3D7_0719500	XM_024473140.1	GO:0016020(membrane);GO:0016021(integral component of membrane)	NA	NA	NA	PREDICTED: ALA-interacting subunit 3 [Camelina sativa]	NA	76.4328	57.5325	1.32852	0.409815	0.554228	1	up	no
814500	PF3D7_0318600	XM_001351220.1	GO:0003729(mRNA binding);GO:0005847(mRNA cleavage and polyadenylation specificity factor complex);GO:0006378(mRNA polyadenylation);GO:0006379(mRNA cleavage)	NA	NA	NA	cleavage and polyadenylation specificity factor subunit 3-II [Amborella trichopoda]	NA	7.74348	9.97994	0.775904	-0.366049	0.554615	1	down	no
812697	PF3D7_0210800	XM_001349579.1	GO:0020011(apicoplast)	NA	NA	NA		NA	1.99582	2.59487	0.76914	-0.378681	0.55491	1	down	no
812258	PF3D7_1470900	XM_001348814.2	GO:0004175(endopeptidase activity);GO:0005839(proteasome core complex);GO:0006511(ubiquitin-dependent protein catabolic process)	03050(Proteasome)	K02734	EC:3.4.25.1	Proteasome, subunit alpha/beta [Cinnamomum micranthum f. kanehirae]	NA	1060.69	799.158	1.32727	0.408457	0.555187	1	up	no
811477	PF3D7_1244200	XM_001350793.1	GO:0000439(core TFIIH complex);GO:0003690(double-stranded DNA binding);GO:0003700(DNA binding transcription factor activity);GO:0005675(holo TFIIH complex);GO:0006289(nucleotide-excision repair);GO:0008353(RNA polymerase II carboxy-terminal domain kinase activity);GO:0070816(phosphorylation of RNA polymerase II C-terminal domain)	03022(Basal transcription factors);03420(Nucleotide excision repair)	K03144	NA	PREDICTED: LOW QUALITY PROTEIN: general transcription factor IIH subunit 4 [Fragaria vesca subsp. vesca]	NA	19.2283	24.7505	0.776886	-0.364225	0.555293	1	down	no
812710	PF3D7_0212200	XM_001349592.1	GO:0003735(structural constituent of ribosome);GO:0005739(mitochondrion);GO:0006412(translation);GO:0020011(apicoplast);GO:0022625(cytosolic large ribosomal subunit)	03010(Ribosome)	K02935	NA	uncharacterized protein LOC111299931 [Durio zibethinus]	NA	14.9939	19.3479	0.774963	-0.367801	0.555404	1	down	no
2655435	PF3D7_0815500	XM_001349333.1	NA	NA	NA	NA		NA	80.2461	60.4776	1.32687	0.408031	0.555857	1	up	no
810228	PF3D7_1007000	XM_001347319.2	NA	NA	NA	NA		NA	161.517	121.74	1.32673	0.407875	0.55621	1	up	no
3885853	PF3D7_0622200	XM_961112.1	GO:0005783(endoplasmic reticulum);GO:0035598(N6-threonylcarbomyladenosine methylthiotransferase activity);GO:0051539(4 iron, 4 sulfur cluster binding)	NA	NA	NA	threonylcarbamoyladenosine tRNA methylthiotransferase-like [Physcomitrella patens]	NA	20.0223	25.7537	0.777452	-0.363174	0.556605	1	down	no
812067	PF3D7_1451000	XM_001348623.1	NA	NA	NA	NA		NA	12.1167	15.5857	0.777425	-0.363225	0.556637	1	down	no
812754	PF3D7_0216800	XM_001349636.2	NA	NA	NA	NA		NA	47.2914	35.668	1.32588	0.406946	0.556957	1	up	no
810535	PF3D7_1038800	XM_001347626.1	GO:0033643(host cell part)	04141(Protein processing in endoplasmic reticulum)	K09517	NA	chaperone protein dnaJ 10-like isoform X2 [Physcomitrella patens]	NA	2.51689	3.24767	0.774984	-0.367761	0.557365	1	down	no
3885772	PF3D7_0630700	XM_961196.1	GO:0004477(methenyltetrahydrofolate cyclohydrolase activity);GO:0004488(methylenetetrahydrofolate dehydrogenase (NADP+) activity);GO:0005829(cytosol);GO:0006730(one-carbon metabolic process)	NA	NA	NA		NA	3.24076	2.43113	1.33302	0.414703	0.557368	1	up	no
810932	PF3D7_1137500	XM_001348020.1	GO:0003735(structural constituent of ribosome);GO:0006412(translation);GO:0015935(small ribosomal subunit);GO:0020011(apicoplast)	03010(Ribosome)	K02954	NA	ribosomal protein S14 (chloroplast) [Golenkinia longispicula]	NA	195.831	147.723	1.32566	0.406712	0.557382	1	up	no
813941	PF3D7_1310800	XM_001349800.1	GO:0031505(fungal-type cell wall organization)	NA	NA	NA	tetratricopeptide repeat 27-like protein [Chlorella sorokiniana]	NA	22.7781	29.2728	0.778132	-0.361914	0.557407	1	down	no
36312593	PF3D7_1446000	XR_002966696.1	NA	NA	NA	NA		NA	35.4085	26.4572	1.33833	0.420436	0.557418	1	up	no
2655321	PF3D7_0804700	XM_001349434.2	NA	NA	NA	NA		NA	0.833393	1.07806	0.773052	-0.371363	0.557502	1	down	no
811671	PF3D7_1409300	XM_001348227.1	GO:0003674(molecular_function);GO:0004190(aspartic-type endopeptidase activity);GO:0005575(cellular_component);GO:0006508(proteolysis);GO:0006511(ubiquitin-dependent protein catabolic process);GO:0043130(ubiquitin binding)	NA	NA	NA	DNA damage-inducible protein 1 isoform X2 [Cucurbita moschata]	NA	53.6163	40.4446	1.32567	0.406727	0.557837	1	up	no
812465	PF3D7_0403800	XM_024473337.1	GO:0020011(apicoplast)	NA	NA	NA	PREDICTED: protein ABHD17B-like [Lupinus angustifolius]	NA	8.61085	6.48653	1.3275	0.408708	0.55784	1	up	no
2655492	PF3D7_0821500	XM_001349274.1	GO:0042254(ribosome biogenesis)	03008(Ribosome biogenesis in eukaryotes)	K14568	EC:2.1.1.260	ribosomal RNA small subunit methyltransferase NEP1-like [Ziziphus jujuba]	NA	9.42675	12.1389	0.776572	-0.364809	0.557893	1	down	no
814206	PF3D7_1344700	XM_001350125.1	NA	NA	NA	NA		NA	0.391632	0.287666	1.36141	0.445104	0.558315	1	up	no
3885978	PF3D7_0624900	XM_961138.2	NA	NA	NA	NA		NA	2.26769	2.94427	0.770205	-0.376685	0.558564	1	down	no
810318	PF3D7_1016400	XM_001347409.2	GO:0006468(protein phosphorylation)	NA	NA	NA		NA	213.696	274.337	0.778955	-0.360388	0.558627	1	down	no
9221775	PF3D7_0310300	XM_002808573.1	NA	NA	NA	NA		NA	24.6868	31.6946	0.778896	-0.360498	0.55894	1	down	no
811911	PF3D7_1434800	XM_001348467.1	GO:0005759(mitochondrial matrix);GO:0008494(translation activator activity);GO:0009060(aerobic respiration);GO:0042318(penicillin biosynthetic process);GO:0070131(positive regulation of mitochondrial translation)	NA	NA	NA	mitochondrial acidic [Chlorella sorokiniana]	NA	544.8	698.918	0.779491	-0.359397	0.559649	1	down	no
813746	PF3D7_1338400	XM_001350075.1	GO:0003677(DNA binding);GO:0005634(nucleus);GO:0006281(DNA repair);GO:0006974(cellular response to DNA damage stimulus);GO:0031593(polyubiquitin modification-dependent protein binding);GO:0042769(DNA damage response, detection of DNA damage)	NA	NA	NA	hypothetical protein CBR_g364 [Chara braunii]	NA	13.9944	17.9842	0.778151	-0.361879	0.559729	1	down	no
810721	PF3D7_1116700	XM_001347809.1	GO:0020003(symbiont-containing vacuole);GO:0020020(food vacuole)	NA	NA	NA	cathepsin B, partial [Triticum aestivum]	NA	311.953	400.102	0.779682	-0.359042	0.559974	1	down	no
811725	PF3D7_1414600	XM_001348281.1	GO:0004484(mRNA guanylyltransferase activity);GO:0006370(7-methylguanosine mRNA capping)	NA	NA	NA	PREDICTED: mRNA-capping enzyme-like [Daucus carota subsp. sativus]	NA	8.71631	11.1983	0.778363	-0.361486	0.560126	1	down	no
812480	PF3D7_0420300	XM_002808619.1	GO:0003674(molecular_function);GO:0005575(cellular_component)	NA	NA	NA		NA	20.0082	25.657	0.779835	-0.35876	0.560436	1	down	no
813667	PF3D7_1321600	XM_002808980.1	GO:0004117(calmodulin-dependent cyclic-nucleotide phosphodiesterase activity);GO:0007165(signal transduction)	00230(Purine metabolism)	K13293	EC:3.1.4.53	Cyclic nucleotide phosphodiesterase [Klebsormidium nitens]	NA	0.594055	0.433626	1.36997	0.454145	0.560521	1	up	no
812914	PF3D7_0504600	XM_001351568.1	GO:0003863(3-methyl-2-oxobutanoate dehydrogenase (2-methylpropanoyl-transferring) activity);GO:0006099(tricarboxylic acid cycle);GO:0030062(mitochondrial tricarboxylic acid cycle enzyme complex)	00640(Propanoate metabolism);00280(Valine, leucine and isoleucine degradation)	K00167	EC:1.2.4.4	2-oxoisovalerate dehydrogenase subunit beta 1, mitochondrial isoform X1 [Selaginella moellendorffii]	NA	203.008	153.535	1.32223	0.402972	0.560886	1	up	no
811649	PF3D7_1407000	XM_001348204.1	GO:0044312(crystalloid)	NA	NA	NA	predicted protein [Chlamydomonas reinhardtii]	NA	0.484036	0.357797	1.35282	0.435973	0.561199	1	up	no
813716	PF3D7_1330400.1	XM_001350001.1	GO:0005046(KDEL sequence binding);GO:0005783(endoplasmic reticulum);GO:0006886(intracellular protein transport)	NA	NA	NA	putative ER lumen protein-retaining receptor C28H8.4 [Cucurbita pepo subsp. pepo]	NA	360.117	272.436	1.32184	0.40255	0.561329	1	up	no
810600	PF3D7_1103600	XM_001347687.1	GO:0005200(structural constituent of cytoskeleton);GO:0005737(cytoplasm);GO:0015629(actin cytoskeleton)	NA	NA	NA	hypothetical protein DY000_00001575 [Brassica cretica]	NA	20.2416	25.9586	0.779764	-0.358891	0.561711	1	down	no
2655299	PF3D7_0809700	XM_001349393.1	GO:0003678(DNA helicase activity);GO:0016887(ATPase activity);GO:0043141(ATP-dependent 5'-3' DNA helicase activity)	NA	NA	NA	ruvB 1 [Chlorella sorokiniana]	NA	2.91877	2.18984	1.33287	0.414535	0.56225	1	up	no
8445041	PF3D7_1110800	XM_002585380.1	NA	NA	NA	NA		NA	4.02304	2.99527	1.34313	0.425599	0.562372	1	up	no
813128	PF3D7_0532200	XM_001351834.1	GO:0020011(apicoplast)	NA	NA	NA		NA	21.0729	15.9139	1.32418	0.405101	0.562564	1	up	no
2655069	PF3D7_0708800	XM_001348966.1	GO:0005737(cytoplasm)	NA	NA	NA	hypothetical protein DCAR_004213 [Daucus carota subsp. sativus]	NA	477.414	611.237	0.781062	-0.356491	0.56258	1	down	no
812742	PF3D7_0215500	XM_001349624.1	NA	NA	NA	NA		NA	11.4174	14.6308	0.780367	-0.357776	0.56267	1	down	no
810193	PF3D7_1003200	XM_001347284.2	GO:0020011(apicoplast)	NA	NA	NA		NA	23.6256	30.2991	0.779748	-0.35892	0.562817	1	down	no
811943	PF3D7_1438100	XM_001348499.2	GO:0005515(protein binding);GO:0005784(Sec61 translocon complex);GO:0005789(endoplasmic reticulum membrane);GO:0043952(protein transport by the Sec complex)	03060(Protein export);04141(Protein processing in endoplasmic reticulum)	K12275	NA	uncharacterized protein LOC105170804 [Sesamum indicum]	NA	423.894	321.075	1.32024	0.400795	0.563053	1	up	no
814423	PF3D7_0310800	XM_001351145.1	GO:0020011(apicoplast)	NA	NA	NA		NA	143.371	108.563	1.32062	0.40122	0.563689	1	up	no
3885833	PF3D7_0607600	XM_960973.2	GO:0005814(centriole);GO:0007052(mitotic spindle organization)	NA	NA	NA		NA	110.63	83.8295	1.3197	0.400214	0.563719	1	up	no
812576	PF3D7_0413500	XM_001351407.1	GO:0004619(phosphoglycerate mutase activity);GO:0005737(cytoplasm);GO:0006096(glycolytic process)	NA	NA	NA	sulfate permease family protein [Ostreococcus tauri]	NA	222.248	168.417	1.31963	0.400131	0.563879	1	up	no
810662	PF3D7_1110600	XM_001347750.2	GO:0000315(organellar large ribosomal subunit);GO:0003735(structural constituent of ribosome);GO:0006412(translation)	03010(Ribosome)	K02867	NA	54S ribosomal protein L19, mitochondrial [Setaria italica]	NA	233.058	176.588	1.31979	0.400305	0.563916	1	up	no
2655395	PF3D7_0802700	XM_001349451.1	NA	NA	NA	NA		NA	1.87199	2.42527	0.77187	-0.373571	0.564847	1	down	no
811842	PF3D7_1428200	XM_001348398.1	GO:0005215(transporter activity);GO:0006810(transport)	NA	NA	NA		NA	7.58159	5.73944	1.32097	0.401592	0.565235	1	up	no
814419	PF3D7_0310400	XM_001351141.1	GO:0009986(cell surface);GO:0020002(host cell plasma membrane);GO:0085026(tubovesicular membrane network)	NA	NA	NA		NA	252.481	191.529	1.31824	0.398615	0.565254	1	up	no
812554	PF3D7_0415400	XM_001351426.1	GO:0006886(intracellular protein transport);GO:0030126(COPI vesicle coat)	NA	NA	NA	coatomer subunit zeta-2-like [Physcomitrella patens]	NA	55.1659	41.8065	1.31955	0.400049	0.565303	1	up	no
813763	PF3D7_1340700	XM_024473231.1	GO:0016020(membrane);GO:0060627(regulation of vesicle-mediated transport)	04144(Endocytosis)	K07904	NA	ras-related protein RABA2a [Eutrema salsugineum]	NA	248.792	188.708	1.3184	0.398785	0.565382	1	up	no
813188	PF3D7_0105200	XM_001350947.1	NA	NA	NA	NA		NA	24.3155	31.079	0.782376	-0.354065	0.565838	1	down	no
810326	PF3D7_1017300.1	XM_001347417.1;XM_002585359.1	GO:0005794(Golgi apparatus);GO:0007030(Golgi organization);GO:0046983(protein dimerization activity);GO:0046983(protein dimerization activity)	NA	NA	NA		NA	15.2113	19.4503	0.78206	-0.35465	0.566016	1	down	no
3885839	PF3D7_0604000	XM_960937.1	NA	NA	NA	NA		NA	0.769805	0.988445	0.778804	-0.360668	0.566881	1	down	no
813562	PF3D7_0928700	XM_001352121.1	NA	NA	NA	NA		NA	12.0242	15.3583	0.782913	-0.353076	0.566926	1	down	no
2655355	PF3D7_0801700	XM_002808761.1	GO:0006508(proteolysis);GO:0008234(cysteine-type peptidase activity)	NA	NA	NA	PREDICTED: ubiquitin-like-specific protease 1D isoform X4 [Elaeis guineensis]	NA	34.7083	44.3109	0.783289	-0.352384	0.567028	1	down	no
812014	PF3D7_1445500	XM_001348570.1	NA	NA	NA	NA		NA	7.47896	9.61366	0.777951	-0.362249	0.567536	1	down	no
8445061	PF3D7_1426300	XM_002585411.1	GO:0003777(microtubule motor activity);GO:0005856(cytoskeleton);GO:0007018(microtubule-based movement)	NA	NA	NA	flagellar outer dynein arm intermediate chain 2 [Micromonas pusilla CCMP1545]	NA	51.9834	39.4873	1.31646	0.39666	0.567613	1	up	no
2655360	PF3D7_0800700	XM_024473151.1	GO:0020003(symbiont-containing vacuole);GO:0020036(Maurer's cleft);GO:0044164(host cell cytosol);GO:0044228(host cell surface)	NA	NA	NA		NA	1.12375	1.4379	0.781523	-0.355639	0.567911	1	down	no
3885841	PF3D7_0604200	XM_960939.1	GO:0003735(structural constituent of ribosome);GO:0005762(mitochondrial large ribosomal subunit);GO:0006412(translation)	NA	NA	NA		NA	38.7637	49.5602	0.782153	-0.354477	0.56793	1	down	no
813242	PF3D7_0110800	XM_001351001.1	NA	03022(Basal transcription factors)	K03124	NA	PREDICTED: transcription initiation factor IIB-2-like isoform X2 [Solanum tuberosum]	NA	142.122	181.332	0.783762	-0.351512	0.567949	1	down	no
811128	PF3D7_1207500	XM_001350448.2	GO:0020011(apicoplast)	NA	NA	NA		NA	101.613	77.1922	1.31637	0.396563	0.568152	1	up	no
811154	PF3D7_1210100	XM_001350474.1	GO:0005484(SNAP receptor activity);GO:0005768(endosome);GO:0006886(intracellular protein transport);GO:0031201(SNARE complex);GO:0031338(regulation of vesicle fusion)	NA	NA	NA		NA	28.71	21.8	1.31697	0.397225	0.568329	1	up	no
810760	PF3D7_1120600	XM_001347848.2	GO:0003674(molecular_function)	NA	NA	NA	PREDICTED: DDRGK domain-containing protein 1 [Vigna angularis]	NA	12.7356	16.2454	0.783949	-0.351168	0.568413	1	down	no
3885966	PF3D7_0603300	XM_960930.1	GO:0004152(dihydroorotate dehydrogenase activity);GO:0005743(mitochondrial inner membrane);GO:0006207('de novo' pyrimidine nucleobase biosynthetic process);GO:0042493(response to drug)	00240(Pyrimidine metabolism)	K00254	EC:1.3.5.2	hypothetical protein CEUSTIGMA_g8303.t1 [Chlamydomonas eustigma]	NA	59.5735	75.9631	0.784243	-0.350628	0.568956	1	down	no
813552	PF3D7_0927700	XM_001352111.1	GO:0005634(nucleus);GO:0005737(cytoplasm)	NA	NA	NA	Serine/threonine-protein phosphatase PP-X isozyme [Actinidia chinensis var. chinensis]	NA	81.6284	62.0658	1.31519	0.395273	0.569217	1	up	no
3885766	PF3D7_0630100	XM_961190.1	NA	NA	NA	NA		NA	0.968792	1.24985	0.775127	-0.367496	0.569302	1	down	no
813412	PF3D7_0913500	XM_001351971.1	GO:0020011(apicoplast)	NA	NA	NA		NA	50.7093	38.548	1.31549	0.395595	0.569332	1	up	no
812443	PF3D7_0405100	XM_002808594.1	GO:0043952(protein transport by the Sec complex)	04141(Protein processing in endoplasmic reticulum)	K14007	NA	hypothetical protein CBR_g26046 [Chara braunii]	NA	136.51	103.858	1.31439	0.39439	0.569638	1	up	no
812026	PF3D7_1446700	XM_001348582.2	GO:0003674(molecular_function);GO:0005575(cellular_component)	NA	NA	NA		NA	153.669	116.903	1.3145	0.394519	0.569731	1	up	no
811342	PF3D7_1230100	XM_001350660.1	GO:0055028(cortical microtubule)	NA	NA	NA		NA	1.95223	1.47097	1.32717	0.408354	0.570059	1	up	no
811287	PF3D7_1224400	XM_001350605.1	GO:0000462(maturation of SSU-rRNA from tricistronic rRNA transcript (SSU-rRNA, 5.8S rRNA, LSU-rRNA));GO:0032040(small-subunit processome);GO:0034388(Pwp2p-containing subcomplex of 90S preribosome)	NA	NA	NA		NA	2.41457	3.09339	0.780556	-0.357425	0.570082	1	down	no
810428	PF3D7_1027700.1	XM_001347519.2;XM_024473291.1	GO:0005509(calcium ion binding);GO:0005813(centrosome);GO:0031965(nuclear membrane);GO:0031965(nuclear membrane)	NA	NA	NA	EF-Hand superfamily protein [Klebsormidium nitens]	NA	704.819	536.532	1.31366	0.393589	0.570478	1	up	no
813501	PF3D7_0922500	XM_001352060.1	GO:0004618(phosphoglycerate kinase activity);GO:0005634(nucleus);GO:0005739(mitochondrion);GO:0005829(cytosol);GO:0006094(gluconeogenesis);GO:0006096(glycolytic process);GO:0009897(external side of plasma membrane);GO:0030445(yeast-form cell wall);GO:0030446(hyphal cell wall);GO:0044416(induction by symbiont of host defense response);GO:0097311(biofilm matrix)	00010(Glycolysis / Gluconeogenesis);00710(Carbon fixation in photosynthetic organisms)	K00927	EC:2.7.2.3	phosphoglycerate kinase-like [Quercus suber]	NA	1352.7	1722.68	0.785233	-0.348808	0.570499	1	down	no
811398	PF3D7_1235800	XM_001350716.2	NA	NA	NA	NA		NA	0.978483	1.25064	0.782388	-0.354044	0.570525	1	down	no
811494	PF3D7_1246100	XM_001350810.1	GO:0003870(5-aminolevulinate synthase activity);GO:0005739(mitochondrion);GO:0006783(heme biosynthetic process)	00260(Glycine, serine and threonine metabolism)	K00639	EC:2.3.1.29	5-aminolevulinic acid synthase [Ostreococcus tauri]	NA	5.22561	6.67217	0.783195	-0.352556	0.570592	1	down	no
811809	PF3D7_1423600	XM_001348365.2	GO:0004683(calmodulin-dependent protein kinase activity);GO:0006468(protein phosphorylation)	04626(Plant-pathogen interaction)	K13412	EC:2.7.11.1	CDPK-related kinase 3 [Zostera marina]	NA	63.8393	81.3368	0.784876	-0.349464	0.570612	1	down	no
810790	PF3D7_1123200	XM_001347878.1	NA	NA	NA	NA		NA	25.6975	19.5536	1.31421	0.394193	0.570646	1	up	no
813494	PF3D7_0921800	XM_002808899.1	GO:0000027(ribosomal large subunit assembly);GO:0000460(maturation of 5.8S rRNA);GO:0000470(maturation of LSU-rRNA);GO:0005730(nucleolus);GO:0030687(preribosome, large subunit precursor);GO:0042134(rRNA primary transcript binding)	NA	NA	NA	predicted protein, partial [Ostreococcus lucimarinus CCE9901]	NA	18.4182	23.4893	0.784113	-0.350867	0.570788	1	down	no
811740	PF3D7_1416100	XM_001348296.2	GO:0003924(GTPase activity);GO:0005525(GTP binding)	NA	NA	NA	protein ROOT HAIR DEFECTIVE 3-like [Helianthus annuus]	NA	18.5284	14.0985	1.31422	0.394202	0.570936	1	up	no
812198	PF3D7_1464900	XM_001348754.1	GO:0004176(ATP-dependent peptidase activity)	NA	NA	NA	ATP-dependent zinc metalloprotease FTSH 4, mitochondrial-like [Cicer arietinum]	NA	89.259	113.64	0.785455	-0.348399	0.571042	1	down	no
813935	PF3D7_1309900	XM_001349791.1	NA	NA	NA	NA		NA	3.67927	4.72274	0.779053	-0.360207	0.571345	1	down	no
814391	PF3D7_0307400	XM_001351113.1	GO:0004176(ATP-dependent peptidase activity);GO:0006508(proteolysis);GO:0009368(endopeptidase Clp complex);GO:0016787(hydrolase activity);GO:0020011(apicoplast)	NA	NA	NA	hypothetical protein COCSUDRAFT_25295 [Coccomyxa subellipsoidea C-169]	NA	57.608	43.8563	1.31356	0.393485	0.571405	1	up	no
813239	PF3D7_0110500	XM_001350998.1	NA	NA	NA	NA		NA	12.2858	15.6408	0.785498	-0.34832	0.571578	1	down	no
810203	PF3D7_1004200	XM_001347294.1	NA	NA	NA	NA		NA	20.2125	15.3964	1.3128	0.392652	0.571613	1	up	no
814016	PF3D7_1307300	XM_001349764.1	GO:0004004(ATP-dependent RNA helicase activity)	NA	NA	NA	predicted protein [Micromonas commoda]	NA	6.64558	8.4704	0.784565	-0.350034	0.572115	1	down	no
810337	PF3D7_1018600	XM_001347428.2	GO:0000398(mRNA splicing, via spliceosome);GO:0005686(U2 snRNP);GO:0005689(U12-type spliceosomal complex);GO:0071011(precatalytic spliceosome);GO:0071013(catalytic step 2 spliceosome)	NA	NA	NA	hypothetical protein CBR_g48263 [Chara braunii]	NA	8.18414	10.4125	0.785989	-0.347419	0.572924	1	down	no
814202	PF3D7_1342900	XM_002809016.1	NA	NA	NA	NA		NA	2.48868	3.16473	0.786378	-0.346705	0.573528	1	down	no
2655015	PF3D7_0713700	XM_002808728.1	NA	NA	NA	NA		NA	237.777	181.36	1.31108	0.390755	0.573576	1	up	no
812450	PF3D7_0404400	XM_001351320.2	NA	NA	NA	NA		NA	11.9455	9.08281	1.31518	0.39526	0.573611	1	up	no
812965	PF3D7_0515100	XM_001351672.1	GO:0004252(serine-type endopeptidase activity);GO:0005743(mitochondrial inner membrane);GO:0016485(protein processing)	NA	NA	NA		NA	25.8632	19.714	1.31192	0.39168	0.573683	1	up	no
9221823	PF3D7_0107200	XM_024473426.1	NA	03018(RNA degradation)	K12603	EC:3.1.13.4	hypothetical protein GPECTOR_54g226 [Gonium pectorale]	NA	23.4105	29.7717	0.786335	-0.346784	0.574239	1	down	no
812272	PF3D7_1472200	XM_001348828.3	GO:0000118(histone deacetylase complex);GO:0004407(histone deacetylase activity);GO:0006325(chromatin organization);GO:0006355(regulation of transcription, DNA-templated)	NA	NA	NA	histone deacetylase [Micromonas pusilla CCMP1545]	NA	29.877	37.9515	0.787242	-0.345122	0.574467	1	down	no
811297	PF3D7_1225400	XM_001350615.1	NA	NA	NA	NA		NA	5.03817	6.45279	0.780775	-0.357021	0.574534	1	down	no
811928	PF3D7_1436600	XM_001348484.1	GO:0004692(cGMP-dependent protein kinase activity);GO:0005737(cytoplasm);GO:0005783(endoplasmic reticulum);GO:0006468(protein phosphorylation);GO:0019898(extrinsic component of membrane)	NA	NA	NA	AGC PKA kinase [Micractinium conductrix]	NA	89.1797	68.0963	1.30961	0.38914	0.57518	1	up	no
810894	PF3D7_1133700	XM_001347982.1	NA	NA	NA	NA		NA	27.1704	34.5037	0.787465	-0.344713	0.575242	1	down	no
811733	PF3D7_1415400	XM_001348289.1	NA	NA	NA	NA		NA	48.0495	61.0038	0.787648	-0.344377	0.575282	1	down	no
812410	PF3D7_0409000	XM_001351368.1	NA	NA	NA	NA		NA	0.341025	0.257237	1.32572	0.406779	0.575342	1	up	no
2655264	PF3D7_0816000	XM_001349328.1	GO:0003674(molecular_function);GO:0005634(nucleus);GO:0008150(biological_process)	NA	NA	NA	glutamate-rich WD repeat-containing protein 1 [Selaginella moellendorffii]	NA	25.2234	32.0275	0.787555	-0.344548	0.575611	1	down	no
813808	PF3D7_1349100	XM_001350168.1	GO:0006139(nucleobase-containing compound metabolic process);GO:0016787(hydrolase activity)	NA	NA	NA		NA	80.6417	61.577	1.30961	0.389135	0.575716	1	up	no
811598	PF3D7_1401200	XM_001348151.1	GO:0020011(apicoplast)	NA	NA	NA		NA	317.181	402.54	0.78795	-0.343824	0.575825	1	down	no
813775	PF3D7_1343600	XM_001350121.2	GO:0003977(UDP-N-acetylglucosamine diphosphorylase activity);GO:0006047(UDP-N-acetylglucosamine metabolic process)	00520(Amino sugar and nucleotide sugar metabolism)	K00972	EC:2.7.7.23;EC:2.7.7.83	UDP-N-acetylglucosamine pyrophosphorylase-like [Quercus suber]	NA	2.97482	2.25928	1.31671	0.39694	0.57593	1	up	no
811584	PF3D7_1402200	XM_001348161.1	NA	NA	NA	NA		NA	236.69	180.801	1.30912	0.388596	0.575971	1	up	no
813878	PF3D7_1362700	XM_002809053.1	NA	NA	NA	NA		NA	59.036	74.9086	0.788108	-0.343536	0.576025	1	down	no
813052	PF3D7_0523800	XM_001351758.1	GO:0005215(transporter activity);GO:0006810(transport);GO:0016020(membrane)	NA	NA	NA	metal transporter Nramp4 [Selaginella moellendorffii]	NA	19.2731	14.7116	1.31006	0.389632	0.576228	1	up	no
810781	PF3D7_1122600	XM_001347869.2	NA	NA	NA	NA		NA	1.68437	1.28298	1.31286	0.392715	0.576277	1	up	no
811523	PF3D7_1249100	XM_001350839.1	NA	NA	NA	NA		NA	119.637	151.785	0.788197	-0.343372	0.576343	1	down	no
814261	PF3D7_1356000	XM_001350235.1	NA	NA	NA	NA		NA	0.684464	0.873867	0.783259	-0.352439	0.576551	1	down	no
811633	PF3D7_1405400	XM_001348188.1	GO:0003677(DNA binding);GO:0009987(cellular process);GO:0020011(apicoplast)	NA	NA	NA	DNA mismatch repair protein MSH1, mitochondrial, partial [Mucuna pruriens]	NA	8.45058	10.7241	0.787997	-0.343738	0.576612	1	down	no
811198	PF3D7_1215000	XM_001350518.1	GO:0005739(mitochondrion);GO:0006979(response to oxidative stress);GO:0008379(thioredoxin peroxidase activity)	NA	NA	NA	PREDICTED: 2-Cys peroxiredoxin BAS1, chloroplastic [Musa acuminata subsp. malaccensis]	NA	90.6133	69.2364	1.30875	0.388194	0.576674	1	up	no
812679	PF3D7_0208700.1	XM_001349561.1	NA	NA	NA	NA		NA	87.5025	111.012	0.788225	-0.343321	0.576969	1	down	no
3885939	PF3D7_0619100	XM_961083.2	NA	NA	NA	NA		NA	8.05716	6.12906	1.31458	0.394606	0.577116	1	up	no
810226	PF3D7_1006800	XM_001347317.1	GO:0020020(food vacuole)	03040(Spliceosome)	K12893	NA	uncharacterized RNA-binding protein C328.05-like [Quercus suber]	NA	1973.97	2502.38	0.788837	-0.3422	0.577365	1	down	no
810858	PF3D7_1130000	XM_001347946.1	GO:0004610(phosphoacetylglucosamine mutase activity);GO:0006041(glucosamine metabolic process)	00520(Amino sugar and nucleotide sugar metabolism)	K01836	EC:5.4.2.3	Phosphoacetylglucosamine mutase isoform A [Glycine soja]	NA	27.0884	34.3463	0.788684	-0.34248	0.57747	1	down	no
2655326	PF3D7_0803100	XM_001349447.1	GO:0005730(nucleolus);GO:0030490(maturation of SSU-rRNA);GO:0032040(small-subunit processome)	NA	NA	NA		NA	51.7622	65.6229	0.788783	-0.3423	0.577482	1	down	no
3885735	PF3D7_0629500	XM_961184.1	GO:0006865(amino acid transport);GO:0015171(amino acid transmembrane transporter activity)	NA	NA	NA		NA	29.9449	37.9656	0.788739	-0.342381	0.57762	1	down	no
810774	PF3D7_1121900	XM_001347862.1	GO:0004674(protein serine/threonine kinase activity);GO:0005622(intracellular);GO:0018105(peptidyl-serine phosphorylation);GO:0035556(intracellular signal transduction)	NA	NA	NA	unnamed protein product, partial [Brassica oleracea]	NA	35.9192	27.4577	1.30817	0.387548	0.577634	1	up	no
8445002	PF3D7_0203200	XM_002585339.1	NA	NA	NA	NA		NA	4.94772	3.75787	1.31663	0.396846	0.577647	1	up	no
2655045	PF3D7_0716800	XM_001349035.1	GO:0003743(translation initiation factor activity);GO:0005852(eukaryotic translation initiation factor 3 complex);GO:0006446(regulation of translational initiation)	03013(RNA transport)	K03246	NA	hypothetical protein M569_08807 [Genlisea aurea]	NA	573.256	726.49	0.789076	-0.341763	0.577841	1	down	no
812653	PF3D7_0206100	XM_001349535.2	GO:0005515(protein binding);GO:0020011(apicoplast)	NA	NA	NA	hypothetical protein AMTR_s00061p00163190 [Amborella trichopoda]	NA	94.2135	119.418	0.788936	-0.34202	0.578184	1	down	no
9221937	PF3D7_0831300	XM_002808847.1	GO:0044164(host cell cytosol)	NA	NA	NA		NA	39.6655	50.2612	0.789189	-0.341558	0.578254	1	down	no
810866	PF3D7_1130900	XM_001347954.1	NA	NA	NA	NA		NA	0.961175	1.23002	0.781434	-0.355805	0.578337	1	down	no
812174	PF3D7_1462200	XM_001348730.1	NA	NA	NA	NA		NA	42.7333	32.5617	1.31238	0.392185	0.578838	1	up	no
814021	PF3D7_1307800	XM_001349769.1	GO:0005515(protein binding);GO:0005634(nucleus)	NA	NA	NA	FHA domain-containing protein DDL-like isoform X1 [Physcomitrella patens]	NA	28.9514	36.6826	0.789241	-0.341462	0.57893	1	down	no
3885971	PF3D7_0620700	XM_961100.1	NA	NA	NA	NA		NA	11.5092	8.78013	1.31082	0.390467	0.579186	1	up	no
812666	PF3D7_0207400	XM_001349548.1	GO:0002377(immunoglobulin production);GO:0006508(proteolysis);GO:0008234(cysteine-type peptidase activity);GO:0050776(regulation of immune response)	NA	NA	NA	Peptidase C1A [Macleaya cordata]	NA	556.752	426.466	1.3055	0.384603	0.579769	1	up	no
814112	PF3D7_1324900	XM_001349953.1	GO:0004459(L-lactate dehydrogenase activity);GO:0005515(protein binding);GO:0006096(glycolytic process)	00010(Glycolysis / Gluconeogenesis);00620(Pyruvate metabolism);00640(Propanoate metabolism);00270(Cysteine and methionine metabolism)	K00016	EC:1.1.1.27	RecName: Full=L-lactate dehydrogenase; Short=LDH	NA	7238.51	9160.88	0.790154	-0.339794	0.57985	1	down	no
814011	PF3D7_1306200	XM_001349753.1	GO:0020011(apicoplast)	NA	NA	NA		NA	50.3857	38.5895	1.30569	0.384808	0.580031	1	up	no
9221865	PF3D7_0532000	XR_002273105.1	NA	NA	NA	NA	putative senescence-associated protein, partial [Pisum sativum]	NA	81.5027	103.115	0.790408	-0.33933	0.5805	1	down	no
812037	PF3D7_1447900	XM_001348593.1	GO:0005773(vacuole);GO:0006855(drug transmembrane transport);GO:0042626(ATPase activity, coupled to transmembrane movement of substances);GO:0046872(metal ion binding);GO:0046873(metal ion transmembrane transporter activity)	02010(ABC transporters)	K05663	NA	ABC transporter B family member 25, mitochondrial [Selaginella moellendorffii]	NA	40.1907	50.8535	0.790323	-0.339485	0.580527	1	down	no
813563	PF3D7_0928800	XM_001352122.1	GO:0004674(protein serine/threonine kinase activity);GO:0005634(nucleus);GO:0005737(cytoplasm);GO:0035556(intracellular signal transduction)	NA	NA	NA		NA	17.4056	22.0216	0.790389	-0.339365	0.580914	1	down	no
813020	PF3D7_0520400	XM_001351726.1	NA	NA	NA	NA		NA	17.1747	13.136	1.30745	0.386758	0.58102	1	up	no
811178	PF3D7_1212700	XM_001350498.1	GO:0003743(translation initiation factor activity);GO:0005852(eukaryotic translation initiation factor 3 complex);GO:0006446(regulation of translational initiation)	03013(RNA transport)	K03254	NA	hypothetical protein CDL15_Pgr018331 [Punica granatum]	NA	556.165	703.268	0.790829	-0.338561	0.58115	1	down	no
810235	PF3D7_1007900	XM_001347326.1	GO:0003743(translation initiation factor activity);GO:0005852(eukaryotic translation initiation factor 3 complex);GO:0006413(translational initiation)	03013(RNA transport)	K03251	NA	eukaryotic translation initiation factor 3 subunit D-like [Dendrobium catenatum]	NA	142.151	179.759	0.790784	-0.338645	0.581191	1	down	no
810589	PF3D7_1102400	XM_001347676.1	GO:0004632(phosphopantothenate--cysteine ligase activity);GO:0005634(nucleus);GO:0005737(cytoplasm);GO:0005829(cytosol);GO:0015937(coenzyme A biosynthetic process);GO:1990181(acetyl-CoA biosynthetic process from pantothenate)	00770(Pantothenate and CoA biosynthesis)	K01922	EC:6.3.2.51	putative phosphopantothenate--cysteine ligase [Medicago truncatula]	NA	9.85761	7.54502	1.30651	0.385714	0.581324	1	up	no
814196	PF3D7_1342100	XM_001350106.1	GO:0003994(aconitate hydratase activity);GO:0005506(iron ion binding);GO:0005739(mitochondrion);GO:0005829(cytosol);GO:0006099(tricarboxylic acid cycle);GO:0006447(regulation of translational initiation by iron);GO:0020020(food vacuole)	00020(Citrate cycle (TCA cycle));00630(Glyoxylate and dicarboxylate metabolism)	K01681	EC:4.2.1.3	RNA-binding translational regulator IRP (aconitase superfamily) [Handroanthus impetiginosus]	NA	43.6453	33.4593	1.30443	0.383421	0.581363	1	up	no
810517	PF3D7_1036800	XM_001347608.2	GO:0005789(endoplasmic reticulum membrane);GO:0005887(integral component of plasma membrane);GO:0008521(acetyl-CoA transmembrane transporter activity);GO:0015295(solute:proton symporter activity)	00604(Glycosphingolipid biosynthesis - ganglio series)	K03372	EC:2.3.1.-	MFS transporter, PAT family, solute carrier family 33 (acetyl-CoA transportor), member 1,ACATN, SLC33A1 [Klebsormidium nitens]	NA	79.7092	61.1123	1.30431	0.383283	0.581374	1	up	no
8444982	PF3D7_1447400	XM_002585418.1	NA	NA	NA	NA		NA	2.23361	2.86777	0.778868	-0.360549	0.58155	1	down	no
3885909	PF3D7_0608600	XM_960983.1	NA	NA	NA	NA		NA	16.1034	12.3149	1.30764	0.38696	0.581887	1	up	no
814107	PF3D7_1323900	XM_001349943.1	NA	NA	NA	NA		NA	27.9476	35.3532	0.790526	-0.339115	0.581907	1	down	no
812627	PF3D7_0203300	XM_001349509.1	GO:0003684(damaged DNA binding);GO:0004520(endodeoxyribonuclease activity);GO:0006289(nucleotide-excision repair)	03420(Nucleotide excision repair)	K10849	NA	DNA excision repair protein ERCC-1-like [Chenopodium quinoa]	NA	19.8133	15.1541	1.30745	0.386758	0.581924	1	up	no
812925	PF3D7_0503100	XM_001351553.1	GO:0008299(isoprenoid biosynthetic process);GO:0020011(apicoplast);GO:0050515(4-(cytidine 5'-diphospho)-2-C-methyl-D-erythritol kinase activity)	00900(Terpenoid backbone biosynthesis)	K00919	EC:2.7.1.148	hypothetical protein TSUD_132690 [Trifolium subterraneum]	NA	11.1881	8.56992	1.30551	0.384614	0.582079	1	up	no
813051	PF3D7_0523700	XM_024473439.1	NA	NA	NA	NA		NA	0.770166	0.980327	0.785622	-0.348094	0.582323	1	down	no
811251	PF3D7_1220700	XM_024473392.1	NA	NA	NA	NA		NA	0.446151	0.575362	0.775427	-0.366938	0.582335	1	down	no
813998	PF3D7_1303500	XM_001349726.1	GO:0006814(sodium ion transport);GO:0015299(solute:proton antiporter activity);GO:0016021(integral component of membrane);GO:0042493(response to drug)	NA	NA	NA	plasma membrane Na+/H+ antiporter [Zygophyllum xanthoxylon]	NA	30.9126	23.7185	1.30331	0.382184	0.582496	1	up	no
813767	PF3D7_1341600	XM_001350101.1	GO:0004584(dolichyl-phosphate-mannose-glycolipid alpha-mannosyltransferase activity);GO:0005783(endoplasmic reticulum);GO:0006506(GPI anchor biosynthetic process)	00563(Glycosylphosphatidylinositol(GPI)-anchor biosynthesis)	K05286	EC:2.4.1.-	hypothetical protein B456_010G092100 [Gossypium raimondii]	NA	22.8914	17.5585	1.30372	0.382638	0.582617	1	up	no
812671	PF3D7_0207900	XM_001349553.2	GO:0002377(immunoglobulin production);GO:0006508(proteolysis);GO:0008234(cysteine-type peptidase activity);GO:0050776(regulation of immune response)	NA	NA	NA	senescence-specific cysteine protease SAG39-like [Asparagus officinalis]	NA	77.2082	59.2581	1.30291	0.381743	0.582913	1	up	no
814319	PF3D7_1369100	XM_001350365.1	NA	NA	NA	NA		NA	8.0491	10.1854	0.790259	-0.339602	0.582989	1	down	no
2655443	PF3D7_0814300	XM_001349346.2	GO:0005783(endoplasmic reticulum);GO:0010564(regulation of cell cycle process);GO:0016887(ATPase activity);GO:0030433(ubiquitin-dependent ERAD pathway)	04141(Protein processing in endoplasmic reticulum)	K13525	NA	cell division control protein 48 homolog D-like [Brassica napus]	NA	6.44207	8.1438	0.79104	-0.338177	0.583162	1	down	no
810867	PF3D7_1131000	XM_001347955.1	NA	NA	NA	NA		NA	127.711	161.322	0.791652	-0.337061	0.58326	1	down	no
811636	PF3D7_1405700	XM_001348191.1	GO:0000209(protein polyubiquitination);GO:0043161(proteasome-mediated ubiquitin-dependent protein catabolic process);GO:0061630(ubiquitin protein ligase activity)	NA	NA	NA	E3 ubiquitin-protein ligase RNF181 [Capsella rubella]	NA	5.50323	6.96363	0.790282	-0.339561	0.58356	1	down	no
812455	PF3D7_0404200	XM_001351318.1	NA	NA	NA	NA		NA	19.953	15.2526	1.30817	0.387547	0.58367	1	up	no
812432	PF3D7_0423800	XM_001351505.1	GO:0005515(protein binding);GO:0020009(microneme);GO:0030260(entry into host cell);GO:0045177(apical part of cell);GO:0046658(anchored component of plasma membrane)	NA	NA	NA		NA	23.8296	18.2843	1.30328	0.382151	0.583691	1	up	no
810425	PF3D7_1027300	XM_001347516.1	GO:0005634(nucleus);GO:0016491(oxidoreductase activity);GO:0030260(entry into host cell)	NA	NA	NA	hypothetical protein CEUSTIGMA_g501.t1 [Chlamydomonas eustigma]	NA	2371.49	1821.95	1.30162	0.380311	0.584235	1	up	no
813199	PF3D7_0106300	XM_001350958.1	GO:0005783(endoplasmic reticulum);GO:0005887(integral component of plasma membrane);GO:0019829(cation-transporting ATPase activity)	NA	NA	NA	calcium-transporting ATPase 1, endoplasmic reticulum-type-like isoform X2 [Physcomitrella patens]	NA	349.649	268.635	1.30158	0.380259	0.584315	1	up	no
813940	PF3D7_1310600	XM_001349798.1	GO:0000421(autophagosome membrane);GO:0005515(protein binding);GO:0005784(Sec61 translocon complex);GO:0005789(endoplasmic reticulum membrane);GO:0005886(plasma membrane);GO:0043952(protein transport by the Sec complex);GO:0060627(regulation of vesicle-mediated transport)	04144(Endocytosis);04145(Phagosome)	K07889	NA	PREDICTED: ras-related protein RABF1-like [Nelumbo nucifera]	NA	212.148	163.008	1.30146	0.380129	0.584807	1	up	no
811371	PF3D7_1233100	XM_001350689.1	GO:0005730(nucleolus)	NA	NA	NA	protein FAM32A-like [Trifolium pratense]	NA	90.9396	69.8427	1.30206	0.380799	0.585054	1	up	no
3885910	PF3D7_0608700	XM_960984.1	GO:0005832(chaperonin-containing T-complex);GO:0006457(protein folding);GO:0051082(unfolded protein binding)	NA	NA	NA	TCP-1/cpn60 chaperonin family protein [Klebsormidium nitens]	NA	285.471	359.963	0.793057	-0.334504	0.585465	1	down	no
813310	PF3D7_0903100	XM_001351869.1	GO:0033116(endoplasmic reticulum-Golgi intermediate compartment membrane)	NA	NA	NA	protein RER1B [Prunus persica]	NA	16.5562	12.6835	1.30534	0.384425	0.585932	1	up	no
810891	PF3D7_1133400	XM_001347979.1	GO:0005515(protein binding);GO:0016021(integral component of membrane);GO:0020007(apical complex);GO:0020009(microneme);GO:0030260(entry into host cell);GO:0046812(host cell surface binding)	NA	NA	NA		NA	186.704	143.603	1.30014	0.378668	0.586092	1	up	no
810615	PF3D7_1105200	XM_001347703.2	NA	NA	NA	NA		NA	4.0468	5.12484	0.789646	-0.340723	0.586261	1	down	no
812515	PF3D7_0417700	XM_002808614.1	NA	NA	NA	NA		NA	1.38092	1.04675	1.31925	0.399721	0.586452	1	up	no
813677	PF3D7_1322700	XM_002808982.1	NA	NA	NA	NA		NA	17.6527	22.2675	0.792755	-0.335054	0.586999	1	down	no
813053	PF3D7_0523900	XM_002808666.2	NA	NA	NA	NA		NA	25.9528	19.9414	1.30146	0.380127	0.587125	1	up	no
9221965	PF3D7_0906700	XM_002808871.1	NA	NA	NA	NA		NA	6.04198	7.62744	0.792137	-0.336178	0.587256	1	down	no
3885886	PF3D7_0607000	XM_960967.1	GO:0003743(translation initiation factor activity);GO:0006413(translational initiation)	03013(RNA transport)	K03243	NA	Eukaryotic translation initiation factor 5B [Chlorella sorokiniana]	NA	324.164	408.143	0.794241	-0.332351	0.587692	1	down	no
2655118	PF3D7_0717800	XM_001349045.1	NA	NA	NA	NA		NA	1.98182	2.50097	0.792419	-0.335665	0.588178	1	down	no
814383	PF3D7_0306500	XM_001351105.1	NA	NA	NA	NA		NA	153.032	117.929	1.29766	0.375908	0.589246	1	up	no
812057	PF3D7_1449900	XM_001348613.1	NA	NA	NA	NA		NA	4.7616	3.65247	1.30366	0.382573	0.590086	1	up	no
812002	PF3D7_1444200	XM_001348558.1	GO:0005509(calcium ion binding)	04016(MAPK signaling pathway - plant);04070(Phosphatidylinositol signaling system)	K02183	NA	outer dynein arm-docking complex subunit 3 [Coccomyxa subellipsoidea C-169]	NA	11.3432	8.71047	1.30225	0.381012	0.590117	1	up	no
811037	PF3D7_1148900	XM_001348125.1	GO:0020036(Maurer's cleft)	NA	NA	NA		NA	3.84855	4.95076	0.777365	-0.363335	0.590153	1	down	no
811291	PF3D7_1224800	XM_001350609.1	NA	NA	NA	NA		NA	21.3104	16.4134	1.29835	0.376684	0.590221	1	up	no
8445049	PF3D7_1212600.1	XM_002585434.1	GO:0006624(vacuolar protein processing)	NA	NA	NA		NA	10.7949	8.28449	1.30303	0.38187	0.590485	1	up	no
2655187	PF3D7_0722300	XM_001349088.1	NA	NA	NA	NA	hypothetical protein Ahy_A01g001570 isoform A [Arachis hypogaea]	NA	29.9343	37.6217	0.795666	-0.329765	0.590691	1	down	no
811654	PF3D7_1407500	XM_001348209.2	GO:0018364(peptidyl-glutamine methylation);GO:0030488(tRNA methylation);GO:0070476(rRNA (guanine-N7)-methylation)	NA	NA	NA	hypothetical protein CBR_g44926 [Chara braunii]	NA	30.1791	37.9906	0.794383	-0.332094	0.5909	1	down	no
810197	PF3D7_1003600	XM_001347288.1	GO:0007010(cytoskeleton organization);GO:0020038(subpellicular network);GO:0070258(inner membrane pellicle complex)	NA	NA	NA		NA	23.9892	18.4784	1.29823	0.376549	0.590997	1	up	no
8444948	PF3D7_1455900	XM_002585425.1	GO:0003865(3-oxo-5-alpha-steroid 4-dehydrogenase activity);GO:0005737(cytoplasm);GO:0005783(endoplasmic reticulum);GO:0005789(endoplasmic reticulum membrane);GO:0006486(protein glycosylation);GO:0006488(dolichol-linked oligosaccharide biosynthetic process);GO:0006629(lipid metabolic process);GO:0016020(membrane);GO:0016021(integral component of membrane);GO:0016095(polyprenol catabolic process);G…	00062(Fatty acid elongation);01040(Biosynthesis of unsaturated fatty acids)	K10258	EC:1.3.1.93	polyprenol reductase 2-like [Lactuca sativa]	NA	102.254	78.9279	1.29554	0.373556	0.59176	1	up	no
814124	PF3D7_1328300	XM_001349979.1	GO:0016020(membrane)	NA	NA	NA		NA	283.753	219.115	1.295	0.372947	0.592076	1	up	no
2655162	PF3D7_0726700	XM_001349129.1	GO:0020011(apicoplast)	NA	NA	NA		NA	196.714	151.877	1.29522	0.373199	0.59209	1	up	no
810780	PF3D7_1122500	XM_001347868.1	NA	NA	NA	NA		NA	2.18104	1.68161	1.297	0.375177	0.592329	1	up	no
8445029	PF3D7_1038200	XM_002585375.1	NA	NA	NA	NA		NA	13.9999	17.6978	0.79105	-0.33816	0.592341	1	down	no
3885859	PF3D7_0622900	XM_961118.2	GO:0003677(DNA binding);GO:0005634(nucleus);GO:0006355(regulation of transcription, DNA-templated)	NA	NA	NA		NA	9.05612	11.3704	0.796467	-0.328313	0.592409	1	down	no
811873	PF3D7_1431200	XM_001348429.1	NA	NA	NA	NA		NA	2.58291	3.2463	0.795648	-0.329797	0.592612	1	down	no
814114	PF3D7_1325100	XM_001349955.1	GO:0004749(ribose phosphate diphosphokinase activity);GO:0006098(pentose-phosphate shunt);GO:0006166(purine ribonucleoside salvage)	00030(Pentose phosphate pathway);00230(Purine metabolism)	K00948	EC:2.7.6.1	ribose-phosphate pyrophosphokinase 1 [Cynara cardunculus var. scolymus]	NA	845.599	1061.17	0.796855	-0.327611	0.592671	1	down	no
2655197	PF3D7_0708000	XM_002808723.1	NA	NA	NA	NA		NA	10.1	12.6886	0.795993	-0.329172	0.592799	1	down	no
810612	PF3D7_1104900	XM_001347700.1	GO:0004683(calmodulin-dependent protein kinase activity);GO:0005516(calmodulin binding);GO:0005634(nucleus);GO:0005737(cytoplasm);GO:0009931(calcium-dependent protein serine/threonine kinase activity);GO:0018105(peptidyl-serine phosphorylation);GO:0035556(intracellular signal transduction);GO:0046777(protein autophosphorylation)	NA	NA	NA	phosphoenolpyruvate carboxylase kinase 1-like [Olea europaea var. sylvestris]	NA	1.72458	2.17113	0.794322	-0.332204	0.593116	1	down	no
812751	PF3D7_0216500	XM_001349633.1	NA	NA	NA	NA		NA	6.94421	5.36279	1.29489	0.372827	0.593381	1	up	no
811937	PF3D7_1437500	XM_001348493.1	NA	NA	NA	NA		NA	43.2375	33.3928	1.29482	0.372746	0.593575	1	up	no
810392	PF3D7_1024200	XM_001347483.1	GO:0000166(nucleotide binding);GO:0003729(mRNA binding);GO:0005654(nucleoplasm);GO:0043484(regulation of RNA splicing)	NA	NA	NA	hypothetical protein TanjilG_11906 [Lupinus angustifolius]	NA	41.1002	51.6015	0.796493	-0.328267	0.59376	1	down	no
813191	PF3D7_0105500	XM_001350950.1	NA	NA	NA	NA		NA	4.68854	3.60949	1.29895	0.377342	0.593879	1	up	no
2655278	PF3D7_0813600	XM_001349353.1	GO:0001731(formation of translation preinitiation complex);GO:0002188(translation reinitiation);GO:0002192(IRES-dependent translational initiation of linear mRNA);GO:0003729(mRNA binding);GO:0003743(translation initiation factor activity);GO:0005575(cellular_component);GO:0005840(ribosome);GO:0006413(translational initiation);GO:0043022(ribosome binding);GO:0070992(translation initiation complex)	NA	NA	NA	translation machinery-associated protein 22-like isoform X2 [Herrania umbratica]	NA	185.104	232.112	0.797479	-0.326482	0.594119	1	down	no
810364	PF3D7_1021300	XM_001347455.2	GO:0020011(apicoplast)	NA	NA	NA		NA	59.7062	46.154	1.29363	0.371424	0.594233	1	up	no
811417	PF3D7_1237700	XM_001350735.1	NA	NA	NA	NA		NA	721.592	558.053	1.29305	0.370782	0.594375	1	up	no
810747	PF3D7_1119300	XM_001347835.1	GO:0000398(mRNA splicing, via spliceosome);GO:0003723(RNA binding);GO:0005686(U2 snRNP)	03040(Spliceosome)	K12836	NA	hypothetical protein MARPO_0091s0013 [Marchantia polymorpha]	NA	163.998	205.555	0.797831	-0.325846	0.594793	1	down	no
812152	PF3D7_1459700	XM_001348708.2	GO:0004733(pyridoxamine-phosphate oxidase activity)	00750(Vitamin B6 metabolism)	K00275	EC:1.4.3.5	pyridoxine/pyridoxamine 5'-phosphate oxidase 1, chloroplastic isoform X1 [Selaginella moellendorffii]	NA	104.4	130.85	0.79786	-0.325793	0.594995	1	down	no
810909	PF3D7_1135100	XM_001347997.1	GO:0005634(nucleus);GO:0005737(cytoplasm)	NA	NA	NA	probable protein phosphatase 2C 38 isoform X2 [Herrania umbratica]	NA	27.7798	21.4881	1.2928	0.370494	0.595107	1	up	no
813776	PF3D7_1344500	XM_001350123.1	GO:0000175(3'-5'-exoribonuclease activity);GO:0005634(nucleus);GO:0034477(U6 snRNA 3'-end processing)	NA	NA	NA		NA	29.4153	22.723	1.29452	0.372412	0.5953	1	up	no
9221998	PF3D7_1372100	XM_002809079.1	NA	NA	NA	NA		NA	14.4146	18.0738	0.797544	-0.326363	0.595608	1	down	no
812516	PF3D7_0417600	XM_001351448.1	NA	NA	NA	NA		NA	6.50202	5.02177	1.29477	0.372691	0.595766	1	up	no
813721	PF3D7_1331600	XM_002809002.1	GO:0005634(nucleus);GO:0005737(cytoplasm)	00062(Fatty acid elongation);01040(Biosynthesis of unsaturated fatty acids)	K10703	EC:4.2.1.134	predicted protein [Hordeum vulgare subsp. vulgare]	NA	237.568	183.959	1.29142	0.368958	0.596567	1	up	no
810719	PF3D7_1116500	XM_001347807.1	GO:0005886(plasma membrane);GO:0008517(folic acid transmembrane transporter activity)	NA	NA	NA	PREDICTED: folate-biopterin transporter 1, chloroplastic isoform X1 [Musa acuminata subsp. malaccensis]	NA	23.5662	18.2346	1.29239	0.370037	0.59677	1	up	no
812723	PF3D7_0213600	XM_024473266.1	NA	NA	NA	NA		NA	0.481949	0.60831	0.792275	-0.335926	0.596795	1	down	no
811797	PF3D7_1422500	XM_001348353.2	GO:0004842(ubiquitin-protein transferase activity);GO:0005783(endoplasmic reticulum);GO:0005789(endoplasmic reticulum membrane);GO:0010564(regulation of cell cycle process);GO:0016887(ATPase activity);GO:0030433(ubiquitin-dependent ERAD pathway)	04141(Protein processing in endoplasmic reticulum);04120(Ubiquitin mediated proteolysis)	K10601	EC:2.3.2.27	C3HC4 type domain containing protein [Klebsormidium nitens]	NA	63.3558	49.0642	1.29128	0.368806	0.596838	1	up	no
811349	PF3D7_1230800	XM_001350667.2	GO:0000381(regulation of alternative mRNA splicing, via spliceosome);GO:0005634(nucleus);GO:0080009(mRNA methylation)	NA	NA	NA		NA	48.4234	60.6138	0.798884	-0.323941	0.596975	1	down	no
2655483	PF3D7_0823800	XM_001349250.1	GO:0005515(protein binding);GO:0009408(response to heat)	NA	NA	NA	Chaperone protein like [Actinidia chinensis var. chinensis]	NA	48.3052	37.4169	1.291	0.368487	0.597078	1	up	no
813796	PF3D7_1347500	XM_001350153.1	GO:0003677(DNA binding);GO:0003723(RNA binding);GO:0005634(nucleus);GO:0005737(cytoplasm)	NA	NA	NA		NA	2102.93	2630.68	0.799384	-0.323039	0.597476	1	down	no
2655249	PF3D7_0807700	XM_001349410.1	GO:0005515(protein binding);GO:0005829(cytosol);GO:0006508(proteolysis);GO:0006979(response to oxidative stress);GO:0009266(response to temperature stimulus);GO:0020002(host cell plasma membrane);GO:0020003(symbiont-containing vacuole);GO:0044164(host cell cytosol)	NA	NA	NA	protease Do-like 10, mitochondrial [Arabidopsis lyrata subsp. lyrata]	NA	10.8824	8.43013	1.29089	0.368368	0.59824	1	up	no
813209	PF3D7_0107300	XM_001350968.1	NA	NA	NA	NA		NA	4.96164	3.82639	1.29669	0.374832	0.598294	1	up	no
813232	PF3D7_0109700	XM_001350991.2	GO:0000462(maturation of SSU-rRNA from tricistronic rRNA transcript (SSU-rRNA, 5.8S rRNA, LSU-rRNA));GO:0005730(nucleolus);GO:0030686(90S preribosome)	NA	NA	NA		NA	11.5869	14.52	0.797994	-0.325551	0.598394	1	down	no
813916	PF3D7_1369000	XM_002809065.1	GO:0005783(endoplasmic reticulum)	NA	NA	NA		NA	23.6949	18.3651	1.29022	0.367612	0.598421	1	up	no
812849	PF3D7_0502100	XM_001351544.1	GO:0005634(nucleus)	NA	NA	NA		NA	18.0272	13.9427	1.29295	0.370667	0.598436	1	up	no
811735	PF3D7_1415600	XM_001348291.2	NA	NA	NA	NA		NA	17.9134	13.8864	1.29	0.367368	0.598802	1	up	no
811981	PF3D7_1442000	XM_001348537.1	GO:0003924(GTPase activity);GO:0006471(protein ADP-ribosylation)	NA	NA	NA	ADP-ribosylation factor-like protein 2 [Amborella trichopoda]	NA	14.6579	18.3805	0.797468	-0.326501	0.599284	1	down	no
810628	PF3D7_1106500	XM_001347716.2	GO:0020011(apicoplast)	NA	NA	NA		NA	20.2156	25.26	0.8003	-0.321388	0.599474	1	down	no
814517	PF3D7_0320300	XM_001351237.1	GO:0005832(chaperonin-containing T-complex);GO:0006457(protein folding);GO:0051082(unfolded protein binding)	NA	NA	NA	T-complex protein 1 subunit epsilon-like isoform X1 [Durio zibethinus]	NA	413.456	516.532	0.800445	-0.321125	0.599539	1	down	no
813030	PF3D7_0521400	XM_001351736.1	GO:0020011(apicoplast)	NA	NA	NA		NA	5.73174	4.4285	1.29429	0.372157	0.599748	1	up	no
813620	PF3D7_0935200	XM_001352180.1	GO:0003674(molecular_function);GO:0005575(cellular_component);GO:0006904(vesicle docking involved in exocytosis);GO:0016192(vesicle-mediated transport)	NA	NA	NA	PREDICTED: vacuolar protein-sorting-associated protein 33 homolog [Musa acuminata subsp. malaccensis]	NA	125.979	157.358	0.800584	-0.320875	0.599848	1	down	no
811423	PF3D7_1238300	XM_001350741.1	GO:0051726(regulation of cell cycle)	NA	NA	NA	pre-mRNA-splicing factor CWC22 homolog [Abrus precatorius]	NA	47.8933	59.8224	0.800591	-0.320863	0.600033	1	down	no
813945	PF3D7_1311800	XM_001349810.1	GO:0004177(aminopeptidase activity);GO:0004222(metalloendopeptidase activity);GO:0005634(nucleus);GO:0005737(cytoplasm);GO:0006508(proteolysis);GO:0020009(microneme);GO:0020020(food vacuole)	00480(Glutathione metabolism)	K01256	EC:3.4.11.2	PREDICTED: puromycin-sensitive aminopeptidase isoform X1 [Nicotiana sylvestris]	NA	328.272	409.877	0.800903	-0.320301	0.600395	1	down	no
811549	PF3D7_1251700	XM_024473419.1	GO:0004830(tryptophan-tRNA ligase activity);GO:0005524(ATP binding);GO:0006418(tRNA aminoacylation for protein translation);GO:0020011(apicoplast)	00970(Aminoacyl-tRNA biosynthesis)	K01867	EC:6.1.1.2	hypothetical protein CEUSTIGMA_g88.t1 [Chlamydomonas eustigma]	NA	12.8375	16.0499	0.799854	-0.322191	0.600528	1	down	no
9221934	PF3D7_0805500	XM_002808769.1	NA	NA	NA	NA		NA	16.0675	12.4708	1.28841	0.365589	0.60073	1	up	no
813475	PF3D7_0919900	XM_001352034.1	NA	NA	NA	NA		NA	64.355	49.9814	1.28758	0.364662	0.600791	1	up	no
813929	PF3D7_1308500	XM_001349776.1	GO:0010264(myo-inositol hexakisphosphate biosynthetic process)	NA	NA	NA	P-loop NTPase domain-containing protein LPA1 homolog 2-like [Helianthus annuus]	NA	5.71868	7.15774	0.798951	-0.323821	0.60111	1	down	no
814060	PF3D7_1314500	XM_001349845.1	GO:0006886(intracellular protein transport)	NA	NA	NA		NA	290.121	225.342	1.28747	0.364543	0.601174	1	up	no
3885800	PF3D7_0618100	XM_961073.1	NA	NA	NA	NA		NA	3.03887	3.80597	0.798449	-0.324729	0.601919	1	down	no
814195	PF3D7_1342000	XM_001350105.1	GO:0003735(structural constituent of ribosome);GO:0006412(translation);GO:0022627(cytosolic small ribosomal subunit)	03010(Ribosome)	K02991	NA	40S ribosomal protein S6-B-like [Quercus suber]	NA	1374.55	1714.49	0.801728	-0.318815	0.601977	1	down	no
810531	PF3D7_1038400	XM_001347622.2	GO:0007276(gamete generation);GO:0030430(host cell cytoplasm)	NA	NA	NA		NA	0.217414	0.168438	1.29077	0.368227	0.602451	1	up	no
811410	PF3D7_1237000	XM_001350728.1	GO:0004839(ubiquitin activating enzyme activity);GO:0005783(endoplasmic reticulum);GO:0010564(regulation of cell cycle process);GO:0016887(ATPase activity);GO:0030433(ubiquitin-dependent ERAD pathway)	04120(Ubiquitin mediated proteolysis)	K10685	EC:6.2.1.45	ubiquitin-activating enzyme E1-like [Quercus suber]	NA	75.0806	58.3712	1.28626	0.363183	0.602683	1	up	no
813548	PF3D7_0927300	XM_001352107.1	GO:0004333(fumarate hydratase activity);GO:0005829(cytosol);GO:0006099(tricarboxylic acid cycle);GO:0042802(identical protein binding);GO:0050163(oxaloacetate tautomerase activity);GO:0051539(4 iron, 4 sulfur cluster binding)	00020(Citrate cycle (TCA cycle));00620(Pyruvate metabolism)	K01676	EC:4.2.1.2	fumarate hydratase [Bathycoccus prasinos]	NA	70.2504	54.6243	1.28607	0.362964	0.602746	1	up	no
813358	PF3D7_0908100	XM_024473192.1	GO:0020011(apicoplast)	NA	NA	NA		NA	6.49555	5.02586	1.29243	0.370081	0.60287	1	up	no
813713	PF3D7_1330100	XM_001349998.1	GO:0020011(apicoplast)	NA	NA	NA		NA	77.0545	59.8899	1.2866	0.363565	0.60293	1	up	no
811823	PF3D7_1426100	XM_001348379.1	GO:0005667(transcription factor complex);GO:0005854(nascent polypeptide-associated complex)	NA	NA	NA	Transcription factor BTF3 [Auxenochlorella protothecoides]	NA	228.155	284.431	0.802146	-0.318064	0.603111	1	down	no
810319	PF3D7_1016500	XM_001347410.2	NA	NA	NA	NA		NA	2.89729	3.62501	0.799249	-0.323283	0.603238	1	down	no
812735	PF3D7_0214800	XM_001349617.3	GO:0020011(apicoplast)	NA	NA	NA		NA	5.29846	6.61228	0.801306	-0.319574	0.603246	1	down	no
810380	PF3D7_1023000	XM_001347471.1	NA	NA	NA	NA		NA	3.25063	2.50917	1.2955	0.373508	0.60325	1	up	no
811179	PF3D7_1212800	XM_001350499.1	GO:0000104(succinate dehydrogenase activity);GO:0005739(mitochondrion);GO:0006099(tricarboxylic acid cycle);GO:0009055(electron transfer activity);GO:0055114(oxidation-reduction process)	00020(Citrate cycle (TCA cycle));00190(Oxidative phosphorylation)	K00235	EC:1.3.5.1	hypothetical protein AXG93_2278s1690 [Marchantia polymorpha subsp. ruderalis]	NA	119.436	92.8941	1.28572	0.362575	0.60334	1	up	no
813069	PF3D7_0525500	XM_024473440.1	NA	NA	NA	NA		NA	0.896889	1.12271	0.798862	-0.323981	0.603613	1	down	no
813382	PF3D7_0910500	XM_001351941.1	NA	NA	NA	NA		NA	2.0928	2.61485	0.800352	-0.321294	0.603732	1	down	no
812785	PF3D7_0220200	XM_001349667.1	GO:0020011(apicoplast)	NA	NA	NA		NA	234.933	292.74	0.80253	-0.317373	0.60385	1	down	no
813331	PF3D7_0905200	XM_001351890.1	GO:0003735(structural constituent of ribosome);GO:0006412(translation)	NA	NA	NA	PREDICTED: mitoferrin [Fragaria vesca subsp. vesca]	NA	5.42084	6.75652	0.802312	-0.317765	0.604322	1	down	no
811325	PF3D7_1228200	XM_001350643.1	NA	NA	NA	NA		NA	1.70919	2.1406	0.798464	-0.324702	0.604371	1	down	no
814495	PF3D7_0318100	XM_001351215.1	GO:0005739(mitochondrion);GO:0008150(biological_process);GO:0016020(membrane)	NA	NA	NA	predicted protein [Hordeum vulgare subsp. vulgare]	NA	38.7733	48.3142	0.802524	-0.317383	0.604376	1	down	no
813958	PF3D7_1313700	XM_001349838.2	GO:0047429(nucleoside-triphosphate diphosphatase activity)	NA	NA	NA	hypothetical protein MARPO_0135s0049 [Marchantia polymorpha]	NA	9.36734	7.24688	1.2926	0.37028	0.604399	1	up	no
810814	PF3D7_1125700	XM_001347902.1	NA	NA	NA	NA		NA	8.15401	10.1699	0.801779	-0.318723	0.604424	1	down	no
814262	PF3D7_1356100	XM_001350236.1	NA	NA	NA	NA		NA	53.2438	41.4464	1.28464	0.361366	0.60457	1	up	no
812327	PF3D7_1477400	XM_001348883.2	NA	NA	NA	NA		NA	17.489	21.8215	0.80146	-0.319298	0.604573	1	down	no
2655012	PF3D7_0713400	XM_001349004.1	NA	NA	NA	NA		NA	58.15	45.2582	1.28485	0.361599	0.604617	1	up	no
2655399	PF3D7_0802400	XM_001349454.1	NA	NA	NA	NA		NA	37.4144	46.5882	0.803087	-0.316372	0.605042	1	down	no
2655354	PF3D7_0802200	XM_001349456.1	GO:0004601(peroxidase activity);GO:0005829(cytosol);GO:0006979(response to oxidative stress);GO:0016209(antioxidant activity)	00940(Phenylpropanoid biosynthesis)	K11188	EC:1.11.1.7;EC:1.11.1.15	peroxiredoxin-6-like [Physcomitrella patens]	NA	2253.67	2805.37	0.803342	-0.315914	0.605045	1	down	no
2655150	PF3D7_0724000	XM_002808742.1	NA	NA	NA	NA		NA	3.79031	2.94739	1.28599	0.362876	0.605555	1	up	no
813937	PF3D7_1310100	XM_001349793.2	NA	NA	NA	NA		NA	0.468634	0.597024	0.78495	-0.349327	0.605837	1	down	no
813468	PF3D7_0919200	XM_001352027.1	NA	NA	NA	NA	hypothetical protein CDL12_25169 [Handroanthus impetiginosus]	NA	2.19624	2.76812	0.793407	-0.333867	0.605931	1	down	no
2655050	PF3D7_0717600	XM_024473137.1	NA	NA	NA	NA		NA	36.4908	28.4404	1.28306	0.359593	0.606507	1	up	no
811078	PF3D7_1202500	XM_024473379.1	GO:0001510(RNA methylation);GO:0005634(nucleus);GO:0008168(methyltransferase activity);GO:0009452(7-methylguanosine RNA capping);GO:0071164(RNA trimethylguanosine synthase activity)	NA	NA	NA		NA	1.18444	1.48571	0.79722	-0.32695	0.6066	1	down	no
811314	PF3D7_1227100	XM_001350632.1	GO:0003723(RNA binding);GO:0004004(ATP-dependent RNA helicase activity);GO:0016070(RNA metabolic process)	03040(Spliceosome)	K12823	EC:3.6.4.13	DEAD-box ATP-dependent RNA helicase 30 [Capsella rubella]	NA	75.457	93.821	0.804265	-0.314256	0.607005	1	down	no
811526	PF3D7_1249400	XM_001350842.1	NA	NA	NA	NA		NA	159.841	124.595	1.28288	0.359386	0.607282	1	up	no
811743	PF3D7_1416400	XM_001348299.2	NA	NA	NA	NA		NA	0.729501	0.558439	1.30632	0.38551	0.607637	1	up	no
813015	PF3D7_0519900	XM_001351721.1	GO:0020011(apicoplast)	NA	NA	NA		NA	8.05576	6.27058	1.28469	0.361422	0.607767	1	up	no
811470	PF3D7_1243500	XM_001350786.2	GO:0000815(ESCRT III complex);GO:0005515(protein binding);GO:0005634(nucleus);GO:0005635(nuclear envelope);GO:0005737(cytoplasm);GO:0005768(endosome);GO:0005886(plasma membrane);GO:0006810(transport);GO:0007034(vacuolar transport);GO:0010008(endosome membrane);GO:0015031(protein transport);GO:0016020(membrane);GO:0043162(ubiquitin-dependent protein catabolic process via the multivesicular body so…	04144(Endocytosis)	K12194	NA	Vacuolar protein sorting-associated protein 1 [Ananas comosus]	NA	154.334	120.406	1.28179	0.358156	0.608135	1	up	no
811094	PF3D7_1204200	XM_001350414.1	GO:0020011(apicoplast)	NA	NA	NA		NA	5.12459	6.3803	0.803188	-0.31619	0.608384	1	down	no
812988	PF3D7_0517300	XM_001351694.2	GO:0005634(nucleus);GO:0005681(spliceosomal complex);GO:0005737(cytoplasm);GO:0006397(mRNA processing);GO:0008380(RNA splicing)	03040(Spliceosome)	K12890	NA	Nucleotide-binding, alpha-beta plait [Artemisia annua]	NA	1364.7	1694.99	0.805135	-0.312697	0.608485	1	down	no
812330	PF3D7_1477700	XM_001348886.2	GO:0020003(symbiont-containing vacuole)	NA	NA	NA		NA	38.2022	47.4704	0.804758	-0.313374	0.608489	1	down	no
813045	PF3D7_0523000	XM_001351751.1	GO:0016021(integral component of membrane);GO:0020020(food vacuole);GO:0042493(response to drug);GO:0042626(ATPase activity, coupled to transmembrane movement of substances)	02010(ABC transporters)	K05658	EC:3.6.3.44	ABC transporter B family member 4 [Zostera marina]	NA	62.2918	77.3699	0.805117	-0.312729	0.608542	1	down	no
811862	PF3D7_1430100	XM_001348418.1	GO:0005634(nucleus);GO:0005737(cytoplasm);GO:0051721(protein phosphatase 2A binding)	NA	NA	NA	serine/threonine-protein phosphatase 2A activator [Helianthus annuus]	NA	54.6577	67.9026	0.804943	-0.313042	0.609125	1	down	no
813985	PF3D7_1318000	XM_001349880.1	NA	NA	NA	NA		NA	3.37917	2.60764	1.29587	0.373923	0.609331	1	up	no
8444966	PF3D7_1125600	XM_002585385.1	NA	NA	NA	NA		NA	111.814	87.1947	1.28235	0.358787	0.609353	1	up	no
810221	PF3D7_1006200	XM_001347312.1	GO:0003677(DNA binding);GO:0003723(RNA binding);GO:0005515(protein binding);GO:0005634(nucleus)	NA	NA	NA		NA	3251.89	4036.55	0.80561	-0.311847	0.609398	1	down	no
813511	PF3D7_0923500	XM_001352070.1	NA	NA	NA	NA		NA	56.8777	44.4028	1.28095	0.357213	0.609422	1	up	no
2655200	PF3D7_0709600	XM_002808724.1	GO:0000172(ribonuclease MRP complex);GO:0004526(ribonuclease P activity);GO:0030677(ribonuclease P complex)	NA	NA	NA		NA	10.9559	13.6076	0.805131	-0.312704	0.609623	1	down	no
9221986	PF3D7_1344000	XM_002809019.1	GO:0004047(aminomethyltransferase activity);GO:0005739(mitochondrion);GO:0006546(glycine catabolic process);GO:0008168(methyltransferase activity);GO:0008483(transaminase activity);GO:0016740(transferase activity);GO:0032259(methylation)	00630(Glyoxylate and dicarboxylate metabolism);00260(Glycine, serine and threonine metabolism);00670(One carbon pool by folate)	K00605	EC:2.1.2.10		NA	8.38627	10.4177	0.805001	-0.312937	0.609752	1	down	no
9221967	PF3D7_0916800	XM_002808891.1	NA	NA	NA	NA		NA	23.3162	18.0523	1.29159	0.369152	0.609752	1	up	no
810643	PF3D7_1107900	XM_001347731.1	GO:0005886(plasma membrane);GO:0006820(anion transport);GO:0008381(mechanosensitive ion channel activity)	NA	NA	NA	hypothetical protein SELMODRAFT_129656 [Selaginella moellendorffii]	NA	2.08738	1.62472	1.28476	0.361502	0.609767	1	up	no
812301	PF3D7_1475100	XM_001348857.1	NA	NA	NA	NA		NA	2.48964	1.939	1.28398	0.360619	0.609835	1	up	no
813743	PF3D7_1338000	XM_002809009.1	NA	NA	NA	NA	probable lysosomal cobalamin transporter [Quercus suber]	NA	65.8721	51.4553	1.28018	0.356348	0.609949	1	up	no
810365	PF3D7_1021400	XM_024473287.1	GO:0016021(integral component of membrane)	NA	NA	NA	Endosomal membrane protein, EMP70 [Handroanthus impetiginosus]	NA	192.354	150.349	1.27938	0.35545	0.610656	1	up	no
812378	PF3D7_0410900	XM_001351386.1	NA	NA	NA	NA		NA	10.5519	13.0958	0.805748	-0.3116	0.611089	1	down	no
811298	PF3D7_1225500	XM_001350616.1	GO:0000462(maturation of SSU-rRNA from tricistronic rRNA transcript (SSU-rRNA, 5.8S rRNA, LSU-rRNA));GO:0005730(nucleolus);GO:0019843(rRNA binding);GO:0032040(small-subunit processome);GO:0070037(rRNA (pseudouridine) methyltransferase activity);GO:0070475(rRNA base methylation)	NA	NA	NA		NA	2.32838	2.91672	0.798288	-0.325018	0.611132	1	down	no
813219	PF3D7_0108300	XM_001350978.2	NA	NA	NA	NA		NA	194.8	241.5	0.806624	-0.310032	0.611325	1	down	no
810393	PF3D7_1024300	XM_001347484.1	NA	NA	NA	NA		NA	59.5089	46.4626	1.28079	0.357035	0.611418	1	up	no
810174	PF3D7_1001200	XM_001347265.1	GO:0000062(fatty-acyl-CoA binding);GO:0006631(fatty acid metabolic process)	NA	NA	NA	PREDICTED: acyl-CoA-binding domain-containing protein 1-like [Malus domestica]	NA	180.379	141.012	1.27918	0.355219	0.611551	1	up	no
811955	PF3D7_1439400	XM_001348511.1	GO:0005739(mitochondrion);GO:0005750(mitochondrial respiratory chain complex III);GO:0008121(ubiquinol-cytochrome-c reductase activity);GO:0055114(oxidation-reduction process)	00190(Oxidative phosphorylation)	K00411	EC:1.10.2.2	cytochrome b-c1 complex subunit Rieske-4, mitochondrial-like protein [Cinnamomum micranthum f. kanehirae]	NA	529.802	414.364	1.27859	0.354555	0.611592	1	up	no
810670	PF3D7_1111600	XM_024473309.1	GO:0001701(in utero embryonic development);GO:0003674(molecular_function);GO:0004439(phosphatidylinositol-4,5-bisphosphate 5-phosphatase activity);GO:0005575(cellular_component);GO:0005829(cytosol);GO:0007165(signal transduction);GO:0007283(spermatogenesis);GO:0008150(biological_process);GO:0016020(membrane);GO:0016021(integral component of membrane);GO:0030317(flagellated sperm motility);GO:0046…	00562(Inositol phosphate metabolism);04070(Phosphatidylinositol signaling system)	K01106	EC:3.1.3.56	type IV inositol polyphosphate 5-phosphatase 11 [Quercus suber]	NA	5.87658	4.59353	1.27932	0.355374	0.611861	1	up	no
814315	PF3D7_1368400	XM_001350358.1	NA	NA	NA	NA		NA	114.47	89.5413	1.27841	0.354346	0.612138	1	up	no
810918	PF3D7_1136000	XM_001348006.1	NA	NA	NA	NA		NA	24.2191	18.9483	1.27817	0.354075	0.612262	1	up	no
812370	PF3D7_0407200	XM_001351350.1	GO:0005739(mitochondrion)	NA	NA	NA	uncharacterized protein LOC100527794 [Glycine max]	NA	43.3318	53.7333	0.806423	-0.310391	0.612645	1	down	no
811933	PF3D7_1437100	XM_001348489.2	GO:0020011(apicoplast)	NA	NA	NA		NA	28.2381	22.0604	1.28004	0.356187	0.612827	1	up	no
814049	PF3D7_1312700	XM_001349818.1	NA	NA	NA	NA		NA	27.6844	34.3096	0.806898	-0.309541	0.612881	1	down	no
810856	PF3D7_1129800	XM_001347944.1	NA	NA	NA	NA		NA	12.2429	15.2182	0.804491	-0.313852	0.612927	1	down	no
813698	PF3D7_1329200	XM_001349971.1	GO:0003674(molecular_function);GO:0005575(cellular_component)	NA	NA	NA		NA	16.2848	12.7125	1.28101	0.357286	0.613016	1	up	no
813305	PF3D7_0902600.1	XM_024473184.1	GO:0004674(protein serine/threonine kinase activity);GO:0005634(nucleus);GO:0005737(cytoplasm);GO:0006468(protein phosphorylation);GO:0035556(intracellular signal transduction)	NA	NA	NA		NA	9.40855	11.6613	0.806819	-0.309682	0.613155	1	down	no
813688	PF3D7_1325500	XM_001349958.1	NA	NA	NA	NA		NA	11.1365	13.8003	0.806971	-0.309411	0.613437	1	down	no
811310	PF3D7_1226700	XM_001350628.1	GO:0006364(rRNA processing);GO:0030515(snoRNA binding);GO:0032040(small-subunit processome)	NA	NA	NA		NA	12.7856	15.843	0.807021	-0.309322	0.613726	1	down	no
813492	PF3D7_0921600	XM_001352051.1	NA	NA	NA	NA		NA	9.10598	11.2788	0.80735	-0.308734	0.613733	1	down	no
811072	PF3D7_1201900	XM_001350392.1	NA	NA	NA	NA		NA	106.837	83.6404	1.27733	0.353134	0.613813	1	up	no
813425	PF3D7_0914800	XM_001351984.1	NA	NA	NA	NA		NA	9.19517	7.15695	1.28479	0.361531	0.613902	1	up	no
2655484	PF3D7_0823500	XM_001349253.1	GO:0070258(inner membrane pellicle complex)	NA	NA	NA		NA	2.76991	3.44826	0.803276	-0.316031	0.61402	1	down	no
813676	PF3D7_1322500	XM_001349929.1	GO:0005783(endoplasmic reticulum);GO:0008270(zinc ion binding);GO:0016020(membrane)	NA	NA	NA	probable protein S-acyltransferase 4 isoform X3 [Dendrobium catenatum]	NA	140.106	109.771	1.27635	0.352026	0.614376	1	up	no
810900	PF3D7_1134200	XM_001347988.1	NA	NA	NA	NA		NA	3.6775	4.55652	0.807084	-0.30921	0.614419	1	down	no
811073	PF3D7_1202000	XM_001350393.3	GO:0004004(ATP-dependent RNA helicase activity);GO:0005524(ATP binding);GO:0016070(RNA metabolic process)	NA	NA	NA	PREDICTED: DEAD-box ATP-dependent RNA helicase 3, chloroplastic-like [Daucus carota subsp. sativus]	NA	6.11812	7.58016	0.807123	-0.30914	0.61521	1	down	no
814148	PF3D7_1332800	XM_001350023.1	GO:0000054(ribosomal subunit export from nucleus);GO:0000460(maturation of 5.8S rRNA);GO:0000470(maturation of LSU-rRNA);GO:0005730(nucleolus);GO:0005829(cytosol);GO:0030687(preribosome, large subunit precursor);GO:0043023(ribosomal large subunit binding);GO:1902626(assembly of large subunit precursor of preribosome)	03008(Ribosome biogenesis in eukaryotes)	K03264	NA	eukaryotic translation initiation factor 6-2-like [Physcomitrella patens]	NA	137.965	170.622	0.808601	-0.3065	0.615426	1	down	no
812513	PF3D7_0418100	XM_001351453.1	NA	NA	NA	NA	PREDICTED: serine/threonine-protein phosphatase 6 regulatory subunit 3-like isoform X1 [Solanum tuberosum]	NA	12.9164	15.9756	0.808511	-0.306662	0.615761	1	down	no
812719	PF3D7_0213100	XM_001349601.3	GO:0005829(cytosol);GO:0006457(protein folding);GO:0006986(response to unfolded protein);GO:0009408(response to heat)	NA	NA	NA	hypothetical protein SELMODRAFT_231730 [Selaginella moellendorffii]	NA	285.117	352.412	0.809044	-0.305709	0.616109	1	down	no
812717	PF3D7_0212900	XM_001349599.1	GO:0003824(catalytic activity)	NA	NA	NA		NA	201.092	157.733	1.27489	0.350369	0.616245	1	up	no
2654952	PF3D7_0702900	XM_002808702.1	NA	NA	NA	NA		NA	78.6197	61.5941	1.27642	0.352099	0.616348	1	up	no
812840	PF3D7_0509500	XM_001351617.1	NA	NA	NA	NA		NA	9.64231	7.55083	1.27699	0.352743	0.616435	1	up	no
811323	PF3D7_1228000	XM_001350641.1	NA	NA	NA	NA		NA	38.8971	30.4725	1.27646	0.352153	0.61654	1	up	no
9221805	PF3D7_0418000	XM_024473421.1	NA	NA	NA	NA		NA	2.21582	2.7398	0.808754	-0.306227	0.616572	1	down	no
810654	PF3D7_1109400	XM_001347742.2	GO:0003674(molecular_function);GO:0005634(nucleus);GO:0006364(rRNA processing);GO:0009553(embryo sac development);GO:0009555(pollen development)	NA	NA	NA	bystin [Cynara cardunculus var. scolymus]	NA	116.28	143.681	0.809292	-0.305269	0.616574	1	down	no
812267	PF3D7_1471800	XM_001348823.1	NA	NA	NA	NA		NA	2.11317	2.65528	0.795836	-0.329456	0.616716	1	down	no
3885878	PF3D7_0609800	XM_960995.1	GO:0003676(nucleic acid binding);GO:0016021(integral component of membrane)	NA	NA	NA		NA	49.367	38.7163	1.27509	0.350604	0.616775	1	up	no
812948	PF3D7_0513400	XM_002808641.1	GO:0019001(guanyl nucleotide binding)	NA	NA	NA	GTP-binding protein [Klebsormidium nitens]	NA	10.3397	12.7883	0.808532	-0.306623	0.616796	1	down	no
810271	PF3D7_1011600	XM_001347362.1	NA	NA	NA	NA		NA	1.16247	1.45886	0.796838	-0.327642	0.616804	1	down	no
812901	PF3D7_0506100	XM_001351583.1	GO:0003735(structural constituent of ribosome);GO:0006412(translation);GO:0015934(large ribosomal subunit)	03010(Ribosome)	K02896	NA	PREDICTED: probable ribosome biogenesis protein RLP24 [Malus domestica]	NA	95.0729	117.498	0.809145	-0.30553	0.616901	1	down	no
3885919	PF3D7_0610200	XM_960999.1	GO:0000381(regulation of alternative mRNA splicing, via spliceosome);GO:0003729(mRNA binding);GO:0005681(spliceosomal complex)	03040(Spliceosome)	K12822	NA	hypothetical protein PHYPA_021211 [Physcomitrella patens]	NA	30.4007	37.5642	0.8093	-0.305253	0.616922	1	down	no
814436	PF3D7_0312100	XM_001351158.1	GO:0004842(ubiquitin-protein transferase activity);GO:0020011(apicoplast)	NA	NA	NA	PREDICTED: DSC E3 ubiquitin ligase complex subunit 1-like isoform X1 [Nicotiana tabacum]	NA	41.6976	32.7207	1.27435	0.349762	0.617029	1	up	no
812228	PF3D7_1467800	XM_001348784.2	NA	NA	NA	NA		NA	274.139	215.113	1.2744	0.349816	0.617118	1	up	no
3885717	PF3D7_0613900	XM_961033.1	GO:0003779(actin binding);GO:0005524(ATP binding);GO:0016459(myosin complex)	NA	NA	NA	myosin-2 isoform X1 [Capsella rubella]	NA	3.7849	2.96718	1.27559	0.351164	0.617461	1	up	no
813770	PF3D7_1342700	XM_001350112.1	GO:0003700(DNA binding transcription factor activity);GO:0006351(transcription, DNA-templated)	00230(Purine metabolism);00240(Pyrimidine metabolism);03020(RNA polymerase)	K03009	NA	DNA-directed RNA polymerases II, IV and V subunit 12 [Amborella trichopoda]	NA	110.258	136.263	0.809156	-0.30551	0.617477	1	down	no
813322	PF3D7_0904300	XM_002808868.1	NA	NA	NA	NA		NA	0.359324	0.44799	0.80208	-0.318181	0.617629	1	down	no
812202	PF3D7_1465300	XM_001348758.1	GO:0008800(beta-lactamase activity);GO:0042781(3'-tRNA processing endoribonuclease activity)	03013(RNA transport)	K00784	EC:3.1.26.11	PREDICTED: zinc phosphodiesterase ELAC protein 2-like [Lupinus angustifolius]	NA	11.419	14.1103	0.809268	-0.305311	0.617663	1	down	no
813510	PF3D7_0923400	XM_001352069.1	NA	NA	NA	NA		NA	25.6903	31.7212	0.809878	-0.304223	0.617991	1	down	no
814478	PF3D7_0316400	XM_001351198.1	GO:0020011(apicoplast)	NA	NA	NA		NA	42.0601	51.9175	0.810134	-0.303768	0.618348	1	down	no
813540	PF3D7_0926500	XM_001352099.1	NA	NA	NA	NA		NA	24.515	19.2561	1.2731	0.34835	0.618511	1	up	no
812263	PF3D7_1471400	XM_001348819.2	GO:0004143(diacylglycerol kinase activity);GO:0007205(protein kinase C-activating G-protein coupled receptor signaling pathway);GO:0019932(second-messenger-mediated signaling)	00561(Glycerolipid metabolism);00564(Glycerophospholipid metabolism);04070(Phosphatidylinositol signaling system)	K00901	EC:2.7.1.107	diacylglycerol kinase 7-like isoform X1 [Papaver somniferum]	NA	85.4932	67.1666	1.27285	0.348065	0.618752	1	up	no
811779	PF3D7_1420400	XM_001348335.2	GO:0004820(glycine-tRNA ligase activity);GO:0006426(glycyl-tRNA aminoacylation);GO:0020011(apicoplast)	00970(Aminoacyl-tRNA biosynthesis)	K01880	EC:6.1.1.14	glycine--tRNA ligase, mitochondrial 1-like [Durio zibethinus]	NA	115.475	142.467	0.81054	-0.303044	0.61891	1	down	no
811104	PF3D7_1205100	XM_001350424.1	GO:0000049(tRNA binding);GO:0003723(RNA binding);GO:0003824(catalytic activity);GO:0005737(cytoplasm);GO:0006412(translation);GO:0016740(transferase activity);GO:0016785(transferase activity, transferring selenium-containing groups);GO:0097056(selenocysteinyl-tRNA(Sec) biosynthetic process)	00450(Selenocompound metabolism);00970(Aminoacyl-tRNA biosynthesis)	K03341	EC:2.9.1.2	O-phosphoseryl-tRNA(Sec) selenium transferase [Bathycoccus prasinos]	NA	27.1336	33.484	0.810347	-0.303388	0.619077	1	down	no
812629	PF3D7_0203600	XM_001349511.1	NA	NA	NA	NA		NA	5.80717	4.55218	1.27569	0.351279	0.619311	1	up	no
814172	PF3D7_1336700	XM_001350059.1	NA	NA	NA	NA		NA	221.122	272.751	0.810708	-0.302746	0.619471	1	down	no
810714	PF3D7_1115900	XM_001347802.2	GO:0070258(inner membrane pellicle complex)	NA	NA	NA	putative DHHC-type Zn-finger protein [Handroanthus impetiginosus]	NA	13.259	10.3868	1.27652	0.352214	0.619479	1	up	no
811803	PF3D7_1423000	XM_001348359.1	GO:0003924(GTPase activity)	03008(Ribosome biogenesis in eukaryotes)	K14537	NA	Nucleolar GTP-binding protein 2 [Auxenochlorella protothecoides]	NA	46.6681	57.5676	0.810667	-0.302819	0.619711	1	down	no
3885809	PF3D7_0614900	XM_961042.1	NA	NA	NA	NA		NA	29.486	23.1756	1.27228	0.34742	0.619711	1	up	no
810792	PF3D7_1123400	XM_001347880.1	GO:0003746(translation elongation factor activity);GO:0005525(GTP binding);GO:0005853(eukaryotic translation elongation factor 1 complex);GO:0006414(translational elongation)	03015(mRNA surveillance pathway)	K03267	NA	hypothetical protein MARPO_0103s0007 [Marchantia polymorpha]	NA	553.414	682.344	0.811048	-0.302141	0.619814	1	down	no
813973	PF3D7_1315600	XM_002808968.1	GO:0003881(CDP-diacylglycerol-inositol 3-phosphatidyltransferase activity);GO:0006661(phosphatidylinositol biosynthetic process)	00562(Inositol phosphate metabolism);00564(Glycerophospholipid metabolism);04070(Phosphatidylinositol signaling system)	K00999	EC:2.7.8.11	CDP-diacylglycerol--inositol 3-phosphatidyltransferase [Actinidia chinensis var. chinensis]	NA	107.808	84.7455	1.27214	0.347262	0.619934	1	up	no
811124	PF3D7_1207100	XM_001350444.1	GO:0003723(RNA binding);GO:0005730(nucleolus);GO:0006364(rRNA processing)	NA	NA	NA	pre-rRNA-processing protein esf1 [Cicer arietinum]	NA	79.3445	97.8185	0.81114	-0.301977	0.620099	1	down	no
811778	PF3D7_1420300	XM_001348334.1	GO:0005739(mitochondrion);GO:0006457(protein folding);GO:0030150(protein import into mitochondrial matrix);GO:0050821(protein stabilization);GO:0051087(chaperone binding)	NA	NA	NA	hypothetical protein Rsub_02182 [Raphidocelis subcapitata]	NA	2.65887	3.30122	0.80542	-0.312187	0.620148	1	down	no
811531	PF3D7_1249900	XM_001350847.2	GO:0000154(rRNA modification);GO:0000179(rRNA (adenine-N6,N6-)-dimethyltransferase activity);GO:0005739(mitochondrion);GO:0020011(apicoplast)	NA	NA	NA	DIM1A adenosine dimethyl transferase 1A [Klebsormidium nitens]	NA	73.9132	91.1037	0.811308	-0.301678	0.620486	1	down	no
812753	PF3D7_0216700.1	XM_024473268.1;XM_001349635.1	GO:0003674(molecular_function);GO:0005575(cellular_component);GO:0005575(cellular_component)	NA	NA	NA		NA	18.0602	22.2623	0.811244	-0.301792	0.620656	1	down	no
813589	PF3D7_0931800	XM_001352148.1	GO:0004175(endopeptidase activity);GO:0004298(threonine-type endopeptidase activity);GO:0005634(nucleus);GO:0010499(proteasomal ubiquitin-independent protein catabolic process);GO:0019774(proteasome core complex, beta-subunit complex);GO:0034515(proteasome storage granule);GO:0043161(proteasome-mediated ubiquitin-dependent protein catabolic process)	03050(Proteasome)	K02738	EC:3.4.25.1	predicted protein [Bathycoccus prasinos]	NA	593.84	467.236	1.27096	0.345923	0.620866	1	up	no
814312	PF3D7_1367500	XM_001350350.1	GO:0009055(electron transfer activity);GO:0055114(oxidation-reduction process)	00520(Amino sugar and nucleotide sugar metabolism)	K00326	EC:1.6.2.2	predicted protein [Micromonas commoda]	NA	131.228	103.238	1.27112	0.346098	0.620888	1	up	no
810750	PF3D7_1119600	XM_001347838.1	GO:0004176(ATP-dependent peptidase activity);GO:0005743(mitochondrial inner membrane);GO:0008053(mitochondrial fusion);GO:0008237(metallopeptidase activity);GO:0034982(mitochondrial protein processing);GO:0042407(cristae formation);GO:0045041(protein import into mitochondrial intermembrane space)	NA	NA	NA	hypothetical protein DM860_007195 [Cuscuta australis]	NA	59.7091	73.5648	0.811653	-0.301065	0.621148	1	down	no
2655030	PF3D7_0728400.1	XM_001349145.1	NA	NA	NA	NA		NA	8.53028	6.61914	1.28873	0.365949	0.621738	1	up	no
2655058	PF3D7_0705200	XM_001348949.1	NA	NA	NA	NA		NA	0.570172	0.70945	0.803682	-0.315304	0.621754	1	down	no
812562	PF3D7_0414900	XM_002808607.1	GO:0020008(rhoptry);GO:0031225(anchored component of membrane)	NA	NA	NA		NA	4.29497	3.34235	1.28501	0.361785	0.621811	1	up	no
811364	PF3D7_1232400	XM_001350682.1	NA	NA	NA	NA	coiled-coil domain-containing protein 130 [Eutrema salsugineum]	NA	4.75704	3.72652	1.27654	0.352234	0.622056	1	up	no
813092	PF3D7_0527900	XM_001351797.1	GO:0004004(ATP-dependent RNA helicase activity)	NA	NA	NA	hypothetical protein MARPO_0164s0014 [Marchantia polymorpha]	NA	62.4672	76.9173	0.812135	-0.300209	0.622123	1	down	no
813660	PF3D7_1320300	XM_002808976.1	NA	NA	NA	NA		NA	2.53236	3.13446	0.807909	-0.307736	0.622164	1	down	no
9222026	PF3D7_1326900	XM_002808993.1	NA	NA	NA	NA		NA	1.7786	2.19631	0.809815	-0.304336	0.622232	1	down	no
2655141	PF3D7_0723400	XM_001349099.1	NA	NA	NA	NA		NA	30.8651	38.003	0.812177	-0.300134	0.622255	1	down	no
812063	PF3D7_1450600	XM_001348619.1	GO:0003674(molecular_function);GO:0005575(cellular_component);GO:0008150(biological_process)	NA	NA	NA	hypothetical protein BHE74_00005178 [Ensete ventricosum]	NA	4.10706	5.063	0.81119	-0.301888	0.622261	1	down	no
814440	PF3D7_0312500	XM_001351162.1	GO:0016592(mediator complex)	NA	NA	NA		NA	12.9034	15.8958	0.81175	-0.300893	0.622694	1	down	no
811190	PF3D7_1214100	XM_001350510.2	GO:0005783(endoplasmic reticulum)	00563(Glycosylphosphatidylinositol(GPI)-anchor biosynthesis)	K05288	NA	GPI ethanolamine phosphate transferase 3 isoform X1 [Cajanus cajan]	NA	43.385	34.1772	1.26941	0.344163	0.622903	1	up	no
812926	PF3D7_0503300	XM_001351555.1	GO:0003676(nucleic acid binding);GO:0005634(nucleus);GO:0005681(spliceosomal complex);GO:0008380(RNA splicing)	03040(Spliceosome)	K12900	NA	hypothetical protein TanjilG_33036 [Lupinus angustifolius]	NA	278.447	342.655	0.812616	-0.299355	0.622907	1	down	no
813398	PF3D7_0912100	XM_001351957.1	NA	NA	NA	NA		NA	18.9629	23.3538	0.811986	-0.300472	0.623001	1	down	no
3885695	PF3D7_0627500	XM_961165.1	GO:0005829(cytosol);GO:0006457(protein folding);GO:0008233(peptidase activity);GO:0009228(thiamine biosynthetic process)	NA	NA	NA	protein DJ-1 homolog B [Sesamum indicum]	NA	1426.02	1754.63	0.812716	-0.299177	0.623012	1	down	no
810329	PF3D7_1017600	XM_001347420.1	NA	NA	NA	NA		NA	122.849	151.145	0.81279	-0.299046	0.623219	1	down	no
813402	PF3D7_0912500	XM_002808885.1	GO:0005634(nucleus)	NA	NA	NA		NA	371.721	457.318	0.812828	-0.298977	0.623253	1	down	no
811641	PF3D7_1406200	XM_001348196.1	GO:0000176(nuclear exosome (RNase complex));GO:0002805(regulation of antimicrobial peptide biosynthetic process);GO:0003677(DNA binding);GO:0003682(chromatin binding);GO:0003700(DNA binding transcription factor activity);GO:0005634(nucleus);GO:0005703(polytene chromosome puff);GO:0005705(polytene chromosome interband);GO:0006342(chromatin silencing);GO:0006366(transcription by RNA polymerase II);…	NA	NA	NA	hypothetical protein M569_03159, partial [Genlisea aurea]	NA	68.7736	84.5736	0.813181	-0.298352	0.623902	1	down	no
812025	PF3D7_1446600	XM_001348581.1	GO:0005509(calcium ion binding);GO:0005813(centrosome)	04626(Plant-pathogen interaction)	K13448	NA	hypothetical protein H632_c654p0 [Helicosporidium sp. ATCC 50920]	NA	910.663	717.926	1.26846	0.343083	0.623932	1	up	no
814366	PF3D7_0304800	XM_001351088.2	NA	NA	NA	NA		NA	2.48482	1.95369	1.27186	0.346943	0.624066	1	up	no
812217	PF3D7_1466700	XM_001348773.2	GO:0003723(RNA binding);GO:0005634(nucleus);GO:0005730(nucleolus);GO:0005829(cytosol);GO:0030687(preribosome, large subunit precursor);GO:0042254(ribosome biogenesis);GO:0042255(ribosome assembly);GO:0042273(ribosomal large subunit biogenesis)	NA	NA	NA	hypothetical protein SELMODRAFT_79020 [Selaginella moellendorffii]	NA	57.7766	71.0875	0.812753	-0.299111	0.624083	1	down	no
810771	PF3D7_1121600	XM_001347859.1	GO:0004364(glutathione transferase activity);GO:0006749(glutathione metabolic process);GO:0020005(symbiont-containing vacuole membrane);GO:0042493(response to drug)	NA	NA	NA		NA	6086.94	7483.91	0.813336	-0.298077	0.624162	1	down	no
814415	PF3D7_0310000	XM_001351137.1	GO:0020011(apicoplast)	NA	NA	NA		NA	142.072	112.059	1.26783	0.342364	0.624937	1	up	no
813844	PF3D7_1357600	XM_002809037.1	NA	NA	NA	NA		NA	22.8409	17.9399	1.27319	0.348447	0.625116	1	up	no
813804	PF3D7_1348500	XM_001350162.1	GO:0005096(GTPase activator activity);GO:0005622(intracellular);GO:0006886(intracellular protein transport);GO:0012505(endomembrane system);GO:0017137(Rab GTPase binding);GO:0031338(regulation of vesicle fusion);GO:0090630(activation of GTPase activity)	NA	NA	NA	GTPase-activating protein GYP1-like [Abrus precatorius]	NA	96.8255	76.3695	1.26785	0.342389	0.625158	1	up	no
814130	PF3D7_1327400	XM_001349987.1	NA	NA	NA	NA		NA	54.7613	43.1822	1.26814	0.342717	0.62524	1	up	no
9221783	PF3D7_0321900	XM_002808587.1	GO:0042493(response to drug)	NA	NA	NA	PREDICTED: protein POLLEN DEFECTIVE IN GUIDANCE 1-like [Tarenaya hassleriana]	NA	52.0277	41.0623	1.26704	0.341464	0.625823	1	up	no
3885788	PF3D7_0603600	XM_960933.1	NA	NA	NA	NA		NA	2.37448	2.92046	0.813048	-0.298587	0.625844	1	down	no
2655499	PF3D7_0820000	XM_002808817.1	GO:0005524(ATP binding);GO:0008026(ATP-dependent helicase activity)	NA	NA	NA	putative SNF2 family N-terminal domain containing protein [Klebsormidium nitens]	NA	54.4826	66.9054	0.814323	-0.296327	0.626162	1	down	no
2655077	PF3D7_0710100	XM_001348978.1	NA	NA	NA	NA		NA	7.99274	6.299	1.26889	0.343566	0.626186	1	up	no
811548	PF3D7_1251600	XM_001350864.2	NA	NA	NA	NA		NA	18.8653	23.1789	0.813901	-0.297074	0.626317	1	down	no
811843	PF3D7_1428300	XM_001348399.1	GO:0007050(cell cycle arrest);GO:0008235(metalloexopeptidase activity);GO:0008283(cell proliferation)	NA	NA	NA	predicted protein [Micromonas pusilla CCMP1545]	NA	179.36	220.238	0.814391	-0.296206	0.626426	1	down	no
813434	PF3D7_0915700	XM_001351993.1	NA	NA	NA	NA		NA	145.511	114.897	1.26644	0.340783	0.626938	1	up	no
811200	PF3D7_1215200	XM_001350520.1	GO:0003755(peptidyl-prolyl cis-trans isomerase activity);GO:0005739(mitochondrion);GO:0006457(protein folding);GO:0016018(cyclosporin A binding)	NA	NA	NA	peptidyl-prolyl cis-trans isomerase CYP63 isoform X2 [Manihot esculenta]	NA	77.8449	61.4693	1.2664	0.340736	0.627138	1	up	no
2655376	PF3D7_0824100	XM_001349247.1	GO:0003676(nucleic acid binding);GO:0008408(3'-5' exonuclease activity);GO:0090305(nucleic acid phosphodiester bond hydrolysis)	NA	NA	NA	Ribonuclease H-like domain containing protein [Klebsormidium nitens]	NA	9.04976	11.1209	0.813761	-0.297322	0.627182	1	down	no
812062	PF3D7_1450500	XM_001348618.1	NA	NA	NA	NA		NA	10.6043	8.37445	1.26627	0.340581	0.627211	1	up	no
813726	PF3D7_1333400	XM_002809003.1	GO:0003674(molecular_function);GO:0005575(cellular_component);GO:0008150(biological_process)	NA	NA	NA	hypothetical protein Rsub_10876 [Raphidocelis subcapitata]	NA	103.161	81.4813	1.26607	0.340354	0.627366	1	up	no
2655294	PF3D7_0810800	XM_001349382.1	GO:0004156(dihydropteroate synthase activity);GO:0006761(dihydrofolate biosynthetic process)	00790(Folate biosynthesis)	K13941	EC:2.7.6.3;EC:2.5.1.15	folate synthesis bifunctional protein, mitochondrial [Lactuca sativa]	NA	43.693	53.6236	0.81481	-0.295465	0.627384	1	down	no
813705	PF3D7_1327200	XM_001349989.1	GO:0004526(ribonuclease P activity);GO:0030677(ribonuclease P complex)	NA	NA	NA		NA	16.0209	19.6924	0.813556	-0.297686	0.627853	1	down	no
813686	PF3D7_1324700	XM_002808984.1	GO:0005484(SNAP receptor activity);GO:0006886(intracellular protein transport);GO:0031201(SNARE complex);GO:0031338(regulation of vesicle fusion)	04130(SNARE interactions in vesicular transport)	K08516	NA	YKT6 protein [Gonium pectorale]	NA	157.381	124.376	1.26536	0.339553	0.628027	1	up	no
813839	PF3D7_1356700	XM_001350242.1	GO:0006457(protein folding);GO:0051082(unfolded protein binding)	NA	NA	NA	chaperone protein dnaJ A6, chloroplastic [Ziziphus jujuba]	NA	10.5094	12.9503	0.81152	-0.301302	0.628255	1	down	no
3885691	PF3D7_0625700	XM_961147.1	NA	NA	NA	NA		NA	31.6998	24.9455	1.27076	0.345696	0.628323	1	up	no
2655013	PF3D7_0713500	XM_001349005.1	NA	NA	NA	NA		NA	3.48205	2.74423	1.26886	0.343533	0.628474	1	up	no
811901	PF3D7_1433800	XM_001348457.2	NA	NA	NA	NA		NA	9.12476	7.21294	1.26505	0.3392	0.628646	1	up	no
813364	PF3D7_0908700	XM_001351923.2	GO:0001522(pseudouridine synthesis);GO:0003723(RNA binding);GO:0005634(nucleus);GO:0005737(cytoplasm);GO:0006396(RNA processing);GO:0008033(tRNA processing);GO:0009451(RNA modification);GO:0009982(pseudouridine synthase activity);GO:0016853(isomerase activity);GO:0031119(tRNA pseudouridine synthesis);GO:1990481(mRNA pseudouridine synthesis)	NA	NA	NA	PREDICTED: tRNA pseudouridine(38/39) synthase-like isoform X2 [Lupinus angustifolius]	NA	4.18694	5.17395	0.809235	-0.305369	0.628723	1	down	no
3885861	PF3D7_0623100	XM_961120.1	NA	NA	NA	NA		NA	251.329	308.099	0.815742	-0.293815	0.628847	1	down	no
813592	PF3D7_0932100	XM_002808935.1	GO:0016020(membrane);GO:0016021(integral component of membrane)	NA	NA	NA	DUF21-domain-containing protein, partial [Coccomyxa subellipsoidea C-169]	NA	47.1004	37.2497	1.26445	0.33851	0.628926	1	up	no
2655032	PF3D7_0728700	XM_001349147.1	GO:0005634(nucleus);GO:0016787(hydrolase activity)	NA	NA	NA	predicted protein, partial [Micromonas commoda]	NA	1.15899	0.901791	1.28521	0.361999	0.628946	1	up	no
9221970	PF3D7_0929900	XM_002808924.1	NA	NA	NA	NA		NA	24.3176	19.1907	1.26715	0.341592	0.629096	1	up	no
811855	PF3D7_1429400	XM_001348411.1	GO:0030743(rRNA (adenosine-2'-O-)-methyltransferase activity)	NA	NA	NA	tRNA/rRNA methyltransferase (SpoU) family protein [Artemisia annua]	NA	8.55428	10.4875	0.815662	-0.293957	0.629192	1	down	no
814023	PF3D7_1308200	XM_001349773.1	GO:0004088(carbamoyl-phosphate synthase (glutamine-hydrolyzing) activity);GO:0006207('de novo' pyrimidine nucleobase biosynthetic process);GO:0006538(glutamate catabolic process)	00240(Pyrimidine metabolism);00250(Alanine, aspartate and glutamate metabolism)	K11540	EC:6.3.5.5;EC:2.1.3.2	protein pyrABCN-like [Quercus suber]	NA	62.5951	76.7018	0.816084	-0.29321	0.629504	1	down	no
811247	PF3D7_1220300	XM_001350565.1	GO:0003777(microtubule motor activity);GO:0005871(kinesin complex);GO:0007018(microtubule-based movement);GO:0016887(ATPase activity)	NA	NA	NA	hypothetical protein M569_03953 [Genlisea aurea]	NA	10.756	8.5094	1.26401	0.33801	0.629789	1	up	no
812094	PF3D7_1453900	XM_001348650.1	NA	NA	NA	NA		NA	12.6729	15.539	0.815554	-0.294147	0.629828	1	down	no
811352	PF3D7_1231100	XM_001350670.1	GO:0005773(vacuole);GO:0006888(ER to Golgi vesicle-mediated transport);GO:0016020(membrane);GO:0020020(food vacuole);GO:0060627(regulation of vesicle-mediated transport)	NA	NA	NA	GTP-binding protein yptV4 [Tetrabaena socialis]	NA	533.214	422.03	1.26345	0.33737	0.630204	1	up	no
813204	PF3D7_0106800	XM_001350963.2	GO:0005768(endosome);GO:0030139(endocytic vesicle)	04144(Endocytosis);04145(Phagosome)	K07889	NA	ras-related protein RHN1 [Selaginella moellendorffii]	NA	344.539	272.698	1.26344	0.337362	0.630253	1	up	no
813890	PF3D7_1364600	XM_001350321.1	GO:0004033(aldo-keto reductase (NADP) activity);GO:0008152(metabolic process);GO:0020011(apicoplast)	03008(Ribosome biogenesis in eukaryotes)	K14521	EC:2.3.1.-	uncharacterized protein LOC100817823 isoform X1 [Glycine max]	NA	37.0249	29.3136	1.26306	0.336926	0.630847	1	up	no
814156	PF3D7_1333800	XM_001350033.1	NA	NA	NA	NA		NA	187.159	229.17	0.816681	-0.292156	0.630871	1	down	no
812422	PF3D7_0405600	XM_001351332.2	GO:0005643(nuclear pore);GO:0005783(endoplasmic reticulum);GO:0017056(structural constituent of nuclear pore);GO:0034613(cellular protein localization);GO:0051292(nuclear pore complex assembly);GO:0071786(endoplasmic reticulum tubular network organization)	NA	NA	NA		NA	12.9037	10.1894	1.26638	0.340713	0.630881	1	up	no
812752	PF3D7_0216600	XM_001349634.1	GO:0016020(membrane)	NA	NA	NA	bidirectional sugar transporter SWEET15-like [Cucurbita maxima]	NA	60.025	47.5233	1.26307	0.336931	0.630881	1	up	no
2655172	PF3D7_0728300	XM_001349144.1	NA	NA	NA	NA		NA	20.5153	16.2294	1.26408	0.338089	0.631086	1	up	no
812919	PF3D7_0504100	XM_024473427.1	GO:0008270(zinc ion binding)	NA	NA	NA	PREDICTED: zinc finger AN1 domain-containing stress-associated protein 12-like [Gossypium hirsutum]	NA	11.312	13.9264	0.812271	-0.299967	0.631177	1	down	no
813439	PF3D7_0916200	XM_001351998.1	NA	NA	NA	NA		NA	21.9706	26.8957	0.81688	-0.291803	0.63132	1	down	no
812870	PF3D7_0501400	XM_001351537.2	NA	NA	NA	NA		NA	50.6306	61.9672	0.817055	-0.291495	0.631386	1	down	no
813168	PF3D7_0103100	XM_001350927.1	GO:0000938(GARP complex);GO:0032456(endocytic recycling);GO:0055037(recycling endosome);GO:1990745(EARP complex)	NA	NA	NA	PREDICTED: vacuolar protein sorting-associated protein 51 homolog [Gossypium hirsutum]	NA	10.492	8.30639	1.26313	0.337001	0.63145	1	up	no
3885779	PF3D7_0613100	XM_961025.2	NA	NA	NA	NA		NA	123.69	97.9199	1.26317	0.337053	0.631926	1	up	no
814484	PF3D7_0317000	XM_001351204.1	GO:0004175(endopeptidase activity);GO:0005839(proteasome core complex);GO:0006511(ubiquitin-dependent protein catabolic process)	03050(Proteasome)	K02727	EC:3.4.25.1	Proteasome subunit alpha type-3 [Zostera marina]	NA	465.634	369.022	1.2618	0.335487	0.632158	1	up	no
811607	PF3D7_1402400	XM_001348163.1	NA	NA	NA	NA		NA	30.0507	23.7985	1.26272	0.336532	0.63216	1	up	no
814506	PF3D7_0319200	XM_001351226.1	GO:0020011(apicoplast)	NA	NA	NA	glucose-repressible alcohol dehydrogenase transcriptional effector-like [Quercus suber]	NA	12.7171	15.5618	0.817198	-0.291243	0.632747	1	down	no
813653	PF3D7_1319700	XM_001349897.1	GO:0003674(molecular_function);GO:0005634(nucleus);GO:0005826(actomyosin contractile ring);GO:0005829(cytosol);GO:0030952(establishment or maintenance of cytoskeleton polarity);GO:0031030(negative regulation of septation initiation signaling);GO:0061509(asymmetric protein localization to old mitotic spindle pole body);GO:0090443(FAR/SIN/STRIPAK complex)	NA	NA	NA		NA	4.77233	3.77603	1.26385	0.337824	0.632773	1	up	no
2655243	PF3D7_0811900	XM_002808794.1	GO:0020011(apicoplast)	NA	NA	NA		NA	48.6627	38.5804	1.26133	0.33495	0.632865	1	up	no
2655433	PF3D7_0815800	XM_001349330.1	GO:0000919(cell plate assembly);GO:0005089(Rho guanyl-nucleotide exchange factor activity);GO:0005096(GTPase activator activity);GO:0005515(protein binding);GO:0005525(GTP binding);GO:0005634(nucleus);GO:0005737(cytoplasm);GO:0005829(cytosol);GO:0006810(transport);GO:0009793(embryo development ending in seed dormancy);GO:0016020(membrane);GO:0042546(cell wall biogenesis);GO:0048528(post-embryonic…	NA	NA	NA	vacuolar protein sorting-associated protein 9A-like [Helianthus annuus]	NA	62.5241	49.5748	1.26121	0.334807	0.632929	1	up	no
811102	PF3D7_1204900	XM_001350422.1	GO:0020011(apicoplast)	NA	NA	NA		NA	4.80656	3.76307	1.2773	0.353095	0.633312	1	up	no
811107	PF3D7_1205400	XM_001350427.1	NA	NA	NA	NA		NA	7.71211	6.1109	1.26203	0.335742	0.63352	1	up	no
813525	PF3D7_0925000	XM_002808910.1	NA	NA	NA	NA		NA	6.95808	8.52614	0.816088	-0.293204	0.633605	1	down	no
2655374	PF3D7_0810700	XM_024473158.1	NA	NA	NA	NA		NA	28.8955	35.3778	0.816768	-0.292002	0.633791	1	down	no
811964	PF3D7_1440200	XM_001348519.1;XM_001348520.2	GO:0004655(porphobilinogen synthase activity);GO:0006783(heme biosynthetic process);GO:0020011(apicoplast);GO:0004222(metalloendopeptidase activity);GO:0006508(proteolysis);GO:0006508(proteolysis)	00860(Porphyrin and chlorophyll metabolism);00860(Porphyrin and chlorophyll metabolism)	K01698	EC:4.2.1.24	Porphobilinogen synthase [Zostera marina];MPP-like metallohydrolase [Micractinium conductrix]	NA	8.07813	9.87327	0.818181	-0.289508	0.634091	1	down	no
812846	PF3D7_0502400	XM_001351547.1	GO:0016020(membrane)	NA	NA	NA		NA	2.23636	2.74778	0.813877	-0.297117	0.634295	1	down	no
54778394	PF3D7_0726050	XM_034153484.1	NA	NA	NA	NA		NA	6.6701	8.23304	0.810162	-0.303717	0.634379	1	down	no
810931	PF3D7_1137400	XM_001348019.1	GO:0004842(ubiquitin-protein transferase activity);GO:0005634(nucleus);GO:0005737(cytoplasm)	04120(Ubiquitin mediated proteolysis)	K10615	EC:2.3.2.26	RCC1 domain-containing protein [Cephalotus follicularis]	NA	31.7068	38.7517	0.818205	-0.289466	0.63444	1	down	no
812760	PF3D7_0217400	XM_001349642.2	NA	NA	NA	NA		NA	66.3477	52.6165	1.26097	0.334529	0.635009	1	up	no
811491	PF3D7_1245800	XM_001350807.2	GO:0005768(endosome);GO:0005794(Golgi apparatus);GO:0006895(Golgi to endosome transport);GO:0030036(actin cytoskeleton organization);GO:0030125(clathrin vesicle coat);GO:0030276(clathrin binding);GO:0032266(phosphatidylinositol-3-phosphate binding);GO:0032511(late endosome to vacuole transport via multivesicular body sorting pathway);GO:0034498(early endosome to Golgi transport);GO:0080025(phosph…	04144(Endocytosis)	K12471	NA	clathrin interactor EPSIN 2-like [Helianthus annuus]	NA	25.8	31.5171	0.818605	-0.288761	0.635355	1	down	no
2655114	PF3D7_0716900	XM_001349036.1	GO:0005215(transporter activity);GO:0006810(transport);GO:0016020(membrane)	NA	NA	NA		NA	9.69576	7.67465	1.26335	0.337252	0.635404	1	up	no
810756	PF3D7_1120200	XM_001347844.2	NA	NA	NA	NA		NA	261.966	207.945	1.25978	0.333172	0.635413	1	up	no
2655176	PF3D7_0729500	XM_001349154.1	GO:0009451(RNA modification);GO:0016422(mRNA (2'-O-methyladenosine-N6-)-methyltransferase activity)	NA	NA	NA	MT-A70-domain-containing protein [Coccomyxa subellipsoidea C-169]	NA	47.4428	57.9153	0.819175	-0.287756	0.635693	1	down	no
810837	PF3D7_1127900	XM_001347925.1	NA	NA	NA	NA		NA	17.5499	21.4293	0.818969	-0.288119	0.636045	1	down	no
2655119	PF3D7_0718700	XM_001349053.1	NA	NA	NA	NA		NA	4.67579	3.70291	1.26274	0.336552	0.636138	1	up	no
811505	PF3D7_1247200	XM_001350821.1	NA	NA	NA	NA	hypothetical protein Rsub_08506 [Raphidocelis subcapitata]	NA	10.813	8.53353	1.26712	0.341558	0.636275	1	up	no
810286	PF3D7_1013100	XM_001347377.1	GO:0000462(maturation of SSU-rRNA from tricistronic rRNA transcript (SSU-rRNA, 5.8S rRNA, LSU-rRNA));GO:0030515(snoRNA binding);GO:0032040(small-subunit processome);GO:0034388(Pwp2p-containing subcomplex of 90S preribosome)	NA	NA	NA		NA	15.9026	19.3932	0.820009	-0.286288	0.637561	1	down	no
2655426	PF3D7_0816800	XM_001349320.2	GO:0000794(condensed nuclear chromosome);GO:0007131(reciprocal meiotic recombination)	NA	NA	NA	meiotic recombination protein DMC1 homolog [Sorghum bicolor]	NA	2.52011	1.9785	1.27375	0.349078	0.637568	1	up	no
810899	PF3D7_1134100	XM_001347987.1	GO:0003756(protein disulfide isomerase activity);GO:0005788(endoplasmic reticulum lumen);GO:0006457(protein folding);GO:0009055(electron transfer activity);GO:0055114(oxidation-reduction process)	04141(Protein processing in endoplasmic reticulum)	K09584	EC:5.3.4.1	predicted protein [Hordeum vulgare subsp. vulgare]	NA	247.344	196.707	1.25742	0.330469	0.637602	1	up	no
8445011	PF3D7_1022100	XM_002585364.1	NA	NA	NA	NA	histidine protein methyltransferase 1 homolog [Medicago truncatula]	NA	8.51003	10.4014	0.818158	-0.289549	0.637767	1	down	no
812036	PF3D7_1447800	XM_001348592.1	NA	NA	NA	NA		NA	2.52119	2.00208	1.25929	0.332609	0.637934	1	up	no
9221918	PF3D7_0726000	XR_002273085.2	NA	NA	NA	NA	putative senescence-associated protein, partial [Pisum sativum]	NA	100.988	123.053	0.820689	-0.285092	0.638363	1	down	no
813567	PF3D7_0929200	XM_002808920.1	GO:0003676(nucleic acid binding);GO:0003723(RNA binding)	NA	NA	NA		NA	192.855	235.016	0.820603	-0.285244	0.638378	1	down	no
813965	PF3D7_1314700	XM_001349847.1	GO:0020011(apicoplast)	NA	NA	NA		NA	108.286	131.95	0.82066	-0.285143	0.638427	1	down	no
810484	PF3D7_1033600	XM_001347575.1	GO:0003677(DNA binding);GO:0005515(protein binding);GO:0006355(regulation of transcription, DNA-templated)	03040(Spliceosome)	K12860	NA	cell division cycle 5 isoform A [Micractinium conductrix]	NA	116.418	141.837	0.820791	-0.284914	0.638549	1	down	no
811876	PF3D7_1431500	XM_001348432.1	GO:0004707(MAP kinase activity);GO:0005634(nucleus);GO:0006468(protein phosphorylation)	NA	NA	NA	predicted protein [Micromonas commoda]	NA	53.1319	64.7274	0.820857	-0.284797	0.638828	1	down	no
812855	PF3D7_0508800	XM_001351610.1	GO:0003697(single-stranded DNA binding);GO:0005515(protein binding);GO:0020011(apicoplast)	NA	NA	NA	uncharacterized protein LOC109794721, partial [Cajanus cajan]	NA	133.731	106.421	1.25663	0.329556	0.638908	1	up	no
810442	PF3D7_1029200	XM_001347533.1	NA	NA	NA	NA		NA	0.856592	1.06387	0.805167	-0.31264	0.639014	1	down	no
3885872	PF3D7_0623600	XM_961125.1	GO:0000375(RNA splicing, via transesterification reactions);GO:0003723(RNA binding);GO:0008380(RNA splicing)	NA	NA	NA	hypothetical protein CEUSTIGMA_g13523.t1 [Chlamydomonas eustigma]	NA	91.6866	72.9824	1.25628	0.329163	0.639293	1	up	no
811337	PF3D7_1229500	XM_001350655.1	GO:0005524(ATP binding);GO:0005832(chaperonin-containing T-complex);GO:0006457(protein folding);GO:0051082(unfolded protein binding)	NA	NA	NA	T-complex protein 1 gamma subunit [Coccomyxa subellipsoidea C-169]	NA	470.966	573.418	0.821332	-0.283963	0.639523	1	down	no
810765	PF3D7_1121100	XM_001347853.2	GO:0020011(apicoplast)	NA	NA	NA		NA	18.5215	14.7442	1.25619	0.329051	0.639537	1	up	no
810264	PF3D7_1010900	XM_001347355.2	NA	NA	NA	NA		NA	13.2689	16.18	0.82008	-0.286164	0.64002	1	down	no
812310	PF3D7_1476000	XM_001348866.1	NA	NA	NA	NA		NA	8.08394	9.90796	0.815904	-0.293529	0.640252	1	down	no
813393	PF3D7_0911600	XM_002808884.1	NA	NA	NA	NA		NA	24.896	19.816	1.25636	0.329249	0.640458	1	up	no
814108	PF3D7_1324000	XM_001349944.1	GO:0004066(asparagine synthase (glutamine-hydrolyzing) activity);GO:0005829(cytosol);GO:0006529(asparagine biosynthetic process);GO:0006541(glutamine metabolic process);GO:0042803(protein homodimerization activity)	NA	NA	NA		NA	2.15854	2.6362	0.818806	-0.288407	0.640579	1	down	no
810458	PF3D7_1030800	XM_001347549.1	GO:0005509(calcium ion binding)	NA	NA	NA		NA	18.7263	14.8911	1.25755	0.330612	0.640589	1	up	no
811172	PF3D7_1212000	XM_001350492.1	GO:0005739(mitochondrion);GO:0005829(cytosol);GO:0008379(thioredoxin peroxidase activity);GO:0020011(apicoplast)	00590(Arachidonic acid metabolism);00480(Glutathione metabolism)	K00432	EC:1.11.1.9	putative phospholipid hydroperoxide glutathione peroxidase [Panicum miliaceum]	NA	373.548	297.653	1.25498	0.32766	0.640724	1	up	no
812191	PF3D7_1464100	XM_001348747.1	NA	NA	NA	NA		NA	0.705936	0.871956	0.8096	-0.304718	0.640943	1	down	no
811480	PF3D7_1244600	XM_001350796.1	GO:0003677(DNA binding);GO:0005096(GTPase activator activity)	04144(Endocytosis)	K12492	NA	putative GTPase-activating protein [Handroanthus impetiginosus]	NA	71.2257	56.7442	1.25521	0.327925	0.641082	1	up	no
812003	PF3D7_1444300	XM_001348559.2	GO:0005783(endoplasmic reticulum)	00561(Glycerolipid metabolism);00564(Glycerophospholipid metabolism)	K00655	EC:2.3.1.51	hypothetical protein PAHAL_9G205700 [Panicum hallii]	NA	331.598	264.298	1.25464	0.327271	0.64111	1	up	no
810300	PF3D7_1014500	XM_001347391.1	NA	NA	NA	NA		NA	0.464278	0.363191	1.27833	0.35426	0.641462	1	up	no
9222003	PF3D7_1344300	XM_024473234.1	GO:0005575(cellular_component);GO:0008150(biological_process);GO:0008270(zinc ion binding)	NA	NA	NA		NA	12.3807	9.8648	1.25504	0.327734	0.641506	1	up	no
2655144	PF3D7_0723700	XM_001349102.1	GO:0020011(apicoplast)	03013(RNA transport)	K00784	EC:3.1.26.11	hypothetical protein CEUSTIGMA_g7583.t1 [Chlamydomonas eustigma]	NA	21.3767	26.0006	0.822161	-0.282508	0.641566	1	down	no
810275	PF3D7_1012000	XM_001347366.2	GO:0005829(cytosol);GO:0006366(transcription by RNA polymerase II);GO:0046872(metal ion binding);GO:0061659(ubiquitin-like protein ligase activity)	NA	NA	NA	RING finger protein 10 isoform X1 [Lactuca sativa]	NA	77.9772	62.1682	1.25429	0.326876	0.641744	1	up	no
810417	PF3D7_1026300	XM_001347508.2	GO:0020011(apicoplast)	NA	NA	NA		NA	24.0642	29.2625	0.822356	-0.282164	0.641921	1	down	no
813499	PF3D7_0922300	XM_002808900.1	NA	NA	NA	NA		NA	5.88228	7.18793	0.818355	-0.289201	0.642031	1	down	no
812110	PF3D7_1455400	XM_001348666.2	GO:0016020(membrane);GO:0020020(food vacuole);GO:0044179(hemolysis in other organism)	NA	NA	NA		NA	11.9616	9.51995	1.25648	0.329384	0.642397	1	up	no
811784	PF3D7_1420900	XM_001348340.1	GO:0005575(cellular_component);GO:0009058(biosynthetic process);GO:0016779(nucleotidyltransferase activity)	00051(Fructose and mannose metabolism);00520(Amino sugar and nucleotide sugar metabolism)	K00966	EC:2.7.7.13	probable mannose-1-phosphate guanylyltransferase 3 [Eutrema salsugineum]	NA	44.0282	35.1024	1.25428	0.326858	0.642401	1	up	no
814486	PF3D7_0317200	XM_001351206.1	GO:0004674(protein serine/threonine kinase activity);GO:0006468(protein phosphorylation)	NA	NA	NA	hypothetical protein CEUSTIGMA_g8035.t1 [Chlamydomonas eustigma]	NA	280.451	223.751	1.2534	0.325852	0.64259	1	up	no
8444991	PF3D7_1145300	XM_002585397.1	NA	NA	NA	NA		NA	236.067	188.266	1.2539	0.326423	0.642634	1	up	no
814157	PF3D7_1333900	XM_001350034.1	GO:0000166(nucleotide binding);GO:0003678(DNA helicase activity);GO:0003729(mRNA binding);GO:0005844(polysome);GO:0006449(regulation of translational termination);GO:0010494(cytoplasmic stress granule)	03013(RNA transport);03015(mRNA surveillance pathway)	K14326	EC:3.6.4.-	uncharacterized protein C2845_PM15G20660 [Panicum miliaceum]	NA	5.07042	4.03965	1.25516	0.327875	0.642734	1	up	no
3885881	PF3D7_0610100	XM_960998.1	GO:0000375(RNA splicing, via transesterification reactions);GO:0005681(spliceosomal complex);GO:0008380(RNA splicing)	03040(Spliceosome)	K12819	NA	hypothetical protein CUMW_051100 [Citrus unshiu]	NA	114.264	138.851	0.822921	-0.281174	0.642765	1	down	no
814181	PF3D7_1338300	XM_001350074.2	GO:0003746(translation elongation factor activity);GO:0004364(glutathione transferase activity);GO:0005853(eukaryotic translation elongation factor 1 complex);GO:0006414(translational elongation)	NA	NA	NA	PREDICTED: elongation factor 1-gamma [Pyrus x bretschneideri]	NA	995.513	1209.33	0.823197	-0.280691	0.643078	1	down	no
811820	PF3D7_1425800	XM_001348376.1	NA	NA	NA	NA		NA	16.0316	12.7884	1.25361	0.326087	0.643088	1	up	no
3885770	PF3D7_0630500	XM_961194.1	GO:0007010(cytoskeleton organization);GO:0008092(cytoskeletal protein binding)	NA	NA	NA	ribosome biogenesis protein WDR12 homolog [Olea europaea var. sylvestris]	NA	1.84748	2.26933	0.814108	-0.296708	0.643605	1	down	no
812358	PF3D7_0408300	XM_001351361.1	GO:0005622(intracellular);GO:0008270(zinc ion binding)	NA	NA	NA		NA	67.3029	81.7439	0.823339	-0.280442	0.643729	1	down	no
810675	PF3D7_1112100	XM_001347763.2	NA	NA	NA	NA		NA	26.6159	21.2478	1.25264	0.324976	0.643762	1	up	no
811899	PF3D7_1433600	XM_001348455.1	GO:0008233(peptidase activity);GO:0043231(intracellular membrane-bounded organelle)	NA	NA	NA		NA	372.333	297.328	1.25226	0.324539	0.644247	1	up	no
8445055	PF3D7_1005600	XM_002585353.1	GO:0003676(nucleic acid binding);GO:0008270(zinc ion binding);GO:0046872(metal ion binding)	NA	NA	NA	DnaJ-like protein, partial [Chlamydomonas reinhardtii]	NA	23.9107	29.0253	0.823787	-0.279657	0.644865	1	down	no
810824	PF3D7_1126700	XM_001347912.2	NA	NA	NA	NA		NA	3.30543	2.62976	1.25693	0.329905	0.644997	1	up	no
814435	PF3D7_0312000	XM_001351157.1	NA	NA	NA	NA		NA	145.526	176.623	0.823934	-0.279399	0.645226	1	down	no
810435	PF3D7_1028400	XM_001347526.1	GO:0005634(nucleus);GO:0005730(nucleolus)	NA	NA	NA		NA	45.6678	55.4101	0.824177	-0.278974	0.645402	1	down	no
813664	PF3D7_1321300	XM_001349916.1	NA	NA	NA	NA		NA	2.60848	2.08218	1.25277	0.325116	0.645604	1	up	no
811714	PF3D7_1413500	XM_001348270.1	GO:0006810(transport);GO:0016887(ATPase activity);GO:0020011(apicoplast)	NA	NA	NA	ABC transporter I family member 6, chloroplastic [Apostasia shenzhenica]	NA	67.5952	54.0146	1.25142	0.323571	0.645607	1	up	no
3885935	PF3D7_0609200	XM_960989.1	NA	NA	NA	NA		NA	3.5879	4.36688	0.821617	-0.283463	0.645771	1	down	no
9221894	PF3D7_0706500	XM_002808717.1	NA	NA	NA	NA		NA	61.6952	74.822	0.824559	-0.278305	0.645789	1	down	no
810634	PF3D7_1107100	XM_001347722.2	GO:0003676(nucleic acid binding);GO:0006139(nucleobase-containing compound metabolic process)	03015(mRNA surveillance pathway)	K14411	NA	heterogeneous nuclear ribonucleoprotein A1-like 2 [Citrus clementina]	NA	104.568	83.5967	1.25087	0.322927	0.645988	1	up	no
811186	PF3D7_1213700	XM_001350506.1	GO:0003899(DNA-directed 5'-3' RNA polymerase activity);GO:0006352(DNA-templated transcription, initiation)	00230(Purine metabolism);00240(Pyrimidine metabolism);03020(RNA polymerase)	K03016	NA	DNA-directed RNA polymerases II, IV and V subunit 8B-like [Selaginella moellendorffii]	NA	79.6985	96.7099	0.824098	-0.279111	0.646061	1	down	no
811814	PF3D7_1425200	XM_001348370.1	GO:0003859(3-hydroxybutyryl-CoA dehydratase activity);GO:0019626(short-chain fatty acid catabolic process)	NA	NA	NA	hypothetical protein OsI_38843 [Oryza sativa Indica Group]	NA	21.6821	17.3255	1.25146	0.323606	0.646158	1	up	no
813452	PF3D7_0917600	XM_001352011.1	GO:0004004(ATP-dependent RNA helicase activity);GO:0005634(nucleus);GO:0005737(cytoplasm);GO:0006396(RNA processing)	03040(Spliceosome)	K12820	EC:3.6.4.13	probable pre-mRNA-splicing factor ATP-dependent RNA helicase DEAH2 isoform X1 [Ricinus communis]	NA	92.4694	112.089	0.824964	-0.277596	0.646587	1	down	no
2655044	PF3D7_0716500	XM_002808730.1	NA	NA	NA	NA		NA	28.7422	34.8513	0.824709	-0.278043	0.646637	1	down	no
811625	PF3D7_1404600.1	XM_024473340.1;XM_024473342.1;XM_024473343.1	GO:0004016(adenylate cyclase activity);GO:0006171(cAMP biosynthetic process);GO:0006171(cAMP biosynthetic process)	NA	NA	NA	hypothetical protein Bathy03g04720 [Bathycoccus prasinos]	NA	1.80028	1.43237	1.25685	0.329811	0.646677	1	up	no
3885832	PF3D7_0632800	XM_961214.1	GO:0020002(host cell plasma membrane);GO:0020013(modulation by symbiont of host erythrocyte aggregation);GO:0020030(infected host cell surface knob);GO:0020033(antigenic variation);GO:0020035(cytoadherence to microvasculature, mediated by symbiont protein);GO:0050839(cell adhesion molecule binding)	NA	NA	NA		NA	8.32139	6.65389	1.25061	0.322627	0.646756	1	up	no
812641	PF3D7_0204800	XM_001349523.1	GO:0008408(3'-5' exonuclease activity)	NA	NA	NA		NA	9.2069	11.1866	0.823031	-0.280981	0.646787	1	down	no
2655388	PF3D7_0819600	XM_001349293.1	NA	NA	NA	NA		NA	100.3	80.2335	1.2501	0.322047	0.647124	1	up	no
813887	PF3D7_1364000	XM_001350315.1	NA	NA	NA	NA		NA	1.64274	1.3007	1.26297	0.336825	0.647362	1	up	no
810179	PF3D7_1001700	XM_001347270.1	NA	NA	NA	NA		NA	169.143	135.343	1.24974	0.321624	0.647552	1	up	no
811608	PF3D7_1402300	XM_001348162.1	GO:0004175(endopeptidase activity);GO:0005838(proteasome regulatory particle);GO:0006508(proteolysis)	03050(Proteasome)	K03036	NA	26S proteasome non-ATPase regulatory subunit 11 homolog [Amborella trichopoda]	NA	75.375	60.3273	1.24943	0.321276	0.647762	1	up	no
814030	PF3D7_1309500	XM_001349787.1	GO:0009451(RNA modification)	03008(Ribosome biogenesis in eukaryotes)	K11128	NA	hypothetical protein MANES_08G144000 [Manihot esculenta]	NA	26.3003	21.0311	1.25054	0.322555	0.647995	1	up	no
3885719	PF3D7_0614200	XM_961035.2	GO:0016226(iron-sulfur cluster assembly)	NA	NA	NA	predicted protein [Micromonas commoda]	NA	1.98657	2.41929	0.821137	-0.284304	0.648281	1	down	no
814218	PF3D7_1347700	XM_001350154.1	GO:0004306(ethanolamine-phosphate cytidylyltransferase activity);GO:0005829(cytosol);GO:0008654(phospholipid biosynthetic process)	00564(Glycerophospholipid metabolism);00440(Phosphonate and phosphinate metabolism)	K00967	EC:2.7.7.14	ethanolamine-phosphate cytidylyltransferase-like [Cicer arietinum]	NA	79.2033	95.9131	0.825782	-0.276167	0.648295	1	down	no
812457	PF3D7_0422600	XM_001351493.1	NA	NA	NA	NA		NA	5.27171	4.19934	1.25537	0.328109	0.648348	1	up	no
811103	PF3D7_1205000	XM_001350423.2	GO:0003674(molecular_function);GO:0005575(cellular_component);GO:0005737(cytoplasm);GO:0016020(membrane)	NA	NA	NA		NA	44.5484	35.6692	1.24893	0.320695	0.648699	1	up	no
2655422	PF3D7_0817900	XM_001349310.3	GO:0002720(positive regulation of cytokine production involved in immune response);GO:0003677(DNA binding);GO:0005694(chromosome);GO:0005829(cytosol);GO:0006355(regulation of transcription, DNA-templated);GO:0006359(regulation of transcription by RNA polymerase III);GO:0008301(DNA binding, bending)	NA	NA	NA	FACT complex subunit SSRP1 [Sesamum indicum]	NA	1822.98	1460.41	1.24827	0.319925	0.649121	1	up	no
810809	PF3D7_1125100	XM_001347897.1	NA	NA	NA	NA		NA	19.7861	15.8377	1.24931	0.321128	0.649124	1	up	no
811894	PF3D7_1433100	XM_001348450.2	GO:0000138(Golgi trans cisterna);GO:0005797(Golgi medial cisterna);GO:0006886(intracellular protein transport);GO:0016020(membrane)	NA	NA	NA		NA	1.39555	1.69546	0.82311	-0.280843	0.649767	1	down	no
810536	PF3D7_1038900	XM_001347627.1	GO:0008152(metabolic process);GO:0016787(hydrolase activity)	00561(Glycerolipid metabolism)	K01054	EC:3.1.1.23	caffeoylshikimate esterase [Oryza sativa Japonica Group]	NA	10.8818	8.70248	1.25042	0.322414	0.649829	1	up	no
2655450	PF3D7_0812200	XM_024473162.1	GO:0006508(proteolysis);GO:0008233(peptidase activity)	NA	NA	NA	Protease Do-like chloroplastic [Chlorella sorokiniana]	NA	10.1605	12.313	0.825188	-0.277205	0.649902	1	down	no
814430	PF3D7_0311500	XM_001351152.1	GO:0003674(molecular_function);GO:0005575(cellular_component);GO:0008150(biological_process);GO:0016020(membrane);GO:0016021(integral component of membrane)	NA	NA	NA		NA	72.7328	58.2128	1.24943	0.32127	0.650031	1	up	no
812029	PF3D7_1446900	XM_001348585.3	GO:0020011(apicoplast)	NA	NA	NA	PREDICTED: glutaminyl-peptide cyclotransferase [Vitis vinifera]	NA	165.147	132.371	1.2476	0.319161	0.650052	1	up	no
814292	PF3D7_1363100	XM_001350307.1	NA	NA	NA	NA		NA	13.5756	10.8759	1.24822	0.319878	0.650078	1	up	no
810358	PF3D7_1020700	XM_001347449.2	GO:0042254(ribosome biogenesis)	03008(Ribosome biogenesis in eukaryotes)	K14521	EC:2.3.1.-	PREDICTED: RNA cytidine acetyltransferase 1 isoform X1 [Eucalyptus grandis]	NA	5.26991	6.38373	0.825521	-0.276623	0.650083	1	down	no
813303	PF3D7_0902400	XM_024473183.1	GO:0004674(protein serine/threonine kinase activity);GO:0005634(nucleus);GO:0005737(cytoplasm);GO:0006468(protein phosphorylation);GO:0035556(intracellular signal transduction)	NA	NA	NA		NA	2.97921	2.37555	1.25412	0.32667	0.650345	1	up	no
812889	PF3D7_0506500	XM_002808634.1	NA	NA	NA	NA		NA	19.8521	24.0031	0.827067	-0.273925	0.65061	1	down	no
811159	PF3D7_1210600	XM_001350479.1	NA	NA	NA	NA		NA	43.9541	53.1477	0.827017	-0.274012	0.650721	1	down	no
812195	PF3D7_1464500	XM_001348751.2	NA	NA	NA	NA		NA	16.2064	12.9961	1.24703	0.318492	0.65084	1	up	no
813249	PF3D7_0111600	XM_001351008.1	NA	NA	NA	NA		NA	3.65498	4.46221	0.819096	-0.287895	0.650924	1	down	no
3885964	PF3D7_0603100	XM_960928.1	NA	NA	NA	NA		NA	18.4251	14.7697	1.24749	0.319029	0.651322	1	up	no
812435	PF3D7_0424200	XM_002808625.1	GO:0008201(heparin binding);GO:0020008(rhoptry);GO:0030260(entry into host cell);GO:0045177(apical part of cell);GO:0046789(host cell surface receptor binding)	NA	NA	NA		NA	0.479557	0.378886	1.2657	0.339938	0.651784	1	up	no
814407	PF3D7_0309100	XM_001351129.1	NA	NA	NA	NA		NA	8.53323	6.8138	1.25235	0.324632	0.651814	1	up	no
812881	PF3D7_0507100	XM_001351593.1	GO:0003735(structural constituent of ribosome);GO:0006412(translation);GO:0022625(cytosolic large ribosomal subunit)	03010(Ribosome)	K02930	NA	hypothetical protein CBR_g21131 [Chara braunii]	NA	1571.75	1898.76	0.827776	-0.272687	0.651855	1	down	no
810293	PF3D7_1013800	XM_001347384.2	NA	NA	NA	NA		NA	11.1223	8.91105	1.24815	0.31979	0.651866	1	up	no
812065	PF3D7_1450800	XM_001348621.1	NA	NA	NA	NA		NA	8.44179	10.2132	0.826555	-0.274817	0.652181	1	down	no
810948	PF3D7_1139100	XM_001348036.1	GO:0003676(nucleic acid binding);GO:0003723(RNA binding);GO:0005634(nucleus);GO:0005737(cytoplasm);GO:0006376(mRNA splice site selection);GO:0006397(mRNA processing);GO:0007286(spermatid development);GO:0008380(RNA splicing);GO:0031369(translation initiation factor binding);GO:0040018(positive regulation of multicellular organism growth)	03013(RNA transport);03015(mRNA surveillance pathway);03018(RNA degradation)	K13126	NA	PREDICTED: flowering time control protein FCA-like isoform X1 [Tarenaya hassleriana]	NA	9.3109	11.2489	0.827716	-0.272792	0.652247	1	down	no
814091	PF3D7_1320700	XM_001349910.1	NA	NA	NA	NA		NA	21.1636	16.9867	1.24589	0.317182	0.652533	1	up	no
811192	PF3D7_1214400	XM_001350512.2	GO:0000045(autophagosome assembly);GO:0034975(protein folding in endoplasmic reticulum);GO:0072546(ER membrane protein complex)	NA	NA	NA		NA	83.3789	66.8909	1.24649	0.317872	0.652711	1	up	no
811534	PF3D7_1250200	XM_001350850.1	GO:0020011(apicoplast)	NA	NA	NA	hypothetical protein ZOSMA_44G01250 [Zostera marina]	NA	27.0374	32.6549	0.827972	-0.272345	0.652775	1	down	no
813043	PF3D7_0522800	XM_001351749.1	GO:0000398(mRNA splicing, via spliceosome);GO:0005681(spliceosomal complex)	03040(Spliceosome)	K12873	NA	uncharacterized protein LOC100191203 [Zea mays]	NA	127.777	154.321	0.827996	-0.272305	0.65281	1	down	no
812939	PF3D7_0511500	XM_001351636.1	GO:0003674(molecular_function)	NA	NA	NA		NA	16.0376	19.3631	0.828256	-0.271852	0.652827	1	down	no
812946	PF3D7_0513200	XM_001351653.1	NA	NA	NA	NA		NA	22.9859	27.7529	0.828234	-0.271889	0.652895	1	down	no
811109	PF3D7_1205600	XM_001350429.1	NA	NA	NA	NA		NA	692.209	835.576	0.828422	-0.271563	0.653135	1	down	no
812616	PF3D7_0202000	XM_001349498.3	GO:0005515(protein binding);GO:0005737(cytoplasm);GO:0020030(infected host cell surface knob);GO:0020036(Maurer's cleft)	NA	NA	NA		NA	1393.61	1681.74	0.828668	-0.271134	0.653551	1	down	no
814222	PF3D7_1349200	XM_001350169.1	GO:0004818(glutamate-tRNA ligase activity);GO:0005524(ATP binding);GO:0006424(glutamyl-tRNA aminoacylation)	00860(Porphyrin and chlorophyll metabolism);00970(Aminoacyl-tRNA biosynthesis)	K01885	EC:6.1.1.17	PREDICTED: glutamate--tRNA ligase, cytoplasmic-like [Lupinus angustifolius]	NA	71.026	85.7109	0.828669	-0.271132	0.653713	1	down	no
814233	PF3D7_1351400	XM_001350191.1	GO:0003735(structural constituent of ribosome);GO:0006412(translation);GO:0022625(cytosolic large ribosomal subunit)	03010(Ribosome)	K02880	NA	60S ribosomal L17-2 [Chlorella sorokiniana]	NA	2227.41	2687.66	0.828753	-0.270986	0.653733	1	down	no
813237	PF3D7_0110200	XM_001350996.1	GO:0005737(cytoplasm);GO:0005739(mitochondrion);GO:0016972(thiol oxidase activity);GO:0055114(oxidation-reduction process)	NA	NA	NA	hypothetical protein C2845_PM01G06850 [Panicum miliaceum]	NA	45.829	36.7909	1.24566	0.316912	0.653812	1	up	no
811522	PF3D7_1249000	XM_001350838.1	NA	NA	NA	NA		NA	0.853716	1.04947	0.813477	-0.297827	0.653835	1	down	no
813087	PF3D7_0527200	XM_001351792.1	GO:0004843(thiol-dependent ubiquitin-specific protease activity);GO:0016579(protein deubiquitination)	NA	NA	NA	PREDICTED: ubiquitin carboxyl-terminal hydrolase 7 isoform X1 [Fragaria vesca subsp. vesca]	NA	253.437	203.651	1.24447	0.315526	0.653997	1	up	no
812262	PF3D7_1471300	XM_001348818.2	NA	NA	NA	NA		NA	39.849	48.078	0.82884	-0.270835	0.654424	1	down	no
811309	PF3D7_1226600	XM_001350627.1	GO:0005634(nucleus);GO:0006275(regulation of DNA replication);GO:0030337(DNA polymerase processivity factor activity);GO:0043626(PCNA complex);GO:0051259(protein complex oligomerization)	03030(DNA replication);03410(Base excision repair);03420(Nucleotide excision repair);03430(Mismatch repair)	K04802	NA	proliferating cell nuclear antigen-like [Dendrobium catenatum]	NA	234.628	188.593	1.2441	0.3151	0.654617	1	up	no
813299	PF3D7_0902000	XM_002808863.1	GO:0020011(apicoplast)	NA	NA	NA		NA	6.19534	7.48511	0.827688	-0.272841	0.654957	1	down	no
811275	PF3D7_1223200	XM_001350593.1	GO:0005635(nuclear envelope);GO:0006998(nuclear envelope organization)	NA	NA	NA		NA	44.9596	36.1395	1.24405	0.315049	0.65528	1	up	no
811177	PF3D7_1212500	XM_001350497.1	GO:0030176(integral component of endoplasmic reticulum membrane);GO:0043136(glycerol-3-phosphatase activity)	NA	NA	NA	uncharacterized acyltransferase C1718.04-like [Quercus suber]	NA	162.771	130.908	1.2434	0.314291	0.655399	1	up	no
2655429	PF3D7_0816400	XM_002808803.1	NA	NA	NA	NA		NA	125.193	100.658	1.24375	0.314696	0.655421	1	up	no
811376	PF3D7_1233600	XM_001350694.1	GO:0000151(ubiquitin ligase complex);GO:0005737(cytoplasm);GO:0061630(ubiquitin protein ligase activity);GO:0071596(ubiquitin-dependent protein catabolic process via the N-end rule pathway)	NA	NA	NA	hypothetical protein KFL_003380040 [Klebsormidium nitens]	NA	30.784	37.1018	0.829716	-0.269311	0.655625	1	down	no
2655394	PF3D7_0810500	XM_001349385.1	GO:0004722(protein serine/threonine phosphatase activity);GO:0005634(nucleus);GO:0005737(cytoplasm);GO:0006470(protein dephosphorylation);GO:0008287(protein serine/threonine phosphatase complex)	NA	NA	NA	hypothetical protein CEUSTIGMA_g12740.t1 [Chlamydomonas eustigma]	NA	189.111	227.899	0.8298	-0.269164	0.655892	1	down	no
810518	PF3D7_1036900	XM_024473299.1	NA	NA	NA	NA		NA	156.484	188.555	0.829911	-0.268971	0.655967	1	down	no
814210	PF3D7_1346500	XM_001350143.1	NA	NA	NA	NA		NA	13.3685	16.13	0.828799	-0.270906	0.655988	1	down	no
814515	PF3D7_0320100	XM_001351235.1	GO:0005484(SNAP receptor activity);GO:0005515(protein binding);GO:0006886(intracellular protein transport);GO:0006888(ER to Golgi vesicle-mediated transport);GO:0016192(vesicle-mediated transport);GO:0030134(COPII-coated ER to Golgi transport vesicle);GO:0031201(SNARE complex);GO:0031338(regulation of vesicle fusion)	04130(SNARE interactions in vesicular transport);04145(Phagosome)	K08517	NA	predicted protein [Micromonas commoda]	NA	146.69	118.006	1.24308	0.313913	0.65605	1	up	no
2655413	PF3D7_0824700	XM_024473174.1	NA	NA	NA	NA		NA	31.1654	25.0669	1.24329	0.314164	0.656079	1	up	no
2655227	PF3D7_0826600	XM_001349223.1	GO:0005484(SNAP receptor activity);GO:0005515(protein binding);GO:0006886(intracellular protein transport);GO:0031201(SNARE complex);GO:0031338(regulation of vesicle fusion)	NA	NA	NA		NA	3.88402	4.71524	0.823716	-0.279781	0.656267	1	down	no
812741	PF3D7_0215400	XM_001349623.1	NA	NA	NA	NA		NA	48.8114	58.8123	0.829952	-0.268899	0.656329	1	down	no
813384	PF3D7_0910700	XM_001351943.1	GO:0005524(ATP binding);GO:0005885(Arp2/3 protein complex);GO:0007015(actin filament organization);GO:0034314(Arp2/3 complex-mediated actin nucleation)	NA	NA	NA	unnamed protein product [Bathycoccus prasinos]	NA	1.3628	1.08943	1.25093	0.323002	0.656843	1	up	no
2655296	PF3D7_0810400	XM_002808790.1	NA	NA	NA	NA		NA	1.93517	2.33955	0.827155	-0.273771	0.656898	1	down	no
814549	PF3D7_0323400	XM_001351269.1	GO:0005515(protein binding);GO:0016020(membrane);GO:0020009(microneme)	NA	NA	NA		NA	1.77032	2.13912	0.82759	-0.273012	0.657001	1	down	no
811939	PF3D7_1437700	XM_001348495.1	GO:0003987(acetate-CoA ligase activity);GO:0006096(glycolytic process);GO:0006099(tricarboxylic acid cycle)	NA	NA	NA	conserved hypothetical protein [Ricinus communis]	NA	20.1969	16.2559	1.24243	0.313167	0.657017	1	up	no
3885953	PF3D7_0611100	XM_961007.1	NA	NA	NA	NA		NA	109.565	88.1214	1.24334	0.314222	0.65714	1	up	no
813174	PF3D7_0103700	XM_024473262.1	NA	NA	NA	NA		NA	9.814	11.8324	0.829417	-0.269831	0.65715	1	down	no
813893	PF3D7_1365100	XM_001350326.1	GO:0000314(organellar small ribosomal subunit);GO:0005840(ribosome);GO:0006412(translation)	NA	NA	NA		NA	85.6675	103.242	0.829771	-0.269215	0.657342	1	down	no
810199	PF3D7_1003800	XM_001347290.1	GO:0000375(RNA splicing, via transesterification reactions);GO:0000398(mRNA splicing, via spliceosome);GO:0003924(GTPase activity)	03040(Spliceosome)	K12852	NA	116 kDa U5 small nuclear ribonucleoprotein component [Ananas comosus]	NA	98.2606	118.302	0.830593	-0.267787	0.657347	1	down	no
813467	PF3D7_0919100	XM_001352026.1	GO:0005737(cytoplasm)	NA	NA	NA	uncharacterized protein LOC113867785 isoform X1 [Abrus precatorius]	NA	331.415	266.904	1.2417	0.312322	0.657542	1	up	no
811043	PF3D7_1149400	XM_001348131.2	NA	NA	NA	NA		NA	92.2304	111.052	0.830519	-0.267915	0.657633	1	down	no
811976	PF3D7_1441500	XM_001348532.2	NA	NA	NA	NA		NA	66.9497	53.9086	1.24191	0.312563	0.657686	1	up	no
813823	PF3D7_1351900	XM_002809032.1	NA	NA	NA	NA		NA	84.3349	67.917	1.24173	0.312357	0.657825	1	up	no
3885754	PF3D7_0613200	XM_961026.1	NA	NA	NA	NA		NA	276.242	222.425	1.24196	0.312618	0.657828	1	up	no
811923	PF3D7_1436000	XM_001348479.3	GO:0004347(glucose-6-phosphate isomerase activity);GO:0006094(gluconeogenesis);GO:0006096(glycolytic process);GO:0006098(pentose-phosphate shunt)	00010(Glycolysis / Gluconeogenesis);00030(Pentose phosphate pathway);00500(Starch and sucrose metabolism);00520(Amino sugar and nucleotide sugar metabolism)	K01810	EC:5.3.1.9	glucose-6-phosphate isomerase [Monoraphidium neglectum]	NA	114.934	138.338	0.830817	-0.267397	0.657878	1	down	no
812247	PF3D7_1469700	XM_001348803.1	NA	NA	NA	NA		NA	14.449	11.5761	1.24818	0.319826	0.657919	1	up	no
3885726	PF3D7_0628600	XM_961175.1	GO:0003714(transcription corepressor activity);GO:0035267(NuA4 histone acetyltransferase complex);GO:0043967(histone H4 acetylation);GO:0043968(histone H2A acetylation)	NA	NA	NA	SWR1-complex protein 4 [Asparagus officinalis]	NA	54.5779	65.6689	0.831107	-0.266893	0.658715	1	down	no
2655083	PF3D7_0725200	XM_001349119.2	GO:0007530(sex determination)	03040(Spliceosome);03013(RNA transport);03015(mRNA surveillance pathway)	K12877	NA	hypothetical protein DM860_016113 [Cuscuta australis]	NA	141.383	113.901	1.24128	0.311828	0.658834	1	up	no
812992	PF3D7_0517700	XM_001351698.1	GO:0003743(translation initiation factor activity);GO:0005852(eukaryotic translation initiation factor 3 complex)	03013(RNA transport)	K03253	NA	eukaryotic translation initiation factor 3B [Klebsormidium nitens]	NA	280.024	336.765	0.831511	-0.266193	0.659058	1	down	no
812920	PF3D7_0503900	XM_001351561.1	NA	NA	NA	NA		NA	7.3291	8.82425	0.830563	-0.267838	0.659104	1	down	no
810528	PF3D7_1037800	XM_001347619.2	NA	NA	NA	NA	hypothetical protein MARPO_0014s0208 [Marchantia polymorpha]	NA	0.457271	0.357139	1.28037	0.356564	0.659146	1	up	no
813803	PF3D7_1348300	XM_001350160.1	GO:0003746(translation elongation factor activity);GO:0005525(GTP binding);GO:0006414(translational elongation)	03008(Ribosome biogenesis in eukaryotes)	K14536	EC:3.6.5.-	PREDICTED: elongation factor Tu GTP-binding domain-containing protein 1 [Nicotiana sylvestris]	NA	4.77487	5.74889	0.830573	-0.267822	0.659148	1	down	no
814294	PF3D7_1363400	XM_001350310.1	GO:0000166(nucleotide binding);GO:0005634(nucleus);GO:0005829(cytosol);GO:0008150(biological_process);GO:0009506(plasmodesma);GO:0010992(ubiquitin recycling)	04141(Protein processing in endoplasmic reticulum)	K14018	NA	phospholipase A-2-activating protein isoform X2 [Coffea eugenioides]	NA	9.47339	7.63108	1.24142	0.311994	0.659217	1	up	no
813684	PF3D7_1324300	XM_001349947.2	GO:0016020(membrane)	NA	NA	NA		NA	2.1331	2.56638	0.83117	-0.266784	0.659223	1	down	no
2655285	PF3D7_0812500	XM_001349364.1	GO:0003755(peptidyl-prolyl cis-trans isomerase activity)	NA	NA	NA	cyclophilin [Klebsormidium nitens]	NA	83.8816	100.828	0.831931	-0.265464	0.659906	1	down	no
814089	PF3D7_1320400	XM_001349907.1	GO:0006465(signal peptide processing);GO:0009056(catabolic process);GO:0016234(inclusion body)	03060(Protein export)	K09647	EC:3.4.21.-	mitochondrial inner membrane protease subunit 1 [Medicago truncatula]	NA	22.1501	26.6395	0.831476	-0.266254	0.66016	1	down	no
813714	PF3D7_1330200	XM_001349999.1	GO:0020011(apicoplast)	NA	NA	NA		NA	156.187	125.983	1.23975	0.310044	0.660296	1	up	no
8445005	PF3D7_1025800	XM_002585366.1	NA	NA	NA	NA		NA	99.0586	79.7889	1.24151	0.312095	0.660324	1	up	no
814413	PF3D7_0309800	XM_001351135.1	GO:0005634(nucleus);GO:0008150(biological_process)	NA	NA	NA	hypothetical protein TanjilG_32240 [Lupinus angustifolius]	NA	63.7791	76.6654	0.831915	-0.265491	0.660452	1	down	no
811282	PF3D7_1223900	XM_001350600.1	GO:0003735(structural constituent of ribosome);GO:0022625(cytosolic large ribosomal subunit);GO:0042254(ribosome biogenesis)	03010(Ribosome)	K02895	NA	hypothetical protein GQ55_8G023600 [Panicum hallii var. hallii]	NA	83.7348	100.647	0.831969	-0.265399	0.660486	1	down	no
814380	PF3D7_0306200	XM_001351102.1	GO:0051879(Hsp90 protein binding)	NA	NA	NA		NA	37.9207	45.5693	0.832154	-0.265078	0.661234	1	down	no
811957	PF3D7_1439600	XM_001348513.1	GO:0005739(mitochondrion)	NA	NA	NA		NA	184.73	149.098	1.23898	0.309152	0.661514	1	up	no
811408	PF3D7_1236800	XM_001350726.2	GO:0008171(O-methyltransferase activity);GO:0016458(gene silencing);GO:0020011(apicoplast)	00900(Terpenoid backbone biosynthesis)	K00587	EC:2.1.1.100	protein-S-isoprenylcysteine O-methyltransferase [Klebsormidium nitens]	NA	5.98362	4.81179	1.24353	0.314446	0.661695	1	up	no
812570	PF3D7_0413600	XM_001351408.1	GO:0005838(proteasome regulatory particle);GO:0006511(ubiquitin-dependent protein catabolic process);GO:0016887(ATPase activity)	03050(Proteasome)	K03063	NA	26S protease regulatory subunit 6B homolog [Phalaenopsis equestris]	NA	997.885	805.904	1.23822	0.308266	0.661941	1	up	no
814539	PF3D7_0322500	XM_001351259.1	GO:0005759(mitochondrial matrix);GO:0006790(sulfur compound metabolic process);GO:0008198(ferrous iron binding);GO:0016226(iron-sulfur cluster assembly);GO:0051537(2 iron, 2 sulfur cluster binding);GO:0051539(4 iron, 4 sulfur cluster binding);GO:0097428(protein maturation by iron-sulfur cluster transfer)	NA	NA	NA		NA	9.44754	7.61832	1.24011	0.310467	0.662065	1	up	no
814264	PF3D7_1356300	XM_001350238.1	GO:0004842(ubiquitin-protein transferase activity);GO:0006511(ubiquitin-dependent protein catabolic process)	04120(Ubiquitin mediated proteolysis)	K04649	EC:2.3.2.23	hypothetical protein CHLRE_01g046850v5 [Chlamydomonas reinhardtii]	NA	442.938	357.725	1.23821	0.308255	0.662125	1	up	no
36312594	PF3D7_1478900	XR_002966697.1	NA	NA	NA	NA		NA	14.3638	17.2462	0.832867	-0.263841	0.662181	1	down	no
811100	PF3D7_1204700	XM_001350420.1	NA	NA	NA	NA		NA	158.887	128.302	1.23838	0.308453	0.662269	1	up	no
811914	PF3D7_1435100	XM_001348470.1	NA	NA	NA	NA		NA	13.0583	10.5226	1.24097	0.311474	0.662548	1	up	no
813411	PF3D7_0913400	XM_001351970.1	NA	NA	NA	NA	hypothetical protein CICLE_v10016443mg [Citrus clementina]	NA	26.0024	31.2562	0.831912	-0.265498	0.662616	1	down	no
812957	PF3D7_0514200	XM_001351664.1	GO:0020011(apicoplast)	NA	NA	NA		NA	32.1233	25.9457	1.2381	0.308124	0.662664	1	up	no
811537	PF3D7_1250500	XM_024473417.1	GO:0006886(intracellular protein transport);GO:0030125(clathrin vesicle coat)	NA	NA	NA	hypothetical protein KFL_004120120 [Klebsormidium nitens]	NA	188.489	152.249	1.23803	0.308047	0.66282	1	up	no
814537	PF3D7_0322300	XM_001351257.1	GO:0004144(diacylglycerol O-acyltransferase activity);GO:0005783(endoplasmic reticulum);GO:0019432(triglyceride biosynthetic process)	00561(Glycerolipid metabolism)	K11155	EC:2.3.1.20;EC:2.3.1.75	RecName: Full=Diacylglycerol O-acyltransferase 1; Short=CaDGAT1	NA	69.9582	56.5173	1.23782	0.307803	0.662836	1	up	no
812271	PF3D7_1472100	XM_001348827.2	GO:0000139(Golgi membrane);GO:0003674(molecular_function);GO:0005783(endoplasmic reticulum);GO:0005789(endoplasmic reticulum membrane);GO:0005794(Golgi apparatus);GO:0006810(transport);GO:0008150(biological_process);GO:0015031(protein transport);GO:0016020(membrane);GO:0016021(integral component of membrane);GO:0016192(vesicle-mediated transport)	NA	NA	NA	protein YIPF5 homolog [Carica papaya]	NA	28.5992	23.087	1.23876	0.308892	0.663062	1	up	no
812722	PF3D7_0213500	XM_001349604.2	GO:0005737(cytoplasm);GO:0006457(protein folding);GO:0051879(Hsp90 protein binding)	NA	NA	NA	Hsp70-Hsp90 organizing protein like [Actinidia chinensis var. chinensis]	NA	25.318	30.3858	0.833218	-0.263234	0.663415	1	down	no
813497	PF3D7_0922100	XM_001352056.1	NA	04141(Protein processing in endoplasmic reticulum)	K04523	NA		NA	100.639	120.679	0.833936	-0.261992	0.663695	1	down	no
811500	PF3D7_1246700	XM_001350816.1	NA	NA	NA	NA		NA	23.0874	27.7098	0.833183	-0.263295	0.663814	1	down	no
812201	PF3D7_1465200	XM_001348757.1	NA	NA	NA	NA		NA	24.1635	28.9918	0.833458	-0.262818	0.664045	1	down	no
814226	PF3D7_1349800	XM_001350175.1	GO:0005524(ATP binding)	NA	NA	NA	BnaA03g57850D [Brassica napus]	NA	0.975483	1.18994	0.819774	-0.286703	0.664255	1	down	no
3885932	PF3D7_0608900	XM_960986.1	NA	NA	NA	NA		NA	6.98033	5.63853	1.23797	0.307976	0.664263	1	up	no
811630	PF3D7_1405100	XM_001348185.2	GO:0000331(contractile vacuole);GO:0005096(GTPase activator activity);GO:0006886(intracellular protein transport);GO:0006971(hypotonic response);GO:0012505(endomembrane system);GO:0017137(Rab GTPase binding);GO:0031164(contractile vacuolar membrane);GO:0031338(regulation of vesicle fusion);GO:0033298(contractile vacuole organization);GO:0090630(activation of GTPase activity)	NA	NA	NA		NA	3.76721	4.52486	0.832558	-0.264378	0.664341	1	down	no
812748	PF3D7_0216200	XM_001349630.2	NA	NA	NA	NA		NA	32.1426	38.5529	0.833726	-0.262355	0.664481	1	down	no
813006	PF3D7_0519000	XM_001351712.1	NA	NA	NA	NA		NA	8.76513	10.5237	0.832893	-0.263798	0.664559	1	down	no
811197	PF3D7_1214900	XM_001350517.1	NA	NA	NA	NA		NA	260.532	210.728	1.23635	0.306082	0.66457	1	up	no
2655471	PF3D7_0810300	XM_002808789.1	GO:0004722(protein serine/threonine phosphatase activity);GO:0005634(nucleus)	NA	NA	NA	hypothetical protein VOLCADRAFT_121427 [Volvox carteri f. nagariensis]	NA	142.68	115.414	1.23624	0.305961	0.664638	1	up	no
812223	PF3D7_1467300	XM_001348779.1	GO:0019288(isopentenyl diphosphate biosynthetic process, methylerythritol 4-phosphate pathway);GO:0020011(apicoplast)	00900(Terpenoid backbone biosynthesis)	K00099	EC:1.1.1.267	1-deoxy-D-xylulose 5-phosphate reductoisomerase [Rehmannia glutinosa]	NA	59.846	48.399	1.23651	0.306277	0.664643	1	up	no
2655298	PF3D7_0810000	XM_001349390.1	GO:0000036(acyl carrier activity);GO:0030497(fatty acid elongation)	NA	NA	NA	acyl-CoA-binding domain-containing protein 2-like [Helianthus annuus]	NA	695.317	562.455	1.23622	0.305934	0.664651	1	up	no
9221981	PF3D7_1347600	XM_002809028.1	NA	NA	NA	NA		NA	5.69772	4.59251	1.24065	0.311102	0.664665	1	up	no
812438	PF3D7_0423600	XM_001351503.1	GO:0003674(molecular_function)	NA	NA	NA		NA	39.1622	46.933	0.834427	-0.261142	0.664778	1	down	no
813347	PF3D7_0906910	XM_001351906.2	GO:0005515(protein binding);GO:0005634(nucleus);GO:0005737(cytoplasm);GO:0005829(cytosol);GO:0007021(tubulin complex assembly);GO:0009524(phragmoplast);GO:0009793(embryo development ending in seed dormancy);GO:0051301(cell division)	NA	NA	NA	tubulin-folding cofactor B [Asparagus officinalis]	NA	25.7344	30.8671	0.833716	-0.262373	0.664934	1	down	no
810369	PF3D7_1021800	XM_024473288.1	GO:0020005(symbiont-containing vacuole membrane);GO:0020036(Maurer's cleft);GO:0033644(host cell membrane)	NA	NA	NA		NA	129.941	105.154	1.23572	0.30535	0.66521	1	up	no
810438	PF3D7_1028700	XM_001347529.1	GO:0009986(cell surface);GO:0020009(microneme);GO:0030260(entry into host cell);GO:0046789(host cell surface receptor binding)	NA	NA	NA		NA	161.887	131.01	1.23568	0.305304	0.665404	1	up	no
2654933	PF3D7_0720900	XM_024473141.1	NA	NA	NA	NA		NA	125.004	149.737	0.834824	-0.260455	0.66579	1	down	no
3885908	PF3D7_0608500	XM_960982.1	GO:0004175(endopeptidase activity);GO:0005839(proteasome core complex);GO:0006511(ubiquitin-dependent protein catabolic process)	03050(Proteasome)	K02726	EC:3.4.25.1	proteasome subunit alpha type-2-A [Citrus clementina]	NA	1052.5	852.118	1.23516	0.304701	0.665913	1	up	no
811902	PF3D7_1433900	XM_001348458.1	GO:0004672(protein kinase activity)	NA	NA	NA		NA	0.844658	1.01759	0.830061	-0.268712	0.666101	1	down	no
8445006	PF3D7_1032800	XM_002585372.1	GO:0000164(protein phosphatase type 1 complex);GO:0004865(protein serine/threonine phosphatase inhibitor activity);GO:0005515(protein binding)	NA	NA	NA		NA	4.91939	3.96725	1.24	0.310341	0.666338	1	up	no
3885756	PF3D7_0613400	XM_961028.1	GO:0003735(structural constituent of ribosome);GO:0005840(ribosome);GO:0020011(apicoplast);GO:0042254(ribosome biogenesis)	03010(Ribosome)	K02881	NA	hypothetical protein B296_00005887 [Ensete ventricosum]	NA	413.363	334.787	1.23471	0.304167	0.666593	1	up	no
813942	PF3D7_1311000	XM_001349802.1	GO:0005739(mitochondrion)	NA	NA	NA		NA	25.1636	30.221	0.832652	-0.264214	0.666697	1	down	no
810509	PF3D7_1036000	XM_001347600.1	GO:0009986(cell surface);GO:0019898(extrinsic component of membrane)	NA	NA	NA		NA	43.4749	35.2059	1.23488	0.304366	0.667039	1	up	no
810810	PF3D7_1125200	XM_024473319.1	NA	NA	NA	NA		NA	31.2169	37.4057	0.834549	-0.260931	0.667062	1	down	no
812440	PF3D7_0423000	XM_001351497.1	NA	NA	NA	NA		NA	29.6575	24.0137	1.23502	0.30454	0.667424	1	up	no
810849	PF3D7_1129100	XM_001347937.1	GO:0020003(symbiont-containing vacuole)	NA	NA	NA		NA	801.601	958.8	0.836046	-0.258346	0.667717	1	down	no
813111	PF3D7_0529900	XM_001351816.3	GO:0005515(protein binding);GO:0008270(zinc ion binding)	NA	NA	NA	PREDICTED: E3 ubiquitin ligase BIG BROTHER-like [Ipomoea nil]	NA	186.801	151.413	1.23372	0.303019	0.668016	1	up	no
812016	PF3D7_1445700	XM_001348572.1	GO:0020036(Maurer's cleft)	NA	NA	NA		NA	202.619	242.285	0.836281	-0.25794	0.668244	1	down	no
3885903	PF3D7_0607400	XM_960971.2	GO:0005794(Golgi apparatus);GO:0005886(plasma membrane)	NA	NA	NA	hypothetical protein EUGRSUZ_H00141 [Eucalyptus grandis]	NA	15.5337	12.5888	1.23393	0.303256	0.668483	1	up	no
810966	PF3D7_1140900	XM_001348054.2	NA	NA	NA	NA		NA	6.03453	4.88879	1.23436	0.303763	0.668489	1	up	no
811230	PF3D7_1218400	XM_001350550.2	GO:0009670(triose-phosphate:phosphate antiporter activity);GO:0015717(triose phosphate transport)	NA	NA	NA	PREDICTED: probable sugar phosphate/phosphate translocator At5g25400 [Brassica oleracea var. oleracea]	NA	176.646	143.228	1.23332	0.302546	0.668495	1	up	no
8445008	PF3D7_1146900	XM_002585398.1	GO:0005783(endoplasmic reticulum);GO:0006886(intracellular protein transport);GO:0016021(integral component of membrane);GO:0016192(vesicle-mediated transport);GO:0017137(Rab GTPase binding)	NA	NA	NA		NA	49.7249	40.2878	1.23424	0.303627	0.668524	1	up	no
813827	PF3D7_1352400	XM_002809033.1	NA	NA	NA	NA		NA	10.8562	8.80089	1.23354	0.3028	0.669014	1	up	no
3885922	PF3D7_0610600	XM_024473107.1	GO:0006468(protein phosphorylation);GO:0009931(calcium-dependent protein serine/threonine kinase activity)	04626(Plant-pathogen interaction)	K13412	EC:2.7.11.1	hypothetical protein TanjilG_00290 [Lupinus angustifolius]	NA	64.5363	77.1028	0.837017	-0.256671	0.669896	1	down	no
8445054	PF3D7_1026900	XM_002585368.1	NA	NA	NA	NA		NA	3.76156	4.51524	0.833081	-0.263472	0.670516	1	down	no
9221829	PF3D7_0111800	XM_024473111.1	NA	NA	NA	NA		NA	33.9979	40.6002	0.837383	-0.25604	0.670574	1	down	no
811270	PF3D7_1222700	XM_001350588.1	GO:0019898(extrinsic component of membrane);GO:0033644(host cell membrane);GO:0070258(inner membrane pellicle complex)	NA	NA	NA		NA	295.927	240.293	1.23153	0.300447	0.670911	1	up	no
810677	PF3D7_1112300	XM_001347765.1	NA	NA	NA	NA		NA	3.1585	3.78202	0.835136	-0.259918	0.670986	1	down	no
814534	PF3D7_0322000	XM_001351254.1	GO:0003755(peptidyl-prolyl cis-trans isomerase activity);GO:0005829(cytosol);GO:0006457(protein folding);GO:0016018(cyclosporin A binding)	NA	NA	NA	peptidyl-prolyl cis-trans isomerase CYP19-3-like [Olea europaea var. sylvestris]	NA	3910.64	4667.94	0.837765	-0.255382	0.670998	1	down	no
812461	PF3D7_0404000	XM_001351316.1	NA	NA	NA	NA		NA	4.20713	5.09706	0.825403	-0.276829	0.671131	1	down	no
2655257	PF3D7_0817800	XM_001349311.1	NA	NA	NA	NA		NA	362.152	294.168	1.23111	0.299956	0.672193	1	up	no
811812	PF3D7_1424100	XM_001348368.1	GO:0003735(structural constituent of ribosome);GO:0006412(translation);GO:0022625(cytosolic large ribosomal subunit)	03010(Ribosome)	K02932	NA	60S ribosomal protein L5 [Coccomyxa subellipsoidea C-169]	NA	1698.43	2025.61	0.838482	-0.254148	0.672386	1	down	no
813546	PF3D7_0927100	XM_001352105.1	NA	NA	NA	NA		NA	16.9257	13.7298	1.23277	0.301903	0.672684	1	up	no
811824	PF3D7_1426200	XM_001348380.1	GO:0005634(nucleus);GO:0005737(cytoplasm);GO:0006396(RNA processing);GO:0016070(RNA metabolic process);GO:0016274(protein-arginine N-methyltransferase activity);GO:0016571(histone methylation);GO:0042254(ribosome biogenesis)	NA	NA	NA	protein arginine N-methyltransferase 1-like [Quercus suber]	NA	162.863	194.199	0.838639	-0.253879	0.672897	1	down	no
814136	PF3D7_1331000	XM_001350006.1	NA	NA	NA	NA		NA	5.65376	4.58268	1.23372	0.303018	0.672988	1	up	no
3885926	PF3D7_0611800	XM_961013.1	NA	NA	NA	NA		NA	31.9147	38.0484	0.838794	-0.253612	0.67304	1	down	no
813321	PF3D7_0904200	XM_001351880.1	GO:0020011(apicoplast)	NA	NA	NA		NA	2.42935	2.92651	0.830118	-0.268612	0.673229	1	down	no
813351	PF3D7_0907400	XM_001351910.1	GO:0005524(ATP binding);GO:0009376(HslUV protease complex)	NA	NA	NA	hypothetical protein AXG93_131s1430 [Marchantia polymorpha subsp. ruderalis]	NA	92.5324	75.2558	1.22957	0.298155	0.67329	1	up	no
812458	PF3D7_0422700	XM_001351494.1	GO:0003743(translation initiation factor activity);GO:0004004(ATP-dependent RNA helicase activity);GO:0006446(regulation of translational initiation);GO:0016281(eukaryotic translation initiation factor 4F complex)	03040(Spliceosome);03013(RNA transport);03015(mRNA surveillance pathway)	K13025	EC:3.6.4.13	eukaryotic initiation factor [Volvox carteri f. nagariensis]	NA	153.336	182.784	0.838889	-0.253449	0.673297	1	down	no
812128	PF3D7_1457300	XM_001348684.1	NA	NA	NA	NA	uncharacterized protein LOC105158907 [Sesamum indicum]	NA	107.978	128.687	0.839077	-0.253124	0.673713	1	down	no
810241	PF3D7_1008600	XM_001347332.1	NA	NA	NA	NA		NA	6.64463	5.38131	1.23476	0.304232	0.673866	1	up	no
3885765	PF3D7_0627200	XM_961162.2	NA	NA	NA	NA		NA	53.9614	43.8649	1.23017	0.298861	0.674087	1	up	no
811834	PF3D7_1427300	XM_001348390.1	NA	NA	NA	NA		NA	10.6336	8.65265	1.22894	0.297417	0.674564	1	up	no
9221948	PF3D7_0825400	XM_002808832.1	NA	NA	NA	NA		NA	70.5351	57.3748	1.22937	0.297925	0.674723	1	up	no
810951	PF3D7_1139500	XM_001348039.2	GO:0001556(oocyte maturation);GO:0001673(male germ cell nucleus);GO:0005524(ATP binding);GO:0006302(double-strand break repair);GO:0007130(synaptonemal complex assembly);GO:0007131(reciprocal meiotic recombination);GO:0007141(male meiosis I);GO:0007144(female meiosis I);GO:0007283(spermatogenesis);GO:0007286(spermatid development);GO:0042802(identical protein binding);GO:0048477(oogenesis)	00010(Glycolysis / Gluconeogenesis);00030(Pentose phosphate pathway);00500(Starch and sucrose metabolism);00520(Amino sugar and nucleotide sugar metabolism)	K01810	EC:5.3.1.9	Pachytene checkpoint protein 2 like [Apostasia shenzhenica]	NA	1.26848	1.51717	0.836086	-0.258277	0.674954	1	down	no
811813	PF3D7_1424400	XM_001348369.2	GO:0003735(structural constituent of ribosome);GO:0006412(translation);GO:0022625(cytosolic large ribosomal subunit)	03010(Ribosome)	K02936	NA	PREDICTED: 60S ribosomal protein L7a-1-like [Gossypium arboreum]	NA	1615.05	1922.95	0.839881	-0.251743	0.675072	1	down	no
2655076	PF3D7_0709700	XM_001348975.1	GO:0006644(phospholipid metabolic process);GO:0016787(hydrolase activity)	NA	NA	NA		NA	136.166	110.862	1.22825	0.296602	0.675145	1	up	no
812693	PF3D7_0210300	XM_001349575.1	GO:0008028(monocarboxylic acid transmembrane transporter activity);GO:0015718(monocarboxylic acid transport);GO:0016021(integral component of membrane)	NA	NA	NA		NA	92.6688	75.4601	1.22805	0.29637	0.675457	1	up	no
810953	PF3D7_1139700	XM_001348041.1	GO:0005739(mitochondrion);GO:0015039(NADPH-adrenodoxin reductase activity);GO:0055114(oxidation-reduction process)	NA	NA	NA	NADPH:adrenodoxin oxidoreductase, mitochondrial [Lactuca sativa]	NA	6.83834	5.5607	1.22976	0.29838	0.675802	1	up	no
810772	PF3D7_1121700	XM_001347860.1	GO:0005524(ATP binding);GO:0006417(regulation of translation);GO:0006810(transport);GO:0016020(membrane);GO:0042626(ATPase activity, coupled to transmembrane movement of substances)	NA	NA	NA	PREDICTED: ABC transporter F family member 3 [Brassica oleracea var. oleracea]	NA	32.866	39.1268	0.839985	-0.251564	0.675899	1	down	no
811378	PF3D7_1233800	XM_001350696.2	NA	NA	NA	NA		NA	92.6505	75.4425	1.2281	0.296422	0.675943	1	up	no
811366	PF3D7_1232600	XM_001350684.1	NA	NA	NA	NA		NA	22.4324	18.2568	1.22871	0.297147	0.67603	1	up	no
810745	PF3D7_1119100	XM_001347833.1	GO:0005575(cellular_component);GO:0008168(methyltransferase activity);GO:0016740(transferase activity);GO:0032259(methylation);GO:0052905(tRNA (guanine(9)-N(1))-methyltransferase activity)	NA	NA	NA	TRNA methyltransferase 10 A like [Actinidia chinensis var. chinensis]	NA	12.9438	15.4257	0.839109	-0.25307	0.67627	1	down	no
812181	PF3D7_1462900	XM_001348737.1	NA	NA	NA	NA		NA	0.796504	0.642293	1.24009	0.31045	0.676281	1	up	no
812677	PF3D7_0208500	XM_001349559.1	GO:0008897(holo-[acyl-carrier-protein] synthase activity);GO:0020011(apicoplast)	00190(Oxidative phosphorylation)	K03955	NA	Acyl transferase domain containing protein [Dorcoceras hygrometricum]	NA	103.853	84.6012	1.22755	0.295785	0.676602	1	up	no
812021	PF3D7_1446200	XM_001348577.1	GO:0005829(cytosol);GO:0006508(proteolysis);GO:0008235(metalloexopeptidase activity)	00480(Glutathione metabolism)	K01255	EC:3.4.11.1	PREDICTED: leucine aminopeptidase 2, chloroplastic [Nicotiana sylvestris]	NA	738.195	878.085	0.840687	-0.250359	0.676612	1	down	no
3885965	PF3D7_0603200	XM_960929.1	GO:0005743(mitochondrial inner membrane);GO:0016887(ATPase activity)	NA	NA	NA	mitochondrial chaperone BCS1-like [Quercus suber]	NA	65.2887	77.677	0.840516	-0.250653	0.676655	1	down	no
814306	PF3D7_1366000	XM_001350334.1	NA	NA	NA	NA		NA	21.9913	26.2232	0.838619	-0.253913	0.676952	1	down	no
810346	PF3D7_1019500.1	XM_024473285.1;XM_024473286.1	GO:0005654(nucleoplasm);GO:0016021(integral component of membrane);GO:0016021(integral component of membrane)	NA	NA	NA		NA	94.8447	77.318	1.22668	0.294763	0.677034	1	up	no
812873	PF3D7_0507800	XM_001351600.1	NA	NA	NA	NA		NA	68.9193	81.9635	0.840853	-0.250075	0.677041	1	down	no
811616	PF3D7_1403700	XM_001348171.2	GO:0005515(protein binding);GO:0005789(endoplasmic reticulum membrane);GO:0065002(intracellular protein transmembrane transport)	00600(Sphingolipid metabolism)	K04710	EC:2.3.1.24	PREDICTED: LAG1 longevity assurance homolog 2-like [Nicotiana sylvestris]	NA	10.2914	12.2649	0.839097	-0.25309	0.677197	1	down	no
2655165	PF3D7_0727400	XM_001349135.1	GO:0004175(endopeptidase activity);GO:0006511(ubiquitin-dependent protein catabolic process);GO:0019773(proteasome core complex, alpha-subunit complex)	03050(Proteasome)	K02729	EC:3.4.25.1	20S proteasome regulatory subunit alpha protein [Klebsormidium nitens]	NA	881.004	718.327	1.22647	0.294509	0.677259	1	up	no
810656	PF3D7_1110100	XM_001347744.2	GO:0005783(endoplasmic reticulum)	NA	NA	NA		NA	10.594	8.63068	1.22748	0.295696	0.677617	1	up	no
813888	PF3D7_1364300	XM_002809056.2	GO:0000375(RNA splicing, via transesterification reactions);GO:0000398(mRNA splicing, via spliceosome);GO:0004004(ATP-dependent RNA helicase activity);GO:0005634(nucleus)	03040(Spliceosome)	K12815	EC:3.6.4.13	PREDICTED: pre-mRNA-splicing factor ATP-dependent RNA helicase DEAH7-like isoform X1 [Daucus carota subsp. sativus]	NA	22.4334	26.6726	0.841064	-0.249712	0.67763	1	down	no
813602	PF3D7_0933200	XM_024473212.1	GO:0005634(nucleus);GO:0005737(cytoplasm);GO:0005829(cytosol);GO:0006457(protein folding);GO:0051087(chaperone binding)	04626(Plant-pathogen interaction)	K12795	NA	PREDICTED: protein SGT1 homolog B [Beta vulgaris subsp. vulgaris]	NA	37.9224	45.1249	0.840386	-0.250876	0.677704	1	down	no
[truncated: 3,537 more rows]
