# Supplementary material for: Hemozoin: a waste product after heme detoxification?
Source: Parasit Vectors. 2025 Mar 4;18:83. doi: 10.1186/s13071-025-06699-x (PMC11881329; doi:10.1186/s13071-025-06699-x)
Supplement: Supplementary file 1 — Supplementary Material 1. Supplementary files for differential gene expression analysis from 0 to 42 h post-infection across 8 stages. [file 13071_2025_6699_MOESM1_ESM.zip › P. falciparum 3D7WT vs P. falciparum 3D7C580Y 36 h differential gene expression.xlsx]

## Sheet: Sheet1
gene_id	gene_name	transcript_id	GO	KEGG	KO_ENTRY	EC	Description	trans_type	FPKM.3D7_36	FPKM.Z580_36	fc	log2(fc)	pval	qval	regulation	significant
814321	PF3D7_0300100	XM_001351044.1	GO:0020002(host cell plasma membrane);GO:0020013(modulation by symbiont of host erythrocyte aggregation);GO:0020030(infected host cell surface knob);GO:0020033(antigenic variation);GO:0020035(cytoadherence to microvasculature, mediated by symbiont protein);GO:0046789(host cell surface receptor binding);GO:0050839(cell adhesion molecule binding)	NA	NA	NA		NA	16.0713	0.316813	50.7282	5.66472	2.15395e-13	9.53121e-10	up	yes
811060	PF3D7_1200600	XM_001350379.1	GO:0020002(host cell plasma membrane);GO:0020013(modulation by symbiont of host erythrocyte aggregation);GO:0020030(infected host cell surface knob);GO:0020033(antigenic variation);GO:0020035(cytoadherence to microvasculature, mediated by symbiont protein);GO:0046789(host cell surface receptor binding);GO:0050839(cell adhesion molecule binding)	NA	NA	NA		NA	18.5327	1.00288	18.4795	4.20785	2.33307e-09	5.16191e-06	up	yes
813649	PF3D7_1373500	XM_001350373.1	GO:0020002(host cell plasma membrane);GO:0020013(modulation by symbiont of host erythrocyte aggregation);GO:0020030(infected host cell surface knob);GO:0020033(antigenic variation);GO:0020035(cytoadherence to microvasculature, mediated by symbiont protein);GO:0046789(host cell surface receptor binding);GO:0050839(cell adhesion molecule binding)	NA	NA	NA		NA	5.78002	0.373214	15.4871	3.953	1.40639e-08	2.07443e-05	up	yes
812681	PF3D7_0208900	XM_001349563.1	GO:0009986(cell surface)	NA	NA	NA		NA	0.162812	2.73527	0.0595233	-4.0704	4.0996e-07	0.000453518	down	yes
812071	PF3D7_1451400	XM_001348627.1	GO:0006355(regulation of transcription, DNA-templated);GO:0017136(NAD-dependent histone deacetylase activity)	NA	NA	NA	NAD-dependent protein deacetylase SRT1 [Ananas comosus]	NA	1.52267	18.5652	0.0820173	-3.60793	4.08401e-06	0.00356329	down	yes
36312488	PF3D7_0701100	XM_024473126.1	GO:0020002(host cell plasma membrane);GO:0020033(antigenic variation)	NA	NA	NA		NA	1.04762	13.2377	0.0791388	-3.65947	4.83158e-06	0.00356329	down	yes
811054	PF3D7_1201200	XM_001350385.1	NA	NA	NA	NA		NA	97.2903	12.8146	7.59217	2.92451	5.94327e-06	0.00375699	up	yes
2654929	PF3D7_0712300	XM_001348996.1	GO:0020002(host cell plasma membrane);GO:0020013(modulation by symbiont of host erythrocyte aggregation);GO:0020030(infected host cell surface knob);GO:0020033(antigenic variation);GO:0020035(cytoadherence to microvasculature, mediated by symbiont protein);GO:0050839(cell adhesion molecule binding)	NA	NA	NA		NA	1.1275	11.9263	0.0945392	-3.40294	1.27714e-05	0.0070642	down	yes
813287	PF3D7_0115600	XM_001351042.1	GO:0020002(host cell plasma membrane);GO:0020033(antigenic variation)	NA	NA	NA		NA	1.77328	18.8363	0.0941419	-3.40902	1.49638e-05	0.0073572	down	yes
813647	PF3D7_1300100	XM_001349702.1	GO:0020002(host cell plasma membrane);GO:0020013(modulation by symbiont of host erythrocyte aggregation);GO:0020030(infected host cell surface knob);GO:0020033(antigenic variation);GO:0020035(cytoadherence to microvasculature, mediated by symbiont protein);GO:0050839(cell adhesion molecule binding)	NA	NA	NA		NA	24.4388	3.76171	6.49673	2.69971	1.98863e-05	0.0087997	up	yes
813829	PF3D7_1352900	XM_024473245.1	NA	NA	NA	NA		NA	5.04508	0.786204	6.41701	2.6819	3.17197e-05	0.012187	up	yes
814336	PF3D7_0301800	XM_001351059.1	NA	NA	NA	NA		NA	100.481	16.5147	6.08433	2.6051	3.38281e-05	0.012187	up	yes
811059	PF3D7_1200700	XM_001350380.1	GO:0020011(apicoplast)	00061(Fatty acid biosynthesis);00071(Fatty acid degradation);04146(Peroxisome)	K01897	EC:6.2.1.3	PREDICTED: long chain acyl-CoA synthetase 4-like [Musa acuminata subsp. malaccensis]	NA	55.2806	9.16649	6.03073	2.59233	3.58035e-05	0.012187	up	yes
813159	PF3D7_0102200	XM_001350918.1	GO:0030507(spectrin binding)	04141(Protein processing in endoplasmic reticulum)	K09517	NA	chaperone protein dnaJ 10-like [Olea europaea var. sylvestris]	NA	1322.21	235.873	5.60559	2.48687	6.25657e-05	0.0197752	up	yes
812621	PF3D7_0202500	XM_001349503.1	GO:0020005(symbiont-containing vacuole membrane)	NA	NA	NA		NA	4384.39	792.615	5.53155	2.46768	6.94144e-05	0.0204773	up	yes
812753	PF3D7_0216700.1	XM_024473268.1;XM_001349635.1	GO:0003674(molecular_function);GO:0005575(cellular_component);GO:0005575(cellular_component)	NA	NA	NA		NA	111.887	20.7703	5.38689	2.42945	8.53201e-05	0.0235963	up	yes
810592	PF3D7_1102700	XM_001347679.1	GO:0020005(symbiont-containing vacuole membrane)	NA	NA	NA		NA	1544.7	296.004	5.21849	2.38363	0.000108677	0.028288	up	yes
812429	PF3D7_0424600	XM_001351513.1	GO:0044538(host cell periphery)	NA	NA	NA		NA	351.184	69.5973	5.04594	2.33512	0.000140305	0.0344916	up	yes
812791	PF3D7_0220800	XM_001349673.1	GO:0020008(rhoptry)	NA	NA	NA		NA	187.748	38.3798	4.89184	2.29038	0.000176361	0.0398001	up	yes
810321	PF3D7_1016800	XM_001347412.1	NA	NA	NA	NA		NA	71.8209	14.7077	4.88323	2.28783	0.000183245	0.0398001	up	yes
811041	PF3D7_1149200	XM_001348129.1	GO:0030507(spectrin binding)	NA	NA	NA	PREDICTED: chaperone protein dnaJ 10-like [Daucus carota subsp. sativus]	NA	460.839	95.0955	4.84606	2.27681	0.000188959	0.0398001	up	yes
2655007	PF3D7_0702000	XM_002808701.1	GO:0020011(apicoplast)	NA	NA	NA		NA	52.7741	10.9103	4.83707	2.27413	0.000201786	0.0398001	up	yes
811045	PF3D7_1149600	XM_001348133.2	GO:0033643(host cell part)	04141(Protein processing in endoplasmic reticulum)	K09517	NA	DNAJ heat shock N-terminal domain-containing protein [Arabidopsis thaliana]	NA	54.2396	11.3314	4.78667	2.25902	0.000209733	0.0398001	up	yes
811595	PF3D7_1401400	XM_001348153.1	GO:0020005(symbiont-containing vacuole membrane)	NA	NA	NA		NA	1079	228.449	4.72316	2.23975	0.000229324	0.0398001	up	yes
811599	PF3D7_1401100	XM_001348150.3	GO:0003674(molecular_function);GO:0005575(cellular_component)	04141(Protein processing in endoplasmic reticulum)	K09517	NA	chaperone protein dnaJ 10 [Medicago truncatula]	NA	70.7122	14.9697	4.7237	2.23992	0.000231866	0.0398001	up	yes
3885678	PF3D7_0600500	XM_960907.1	GO:0020002(host cell plasma membrane);GO:0020033(antigenic variation)	NA	NA	NA		NA	3.67103	26.8849	0.136546	-2.87254	0.000233854	0.0398001	down	yes
810593	PF3D7_1102800	XM_001347680.1	GO:0020005(symbiont-containing vacuole membrane)	NA	NA	NA		NA	9250.26	1987.75	4.65363	2.21836	0.000254758	0.0410745	up	yes
814178	PF3D7_1337800	XM_001350069.1	GO:0004674(protein serine/threonine kinase activity);GO:0004683(calmodulin-dependent protein kinase activity);GO:0006468(protein phosphorylation);GO:0035891(exit from host cell);GO:0042493(response to drug)	NA	NA	NA	predicted protein [Chlamydomonas reinhardtii]	NA	51.024	11.0139	4.63269	2.21185	0.000268861	0.0410745	up	yes
812530	PF3D7_0402100	XM_001351299.1	GO:0005515(protein binding);GO:0020030(infected host cell surface knob);GO:0020036(Maurer's cleft);GO:0033644(host cell membrane);GO:0044164(host cell cytosol);GO:0044538(host cell periphery)	NA	NA	NA		NA	134.666	29.1332	4.62245	2.20866	0.000269189	0.0410745	up	yes
814501	PF3D7_0318700	XM_001351221.1	NA	NA	NA	NA		NA	189.312	41.7146	4.53826	2.18214	0.000312779	0.0447373	up	yes
2655317	PF3D7_0805300	XM_001349428.1	NA	NA	NA	NA		NA	5.11449	1.11797	4.5748	2.19371	0.000326405	0.0447373	up	yes
2655452	PF3D7_0830500	XM_001349190.1	GO:0005783(endoplasmic reticulum);GO:0020036(Maurer's cleft)	NA	NA	NA		NA	213.747	47.5465	4.49555	2.1685	0.000329152	0.0447373	up	yes
811441	PF3D7_1240100	XM_001350759.1	GO:0020002(host cell plasma membrane);GO:0020013(modulation by symbiont of host erythrocyte aggregation);GO:0020030(infected host cell surface knob);GO:0020033(antigenic variation);GO:0020035(cytoadherence to microvasculature, mediated by symbiont protein);GO:0050839(cell adhesion molecule binding)	NA	NA	NA		NA	22.9888	5.12292	4.48744	2.16589	0.000340373	0.0447373	up	yes
2654971	PF3D7_0701900	XM_001348918.1	NA	NA	NA	NA		NA	41.7107	9.34024	4.4657	2.15889	0.000348804	0.0447373	up	yes
813221	PF3D7_0108500	XM_001350980.1	NA	NA	NA	NA		NA	1528.21	343.468	4.44934	2.15359	0.000353854	0.0447373	up	yes
811062	PF3D7_1200400	XM_001350377.1	GO:0020002(host cell plasma membrane);GO:0020013(modulation by symbiont of host erythrocyte aggregation);GO:0020030(infected host cell surface knob);GO:0020033(antigenic variation);GO:0020035(cytoadherence to microvasculature, mediated by symbiont protein);GO:0046789(host cell surface receptor binding);GO:0050839(cell adhesion molecule binding)	NA	NA	NA		NA	5.15666	1.15824	4.45214	2.1545	0.000366691	0.0450724	up	yes
2654972	PF3D7_0702200	XM_001348921.1	GO:0006644(phospholipid metabolic process);GO:0016787(hydrolase activity)	00561(Glycerolipid metabolism)	K01054	EC:3.1.1.23	hypothetical protein CEUSTIGMA_g9993.t1 [Chlamydomonas eustigma]	NA	90.2363	20.4705	4.40812	2.14016	0.000383632	0.0458803	up	yes
811745	PF3D7_1416500	XM_001348301.1	GO:0004354(glutamate dehydrogenase (NADP+) activity);GO:0005829(cytosol);GO:0006536(glutamate metabolic process)	00910(Nitrogen metabolism);00250(Alanine, aspartate and glutamate metabolism);00220(Arginine biosynthesis)	K00262	EC:1.4.1.4	Amino acid dehydrogenase family protein [Klebsormidium nitens]	NA	51.702	12.0275	4.29864	2.10388	0.000463891	0.0540189	up	yes
813304	PF3D7_0902500	XM_001351863.1	GO:0020036(Maurer's cleft)	NA	NA	NA		NA	29.0553	6.77707	4.2873	2.10007	0.000478329	0.054272	up	yes
814474	PF3D7_0316000	XM_001351194.1	GO:0020009(microneme);GO:0030260(entry into host cell);GO:0046812(host cell surface binding)	NA	NA	NA		NA	20.2331	4.73463	4.27343	2.09539	0.000524351	0.0580063	up	yes
810173	PF3D7_1001100.1	XM_024473272.1;XM_001347264.2	GO:0000062(fatty-acyl-CoA binding);GO:0006631(fatty acid metabolic process);GO:0006631(fatty acid metabolic process)	NA	NA	NA		NA	7.33646	1.68558	4.35249	2.12184	0.000541909	0.0584865	up	yes
811689	PF3D7_1411000.1	XM_001348245.2;XM_024473349.1	NA	NA	NA	NA		NA	0.437077	2.82442	0.15475	-2.69199	0.00060702	0.0630276	down	yes
814563	PF3D7_0324800	XM_001351281.1	GO:0020002(host cell plasma membrane);GO:0020033(antigenic variation)	NA	NA	NA		NA	4.24034	0.965498	4.39187	2.13484	0.000612471	0.0630276	up	yes
812618	PF3D7_0202200	XM_001349500.1	GO:0016021(integral component of membrane);GO:0020036(Maurer's cleft);GO:0030430(host cell cytoplasm)	NA	NA	NA		NA	14.1801	3.40544	4.16396	2.05795	0.000659613	0.0663361	up	yes
813624	PF3D7_0935600	XM_001352184.1	NA	NA	NA	NA		NA	198.981	49.1075	4.05195	2.01862	0.000692128	0.0680592	up	yes
9221930	PF3D7_0833400	XM_002808683.1	GO:0020002(host cell plasma membrane);GO:0020033(antigenic variation)	NA	NA	NA		NA	5.98735	1.47648	4.05516	2.01976	0.000921918	0.0886845	up	yes
811627	PF3D7_1404800	XM_001348182.2	GO:0043657(host cell)	NA	NA	NA		NA	20.6619	5.38682	3.83565	1.93947	0.001031	0.0967688	up	yes
810751	PF3D7_1119700	XM_001347839.1	NA	NA	NA	NA		NA	6.53054	1.64508	3.96974	1.98904	0.0010497	0.0967688	up	yes
812617	PF3D7_0202100	XM_001349499.1	GO:0020011(apicoplast)	NA	NA	NA		NA	394.401	104.159	3.78654	1.92088	0.00110553	0.0998357	up	yes
811926	PF3D7_1436300	XM_001348482.1	GO:0005515(protein binding);GO:0020005(symbiont-containing vacuole membrane);GO:0020007(apical complex);GO:0044053(translocation of peptides or proteins into host cell cytoplasm);GO:0097619(PTEX complex)	NA	NA	NA		NA	219.013	58.4745	3.74545	1.90514	0.00118976	0.105294	up	yes
2654992	PF3D7_0730800.1	XM_001349166.1	NA	NA	NA	NA		NA	178.503	47.9315	3.72412	1.8969	0.0012437	0.10791	up	yes
812818	PF3D7_0223400	XM_001349700.1	GO:0020002(host cell plasma membrane);GO:0020033(antigenic variation)	NA	NA	NA		NA	10.176	2.75637	3.69183	1.88434	0.00150427	0.128008	up	yes
810722	PF3D7_1116800	XM_001347810.1	GO:0005515(protein binding);GO:0006986(response to unfolded protein);GO:0009408(response to heat);GO:0020003(symbiont-containing vacuole);GO:0020005(symbiont-containing vacuole membrane);GO:0020007(apical complex);GO:0034214(protein hexamerization);GO:0044053(translocation of peptides or proteins into host cell cytoplasm);GO:0097619(PTEX complex)	NA	NA	NA	Chaperone protein ClpB1 [Glycine soja]	NA	87.2363	24.2634	3.59539	1.84615	0.0015745	0.131456	up	yes
813615	PF3D7_0934600	XM_001352175.1	NA	NA	NA	NA		NA	23.6777	6.53402	3.62376	1.85749	0.00163414	0.133909	up	yes
2655305	PF3D7_0800300	XM_001349476.1	GO:0020002(host cell plasma membrane);GO:0020013(modulation by symbiont of host erythrocyte aggregation);GO:0020030(infected host cell surface knob);GO:0020033(antigenic variation);GO:0020035(cytoadherence to microvasculature, mediated by symbiont protein);GO:0050839(cell adhesion molecule binding)	NA	NA	NA		NA	4.31078	1.21409	3.55064	1.82808	0.0017751	0.142815	up	yes
2655318	PF3D7_0805200	XM_001349429.1	GO:0005737(cytoplasm)	NA	NA	NA		NA	938.335	266.999	3.51438	1.81327	0.00183254	0.144803	up	yes
812361	PF3D7_0408000	XM_001351358.1	NA	NA	NA	NA		NA	167.713	47.7907	3.50931	1.81119	0.00186693	0.144933	up	yes
812435	PF3D7_0424200	XM_002808625.1	GO:0008201(heparin binding);GO:0020008(rhoptry);GO:0030260(entry into host cell);GO:0045177(apical part of cell);GO:0046789(host cell surface receptor binding)	NA	NA	NA		NA	44.1891	12.6946	3.48095	1.79948	0.0019541	0.147554	up	yes
811102	PF3D7_1204900	XM_001350422.1	GO:0020011(apicoplast)	NA	NA	NA		NA	212.687	61.0909	3.48148	1.7997	0.00196739	0.147554	up	yes
3885688	PF3D7_0625400	XM_961144.1	NA	NA	NA	NA		NA	17.3723	4.96815	3.49674	1.80601	0.00201037	0.147603	up	yes
813463	PF3D7_0918700	XM_001352022.1	NA	NA	NA	NA		NA	73.5441	21.2526	3.46048	1.79097	0.00203475	0.147603	up	yes
810328	PF3D7_1017500	XM_001347419.1	NA	NA	NA	NA		NA	1296.64	379.062	3.42064	1.77427	0.00218596	0.156014	up	yes
812433	PF3D7_0423900	XM_001351506.1	NA	NA	NA	NA		NA	66.272	19.5279	3.39371	1.76286	0.00239421	0.168165	up	yes
812596	PF3D7_0424500	XM_001351512.1	GO:0004674(protein serine/threonine kinase activity);GO:0006468(protein phosphorylation);GO:0020036(Maurer's cleft)	NA	NA	NA		NA	14.1778	4.18659	3.38648	1.75979	0.00244496	0.169046	up	yes
2654998	PF3D7_0731500	XM_001349171.2	GO:0008201(heparin binding);GO:0020009(microneme);GO:0030260(entry into host cell);GO:0046789(host cell surface receptor binding)	NA	NA	NA		NA	1574.3	474.211	3.31983	1.73111	0.00265376	0.18066	up	yes
811353	PF3D7_1231200	XM_001350671.1	NA	NA	NA	NA		NA	28.6116	8.65809	3.30461	1.72448	0.00284303	0.190612	up	yes
814034	PF3D7_1310300	XM_001349795.1	GO:0008270(zinc ion binding)	NA	NA	NA		NA	18.0213	5.43949	3.31305	1.72816	0.00295075	0.193386	up	yes
812740	PF3D7_0215300	XM_001349622.1	GO:0004467(long-chain fatty acid-CoA ligase activity);GO:0006631(fatty acid metabolic process);GO:0015909(long-chain fatty acid transport);GO:0020011(apicoplast)	00061(Fatty acid biosynthesis);00071(Fatty acid degradation);04146(Peroxisome)	K01897	EC:6.2.1.3	PREDICTED: long chain acyl-CoA synthetase 4-like [Cucumis melo]	NA	7.71767	2.34558	3.2903	1.71822	0.00297951	0.193386	up	yes
810164	PF3D7_1000500	XM_024473271.1	GO:0020002(host cell plasma membrane);GO:0020033(antigenic variation)	NA	NA	NA		NA	6.48909	1.94428	3.33754	1.73878	0.00301551	0.193386	up	yes
812550	PF3D7_0400300	XM_001351284.1	GO:0020002(host cell plasma membrane);GO:0020033(antigenic variation)	NA	NA	NA		NA	4.71324	1.40565	3.35306	1.74548	0.00321589	0.202251	up	yes
2655308	PF3D7_0808200	XM_001349405.1	GO:0004190(aspartic-type endopeptidase activity);GO:0006508(proteolysis)	NA	NA	NA	aspartic peptidase A1 family, Aspartic peptidase domain protein [Artemisia annua]	NA	491.295	152.637	3.21872	1.68648	0.00324515	0.202251	up	yes
813388	PF3D7_0911100	XM_001351947.1	NA	NA	NA	NA		NA	206.81	64.4348	3.2096	1.68239	0.00330532	0.203139	up	yes
814200	PF3D7_1342600	XM_001350111.1	GO:0003774(motor activity);GO:0003779(actin binding);GO:0005515(protein binding);GO:0005524(ATP binding);GO:0005886(plasma membrane);GO:0016459(myosin complex);GO:0020039(pellicle);GO:0070258(inner membrane pellicle complex)	NA	NA	NA	myosin-17 [Morus notabilis]	NA	1682.45	525.72	3.20029	1.6782	0.00336292	0.203848	up	yes
810815	PF3D7_1125800	XM_001347903.2	NA	NA	NA	NA	uncharacterized protein LOC112290208 isoform X2 [Physcomitrella patens]	NA	807.052	255.036	3.16446	1.66196	0.00361523	0.216181	up	yes
813164	PF3D7_0102700	XM_001350923.1	NA	NA	NA	NA		NA	19.9445	6.26653	3.18271	1.67025	0.00375187	0.22037	up	yes
9221810	PF3D7_0402300	XM_002808591.2	GO:0008201(heparin binding);GO:0020007(apical complex);GO:0020008(rhoptry);GO:0046789(host cell surface receptor binding)	NA	NA	NA		NA	27.4708	8.73832	3.14372	1.65247	0.00378489	0.22037	up	yes
813162	PF3D7_0102500	XM_001350921.1	GO:0008201(heparin binding);GO:0020009(microneme);GO:0030260(entry into host cell);GO:0046789(host cell surface receptor binding)	NA	NA	NA		NA	462.494	147.999	3.12499	1.64385	0.00391448	0.224956	up	yes
810314	PF3D7_1016000	XM_001347405.1	NA	NA	NA	NA		NA	18.9966	6.08319	3.1228	1.64284	0.00408836	0.231936	up	yes
812580	PF3D7_0412700	XM_001351401.1	GO:0020002(host cell plasma membrane);GO:0020013(modulation by symbiont of host erythrocyte aggregation);GO:0020030(infected host cell surface knob);GO:0020033(antigenic variation);GO:0020035(cytoadherence to microvasculature, mediated by symbiont protein);GO:0050839(cell adhesion molecule binding)	NA	NA	NA		NA	2.33612	0.746218	3.13062	1.64645	0.00414889	0.232391	up	yes
814549	PF3D7_0323400	XM_001351269.1	GO:0005515(protein binding);GO:0016020(membrane);GO:0020009(microneme)	NA	NA	NA		NA	235.349	76.1612	3.09014	1.62767	0.00420571	0.232629	up	yes
810419	PF3D7_1026600	XM_001347510.1	NA	NA	NA	NA		NA	603.382	196.18	3.07566	1.62089	0.00432776	0.236424	up	yes
810160	PF3D7_1000100	XM_001347252.1	GO:0020002(host cell plasma membrane);GO:0020013(modulation by symbiont of host erythrocyte aggregation);GO:0020030(infected host cell surface knob);GO:0020033(antigenic variation);GO:0020035(cytoadherence to microvasculature, mediated by symbiont protein);GO:0046789(host cell surface receptor binding);GO:0050839(cell adhesion molecule binding)	NA	NA	NA		NA	24.139	7.87301	3.06605	1.61638	0.00443977	0.239585	up	yes
810713	PF3D7_1115800	XM_001347801.1	NA	NA	NA	NA		NA	261.254	86.0387	3.03647	1.6024	0.00471082	0.24898	up	yes
812664	PF3D7_0207200	XM_001349546.3	GO:0005739(mitochondrion)	NA	NA	NA	PREDICTED: iron-sulfur assembly protein IscA-like 2, mitochondrial [Beta vulgaris subsp. vulgaris]	NA	7.78259	2.43166	3.20052	1.67831	0.0047264	0.24898	up	yes
812160	PF3D7_1460600	XM_001348716.1	GO:0070258(inner membrane pellicle complex);GO:0071944(cell periphery)	NA	NA	NA		NA	10.2364	3.27332	3.12721	1.64488	0.00516119	0.268685	up	yes
813625	PF3D7_0935700	XM_001352185.1	NA	NA	NA	NA		NA	34.2367	11.3816	3.00808	1.58884	0.00529272	0.269531	up	yes
2655085	PF3D7_0725400	XM_001349121.1	GO:0020011(apicoplast)	NA	NA	NA		NA	1282.04	431.317	2.97238	1.57162	0.00536818	0.269531	up	yes
812780	PF3D7_0219700	XM_001349662.1	GO:0020011(apicoplast)	NA	NA	NA		NA	16.4394	5.47836	3.00079	1.58534	0.00541551	0.269531	up	yes
812437	PF3D7_0424100	XM_001351508.1	GO:0005515(protein binding);GO:0005923(bicellular tight junction);GO:0008201(heparin binding);GO:0020008(rhoptry);GO:0044409(entry into host);GO:0046789(host cell surface receptor binding)	NA	NA	NA		NA	23.266	7.80606	2.9805	1.57555	0.00544082	0.269531	up	yes
3885967	PF3D7_0620300	XM_961096.1	NA	NA	NA	NA		NA	2.24512	0.735491	3.05255	1.61002	0.00548198	0.269531	up	yes
810619	PF3D7_1105600	XM_001347707.2	GO:0044053(translocation of peptides or proteins into host cell cytoplasm);GO:0097619(PTEX complex)	NA	NA	NA		NA	97.2218	33.0187	2.94444	1.55799	0.00570032	0.277186	up	yes
810177	PF3D7_1001500	XM_001347268.1	GO:0020005(symbiont-containing vacuole membrane)	NA	NA	NA		NA	111.858	37.8935	2.95191	1.56165	0.00576712	0.277386	up	yes
814096	PF3D7_1321900	XM_001349922.1	GO:0020011(apicoplast)	NA	NA	NA		NA	405.27	138.592	2.92419	1.54804	0.00593875	0.282569	up	yes
2655420	PF3D7_0818100	XM_024473165.1	NA	NA	NA	NA		NA	263.069	90.338	2.91205	1.54203	0.006091	0.286326	up	yes
814286	PF3D7_1361400	XM_001350289.1	GO:0003785(actin monomer binding);GO:0008154(actin polymerization or depolymerization);GO:0015629(actin cytoskeleton);GO:0030036(actin cytoskeleton organization);GO:0051015(actin filament binding);GO:0060327(cytoplasmic actin-based contraction involved in cell motility)	NA	NA	NA	actin-depolymerizing factor 3 [Sorghum bicolor]	NA	15.5451	5.21484	2.98094	1.57577	0.00614712	0.286326	up	yes
812733	PF3D7_0214600	XM_001349615.1	GO:0004672(protein kinase activity);GO:0006468(protein phosphorylation)	NA	NA	NA	predicted protein, partial [Micromonas commoda]	NA	115.477	39.9383	2.89138	1.53176	0.00635621	0.292982	up	yes
2655457	PF3D7_0828800	XM_001349202.1	GO:0005737(cytoplasm);GO:0020009(microneme);GO:0031244(extrinsic component of cell outer membrane);GO:0046658(anchored component of plasma membrane);GO:0046812(host cell surface binding)	NA	NA	NA		NA	156.167	54.2383	2.87928	1.52571	0.00652814	0.297804	up	yes
3885766	PF3D7_0630100	XM_961190.1	NA	NA	NA	NA		NA	4.03386	1.37396	2.93594	1.55382	0.00672646	0.303361	up	yes
810927	PF3D7_1136900	XM_001348015.1	GO:0006508(proteolysis);GO:0008236(serine-type peptidase activity);GO:0016021(integral component of membrane);GO:0020009(microneme);GO:0020026(merozoite dense granule);GO:0051604(protein maturation)	NA	NA	NA	hypothetical protein APUTEX25_001049, partial [Auxenochlorella protothecoides]	NA	117.366	41.0281	2.86061	1.51632	0.00678707	0.303361	up	yes
814129	PF3D7_1327600	XM_001349985.1	GO:0004515(nicotinate-nucleotide adenylyltransferase activity);GO:0005737(cytoplasm)	NA	NA	NA		NA	26.7225	9.31064	2.8701	1.5211	0.00705256	0.308068	up	yes
813949	PF3D7_1301600	XM_001349823.1	GO:0008201(heparin binding);GO:0020009(microneme);GO:0046789(host cell surface receptor binding)	NA	NA	NA		NA	511.397	180.07	2.83999	1.50589	0.00708329	0.308068	up	yes
2655439	PF3D7_0814500	XM_001349343.1	NA	NA	NA	NA		NA	3.47727	1.20154	2.894	1.53307	0.00715545	0.308068	up	yes
814018	PF3D7_1307500	XM_001349766.1	GO:0020011(apicoplast)	NA	NA	NA		NA	66.6473	23.3036	2.85995	1.51599	0.00717792	0.308068	up	yes
812880	PF3D7_0507400	XM_002808635.1	NA	NA	NA	NA		NA	45.424	15.9307	2.85134	1.51164	0.00726175	0.308068	up	yes
812613	PF3D7_0201700	XM_001349495.1	GO:0033643(host cell part)	04141(Protein processing in endoplasmic reticulum)	K09517	NA	PREDICTED: chaperone protein dnaJ 10-like isoform X1 [Oryza brachyantha]	NA	5.34269	1.87367	2.85145	1.5117	0.00744709	0.308068	up	yes
812425	PF3D7_0424900	XM_001351516.1	GO:0000062(fatty-acyl-CoA binding);GO:0006631(fatty acid metabolic process)	NA	NA	NA		NA	1.50732	6.76615	0.222774	-2.16635	0.00749152	0.308068	down	yes
812285	PF3D7_1473400	XM_001348841.1	NA	NA	NA	NA		NA	39.186	13.9123	2.81664	1.49397	0.00750635	0.308068	up	yes
812879	PF3D7_0507300	XM_001351595.1	NA	NA	NA	NA		NA	15.1329	5.36233	2.82207	1.49676	0.00751895	0.308068	up	yes
812846	PF3D7_0502400	XM_001351547.1	GO:0016020(membrane)	NA	NA	NA		NA	9.64693	3.41448	2.8253	1.49841	0.00774026	0.312815	up	yes
814455	PF3D7_0314100.1	XM_002808578.2;XM_024473236.1	NA	NA	NA	NA		NA	95.1069	33.9648	2.80016	1.48551	0.00784044	0.312815	up	yes
814068	PF3D7_1316200	XM_001349863.1	GO:0003924(GTPase activity);GO:0006886(intracellular protein transport)	04144(Endocytosis)	K07937	NA	ADP-ribosylation factor-like [Physcomitrella patens]	NA	35.9811	12.8001	2.81101	1.49109	0.00784688	0.312815	up	yes
811213	PF3D7_1216600	XM_001350533.1	GO:0020009(microneme)	NA	NA	NA		NA	8.40199	2.90243	2.89481	1.53347	0.0079362	0.313551	up	yes
812923	PF3D7_0503600	XM_001351558.1	GO:0003779(actin binding);GO:0005524(ATP binding);GO:0016459(myosin complex)	NA	NA	NA	hypothetical protein CEUSTIGMA_g6898.t1 [Chlamydomonas eustigma]	NA	251.115	90.5426	2.77345	1.47168	0.00817756	0.320227	up	yes
813730	PF3D7_1335300	XM_024473230.1	GO:0005488(binding);GO:0008201(heparin binding);GO:0020008(rhoptry);GO:0030260(entry into host cell)	NA	NA	NA		NA	84.4905	31.0683	2.7195	1.44334	0.00919046	0.356735	up	yes
812875	PF3D7_0507500	XM_001351597.1	GO:0004252(serine-type endopeptidase activity);GO:0006508(proteolysis);GO:0008236(serine-type peptidase activity);GO:0020003(symbiont-containing vacuole);GO:0020026(merozoite dense granule)	NA	NA	NA	hypothetical protein COCSUDRAFT_39124 [Coccomyxa subellipsoidea C-169]	NA	538.211	199.204	2.7018	1.43392	0.00954899	0.367429	up	yes
2654949	PF3D7_0733000	XM_001349183.1	GO:0020002(host cell plasma membrane);GO:0020013(modulation by symbiont of host erythrocyte aggregation);GO:0020030(infected host cell surface knob);GO:0020033(antigenic variation);GO:0020035(cytoadherence to microvasculature, mediated by symbiont protein);GO:0050839(cell adhesion molecule binding)	NA	NA	NA		NA	8.47108	3.14215	2.69595	1.43079	0.009797	0.372797	up	yes
812110	PF3D7_1455400	XM_001348666.2	GO:0016020(membrane);GO:0020020(food vacuole);GO:0044179(hemolysis in other organism)	NA	NA	NA		NA	3.73562	1.31957	2.83094	1.50128	0.00985701	0.372797	up	yes
813302	PF3D7_0902300	XM_001351861.1	GO:0004674(protein serine/threonine kinase activity);GO:0005634(nucleus);GO:0005737(cytoplasm);GO:0006468(protein phosphorylation);GO:0035556(intracellular signal transduction)	04016(MAPK signaling pathway - plant);04075(Plant hormone signal transduction)	K14498	EC:2.7.11.1	predicted protein [Ostreococcus lucimarinus CCE9901]	NA	3.04642	1.10922	2.74646	1.45757	0.0102416	0.384059	up	yes
813415	PF3D7_0913800	XM_001351974.1	NA	NA	NA	NA		NA	1324.14	498.763	2.65485	1.40863	0.0106019	0.389653	up	yes
812364	PF3D7_0407900	XM_001351357.1	GO:0016887(ATPase activity)	NA	NA	NA	AAA-type ATPase family protein [Artemisia annua]	NA	76.6672	28.9141	2.65155	1.40684	0.0107154	0.389653	up	yes
814131	PF3D7_1327300	XM_001349988.1	NA	NA	NA	NA		NA	232.687	87.8595	2.6484	1.40512	0.0107392	0.389653	up	yes
812734	PF3D7_0214700	XM_001349616.2	NA	NA	NA	NA		NA	107.083	40.4082	2.65003	1.40601	0.0107892	0.389653	up	yes
814400	PF3D7_0308300	XM_001351122.1	NA	NA	NA	NA		NA	58.3848	22.0253	2.65081	1.40643	0.010831	0.389653	up	yes
813468	PF3D7_0919200	XM_001352027.1	NA	NA	NA	NA	hypothetical protein CDL12_25169 [Handroanthus impetiginosus]	NA	219.812	83.273	2.63966	1.40035	0.0109887	0.392136	up	yes
2655179	PF3D7_0730300	XM_001349163.1	GO:0005634(nucleus)	NA	NA	NA		NA	301.427	114.495	2.63266	1.39652	0.0111192	0.393619	up	yes
810986	PF3D7_1142900	XM_001348074.2	NA	NA	NA	NA		NA	6.26772	2.36537	2.64978	1.40587	0.0116001	0.407383	up	yes
3885849	PF3D7_0619000.1	XM_024473114.1;XM_961082.2	GO:0003674(molecular_function);GO:0005575(cellular_component);GO:0005770(late endosome);GO:0006914(autophagy);GO:0008150(biological_process);GO:0008333(endosome to lysosome transport);GO:0016021(integral component of membrane);GO:0016197(endosomal transport);GO:0017137(Rab GTPase binding);GO:0036020(endolysosome membrane);GO:1901096(regulation of autophagosome maturation);GO:1901096(regulation of…	NA	NA	NA	protein TRANSPARENT TESTA 9 isoform X2 [Cynara cardunculus var. scolymus]	NA	64.2926	24.6584	2.60733	1.38257	0.0117849	0.410616	up	yes
813067	PF3D7_0525300	XM_001351773.1	NA	NA	NA	NA		NA	7.34922	2.78952	2.63458	1.39757	0.0119061	0.411597	up	yes
812714	PF3D7_0212600	XM_001349596.1	GO:0009986(cell surface);GO:0020008(rhoptry);GO:0020009(microneme)	NA	NA	NA		NA	804.237	309.624	2.59746	1.3771	0.0120297	0.412646	up	yes
810320	PF3D7_1016700	XM_001347411.2	GO:0020011(apicoplast)	NA	NA	NA		NA	4.30243	1.64058	2.6225	1.39095	0.0124243	0.422903	up	yes
813783	PF3D7_1345100	XM_001350130.1	GO:0005739(mitochondrion);GO:0020003(symbiont-containing vacuole);GO:0097619(PTEX complex)	NA	NA	NA	Thioredoxin [Macleaya cordata]	NA	60.1632	23.2119	2.59191	1.37401	0.0125288	0.423207	up	yes
813550	PF3D7_0927500	XM_002808918.1	GO:0000132(establishment of mitotic spindle orientation);GO:0003774(motor activity);GO:0005515(protein binding);GO:0005794(Golgi apparatus);GO:0005819(spindle);GO:0005868(cytoplasmic dynein complex);GO:0005874(microtubule);GO:0006886(intracellular protein transport);GO:0008277(regulation of G-protein coupled receptor protein signaling pathway);GO:0043001(Golgi to plasma membrane protein transport…	NA	NA	NA	flagellar inner arm dynein light chain Tctex1 [Micromonas pusilla CCMP1545]	NA	9.5291	3.54606	2.68724	1.42612	0.0131776	0.441748	up	yes
813384	PF3D7_0910700	XM_001351943.1	GO:0005524(ATP binding);GO:0005885(Arp2/3 protein complex);GO:0007015(actin filament organization);GO:0034314(Arp2/3 complex-mediated actin nucleation)	NA	NA	NA	unnamed protein product [Bathycoccus prasinos]	NA	2.99497	1.14226	2.62197	1.39065	0.0133094	0.442811	up	yes
811429	PF3D7_1238900	XM_001350747.1	GO:0004683(calmodulin-dependent protein kinase activity);GO:0005509(calcium ion binding);GO:0005516(calmodulin binding);GO:0006468(protein phosphorylation);GO:0016020(membrane)	04626(Plant-pathogen interaction)	K13412	EC:2.7.11.1	hypothetical protein MARPO_0029s0151 [Marchantia polymorpha]	NA	43.2504	16.9906	2.54555	1.34798	0.0136453	0.445272	up	yes
810296	PF3D7_1014100	XM_001347387.1	GO:0020011(apicoplast)	NA	NA	NA		NA	58.0599	22.8527	2.54061	1.34517	0.0136933	0.445272	up	yes
814139	PF3D7_1331500	XM_001350011.1	NA	NA	NA	NA		NA	34.4741	13.5593	2.54247	1.34623	0.0137588	0.445272	up	yes
810814	PF3D7_1125700	XM_001347902.1	NA	NA	NA	NA		NA	364.349	143.635	2.53663	1.34291	0.0137858	0.445272	up	yes
810891	PF3D7_1133400	XM_001347979.1	GO:0005515(protein binding);GO:0016021(integral component of membrane);GO:0020007(apical complex);GO:0020009(microneme);GO:0030260(entry into host cell);GO:0046812(host cell surface binding)	NA	NA	NA		NA	1980.19	782.044	2.53207	1.34032	0.0139159	0.446218	up	yes
810438	PF3D7_1028700	XM_001347529.1	GO:0009986(cell surface);GO:0020009(microneme);GO:0030260(entry into host cell);GO:0046789(host cell surface receptor binding)	NA	NA	NA		NA	977.815	386.956	2.52694	1.33739	0.0140827	0.448315	up	yes
812545	PF3D7_0415800	XM_001351430.1	GO:0008270(zinc ion binding)	NA	NA	NA	PREDICTED: E3 ubiquitin-protein ligase CHFR [Vitis vinifera]	NA	22.9032	9.08413	2.52123	1.33413	0.0144232	0.455875	up	yes
814430	PF3D7_0311500	XM_001351152.1	GO:0003674(molecular_function);GO:0005575(cellular_component);GO:0008150(biological_process);GO:0016020(membrane);GO:0016021(integral component of membrane)	NA	NA	NA		NA	55.8223	22.0751	2.52875	1.33842	0.0148496	0.466024	up	yes
2654973	PF3D7_0702300	XM_001348922.1	GO:0009986(cell surface)	NA	NA	NA		NA	2.27424	0.87589	2.59649	1.37656	0.0149737	0.46661	up	yes
814167	PF3D7_1335400	XM_001350047.1	GO:0008201(heparin binding);GO:0016020(membrane);GO:0030260(entry into host cell)	NA	NA	NA		NA	129.017	51.6859	2.49617	1.31971	0.0150998	0.467248	up	yes
812480	PF3D7_0420300	XM_002808619.1	GO:0003674(molecular_function);GO:0005575(cellular_component)	NA	NA	NA		NA	156.221	62.7296	2.49038	1.31637	0.0152966	0.470052	up	yes
812529	PF3D7_0402000	XM_001351298.1	GO:0005515(protein binding);GO:0020005(symbiont-containing vacuole membrane)	NA	NA	NA		NA	64.4133	25.9165	2.48542	1.31349	0.0155956	0.474478	up	yes
3885733	PF3D7_0629300	XM_961182.1	GO:0004607(phosphatidylcholine-sterol O-acyltransferase activity);GO:0006629(lipid metabolic process);GO:0009986(cell surface);GO:0016298(lipase activity);GO:0016787(hydrolase activity);GO:0030260(entry into host cell)	00564(Glycerophospholipid metabolism)	K06129	EC:3.1.1.5	lecithin-cholesterol acyltransferase-like 1 [Brassica napus]	NA	136.937	55.1964	2.48091	1.31087	0.0156551	0.474478	up	yes
812503	PF3D7_0418600	XM_001351458.1	NA	NA	NA	NA		NA	50.1803	20.2604	2.47677	1.30846	0.0158096	0.475901	up	yes
814036	PF3D7_1310700	XM_001349799.1	NA	NA	NA	NA		NA	4972.67	2012.4	2.47101	1.3051	0.0159838	0.477893	up	yes
36312575	PF3D7_1371700	XM_024473255.1	GO:0020011(apicoplast)	NA	NA	NA		NA	2.87779	1.13596	2.53335	1.34105	0.0162474	0.482514	up	yes
810995	PF3D7_1143800	XM_001348083.1	GO:0001523(retinoid metabolic process);GO:0005737(cytoplasm);GO:0008270(zinc ion binding);GO:0009395(phospholipid catabolic process);GO:0042622(photoreceptor outer segment membrane);GO:0070062(extracellular exosome);GO:0070290(N-acylphosphatidylethanolamine-specific phospholipase D activity)	NA	NA	NA	N-acyl-phosphatidylethanolamine-hydrolyzing phospholipase D [Raphidocelis subcapitata]	NA	54.5811	22.2412	2.45405	1.29517	0.0166949	0.492499	up	yes
812561	PF3D7_0414800	XM_002808606.1	NA	NA	NA	NA		NA	8.47602	3.374	2.51216	1.32893	0.0171438	0.502394	up	yes
3885831	PF3D7_0632700	XM_961213.1	GO:0020002(host cell plasma membrane)	NA	NA	NA		NA	12.2308	4.97295	2.45946	1.29834	0.0173273	0.503647	up	yes
2655180	PF3D7_0730400	XM_001349164.1	NA	NA	NA	NA		NA	591.435	242.949	2.4344	1.28356	0.0174142	0.503647	up	yes
811544	PF3D7_1251200	XM_001350860.1	GO:0000910(cytokinesis);GO:0003779(actin binding);GO:0006928(movement of cell or subcellular component);GO:0007017(microtubule-based process)	NA	NA	NA	PREDICTED: WD repeat-containing protein 26-like [Raphanus sativus]	NA	1911.63	786.552	2.43039	1.28119	0.017539	0.503962	up	yes
810855	PF3D7_1129700	XM_001347943.1	NA	NA	NA	NA		NA	5.19169	2.04589	2.53762	1.34348	0.0177399	0.506444	up	yes
3885874	PF3D7_0623800	XM_961127.1	GO:0004672(protein kinase activity);GO:0006468(protein phosphorylation)	04016(MAPK signaling pathway - plant);04075(Plant hormone signal transduction)	K14510	EC:2.7.11.1	serine/threonine-protein kinase STY8-like [Aegilops tauschii subsp. tauschii]	NA	26.2215	10.8201	2.42341	1.27704	0.0178843	0.507295	up	yes
811354	PF3D7_1231300	XM_001350672.1	NA	NA	NA	NA		NA	7.94342	3.27428	2.426	1.27858	0.0183497	0.51718	up	yes
812106	PF3D7_1455100	XM_001348662.2	GO:0005634(nucleus);GO:0005737(cytoplasm);GO:0045177(apical part of cell)	NA	NA	NA	protein-tyrosine-phosphatase MKP1 [Sesamum indicum]	NA	18.0079	7.41982	2.42699	1.27917	0.0188961	0.52921	up	yes
812504	PF3D7_0418700	XM_001351459.1	GO:0000469(cleavage involved in rRNA processing);GO:0004521(endoribonuclease activity);GO:0030490(maturation of SSU-rRNA);GO:0030688(preribosome, small subunit precursor)	03008(Ribosome biogenesis in eukaryotes)	K11883	NA	hypothetical protein Rsub_11984 [Raphidocelis subcapitata]	NA	39.8669	16.6994	2.38732	1.25539	0.0195901	0.545197	up	yes
810183	PF3D7_1002100	XM_001347274.1	GO:0020036(Maurer's cleft)	NA	NA	NA		NA	183.672	77.4343	2.37197	1.24608	0.0201007	0.55591	up	yes
812562	PF3D7_0414900	XM_002808607.1	GO:0020008(rhoptry);GO:0031225(anchored component of membrane)	NA	NA	NA		NA	1218.8	516.114	2.3615	1.2397	0.0205724	0.565421	up	yes
812109	PF3D7_1455300	XM_001348665.1	NA	NA	NA	NA		NA	287.156	121.82	2.35721	1.23708	0.020794	0.567985	up	yes
9222011	PF3D7_1312500	XM_002808961.1	NA	NA	NA	NA		NA	649.723	276.406	2.35061	1.23303	0.0212037	0.573322	up	yes
810503	PF3D7_1035500	XM_001347594.1	GO:0005515(protein binding);GO:0030260(entry into host cell)	NA	NA	NA		NA	3764.17	1604.05	2.34667	1.23062	0.0212861	0.573322	up	yes
812695	PF3D7_0210600	XM_001349577.1	NA	NA	NA	NA		NA	365.402	155.903	2.34377	1.22883	0.0214579	0.573322	up	yes
811355	PF3D7_1231400	XM_001350673.2	GO:0020011(apicoplast)	NA	NA	NA		NA	10.8905	4.64169	2.34624	1.23035	0.0215077	0.573322	up	yes
813226	PF3D7_0109100	XM_001350985.1	GO:0044312(crystalloid)	NA	NA	NA		NA	12.8792	5.49922	2.342	1.22774	0.021855	0.579093	up	yes
812196	PF3D7_1464600	XM_001348752.2	NA	NA	NA	NA		NA	178.635	76.6173	2.33153	1.22128	0.0220672	0.581235	up	yes
36312516	PF3D7_0831500	XM_024473178.1	GO:0005515(protein binding);GO:0020005(symbiont-containing vacuole membrane)	NA	NA	NA		NA	21.6446	9.25242	2.33935	1.22611	0.0224623	0.584943	up	yes
811147	PF3D7_1209400	XM_001350467.1	NA	NA	NA	NA	hypothetical protein CEUSTIGMA_g5296.t1 [Chlamydomonas eustigma]	NA	158.904	68.3719	2.32411	1.21668	0.0224724	0.584943	up	yes
810513	PF3D7_1036400	XM_024473296.1	NA	NA	NA	NA		NA	1.83478	0.775737	2.36521	1.24197	0.0229069	0.589291	up	yes
811716	PF3D7_1413700	XM_001348272.2	NA	NA	NA	NA		NA	69.4949	30.0096	2.31576	1.21148	0.0229411	0.589291	up	yes
811469	PF3D7_1243400	XM_001350785.1	NA	NA	NA	NA		NA	13.0704	5.61084	2.3295	1.22002	0.023065	0.589291	up	yes
811226	PF3D7_1218000	XM_001350546.1	GO:0002020(protease binding);GO:0005783(endoplasmic reticulum);GO:0005794(Golgi apparatus);GO:0009986(cell surface);GO:0020008(rhoptry)	NA	NA	NA		NA	25.6373	11.052	2.31969	1.21393	0.0231721	0.589291	up	yes
813073	PF3D7_0525800	XM_001351778.1	GO:0070258(inner membrane pellicle complex)	NA	NA	NA		NA	2897.53	1257.5	2.3042	1.20427	0.0235116	0.594507	up	yes
810987	PF3D7_1143100	XM_001348075.1	NA	NA	NA	NA		NA	126.285	54.9233	2.29931	1.2012	0.0238	0.59838	up	yes
812461	PF3D7_0404000	XM_001351316.1	NA	NA	NA	NA		NA	75.9932	33.0539	2.29907	1.20105	0.0245551	0.613878	up	yes
810197	PF3D7_1003600	XM_001347288.1	GO:0007010(cytoskeleton organization);GO:0020038(subpellicular network);GO:0070258(inner membrane pellicle complex)	NA	NA	NA		NA	4200.03	1841.63	2.2806	1.18941	0.0248523	0.61734	up	yes
2654960	PF3D7_0712000	XM_001348995.1	GO:0020002(host cell plasma membrane);GO:0020013(modulation by symbiont of host erythrocyte aggregation);GO:0020030(infected host cell surface knob);GO:0020033(antigenic variation);GO:0020035(cytoadherence to microvasculature, mediated by symbiont protein);GO:0050839(cell adhesion molecule binding)	NA	NA	NA		NA	4.23869	1.85347	2.2869	1.19339	0.0249726	0.61734	up	yes
812058	PF3D7_1450000	XM_001348614.2	GO:0004672(protein kinase activity);GO:0006468(protein phosphorylation)	04136(Autophagy - other eukaryotes)	K08269	EC:2.7.11.1	Serine/threonine-protein kinase involved in autophagy [Handroanthus impetiginosus]	NA	10.9665	4.8137	2.27818	1.18788	0.0263909	0.648777	up	yes
2655157	PF3D7_0724900	XM_001349116.1	GO:0003777(microtubule motor activity);GO:0005524(ATP binding);GO:0005871(kinesin complex);GO:0007017(microtubule-based process)	NA	NA	NA	PREDICTED: kinesin-like protein KIN-8A [Camelina sativa]	NA	4.56851	2.0214	2.26007	1.17637	0.0266354	0.651169	up	yes
813225	PF3D7_0109000	XM_001350984.1	NA	NA	NA	NA		NA	2025	907.869	2.2305	1.15737	0.0279879	0.677004	up	yes
812735	PF3D7_0214800	XM_001349617.3	GO:0020011(apicoplast)	NA	NA	NA		NA	13.0553	5.84631	2.23309	1.15904	0.0281384	0.677004	up	yes
2655369	PF3D7_0803500	XM_001349443.1	GO:0004176(ATP-dependent peptidase activity);GO:0005739(mitochondrion);GO:0006508(proteolysis);GO:0008237(metallopeptidase activity)	NA	NA	NA	ATP-dependent zinc metalloprotease FTSH 8, mitochondrial-like isoform X1 [Ananas comosus]	NA	54.6936	24.5542	2.22746	1.1554	0.028256	0.677004	up	yes
811690	PF3D7_1411100.1	XM_001348246.2	NA	NA	NA	NA		NA	30.9094	13.848	2.23205	1.15837	0.0283041	0.677004	up	yes
810585	PF3D7_1100100	XM_001347655.1	GO:0020002(host cell plasma membrane);GO:0020013(modulation by symbiont of host erythrocyte aggregation);GO:0020030(infected host cell surface knob);GO:0020033(antigenic variation);GO:0020035(cytoadherence to microvasculature, mediated by symbiont protein);GO:0046789(host cell surface receptor binding);GO:0050839(cell adhesion molecule binding)	NA	NA	NA		NA	11.4159	38.7248	0.294797	-1.76221	0.0291744	0.694069	down	yes
3885829	PF3D7_0632500	XM_961212.1	GO:0020002(host cell plasma membrane);GO:0020013(modulation by symbiont of host erythrocyte aggregation);GO:0020030(infected host cell surface knob);GO:0020033(antigenic variation);GO:0020035(cytoadherence to microvasculature, mediated by symbiont protein);GO:0050839(cell adhesion molecule binding)	NA	NA	NA		NA	0.811217	0.362528	2.23767	1.162	0.0294658	0.697253	up	yes
811866	PF3D7_1430500	XM_001348422.1	GO:0020011(apicoplast)	NA	NA	NA		NA	3.0164	10.3225	0.292216	-1.77489	0.0296591	0.698093	down	yes
810440	PF3D7_1028900	XM_001347531.2	GO:0070258(inner membrane pellicle complex)	NA	NA	NA		NA	79.3016	35.9618	2.20516	1.14089	0.0298886	0.699773	up	yes
810524	PF3D7_1037400	XM_001347615.1	NA	NA	NA	NA		NA	1.93929	0.866916	2.237	1.16157	0.0306243	0.713225	up	yes
2655392	PF3D7_0818600	XM_024473167.1	GO:0005783(endoplasmic reticulum);GO:0008150(biological_process);GO:0016021(integral component of membrane);GO:0016788(hydrolase activity, acting on ester bonds)	NA	NA	NA	protein bem46-like isoform X2 [Hevea brasiliensis]	NA	78.362	35.7452	2.19224	1.1324	0.0308771	0.715347	up	yes
814511	PF3D7_0319700	XM_001351231.2	GO:0006810(transport);GO:0042626(ATPase activity, coupled to transmembrane movement of substances)	NA	NA	NA		NA	8.10892	3.71001	2.18569	1.12809	0.0314003	0.72368	up	yes
813315	PF3D7_0903600.1	XM_024473185.1	NA	NA	NA	NA		NA	284.357	130.648	2.17651	1.12202	0.0318563	0.730219	up	yes
810562	PF3D7_1041200	XM_001347653.1	GO:0020002(host cell plasma membrane);GO:0020033(antigenic variation)	NA	NA	NA		NA	4.36993	1.96566	2.22314	1.1526	0.0321654	0.730219	up	yes
812661	PF3D7_0206900	XM_001349543.1;XM_002585343.1	GO:0016021(integral component of membrane);GO:0046658(anchored component of plasma membrane);GO:0046658(anchored component of plasma membrane)	NA	NA	NA		NA	555.957	256.073	2.17109	1.11842	0.0322891	0.730219	up	yes
811717	PF3D7_1413800	XM_001348273.1	GO:0017183(peptidyl-diphthamide biosynthetic process from peptidyl-histidine)	NA	NA	NA	predicted protein [Micromonas commoda]	NA	3.82923	1.72198	2.22374	1.15299	0.0323442	0.730219	up	yes
3885717	PF3D7_0613900	XM_961033.1	GO:0003779(actin binding);GO:0005524(ATP binding);GO:0016459(myosin complex)	NA	NA	NA	myosin-2 isoform X1 [Capsella rubella]	NA	356.233	164.51	2.16542	1.11465	0.032694	0.73437	up	yes
2655486	PF3D7_0822900	XM_001349259.1	NA	NA	NA	NA		NA	614.525	284.418	2.16064	1.11146	0.0330711	0.739089	up	yes
811442	PF3D7_1240300	XM_001350760.1	GO:0020002(host cell plasma membrane);GO:0020013(modulation by symbiont of host erythrocyte aggregation);GO:0020030(infected host cell surface knob);GO:0020033(antigenic variation);GO:0020035(cytoadherence to microvasculature, mediated by symbiont protein);GO:0046789(host cell surface receptor binding);GO:0050839(cell adhesion molecule binding)	NA	NA	NA		NA	35.0877	16.261	2.15778	1.10955	0.0333519	0.741618	up	yes
811285	PF3D7_1224200	XM_001350603.2	NA	NA	NA	NA		NA	14.9083	6.90223	2.15993	1.11098	0.0336014	0.74343	up	yes
810944	PF3D7_1138700	XM_001348032.2	NA	NA	NA	NA		NA	11.0268	5.11673	2.15505	1.10772	0.0338376	0.744933	up	yes
813946	PF3D7_1312200	XM_001349814.1	NA	NA	NA	NA		NA	6.13154	2.79637	2.19268	1.13269	0.0345619	0.75268	up	yes
813822	PF3D7_1351700	XM_001350193.1	GO:0070258(inner membrane pellicle complex)	NA	NA	NA		NA	487.204	227.525	2.14132	1.0985	0.0346487	0.75268	up	yes
812242	PF3D7_1469200	XM_001348798.1	GO:0005634(nucleus);GO:0005737(cytoplasm);GO:0005783(endoplasmic reticulum);GO:0016791(phosphatase activity);GO:0020011(apicoplast)	NA	NA	NA	hypothetical protein VOLCADRAFT_87011 [Volvox carteri f. nagariensis]	NA	142.964	66.7397	2.14211	1.09903	0.0346998	0.75268	up	yes
811651	PF3D7_1407200	XM_001348206.2	GO:0000149(SNARE binding);GO:0005484(SNAP receptor activity);GO:0006886(intracellular protein transport);GO:0006906(vesicle fusion);GO:0012505(endomembrane system);GO:0016021(integral component of membrane);GO:0031201(SNARE complex);GO:0048278(vesicle docking)	NA	NA	NA		NA	63.9531	29.8527	2.14229	1.09915	0.0348747	0.752784	up	yes
812452	PF3D7_0422900	XM_001351496.1	NA	NA	NA	NA		NA	6.09417	2.77402	2.19687	1.13545	0.0350702	0.753329	up	yes
813469	PF3D7_0919300	XM_001352028.1	GO:0005875(microtubule associated complex)	NA	NA	NA	probable nucleoredoxin 1 [Citrus sinensis]	NA	362.482	169.869	2.1339	1.09349	0.0353565	0.754341	up	yes
810837	PF3D7_1127900	XM_001347925.1	NA	NA	NA	NA		NA	86.4044	40.4933	2.1338	1.09342	0.0354583	0.754341	up	yes
813948	PF3D7_1301500	XM_001349822.1	GO:0020011(apicoplast)	NA	NA	NA		NA	7.09849	3.29039	2.15734	1.10926	0.0357006	0.755862	up	yes
810161	PF3D7_1000200	XM_001347253.2	GO:0020002(host cell plasma membrane);GO:0020033(antigenic variation)	NA	NA	NA		NA	3.18858	1.4521	2.19584	1.13477	0.0363815	0.764643	up	yes
813574	PF3D7_0930200	XM_002808926.1	GO:0020011(apicoplast)	NA	NA	NA		NA	10.6217	4.98013	2.13281	1.09276	0.036461	0.764643	up	yes
2655247	PF3D7_0830900	XM_001349186.1	GO:0020011(apicoplast)	NA	NA	NA		NA	99.7948	47.1483	2.11662	1.08176	0.0371211	0.774815	up	yes
813179	PF3D7_0104200	XM_001350938.1	NA	NA	NA	NA		NA	231.881	110.183	2.1045	1.07348	0.0379293	0.783408	up	yes
813898	PF3D7_1366100	XM_002809058.1	NA	NA	NA	NA	hypothetical protein CEUSTIGMA_g3321.t1 [Chlamydomonas eustigma]	NA	148.991	70.7606	2.10557	1.07421	0.038063	0.783408	up	yes
810699	PF3D7_1114200	XM_001347787.2	GO:0005096(GTPase activator activity);GO:0005622(intracellular);GO:0006886(intracellular protein transport);GO:0012505(endomembrane system);GO:0017137(Rab GTPase binding);GO:0031338(regulation of vesicle fusion);GO:0090630(activation of GTPase activity)	NA	NA	NA	hypothetical protein CQW23_06333 [Capsicum baccatum]	NA	35.4243	16.805	2.10796	1.07585	0.0380639	0.783408	up	yes
813195	PF3D7_0105900	XM_001350954.2	GO:0005634(nucleus);GO:0005737(cytoplasm);GO:0008408(3'-5' exonuclease activity)	NA	NA	NA		NA	3.40592	1.582	2.15293	1.1063	0.0387648	0.793687	up	yes
4794201	PF3D7_0900500	XM_001351845.1	GO:0020002(host cell plasma membrane);GO:0020033(antigenic variation)	NA	NA	NA		NA	18.1164	8.60478	2.10538	1.07408	0.0389221	0.793687	up	yes
9221987	PF3D7_1344100	XM_002809020.1	NA	NA	NA	NA	Calcium-binding EF-hand [Artemisia annua]	NA	41.2821	19.7268	2.09269	1.06536	0.0392015	0.795718	up	yes
811497	PF3D7_1246400	XM_001350813.1	GO:0005515(protein binding);GO:0070258(inner membrane pellicle complex)	NA	NA	NA		NA	2099.03	1007.17	2.08408	1.05941	0.0398105	0.803177	up	yes
810514	PF3D7_1036500	XM_001347605.1	NA	NA	NA	NA		NA	542.49	260.448	2.08291	1.0586	0.039932	0.803177	up	yes
811898	PF3D7_1433500	XM_001348454.1	GO:0003918(DNA topoisomerase type II (ATP-hydrolyzing) activity);GO:0006265(DNA topological change)	NA	NA	NA	DNA topoisomerase 2 [Ananas comosus]	NA	114.85	55.2906	2.07721	1.05465	0.0405145	0.809699	up	yes
812878	PF3D7_0501100.1	XM_001351534.2;XM_024473425.1	GO:0044164(host cell cytosol);GO:0051082(unfolded protein binding);GO:0051082(unfolded protein binding)	NA	NA	NA	dnaJ homolog subfamily B member 1-like [Ananas comosus];hypothetical protein SELMODRAFT_231730 [Selaginella moellendorffii]	NA	164.826	79.4752	2.07392	1.05236	0.0409013	0.809699	up	yes
812154	PF3D7_1459900	XM_001348710.1	NA	NA	NA	NA		NA	46.7372	22.4846	2.07863	1.05563	0.0410829	0.809699	up	yes
812654	PF3D7_0206200	XM_001349536.1	GO:0005886(plasma membrane);GO:0015233(pantothenate transmembrane transporter activity);GO:0015887(pantothenate transmembrane transport)	NA	NA	NA	PREDICTED: uncharacterized protein LOC108219238 [Daucus carota subsp. sativus]	NA	168.629	81.4039	2.07152	1.05069	0.0411113	0.809699	up	yes
811712	PF3D7_1413200	XM_001348268.1	NA	NA	NA	NA		NA	0.936219	3.1031	0.301705	-1.72879	0.04124	0.809699	down	yes
813547	PF3D7_0927200	XM_002808916.1	NA	NA	NA	NA		NA	7.36695	3.5555	2.07199	1.05101	0.0415155	0.809699	up	yes
812432	PF3D7_0423800	XM_001351505.1	GO:0005515(protein binding);GO:0020009(microneme);GO:0030260(entry into host cell);GO:0045177(apical part of cell);GO:0046658(anchored component of plasma membrane)	NA	NA	NA		NA	149.634	72.3636	2.06781	1.0481	0.0415371	0.809699	up	yes
810343	PF3D7_1019200	XM_001347434.2	NA	NA	NA	NA		NA	4.18814	2.00496	2.0889	1.06274	0.0435721	0.843922	up	yes
2654995	PF3D7_0731200	XM_001349169.1	NA	NA	NA	NA		NA	9.61401	4.639	2.07243	1.05133	0.0436742	0.843922	up	yes
811583	PF3D7_1255200	XM_001350899.1	GO:0020002(host cell plasma membrane);GO:0020013(modulation by symbiont of host erythrocyte aggregation);GO:0020030(infected host cell surface knob);GO:0020033(antigenic variation);GO:0020035(cytoadherence to microvasculature, mediated by symbiont protein);GO:0046789(host cell surface receptor binding);GO:0050839(cell adhesion molecule binding)	NA	NA	NA		NA	4.61782	14.469	0.319152	-1.64769	0.0440889	0.848232	down	yes
812788	PF3D7_0220500	XM_001349670.1	NA	NA	NA	NA		NA	364.701	179.035	2.03704	1.02647	0.0447236	0.856719	up	yes
811832	PF3D7_1427100	XM_001348388.1	GO:0020011(apicoplast)	NA	NA	NA		NA	9.29612	4.57486	2.032	1.0229	0.0457689	0.872521	up	yes
812869	PF3D7_0501600	XM_001351539.1	GO:0020008(rhoptry);GO:0030260(entry into host cell)	NA	NA	NA		NA	1119.14	552.517	2.02554	1.01831	0.0459429	0.872521	up	yes
810509	PF3D7_1036000	XM_001347600.1	GO:0009986(cell surface);GO:0019898(extrinsic component of membrane)	NA	NA	NA		NA	679.01	336.624	2.01712	1.0123	0.0469174	0.88722	up	yes
812203	PF3D7_1465400	XM_001348759.2	NA	NA	NA	NA		NA	226.129	112.799	2.00472	1.0034	0.0487292	0.91455	up	yes
812022	PF3D7_1446300	XM_001348578.1	GO:0020011(apicoplast)	NA	NA	NA		NA	4.60545	2.28868	2.01227	1.00883	0.048776	0.91455	up	yes
814136	PF3D7_1331000	XM_001350006.1	NA	NA	NA	NA		NA	21.8965	10.9218	2.00483	1.00348	0.0490443	0.915701	up	yes
812783	PF3D7_0220000	XM_001349665.1	NA	NA	NA	NA		NA	261.393	130.999	1.99538	0.996663	0.0494925	0.916413	up	no
810181	PF3D7_1001900	XM_001347272.1	GO:0020036(Maurer's cleft)	NA	NA	NA		NA	11.1311	5.50615	2.02158	1.01548	0.0494966	0.916413	up	yes
813665	PF3D7_1321400	XM_001349917.1	GO:0008270(zinc ion binding)	NA	NA	NA	PREDICTED: probable protein S-acyltransferase 7 [Gossypium hirsutum]	NA	20.965	10.4733	2.00175	1.00126	0.0498359	0.91885	up	yes
813708	PF3D7_1329700	XM_001349994.1	GO:0020011(apicoplast)	NA	NA	NA		NA	11.0579	5.57716	1.9827	0.987468	0.0524092	0.958264	up	no
812234	PF3D7_1468400	XM_001348790.2	NA	NA	NA	NA		NA	81.6148	41.4081	1.97099	0.978918	0.0526485	0.958264	up	no
813651	PF3D7_1318700	XM_001349887.1	NA	NA	NA	NA		NA	25.5387	12.9431	1.97315	0.980501	0.0526753	0.958264	up	no
813114	PF3D7_0530100	XM_001351819.1	GO:0005484(SNAP receptor activity);GO:0005515(protein binding);GO:0006886(intracellular protein transport);GO:0016192(vesicle-mediated transport);GO:0031201(SNARE complex);GO:0031338(regulation of vesicle fusion)	NA	NA	NA		NA	105.256	53.3939	1.97132	0.979161	0.0529067	0.958264	up	no
3885724	PF3D7_0628300	XM_961173.2	GO:0004307(ethanolaminephosphotransferase activity);GO:0005783(endoplasmic reticulum);GO:0006629(lipid metabolic process)	00564(Glycerophospholipid metabolism);00565(Ether lipid metabolism);00440(Phosphonate and phosphinate metabolism)	K00993	EC:2.7.8.1	hypothetical protein VOLCADRAFT_60754 [Volvox carteri f. nagariensis]	NA	2095.2	1065.08	1.96718	0.976131	0.0530564	0.958264	up	no
812583	PF3D7_0412400	XM_001351399.1	GO:0020002(host cell plasma membrane);GO:0020013(modulation by symbiont of host erythrocyte aggregation);GO:0020030(infected host cell surface knob);GO:0020033(antigenic variation);GO:0020035(cytoadherence to microvasculature, mediated by symbiont protein);GO:0050839(cell adhesion molecule binding)	NA	NA	NA		NA	1.06327	0.534574	1.98901	0.992049	0.0533548	0.959736	up	no
810305	PF3D7_1015000	XM_001347396.1	GO:0003919(FMN adenylyltransferase activity)	00740(Riboflavin metabolism)	K00953	EC:2.7.7.2	PREDICTED: FAD synthase isoform X1 [Elaeis guineensis]	NA	20.4447	10.3878	1.96814	0.976834	0.054537	0.975886	up	no
810834	PF3D7_1127600	XM_001347922.2	GO:0003674(molecular_function);GO:0005575(cellular_component)	NA	NA	NA	random slug protein 5-like isoform X3 [Dendrobium catenatum]	NA	453.147	231.951	1.95363	0.966161	0.0549269	0.975886	up	no
813782	PF3D7_1345000	XM_002809023.1	NA	NA	NA	NA		NA	1.09204	3.39698	0.321475	-1.63722	0.0549545	0.975886	down	no
810674	PF3D7_1112000	XM_001347762.2	NA	NA	NA	NA		NA	140.827	71.9174	1.95817	0.969506	0.0551348	0.975886	up	no
811476	PF3D7_1244100	XM_001350792.1	GO:0004596(peptide alpha-N-acetyltransferase activity);GO:0005737(cytoplasm);GO:0017196(N-terminal peptidyl-methionine acetylation)	NA	NA	NA	hypothetical protein GPECTOR_50g631 [Gonium pectorale]	NA	34.1494	17.5417	1.94675	0.961071	0.0560063	0.987363	up	no
810176	PF3D7_1001400	XM_001347267.1	GO:0006629(lipid metabolic process);GO:0016020(membrane);GO:0016298(lipase activity)	00561(Glycerolipid metabolism)	K01054	EC:3.1.1.23	hypothetical protein MNEG_9475 [Monoraphidium neglectum]	NA	3.00014	1.53028	1.96052	0.971238	0.0571463	1	up	no
813860	PF3D7_1359800	XM_001350273.2	GO:0003924(GTPase activity);GO:0006471(protein ADP-ribosylation);GO:0020011(apicoplast)	NA	NA	NA	probable ADP-ribosylation factor At2g15310 [Capsella rubella]	NA	40.4831	20.8908	1.93784	0.95445	0.058161	1	up	no
8444960	PF3D7_1137800	XM_002585391.1	NA	NA	NA	NA		NA	41.0426	21.1566	1.93995	0.956016	0.0583397	1	up	no
814138	PF3D7_1331400	XM_001350010.1	GO:0020011(apicoplast)	NA	NA	NA		NA	48.8372	25.2906	1.93104	0.949381	0.0583821	1	up	no
813849	PF3D7_1358400	XM_001350259.1	NA	NA	NA	NA		NA	45.5657	23.5425	1.93547	0.952682	0.0589312	1	up	no
814519	PF3D7_0320500	XM_001351239.1	GO:0005634(nucleus);GO:0005737(cytoplasm)	NA	NA	NA		NA	92.9795	48.2777	1.92593	0.945557	0.0589969	1	up	no
811472	PF3D7_1243700	XM_001350788.1	GO:0000209(protein polyubiquitination);GO:0005634(nucleus);GO:0005737(cytoplasm);GO:0031625(ubiquitin protein ligase binding);GO:0043161(proteasome-mediated ubiquitin-dependent protein catabolic process);GO:0061630(ubiquitin protein ligase activity)	NA	NA	NA		NA	688.783	358.536	1.9211	0.941931	0.0595219	1	up	no
810258	PF3D7_1010300	XM_001347349.1	NA	NA	NA	NA		NA	384.482	200.314	1.9194	0.940655	0.0599677	1	up	no
813590	PF3D7_0931900	XM_002808933.1	GO:0005829(cytosol)	NA	NA	NA		NA	49.2043	25.7547	1.9105	0.933948	0.0617672	1	up	no
813062	PF3D7_0524800	XM_001351768.1	GO:0003674(molecular_function);GO:0005829(cytosol);GO:0006511(ubiquitin-dependent protein catabolic process);GO:0009507(chloroplast)	04141(Protein processing in endoplasmic reticulum)	K14016	NA	hypothetical protein MIMGU_mgv1a019690mg [Erythranthe guttata]	NA	12.3161	6.44167	1.91194	0.935041	0.0617993	1	up	no
811390	PF3D7_1235000	XM_001350708.1	GO:0000492(box C/D snoRNP assembly);GO:0097255(R2TP complex)	NA	NA	NA	hypothetical protein Rsub_09614 [Raphidocelis subcapitata]	NA	4.08431	2.10925	1.93638	0.95336	0.0620313	1	up	no
812428	PF3D7_0424400	XM_001351511.1	GO:0020003(symbiont-containing vacuole);GO:0020036(Maurer's cleft);GO:0044164(host cell cytosol);GO:0044228(host cell surface)	NA	NA	NA		NA	0.500468	0.257324	1.94489	0.959692	0.0625242	1	up	no
8444992	PF3D7_1402900	XM_002585401.1	NA	NA	NA	NA		NA	0.888922	0.452652	1.96381	0.973655	0.0627681	1	up	no
812919	PF3D7_0504100	XM_024473427.1	GO:0008270(zinc ion binding)	NA	NA	NA	PREDICTED: zinc finger AN1 domain-containing stress-associated protein 12-like [Gossypium hirsutum]	NA	30.8857	16.1697	1.91009	0.933643	0.0630307	1	up	no
811691	PF3D7_1411200	XM_001348247.2	GO:0004252(serine-type endopeptidase activity);GO:0016485(protein processing)	NA	NA	NA		NA	77.7128	41.0674	1.89233	0.920161	0.0640989	1	up	no
812273	PF3D7_1472300	XM_001348829.2	GO:0020011(apicoplast)	NA	NA	NA		NA	35.241	18.6384	1.89077	0.918977	0.0646955	1	up	no
810612	PF3D7_1104900	XM_001347700.1	GO:0004683(calmodulin-dependent protein kinase activity);GO:0005516(calmodulin binding);GO:0005634(nucleus);GO:0005737(cytoplasm);GO:0009931(calcium-dependent protein serine/threonine kinase activity);GO:0018105(peptidyl-serine phosphorylation);GO:0035556(intracellular signal transduction);GO:0046777(protein autophosphorylation)	NA	NA	NA	phosphoenolpyruvate carboxylase kinase 1-like [Olea europaea var. sylvestris]	NA	97.4719	51.6305	1.88788	0.916765	0.0647112	1	up	no
812156	PF3D7_1460100	XM_001348712.1	GO:0020020(food vacuole);GO:0032266(phosphatidylinositol-3-phosphate binding)	00562(Inositol phosphate metabolism);04070(Phosphatidylinositol signaling system);04145(Phagosome)	K00921	EC:2.7.1.150	predicted protein, partial [Micromonas pusilla CCMP1545]	NA	2.90479	1.48801	1.95214	0.965054	0.0653884	1	up	no
811552	PF3D7_1252200	XM_001350868.1	GO:0004568(chitinase activity);GO:0006032(chitin catabolic process);GO:0008061(chitin binding);GO:0020009(microneme)	NA	NA	NA		NA	15.4267	8.1527	1.89221	0.920075	0.0654317	1	up	no
814422	PF3D7_0310700	XM_001351144.3	GO:0006888(ER to Golgi vesicle-mediated transport);GO:0017112(Rab guanyl-nucleotide exchange factor activity);GO:0030008(TRAPP complex)	NA	NA	NA	PREDICTED: trafficking protein particle complex subunit 4-like [Daucus carota subsp. sativus]	NA	34.5493	18.3392	1.88391	0.913727	0.0674821	1	up	no
813483	PF3D7_0920700	XM_001352042.1	NA	NA	NA	NA		NA	212.039	113.489	1.86837	0.901779	0.0679871	1	up	no
813825	PF3D7_1352200	XM_001350198.1	NA	NA	NA	NA		NA	50.2591	26.922	1.86684	0.900601	0.0685557	1	up	no
3885758	PF3D7_0613600	XM_961030.1	GO:0020011(apicoplast)	NA	NA	NA		NA	81.9475	43.9927	1.86275	0.897434	0.0689769	1	up	no
810368	PF3D7_1021700	XM_001347459.2	NA	NA	NA	NA		NA	29.5415	15.9043	1.85745	0.893321	0.0698464	1	up	no
812636	PF3D7_0204200	XM_001349518.1	GO:0020011(apicoplast)	NA	NA	NA		NA	211.551	114.167	1.85299	0.889859	0.0707599	1	up	no
3885991	PF3D7_0600300	XM_960905.1	GO:0020002(host cell plasma membrane);GO:0020033(antigenic variation)	NA	NA	NA		NA	4.52294	2.39581	1.88786	0.916748	0.0711128	1	up	no
811130	PF3D7_1207700	XM_001350450.1	NA	NA	NA	NA		NA	3.90949	2.0798	1.87974	0.910532	0.0728243	1	up	no
812626	PF3D7_0203100	XM_001349508.2	GO:0004674(protein serine/threonine kinase activity);GO:0006468(protein phosphorylation)	04626(Plant-pathogen interaction)	K04368	EC:2.7.12.2	mitogen-activated protein kinase kinase 6 [Arachis duranensis]	NA	37.7473	20.5186	1.83966	0.879436	0.073093	1	up	no
810217	PF3D7_1005800	XM_001347308.1	NA	NA	NA	NA		NA	19.8075	10.7399	1.84428	0.88306	0.0747102	1	up	no
813938	PF3D7_1310200	XM_002808960.1	GO:0020011(apicoplast)	NA	NA	NA		NA	291.859	159.643	1.8282	0.870425	0.0753876	1	up	no
811366	PF3D7_1232600	XM_001350684.1	NA	NA	NA	NA		NA	37.6335	20.5577	1.83063	0.87234	0.0754326	1	up	no
813300	PF3D7_0902100	XM_001351859.1	GO:0005737(cytoplasm)	NA	NA	NA	hypothetical protein CQW23_05380 [Capsicum baccatum]	NA	74.3753	40.6942	1.82767	0.870002	0.075486	1	up	no
813627	PF3D7_0935900	XM_001352187.1	GO:0005515(protein binding);GO:0005737(cytoplasm);GO:0020036(Maurer's cleft);GO:0030430(host cell cytoplasm);GO:0033644(host cell membrane)	NA	NA	NA		NA	63.3375	34.6972	1.82543	0.868238	0.0759036	1	up	no
810824	PF3D7_1126700	XM_001347912.2	NA	NA	NA	NA		NA	578.509	317.626	1.82135	0.865011	0.0764841	1	up	no
811907	PF3D7_1434400	XM_001348463.2	NA	NA	NA	NA		NA	127.041	69.7243	1.82205	0.865562	0.0766008	1	up	no
2655276	PF3D7_0813800	XM_001349351.1	GO:0005737(cytoplasm);GO:0006004(fucose metabolic process);GO:0008446(GDP-mannose 4,6-dehydratase activity);GO:0019673(GDP-mannose metabolic process)	00051(Fructose and mannose metabolism);00520(Amino sugar and nucleotide sugar metabolism)	K01711	EC:4.2.1.47	GDPmannose 4,6-dehydratase [Monoraphidium neglectum]	NA	26.8256	14.7057	1.82417	0.867239	0.0769455	1	up	no
3885707	PF3D7_0605900	XM_960956.1	GO:0016021(integral component of membrane);GO:0019368(fatty acid elongation, unsaturated fatty acid)	00062(Fatty acid elongation)	K10249	EC:2.3.1.199	elongation of very long chain fatty acids protein 5-like [Physcomitrella patens]	NA	155.555	85.7817	1.81339	0.858687	0.0782388	1	up	no
813383	PF3D7_0910600	XM_001351942.1	GO:0005484(SNAP receptor activity);GO:0005515(protein binding);GO:0005794(Golgi apparatus);GO:0005829(cytosol);GO:0006886(intracellular protein transport);GO:0018342(protein prenylation);GO:0031201(SNARE complex);GO:0031338(regulation of vesicle fusion)	NA	NA	NA	vesicle-associated membrane protein [Klebsormidium nitens]	NA	101.485	55.9323	1.81443	0.85952	0.0783621	1	up	no
2655177	PF3D7_0729700	XM_001349156.1	NA	NA	NA	NA		NA	1.83657	0.999491	1.83751	0.877748	0.0790115	1	up	no
810502	PF3D7_1035400	XM_001347593.1	GO:0005886(plasma membrane);GO:0009986(cell surface);GO:0020037(heme binding);GO:0030260(entry into host cell)	NA	NA	NA		NA	2368.85	1311.15	1.8067	0.853359	0.0793701	1	up	no
813374	PF3D7_0909700	XM_001351933.1	GO:0000209(protein polyubiquitination);GO:0004842(ubiquitin-protein transferase activity);GO:0005886(plasma membrane);GO:0008270(zinc ion binding);GO:0022416(chaeta development);GO:0031901(early endosome membrane);GO:0031902(late endosome membrane);GO:0035220(wing disc development)	04141(Protein processing in endoplasmic reticulum)	K10661	EC:2.3.2.27		NA	24.108	13.3418	1.80695	0.853555	0.0797298	1	up	no
2655227	PF3D7_0826600	XM_001349223.1	GO:0005484(SNAP receptor activity);GO:0005515(protein binding);GO:0006886(intracellular protein transport);GO:0031201(SNARE complex);GO:0031338(regulation of vesicle fusion)	NA	NA	NA		NA	4.74079	2.56926	1.84519	0.883772	0.0805124	1	up	no
811730	PF3D7_1415100	XM_001348286.1	NA	NA	NA	NA		NA	25.0459	13.9059	1.80111	0.848883	0.0812928	1	up	no
811842	PF3D7_1428200	XM_001348398.1	GO:0005215(transporter activity);GO:0006810(transport)	NA	NA	NA		NA	19.6325	10.912	1.79917	0.847329	0.0814589	1	up	no
813840	PF3D7_1356800	XM_001350243.1	GO:0004674(protein serine/threonine kinase activity);GO:0005952(cAMP-dependent protein kinase complex);GO:0006468(protein phosphorylation)	NA	NA	NA	hypothetical protein [Zea mays]	NA	23.1353	12.9076	1.79238	0.841877	0.0823924	1	up	no
813186	PF3D7_0104800	XM_001350945.1	NA	NA	NA	NA		NA	17.6873	9.85763	1.79427	0.8434	0.0828872	1	up	no
9221951	PF3D7_0812800	XM_002808796.1	NA	NA	NA	NA		NA	46.0726	25.5711	1.80174	0.849393	0.0830279	1	up	no
813259	PF3D7_0113000	XM_001351017.1	NA	NA	NA	NA		NA	49.2828	135.08	0.364841	-1.45466	0.0831444	1	down	no
811806	PF3D7_1423300	XM_001348362.1	GO:0004722(protein serine/threonine phosphatase activity);GO:0005634(nucleus);GO:0005737(cytoplasm);GO:0006470(protein dephosphorylation)	NA	NA	NA	unknown [Picea sitchensis]	NA	368.701	206.767	1.78317	0.834447	0.0842855	1	up	no
813418	PF3D7_0914100	XM_002808886.1	NA	NA	NA	NA		NA	224.715	126.232	1.78018	0.832021	0.0849342	1	up	no
813181	PF3D7_0104300	XM_001350940.3	GO:0004843(thiol-dependent ubiquitin-specific protease activity);GO:0005634(nucleus);GO:0006511(ubiquitin-dependent protein catabolic process);GO:0016579(protein deubiquitination);GO:0036459(thiol-dependent ubiquitinyl hydrolase activity)	NA	NA	NA	PREDICTED: ubiquitin carboxyl-terminal hydrolase 25 [Ipomoea nil]	NA	52.947	29.8126	1.77599	0.828625	0.0858574	1	up	no
810351	PF3D7_1019900	XM_001347442.1	GO:0005515(protein binding);GO:0005829(cytosol);GO:0016020(membrane);GO:0020011(apicoplast);GO:0031410(cytoplasmic vesicle);GO:0042493(response to drug)	04136(Autophagy - other eukaryotes)	K08341	NA	Autophagy protein Atg8 ubiquitin-like protein [Corchorus capsularis]	NA	174.465	98.486	1.77146	0.824942	0.0873239	1	up	no
811231	PF3D7_1218500	XM_001350551.1	GO:0003777(microtubule motor activity);GO:0003924(GTPase activity);GO:0005783(endoplasmic reticulum);GO:0005794(Golgi apparatus);GO:0005875(microtubule associated complex);GO:0006898(receptor-mediated endocytosis);GO:0007017(microtubule-based process);GO:0020011(apicoplast)	NA	NA	NA	dynamin-related protein 3A-like isoform X1 [Helianthus annuus]	NA	29.7623	16.8127	1.77023	0.823936	0.0873854	1	up	no
812287	PF3D7_1473600	XM_001348843.1	NA	NA	NA	NA		NA	3.85175	10.76	0.35797	-1.48209	0.0873858	1	down	no
813481	PF3D7_0920500	XM_001352040.1	NA	NA	NA	NA	putative ADP-ribosylation factor [Zostera marina]	NA	931.333	526.817	1.76785	0.821995	0.087662	1	up	no
814358	PF3D7_0304100	XM_001351080.1	GO:0070258(inner membrane pellicle complex)	NA	NA	NA		NA	407.448	230.733	1.76589	0.820393	0.0880965	1	up	no
2655256	PF3D7_0818500	XM_001349304.1	GO:0008270(zinc ion binding)	NA	NA	NA	hypothetical protein CDL15_Pgr017305 [Punica granatum]	NA	593.273	336.626	1.76241	0.817547	0.0889105	1	up	no
811816	PF3D7_1425400	XM_001348372.1	GO:0004386(helicase activity)	NA	NA	NA	hypothetical protein CEUSTIGMA_g12991.t1 [Chlamydomonas eustigma]	NA	37.1621	21.1196	1.7596	0.815251	0.0897097	1	up	no
810760	PF3D7_1120600	XM_001347848.2	GO:0003674(molecular_function)	NA	NA	NA	PREDICTED: DDRGK domain-containing protein 1 [Vigna angularis]	NA	2.11577	5.70935	0.37058	-1.43214	0.0900544	1	down	no
812487	PF3D7_0403500	XM_001351310.1	GO:0000502(proteasome complex);GO:0016579(protein deubiquitination)	NA	NA	NA	Ubiquitin-specific protease [Handroanthus impetiginosus]	NA	3.78996	2.12509	1.78344	0.834661	0.090619	1	up	no
814475	PF3D7_0316100	XM_001351195.1	GO:0003735(structural constituent of ribosome);GO:0005762(mitochondrial large ribosomal subunit)	NA	NA	NA		NA	11.8256	6.69824	1.76549	0.820066	0.091391	1	up	no
811270	PF3D7_1222700	XM_001350588.1	GO:0019898(extrinsic component of membrane);GO:0033644(host cell membrane);GO:0070258(inner membrane pellicle complex)	NA	NA	NA		NA	3053.71	1745	1.74998	0.80734	0.0917134	1	up	no
812465	PF3D7_0403800	XM_024473337.1	GO:0020011(apicoplast)	NA	NA	NA	PREDICTED: protein ABHD17B-like [Lupinus angustifolius]	NA	33.8668	19.3884	1.74676	0.804681	0.0928885	1	up	no
812383	PF3D7_0410000	XM_001351379.1	GO:0044161(host cell cytoplasmic vesicle);GO:0044164(host cell cytosol)	NA	NA	NA		NA	171.413	98.3926	1.74213	0.800855	0.0936178	1	up	no
812014	PF3D7_1445500	XM_001348570.1	NA	NA	NA	NA		NA	10.7185	6.04665	1.77263	0.825889	0.0944753	1	up	no
811491	PF3D7_1245800	XM_001350807.2	GO:0005768(endosome);GO:0005794(Golgi apparatus);GO:0006895(Golgi to endosome transport);GO:0030036(actin cytoskeleton organization);GO:0030125(clathrin vesicle coat);GO:0030276(clathrin binding);GO:0032266(phosphatidylinositol-3-phosphate binding);GO:0032511(late endosome to vacuole transport via multivesicular body sorting pathway);GO:0034498(early endosome to Golgi transport);GO:0080025(phosph…	04144(Endocytosis)	K12471	NA	clathrin interactor EPSIN 2-like [Helianthus annuus]	NA	46.5253	26.7412	1.73984	0.798953	0.0945765	1	up	no
810584	PF3D7_1100200	XM_001347656.1	GO:0020002(host cell plasma membrane);GO:0020013(modulation by symbiont of host erythrocyte aggregation);GO:0020030(infected host cell surface knob);GO:0020033(antigenic variation);GO:0020035(cytoadherence to microvasculature, mediated by symbiont protein);GO:0046789(host cell surface receptor binding);GO:0050839(cell adhesion molecule binding)	NA	NA	NA		NA	0.749474	2.00632	0.373557	-1.4206	0.095262	1	down	no
811042	PF3D7_1149300	XM_024473336.1	GO:0006468(protein phosphorylation)	NA	NA	NA		NA	1.29365	0.718991	1.79926	0.847403	0.095364	1	up	no
2655471	PF3D7_0810300	XM_002808789.1	GO:0004722(protein serine/threonine phosphatase activity);GO:0005634(nucleus)	NA	NA	NA	hypothetical protein VOLCADRAFT_121427 [Volvox carteri f. nagariensis]	NA	719.9	415.121	1.73419	0.794263	0.0955051	1	up	no
811419	PF3D7_1237900	XM_001350737.1	GO:0020011(apicoplast)	NA	NA	NA		NA	445.225	256.772	1.73393	0.794049	0.0955563	1	up	no
811356	PF3D7_1231500	XM_001350674.1	GO:0000245(spliceosomal complex assembly);GO:0000375(RNA splicing, via transesterification reactions);GO:0005681(spliceosomal complex)	03040(Spliceosome)	K12859	NA	thioredoxin-like protein YLS8 [Asparagus officinalis]	NA	14.3658	8.15005	1.76267	0.817758	0.095833	1	up	no
811590	PF3D7_1401900	XM_001348158.2	GO:0004309(exopolyphosphatase activity);GO:0006797(polyphosphate metabolic process)	NA	NA	NA		NA	54.5903	31.4739	1.73447	0.794491	0.0958915	1	up	no
813291	PF3D7_0900400	XM_001351844.1	GO:0020002(host cell plasma membrane);GO:0020033(antigenic variation)	NA	NA	NA		NA	5.85397	3.33652	1.75451	0.81107	0.0959464	1	up	no
814070	PF3D7_1316700	XM_001349867.1	NA	NA	NA	NA		NA	2.07166	1.17422	1.76429	0.819084	0.0959548	1	up	no
813120	PF3D7_0530700	XM_001351825.1	NA	NA	NA	NA		NA	1.1432	3.06986	0.372396	-1.42509	0.0960151	1	down	no
811149	PF3D7_1209600	XM_001350469.1	GO:0004418(hydroxymethylbilane synthase activity);GO:0004852(uroporphyrinogen-III synthase activity);GO:0006779(porphyrin-containing compound biosynthetic process);GO:0006783(heme biosynthetic process);GO:0020011(apicoplast)	00860(Porphyrin and chlorophyll metabolism)	K01749	EC:2.5.1.61	porphobilinogen deaminase, chloroplastic [Dendrobium catenatum]	NA	5.23701	2.9889	1.75215	0.809128	0.0965736	1	up	no
811339	PF3D7_1229800	XM_024473396.1	GO:0000146(microfilament motor activity);GO:0005524(ATP binding);GO:0007015(actin filament organization);GO:0016459(myosin complex);GO:0030048(actin filament-based movement)	NA	NA	NA	myosin VIII-2 [Nicotiana benthamiana]	NA	86.933	50.2814	1.72893	0.789879	0.0968179	1	up	no
813212	PF3D7_0107500	XM_001350971.1	GO:0005886(plasma membrane);GO:0016021(integral component of membrane);GO:0030659(cytoplasmic vesicle membrane)	NA	NA	NA	Sterol-sensing domain [Ostreococcus tauri]	NA	76.0816	44.1899	1.7217	0.783831	0.098701	1	up	no
9221962	PF3D7_0700100	XM_002808860.1	GO:0020002(host cell plasma membrane);GO:0020013(modulation by symbiont of host erythrocyte aggregation);GO:0020030(infected host cell surface knob);GO:0020033(antigenic variation);GO:0020035(cytoadherence to microvasculature, mediated by symbiont protein);GO:0050839(cell adhesion molecule binding)	NA	NA	NA		NA	0.894328	0.511401	1.74878	0.806349	0.0988498	1	up	no
2655054	PF3D7_0718300	XM_001349049.1	GO:0005515(protein binding);GO:0030522(intracellular receptor signaling pathway);GO:0031362(anchored component of external side of plasma membrane);GO:0046907(intracellular transport)	NA	NA	NA	hypothetical protein CEUSTIGMA_g774.t1 [Chlamydomonas eustigma]	NA	0.315685	0.17934	1.76026	0.815788	0.100519	1	up	no
811127	PF3D7_1207400	XM_001350447.1	NA	NA	NA	NA		NA	1.72993	0.97047	1.78257	0.833956	0.100895	1	up	no
810270	PF3D7_1011500	XM_001347361.1	NA	NA	NA	NA		NA	16.4694	9.52114	1.72977	0.79058	0.101832	1	up	no
813190	PF3D7_0105400.1	XM_024473365.1;XM_001350949.1	NA	NA	NA	NA		NA	213.935	125.129	1.70972	0.773759	0.102009	1	up	no
814483	PF3D7_0316900	XM_001351203.1	GO:0004842(ubiquitin-protein transferase activity);GO:0008270(zinc ion binding);GO:0020011(apicoplast)	04120(Ubiquitin mediated proteolysis)	K10604	EC:2.3.2.27	probable E3 ubiquitin-protein ligase LUL3 [Eutrema salsugineum]	NA	33.174	19.4068	1.70941	0.773496	0.102449	1	up	no
812413	PF3D7_0405800	XM_001351335.1	NA	NA	NA	NA		NA	8.45771	4.83592	1.74894	0.806477	0.102584	1	up	no
4794184	PF3D7_0712600	XM_001348998.1	GO:0020002(host cell plasma membrane);GO:0020013(modulation by symbiont of host erythrocyte aggregation);GO:0020030(infected host cell surface knob);GO:0020033(antigenic variation);GO:0020035(cytoadherence to microvasculature, mediated by symbiont protein);GO:0050839(cell adhesion molecule binding)	NA	NA	NA		NA	0.370788	0.211262	1.75511	0.811561	0.103234	1	up	no
812381	PF3D7_0410600	XM_001351383.1	NA	NA	NA	NA		NA	184.901	108.646	1.70186	0.767111	0.103918	1	up	no
812121	PF3D7_1456600	XM_001348677.1	GO:0003735(structural constituent of ribosome);GO:0005762(mitochondrial large ribosomal subunit)	NA	NA	NA		NA	2.41433	6.40272	0.37708	-1.40706	0.104213	1	down	no
813870	PF3D7_1361500.1	XM_002809049.1;XM_024473250.1	NA	NA	NA	NA		NA	641.253	377.254	1.69979	0.76536	0.104327	1	up	no
811248	PF3D7_1220400	XM_001350566.1	NA	NA	NA	NA		NA	3.00121	1.73832	1.72651	0.787855	0.104601	1	up	no
812911	PF3D7_0505300	XM_001351575.1	NA	NA	NA	NA		NA	1.1964	0.676134	1.76947	0.823314	0.105031	1	up	no
2654958	PF3D7_0720300	XM_001349068.1	NA	NA	NA	NA		NA	6.87277	3.88747	1.76793	0.82206	0.107129	1	up	no
813591	PF3D7_0932000	XM_002808934.1	NA	NA	NA	NA		NA	1471.29	873.478	1.6844	0.752235	0.108567	1	up	no
814142	PF3D7_1332100	XM_001350016.1	GO:0020011(apicoplast)	NA	NA	NA		NA	26.1703	15.5171	1.68654	0.75407	0.10891	1	up	no
811778	PF3D7_1420300	XM_001348334.1	GO:0005739(mitochondrion);GO:0006457(protein folding);GO:0030150(protein import into mitochondrial matrix);GO:0050821(protein stabilization);GO:0051087(chaperone binding)	NA	NA	NA	hypothetical protein Rsub_02182 [Raphidocelis subcapitata]	NA	9.92242	5.85081	1.69591	0.762056	0.109346	1	up	no
812968	PF3D7_0515400	XM_002808645.1	NA	NA	NA	NA		NA	164.104	97.594	1.68149	0.749744	0.109413	1	up	no
9221935	PF3D7_0805600	XM_024473154.1	NA	NA	NA	NA		NA	95.516	56.8857	1.67909	0.747678	0.110384	1	up	no
811058	PF3D7_1200800	XM_001350381.2	GO:0020036(Maurer's cleft);GO:0033644(host cell membrane)	NA	NA	NA		NA	4.3054	2.53726	1.69687	0.762876	0.110959	1	up	no
812168	PF3D7_1461400	XM_001348724.2	NA	NA	NA	NA		NA	449.066	268.927	1.66984	0.739711	0.112723	1	up	no
812054	PF3D7_1449600	XM_001348610.1	NA	NA	NA	NA		NA	15.2526	9.12132	1.6722	0.741745	0.113297	1	up	no
811721	PF3D7_1414200	XM_001348277.1	NA	NA	NA	NA		NA	28.0215	16.8245	1.66552	0.735977	0.115007	1	up	no
814396	PF3D7_0307900	XM_001351118.1	NA	NA	NA	NA		NA	0.508149	1.30103	0.390574	-1.35633	0.115285	1	down	no
9222032	PF3D7_1372600	XM_002809083.1	GO:0020002(host cell plasma membrane);GO:0020033(antigenic variation)	NA	NA	NA		NA	36.9812	94.1992	0.392585	-1.34892	0.115399	1	down	no
3885799	PF3D7_0618000	XM_961072.1	NA	NA	NA	NA		NA	467.006	281.382	1.65968	0.730908	0.115669	1	up	no
812874	PF3D7_0501300	XM_001351536.1	GO:0005515(protein binding);GO:0015031(protein transport);GO:0016021(integral component of membrane);GO:0020005(symbiont-containing vacuole membrane);GO:0020036(Maurer's cleft)	NA	NA	NA		NA	128.235	77.2301	1.66043	0.731557	0.115718	1	up	no
812871	PF3D7_0501500	XM_001351538.1	GO:0020008(rhoptry)	NA	NA	NA		NA	264.463	159.513	1.65794	0.729391	0.116257	1	up	no
811949	PF3D7_1438800	XM_024473363.1	GO:0020011(apicoplast)	NA	NA	NA		NA	9.16609	5.52033	1.66042	0.731551	0.117699	1	up	no
811700	PF3D7_1412000	XM_001348256.1	NA	NA	NA	NA		NA	78.981	47.7388	1.65444	0.726343	0.117755	1	up	no
812305	PF3D7_1475500	XM_001348861.1	GO:0044312(crystalloid)	NA	NA	NA		NA	6.89104	4.16229	1.65559	0.727344	0.117974	1	up	no
812891	PF3D7_0500800	XM_001351531.1	GO:0005515(protein binding);GO:0020002(host cell plasma membrane)	NA	NA	NA		NA	448.862	1135.63	0.395254	-1.33915	0.118154	1	down	no
812136	PF3D7_1458100	XM_001348692.1	NA	NA	NA	NA		NA	11.5017	6.7044	1.71554	0.778662	0.119306	1	up	no
814234	PF3D7_1351600	XM_001350192.1	GO:0004370(glycerol kinase activity);GO:0005524(ATP binding);GO:0006071(glycerol metabolic process)	00561(Glycerolipid metabolism)	K00864	EC:2.7.1.30	Glycerol kinase [Klebsormidium nitens]	NA	27.5931	16.7404	1.64829	0.72097	0.119997	1	up	no
813723	PF3D7_1303600	XM_024473216.1	NA	NA	NA	NA		NA	30.4374	18.3849	1.65557	0.727325	0.120122	1	up	no
812663	PF3D7_0207100	XM_001349545.2	GO:0003674(molecular_function);GO:0005575(cellular_component);GO:0005737(cytoplasm);GO:0016020(membrane)	NA	NA	NA		NA	111.441	68.2122	1.63374	0.708177	0.123723	1	up	no
813352	PF3D7_0907500	XM_024473191.1	GO:0070258(inner membrane pellicle complex);GO:0071944(cell periphery)	NA	NA	NA		NA	355.732	217.892	1.63261	0.70718	0.124255	1	up	no
3885807	PF3D7_0614700	XM_961040.2	NA	NA	NA	NA		NA	51.7637	31.7389	1.63092	0.705688	0.125021	1	up	no
814345	PF3D7_0302800	XM_001351067.1	GO:0005634(nucleus)	NA	NA	NA		NA	4.27331	2.58482	1.65323	0.725291	0.125606	1	up	no
813096	PF3D7_0528300	XM_001351801.1	NA	NA	NA	NA		NA	122.319	75.2706	1.62505	0.700484	0.126675	1	up	no
2655380	PF3D7_0830600	XM_001349189.1	GO:0020036(Maurer's cleft)	NA	NA	NA		NA	14.9774	9.19449	1.62896	0.703947	0.126939	1	up	no
9221844	PF3D7_0112300	XR_002273095.1	NA	NA	NA	NA	uncharacterized protein LOC111289175 [Durio zibethinus]	NA	1.87601	1.13416	1.65409	0.72604	0.127239	1	up	no
810465	PF3D7_1031400.1	XM_001347556.3;XM_024473294.1	GO:0005634(nucleus);GO:0005737(cytoplasm);GO:0006508(proteolysis);GO:0008234(cysteine-type peptidase activity);GO:0008234(cysteine-type peptidase activity)	NA	NA	NA	putative OTU domain, SEC-C motif, NTF2-like domain protein [Helianthus annuus]	NA	64.2543	39.5962	1.62274	0.698432	0.127476	1	up	no
810380	PF3D7_1023000	XM_001347471.1	NA	NA	NA	NA		NA	13.3419	8.23341	1.62046	0.696403	0.130078	1	up	no
813960	PF3D7_1313800	XM_002808964.1	GO:0020011(apicoplast)	NA	NA	NA		NA	7.47755	4.63176	1.61441	0.691007	0.13052	1	up	no
813789	PF3D7_1346000	XM_001350138.1	GO:0005737(cytoplasm);GO:0005869(dynactin complex);GO:0007052(mitotic spindle organization)	NA	NA	NA		NA	0.923393	0.55106	1.67567	0.744735	0.130771	1	up	no
814090	PF3D7_1320600	XM_001349909.1	GO:0005515(protein binding);GO:0005829(cytosol);GO:0007264(small GTPase mediated signal transduction);GO:0016020(membrane);GO:0020008(rhoptry);GO:0055037(recycling endosome);GO:0060627(regulation of vesicle-mediated transport)	04144(Endocytosis)	K07904	NA	hypothetical protein CBR_g36316 [Chara braunii]	NA	266.752	165.512	1.61168	0.688565	0.131145	1	up	no
812387	PF3D7_0409800	XM_001351377.1	GO:0022625(cytosolic large ribosomal subunit);GO:0030687(preribosome, large subunit precursor);GO:0042273(ribosomal large subunit biogenesis)	NA	NA	NA	cytoplasmic 60S subunit biogenesis factor REI1 homolog 1 [Manihot esculenta]	NA	103.827	64.4395	1.61123	0.688161	0.131305	1	up	no
813586	PF3D7_0931500	XM_002808931.1	GO:0020011(apicoplast)	NA	NA	NA		NA	23.4444	14.4927	1.61767	0.693917	0.131694	1	up	no
813972	PF3D7_1315500	XM_001349856.1	NA	NA	NA	NA		NA	164.941	102.858	1.60358	0.681294	0.134212	1	up	no
36312541	PF3D7_1148600	XR_002966654.1	NA	NA	NA	NA	uncharacterized protein LOC111289175 [Durio zibethinus]	NA	2.26254	1.39098	1.62658	0.701843	0.135118	1	up	no
813664	PF3D7_1321300	XM_001349916.1	NA	NA	NA	NA		NA	2.28355	1.42315	1.60457	0.68219	0.135173	1	up	no
814236	PF3D7_1352100	XM_001350197.1	GO:0005524(ATP binding);GO:0006810(transport);GO:0016020(membrane);GO:0020011(apicoplast);GO:0042626(ATPase activity, coupled to transmembrane movement of substances)	02010(ABC transporters)	K05663	NA	ABC transporter B family member 25, mitochondrial [Selaginella moellendorffii]	NA	55.0231	34.4018	1.59942	0.677553	0.135364	1	up	no
811636	PF3D7_1405700	XM_001348191.1	GO:0000209(protein polyubiquitination);GO:0043161(proteasome-mediated ubiquitin-dependent protein catabolic process);GO:0061630(ubiquitin protein ligase activity)	NA	NA	NA	E3 ubiquitin-protein ligase RNF181 [Capsella rubella]	NA	21.0737	13.1777	1.5992	0.677347	0.136171	1	up	no
814143	PF3D7_1332200	XM_001350017.1	NA	NA	NA	NA		NA	211.515	132.506	1.59626	0.674695	0.136336	1	up	no
814403	PF3D7_0308700	XM_001351125.1	NA	NA	NA	NA		NA	137.633	86.2445	1.59585	0.674327	0.136597	1	up	no
810501	PF3D7_1035300	XM_001347592.1	NA	NA	NA	NA		NA	530.421	332.568	1.59492	0.673487	0.13677	1	up	no
813140	PF3D7_0100200	XM_001350901.1	GO:0020002(host cell plasma membrane);GO:0020033(antigenic variation)	NA	NA	NA		NA	6.80564	4.22654	1.61021	0.687253	0.137209	1	up	no
3885859	PF3D7_0622900	XM_961118.2	GO:0003677(DNA binding);GO:0005634(nucleus);GO:0006355(regulation of transcription, DNA-templated)	NA	NA	NA		NA	19.602	12.2938	1.59446	0.67307	0.137288	1	up	no
810525	PF3D7_1037500	XM_001347616.1	GO:0003777(microtubule motor activity);GO:0003924(GTPase activity);GO:0005783(endoplasmic reticulum);GO:0005794(Golgi apparatus);GO:0005875(microtubule associated complex);GO:0006898(receptor-mediated endocytosis);GO:0007017(microtubule-based process);GO:0020011(apicoplast)	NA	NA	NA	PREDICTED: dynamin-related protein 3B-like isoform X1 [Oryza brachyantha]	NA	112.705	70.7547	1.5929	0.671656	0.137668	1	up	no
2655314	PF3D7_0806500	XM_001349421.1	GO:0033643(host cell part)	NA	NA	NA	PREDICTED: chaperone protein dnaJ 10-like [Gossypium hirsutum]	NA	199.833	125.91	1.58711	0.666404	0.139653	1	up	no
810787	PF3D7_1122900	XM_001347875.1	GO:0003774(motor activity);GO:0007018(microtubule-based movement);GO:0030286(dynein complex)	NA	NA	NA	hypothetical protein CEUSTIGMA_g7645.t1 [Chlamydomonas eustigma]	NA	0.082693	0.207699	0.398139	-1.32866	0.13974	1	down	no
810475	PF3D7_1032600	XM_001347566.1	GO:0003674(molecular_function);GO:0005743(mitochondrial inner membrane);GO:0009267(cellular response to starvation);GO:0036170(filamentous growth of a population of unicellular organisms in response to starvation);GO:0036180(filamentous growth of a population of unicellular organisms in response to biotic stimulus);GO:0071216(cellular response to biotic stimulus)	NA	NA	NA	hypothetical protein CEUSTIGMA_g3887.t1 [Chlamydomonas eustigma]	NA	2.06235	5.09739	0.40459	-1.30547	0.140096	1	down	no
810929	PF3D7_1137200	XM_001348017.1	NA	NA	NA	NA		NA	25.7206	16.1977	1.58792	0.667136	0.140377	1	up	no
814518	PF3D7_0320400	XM_001351238.1	NA	NA	NA	NA		NA	0.37547	0.230814	1.62672	0.701967	0.140919	1	up	no
2655225	PF3D7_0805900	XM_024473156.1	GO:0003674(molecular_function);GO:0005634(nucleus);GO:0008150(biological_process)	NA	NA	NA	PREDICTED: protein FRA10AC1 homolog isoform X1 [Tarenaya hassleriana]	NA	1.51283	3.75545	0.402835	-1.31174	0.141316	1	down	no
810230	PF3D7_1007300	XM_001347321.1	NA	NA	NA	NA		NA	115.462	73.0068	1.58152	0.661313	0.141793	1	up	no
811113	PF3D7_1206000	XM_001350433.1	GO:0004725(protein tyrosine phosphatase activity);GO:0005634(nucleus);GO:0043657(host cell);GO:0048471(perinuclear region of cytoplasm)	NA	NA	NA	shewanella-like protein phosphatase 1 [Amborella trichopoda]	NA	483.084	305.99	1.57876	0.65879	0.142697	1	up	no
3885890	PF3D7_0621400	XM_961105.1	GO:0070258(inner membrane pellicle complex)	NA	NA	NA		NA	14.3633	9.07593	1.58257	0.662272	0.142797	1	up	no
810642	PF3D7_1107800	XM_001347730.1	NA	NA	NA	NA		NA	382.259	242.38	1.5771	0.657278	0.143247	1	up	no
810816	PF3D7_1125900	XM_001347904.1	NA	NA	NA	NA		NA	51.033	32.1965	1.58505	0.664525	0.143636	1	up	no
2655426	PF3D7_0816800	XM_001349320.2	GO:0000794(condensed nuclear chromosome);GO:0007131(reciprocal meiotic recombination)	NA	NA	NA	meiotic recombination protein DMC1 homolog [Sorghum bicolor]	NA	2.91161	1.80232	1.61547	0.691958	0.144643	1	up	no
813769	PF3D7_1342500	XM_001350110.1	GO:0020009(microneme);GO:0048870(cell motility)	NA	NA	NA		NA	6.18638	3.86951	1.59875	0.676944	0.145131	1	up	no
811945	PF3D7_1438400	XM_001348501.2	GO:0005575(cellular_component)	NA	NA	NA		NA	33.7228	21.4753	1.57031	0.651048	0.146011	1	up	no
810871	PF3D7_1131400	XM_001347959.1	GO:0020011(apicoplast)	NA	NA	NA		NA	0.539928	1.32114	0.408683	-1.29095	0.146082	1	down	no
813516	PF3D7_0924000	XM_001352075.1	GO:0004771(sterol esterase activity);GO:0004806(triglyceride lipase activity);GO:0005737(cytoplasm);GO:0005811(lipid droplet);GO:0006642(triglyceride mobilization);GO:0006644(phospholipid metabolic process);GO:0007114(cell budding);GO:0019433(triglyceride catabolic process);GO:0042171(lysophosphatidic acid acyltransferase activity);GO:0047499(calcium-independent phospholipase A2 activity)	00100(Steroid biosynthesis);00561(Glycerolipid metabolism);00564(Glycerophospholipid metabolism);00565(Ether lipid metabolism);00590(Arachidonic acid metabolism);00591(Linoleic acid metabolism);00592(alpha-Linolenic acid metabolism)	K14674	EC:3.1.1.3;EC:3.1.1.13	predicted protein [Bathycoccus prasinos]	NA	25.6591	16.3552	1.56886	0.649718	0.146739	1	up	no
814144	PF3D7_1332300	XM_001350018.1	GO:0006888(ER to Golgi vesicle-mediated transport);GO:0016192(vesicle-mediated transport)	NA	NA	NA	SNARE-like superfamily protein [Arabidopsis thaliana]	NA	17.0853	10.8159	1.57964	0.659599	0.147049	1	up	no
2655017	PF3D7_0714400	XM_024473132.1	GO:0005509(calcium ion binding);GO:0007165(signal transduction)	NA	NA	NA		NA	1.42392	3.50828	0.405874	-1.3009	0.147544	1	down	no
814390	PF3D7_0307300	XM_001351112.1	GO:0005819(spindle);GO:0005874(microtubule);GO:0030981(cortical microtubule cytoskeleton);GO:0031115(negative regulation of microtubule polymerization);GO:0035372(protein localization to microtubule);GO:0051010(microtubule plus-end binding)	NA	NA	NA	hypothetical protein SELMODRAFT_15189, partial [Selaginella moellendorffii]	NA	5.07866	3.21785	1.57828	0.65835	0.147643	1	up	no
812276	PF3D7_1472600	XM_001348832.1	GO:0003756(protein disulfide isomerase activity);GO:0005783(endoplasmic reticulum);GO:0006457(protein folding)	04141(Protein processing in endoplasmic reticulum)	K09580	EC:5.3.4.1	Protein disulfide-isomerase [Apostasia shenzhenica]	NA	72.5272	46.4216	1.56236	0.643726	0.149146	1	up	no
813290	PF3D7_0900200	XM_001351842.1	GO:0020002(host cell plasma membrane);GO:0020033(antigenic variation)	NA	NA	NA		NA	6.34567	4.02628	1.57606	0.656326	0.149217	1	up	no
813032	PF3D7_0521700	XM_001351738.1	GO:0004004(ATP-dependent RNA helicase activity);GO:0010501(RNA secondary structure unwinding)	NA	NA	NA	ATP-dependent RNA helicase DDX1 [Micractinium conductrix]	NA	0.588056	1.43499	0.409799	-1.28701	0.151749	1	down	no
2655395	PF3D7_0802700	XM_001349451.1	NA	NA	NA	NA		NA	2.8018	1.76725	1.5854	0.664846	0.152141	1	up	no
810508	PF3D7_1035900	XM_001347599.1	NA	NA	NA	NA		NA	1217.6	783.894	1.55327	0.63531	0.152416	1	up	no
813097	PF3D7_0528400	XM_001351802.1	GO:0020008(rhoptry);GO:0030260(entry into host cell)	NA	NA	NA	PREDICTED: probable protein S-acyltransferase 16 isoform X1 [Elaeis guineensis]	NA	213.831	137.966	1.54988	0.632156	0.153913	1	up	no
813654	PF3D7_1319800	XM_001349898.1	NA	NA	NA	NA		NA	3.68775	2.26265	1.62984	0.704728	0.154044	1	up	no
814162	PF3D7_1334500	XM_001350040.2	GO:0020036(Maurer's cleft)	NA	NA	NA		NA	6.10872	14.5395	0.420148	-1.25103	0.154897	1	down	no
812100	PF3D7_1454500	XM_001348656.1	GO:0005506(iron ion binding);GO:0005739(mitochondrion);GO:0006879(cellular iron ion homeostasis);GO:0016226(iron-sulfur cluster assembly)	NA	NA	NA	iron-sulfur cluster assembly protein 1 [Arabidopsis lyrata subsp. lyrata]	NA	79.7349	51.5345	1.54721	0.629673	0.15603	1	up	no
812762	PF3D7_0217500	XM_001349644.1	GO:0004674(protein serine/threonine kinase activity);GO:0005886(plasma membrane);GO:0006468(protein phosphorylation);GO:0009931(calcium-dependent protein serine/threonine kinase activity);GO:0042493(response to drug)	NA	NA	NA	predicted protein [Chlamydomonas reinhardtii]	NA	611.61	396.388	1.54296	0.625698	0.156589	1	up	no
810377	PF3D7_1022700	XM_001347468.1	GO:0017121(phospholipid scrambling);GO:0017128(phospholipid scramblase activity)	NA	NA	NA		NA	660.928	428.667	1.54182	0.624634	0.157094	1	up	no
814095	PF3D7_1321800	XM_001349921.1	GO:0016020(membrane)	NA	NA	NA	hypothetical protein CEUSTIGMA_g2287.t1 [Chlamydomonas eustigma]	NA	79.3838	51.4812	1.542	0.624799	0.157724	1	up	no
812704	PF3D7_0211600	XM_001349586.3	GO:0004577(N-acetylglucosaminyldiphosphodolichol N-acetylglucosaminyltransferase activity);GO:0006488(dolichol-linked oligosaccharide biosynthetic process);GO:0030176(integral component of endoplasmic reticulum membrane);GO:0043495(protein membrane anchor);GO:0043541(UDP-N-acetylglucosamine transferase complex)	00510(N-Glycan biosynthesis)	K07441	EC:2.4.1.141	UDP-N-acetylglucosamine transferase subunit ALG14 homolog [Phoenix dactylifera]	NA	7.2584	4.63234	1.5669	0.647909	0.157987	1	up	no
3885980	PF3D7_0625000.1	XM_024473119.1;XM_961140.1	NA	NA	NA	NA		NA	37.451	24.3008	1.54114	0.624	0.158129	1	up	no
810712	PF3D7_1115700	XM_001347800.1	GO:0004197(cysteine-type endopeptidase activity);GO:0005515(protein binding);GO:0006508(proteolysis);GO:0020020(food vacuole)	NA	NA	NA	BnaA01g26170D [Brassica napus]	NA	69.9241	45.4721	1.53774	0.620807	0.159065	1	up	no
814220	PF3D7_1348600	XM_001350163.1	NA	NA	NA	NA		NA	151.564	98.6052	1.53708	0.62019	0.159211	1	up	no
811707	PF3D7_1412700	XM_001348263.1	GO:0005524(ATP binding);GO:0017111(nucleoside-triphosphatase activity);GO:0030554(adenyl nucleotide binding)	03008(Ribosome biogenesis in eukaryotes)	K14575	NA	calmodulin-interacting protein 111 isoform X2 [Cicer arietinum]	NA	1.39643	3.31136	0.421711	-1.24567	0.159336	1	down	no
36312569	PF3D7_1370500	XR_002966676.1	NA	NA	NA	NA		NA	7.1748	17.043	0.420983	-1.24816	0.159427	1	down	no
36312593	PF3D7_1446000	XR_002966696.1	NA	NA	NA	NA		NA	49.9363	32.1223	1.55457	0.636515	0.159605	1	up	no
811064	PF3D7_1200200	XM_001350375.1	GO:0020002(host cell plasma membrane);GO:0020033(antigenic variation)	NA	NA	NA		NA	6.10297	3.94952	1.54524	0.627834	0.160466	1	up	no
9222031	PF3D7_1345300	XM_002809024.1	NA	NA	NA	NA		NA	64.4523	41.8614	1.53966	0.62261	0.16115	1	up	no
3885968	PF3D7_0620400	XM_961097.1	GO:0046658(anchored component of plasma membrane)	NA	NA	NA		NA	194.573	127.063	1.53131	0.614767	0.161524	1	up	no
9221986	PF3D7_1344000	XM_002809019.1	GO:0004047(aminomethyltransferase activity);GO:0005739(mitochondrion);GO:0006546(glycine catabolic process);GO:0008168(methyltransferase activity);GO:0008483(transaminase activity);GO:0016740(transferase activity);GO:0032259(methylation)	00630(Glyoxylate and dicarboxylate metabolism);00260(Glycine, serine and threonine metabolism);00670(One carbon pool by folate)	K00605	EC:2.1.2.10		NA	1.28289	3.03653	0.422485	-1.24303	0.162154	1	down	no
811749	PF3D7_1417000	XM_001348305.1	GO:0070258(inner membrane pellicle complex)	NA	NA	NA		NA	1.73047	1.08668	1.59244	0.671238	0.162526	1	up	no
3885747	PF3D7_0601600	XM_960914.1	NA	NA	NA	NA		NA	29.291	19.1154	1.53232	0.615721	0.162561	1	up	no
813512	PF3D7_0923600	XM_001352071.1	GO:0005739(mitochondrion);GO:0016979(lipoate-protein ligase activity);GO:0020011(apicoplast)	NA	NA	NA	predicted protein [Bathycoccus prasinos]	NA	3.09007	1.98627	1.55571	0.637577	0.16262	1	up	no
811273	PF3D7_1223000	XM_001350591.1	NA	NA	NA	NA		NA	213.276	139.623	1.52751	0.611183	0.16352	1	up	no
811731	PF3D7_1415200	XM_001348287.1	GO:0003899(DNA-directed 5'-3' RNA polymerase activity);GO:0006351(transcription, DNA-templated)	00230(Purine metabolism);00240(Pyrimidine metabolism);03020(RNA polymerase)	K03020	NA	unknown [Picea sitchensis]	NA	79.0627	51.7174	1.52875	0.612349	0.164184	1	up	no
810453	PF3D7_1030300	XM_001347544.1	NA	NA	NA	NA		NA	35.2031	23.0962	1.5242	0.608048	0.164798	1	up	no
814192	PF3D7_1341500	XM_001350100.1	NA	NA	NA	NA		NA	123.73	81.2616	1.52262	0.606555	0.165317	1	up	no
810589	PF3D7_1102400	XM_001347676.1	GO:0004632(phosphopantothenate--cysteine ligase activity);GO:0005634(nucleus);GO:0005737(cytoplasm);GO:0005829(cytosol);GO:0015937(coenzyme A biosynthetic process);GO:1990181(acetyl-CoA biosynthetic process from pantothenate)	00770(Pantothenate and CoA biosynthesis)	K01922	EC:6.3.2.51	putative phosphopantothenate--cysteine ligase [Medicago truncatula]	NA	10.1086	6.62133	1.52667	0.610387	0.165763	1	up	no
811154	PF3D7_1210100	XM_001350474.1	GO:0005484(SNAP receptor activity);GO:0005768(endosome);GO:0006886(intracellular protein transport);GO:0031201(SNARE complex);GO:0031338(regulation of vesicle fusion)	NA	NA	NA		NA	36.1249	23.7106	1.52358	0.607461	0.166038	1	up	no
8444963	PF3D7_1007100	XM_002585355.1	NA	NA	NA	NA		NA	6.12135	3.93095	1.55722	0.638971	0.16632	1	up	no
811804	PF3D7_1423100	XM_001348360.1	NA	NA	NA	NA		NA	58.5138	38.4776	1.52072	0.604759	0.166389	1	up	no
810953	PF3D7_1139700	XM_001348041.1	GO:0005739(mitochondrion);GO:0015039(NADPH-adrenodoxin reductase activity);GO:0055114(oxidation-reduction process)	NA	NA	NA	NADPH:adrenodoxin oxidoreductase, mitochondrial [Lactuca sativa]	NA	4.74478	3.10741	1.52693	0.610631	0.167872	1	up	no
810460	PF3D7_1031000	XM_001347551.1	GO:0005886(plasma membrane);GO:0046658(anchored component of plasma membrane)	NA	NA	NA		NA	23.7934	15.6236	1.52292	0.606839	0.167902	1	up	no
3885779	PF3D7_0613100	XM_961025.2	NA	NA	NA	NA		NA	157.537	103.743	1.51854	0.602684	0.168037	1	up	no
813344	PF3D7_0906500	XM_001351903.1	GO:0004053(arginase activity);GO:0006525(arginine metabolic process)	00220(Arginine biosynthesis);00330(Arginine and proline metabolism)	K01476	EC:3.5.3.1	predicted protein [Micromonas pusilla CCMP1545]	NA	97.5673	64.3513	1.51617	0.600428	0.168211	1	up	no
811600	PF3D7_1400200	XM_001348141.2	GO:0020002(host cell plasma membrane);GO:0020033(antigenic variation)	NA	NA	NA		NA	6.76218	15.7728	0.428724	-1.22188	0.169103	1	down	no
814035	PF3D7_1310400	XM_001349796.1	NA	NA	NA	NA		NA	10.4439	6.8971	1.51424	0.598597	0.170167	1	up	no
812365	PF3D7_0407700	XM_001351355.1	NA	NA	NA	NA		NA	101.492	67.1939	1.51043	0.594959	0.170508	1	up	no
810452	PF3D7_1030200	XM_001347543.2	NA	NA	NA	NA		NA	600.321	397.758	1.50926	0.593841	0.17099	1	up	no
9221913	PF3D7_0725600	XR_002273081.2	NA	NA	NA	NA	hypothetical protein CR513_07769, partial [Mucuna pruriens]	NA	64.0467	42.4205	1.50981	0.594365	0.170996	1	up	no
810683	PF3D7_1112900	XM_024473311.1	GO:0020011(apicoplast)	NA	NA	NA		NA	8.4426	5.55611	1.51952	0.603612	0.171042	1	up	no
812073	PF3D7_1451600	XM_001348629.2	GO:0044312(crystalloid)	NA	NA	NA		NA	2.39312	1.57238	1.52198	0.605945	0.172119	1	up	no
812686	PF3D7_0209500	XM_001349568.2	NA	NA	NA	NA		NA	11.8402	7.8328	1.51162	0.596097	0.172263	1	up	no
2655498	PF3D7_0820300	XM_001349286.1	GO:0020011(apicoplast)	NA	NA	NA		NA	66.8682	44.4037	1.50592	0.590642	0.172832	1	up	no
9221906	PF3D7_0705600	XM_002808708.1	GO:0004004(ATP-dependent RNA helicase activity);GO:0006364(rRNA processing);GO:0010501(RNA secondary structure unwinding)	03040(Spliceosome)	K12823	EC:3.6.4.13	predicted protein [Bathycoccus prasinos]	NA	1.59527	3.70242	0.430873	-1.21467	0.173861	1	down	no
810194	PF3D7_1003300	XM_001347285.1	GO:0008080(N-acetyltransferase activity)	NA	NA	NA	N-alpha-acetyltransferase daf-31 [Chlorella sorokiniana]	NA	88.2122	58.7176	1.50231	0.587185	0.175302	1	up	no
811782	PF3D7_1420700	XM_001348338.1	GO:0020005(symbiont-containing vacuole membrane)	NA	NA	NA		NA	167.34	111.583	1.49969	0.584666	0.175368	1	up	no
2655373	PF3D7_0810900.1	XM_024473160.1;XM_001349381.1	NA	NA	NA	NA		NA	102.232	68.2145	1.49868	0.58369	0.176063	1	up	no
9222003	PF3D7_1344300	XM_024473234.1	GO:0005575(cellular_component);GO:0008150(biological_process);GO:0008270(zinc ion binding)	NA	NA	NA		NA	147.706	98.6941	1.4966	0.581692	0.176763	1	up	no
813564	PF3D7_0928900	XM_001352123.1	GO:0004385(guanylate kinase activity);GO:0006186(dGDP phosphorylation);GO:0016310(phosphorylation);GO:0019206(nucleoside kinase activity)	00230(Purine metabolism)	K00942	EC:2.7.4.8	guanylate kinase 2-like [Solanum lycopersicum]	NA	7.17965	4.74398	1.51342	0.597815	0.177408	1	up	no
811344	PF3D7_1230300	XM_001350662.1	NA	NA	NA	NA		NA	24.8014	16.5336	1.50006	0.585018	0.177491	1	up	no
810771	PF3D7_1121600	XM_001347859.1	GO:0004364(glutathione transferase activity);GO:0006749(glutathione metabolic process);GO:0020005(symbiont-containing vacuole membrane);GO:0042493(response to drug)	NA	NA	NA		NA	3066.48	2052.76	1.49383	0.579019	0.178005	1	up	no
814359	PF3D7_0304200	XM_001351081.1	GO:0005515(protein binding)	04144(Endocytosis)	K12483	NA	Endocytosis/signaling protein [Klebsormidium nitens]	NA	63.9015	42.7679	1.49415	0.579322	0.178275	1	up	no
9221782	PF3D7_0321400	XM_024473290.1	GO:0004672(protein kinase activity);GO:0006468(protein phosphorylation)	04626(Plant-pathogen interaction)	K13412	EC:2.7.11.1	calcium and calcium/calmodulin-dependent serine/threonine-protein kinase-like [Asparagus officinalis]	NA	262.976	176.205	1.49244	0.577674	0.178783	1	up	no
814449	PF3D7_0313500	XM_001351169.1	NA	NA	NA	NA		NA	3.16066	7.24734	0.436114	-1.19722	0.179557	1	down	no
9221881	PF3D7_0706300	XM_002808715.1	NA	NA	NA	NA		NA	28.8286	19.2541	1.49727	0.582335	0.180182	1	up	no
813041	PF3D7_0522600	XM_001351747.1	GO:0070258(inner membrane pellicle complex)	NA	NA	NA		NA	51.7761	34.7619	1.48945	0.574778	0.180635	1	up	no
810823	PF3D7_1126600	XM_001347911.1	GO:0004771(sterol esterase activity);GO:0005811(lipid droplet);GO:0006629(lipid metabolic process);GO:0016020(membrane);GO:0016021(integral component of membrane);GO:0016042(lipid catabolic process);GO:0016125(sterol metabolic process);GO:0016298(lipase activity);GO:0016787(hydrolase activity);GO:0044255(cellular lipid metabolic process)	NA	NA	NA		NA	5.91688	3.95552	1.49585	0.58097	0.180858	1	up	no
2655160	PF3D7_0726100	XM_001349123.1	NA	NA	NA	NA		NA	5.79784	3.87665	1.49558	0.580703	0.181269	1	up	no
811919	PF3D7_1435600	XM_001348475.1	NA	NA	NA	NA		NA	65.4056	44.0319	1.48541	0.570865	0.182053	1	up	no
810324	PF3D7_1017100	XM_001347415.1	GO:0020003(symbiont-containing vacuole);GO:1990225(rhoptry neck)	NA	NA	NA		NA	255.249	171.877	1.48506	0.570526	0.182271	1	up	no
814257	PF3D7_1355300	XM_001350229.1	GO:0034399(nuclear periphery)	NA	NA	NA	PREDICTED: histone-lysine N-methyltransferase ASHR1 [Nicotiana attenuata]	NA	1.31551	0.861283	1.52738	0.611061	0.18272	1	up	no
814214	PF3D7_1346900	XM_001350147.1	NA	NA	NA	NA		NA	4.94649	3.29097	1.50305	0.587891	0.183361	1	up	no
813015	PF3D7_0519900	XM_001351721.1	GO:0020011(apicoplast)	NA	NA	NA		NA	1.30543	3.03122	0.430661	-1.21538	0.183383	1	down	no
811365	PF3D7_1232500	XM_001350683.2	NA	NA	NA	NA		NA	133.04	89.7565	1.48223	0.567773	0.183571	1	up	no
36312554	PF3D7_1247700	XM_024473413.1	NA	NA	NA	NA		NA	86.1574	58.1117	1.48262	0.568147	0.183686	1	up	no
814499	PF3D7_0318500	XM_001351219.1	NA	NA	NA	NA		NA	30.8703	20.837	1.48151	0.567069	0.183904	1	up	no
2655096	PF3D7_0713800	XM_001349008.1	NA	NA	NA	NA		NA	52.6769	35.5541	1.4816	0.567157	0.184956	1	up	no
810222	PF3D7_1006400	XM_001347313.1	NA	NA	NA	NA		NA	1.35599	3.10351	0.436921	-1.19455	0.185057	1	down	no
3885735	PF3D7_0629500	XM_961184.1	GO:0006865(amino acid transport);GO:0015171(amino acid transmembrane transporter activity)	NA	NA	NA		NA	23.718	16.0184	1.48067	0.566252	0.185186	1	up	no
811673	PF3D7_1409400	XM_001348229.2	NA	NA	NA	NA		NA	700.266	474.452	1.47595	0.561641	0.186575	1	up	no
814404	PF3D7_0308800	XM_001351126.1	NA	NA	NA	NA		NA	334.958	226.986	1.47568	0.561376	0.187025	1	up	no
813323	PF3D7_0904400	XM_001351882.1	GO:0005787(signal peptidase complex);GO:0006465(signal peptide processing);GO:0008233(peptidase activity);GO:0016021(integral component of membrane);GO:0045047(protein targeting to ER)	03060(Protein export)	K12948	EC:3.4.-.-	Signal peptidase 22kDa subunit [Macleaya cordata]	NA	32.1924	21.7781	1.4782	0.563844	0.187875	1	up	no
9221861	PF3D7_0531600	XR_002273101.1	NA	NA	NA	NA	hypothetical protein Csa_2G252100 [Cucumis sativus]	NA	60.038	40.7625	1.47288	0.558635	0.188418	1	up	no
810251	PF3D7_1009600	XM_024473277.1	GO:0020011(apicoplast)	NA	NA	NA	hypothetical protein CBR_g32289 [Chara braunii]	NA	1.9087	4.35653	0.438123	-1.19059	0.188422	1	down	no
810458	PF3D7_1030800	XM_001347549.1	GO:0005509(calcium ion binding)	NA	NA	NA		NA	98.9098	67.1328	1.47334	0.559095	0.188537	1	up	no
813632	PF3D7_0936400	XM_001352192.1	GO:0030430(host cell cytoplasm)	NA	NA	NA		NA	5.74064	3.8323	1.49796	0.583001	0.189776	1	up	no
812680	PF3D7_0208800	XM_001349562.1	GO:0020011(apicoplast)	NA	NA	NA		NA	1.42059	3.30066	0.430394	-1.21627	0.19021	1	down	no
811171	PF3D7_1211900	XM_024473386.1	GO:0002028(regulation of sodium ion transport);GO:0016887(ATPase activity);GO:0042493(response to drug)	NA	NA	NA	p-type ATPase superfamily [Micromonas commoda]	NA	367.567	250.396	1.46794	0.553796	0.190481	1	up	no
814500	PF3D7_0318600	XM_001351220.1	GO:0003729(mRNA binding);GO:0005847(mRNA cleavage and polyadenylation specificity factor complex);GO:0006378(mRNA polyadenylation);GO:0006379(mRNA cleavage)	NA	NA	NA	cleavage and polyadenylation specificity factor subunit 3-II [Amborella trichopoda]	NA	7.47829	5.08241	1.47141	0.557196	0.190683	1	up	no
811777	PF3D7_1420200	XM_001348333.1	GO:0003755(peptidyl-prolyl cis-trans isomerase activity);GO:0005528(FK506 binding);GO:0005789(endoplasmic reticulum membrane);GO:0061077(chaperone-mediated protein folding)	NA	NA	NA		NA	54.5892	37.2123	1.46696	0.552834	0.191165	1	up	no
813850	PF3D7_1358700	XM_001350262.1	NA	NA	NA	NA	HVA22-like protein f [Carica papaya]	NA	20.1854	13.6732	1.47628	0.561964	0.191501	1	up	no
812066	PF3D7_1450900	XM_001348622.1	GO:0003985(acetyl-CoA C-acetyltransferase activity);GO:0006631(fatty acid metabolic process)	00620(Pyruvate metabolism);00630(Glyoxylate and dicarboxylate metabolism);00640(Propanoate metabolism);00650(Butanoate metabolism);00071(Fatty acid degradation);00072(Synthesis and degradation of ketone bodies);00280(Valine, leucine and isoleucine degradation);00310(Lysine degradation);00380(Tryptophan metabolism);00900(Terpenoid backbone biosynthesis)	K00626	EC:2.3.1.9	PREDICTED: acetyl-CoA acetyltransferase, cytosolic 1-like [Brassica rapa]	NA	3.59003	8.13511	0.441301	-1.18016	0.191685	1	down	no
812759	PF3D7_0217300	XM_001349641.1	GO:0006886(intracellular protein transport);GO:0030131(clathrin adaptor complex)	04144(Endocytosis)	K11827	NA	Sigma2-Adaptin [Chlamydomonas reinhardtii]	NA	16.0907	10.8731	1.47987	0.565467	0.192046	1	up	no
813191	PF3D7_0105500	XM_001350950.1	NA	NA	NA	NA		NA	3.41256	2.2896	1.49046	0.57576	0.193101	1	up	no
811841	PF3D7_1428100	XM_001348397.1	NA	NA	NA	NA		NA	19.2894	13.1658	1.46511	0.551008	0.193284	1	up	no
4794162	PF3D7_0421100	XM_001351479.1	GO:0020002(host cell plasma membrane);GO:0020013(modulation by symbiont of host erythrocyte aggregation);GO:0020030(infected host cell surface knob);GO:0020033(antigenic variation);GO:0020035(cytoadherence to microvasculature, mediated by symbiont protein);GO:0050839(cell adhesion molecule binding)	NA	NA	NA		NA	1.52839	1.03957	1.47021	0.556024	0.193559	1	up	no
813131	PF3D7_0532500	XM_001351837.1	GO:0020011(apicoplast)	NA	NA	NA		NA	5.40036	12.2951	0.439227	-1.18696	0.195045	1	down	no
811274	PF3D7_1223100	XM_001350592.1	GO:0005952(cAMP-dependent protein kinase complex);GO:0008603(cAMP-dependent protein kinase regulator activity)	NA	NA	NA	hypothetical protein AXG93_1474s1190 [Marchantia polymorpha subsp. ruderalis]	NA	1602.24	1099.4	1.45738	0.543382	0.19581	1	up	no
9222015	PF3D7_1343800	XM_002809017.1	GO:0005622(intracellular);GO:0006623(protein targeting to vacuole);GO:0019898(extrinsic component of membrane);GO:0045053(protein retention in Golgi apparatus)	NA	NA	NA	PREDICTED: uncharacterized protein LOC103953409 [Pyrus x bretschneideri]	NA	6.09152	4.17953	1.45746	0.543461	0.196054	1	up	no
811628	PF3D7_1404900	XM_001348183.1	GO:0005783(endoplasmic reticulum)	NA	NA	NA		NA	121.244	83.2199	1.45691	0.542916	0.196402	1	up	no
2655382	PF3D7_0823100	XM_002808826.1	NA	NA	NA	NA		NA	6.02797	13.5555	0.444689	-1.16913	0.196504	1	down	no
811534	PF3D7_1250200	XM_001350850.1	GO:0020011(apicoplast)	NA	NA	NA	hypothetical protein ZOSMA_44G01250 [Zostera marina]	NA	104.051	71.5364	1.45452	0.540545	0.197373	1	up	no
8445014	PF3D7_1020100	XM_002585363.2	GO:0005858(axonemal dynein complex);GO:0005868(cytoplasmic dynein complex);GO:0005875(microtubule associated complex);GO:0007018(microtubule-based movement);GO:0016319(mushroom body development);GO:0030286(dynein complex);GO:0036157(outer dynein arm);GO:0042623(ATPase activity, coupled);GO:0045505(dynein intermediate chain binding);GO:0048813(dendrite morphogenesis)	NA	NA	NA	flagellar outer dynein arm light chain 7 [Micromonas pusilla CCMP1545]	NA	26.3828	18.0254	1.46365	0.549568	0.197392	1	up	no
810863	PF3D7_1130600	XM_001347951.1	GO:0004004(ATP-dependent RNA helicase activity);GO:0010501(RNA secondary structure unwinding)	NA	NA	NA	tRNA:m(4)X modification enzyme TRM13 homolog isoform X2 [Arachis ipaensis]	NA	2.21229	4.96666	0.445428	-1.16673	0.1974	1	down	no
813821	PF3D7_1305300	XM_002808951.1	GO:0005576(extracellular region);GO:0005739(mitochondrion);GO:0006448(regulation of translational elongation);GO:0019887(protein kinase regulator activity);GO:0022626(cytosolic ribosome)	NA	NA	NA		NA	3.1522	7.02947	0.448426	-1.15706	0.197505	1	down	no
813788	PF3D7_1304200.1	XM_002808950.1;XM_024473217.1	GO:0015095(magnesium ion transmembrane transporter activity);GO:0015693(magnesium ion transport);GO:0015693(magnesium ion transport)	NA	NA	NA	PREDICTED: magnesium transporter MRS2-11, chloroplastic [Daucus carota subsp. sativus]	NA	41.8059	28.7353	1.45486	0.540883	0.197982	1	up	no
2655049	PF3D7_0717300	XM_002808734.1	GO:0005673(transcription factor TFIIE complex);GO:0006367(transcription initiation from RNA polymerase II promoter)	NA	NA	NA		NA	90.456	62.2227	1.45375	0.539775	0.198032	1	up	no
3885814	PF3D7_0631000	XM_961199.1	NA	NA	NA	NA		NA	39.0623	26.8431	1.45521	0.541225	0.198118	1	up	no
814550	PF3D7_0323500	XM_001351270.1	GO:0003723(RNA binding);GO:0004518(nuclease activity);GO:0005681(spliceosomal complex)	NA	NA	NA		NA	40.8213	28.0582	1.45488	0.540901	0.198291	1	up	no
813341	PF3D7_0906200	XM_001351900.1	GO:0020011(apicoplast)	NA	NA	NA		NA	1.42712	0.958685	1.48863	0.573982	0.198553	1	up	no
811078	PF3D7_1202500	XM_024473379.1	GO:0001510(RNA methylation);GO:0005634(nucleus);GO:0008168(methyltransferase activity);GO:0009452(7-methylguanosine RNA capping);GO:0071164(RNA trimethylguanosine synthase activity)	NA	NA	NA		NA	0.674162	0.447328	1.50709	0.591762	0.198679	1	up	no
9221999	PF3D7_1372200	XM_002809080.1	GO:0020020(food vacuole)	NA	NA	NA		NA	34.0583	75.8291	0.449145	-1.15475	0.198995	1	down	no
3885749	PF3D7_0629600	XM_961185.1	GO:0000028(ribosomal small subunit assembly);GO:0006364(rRNA processing);GO:0032545(CURI complex);GO:0034456(UTP-C complex)	NA	NA	NA		NA	3.02441	2.0169	1.49954	0.584518	0.199306	1	up	no
814333	PF3D7_0301500	XM_001351056.1	GO:0020011(apicoplast)	NA	NA	NA		NA	2.04015	1.3649	1.49473	0.579886	0.199849	1	up	no
2655361	PF3D7_0800600	XM_001349473.1	GO:0020011(apicoplast)	NA	NA	NA		NA	1.75969	1.16638	1.50867	0.593282	0.200104	1	up	no
3885775	PF3D7_0612700	XM_961021.1	GO:0005515(protein binding);GO:0009986(cell surface);GO:0020004(symbiont-containing vacuolar space);GO:0030260(entry into host cell);GO:0045177(apical part of cell);GO:0046658(anchored component of plasma membrane)	NA	NA	NA		NA	277.09	191.269	1.44869	0.534753	0.200467	1	up	no
8444966	PF3D7_1125600	XM_002585385.1	NA	NA	NA	NA		NA	144.137	99.5309	1.44816	0.534225	0.201774	1	up	no
813135	PF3D7_0532900	XM_001351839.1	GO:0020002(host cell plasma membrane);GO:0020013(modulation by symbiont of host erythrocyte aggregation);GO:0020030(infected host cell surface knob);GO:0020033(antigenic variation);GO:0020035(cytoadherence to microvasculature, mediated by symbiont protein);GO:0050839(cell adhesion molecule binding)	NA	NA	NA		NA	5.41626	3.74393	1.44668	0.532744	0.202195	1	up	no
811038	PF3D7_1149000	XM_001348126.2	GO:0020036(Maurer's cleft);GO:0033644(host cell membrane);GO:0046789(host cell surface receptor binding)	NA	NA	NA		NA	9.40884	20.7824	0.45273	-1.14328	0.204142	1	down	no
810188	PF3D7_1002600	XM_001347279.1	GO:0020011(apicoplast)	NA	NA	NA		NA	1.20981	0.815865	1.48286	0.568381	0.204523	1	up	no
811706	PF3D7_1412600	XM_001348262.1	GO:0006412(translation);GO:0008612(peptidyl-lysine modification to peptidyl-hypusine)	NA	NA	NA	Deoxyhypusine synthase [Artemisia annua]	NA	1.36268	3.05623	0.445869	-1.16531	0.204623	1	down	no
810714	PF3D7_1115900	XM_001347802.2	GO:0070258(inner membrane pellicle complex)	NA	NA	NA	putative DHHC-type Zn-finger protein [Handroanthus impetiginosus]	NA	127.651	88.6471	1.43999	0.526061	0.205339	1	up	no
813872	PF3D7_1361800	XM_024473251.1	NA	NA	NA	NA		NA	1013.05	704.908	1.43714	0.523199	0.206457	1	up	no
812633	PF3D7_0203900	XM_001349515.1	GO:0003677(DNA binding);GO:0008409(5'-3' exonuclease activity);GO:0020011(apicoplast)	NA	NA	NA		NA	16.1322	35.5646	0.453602	-1.1405	0.20649	1	down	no
812446	PF3D7_0423300	XM_001351500.1	GO:0020011(apicoplast)	NA	NA	NA		NA	149.469	104.065	1.4363	0.522361	0.207132	1	up	no
812531	PF3D7_0401800	XM_001351296.1	GO:0020036(Maurer's cleft);GO:0044538(host cell periphery)	NA	NA	NA		NA	336.566	234.377	1.436	0.522057	0.207158	1	up	no
811227	PF3D7_1218100	XM_024473390.1	GO:0020011(apicoplast)	NA	NA	NA		NA	1.1871	0.798079	1.48744	0.572836	0.209067	1	up	no
811342	PF3D7_1230100	XM_001350660.1	GO:0055028(cortical microtubule)	NA	NA	NA		NA	22.4834	15.6783	1.43405	0.520093	0.209508	1	up	no
810909	PF3D7_1135100	XM_001347997.1	GO:0005634(nucleus);GO:0005737(cytoplasm)	NA	NA	NA	probable protein phosphatase 2C 38 isoform X2 [Herrania umbratica]	NA	123.443	86.228	1.43159	0.51762	0.209657	1	up	no
811015	PF3D7_1146100	XM_001348103.2	NA	NA	NA	NA		NA	2.92595	1.9743	1.48202	0.567563	0.209786	1	up	no
811364	PF3D7_1232400	XM_001350682.1	NA	NA	NA	NA	coiled-coil domain-containing protein 130 [Eutrema salsugineum]	NA	3.11528	2.1377	1.4573	0.5433	0.210014	1	up	no
3885690	PF3D7_0625600	XM_961146.1	GO:0004652(polynucleotide adenylyltransferase activity);GO:0006378(mRNA polyadenylation)	03015(mRNA surveillance pathway)	K14376	EC:2.7.7.19	hypothetical protein AMTR_s00044p00207970 [Amborella trichopoda]	NA	1.09096	0.739927	1.47441	0.560139	0.210098	1	up	no
810416	PF3D7_1026200	XM_001347507.1	NA	NA	NA	NA		NA	1.53209	3.39435	0.451366	-1.14763	0.213156	1	down	no
812449	PF3D7_0404700	XM_001351323.2	GO:0008234(cysteine-type peptidase activity);GO:0020011(apicoplast);GO:0030163(protein catabolic process)	NA	NA	NA		NA	395.125	277.365	1.42457	0.510526	0.213404	1	up	no
813839	PF3D7_1356700	XM_001350242.1	GO:0006457(protein folding);GO:0051082(unfolded protein binding)	NA	NA	NA	chaperone protein dnaJ A6, chloroplastic [Ziziphus jujuba]	NA	32.1186	22.4822	1.42863	0.514628	0.213436	1	up	no
811040	PF3D7_1149100.1	XM_001348128.1;XM_024473335.1	NA	NA	NA	NA		NA	79.0054	172.414	0.458231	-1.12585	0.213764	1	down	no
813411	PF3D7_0913400	XM_001351970.1	NA	NA	NA	NA	hypothetical protein CICLE_v10016443mg [Citrus clementina]	NA	4.44341	9.8775	0.449851	-1.15248	0.214126	1	down	no
812909	PF3D7_0505000	XM_002808631.1	GO:0004176(ATP-dependent peptidase activity);GO:0005739(mitochondrion);GO:0006508(proteolysis);GO:0008237(metallopeptidase activity)	NA	NA	NA		NA	0.410425	0.904137	0.453941	-1.13942	0.215456	1	down	no
813593	PF3D7_0932200	XM_001352152.1	GO:0005515(protein binding)	NA	NA	NA		NA	1639.2	1154.53	1.41979	0.505682	0.216119	1	up	no
812625	PF3D7_0203000	XM_001349507.1	GO:0020008(rhoptry)	NA	NA	NA		NA	45.4625	32.049	1.41853	0.504398	0.216951	1	up	no
814042	PF3D7_1311600	XM_001349808.1	NA	NA	NA	NA		NA	51.5682	36.3642	1.4181	0.503962	0.217563	1	up	no
3885777	PF3D7_0612900	XM_961023.1	GO:0005525(GTP binding)	03008(Ribosome biogenesis in eukaryotes)	K06943	NA	predicted protein [Bathycoccus prasinos]	NA	15.7057	34.1346	0.46011	-1.11995	0.21758	1	down	no
814386	PF3D7_0306800	XM_024473197.1	GO:0005832(chaperonin-containing T-complex);GO:0006457(protein folding);GO:0051082(unfolded protein binding)	NA	NA	NA	T-complex protein 1 subunit beta [Bathycoccus prasinos]	NA	29.9383	65.0348	0.460343	-1.11922	0.217794	1	down	no
810925	PF3D7_1136700.1	XM_001348013.1;XM_024473328.1	NA	NA	NA	NA		NA	79.0079	55.7409	1.41741	0.503261	0.217868	1	up	no
813644	PF3D7_0937700	XM_001352205.1	GO:0020002(host cell plasma membrane);GO:0020033(antigenic variation)	NA	NA	NA		NA	2.29373	1.57773	1.45382	0.53985	0.217948	1	up	no
810287	PF3D7_1013200	XM_001347378.1	NA	NA	NA	NA		NA	74.298	52.5054	1.41505	0.500857	0.218972	1	up	no
810739	PF3D7_1118600	XM_001347827.1	GO:0004402(histone acetyltransferase activity);GO:0005634(nucleus);GO:0005737(cytoplasm);GO:0043981(histone H4-K5 acetylation);GO:0043982(histone H4-K8 acetylation);GO:0043983(histone H4-K12 acetylation);GO:0043984(histone H4-K16 acetylation)	NA	NA	NA	Histone acetyltransferase MYST family [Klebsormidium nitens]	NA	24.9864	17.6425	1.41626	0.502088	0.218978	1	up	no
814087	PF3D7_1320000	XM_001349903.1	NA	NA	NA	NA		NA	14.6303	10.3326	1.41593	0.501749	0.218989	1	up	no
811165	PF3D7_1211300	XM_001350485.2	GO:0004003(ATP-dependent DNA helicase activity);GO:0005524(ATP binding);GO:0005656(nuclear pre-replicative complex);GO:0006270(DNA replication initiation);GO:0006271(DNA strand elongation involved in DNA replication);GO:0008094(DNA-dependent ATPase activity)	NA	NA	NA	probable DNA helicase MCM8 isoform X1 [Asparagus officinalis]	NA	10.0517	21.7971	0.461149	-1.1167	0.219292	1	down	no
2655255	PF3D7_0818800	XM_001349301.1	GO:0005732(small nucleolar ribonucleoprotein complex);GO:0006396(RNA processing)	03008(Ribosome biogenesis in eukaryotes)	K14561	NA	PREDICTED: U3 small nucleolar ribonucleoprotein protein IMP4 [Nelumbo nucifera]	NA	1.14264	2.55419	0.447361	-1.16049	0.219717	1	down	no
813926	PF3D7_1307900	XM_001349770.1	NA	NA	NA	NA		NA	5.56008	3.92086	1.41807	0.503934	0.220296	1	up	no
810171	PF3D7_1001000	XM_001347262.1	GO:0020011(apicoplast);GO:0020036(Maurer's cleft)	NA	NA	NA		NA	3.30985	7.26558	0.455552	-1.13431	0.220761	1	down	no
810686	PF3D7_1113100	XM_001347774.1	GO:0004725(protein tyrosine phosphatase activity);GO:0005737(cytoplasm);GO:0006470(protein dephosphorylation);GO:0009986(cell surface);GO:0018342(protein prenylation);GO:0020008(rhoptry);GO:0020009(microneme)	NA	NA	NA	dual specificity phosphatase CDC14A isoform X2 [Micractinium conductrix]	NA	267.538	189.561	1.41135	0.49708	0.221148	1	up	no
811055	PF3D7_1201100	XM_001350384.1	GO:0033643(host cell part)	04141(Protein processing in endoplasmic reticulum)	K09517	NA	PREDICTED: chaperone protein dnaJ 10-like [Pyrus x bretschneideri]	NA	0.813391	1.78779	0.454971	-1.13615	0.221394	1	down	no
811471	PF3D7_1243600	XM_001350787.1	GO:0003743(translation initiation factor activity);GO:0006413(translational initiation)	03013(RNA transport)	K03113	NA	PREDICTED: protein translation factor SUI1 homolog 2 [Populus euphratica]	NA	3026.74	2147.04	1.40972	0.495411	0.221884	1	up	no
9221912	PF3D7_0831600	XM_002808698.1	GO:0020008(rhoptry)	NA	NA	NA		NA	143.691	101.944	1.40952	0.495203	0.222026	1	up	no
814348	PF3D7_0303100	XM_001351070.1	GO:0005634(nucleus);GO:0006378(mRNA polyadenylation);GO:0006379(mRNA cleavage);GO:0006388(tRNA splicing, via endonucleolytic cleavage and ligation);GO:0051731(polynucleotide 5'-hydroxyl-kinase activity)	NA	NA	NA	polynucleotide 5'-hydroxyl-kinase NOL9 [Brachypodium distachyon]	NA	24.5604	17.4223	1.40971	0.495397	0.222311	1	up	no
9221917	PF3D7_0725800	XR_002273083.1	NA	NA	NA	NA		NA	15.6886	10.8864	1.44111	0.527185	0.222404	1	up	no
813506	PF3D7_0923000	XM_001352065.1	GO:0001055(RNA polymerase II activity);GO:0005665(DNA-directed RNA polymerase II, core complex)	00230(Purine metabolism);00240(Pyrimidine metabolism);03020(RNA polymerase)	K03011	NA	DNA-directed RNA polymerase family protein [Artemisia annua]	NA	3.55491	7.75397	0.458463	-1.12512	0.22248	1	down	no
811473	PF3D7_1243800	XM_001350789.1	GO:0000781(chromosome, telomeric region);GO:0000785(chromatin);GO:0003682(chromatin binding);GO:0042800(histone methyltransferase activity (H3-K4 specific));GO:0048188(Set1C/COMPASS complex);GO:0051568(histone H3-K4 methylation);GO:0072357(PTW/PP1 phosphatase complex)	03015(mRNA surveillance pathway)	K14962	NA	protein ANTHESIS POMOTING FACTOR 1 isoform X1 [Rosa chinensis]	NA	16.9514	11.9977	1.41289	0.498648	0.222586	1	up	no
812189	PF3D7_1463900	XM_001348745.2	GO:0044164(host cell cytosol)	NA	NA	NA		NA	290.197	206.05	1.40838	0.494038	0.222669	1	up	no
811733	PF3D7_1415400	XM_001348289.1	NA	NA	NA	NA		NA	11.1022	23.9637	0.463295	-1.11	0.222921	1	down	no
2655116	PF3D7_0717500	XM_001349042.1	GO:0003824(catalytic activity);GO:0004723(calcium-dependent protein serine/threonine phosphatase activity);GO:0005509(calcium ion binding);GO:0005524(ATP binding);GO:0006468(protein phosphorylation)	04626(Plant-pathogen interaction)	K13412	EC:2.7.11.1	PREDICTED: calcium-dependent protein kinase 29 [Tarenaya hassleriana]	NA	782.388	556.168	1.40675	0.492364	0.223613	1	up	no
814366	PF3D7_0304800	XM_001351088.2	NA	NA	NA	NA		NA	0.577213	1.26193	0.457404	-1.12846	0.22374	1	down	no
812916	PF3D7_0504500	XM_001351567.1	NA	NA	NA	NA		NA	5.25521	3.69852	1.4209	0.506801	0.223816	1	up	no
811421	PF3D7_1238100	XM_001350739.2	GO:0005634(nucleus);GO:0007507(heart development);GO:0019219(regulation of nucleobase-containing compound metabolic process)	NA	NA	NA	SGT1 protein [Corchorus capsularis]	NA	105.587	227.516	0.464088	-1.10753	0.224113	1	down	no
813617	PF3D7_0934800	XM_001352177.1	GO:0005515(protein binding);GO:0030154(cell differentiation)	NA	NA	NA	cAMP-dependent protein kinase catalytic subunit beta [Selaginella moellendorffii]	NA	1009.71	718.566	1.40518	0.490755	0.224539	1	up	no
813021	PF3D7_0520500	XM_001351727.1	GO:0009228(thiamine biosynthetic process);GO:0016301(kinase activity)	00730(Thiamine metabolism)	K14153	EC:2.7.1.49;EC:2.7.4.7	PREDICTED: thiamine biosynthetic bifunctional enzyme TH1, chloroplastic [Pyrus x bretschneideri]	NA	42.8362	30.4623	1.4062	0.491806	0.225118	1	up	no
810277	PF3D7_1012200	XM_001347368.1	GO:0020011(apicoplast)	NA	NA	NA		NA	823.908	586.994	1.40361	0.489139	0.225495	1	up	no
810725	PF3D7_1117200	XM_024473315.1	GO:0020011(apicoplast)	NA	NA	NA		NA	0.280475	0.615532	0.455663	-1.13396	0.225497	1	down	no
2655387	PF3D7_0822500	XM_001349264.1	GO:0003774(motor activity);GO:0005515(protein binding);GO:0005737(cytoplasm)	NA	NA	NA	outer arm dynein light chain 1 [Micromonas commoda]	NA	3.16178	2.19902	1.43781	0.523878	0.225585	1	up	no
810785	PF3D7_1122700	XM_001347873.1	GO:0020011(apicoplast)	NA	NA	NA		NA	12.619	8.95747	1.40877	0.494432	0.22691	1	up	no
810563	PF3D7_1041300	XM_001347654.2	GO:0020002(host cell plasma membrane);GO:0020013(modulation by symbiont of host erythrocyte aggregation);GO:0020030(infected host cell surface knob);GO:0020033(antigenic variation);GO:0020035(cytoadherence to microvasculature, mediated by symbiont protein);GO:0046789(host cell surface receptor binding);GO:0050839(cell adhesion molecule binding)	NA	NA	NA		NA	70.5211	50.3664	1.40016	0.485595	0.227568	1	up	no
9221918	PF3D7_0726000	XR_002273085.2	NA	NA	NA	NA	putative senescence-associated protein, partial [Pisum sativum]	NA	126.199	90.1401	1.40003	0.485457	0.227646	1	up	no
812616	PF3D7_0202000	XM_001349498.3	GO:0005515(protein binding);GO:0005737(cytoplasm);GO:0020030(infected host cell surface knob);GO:0020036(Maurer's cleft)	NA	NA	NA		NA	426.441	914.115	0.466507	-1.10003	0.228103	1	down	no
812652	PF3D7_0206000	XM_001349534.1	GO:0003684(damaged DNA binding);GO:0004519(endonuclease activity);GO:0006281(DNA repair)	03420(Nucleotide excision repair)	K10846	NA	hypothetical protein BE221DRAFT_145615 [Ostreococcus tauri]	NA	13.5277	9.65893	1.40054	0.485984	0.228147	1	up	no
814183	PF3D7_1339400	XM_001350083.1	NA	NA	NA	NA		NA	62.8272	44.8373	1.40123	0.486689	0.228267	1	up	no
810337	PF3D7_1018600	XM_001347428.2	GO:0000398(mRNA splicing, via spliceosome);GO:0005686(U2 snRNP);GO:0005689(U12-type spliceosomal complex);GO:0071011(precatalytic spliceosome);GO:0071013(catalytic step 2 spliceosome)	NA	NA	NA	hypothetical protein CBR_g48263 [Chara braunii]	NA	8.09713	5.79409	1.39748	0.482828	0.23032	1	up	no
8444953	PF3D7_0205100	XM_002585341.1	NA	NA	NA	NA		NA	1.2743	2.75398	0.46271	-1.11182	0.230765	1	down	no
812990	PF3D7_0517500	XM_002808648.2	GO:0020011(apicoplast)	00040(Pentose and glucuronate interconversions);00052(Galactose metabolism);00053(Ascorbate and aldarate metabolism);00520(Amino sugar and nucleotide sugar metabolism)	K12447	EC:2.7.7.64	UDP-sugar pyrophosphorylase [Capsicum chinense]	NA	0.94613	0.659372	1.4349	0.520946	0.231132	1	up	no
813171	PF3D7_0103400	XM_001350930.2	GO:0003674(molecular_function)	NA	NA	NA	flagellar/basal body protein, partial [Chlamydomonas reinhardtii]	NA	71.529	51.3047	1.3942	0.479438	0.231202	1	up	no
813577	PF3D7_0930500	XM_001352136.2	GO:0020011(apicoplast)	00561(Glycerolipid metabolism);00564(Glycerophospholipid metabolism);04070(Phosphatidylinositol signaling system)	K00901	EC:2.7.1.107	diacylglycerol kinase 2 [Oryza sativa Japonica Group]	NA	55.9506	40.1652	1.39301	0.478207	0.231932	1	up	no
813678	PF3D7_1322800	XM_001349932.1	NA	NA	NA	NA		NA	5.55051	3.84346	1.44415	0.530216	0.232575	1	up	no
810885	PF3D7_1132800	XM_001347973.3	GO:0005215(transporter activity);GO:0006833(water transport);GO:0008519(ammonium transmembrane transporter activity);GO:0009247(glycolipid biosynthetic process);GO:0015791(polyol transport);GO:0048471(perinuclear region of cytoplasm);GO:0051475(glucosylglycerol transport)	NA	NA	NA	hypothetical protein BHE74_00001311 [Ensete ventricosum]	NA	1161.92	836.383	1.38922	0.474273	0.234153	1	up	no
813764	PF3D7_1340900	XM_001350097.1	GO:0005315(inorganic phosphate transmembrane transporter activity);GO:0005887(integral component of plasma membrane);GO:0006817(phosphate ion transport)	NA	NA	NA	sodium phosphate symporter [Micractinium conductrix]	NA	166.993	120.199	1.3893	0.47436	0.234169	1	up	no
813902	PF3D7_1366800	XM_002809060.1	GO:0006659(phosphatidylserine biosynthetic process);GO:0016020(membrane);GO:0016780(phosphotransferase activity, for other substituted phosphate groups)	00564(Glycerophospholipid metabolism)	K08730	EC:2.7.8.29	phosphatidylserine synthase 2 [Zea mays]	NA	93.7068	67.4556	1.38916	0.474217	0.234551	1	up	no
9221831	PF3D7_0112700	XR_002273099.1	GO:0003674(molecular_function);GO:0005575(cellular_component);GO:0006351(transcription, DNA-templated);GO:0006355(regulation of transcription, DNA-templated);GO:0008150(biological_process)	NA	NA	NA	hypothetical protein GLYMA_13G021700, partial [Glycine max]	NA	2.28253	1.6363	1.39494	0.480203	0.234572	1	up	no
3885836	PF3D7_0607900	XM_960976.1	NA	NA	NA	NA		NA	2.83573	6.0632	0.467694	-1.09636	0.234807	1	down	no
813269	PF3D7_0113800	XM_001351027.1	GO:0008201(heparin binding);GO:0020009(microneme);GO:0046789(host cell surface receptor binding)	NA	NA	NA		NA	0.678356	1.45142	0.467374	-1.09735	0.235149	1	down	no
813874	PF3D7_1306300	XM_002808953.1	GO:0000014(single-stranded DNA endodeoxyribonuclease activity);GO:0005634(nucleus);GO:0005739(mitochondrion);GO:0006400(tRNA modification);GO:0030696(tRNA (m5U54) methyltransferase activity);GO:0051908(double-stranded DNA 5'-3' exodeoxyribonuclease activity)	NA	NA	NA	hypothetical protein CHLRE_12g501100v5 [Chlamydomonas reinhardtii]	NA	1.14834	2.47653	0.463691	-1.10877	0.235377	1	down	no
811443	PF3D7_1240400	XM_001350761.1	GO:0020002(host cell plasma membrane);GO:0020013(modulation by symbiont of host erythrocyte aggregation);GO:0020030(infected host cell surface knob);GO:0020033(antigenic variation);GO:0020035(cytoadherence to microvasculature, mediated by symbiont protein);GO:0046789(host cell surface receptor binding);GO:0050839(cell adhesion molecule binding)	NA	NA	NA		NA	8.12033	5.85034	1.38801	0.473018	0.235688	1	up	no
8444986	PF3D7_1018300	XM_002585361.1	NA	NA	NA	NA		NA	36.3453	26.204	1.38702	0.471983	0.235839	1	up	no
2655055	PF3D7_0704800	XM_001348945.1	NA	NA	NA	NA		NA	12.1511	8.75864	1.38733	0.472311	0.236238	1	up	no
812314	PF3D7_1476300	XM_001348870.1	NA	NA	NA	NA		NA	352.998	254.721	1.38582	0.47074	0.236271	1	up	no
814120	PF3D7_1329000	XM_001349973.1	GO:0003899(DNA-directed 5'-3' RNA polymerase activity);GO:0005666(DNA-directed RNA polymerase III complex);GO:0006383(transcription by RNA polymerase III)	00230(Purine metabolism);00240(Pyrimidine metabolism);03020(RNA polymerase)	K03018	EC:2.7.7.6	DNA-directed RNA polymerase III subunit 1-like [Physcomitrella patens]	NA	2.95174	6.27453	0.470432	-1.08794	0.236345	1	down	no
812612	PF3D7_0201600	XM_001349494.1	GO:0020035(cytoadherence to microvasculature, mediated by symbiont protein);GO:0044164(host cell cytosol);GO:0044228(host cell surface)	NA	NA	NA		NA	4.37952	9.32798	0.469504	-1.09079	0.237004	1	down	no
811956	PF3D7_1439500	XM_001348512.2	GO:0016602(CCAAT-binding factor complex)	NA	NA	NA	nuclear transcription factor Y subunit C-2 [Selaginella moellendorffii]	NA	40.9814	29.5881	1.38506	0.469949	0.237011	1	up	no
810645	PF3D7_1108100	XM_001347733.1	NA	NA	NA	NA		NA	52.4574	37.8947	1.38429	0.469151	0.237306	1	up	no
812293	PF3D7_1474300	XM_001348849.1	GO:0000784(nuclear chromosome, telomeric region);GO:0003684(damaged DNA binding);GO:0006303(double-strand break repair via nonhomologous end joining);GO:0031848(protection from non-homologous end joining at telomere);GO:0035312(5'-3' exodeoxyribonuclease activity);GO:0036297(interstrand cross-link repair)	03030(DNA replication);03410(Base excision repair);03420(Nucleotide excision repair);03430(Mismatch repair)	K10747	EC:6.5.1.1;EC:6.5.1.6	PREDICTED: DNA ligase 6 isoform X1 [Brassica rapa]	NA	1.20491	2.58342	0.466401	-1.10036	0.237547	1	down	no
811970	PF3D7_1440900	XM_001348526.1	NA	NA	NA	NA		NA	75.5173	54.5412	1.38459	0.469463	0.237892	1	up	no
813036	PF3D7_0522100	XM_001351742.1	NA	NA	NA	NA		NA	40.5914	29.3518	1.38293	0.467724	0.238381	1	up	no
811408	PF3D7_1236800	XM_001350726.2	GO:0008171(O-methyltransferase activity);GO:0016458(gene silencing);GO:0020011(apicoplast)	00900(Terpenoid backbone biosynthesis)	K00587	EC:2.1.1.100	protein-S-isoprenylcysteine O-methyltransferase [Klebsormidium nitens]	NA	10.835	7.81892	1.38575	0.470662	0.238982	1	up	no
813636	PF3D7_0936800	XM_001352196.1	GO:0020002(host cell plasma membrane);GO:0020036(Maurer's cleft);GO:0044164(host cell cytosol)	NA	NA	NA		NA	22.6406	16.3551	1.38431	0.469168	0.239012	1	up	no
813348	PF3D7_0907100	XM_001351907.1	NA	NA	NA	NA		NA	0.953283	2.03865	0.467605	-1.09664	0.23931	1	down	no
812197	PF3D7_1464700	XM_001348753.1	GO:0000220(vacuolar proton-transporting V-type ATPase, V0 domain);GO:0007035(vacuolar acidification);GO:0020020(food vacuole)	00190(Oxidative phosphorylation);04145(Phagosome)	K02146	NA	Vacuolar H+-ATPase V0 sector subunit d [Klebsormidium nitens]	NA	133.723	96.8334	1.38096	0.465668	0.239525	1	up	no
812978	PF3D7_0516300	XM_001351684.1	GO:0008033(tRNA processing);GO:0009982(pseudouridine synthase activity);GO:0020011(apicoplast)	NA	NA	NA		NA	2.78109	5.91412	0.470245	-1.08852	0.239714	1	down	no
2655289	PF3D7_0811700	XM_001349373.1	NA	NA	NA	NA		NA	3.16353	2.28033	1.38731	0.472292	0.239715	1	up	no
812910	PF3D7_0505200	XM_001351574.1	GO:0005200(structural constituent of cytoskeleton);GO:0007010(cytoskeleton organization);GO:0015629(actin cytoskeleton)	NA	NA	NA	hypothetical protein SOVF_071080 [Spinacia oleracea]	NA	26.9381	19.5132	1.38051	0.465197	0.240497	1	up	no
814166	PF3D7_1335100	XM_001350045.1	GO:0016020(membrane);GO:0030260(entry into host cell)	NA	NA	NA		NA	6139.45	4453.71	1.3785	0.463101	0.240767	1	up	no
2655334	PF3D7_0801400	XM_001349467.1	NA	NA	NA	NA		NA	19.1162	13.6913	1.39623	0.481534	0.241021	1	up	no
2655282	PF3D7_0813000	XM_001349360.1	GO:0005737(cytoplasm)	NA	NA	NA		NA	27.1038	19.6696	1.37795	0.462523	0.242113	1	up	no
811935	PF3D7_1437300	XM_001348491.1	NA	NA	NA	NA		NA	233.353	169.595	1.37595	0.460424	0.242692	1	up	no
811161	PF3D7_1210900	XM_001350481.2	GO:0000030(mannosyltransferase activity);GO:0005783(endoplasmic reticulum);GO:0006486(protein glycosylation);GO:0016020(membrane)	00563(Glycosylphosphatidylinositol(GPI)-anchor biosynthesis)	K05284	EC:2.4.1.-	GPI mannosyltransferase 1-like isoform X2 [Papaver somniferum]	NA	2.05436	1.47042	1.39713	0.482463	0.243284	1	up	no
813501	PF3D7_0922500	XM_001352060.1	GO:0004618(phosphoglycerate kinase activity);GO:0005634(nucleus);GO:0005739(mitochondrion);GO:0005829(cytosol);GO:0006094(gluconeogenesis);GO:0006096(glycolytic process);GO:0009897(external side of plasma membrane);GO:0030445(yeast-form cell wall);GO:0030446(hyphal cell wall);GO:0044416(induction by symbiont of host defense response);GO:0097311(biofilm matrix)	00010(Glycolysis / Gluconeogenesis);00710(Carbon fixation in photosynthetic organisms)	K00927	EC:2.7.2.3	phosphoglycerate kinase-like [Quercus suber]	NA	185.818	391.251	0.474934	-1.0742	0.243523	1	down	no
813642	PF3D7_0937500	XM_001352203.1	GO:0020002(host cell plasma membrane);GO:0020033(antigenic variation)	NA	NA	NA		NA	4.91183	3.53192	1.39069	0.475806	0.243845	1	up	no
813017	PF3D7_0520100	XM_002808657.1	GO:0003824(catalytic activity)	NA	NA	NA	protein kinase and PP2C-like domain-containing protein [Panicum miliaceum]	NA	5.72413	12.0797	0.473862	-1.07746	0.243992	1	down	no
814429	PF3D7_0311400	XM_001351151.1	GO:0004674(protein serine/threonine kinase activity);GO:0006468(protein phosphorylation)	04016(MAPK signaling pathway - plant);04075(Plant hormone signal transduction)	K14498	EC:2.7.11.1	sulfur stress regulator [Micractinium conductrix]	NA	2.93887	2.13383	1.37728	0.46182	0.244155	1	up	no
813704	PF3D7_1327500	XM_002808996.1	NA	NA	NA	NA		NA	4.53478	3.2882	1.37911	0.463734	0.244176	1	up	no
812924	PF3D7_0503500	XM_001351557.1	GO:0004672(protein kinase activity);GO:0006468(protein phosphorylation)	NA	NA	NA		NA	15.7725	11.4759	1.3744	0.458799	0.24484	1	up	no
811430	PF3D7_1239000	XM_001350748.2	GO:0005634(nucleus);GO:0006203(dGTP catabolic process);GO:0008832(dGTPase activity)	NA	NA	NA	hypothetical protein MARPO_0016s0133 [Marchantia polymorpha]	NA	102.509	74.7098	1.3721	0.456382	0.244994	1	up	no
812251	PF3D7_1470200	XM_001348807.2	NA	NA	NA	NA		NA	4.50776	9.61021	0.469059	-1.09216	0.245865	1	down	no
813810	PF3D7_1304600	XM_001349737.1	GO:0020011(apicoplast)	NA	NA	NA		NA	1.4359	3.03332	0.473375	-1.07895	0.246084	1	down	no
2655258	PF3D7_0817600	XM_001349313.1	NA	NA	NA	NA		NA	747.484	545.612	1.36999	0.454167	0.24621	1	up	no
813631	PF3D7_0936300	XM_001352191.1	GO:0030430(host cell cytoplasm)	NA	NA	NA		NA	30.4278	22.1766	1.37207	0.45635	0.246694	1	up	no
810427	PF3D7_1027500	XM_001347518.1	NA	NA	NA	NA		NA	7.2448	5.07949	1.42629	0.512264	0.24683	1	up	no
812929	PF3D7_0504700	XM_001351569.1	NA	NA	NA	NA		NA	3.76452	7.90412	0.476273	-1.07014	0.246986	1	down	no
812615	PF3D7_0201900	XM_001349497.1	GO:0005515(protein binding);GO:0005737(cytoplasm);GO:0020003(symbiont-containing vacuole);GO:0020036(Maurer's cleft)	NA	NA	NA		NA	24.9383	52.2945	0.476882	-1.0683	0.247174	1	down	no
3885984	PF3D7_0616700	XM_961060.1	NA	NA	NA	NA		NA	1.07148	2.29691	0.466489	-1.10009	0.247711	1	down	no
810422	PF3D7_1027000	XM_001347513.1	NA	NA	NA	NA		NA	0.419614	0.895041	0.468821	-1.09289	0.248003	1	down	no
813321	PF3D7_0904200	XM_001351880.1	GO:0020011(apicoplast)	NA	NA	NA		NA	2.27888	1.62693	1.40072	0.486168	0.248254	1	up	no
811482	PF3D7_1244800	XM_001350798.1	GO:0002181(cytoplasmic translation);GO:0003723(RNA binding);GO:0003729(mRNA binding);GO:0005634(nucleus);GO:0005737(cytoplasm);GO:0005829(cytosol);GO:0019221(cytokine-mediated signaling pathway);GO:0042788(polysomal ribosome);GO:0046872(metal ion binding)	NA	NA	NA	PREDICTED: zinc finger CCCH domain-containing protein 11-like [Erythranthe guttata]	NA	41.555	87.0551	0.477341	-1.06691	0.248732	1	down	no
813364	PF3D7_0908700	XM_001351923.2	GO:0001522(pseudouridine synthesis);GO:0003723(RNA binding);GO:0005634(nucleus);GO:0005737(cytoplasm);GO:0006396(RNA processing);GO:0008033(tRNA processing);GO:0009451(RNA modification);GO:0009982(pseudouridine synthase activity);GO:0016853(isomerase activity);GO:0031119(tRNA pseudouridine synthesis);GO:1990481(mRNA pseudouridine synthesis)	NA	NA	NA	PREDICTED: tRNA pseudouridine(38/39) synthase-like isoform X2 [Lupinus angustifolius]	NA	6.61745	4.80805	1.37633	0.460823	0.24924	1	up	no
811282	PF3D7_1223900	XM_001350600.1	GO:0003735(structural constituent of ribosome);GO:0022625(cytosolic large ribosomal subunit);GO:0042254(ribosome biogenesis)	03010(Ribosome)	K02895	NA	hypothetical protein GQ55_8G023600 [Panicum hallii var. hallii]	NA	12.7694	26.8177	0.476157	-1.07049	0.249399	1	down	no
813065	PF3D7_0525100	XM_001351771.1	GO:0004467(long-chain fatty acid-CoA ligase activity);GO:0006631(fatty acid metabolic process)	00061(Fatty acid biosynthesis);00071(Fatty acid degradation);04146(Peroxisome)	K01897	EC:6.2.1.3	PREDICTED: long chain acyl-CoA synthetase 6, peroxisomal-like [Juglans regia]	NA	512.394	375.474	1.36466	0.448543	0.249705	1	up	no
2655240	PF3D7_0828700	XM_001349203.1	GO:0003341(cilium movement);GO:0003674(molecular_function);GO:0005575(cellular_component);GO:0005737(cytoplasm);GO:0005930(axoneme);GO:0036159(inner dynein arm assembly);GO:0060285(cilium-dependent cell motility)	NA	NA	NA		NA	2.56386	1.86711	1.37317	0.457515	0.249837	1	up	no
813628	PF3D7_0936000	XM_002808943.1	NA	NA	NA	NA		NA	15.0643	10.8931	1.38292	0.467716	0.249952	1	up	no
814133	PF3D7_1329600	XM_001349993.1	NA	NA	NA	NA		NA	17.0499	12.4673	1.36758	0.451621	0.250335	1	up	no
3885794	PF3D7_0617400	XM_961067.1	GO:0020002(host cell plasma membrane);GO:0020013(modulation by symbiont of host erythrocyte aggregation);GO:0020030(infected host cell surface knob);GO:0020033(antigenic variation);GO:0020035(cytoadherence to microvasculature, mediated by symbiont protein);GO:0050839(cell adhesion molecule binding)	NA	NA	NA		NA	9.23861	6.77029	1.36458	0.44846	0.250517	1	up	no
814401	PF3D7_0308500	XM_001351123.1	NA	NA	NA	NA	unknown [Picea sitchensis]	NA	100.686	210.423	0.478493	-1.06343	0.250673	1	down	no
813242	PF3D7_0110800	XM_001351001.1	NA	03022(Basal transcription factors)	K03124	NA	PREDICTED: transcription initiation factor IIB-2-like isoform X2 [Solanum tuberosum]	NA	133.572	97.9835	1.36321	0.447004	0.250956	1	up	no
2655045	PF3D7_0716800	XM_001349035.1	GO:0003743(translation initiation factor activity);GO:0005852(eukaryotic translation initiation factor 3 complex);GO:0006446(regulation of translational initiation)	03013(RNA transport)	K03246	NA	hypothetical protein M569_08807 [Genlisea aurea]	NA	85.5284	178.626	0.478813	-1.06246	0.251032	1	down	no
810874	PF3D7_1131800	XM_001347962.1	GO:0006869(lipid transport);GO:0015485(cholesterol binding)	NA	NA	NA	oxysterol-binding related protein 1 [Petunia integrifolia]	NA	76.473	56.1224	1.36261	0.446373	0.251137	1	up	no
812135	PF3D7_1458000	XM_001348691.1	GO:0006508(proteolysis);GO:0008234(cysteine-type peptidase activity);GO:0030260(entry into host cell);GO:0042540(hemoglobin catabolic process)	NA	NA	NA	zingipain-1-like [Vigna radiata var. radiata]	NA	19.461	14.2753	1.36326	0.447063	0.25207	1	up	no
811593	PF3D7_1401600	XM_001348155.2	GO:0044538(host cell periphery)	NA	NA	NA		NA	1119.97	823.204	1.3605	0.444135	0.252425	1	up	no
813761	PF3D7_1340000	XM_001350089.1	NA	NA	NA	NA		NA	1.04533	2.20867	0.473284	-1.07922	0.25256	1	down	no
811363	PF3D7_1232300	XM_001350681.1	GO:0009055(electron transfer activity);GO:0016020(membrane);GO:0020020(food vacuole);GO:0055114(oxidation-reduction process)	NA	NA	NA	PREDICTED: cytochrome B5-like [Tarenaya hassleriana]	NA	3.9131	8.29337	0.471834	-1.08365	0.253225	1	down	no
3885962	PF3D7_0602900	XM_960926.1	NA	NA	NA	NA		NA	29.4457	21.6354	1.361	0.444662	0.253242	1	up	no
814370	PF3D7_0305200	XM_001351092.2	GO:0003674(molecular_function);GO:0005575(cellular_component)	NA	NA	NA		NA	37.2694	27.4092	1.35974	0.443333	0.253255	1	up	no
812342	PF3D7_1479000	XM_001348898.1	GO:0004467(long-chain fatty acid-CoA ligase activity);GO:0006631(fatty acid metabolic process);GO:0030430(host cell cytoplasm)	00061(Fatty acid biosynthesis);00071(Fatty acid degradation);04146(Peroxisome)	K01897	EC:6.2.1.3	long chain acyl-CoA synthetase 4-like [Momordica charantia]	NA	2.43487	1.77158	1.37441	0.458807	0.254399	1	up	no
812659	PF3D7_0206700	XM_001349541.1	GO:0004018(N6-(1,2-dicarboxyethyl)AMP AMP-lyase (fumarate-forming) activity);GO:0006163(purine nucleotide metabolic process)	00230(Purine metabolism);00250(Alanine, aspartate and glutamate metabolism)	K01756	EC:4.3.2.2	unknown [Picea sitchensis]	NA	18.6068	13.6878	1.35938	0.442944	0.255169	1	up	no
3885798	PF3D7_0617900	XM_961071.1	GO:0000786(nucleosome);GO:0003677(DNA binding);GO:0051276(chromosome organization)	NA	NA	NA	histone H3.3 isoform X2 [Selaginella moellendorffii]	NA	2890.26	2131.07	1.35625	0.439623	0.25527	1	up	no
2655147	PF3D7_0723200	XM_001349097.1	NA	NA	NA	NA		NA	3.61526	2.63717	1.37089	0.455108	0.255642	1	up	no
811598	PF3D7_1401200	XM_001348151.1	GO:0020011(apicoplast)	NA	NA	NA		NA	53.7371	111.645	0.48132	-1.05493	0.256115	1	down	no
813719	PF3D7_1331100	XM_002809001.1	GO:0003677(DNA binding);GO:0004386(helicase activity);GO:0005524(ATP binding);GO:0005634(nucleus);GO:0006260(DNA replication);GO:0006310(DNA recombination);GO:0007049(cell cycle);GO:0009640(photomorphogenesis);GO:0009933(meristem structural organization);GO:0010468(regulation of gene expression);GO:0051301(cell division);GO:1902749(regulation of cell cycle G2/M phase transition);GO:1990067(intrac…	NA	NA	NA	PREDICTED: helicase and polymerase-containing protein TEBICHI [Tarenaya hassleriana]	NA	92.1898	68.0348	1.35504	0.438335	0.256191	1	up	no
2655355	PF3D7_0801700	XM_002808761.1	GO:0006508(proteolysis);GO:0008234(cysteine-type peptidase activity)	NA	NA	NA	PREDICTED: ubiquitin-like-specific protease 1D isoform X4 [Elaeis guineensis]	NA	10.7782	22.3828	0.481538	-1.05428	0.256215	1	down	no
812431	PF3D7_0405200	XM_001351328.1	NA	NA	NA	NA		NA	190.673	140.797	1.35424	0.43748	0.256734	1	up	no
810853	PF3D7_1129500	XM_024473323.1	GO:0000703(oxidized pyrimidine nucleobase lesion DNA N-glycosylase activity);GO:0006284(base-excision repair);GO:0019104(DNA N-glycosylase activity);GO:0020011(apicoplast)	03410(Base excision repair)	K03575	EC:3.2.2.31	adenine DNA glycosylase [Cucurbita pepo subsp. pepo]	NA	5.78499	12.0447	0.480294	-1.05801	0.256787	1	down	no
810737	PF3D7_1118400	XM_001347825.1	GO:0016787(hydrolase activity)	NA	NA	NA		NA	82.2899	60.7409	1.35477	0.438048	0.256833	1	up	no
813419	PF3D7_0914200	XM_001351978.1	GO:0020011(apicoplast)	00564(Glycerophospholipid metabolism);00565(Ether lipid metabolism)	K13510	EC:2.3.1.23;EC:2.3.1.67	lysophospholipid acyltransferase LPEAT2-like [Physcomitrella patens]	NA	71.4122	52.7476	1.35385	0.437064	0.257353	1	up	no
9221772	PF3D7_0301600	XM_002808572.3	GO:0020011(apicoplast)	NA	NA	NA		NA	9.37618	6.91038	1.35682	0.440234	0.257531	1	up	no
812229	PF3D7_1467900	XM_001348785.1	GO:0005096(GTPase activator activity);GO:0005737(cytoplasm);GO:0007268(chemical synaptic transmission);GO:0007274(neuromuscular synaptic transmission);GO:0031175(neuron projection development);GO:0031594(neuromuscular junction);GO:0043087(regulation of GTPase activity);GO:0043195(terminal bouton);GO:1903422(negative regulation of synaptic vesicle recycling)	NA	NA	NA		NA	86.449	63.9005	1.35287	0.436023	0.257604	1	up	no
813022	PF3D7_0520600	XM_002808658.1	GO:0004081(bis(5'-nucleosyl)-tetraphosphatase (asymmetrical) activity)	NA	NA	NA		NA	17.3595	36.1503	0.480202	-1.05829	0.257722	1	down	no
2655200	PF3D7_0709600	XM_002808724.1	GO:0000172(ribonuclease MRP complex);GO:0004526(ribonuclease P activity);GO:0030677(ribonuclease P complex)	NA	NA	NA		NA	1.81062	3.77135	0.480099	-1.0586	0.25792	1	down	no
3885755	PF3D7_0613300	XM_961027.2	GO:0020008(rhoptry)	NA	NA	NA		NA	125.95	93.159	1.35199	0.435088	0.258169	1	up	no
2655115	PF3D7_0717400	XM_001349041.1	GO:0006400(tRNA modification);GO:0008270(zinc ion binding);GO:0008479(queuine tRNA-ribosyltransferase activity);GO:0008616(queuosine biosynthetic process)	NA	NA	NA	putative queuine tRNA-ribosyltransferase, partial [Ostreococcus tauri]	NA	13.2509	9.78622	1.35403	0.437262	0.258322	1	up	no
811229	PF3D7_1218300	XM_001350549.1	GO:0035690(cellular response to drug)	04144(Endocytosis)	K11826	NA	clathrin adaptor complexes medium subunit [Sesuvium portulacastrum]	NA	69.4516	51.3647	1.35213	0.435229	0.258405	1	up	no
810375	PF3D7_1022500	XM_001347466.1	GO:0004108(citrate (Si)-synthase activity);GO:0005739(mitochondrion);GO:0005759(mitochondrial matrix);GO:0006099(tricarboxylic acid cycle);GO:0006101(citrate metabolic process)	00020(Citrate cycle (TCA cycle));00630(Glyoxylate and dicarboxylate metabolism)	K01647	EC:2.3.3.1	citrate synthase 1 [Pyrus calleryana]	NA	79.8879	59.1334	1.35098	0.434002	0.25913	1	up	no
3885806	PF3D7_0614600	XM_961039.2	NA	NA	NA	NA		NA	4.60764	3.40028	1.35508	0.438378	0.259791	1	up	no
2655388	PF3D7_0819600	XM_001349293.1	NA	NA	NA	NA		NA	313.739	232.514	1.34933	0.432245	0.260067	1	up	no
2655103	PF3D7_0715000	XM_001349017.1	GO:0005829(cytosol);GO:0008152(metabolic process);GO:0016791(phosphatase activity)	00630(Glyoxylate and dicarboxylate metabolism)	K19269	EC:3.1.3.18;EC:3.1.3.48	phosphoglycolate phosphatase 2 [Vigna unguiculata]	NA	3.34302	6.98283	0.478749	-1.06266	0.260532	1	down	no
2655354	PF3D7_0802200	XM_001349456.1	GO:0004601(peroxidase activity);GO:0005829(cytosol);GO:0006979(response to oxidative stress);GO:0016209(antioxidant activity)	00940(Phenylpropanoid biosynthesis)	K11188	EC:1.11.1.7;EC:1.11.1.15	peroxiredoxin-6-like [Physcomitrella patens]	NA	275.831	569.793	0.48409	-1.04665	0.260789	1	down	no
2655119	PF3D7_0718700	XM_001349053.1	NA	NA	NA	NA		NA	1.16221	0.837658	1.38746	0.472442	0.261379	1	up	no
812451	PF3D7_0404600	XM_001351322.2	NA	NA	NA	NA		NA	3.30413	6.82455	0.484154	-1.04646	0.261521	1	down	no
812726	PF3D7_0213900	XM_001349608.1	NA	NA	NA	NA		NA	2.28301	4.72624	0.48305	-1.04975	0.262075	1	down	no
811183	PF3D7_1213400	XM_001350503.1	NA	NA	NA	NA		NA	2.04705	1.50371	1.36134	0.445023	0.262692	1	up	no
813772	PF3D7_1343100	XM_001350116.1	NA	NA	NA	NA		NA	50.111	37.2465	1.34539	0.428023	0.263441	1	up	no
810247	PF3D7_1009200	XM_001347338.1	NA	NA	NA	NA		NA	2.28117	4.71619	0.48369	-1.04785	0.264115	1	down	no
810811	PF3D7_1125300	XM_001347899.1	GO:0003677(DNA binding);GO:0003899(DNA-directed 5'-3' RNA polymerase activity);GO:0005739(mitochondrion);GO:0006351(transcription, DNA-templated)	NA	NA	NA	predicted protein [Ostreococcus lucimarinus CCE9901]	NA	3.30027	6.80679	0.48485	-1.04439	0.264534	1	down	no
810443	PF3D7_1029300	XM_001347534.1	NA	NA	NA	NA		NA	4.65343	9.60264	0.484599	-1.04514	0.264576	1	down	no
812444	PF3D7_0404800	XM_001351324.1	NA	NA	NA	NA		NA	13.3367	9.91197	1.34551	0.428158	0.264809	1	up	no
813697	PF3D7_1329400	XM_024473226.1	GO:0003876(AMP deaminase activity);GO:0006196(AMP catabolic process)	00230(Purine metabolism)	K01490	EC:3.5.4.6	probable AMP deaminase [Solanum lycopersicum]	NA	8.31025	17.1236	0.48531	-1.04302	0.264981	1	down	no
3885963	PF3D7_0603000	XM_960927.1	NA	NA	NA	NA		NA	21.5619	16.0486	1.34354	0.426043	0.265217	1	up	no
810441	PF3D7_1029100.1	XM_001347532.1;XM_024473293.1	NA	NA	NA	NA		NA	0.405852	0.849861	0.477551	-1.06627	0.265227	1	down	no
810696	PF3D7_1114100	XM_001347784.2;XM_024473312.1	GO:0006465(signal peptide processing);GO:0008233(peptidase activity);GO:0020009(microneme);GO:0020009(microneme)	NA	NA	NA	BnaA06g38080D [Brassica napus]	NA	221.586	165.226	1.34111	0.423424	0.265844	1	up	no
812414	PF3D7_0405900	XM_001351336.1	GO:0005488(binding);GO:0046658(anchored component of plasma membrane);GO:1990225(rhoptry neck)	NA	NA	NA		NA	818.455	610.721	1.34015	0.422389	0.266253	1	up	no
814339	PF3D7_0302100	XM_001351062.1	GO:0004674(protein serine/threonine kinase activity);GO:0005634(nucleus);GO:0005737(cytoplasm);GO:0006468(protein phosphorylation)	NA	NA	NA	serine/threonine-protein kinase SRPK-like [Quercus suber]	NA	12.3551	25.3686	0.487024	-1.03794	0.266882	1	down	no
811770	PF3D7_1419500	XM_001348326.1	NA	NA	NA	NA		NA	2.85283	2.07402	1.37551	0.459962	0.267051	1	up	no
813037	PF3D7_0522200	XM_001351743.1	NA	NA	NA	NA		NA	33.1863	24.6709	1.34516	0.427778	0.267753	1	up	no
812888	PF3D7_0500900	XM_001351532.1	GO:0006468(protein phosphorylation)	NA	NA	NA		NA	19.6592	14.6785	1.33932	0.421502	0.267952	1	up	no
810631	PF3D7_1106800	XM_001347719.2	GO:0006468(protein phosphorylation);GO:0007169(transmembrane receptor protein tyrosine kinase signaling pathway)	04016(MAPK signaling pathway - plant);04075(Plant hormone signal transduction)	K14510	EC:2.7.11.1	probable serine/threonine-protein kinase SIS8 isoform X1 [Coffea arabica]	NA	5.76177	11.8263	0.4872	-1.03741	0.267985	1	down	no
814212	PF3D7_1346700	XM_001350145.1	GO:0016020(membrane);GO:0046658(anchored component of plasma membrane)	NA	NA	NA		NA	3.13232	2.31174	1.35496	0.438251	0.268251	1	up	no
811409	PF3D7_1236900	XM_001350727.2	NA	NA	NA	NA		NA	343.336	257.409	1.33381	0.415558	0.270816	1	up	no
814218	PF3D7_1347700	XM_001350154.1	GO:0004306(ethanolamine-phosphate cytidylyltransferase activity);GO:0005829(cytosol);GO:0008654(phospholipid biosynthetic process)	00564(Glycerophospholipid metabolism);00440(Phosphonate and phosphinate metabolism)	K00967	EC:2.7.7.14	ethanolamine-phosphate cytidylyltransferase-like [Cicer arietinum]	NA	109.743	82.3257	1.33304	0.414719	0.271517	1	up	no
812564	PF3D7_0414500	XM_024473394.1	GO:0003676(nucleic acid binding);GO:0016070(RNA metabolic process)	03040(Spliceosome)	K12741	NA	RNA-binding protein musashi/mRNA cleavage and polyadenylation factor I complex, subunit HRP1 [Handroanthus impetiginosus]	NA	2.37128	1.74788	1.35666	0.440064	0.272159	1	up	no
810401	PF3D7_1025000	XM_001347492.2	GO:0005509(calcium ion binding);GO:0005737(cytoplasm);GO:0005934(cellular bud tip);GO:0005935(cellular bud neck);GO:0006897(endocytosis);GO:0030479(actin cortical patch);GO:0030968(endoplasmic reticulum unfolded protein response);GO:0032467(positive regulation of cytokinesis);GO:0032880(regulation of protein localization);GO:0043130(ubiquitin binding);GO:0043332(mating projection tip);GO:0044396(…	NA	NA	NA		NA	285.967	214.731	1.33174	0.413318	0.272211	1	up	no
2655098	PF3D7_0714000	XM_001349010.1	GO:0000786(nucleosome);GO:0000791(euchromatin);GO:0003677(DNA binding);GO:0006333(chromatin assembly or disassembly)	NA	NA	NA	putative histone H2B [Helianthus annuus]	NA	6375.69	4789.01	1.33132	0.412853	0.272483	1	up	no
811764	PF3D7_1418800	XR_002966682.1	GO:0004004(ATP-dependent RNA helicase activity)	NA	NA	NA		NA	15.6457	11.6442	1.34365	0.426154	0.272673	1	up	no
814020	PF3D7_1307700	XM_001349768.1	NA	NA	NA	NA		NA	24.2975	18.2469	1.3316	0.413158	0.272835	1	up	no
813377	PF3D7_0910000	XM_001351936.1	GO:0005634(nucleus)	NA	NA	NA		NA	2.01598	1.50318	1.34114	0.423457	0.273588	1	up	no
813535	PF3D7_0926000	XM_001352094.1	NA	NA	NA	NA		NA	3.64316	7.44046	0.489642	-1.0302	0.273942	1	down	no
810308	PF3D7_1015300	XM_001347399.1	GO:0006464(cellular protein modification process);GO:0006508(proteolysis);GO:0008235(metalloexopeptidase activity)	NA	NA	NA	methionine aminopeptidase 1A [Cajanus cajan]	NA	6.37174	13.0233	0.489256	-1.03134	0.274163	1	down	no
812171	PF3D7_1461900	XM_001348727.1	GO:0004832(valine-tRNA ligase activity);GO:0006438(valyl-tRNA aminoacylation)	00970(Aminoacyl-tRNA biosynthesis)	K01873	EC:6.1.1.9	putative valyl tRNA synthetase [Ostreococcus tauri]	NA	10.5842	21.5583	0.490957	-1.02633	0.274816	1	down	no
2655290	PF3D7_0811600	XM_001349374.1	NA	NA	NA	NA		NA	30.21	22.7407	1.32846	0.409751	0.275067	1	up	no
8445024	PF3D7_1231700	XM_002585439.1	NA	NA	NA	NA		NA	5.00124	10.4192	0.480003	-1.05888	0.275194	1	down	no
813575	PF3D7_0930300	XM_001352134.1	GO:0005515(protein binding);GO:0046658(anchored component of plasma membrane)	NA	NA	NA		NA	5199.98	3918.27	1.32711	0.40829	0.275478	1	up	no
811928	PF3D7_1436600	XM_001348484.1	GO:0004692(cGMP-dependent protein kinase activity);GO:0005737(cytoplasm);GO:0005783(endoplasmic reticulum);GO:0006468(protein phosphorylation);GO:0019898(extrinsic component of membrane)	NA	NA	NA	AGC PKA kinase [Micractinium conductrix]	NA	421.177	317.356	1.32714	0.408323	0.275506	1	up	no
813692	PF3D7_1326000	XM_001349962.1	NA	NA	NA	NA		NA	277.089	208.732	1.32748	0.408695	0.275539	1	up	no
812427	PF3D7_0424700	XM_001351514.1	GO:0016301(kinase activity);GO:0030430(host cell cytoplasm)	NA	NA	NA		NA	8.02934	16.3401	0.491389	-1.02506	0.275833	1	down	no
3885738	PF3D7_0602100	XM_960918.1	GO:0004004(ATP-dependent RNA helicase activity)	03018(RNA degradation)	K12598	EC:3.6.4.13	DExH-box ATP-dependent RNA helicase DExH9-like [Physcomitrella patens]	NA	4.01016	8.15895	0.491504	-1.02472	0.277094	1	down	no
814371	PF3D7_0305300	XM_001351093.1	NA	NA	NA	NA		NA	21.2576	16.0346	1.32573	0.406787	0.277317	1	up	no
812180	PF3D7_1462800	XM_001348736.3	GO:0004365(glyceraldehyde-3-phosphate dehydrogenase (NAD+) (phosphorylating) activity);GO:0005829(cytosol);GO:0006094(gluconeogenesis);GO:0006096(glycolytic process);GO:0016020(membrane)	00010(Glycolysis / Gluconeogenesis);00710(Carbon fixation in photosynthetic organisms)	K00134	EC:1.2.1.12	glyceraldehyde-3-phosphate dehydrogenase [Klebsormidium nitens]	NA	4167.5	8455.96	0.492848	-1.02078	0.277475	1	down	no
813049	PF3D7_0523400	XM_024473437.1	GO:0005575(cellular_component);GO:0005737(cytoplasm)	NA	NA	NA	DnaJ-like protein [Chlamydomonas reinhardtii]	NA	140.069	105.751	1.32452	0.405468	0.277586	1	up	no
810530	PF3D7_1038100	XM_001347621.1	NA	NA	NA	NA		NA	0.889332	1.82882	0.486288	-1.04012	0.277654	1	down	no
814364	PF3D7_0304600	XM_001351086.1	GO:0030260(entry into host cell);GO:0030430(host cell cytoplasm);GO:0042025(host cell nucleus);GO:0043395(heparan sulfate proteoglycan binding);GO:0046658(anchored component of plasma membrane);GO:0046812(host cell surface binding)	NA	NA	NA		NA	16	32.4968	0.492356	-1.02222	0.277984	1	down	no
811925	PF3D7_1436200	XM_001348481.1	NA	NA	NA	NA		NA	82.7724	62.6022	1.32219	0.402935	0.279134	1	up	no
812485	PF3D7_0419700	XM_001351469.1	GO:0020008(rhoptry);GO:0046658(anchored component of plasma membrane)	NA	NA	NA		NA	132.519	100.282	1.32146	0.402138	0.279895	1	up	no
4794185	PF3D7_0712900	XM_001349000.1	GO:0020002(host cell plasma membrane);GO:0020013(modulation by symbiont of host erythrocyte aggregation);GO:0020030(infected host cell surface knob);GO:0020033(antigenic variation);GO:0020035(cytoadherence to microvasculature, mediated by symbiont protein);GO:0050839(cell adhesion molecule binding)	NA	NA	NA		NA	0.948819	0.712816	1.33109	0.412603	0.280158	1	up	no
811823	PF3D7_1426100	XM_001348379.1	GO:0005667(transcription factor complex);GO:0005854(nascent polypeptide-associated complex)	NA	NA	NA	Transcription factor BTF3 [Auxenochlorella protothecoides]	NA	24.3781	49.4677	0.492808	-1.0209	0.28041	1	down	no
810505	PF3D7_1035700	XM_001347596.1	GO:0005515(protein binding);GO:0009986(cell surface);GO:0030260(entry into host cell);GO:0046812(host cell surface binding)	NA	NA	NA		NA	2169.63	1643.38	1.32022	0.400779	0.280505	1	up	no
814492	PF3D7_0317800	XM_001351212.1	GO:0005838(proteasome regulatory particle);GO:0006511(ubiquitin-dependent protein catabolic process)	NA	NA	NA	26S proteasome non-ATPase regulatory subunit 9 isoform X3 [Medicago truncatula]	NA	15.9531	32.3687	0.492856	-1.02076	0.280668	1	down	no
814213	PF3D7_1346800	XM_001350146.1	GO:0020012(evasion or tolerance of host immune response);GO:0044068(modulation by symbiont of host cellular process);GO:0046658(anchored component of plasma membrane)	NA	NA	NA		NA	1.03426	0.752659	1.37414	0.458528	0.281009	1	up	no
813785	PF3D7_1345500	XM_001350133.1	GO:0004842(ubiquitin-protein transferase activity);GO:0010564(regulation of cell cycle process);GO:0016567(protein ubiquitination);GO:0016887(ATPase activity);GO:0020011(apicoplast);GO:0030433(ubiquitin-dependent ERAD pathway)	04120(Ubiquitin mediated proteolysis)	K10688	EC:2.3.2.25	hypothetical protein AXG93_4461s1330 [Marchantia polymorpha subsp. ruderalis]	NA	12.5555	9.48273	1.32404	0.404945	0.281076	1	up	no
813177	PF3D7_0104000	XM_001350936.1	NA	NA	NA	NA		NA	10.8923	8.163	1.33435	0.416141	0.281227	1	up	no
813127	PF3D7_0532100	XM_001351833.1	GO:0020005(symbiont-containing vacuole membrane)	NA	NA	NA		NA	2099.18	4241.01	0.494971	-1.01458	0.281651	1	down	no
810388	PF3D7_1023800	XM_001347479.1	NA	NA	NA	NA		NA	5.65046	4.26536	1.32473	0.405698	0.281959	1	up	no
811985	PF3D7_1442500	XM_001348541.2	GO:0004661(protein geranylgeranyltransferase activity);GO:0004663(Rab geranylgeranyltransferase activity)	NA	NA	NA	uncharacterized protein C2845_PM07G23130 [Panicum miliaceum]	NA	1.82253	3.69703	0.492972	-1.02042	0.282685	1	down	no
810878	PF3D7_1132200	XM_001347966.1	GO:0005524(ATP binding);GO:0005832(chaperonin-containing T-complex);GO:0006457(protein folding);GO:0051082(unfolded protein binding)	NA	NA	NA	hypothetical protein GQ55_7G237400 [Panicum hallii var. hallii]	NA	78.2557	157.944	0.495463	-1.01315	0.28281	1	down	no
813444	PF3D7_0916700	XM_001352003.1	GO:0000184(nuclear-transcribed mRNA catabolic process, nonsense-mediated decay);GO:0003723(RNA binding);GO:0003729(mRNA binding);GO:0003743(translation initiation factor activity);GO:0005515(protein binding);GO:0005634(nucleus);GO:0005829(cytosol);GO:0006413(translational initiation);GO:0006446(regulation of translational initiation);GO:0009651(response to salt stress);GO:0016032(viral process);G…	03040(Spliceosome)	K12741	NA	UBP1-associated protein 2C-like isoform X1 [Sesamum indicum]	NA	187.171	142.239	1.31589	0.396036	0.283915	1	up	no
2655133	PF3D7_0721700	XM_001349083.1	GO:0020011(apicoplast)	NA	NA	NA		NA	1.83324	1.35825	1.34971	0.432645	0.284475	1	up	no
3885957	PF3D7_0611500	XM_961011.1	NA	NA	NA	NA		NA	2.77206	2.06998	1.33917	0.421344	0.284709	1	up	no
813494	PF3D7_0921800	XM_002808899.1	GO:0000027(ribosomal large subunit assembly);GO:0000460(maturation of 5.8S rRNA);GO:0000470(maturation of LSU-rRNA);GO:0005730(nucleolus);GO:0030687(preribosome, large subunit precursor);GO:0042134(rRNA primary transcript binding)	NA	NA	NA	predicted protein, partial [Ostreococcus lucimarinus CCE9901]	NA	2.95523	6.01905	0.49098	-1.02626	0.284922	1	down	no
813845	PF3D7_1357800	XM_002809038.1	GO:0005832(chaperonin-containing T-complex);GO:0006457(protein folding);GO:0051082(unfolded protein binding)	NA	NA	NA	hypothetical protein DM860_010289 [Cuscuta australis]	NA	59.4969	119.768	0.496766	-1.00936	0.285455	1	down	no
811688	PF3D7_1410900	XM_001348244.1	GO:0003723(RNA binding);GO:0005634(nucleus);GO:0005737(cytoplasm);GO:0006364(rRNA processing)	03008(Ribosome biogenesis in eukaryotes)	K14574	NA	ribosome maturation protein SBDS [Cinnamomum micranthum f. kanehirae]	NA	75.2875	57.3099	1.31369	0.393624	0.285679	1	up	no
810444	PF3D7_1029400	XM_001347535.1	GO:0016020(membrane);GO:0016021(integral component of membrane)	NA	NA	NA	hypothetical protein GOBAR_DD04114 [Gossypium barbadense]	NA	38.6286	29.3979	1.31399	0.393958	0.285868	1	up	no
814342	PF3D7_0302500	XM_001351064.1	GO:0020002(host cell plasma membrane);GO:0020008(rhoptry);GO:0020035(cytoadherence to microvasculature, mediated by symbiont protein);GO:0050839(cell adhesion molecule binding)	NA	NA	NA		NA	3243.42	2472.05	1.31204	0.39181	0.286572	1	up	no
810371	PF3D7_1022000	XM_001347462.2	GO:0003723(RNA binding);GO:0006417(regulation of translation)	NA	NA	NA	hypothetical protein CBR_g26401 [Chara braunii]	NA	2.86729	5.78004	0.496067	-1.01139	0.286892	1	down	no
813786	PF3D7_1345600	XM_001350134.1	GO:0070258(inner membrane pellicle complex)	NA	NA	NA		NA	891.898	680.363	1.31091	0.390573	0.287461	1	up	no
813600	PF3D7_0933000	XM_001352160.1	GO:0003729(mRNA binding);GO:0005847(mRNA cleavage and polyadenylation specificity factor complex);GO:0098789(pre-mRNA cleavage required for polyadenylation)	03015(mRNA surveillance pathway)	K14407	NA	hypothetical protein AQUCO_00800076v1 [Aquilegia coerulea]	NA	31.1125	23.7401	1.31054	0.390166	0.28831	1	up	no
814182	PF3D7_1339300	XM_001350082.1	NA	NA	NA	NA		NA	287.581	219.597	1.30958	0.389109	0.288636	1	up	no
3885977	PF3D7_0624800	XM_961137.1	NA	NA	NA	NA		NA	1.12259	2.28757	0.490734	-1.02699	0.288813	1	down	no
814249	PF3D7_1354200	XM_001350218.1	GO:0004445(inositol-polyphosphate 5-phosphatase activity)	00562(Inositol phosphate metabolism);04070(Phosphatidylinositol signaling system)	K21797	EC:3.1.3.-	phosphoinositide phosphatase SAC8-like isoform X2 [Coffea arabica]	NA	33.9137	25.9099	1.30891	0.388364	0.289411	1	up	no
2655294	PF3D7_0810800	XM_001349382.1	GO:0004156(dihydropteroate synthase activity);GO:0006761(dihydrofolate biosynthetic process)	00790(Folate biosynthesis)	K13941	EC:2.7.6.3;EC:2.5.1.15	folate synthesis bifunctional protein, mitochondrial [Lactuca sativa]	NA	5.69419	11.4417	0.497671	-1.00673	0.289965	1	down	no
813437	PF3D7_0916000	XM_001351996.1	NA	NA	NA	NA		NA	131.119	100.447	1.30535	0.384438	0.291709	1	up	no
810257	PF3D7_1010200	XM_001347348.2	GO:0000166(nucleotide binding);GO:0003674(molecular_function);GO:0004386(helicase activity);GO:0005524(ATP binding);GO:0005575(cellular_component);GO:0005634(nucleus);GO:0008150(biological_process);GO:0016787(hydrolase activity)	NA	NA	NA	unnamed protein product [Brassica oleracea]	NA	2.37214	4.75827	0.498529	-1.00425	0.291777	1	down	no
3885897	PF3D7_0616000	XM_961053.1	GO:0000304(response to singlet oxygen);GO:0005524(ATP binding);GO:0005829(cytosol);GO:0008478(pyridoxal kinase activity);GO:0008614(pyridoxine metabolic process);GO:0016310(phosphorylation);GO:0042819(vitamin B6 biosynthetic process);GO:0070280(pyridoxal binding);GO:0070281(pyridoxamine binding);GO:0070282(pyridoxine binding)	00750(Vitamin B6 metabolism)	K00868	EC:2.7.1.35	pyridoxal kinase [Brachypodium distachyon]	NA	24.1803	48.3668	0.499935	-1.00019	0.29224	1	down	no
811139	PF3D7_1208600	XM_001350459.1	GO:0005744(mitochondrial inner membrane presequence translocase complex);GO:0006626(protein targeting to mitochondrion);GO:0015031(protein transport);GO:0015450(P-P-bond-hydrolysis-driven protein transmembrane transporter activity)	NA	NA	NA	mitochondrial import inner membrane translocase subunit TIM10 isoform X1 [Populus trichocarpa]	NA	29.2206	58.602	0.498628	-1.00396	0.293815	1	down	no
811148	PF3D7_1209500.1	XM_001350468.2;XM_024473385.1	GO:0007165(signal transduction);GO:0030553(cGMP binding);GO:0046069(cGMP catabolic process);GO:0047555(3',5'-cyclic-GMP phosphodiesterase activity);GO:0047555(3',5'-cyclic-GMP phosphodiesterase activity)	00230(Purine metabolism);00230(Purine metabolism)	K13755	EC:3.1.4.17	cyclic nucleotide phosphodiesterase, partial [Chlamydomonas reinhardtii]	NA	35.6468	27.3583	1.30296	0.381791	0.29395	1	up	no
810858	PF3D7_1130000	XM_001347946.1	GO:0004610(phosphoacetylglucosamine mutase activity);GO:0006041(glucosamine metabolic process)	00520(Amino sugar and nucleotide sugar metabolism)	K01836	EC:5.4.2.3	Phosphoacetylglucosamine mutase isoform A [Glycine soja]	NA	8.44877	16.8774	0.500597	-0.998277	0.29402	1	down	no
811056	PF3D7_1201000	XM_001350383.1	NA	NA	NA	NA		NA	58.74	117.135	0.501474	-0.995752	0.294846	1	down	no
812727	PF3D7_0214000	XM_001349609.2	GO:0005515(protein binding);GO:0005832(chaperonin-containing T-complex);GO:0030430(host cell cytoplasm);GO:0045177(apical part of cell)	NA	NA	NA	PREDICTED: T-complex protein 1 subunit theta-like [Erythranthe guttata]	NA	13.6649	27.2584	0.501308	-0.996231	0.295413	1	down	no
812927	PF3D7_0503400	XM_001351556.1	GO:0003785(actin monomer binding);GO:0005829(cytosol);GO:0015629(actin cytoskeleton);GO:0030036(actin cytoskeleton organization);GO:0051014(actin filament severing);GO:0060327(cytoplasmic actin-based contraction involved in cell motility)	NA	NA	NA	hypothetical protein PHAVU_007G070500g [Phaseolus vulgaris]	NA	4952.74	3810.35	1.29981	0.378302	0.295919	1	up	no
812038	PF3D7_1448000	XM_001348594.1	GO:0000462(maturation of SSU-rRNA from tricistronic rRNA transcript (SSU-rRNA, 5.8S rRNA, LSU-rRNA));GO:0030515(snoRNA binding);GO:0032040(small-subunit processome);GO:0034388(Pwp2p-containing subcomplex of 90S preribosome)	03008(Ribosome biogenesis in eukaryotes)	K14556	NA	hypothetical protein CDL15_Pgr025528 [Punica granatum]	NA	2.21875	4.43038	0.500803	-0.997685	0.296096	1	down	no
810923	PF3D7_1136500.1	XM_020583374.2;XM_020583373.2	GO:0004674(protein serine/threonine kinase activity);GO:0005515(protein binding);GO:0006468(protein phosphorylation);GO:0005634(nucleus);GO:0005737(cytoplasm);GO:0006897(endocytosis);GO:0008360(regulation of cell shape);GO:0016055(Wnt signaling pathway);GO:0018105(peptidyl-serine phosphorylation);GO:0018105(peptidyl-serine phosphorylation)	NA	NA	NA	casein kinase [Raphidocelis subcapitata]	NA	2173.62	1673.02	1.29922	0.377641	0.29638	1	up	no
810600	PF3D7_1103600	XM_001347687.1	GO:0005200(structural constituent of cytoskeleton);GO:0005737(cytoplasm);GO:0015629(actin cytoskeleton)	NA	NA	NA	hypothetical protein DY000_00001575 [Brassica cretica]	NA	5.49597	10.981	0.500496	-0.998568	0.296614	1	down	no
812123	PF3D7_1456800	XM_001348679.1	GO:0006885(regulation of pH);GO:0009678(hydrogen-translocating pyrophosphatase activity);GO:0015078(proton transmembrane transporter activity);GO:0020020(food vacuole)	00190(Oxidative phosphorylation)	K01507	EC:3.6.1.1	pyrophosphate-energized vacuolar membrane proton pump-like [Helianthus annuus]	NA	94.2253	72.5381	1.29898	0.377375	0.296786	1	up	no
812847	PF3D7_0509300	XM_001351615.1	NA	NA	NA	NA		NA	10.1615	20.4216	0.497586	-1.00698	0.297317	1	down	no
811020	PF3D7_1146600	XM_001348108.1	GO:0003677(DNA binding);GO:0005634(nucleus);GO:0006355(regulation of transcription, DNA-templated)	NA	NA	NA	hypothetical protein C2E20_4572 [Micractinium conductrix]	NA	125.417	96.6264	1.29795	0.376239	0.297437	1	up	no
810252	PF3D7_1009700	XM_001347343.2	GO:0015631(tubulin binding);GO:0018095(protein polyglutamylation);GO:0070740(tubulin-glutamic acid ligase activity)	NA	NA	NA	tubulin polyglutamylase ttll6-like isoform X2 [Physcomitrella patens]	NA	273.031	210.396	1.2977	0.375958	0.29762	1	up	no
812002	PF3D7_1444200	XM_001348558.1	GO:0005509(calcium ion binding)	04016(MAPK signaling pathway - plant);04070(Phosphatidylinositol signaling system)	K02183	NA	outer dynein arm-docking complex subunit 3 [Coccomyxa subellipsoidea C-169]	NA	22.59	17.3734	1.30027	0.378806	0.298493	1	up	no
810455	PF3D7_1030500	XM_001347546.1	GO:0004175(endopeptidase activity);GO:0005838(proteasome regulatory particle);GO:0006511(ubiquitin-dependent protein catabolic process)	03050(Proteasome)	K03039	NA	26S proteasome non-ATPase regulatory subunit 13 homolog B-like [Manihot esculenta]	NA	8.54997	6.56223	1.30291	0.381734	0.298889	1	up	no
811990	PF3D7_1443000	XM_001348546.1	GO:0004672(protein kinase activity);GO:0005634(nucleus);GO:0005737(cytoplasm);GO:0006468(protein phosphorylation)	NA	NA	NA	hypothetical protein CICLE_v10030810mg [Citrus clementina]	NA	12.983	10.0093	1.2971	0.375285	0.299065	1	up	no
813640	PF3D7_0937200	XM_001352200.1	GO:0006629(lipid metabolic process);GO:0016020(membrane);GO:0016298(lipase activity)	00561(Glycerolipid metabolism)	K01054	EC:3.1.1.23	caffeoyl shikimate esterase 13 [Populus tomentosa]	NA	2.33429	1.75964	1.32657	0.407701	0.299078	1	up	no
812092	PF3D7_1453700	XM_001348648.2	GO:0051087(chaperone binding)	00590(Arachidonic acid metabolism)	K15730	EC:5.3.99.3	uncharacterized protein OsI_027940 [Vigna radiata var. radiata]	NA	409.153	812.239	0.503735	-0.989264	0.299133	1	down	no
813435	PF3D7_0915800	XM_001351994.1	NA	NA	NA	NA	glycolipid transfer protein 3-like isoform X2 [Cucurbita moschata]	NA	2.6613	2.00158	1.3296	0.410992	0.299201	1	up	no
810192	PF3D7_1003000	XM_001347283.2	NA	NA	NA	NA		NA	11.6963	9.01682	1.29716	0.375359	0.29923	1	up	no
810295	PF3D7_1014000	XM_024473280.1	GO:0005737(cytoplasm);GO:0006486(protein glycosylation);GO:0009225(nucleotide-sugar metabolic process);GO:0016491(oxidoreductase activity);GO:0016857(racemase and epimerase activity, acting on carbohydrates and derivatives);GO:0050577(GDP-L-fucose synthase activity)	00051(Fructose and mannose metabolism);00520(Amino sugar and nucleotide sugar metabolism)	K02377	EC:1.1.1.271	predicted protein [Ostreococcus lucimarinus CCE9901]	NA	11.0982	8.54024	1.29952	0.377974	0.299398	1	up	no
2655364	PF3D7_0827000	XM_001349220.1	GO:0003676(nucleic acid binding);GO:0005524(ATP binding);GO:0008026(ATP-dependent helicase activity);GO:0020011(apicoplast)	NA	NA	NA	putative DEAD-box ATP-dependent RNA helicase 29 isoform X2 [Morus notabilis]	NA	10.6776	21.1973	0.503725	-0.989292	0.299912	1	down	no
813034	PF3D7_0521900	XM_024473436.1	NA	NA	NA	NA		NA	0.354058	0.715495	0.494843	-1.01496	0.300272	1	down	no
810963	PF3D7_1140600	XM_001348051.1	NA	NA	NA	NA		NA	7.35744	5.68108	1.29508	0.373038	0.300773	1	up	no
812955	PF3D7_0514000	XM_002808643.1	GO:0006464(cellular protein modification process)	NA	NA	NA	Putative tubulin-tyrosine ligase [Klebsormidium nitens]	NA	6.34925	4.88012	1.30104	0.37967	0.301043	1	up	no
812378	PF3D7_0410900	XM_001351386.1	NA	NA	NA	NA		NA	2.81139	5.59236	0.50272	-0.992174	0.301393	1	down	no
810829	PF3D7_1127100	XM_001347917.1	GO:0004170(dUTP diphosphatase activity);GO:0006260(DNA replication);GO:0006399(tRNA metabolic process)	00240(Pyrimidine metabolism)	K01520	EC:3.6.1.23	hypothetical protein PHAVU_008G243100g [Phaseolus vulgaris]	NA	132.558	262.505	0.504971	-0.985726	0.301963	1	down	no
3885971	PF3D7_0620700	XM_961100.1	NA	NA	NA	NA		NA	17.6209	13.6055	1.29514	0.373103	0.302171	1	up	no
810358	PF3D7_1020700	XM_001347449.2	GO:0042254(ribosome biogenesis)	03008(Ribosome biogenesis in eukaryotes)	K14521	EC:2.3.1.-	PREDICTED: RNA cytidine acetyltransferase 1 isoform X1 [Eucalyptus grandis]	NA	0.812894	1.62955	0.498847	-1.00333	0.30257	1	down	no
812838	PF3D7_0509800	XM_001351620.1	GO:0004430(1-phosphatidylinositol 4-kinase activity);GO:0042493(response to drug);GO:0046488(phosphatidylinositol metabolic process)	00562(Inositol phosphate metabolism);04070(Phosphatidylinositol signaling system)	K19801	EC:2.7.1.67	1-phosphatidylinositol 4-kinase [Handroanthus impetiginosus]	NA	28.0574	21.7263	1.2914	0.368938	0.302813	1	up	no
811656	PF3D7_1407700	XM_001348211.1	NA	NA	NA	NA		NA	1.49997	1.13724	1.31896	0.399396	0.302973	1	up	no
811221	PF3D7_1217500	XM_001350541.1	NA	NA	NA	NA		NA	2.57002	1.92458	1.33537	0.417236	0.303091	1	up	no
811467	PF3D7_1243100	XM_001350783.1	GO:0000398(mRNA splicing, via spliceosome);GO:0003723(RNA binding);GO:0046540(U4/U6 x U5 tri-snRNP complex)	03040(Spliceosome)	K12848	NA	hypothetical protein COCSUDRAFT_61191 [Coccomyxa subellipsoidea C-169]	NA	23.4674	46.4623	0.505085	-0.985401	0.303488	1	down	no
811795	PF3D7_1422200	XM_001348351.2	NA	NA	NA	NA		NA	18.0955	13.9916	1.29331	0.371066	0.303968	1	up	no
811683	PF3D7_1410400	XM_001348239.1	GO:0005515(protein binding);GO:0020008(rhoptry)	NA	NA	NA		NA	4165.72	3230.88	1.28935	0.366639	0.304107	1	up	no
813662	PF3D7_1321100	XM_002808979.1	GO:0016020(membrane);GO:0020011(apicoplast)	NA	NA	NA		NA	94.9185	73.6209	1.28929	0.366574	0.304207	1	up	no
9221883	PF3D7_0706700	XM_002808719.1	GO:0000228(nuclear chromosome);GO:0000400(four-way junction DNA binding);GO:0000403(Y-form DNA binding);GO:0000404(heteroduplex DNA loop binding);GO:0000406(double-strand/single-strand DNA junction binding);GO:0000710(meiotic mismatch repair);GO:0003684(damaged DNA binding);GO:0006301(postreplication repair);GO:0006311(meiotic gene conversion);GO:0007131(reciprocal meiotic recombination);GO:00321…	03430(Mismatch repair)	K08735	NA	hypothetical protein SELMODRAFT_268576 [Selaginella moellendorffii]	NA	2.99122	2.31267	1.29341	0.371178	0.304221	1	up	no
3885877	PF3D7_0609700	XM_960994.1	NA	NA	NA	NA		NA	118.482	91.9179	1.289	0.366255	0.304455	1	up	no
810920	PF3D7_1136200	XM_001348008.1	GO:0046658(anchored component of plasma membrane)	NA	NA	NA		NA	512.042	397.298	1.28881	0.36604	0.304573	1	up	no
811005	PF3D7_1145000	XM_001348093.2	NA	NA	NA	NA		NA	7.49968	5.80157	1.2927	0.370386	0.304727	1	up	no
813130	PF3D7_0532400	XM_001351836.1	GO:0005515(protein binding);GO:0020030(infected host cell surface knob);GO:0020036(Maurer's cleft);GO:0033644(host cell membrane);GO:0044164(host cell cytosol);GO:0044538(host cell periphery)	NA	NA	NA		NA	40.7767	80.5327	0.506338	-0.981828	0.304785	1	down	no
811224	PF3D7_1217800	XM_001350544.1	GO:0002098(tRNA wobble uridine modification);GO:0005506(iron ion binding);GO:0005634(nucleus);GO:0005829(cytosol);GO:0008270(zinc ion binding);GO:0009055(electron transfer activity);GO:0017183(peptidyl-diphthamide biosynthetic process from peptidyl-histidine)	NA	NA	NA	diphthamide biosynthesis protein 3 [Bathycoccus prasinos]	NA	21.8673	16.8177	1.30025	0.378791	0.305082	1	up	no
2655087	PF3D7_0726200	XM_002808744.1	GO:0020011(apicoplast)	NA	NA	NA		NA	2.12308	4.20512	0.50488	-0.985988	0.305831	1	down	no
811119	PF3D7_1206600	XM_001350439.1	GO:0003899(DNA-directed 5'-3' RNA polymerase activity);GO:0005666(DNA-directed RNA polymerase III complex);GO:0006383(transcription by RNA polymerase III)	00230(Purine metabolism);00240(Pyrimidine metabolism);03020(RNA polymerase)	K03021	EC:2.7.7.6	hypothetical protein MARPO_0097s0027 [Marchantia polymorpha]	NA	5.78898	11.4294	0.506499	-0.98137	0.305847	1	down	no
813362	PF3D7_0908500	XM_024473195.1	NA	NA	NA	NA		NA	76.2735	59.2525	1.28726	0.364307	0.30589	1	up	no
814112	PF3D7_1324900	XM_001349953.1	GO:0004459(L-lactate dehydrogenase activity);GO:0005515(protein binding);GO:0006096(glycolytic process)	00010(Glycolysis / Gluconeogenesis);00620(Pyruvate metabolism);00640(Propanoate metabolism);00270(Cysteine and methionine metabolism)	K00016	EC:1.1.1.27	RecName: Full=L-lactate dehydrogenase; Short=LDH	NA	1042.78	2056.37	0.5071	-0.979659	0.30589	1	down	no
2655423	PF3D7_0817700	XM_002808808.1	GO:0046812(host cell surface binding);GO:1990225(rhoptry neck)	NA	NA	NA		NA	669.823	520.894	1.28591	0.362792	0.306865	1	up	no
814211	PF3D7_1346600	XM_001350144.1	NA	NA	NA	NA		NA	2.52159	1.89653	1.32958	0.41097	0.307089	1	up	no
810777	PF3D7_1122200	XM_001347865.2	GO:0020011(apicoplast)	NA	NA	NA	hypothetical protein CEUSTIGMA_g3762.t1 [Chlamydomonas eustigma]	NA	20.5136	15.9272	1.28796	0.365084	0.307184	1	up	no
811024	PF3D7_1147200	XM_001348112.1	GO:0000166(nucleotide binding);GO:0005515(protein binding);GO:0005524(ATP binding);GO:0005575(cellular_component);GO:0005737(cytoplasm);GO:0005856(cytoskeleton);GO:0005874(microtubule);GO:0005929(cilium);GO:0006464(cellular protein modification process);GO:0015631(tubulin binding);GO:0016874(ligase activity);GO:0018095(protein polyglutamylation);GO:0018200(peptidyl-glutamic acid modification);GO:…	NA	NA	NA	tubulin polyglutamylase ttll6 [Selaginella moellendorffii]	NA	0.710922	0.548473	1.29618	0.374271	0.308232	1	up	no
2655269	PF3D7_0815100	XM_001349337.1	NA	NA	NA	NA		NA	0.653482	0.493813	1.32334	0.404183	0.30877	1	up	no
3885728	PF3D7_0628800	XM_961177.2	GO:0006412(translation);GO:0006424(glutamyl-tRNA aminoacylation);GO:0020011(apicoplast);GO:0050567(glutaminyl-tRNA synthase (glutamine-hydrolyzing) activity)	00970(Aminoacyl-tRNA biosynthesis)	K02434	EC:6.3.5.6;EC:6.3.5.7	Glutamyl-tRNA(Gln) amidotransferase subunit B, chloroplastic/mitochondrial [Apostasia shenzhenica]	NA	6.24001	12.2914	0.507675	-0.978023	0.30935	1	down	no
2655083	PF3D7_0725200	XM_001349119.2	GO:0007530(sex determination)	03040(Spliceosome);03013(RNA transport);03015(mRNA surveillance pathway)	K12877	NA	hypothetical protein DM860_016113 [Cuscuta australis]	NA	58.8611	45.8383	1.2841	0.360763	0.31002	1	up	no
810392	PF3D7_1024200	XM_001347483.1	GO:0000166(nucleotide binding);GO:0003729(mRNA binding);GO:0005654(nucleoplasm);GO:0043484(regulation of RNA splicing)	NA	NA	NA	hypothetical protein TanjilG_11906 [Lupinus angustifolius]	NA	5.1508	10.2922	0.500458	-0.998678	0.310181	1	down	no
9221932	PF3D7_0833500	XM_002808682.1	GO:0020002(host cell plasma membrane);GO:0020013(modulation by symbiont of host erythrocyte aggregation);GO:0020030(infected host cell surface knob);GO:0020033(antigenic variation);GO:0020035(cytoadherence to microvasculature, mediated by symbiont protein);GO:0046789(host cell surface receptor binding);GO:0050839(cell adhesion molecule binding)	NA	NA	NA		NA	14.7194	28.9111	0.509128	-0.973899	0.31035	1	down	no
810616	PF3D7_1105300	XM_001347704.2	NA	NA	NA	NA		NA	33.3329	26.007	1.28169	0.358048	0.31082	1	up	no
810852	PF3D7_1129400	XM_001347940.1	GO:0042254(ribosome biogenesis)	NA	NA	NA	25S rRNA (cytosine-C(5))-methyltransferase nop2-like [Papaver somniferum]	NA	7.46774	14.6871	0.508454	-0.975811	0.310861	1	down	no
811634	PF3D7_1405500	XM_001348189.1	GO:0000166(nucleotide binding)	NA	NA	NA	COBW domain-containing protein 1 [Setaria italica]	NA	0.795904	1.59619	0.498628	-1.00396	0.311851	1	down	no
812114	PF3D7_1455800	XM_001348670.1	GO:0044312(crystalloid)	NA	NA	NA		NA	0.529321	0.405761	1.30451	0.383513	0.312305	1	up	no
810180	PF3D7_1001800	XM_001347271.2	NA	NA	NA	NA		NA	66.0407	51.5978	1.27991	0.356046	0.312719	1	up	no
810719	PF3D7_1116500	XM_001347807.1	GO:0005886(plasma membrane);GO:0008517(folic acid transmembrane transporter activity)	NA	NA	NA	PREDICTED: folate-biopterin transporter 1, chloroplastic isoform X1 [Musa acuminata subsp. malaccensis]	NA	43.6335	34.1035	1.27944	0.355514	0.312909	1	up	no
2654975	PF3D7_0702500	XM_001348924.1	GO:0005515(protein binding);GO:0020036(Maurer's cleft);GO:0030430(host cell cytoplasm)	NA	NA	NA		NA	62.4131	122.314	0.510271	-0.970664	0.313032	1	down	no
812551	PF3D7_0400400	XM_001351285.1	GO:0020002(host cell plasma membrane);GO:0020013(modulation by symbiont of host erythrocyte aggregation);GO:0020030(infected host cell surface knob);GO:0020033(antigenic variation);GO:0020035(cytoadherence to microvasculature, mediated by symbiont protein);GO:0050839(cell adhesion molecule binding)	NA	NA	NA		NA	0.261071	0.201535	1.29541	0.373412	0.313369	1	up	no
9221851	PF3D7_0502600	XM_002808626.1	NA	NA	NA	NA		NA	0.764304	1.51652	0.503985	-0.988548	0.313505	1	down	no
814276	PF3D7_1358600	XM_001350261.1	NA	NA	NA	NA		NA	18.8764	14.7651	1.27845	0.354394	0.3137	1	up	no
810915	PF3D7_1135600	XM_001348003.2	GO:0000779(condensed chromosome, centromeric region);GO:0000799(nuclear condensin complex);GO:0003682(chromatin binding);GO:0007076(mitotic chromosome condensation);GO:0010032(meiotic chromosome condensation);GO:0042393(histone binding);GO:0051304(chromosome separation)	NA	NA	NA		NA	1.01473	1.99706	0.508109	-0.976791	0.314094	1	down	no
813448	PF3D7_0917200	XM_001352007.1	NA	NA	NA	NA		NA	12.8883	10.0565	1.2816	0.357941	0.314179	1	up	no
812131	PF3D7_1457600	XM_001348687.1	NA	NA	NA	NA		NA	7.82108	6.10403	1.2813	0.357606	0.314641	1	up	no
811263	PF3D7_1221900	XM_001350581.1	NA	NA	NA	NA		NA	27.3355	21.4119	1.27665	0.352364	0.314985	1	up	no
812508	PF3D7_0402400	XM_001351302.1	NA	NA	NA	NA		NA	339.031	265.839	1.27532	0.350864	0.315618	1	up	no
814340	PF3D7_0302200	XM_001351063.1	GO:0020002(host cell plasma membrane);GO:0020008(rhoptry);GO:0020035(cytoadherence to microvasculature, mediated by symbiont protein);GO:0050839(cell adhesion molecule binding)	NA	NA	NA		NA	453.524	355.764	1.27479	0.350257	0.315922	1	up	no
2655207	PF3D7_0711100	XM_001348988.1	NA	NA	NA	NA		NA	3.70365	2.85471	1.29738	0.375605	0.3163	1	up	no
814098	PF3D7_1322600	XM_001349930.1	NA	NA	NA	NA		NA	59.0155	46.2923	1.27484	0.350321	0.316507	1	up	no
813125	PF3D7_0531300	XM_001351831.1	NA	NA	NA	NA		NA	14.4563	11.3054	1.27871	0.354688	0.316801	1	up	no
811647	PF3D7_1406800	XM_001348202.1	GO:0070258(inner membrane pellicle complex)	NA	NA	NA		NA	2547.47	2000.24	1.27358	0.348892	0.316917	1	up	no
813189	PF3D7_0105300	XM_001350948.1	GO:0000902(cell morphogenesis);GO:0001756(somitogenesis);GO:0003779(actin binding);GO:0003785(actin monomer binding);GO:0007010(cytoskeleton organization);GO:0007163(establishment or maintenance of cell polarity);GO:0007165(signal transduction);GO:0007190(activation of adenylate cyclase activity);GO:0008078(mesodermal cell migration);GO:0008154(actin polymerization or depolymerization);GO:0008179…	NA	NA	NA	hypothetical protein COCSUDRAFT_46736 [Coccomyxa subellipsoidea C-169]	NA	517.225	406.052	1.27379	0.34913	0.316921	1	up	no
36312473	PF3D7_0420600	XM_024473422.1	NA	NA	NA	NA		NA	18.0137	14.1293	1.27492	0.350403	0.317192	1	up	no
814373	PF3D7_0305500	XM_001351095.1	GO:0003674(molecular_function);GO:0005777(peroxisome);GO:0016020(membrane)	NA	NA	NA		NA	49.3167	38.7683	1.27209	0.3472	0.318235	1	up	no
811220	PF3D7_1217400	XM_001350540.1	GO:0020011(apicoplast)	NA	NA	NA		NA	83.8082	65.8722	1.27228	0.34742	0.318239	1	up	no
810746	PF3D7_1119200	XM_024473317.1	GO:0003674(molecular_function);GO:0005634(nucleus);GO:0005829(cytosol);GO:0008150(biological_process)	NA	NA	NA		NA	2.30388	4.65428	0.495002	-1.01449	0.31889	1	down	no
811320	PF3D7_1227700	XM_001350638.1	NA	NA	NA	NA		NA	124.142	97.6606	1.27116	0.346145	0.319073	1	up	no
812068	PF3D7_1451100	XM_001348624.1	GO:0003746(translation elongation factor activity);GO:0005525(GTP binding);GO:0006414(translational elongation)	NA	NA	NA	predicted protein [Hordeum vulgare subsp. vulgare]	NA	542.989	1057.23	0.513595	-0.961297	0.319177	1	down	no
812921	PF3D7_0504000	XM_001351562.1	GO:0006812(cation transport);GO:0008324(cation transmembrane transporter activity);GO:0015662(ATPase activity, coupled to transmembrane movement of ions, phosphorylative mechanism);GO:0043231(intracellular membrane-bounded organelle)	NA	NA	NA	hypothetical protein SELMODRAFT_439526 [Selaginella moellendorffii]	NA	11.4821	22.3622	0.513463	-0.961667	0.319243	1	down	no
2655497	PF3D7_0820400	XM_001349285.1	NA	NA	NA	NA		NA	0.985057	0.749298	1.31464	0.394668	0.319748	1	up	no
814266	PF3D7_1356600	XM_001350241.1	GO:0003777(microtubule motor activity);GO:0005871(kinesin complex);GO:0007018(microtubule-based movement);GO:0016887(ATPase activity)	04120(Ubiquitin mediated proteolysis)	K10615	EC:2.3.2.26	ultraviolet-B receptor UVR8-like [Helianthus annuus]	NA	58.7511	46.2367	1.27066	0.345577	0.31975	1	up	no
812013	PF3D7_1445400	XM_001348569.1	GO:0004712(protein serine/threonine/tyrosine kinase activity);GO:0005634(nucleus);GO:0006468(protein phosphorylation);GO:0045595(regulation of cell differentiation)	NA	NA	NA	PREDICTED: serine/threonine-protein kinase AFC3 isoform X1 [Erythranthe guttata]	NA	87.9573	69.2497	1.27015	0.344997	0.319962	1	up	no
813520	PF3D7_0924400	XM_001352079.1	NA	NA	NA	NA		NA	130.175	102.5	1.27	0.344833	0.319969	1	up	no
8444985	PF3D7_1147400	XM_002585400.1	GO:0004660(protein farnesyltransferase activity);GO:0005965(protein farnesyltransferase complex);GO:0008270(zinc ion binding);GO:0018343(protein farnesylation)	NA	NA	NA		NA	247.618	194.869	1.27069	0.345613	0.3201	1	up	no
9221780	PF3D7_0317100	XM_002808582.1	GO:0005886(plasma membrane)	NA	NA	NA		NA	0.799096	1.57469	0.507461	-0.978632	0.320154	1	down	no
810317	PF3D7_1016300	XM_001347408.1	GO:0030430(host cell cytoplasm)	NA	NA	NA		NA	652.403	1268.44	0.514337	-0.959215	0.320701	1	down	no
811486	PF3D7_1245200	XM_001350802.1	NA	NA	NA	NA		NA	0.228603	0.457763	0.499392	-1.00176	0.320836	1	down	no
810708	PF3D7_1115300	XM_001347796.1	GO:0004197(cysteine-type endopeptidase activity);GO:0006508(proteolysis);GO:0020020(food vacuole)	NA	NA	NA	BnaA01g26170D [Brassica napus]	NA	7.96202	6.24999	1.27393	0.349281	0.320962	1	up	no
8445031	PF3D7_1449200	XM_002585421.1	NA	NA	NA	NA		NA	5907	4656.69	1.2685	0.343121	0.321165	1	up	no
811450	PF3D7_1241400	XM_001350766.1	NA	NA	NA	NA		NA	4.88964	3.84929	1.27027	0.345135	0.32121	1	up	no
2655230	PF3D7_0826000	XM_001349229.1	NA	NA	NA	NA		NA	0.317341	0.631855	0.502237	-0.99356	0.321735	1	down	no
812023	PF3D7_1446400	XM_001348579.2	GO:0004739(pyruvate dehydrogenase (acetyl-transferring) activity);GO:0006086(acetyl-CoA biosynthetic process from pyruvate);GO:0006099(tricarboxylic acid cycle);GO:0006633(fatty acid biosynthetic process);GO:0016020(membrane);GO:0020011(apicoplast);GO:0045254(pyruvate dehydrogenase complex)	00010(Glycolysis / Gluconeogenesis);00020(Citrate cycle (TCA cycle));00620(Pyruvate metabolism)	K00162	EC:1.2.4.1	pyruvate dehydrogenase E1 component subunit beta [Selaginella moellendorffii]	NA	3.06229	5.99482	0.510823	-0.969104	0.32216	1	down	no
3885988	PF3D7_0617100	XM_961064.1	GO:0006886(intracellular protein transport);GO:0016192(vesicle-mediated transport);GO:0030122(AP-2 adaptor complex);GO:0030130(clathrin coat of trans-Golgi network vesicle)	04144(Endocytosis)	K11824	NA	PREDICTED: AP-2 complex subunit alpha-1-like [Capsicum annuum]	NA	30.7576	24.2687	1.26738	0.341847	0.322465	1	up	no
3885975	PF3D7_0621100	XM_961102.2	NA	NA	NA	NA		NA	127.055	100.294	1.26682	0.341217	0.322629	1	up	no
810718	PF3D7_1116400	XM_001347806.1	GO:0005085(guanyl-nucleotide exchange factor activity);GO:0005525(GTP binding);GO:0006888(ER to Golgi vesicle-mediated transport);GO:0030176(integral component of endoplasmic reticulum membrane)	NA	NA	NA		NA	34.5213	27.2279	1.26786	0.342401	0.322652	1	up	no
812395	PF3D7_0406400	XM_002808595.1	GO:0004416(hydroxyacylglutathione hydrolase activity);GO:0005829(cytosol);GO:0009438(methylglyoxal metabolic process)	00620(Pyruvate metabolism)	K01069	EC:3.1.2.6	Glyoxylase [Handroanthus impetiginosus]	NA	184.159	145.45	1.26613	0.340429	0.323372	1	up	no
2655174	PF3D7_0729300	XM_001349152.1	GO:0000027(ribosomal large subunit assembly);GO:0000055(ribosomal large subunit export from nucleus);GO:0042273(ribosomal large subunit biogenesis)	03013(RNA transport);03008(Ribosome biogenesis in eukaryotes)	K07562	NA	NMD3 [Ostreococcus tauri]	NA	1.92763	3.76147	0.512468	-0.964466	0.32377	1	down	no
810898	PF3D7_1134000	XM_001347986.1	GO:0005739(mitochondrion);GO:0006986(response to unfolded protein);GO:0009408(response to heat)	03018(RNA degradation)	K04043	NA	hypothetical protein GPECTOR_16g725 [Gonium pectorale]	NA	98.5796	191.095	0.515868	-0.954926	0.324009	1	down	no
36312576	PF3D7_1371800	XM_024473256.1	NA	NA	NA	NA		NA	3.32849	2.60412	1.27816	0.35407	0.325165	1	up	no
3885838	PF3D7_0608100	XM_960978.1	GO:0020011(apicoplast)	NA	NA	NA		NA	24.7653	47.9409	0.51658	-0.952936	0.325726	1	down	no
3885990	PF3D7_0600200	XM_960904.1	GO:0020002(host cell plasma membrane);GO:0020013(modulation by symbiont of host erythrocyte aggregation);GO:0020030(infected host cell surface knob);GO:0020033(antigenic variation);GO:0020035(cytoadherence to microvasculature, mediated by symbiont protein);GO:0050839(cell adhesion molecule binding)	NA	NA	NA		NA	0.391525	0.305413	1.28195	0.358343	0.326116	1	up	no
813450	PF3D7_0917400	XM_001352009.1	NA	NA	NA	NA		NA	13.9008	11.002	1.26348	0.337403	0.326127	1	up	no
813645	PF3D7_0937800	XM_001352206.1	GO:0020002(host cell plasma membrane);GO:0020013(modulation by symbiont of host erythrocyte aggregation);GO:0020030(infected host cell surface knob);GO:0020033(antigenic variation);GO:0020035(cytoadherence to microvasculature, mediated by symbiont protein);GO:0050839(cell adhesion molecule binding)	NA	NA	NA		NA	57.3056	110.818	0.517115	-0.951442	0.326543	1	down	no
810922	PF3D7_1136400	XM_001348010.1	GO:0005048(signal sequence binding);GO:0005786(signal recognition particle, endoplasmic reticulum targeting)	NA	NA	NA		NA	6.8471	5.4083	1.26604	0.340318	0.326554	1	up	no
812359	PF3D7_0411400	XM_001351391.1	GO:0004004(ATP-dependent RNA helicase activity);GO:0016070(RNA metabolic process)	NA	NA	NA	probable DEAD-box ATP-dependent RNA helicase 48 [Ziziphus jujuba]	NA	1.13013	2.20381	0.512809	-0.963505	0.326785	1	down	no
3885800	PF3D7_0618100	XM_961073.1	NA	NA	NA	NA		NA	3.12135	2.46089	1.26838	0.342989	0.326785	1	up	no
810326	PF3D7_1017300.1	XM_002585359.1;XM_001347417.1	GO:0005794(Golgi apparatus);GO:0007030(Golgi organization);GO:0046983(protein dimerization activity);GO:0046983(protein dimerization activity)	NA	NA	NA		NA	47.1162	37.3395	1.26183	0.335519	0.327341	1	up	no
810313	PF3D7_1015900	XM_001347404.3	GO:0000015(phosphopyruvate hydratase complex);GO:0000045(autophagosome assembly);GO:0002253(activation of immune response);GO:0004634(phosphopyruvate hydratase activity);GO:0005515(protein binding);GO:0005634(nucleus);GO:0005737(cytoplasm);GO:0005856(cytoskeleton);GO:0005886(plasma membrane);GO:0006094(gluconeogenesis);GO:0006096(glycolytic process);GO:0006351(transcription, DNA-templated);GO:000…	00010(Glycolysis / Gluconeogenesis);03018(RNA degradation)	K01689	EC:4.2.1.11	RecName: Full=Enolase; AltName: Full=2-phospho-D-glycerate hydro-lyase; AltName: Full=2-phosphoglycerate dehydratase; AltName: Full=OSE1	NA	680.762	1315.4	0.517532	-0.950281	0.32735	1	down	no
810670	PF3D7_1111600	XM_024473309.1	GO:0001701(in utero embryonic development);GO:0003674(molecular_function);GO:0004439(phosphatidylinositol-4,5-bisphosphate 5-phosphatase activity);GO:0005575(cellular_component);GO:0005829(cytosol);GO:0007165(signal transduction);GO:0007283(spermatogenesis);GO:0008150(biological_process);GO:0016020(membrane);GO:0016021(integral component of membrane);GO:0030317(flagellated sperm motility);GO:0046…	00562(Inositol phosphate metabolism);04070(Phosphatidylinositol signaling system)	K01106	EC:3.1.3.56	type IV inositol polyphosphate 5-phosphatase 11 [Quercus suber]	NA	3.40521	6.60028	0.515919	-0.954782	0.327798	1	down	no
9222013	PF3D7_1326700	XM_002808991.1	NA	NA	NA	NA		NA	7.06404	5.58443	1.26495	0.339082	0.327915	1	up	no
811426	PF3D7_1238600	XM_001350744.1	NA	NA	NA	NA		NA	288.89	229.256	1.26012	0.33356	0.328415	1	up	no
814195	PF3D7_1342000	XM_001350105.1	GO:0003735(structural constituent of ribosome);GO:0006412(translation);GO:0022627(cytosolic small ribosomal subunit)	03010(Ribosome)	K02991	NA	40S ribosomal protein S6-B-like [Quercus suber]	NA	307.426	593.488	0.517999	-0.948978	0.328417	1	down	no
2655066	PF3D7_0708500	XM_001348963.1	GO:0006986(response to unfolded protein);GO:0009408(response to heat)	NA	NA	NA	NF-kappa-B-activating protein-like [Cucurbita moschata]	NA	17.5583	33.9134	0.517739	-0.949702	0.328466	1	down	no
2655335	PF3D7_0801300	XM_001349468.2	GO:0007155(cell adhesion);GO:0008201(heparin binding);GO:0034494(microneme lumen);GO:0050693(LBD domain binding);GO:0050839(cell adhesion molecule binding)	NA	NA	NA		NA	4.09808	3.20153	1.28004	0.356186	0.328629	1	up	no
8445007	PF3D7_1115100	XM_002585382.1	NA	NA	NA	NA		NA	13.7994	26.6845	0.517131	-0.951398	0.32886	1	down	no
814193	PF3D7_1341800	XM_001350103.1	GO:0070258(inner membrane pellicle complex)	NA	NA	NA		NA	36.2347	28.7432	1.26063	0.334148	0.328907	1	up	no
812030	PF3D7_1447000	XM_001348586.1	GO:0003735(structural constituent of ribosome);GO:0006412(translation);GO:0022627(cytosolic small ribosomal subunit)	03010(Ribosome)	K02981	NA	hypothetical protein DM860_014807 [Cuscuta australis]	NA	493.017	950.825	0.518515	-0.947544	0.329441	1	down	no
811660	PF3D7_1408100	XM_001348215.1	GO:0004190(aspartic-type endopeptidase activity);GO:0020020(food vacuole)	NA	NA	NA	vacuolar protease A-like [Quercus suber]	NA	98.8198	190.52	0.518685	-0.947069	0.329982	1	down	no
813859	PF3D7_1359700	XM_002809044.1	NA	NA	NA	NA		NA	2.7933	2.21757	1.25962	0.332989	0.330471	1	up	no
9221868	PF3D7_0622600	XM_024473117.1	NA	NA	NA	NA		NA	125.077	99.381	1.25857	0.33178	0.330953	1	up	no
812563	PF3D7_0414700	XM_001351418.1	GO:0005525(GTP binding);GO:0020011(apicoplast)	03008(Ribosome biogenesis in eukaryotes)	K06943	NA	nucleolar GTP-binding protein 1-like isoform X1 [Physcomitrella patens]	NA	71.697	57.0237	1.25732	0.33035	0.330999	1	up	no
810463	PF3D7_1031200	XM_001347554.2	NA	NA	NA	NA		NA	424.044	337.337	1.25703	0.330022	0.331011	1	up	no
811687	PF3D7_1410800	XM_001348243.1	NA	NA	NA	NA		NA	337.222	268.233	1.2572	0.33021	0.331054	1	up	no
814124	PF3D7_1328300	XM_001349979.1	GO:0016020(membrane)	NA	NA	NA		NA	494.228	393.361	1.25642	0.329322	0.33151	1	up	no
9221996	PF3D7_1371900	XM_002809077.1	NA	NA	NA	NA		NA	6.07519	4.76399	1.27523	0.350759	0.331583	1	up	no
810494	PF3D7_1034700	XM_001347585.1	GO:0005215(transporter activity);GO:0005525(GTP binding);GO:0006886(intracellular protein transport)	NA	NA	NA	PREDICTED: ADP-ribosylation factor 1 [Beta vulgaris subsp. vulgaris]	NA	214.413	170.804	1.25532	0.328053	0.33285	1	up	no
813183	PF3D7_0104500	XM_001350942.2	NA	NA	NA	NA	hypothetical protein CEUSTIGMA_g7356.t1 [Chlamydomonas eustigma]	NA	7.74228	14.9481	0.517944	-0.949131	0.333603	1	down	no
4794196	PF3D7_0806800	XM_001349418.1	GO:0009055(electron transfer activity);GO:0016020(membrane);GO:0016469(proton-transporting two-sector ATPase complex);GO:0046933(proton-transporting ATP synthase activity, rotational mechanism);GO:0046961(proton-transporting ATPase activity, rotational mechanism)	00190(Oxidative phosphorylation);04145(Phagosome)	K02154	NA	V-type proton ATPase subunit a3-like [Lactuca sativa]	NA	219.499	175.162	1.25312	0.32552	0.334346	1	up	no
810195	PF3D7_1003400	XM_001347286.1	NA	NA	NA	NA		NA	42.3096	33.7612	1.2532	0.32562	0.334405	1	up	no
814001	PF3D7_1304700	XM_024473218.1	GO:0000079(regulation of cyclin-dependent protein serine/threonine kinase activity);GO:0051726(regulation of cell cycle)	NA	NA	NA	PREDICTED: cyclin-L1-1-like isoform X1 [Gossypium hirsutum]	NA	1.47803	2.9036	0.509034	-0.974167	0.334595	1	down	no
812877	PF3D7_0501200	XM_001351535.1	GO:0005515(protein binding);GO:0009986(cell surface);GO:0020036(Maurer's cleft);GO:0030430(host cell cytoplasm)	NA	NA	NA		NA	100.09	192.123	0.520967	-0.940737	0.334823	1	down	no
813488	PF3D7_0921200	XM_002808898.1	NA	NA	NA	NA		NA	0.580215	1.12394	0.516234	-0.953902	0.334863	1	down	no
812752	PF3D7_0216600	XM_001349634.1	GO:0016020(membrane)	NA	NA	NA	bidirectional sugar transporter SWEET15-like [Cucurbita maxima]	NA	166.038	132.568	1.25248	0.324785	0.334974	1	up	no
812108	PF3D7_1455200.1	XM_024473367.1	GO:0008152(metabolic process);GO:0008168(methyltransferase activity)	NA	NA	NA	PREDICTED: methyltransferase-like protein 13 [Beta vulgaris subsp. vulgaris]	NA	40.5012	77.8156	0.520477	-0.942094	0.335069	1	down	no
811517	PF3D7_1248500	XM_001350833.1	GO:0010906(regulation of glucose metabolic process)	NA	NA	NA	predicted protein [Chlamydomonas reinhardtii]	NA	894.825	714.729	1.25198	0.324209	0.335349	1	up	no
811630	PF3D7_1405100	XM_001348185.2	GO:0000331(contractile vacuole);GO:0005096(GTPase activator activity);GO:0006886(intracellular protein transport);GO:0006971(hypotonic response);GO:0012505(endomembrane system);GO:0017137(Rab GTPase binding);GO:0031164(contractile vacuolar membrane);GO:0031338(regulation of vesicle fusion);GO:0033298(contractile vacuole organization);GO:0090630(activation of GTPase activity)	NA	NA	NA		NA	6.01416	4.79574	1.25406	0.32661	0.335624	1	up	no
812828	PF3D7_0510800	XM_024473431.1	GO:0005515(protein binding)	NA	NA	NA		NA	1.22023	0.959775	1.27137	0.346385	0.335733	1	up	no
810243	PF3D7_1008800	XM_001347334.1	GO:0003723(RNA binding);GO:0005730(nucleolus);GO:0006364(rRNA processing)	03008(Ribosome biogenesis in eukaryotes)	K14565	NA	probable nucleolar protein 5-1 [Ziziphus jujuba]	NA	69.5965	55.5899	1.25196	0.324193	0.335863	1	up	no
811776	PF3D7_1420100	XM_001348332.1	NA	NA	NA	NA		NA	2.0282	1.61083	1.2591	0.332398	0.336096	1	up	no
811879	PF3D7_1431800	XM_001348435.3	GO:0017110(nucleoside-diphosphatase activity);GO:0017111(nucleoside-triphosphatase activity)	00230(Purine metabolism);00240(Pyrimidine metabolism)	K01510	EC:3.6.1.5	hypothetical protein M569_07539, partial [Genlisea aurea]	NA	0.438979	0.871506	0.503702	-0.989359	0.336175	1	down	no
813757	PF3D7_1303900	XM_002808948.1	NA	NA	NA	NA		NA	3.59385	7.01205	0.512525	-0.964305	0.336255	1	down	no
810293	PF3D7_1013800	XM_001347384.2	NA	NA	NA	NA		NA	337.306	269.674	1.25079	0.322843	0.336394	1	up	no
2655281	PF3D7_0813100	XM_001349359.1	NA	NA	NA	NA		NA	160.585	128.439	1.25028	0.322246	0.336901	1	up	no
810958	PF3D7_1140100	XM_001348046.2	GO:0005753(mitochondrial proton-transporting ATP synthase complex);GO:0007035(vacuolar acidification);GO:0015986(ATP synthesis coupled proton transport);GO:0046961(proton-transporting ATPase activity, rotational mechanism)	00190(Oxidative phosphorylation);04145(Phagosome)	K02151	NA	vacuolar ATP synthase, partial [Coccomyxa subellipsoidea C-169]	NA	174.087	139.172	1.25088	0.322944	0.336934	1	up	no
813683	PF3D7_1324200	XM_001349946.2	GO:0005201(extracellular matrix structural constituent)	NA	NA	NA	hypothetical protein SELMODRAFT_430471 [Selaginella moellendorffii]	NA	60.3274	115.569	0.522001	-0.937875	0.337088	1	down	no
2655238	PF3D7_0809500	XM_002808785.1	NA	NA	NA	NA		NA	13.9003	26.7726	0.519197	-0.945646	0.337746	1	down	no
2655237	PF3D7_0809600	XM_002808786.1	GO:0004197(cysteine-type endopeptidase activity);GO:0005634(nucleus);GO:0005737(cytoplasm);GO:0005813(centrosome);GO:0051307(meiotic chromosome separation);GO:0072686(mitotic spindle);GO:1901970(positive regulation of mitotic sister chromatid separation)	NA	NA	NA		NA	2.79741	5.35693	0.522203	-0.937317	0.337769	1	down	no
814057	PF3D7_1313600	XM_001349837.1	NA	NA	NA	NA		NA	12.5865	10.0741	1.24938	0.321218	0.33824	1	up	no
810625	PF3D7_1106200	XM_001347713.2	GO:0020011(apicoplast)	NA	NA	NA		NA	2.90579	5.58645	0.52015	-0.943002	0.338369	1	down	no
811872	PF3D7_1431100	XM_001348428.1	NA	NA	NA	NA		NA	10.4021	8.30084	1.25314	0.325548	0.338663	1	up	no
810910	PF3D7_1135300	XM_001347998.1	NA	NA	NA	NA		NA	2.72919	2.15797	1.2647	0.338801	0.338823	1	up	no
812620	PF3D7_0202400	XM_001349502.1	NA	NA	NA	NA		NA	82.5927	157.889	0.523106	-0.934824	0.339116	1	down	no
2655110	PF3D7_0716000	XM_001349027.1	GO:0000184(nuclear-transcribed mRNA catabolic process, nonsense-mediated decay);GO:0000381(regulation of alternative mRNA splicing, via spliceosome);GO:0003729(mRNA binding);GO:0035145(exon-exon junction complex)	03040(Spliceosome)	K12837	NA	splicing factor U2af large subunit A-like isoform X1 [Sesamum indicum]	NA	32.2436	61.6196	0.523269	-0.934376	0.339575	1	down	no
810622	PF3D7_1105900	XM_001347710.2	NA	NA	NA	NA		NA	3.20768	2.49119	1.28761	0.364693	0.340145	1	up	no
811209	PF3D7_1216200	XM_001350529.3	GO:0004367(glycerol-3-phosphate dehydrogenase [NAD+] activity);GO:0006072(glycerol-3-phosphate metabolic process);GO:0009331(glycerol-3-phosphate dehydrogenase complex)	00564(Glycerophospholipid metabolism)	K00006	EC:1.1.1.8	glycerol-3-phosphate dehydrogenase [NAD(+)]-like [Cicer arietinum]	NA	106.093	85.1006	1.24668	0.318089	0.340385	1	up	no
2655448	PF3D7_0812900	XM_001349361.1	NA	NA	NA	NA		NA	0.286253	0.554882	0.515881	-0.95489	0.34061	1	down	no
813739	PF3D7_1337000	XM_001350062.2	GO:0004222(metalloendopeptidase activity);GO:0006508(proteolysis)	NA	NA	NA		NA	1.121	2.15691	0.519723	-0.944184	0.341079	1	down	no
810339	PF3D7_1018800	XM_001347430.1	NA	NA	NA	NA	hypothetical protein Rsub_10850 [Raphidocelis subcapitata]	NA	1.94202	1.54839	1.25422	0.326793	0.341956	1	up	no
810357	PF3D7_1020600	XM_001347448.2	NA	NA	NA	NA		NA	1.52651	2.9209	0.522617	-0.936174	0.342041	1	down	no
813998	PF3D7_1303500	XM_001349726.1	GO:0006814(sodium ion transport);GO:0015299(solute:proton antiporter activity);GO:0016021(integral component of membrane);GO:0042493(response to drug)	NA	NA	NA	plasma membrane Na+/H+ antiporter [Zygophyllum xanthoxylon]	NA	142.266	114.346	1.24417	0.315185	0.34223	1	up	no
2655464	PF3D7_0827400	XM_001349216.1	NA	NA	NA	NA		NA	5.43335	4.30898	1.26094	0.334495	0.34253	1	up	no
812736	PF3D7_0214900	XM_001349618.2	GO:0044409(entry into host);GO:1990225(rhoptry neck)	NA	NA	NA		NA	913.892	734.968	1.24344	0.314341	0.342838	1	up	no
810752	PF3D7_1119800	XM_001347840.1	GO:0000166(nucleotide binding);GO:0000184(nuclear-transcribed mRNA catabolic process, nonsense-mediated decay);GO:0000932(P-body);GO:0003729(mRNA binding);GO:0005634(nucleus);GO:0008266(poly(U) RNA binding);GO:0010494(cytoplasmic stress granule);GO:0034063(stress granule assembly);GO:0043488(regulation of mRNA stability)	03040(Spliceosome)	K12890	NA	hypothetical protein VOLCADRAFT_72532 [Volvox carteri f. nagariensis]	NA	15.2684	12.209	1.25058	0.322599	0.343111	1	up	no
811931	PF3D7_1436900	XM_001348487.1	GO:0008270(zinc ion binding)	00230(Purine metabolism)	K01522	EC:3.6.1.29	bifunctional bis(5'-adenosyl)-triphosphatase/adenylylsulfatase FHIT-like [Cynara cardunculus var. scolymus]	NA	3.46489	2.72799	1.27013	0.344972	0.343257	1	up	no
811977	PF3D7_1441600	XM_001348533.1	GO:0005737(cytoplasm);GO:0005829(cytosol);GO:0008150(biological_process);GO:0030140(trans-Golgi network transport vesicle);GO:0042609(CD4 receptor binding)	04144(Endocytosis)	K19367	NA	maspardin isoform X2 [Dendrobium catenatum]	NA	9.43193	7.57032	1.24591	0.317199	0.343978	1	up	no
9221911	PF3D7_0831700	XM_024473179.1	GO:0005515(protein binding);GO:0005634(nucleus);GO:0005737(cytoplasm);GO:0006986(response to unfolded protein);GO:0009408(response to heat);GO:0031072(heat shock protein binding)	03040(Spliceosome);04141(Protein processing in endoplasmic reticulum);04144(Endocytosis)	K03283	NA	heat shock protein hsp70-A1 [Ettlia sp. YC001]	NA	128.81	245.003	0.525747	-0.927558	0.344697	1	down	no
813449	PF3D7_0917300	XM_001352008.1	NA	NA	NA	NA		NA	61.7198	49.7163	1.24144	0.312014	0.345378	1	up	no
811109	PF3D7_1205600	XM_001350429.1	NA	NA	NA	NA		NA	112.605	214.012	0.526161	-0.926422	0.345731	1	down	no
810854	PF3D7_1129600	XM_001347942.1	GO:0016773(phosphotransferase activity, alcohol group as acceptor);GO:0020011(apicoplast);GO:0046488(phosphatidylinositol metabolic process);GO:0046854(phosphatidylinositol phosphorylation);GO:0048015(phosphatidylinositol-mediated signaling)	NA	NA	NA		NA	4.02984	3.24259	1.24279	0.313577	0.345961	1	up	no
812130	PF3D7_1457500	XM_001348686.1	GO:0005737(cytoplasm);GO:0006886(intracellular protein transport);GO:0016887(ATPase activity)	04144(Endocytosis)	K12196	NA	vacuolar protein sorting-associated protein 4-like [Quercus suber]	NA	70.6536	56.9555	1.24051	0.310928	0.346008	1	up	no
811376	PF3D7_1233600	XM_001350694.1	GO:0000151(ubiquitin ligase complex);GO:0005737(cytoplasm);GO:0061630(ubiquitin protein ligase activity);GO:0071596(ubiquitin-dependent protein catabolic process via the N-end rule pathway)	NA	NA	NA	hypothetical protein KFL_003380040 [Klebsormidium nitens]	NA	9.11344	17.3113	0.526444	-0.925648	0.346249	1	down	no
813248	PF3D7_0111500	XM_001351007.1	GO:0004127(cytidylate kinase activity);GO:0005524(ATP binding);GO:0005634(nucleus);GO:0005737(cytoplasm);GO:0006139(nucleobase-containing compound metabolic process);GO:0006207('de novo' pyrimidine nucleobase biosynthetic process);GO:0006221(pyrimidine nucleotide biosynthetic process);GO:0009041(uridylate kinase activity)	00240(Pyrimidine metabolism)	K13800	EC:2.7.4.14	PREDICTED: UMP-CMP kinase isoform X1 [Vitis vinifera]	NA	409.549	330.389	1.2396	0.309872	0.346385	1	up	no
811997	PF3D7_1443700	XM_001348553.1	GO:0004140(dephospho-CoA kinase activity);GO:0015937(coenzyme A biosynthetic process);GO:0020011(apicoplast)	00770(Pantothenate and CoA biosynthesis)	K00859	EC:2.7.1.24	dephospho-CoA kinase [Vigna unguiculata]	NA	48.5726	39.1525	1.2406	0.311037	0.346754	1	up	no
814260	PF3D7_1355900	XM_001350234.1	NA	NA	NA	NA	RWD domain-containing 2B isoform X2 [Chlorella sorokiniana]	NA	17.7475	33.7281	0.526192	-0.926339	0.34679	1	down	no
814495	PF3D7_0318100	XM_001351215.1	GO:0005739(mitochondrion);GO:0008150(biological_process);GO:0016020(membrane)	NA	NA	NA	predicted protein [Hordeum vulgare subsp. vulgare]	NA	7.18914	13.6893	0.525165	-0.929158	0.347467	1	down	no
814463	PF3D7_0315000	XM_001351183.1	GO:0008270(zinc ion binding)	NA	NA	NA		NA	3.39671	6.5343	0.519828	-0.943894	0.347704	1	down	no
813129	PF3D7_0532300	XM_001351835.1	GO:0020035(cytoadherence to microvasculature, mediated by symbiont protein);GO:0044164(host cell cytosol);GO:0044228(host cell surface)	NA	NA	NA		NA	32.1484	61.002	0.527005	-0.924111	0.348045	1	down	no
811882	PF3D7_1432000	XM_001348438.1	GO:0005484(SNAP receptor activity);GO:0005886(plasma membrane);GO:0006886(intracellular protein transport);GO:0031201(SNARE complex);GO:0031338(regulation of vesicle fusion)	NA	NA	NA		NA	2.56533	4.91621	0.521811	-0.938401	0.348379	1	down	no
2655468	PF3D7_0826700	XM_001349222.1	GO:0005080(protein kinase C binding);GO:0005829(cytosol)	NA	NA	NA	WD40 repeat-like protein [Coccomyxa subellipsoidea C-169]	NA	379.121	718.702	0.527508	-0.922736	0.348426	1	down	no
813569	PF3D7_0929400	XM_002808921.1	GO:0020008(rhoptry)	NA	NA	NA		NA	1840.07	1487.42	1.23709	0.306949	0.348552	1	up	no
3885764	PF3D7_0627100	XM_961161.1	NA	NA	NA	NA		NA	44.4454	35.9234	1.23723	0.307112	0.348687	1	up	no
810327	PF3D7_1017400	XM_001347418.2	GO:0004615(phosphomannomutase activity);GO:0009298(GDP-mannose biosynthetic process)	00051(Fructose and mannose metabolism);00520(Amino sugar and nucleotide sugar metabolism)	K17497	EC:5.4.2.8	eukaryotic phosphomannomutase [Coccomyxa subellipsoidea C-169]	NA	46.6996	37.7163	1.23818	0.308222	0.348957	1	up	no
810318	PF3D7_1016400	XM_001347409.2	GO:0006468(protein phosphorylation)	NA	NA	NA		NA	28.0623	53.1669	0.527815	-0.921897	0.349815	1	down	no
813525	PF3D7_0925000	XM_002808910.1	NA	NA	NA	NA		NA	2.38496	4.61952	0.516277	-0.953782	0.350145	1	down	no
2654965	PF3D7_0719000	XM_001349056.1	NA	NA	NA	NA		NA	11.1791	8.98214	1.24459	0.315671	0.350337	1	up	no
811591	PF3D7_1401800	XM_001348157.1	GO:0004103(choline kinase activity);GO:0005829(cytosol);GO:0006629(lipid metabolic process);GO:0006656(phosphatidylcholine biosynthetic process);GO:0033265(choline binding)	00564(Glycerophospholipid metabolism)	K14156	EC:2.7.1.32;EC:2.7.1.82	putative choline kinase 3 [Capsicum baccatum]	NA	128.672	104.2	1.23486	0.304345	0.350882	1	up	no
812441	PF3D7_0423400	XM_001351501.1	GO:0016021(integral component of membrane);GO:0020008(rhoptry)	NA	NA	NA		NA	516.466	418.449	1.23424	0.30362	0.351309	1	up	no
810904	PF3D7_1134600	XM_001347992.1	NA	NA	NA	NA		NA	1.77906	3.37511	0.527111	-0.923821	0.351689	1	down	no
2655176	PF3D7_0729500	XM_001349154.1	GO:0009451(RNA modification);GO:0016422(mRNA (2'-O-methyladenosine-N6-)-methyltransferase activity)	NA	NA	NA	MT-A70-domain-containing protein [Coccomyxa subellipsoidea C-169]	NA	35.4336	28.7115	1.23413	0.30349	0.351947	1	up	no
814058	PF3D7_1314200	XM_001349842.1	GO:0005730(nucleolus);GO:0007004(telomere maintenance via telomerase);GO:0032203(telomere formation via telomerase)	NA	NA	NA		NA	1.64707	3.11986	0.527931	-0.921578	0.3521	1	down	no
813571	PF3D7_0929600	XM_001352130.1	GO:0020039(pellicle)	NA	NA	NA		NA	93.2999	75.6139	1.2339	0.303225	0.352231	1	up	no
811768	PF3D7_1419300	XM_001348324.1	GO:0004364(glutathione transferase activity)	00480(Glutathione metabolism)	K00799	EC:2.5.1.18	hypothetical protein VOLCADRAFT_107623 [Volvox carteri f. nagariensis]	NA	6.79735	12.9509	0.524856	-0.930006	0.352241	1	down	no
813427	PF3D7_0915000	XM_001351986.1	GO:0003960(NADPH:quinone reductase activity);GO:0005739(mitochondrion)	NA	NA	NA	external alternative NAD(P)H-ubiquinone oxidoreductase B1, mitochondrial-like, partial [Olea europaea var. sylvestris]	NA	70.9183	57.5338	1.23264	0.301749	0.353052	1	up	no
2655482	PF3D7_0817200	XM_001349317.1	NA	NA	NA	NA		NA	12.671	10.2708	1.23369	0.302978	0.353334	1	up	no
813551	PF3D7_0927600	XM_001352110.1	GO:0005634(nucleus)	NA	NA	NA		NA	154.33	125.294	1.23174	0.3007	0.353621	1	up	no
8445032	PF3D7_1148640	XR_002273090.2	GO:0003674(molecular_function);GO:0005575(cellular_component);GO:0006351(transcription, DNA-templated);GO:0006355(regulation of transcription, DNA-templated);GO:0008150(biological_process)	NA	NA	NA	hypothetical protein GLYMA_13G018000 [Glycine max]	NA	1.89711	1.53321	1.23735	0.307252	0.353897	1	up	no
812844	PF3D7_0502700	XM_002808627.1	NA	NA	NA	NA		NA	1.64731	3.14734	0.523397	-0.934023	0.354007	1	down	no
811902	PF3D7_1433900	XM_001348458.1	GO:0004672(protein kinase activity)	NA	NA	NA		NA	0.427048	0.819457	0.521135	-0.94027	0.354007	1	down	no
812558	PF3D7_0415300	XM_001351425.1	GO:0004407(histone deacetylase activity);GO:0004672(protein kinase activity);GO:0006468(protein phosphorylation)	NA	NA	NA	hypothetical protein CBR_g49363 [Chara braunii]	NA	18.5511	34.9781	0.530362	-0.914951	0.354999	1	down	no
813452	PF3D7_0917600	XM_001352011.1	GO:0004004(ATP-dependent RNA helicase activity);GO:0005634(nucleus);GO:0005737(cytoplasm);GO:0006396(RNA processing)	03040(Spliceosome)	K12820	EC:3.6.4.13	probable pre-mRNA-splicing factor ATP-dependent RNA helicase DEAH2 isoform X1 [Ricinus communis]	NA	19.0493	35.917	0.530372	-0.914925	0.355123	1	down	no
811091	PF3D7_1203900	XM_001350411.2	GO:0004842(ubiquitin-protein transferase activity);GO:0005737(cytoplasm);GO:0005783(endoplasmic reticulum);GO:0006464(cellular protein modification process);GO:0010564(regulation of cell cycle process);GO:0016887(ATPase activity);GO:0030433(ubiquitin-dependent ERAD pathway)	04141(Protein processing in endoplasmic reticulum);04120(Ubiquitin mediated proteolysis)	K06689	EC:2.3.2.23	ubiquitin conjugating enzyme [Chlamydomonas reinhardtii]	NA	785.545	638.637	1.23003	0.298698	0.355151	1	up	no
810591	PF3D7_1102600	XM_001347678.1	NA	NA	NA	NA		NA	2.09458	1.65244	1.26757	0.342061	0.355214	1	up	no
2655241	PF3D7_0808400	XM_002808784.1	GO:0006888(ER to Golgi vesicle-mediated transport);GO:0006890(retrograde vesicle-mediated transport, Golgi to ER);GO:0006891(intra-Golgi vesicle-mediated transport);GO:0030126(COPI vesicle coat)	NA	NA	NA		NA	19.9076	16.1549	1.23229	0.301346	0.355729	1	up	no
2655065	PF3D7_0708400	XM_001348962.1	GO:0005515(protein binding);GO:0006986(response to unfolded protein);GO:0009408(response to heat);GO:0016887(ATPase activity)	04141(Protein processing in endoplasmic reticulum);04626(Plant-pathogen interaction)	K04079	NA	heat shock protein 90.1 [Elymus sibiricus]	NA	626.232	1179.11	0.531107	-0.912927	0.356018	1	down	no
9221872	PF3D7_0721900	XM_002808741.1	GO:0016020(membrane);GO:0046961(proton-transporting ATPase activity, rotational mechanism)	NA	NA	NA		NA	49.8583	40.4333	1.2331	0.302292	0.3565	1	up	no
812724	PF3D7_0213700	XM_001349606.1	NA	NA	NA	NA		NA	14.8641	28.1056	0.528866	-0.919027	0.356503	1	down	no
810656	PF3D7_1110100	XM_001347744.2	GO:0005783(endoplasmic reticulum)	NA	NA	NA		NA	36.3322	29.5948	1.22765	0.295905	0.357835	1	up	no
812660	PF3D7_0206800	XM_001349542.1	GO:0005887(integral component of plasma membrane);GO:0016021(integral component of membrane);GO:0046658(anchored component of plasma membrane)	NA	NA	NA		NA	30827.3	25126.4	1.22689	0.295006	0.357924	1	up	no
810398	PF3D7_1024700	XM_001347489.1	NA	NA	NA	NA		NA	7.609	14.3437	0.530478	-0.914634	0.357944	1	down	no
810994	PF3D7_1143700	XM_001348082.2	NA	NA	NA	NA		NA	0.774083	1.4778	0.523807	-0.932892	0.358481	1	down	no
9221981	PF3D7_1347600	XM_002809028.1	NA	NA	NA	NA		NA	6.58799	12.462	0.528645	-0.919628	0.358646	1	down	no
811495	PF3D7_1246200	XM_001350811.1	GO:0005200(structural constituent of cytoskeleton);GO:0005884(actin filament);GO:0007010(cytoskeleton organization)	NA	NA	NA	predicted protein [Hordeum vulgare subsp. vulgare]	NA	11466.4	9351.93	1.2261	0.294081	0.358657	1	up	no
812152	PF3D7_1459700	XM_001348708.2	GO:0004733(pyridoxamine-phosphate oxidase activity)	00750(Vitamin B6 metabolism)	K00275	EC:1.4.3.5	pyridoxine/pyridoxamine 5'-phosphate oxidase 1, chloroplastic isoform X1 [Selaginella moellendorffii]	NA	14.5335	27.3617	0.531161	-0.912779	0.358824	1	down	no
813361	PF3D7_0908400	XM_001351920.2	GO:0020011(apicoplast)	NA	NA	NA		NA	27.7191	22.5484	1.22931	0.29785	0.35903	1	up	no
812881	PF3D7_0507100	XM_001351593.1	GO:0003735(structural constituent of ribosome);GO:0006412(translation);GO:0022625(cytosolic large ribosomal subunit)	03010(Ribosome)	K02930	NA	hypothetical protein CBR_g21131 [Chara braunii]	NA	330.719	620.647	0.532861	-0.908169	0.359837	1	down	no
814121	PF3D7_1328900	XM_001349974.1	NA	NA	NA	NA		NA	4.32163	3.50306	1.23367	0.30296	0.360227	1	up	no
2655434	PF3D7_0815600	XM_024473163.1	GO:0003743(translation initiation factor activity);GO:0006412(translation)	03013(RNA transport)	K03248	NA	hypothetical protein H632_c2994p1, partial [Helicosporidium sp. ATCC 50920]	NA	127.815	239.834	0.532931	-0.90798	0.360232	1	down	no
812201	PF3D7_1465200	XM_001348757.1	NA	NA	NA	NA		NA	3.62961	6.87415	0.528008	-0.921367	0.360286	1	down	no
3885837	PF3D7_0608000	XM_960977.1	GO:0003674(molecular_function);GO:0005575(cellular_component);GO:0008150(biological_process);GO:0016787(hydrolase activity);GO:0017183(peptidyl-diphthamide biosynthetic process from peptidyl-histidine);GO:0061685(diphthine methylesterase activity)	NA	NA	NA	PREDICTED: diphthine methyltransferase homolog [Nelumbo nucifera]	NA	27.2284	51.1313	0.532519	-0.909096	0.360338	1	down	no
814069	PF3D7_1316500	XM_001349865.1	GO:0000398(mRNA splicing, via spliceosome);GO:0003723(RNA binding);GO:0005685(U1 snRNP);GO:0071004(U2-type prespliceosome)	03040(Spliceosome)	K12821	NA	pre-mRNA-processing protein 40A-like [Dorcoceras hygrometricum]	NA	11.8978	22.3336	0.53273	-0.908524	0.360391	1	down	no
3885948	PF3D7_0619900	XM_961092.1	GO:0005681(spliceosomal complex);GO:0008380(RNA splicing)	03040(Spliceosome)	K12826	NA	splicing factor 3A subunit 2 [Klebsormidium nitens]	NA	36.0765	29.4224	1.22616	0.294142	0.360826	1	up	no
810849	PF3D7_1129100	XM_001347937.1	GO:0020003(symbiont-containing vacuole)	NA	NA	NA		NA	530.844	433.951	1.22328	0.290757	0.361362	1	up	no
813527	PF3D7_0925200	XM_001352086.1	GO:0005730(nucleolus);GO:0008757(S-adenosylmethionine-dependent methyltransferase activity)	NA	NA	NA	hypothetical protein DCAR_021727 [Daucus carota subsp. sativus]	NA	3.81518	7.19444	0.530296	-0.91513	0.361823	1	down	no
813759	PF3D7_1339600	XM_001350085.1	NA	NA	NA	NA		NA	2.44546	4.61606	0.529773	-0.916555	0.361878	1	down	no
9221938	PF3D7_0831400	XM_002808848.1	GO:0020011(apicoplast);GO:0020036(Maurer's cleft)	NA	NA	NA		NA	17.709	33.2315	0.532897	-0.908072	0.361932	1	down	no
2655437	PF3D7_0815000	XM_002808800.1	GO:0005634(nucleus);GO:0016209(antioxidant activity);GO:0016491(oxidoreductase activity);GO:0020011(apicoplast);GO:0045454(cell redox homeostasis)	NA	NA	NA		NA	4.20243	7.92534	0.530252	-0.915249	0.362081	1	down	no
812288	PF3D7_1473700	XM_001348844.1	GO:0006606(protein import into nucleus);GO:0044613(nuclear pore central transport channel)	NA	NA	NA		NA	10.014	18.7671	0.533592	-0.906192	0.362272	1	down	no
810231	PF3D7_1007400	XM_001347322.2	NA	NA	NA	NA		NA	64.3964	52.6337	1.22348	0.290994	0.362403	1	up	no
811003	PF3D7_1144800	XM_001348091.2	NA	NA	NA	NA		NA	1.50118	2.85011	0.526709	-0.924922	0.362895	1	down	no
2655273	PF3D7_0814200	XM_001349347.1	GO:0003677(DNA binding);GO:0003723(RNA binding);GO:0005634(nucleus);GO:0005737(cytoplasm)	03013(RNA transport);03008(Ribosome biogenesis in eukaryotes)	K14525	EC:3.1.26.5	H/ACA ribonucleoprotein complex subunit 1-like isoform X1 [Ziziphus jujuba]	NA	1870.47	3498.63	0.534628	-0.903393	0.363595	1	down	no
811259	PF3D7_1221500	XM_001350577.1	NA	NA	NA	NA		NA	1.52814	2.87899	0.530791	-0.913785	0.363886	1	down	no
811098	PF3D7_1204500	XM_001350418.1	NA	NA	NA	NA		NA	7.75011	14.5598	0.532295	-0.909701	0.364591	1	down	no
9221885	PF3D7_0707300	XM_002808721.1	GO:0005783(endoplasmic reticulum);GO:0005794(Golgi apparatus);GO:0020003(symbiont-containing vacuole);GO:0020008(rhoptry);GO:0031225(anchored component of membrane);GO:0045121(membrane raft)	NA	NA	NA		NA	5094.27	4176.43	1.21977	0.286604	0.364619	1	up	no
2655328	PF3D7_0802800	XM_001349450.1	GO:0004722(protein serine/threonine phosphatase activity);GO:0004723(calcium-dependent protein serine/threonine phosphatase activity);GO:0006470(protein dephosphorylation)	NA	NA	NA	serine/threonine-protein phosphatase 2B catalytic subunit [Quercus suber]	NA	457.097	374.759	1.21971	0.286538	0.364723	1	up	no
811131	PF3D7_1207800	XM_001350451.1	NA	NA	NA	NA		NA	2.21351	4.15105	0.533241	-0.907141	0.365161	1	down	no
2655295	PF3D7_0810600	XM_001349384.1	GO:0003724(RNA helicase activity)	NA	NA	NA	ATP-dependent RNA helicase DED1-like [Quercus suber]	NA	33.6303	62.8347	0.535219	-0.901798	0.365169	1	down	no
811013	PF3D7_1145900	XM_024473332.1	GO:0020011(apicoplast)	NA	NA	NA		NA	2.75853	2.22131	1.24185	0.312489	0.365445	1	up	no
814173	PF3D7_1336800	XM_001350060.1	GO:0005737(cytoplasm)	NA	NA	NA	unknown [Zea mays]	NA	14.4947	27.1068	0.534727	-0.903127	0.365573	1	down	no
813738	PF3D7_1336600	XM_001350058.1	NA	NA	NA	NA		NA	55.8276	104.461	0.534433	-0.90392	0.365671	1	down	no
812985	PF3D7_0517000	XM_001351691.2	GO:0000027(ribosomal large subunit assembly);GO:0003735(structural constituent of ribosome);GO:0006412(translation);GO:0019843(rRNA binding);GO:0022625(cytosolic large ribosomal subunit)	03010(Ribosome)	K02870	NA	60S ribosomal protein L12 [Selaginella moellendorffii]	NA	496.991	927.831	0.535649	-0.900641	0.365959	1	down	no
814264	PF3D7_1356300	XM_001350238.1	GO:0004842(ubiquitin-protein transferase activity);GO:0006511(ubiquitin-dependent protein catabolic process)	04120(Ubiquitin mediated proteolysis)	K04649	EC:2.3.2.23	hypothetical protein CHLRE_01g046850v5 [Chlamydomonas reinhardtii]	NA	1352.96	1110.72	1.2181	0.284633	0.366271	1	up	no
811663	PF3D7_1408400	XM_001348218.1	GO:0003678(DNA helicase activity)	NA	NA	NA	hypothetical protein ARALYDRAFT_477264 [Arabidopsis lyrata subsp. lyrata]	NA	14.535	11.9273	1.21863	0.285263	0.366619	1	up	no
813063	PF3D7_0524900	XM_001351769.1	GO:0003824(catalytic activity);GO:0010181(FMN binding);GO:0016021(integral component of membrane);GO:0051536(iron-sulfur cluster binding);GO:0055114(oxidation-reduction process)	NA	NA	NA	PREDICTED: S-adenosyl-L-methionine-dependent tRNA 4-demethylwyosine synthase-like [Pyrus x bretschneideri]	NA	4.72596	8.83628	0.534836	-0.902832	0.366779	1	down	no
810965	PF3D7_1140800	XM_001348053.2	NA	NA	NA	NA		NA	7.59108	6.22353	1.21974	0.286571	0.367123	1	up	no
2655300	PF3D7_0809400	XM_001349396.1	GO:0020011(apicoplast)	NA	NA	NA		NA	19.6275	16.1184	1.21771	0.284167	0.367462	1	up	no
2655144	PF3D7_0723700	XM_001349102.1	GO:0020011(apicoplast)	03013(RNA transport)	K00784	EC:3.1.26.11	hypothetical protein CEUSTIGMA_g7583.t1 [Chlamydomonas eustigma]	NA	7.01296	13.0903	0.535736	-0.900407	0.367891	1	down	no
811068	PF3D7_1201500	XM_001350388.1	GO:0005524(ATP binding)	NA	NA	NA	PREDICTED: GPN-loop GTPase 1 [Erythranthe guttata]	NA	3.83202	7.19143	0.532859	-0.908174	0.368034	1	down	no
811906	PF3D7_1434300	XM_001348462.1	GO:0005829(cytosol)	NA	NA	NA	hsp70-Hsp90 organizing protein 3-like [Cucurbita maxima]	NA	47.074	87.7454	0.536484	-0.898394	0.368161	1	down	no
812003	PF3D7_1444300	XM_001348559.2	GO:0005783(endoplasmic reticulum)	00561(Glycerolipid metabolism);00564(Glycerophospholipid metabolism)	K00655	EC:2.3.1.51	hypothetical protein PAHAL_9G205700 [Panicum hallii]	NA	373.031	306.718	1.2162	0.282384	0.368167	1	up	no
810740	PF3D7_1118700	XM_001347828.2	NA	NA	NA	NA		NA	485.446	399.186	1.21609	0.28225	0.368168	1	up	no
813103	PF3D7_0529000	XM_001351808.1	GO:0020011(apicoplast)	NA	NA	NA		NA	71.3655	58.681	1.21616	0.282335	0.368332	1	up	no
812169	PF3D7_1461600	XM_001348725.1	GO:0000398(mRNA splicing, via spliceosome);GO:0005684(U2-type spliceosomal complex);GO:0005686(U2 snRNP);GO:0005689(U12-type spliceosomal complex);GO:0071011(precatalytic spliceosome);GO:0071013(catalytic step 2 spliceosome)	03040(Spliceosome)	K12829	NA	splicing factor 3B subunit 2 [Phalaenopsis equestris]	NA	34.956	65.1274	0.536732	-0.897726	0.368559	1	down	no
3885774	PF3D7_0612600	XM_961020.1	GO:0000049(tRNA binding);GO:0002098(tRNA wobble uridine modification);GO:0002143(tRNA wobble position uridine thiolation);GO:0002144(cytosolic tRNA wobble base thiouridylase complex);GO:0003674(molecular_function);GO:0003723(RNA binding);GO:0005575(cellular_component);GO:0005737(cytoplasm);GO:0005739(mitochondrion);GO:0008033(tRNA processing);GO:0016740(transferase activity);GO:0034227(tRNA thio-…	04122(Sulfur relay system)	K14168	EC:2.7.7.-	cytoplasmic tRNA 2-thiolation protein 1-like [Physcomitrella patens]	NA	119.699	98.476	1.21551	0.281563	0.368956	1	up	no
811551	PF3D7_1252100	XM_001350867.1	GO:0005515(protein binding);GO:0020003(symbiont-containing vacuole);GO:0020008(rhoptry);GO:0030260(entry into host cell);GO:0046812(host cell surface binding)	NA	NA	NA		NA	168.219	138.48	1.21475	0.280665	0.369431	1	up	no
814509	PF3D7_0319500	XM_001351229.1	GO:0003723(RNA binding)	NA	NA	NA	zinc finger CCCH domain-containing protein 25 [Amborella trichopoda]	NA	93.6879	174.421	0.537136	-0.89664	0.369457	1	down	no
2655198	PF3D7_0708300	XM_001348961.1	GO:0000408(EKC/KEOPS complex);GO:0005515(protein binding);GO:0005737(cytoplasm)	NA	NA	NA	PREDICTED: EKC/KEOPS complex subunit bud32-like isoform X1 [Nicotiana sylvestris]	NA	3.9801	7.47596	0.532386	-0.909455	0.369791	1	down	no
811277	PF3D7_1223400	XM_001350595.1	GO:0004012(phospholipid-translocating ATPase activity);GO:0005524(ATP binding);GO:0015917(aminophospholipid transport);GO:0016021(integral component of membrane)	NA	NA	NA	probable phospholipid-transporting ATPase NEO1 [Quercus suber]	NA	232.417	191.408	1.21425	0.280065	0.369928	1	up	no
812678	PF3D7_0208600	XM_001349560.1	GO:0020011(apicoplast);GO:0032790(ribosome disassembly)	NA	NA	NA		NA	63.2194	117.649	0.537355	-0.896054	0.36995	1	down	no
3885700	PF3D7_0628000	XM_961170.1	GO:0003874(6-pyruvoyltetrahydropterin synthase activity);GO:0006729(tetrahydrobiopterin biosynthetic process)	NA	NA	NA		NA	9.72621	7.96473	1.22116	0.288252	0.370224	1	up	no
813969	PF3D7_1315400	XM_002808967.1	NA	NA	NA	NA		NA	362.631	298.733	1.2139	0.279649	0.370331	1	up	no
810735	PF3D7_1118200	XM_001347823.1	GO:0005524(ATP binding);GO:0005739(mitochondrion);GO:0006986(response to unfolded protein);GO:0009408(response to heat);GO:0016887(ATPase activity)	NA	NA	NA	Histidine kinase-like ATPase, ATP-binding domain [Ostreococcus tauri]	NA	16.2619	30.2628	0.537357	-0.896047	0.370446	1	down	no
811538	PF3D7_1250600	XM_001350854.1	GO:0005525(GTP binding);GO:0005851(eukaryotic translation initiation factor 2B complex);GO:0006413(translational initiation)	03013(RNA transport)	K03754	NA	translation initiation factor eIF-2B subunit beta isoform X1 [Brachypodium distachyon]	NA	12.4833	23.2356	0.537249	-0.896337	0.370622	1	down	no
813496	PF3D7_0922000	XM_001352055.1	GO:0003351(epithelial cilium movement);GO:0007368(determination of left/right symmetry);GO:0007507(heart development)	NA	NA	NA	hypothetical protein CEUSTIGMA_g3088.t1 [Chlamydomonas eustigma]	NA	2.08736	3.90346	0.534747	-0.903073	0.370907	1	down	no
3885848	PF3D7_0618900.1	XM_961081.2;XM_024473113.1	GO:0006506(GPI anchor biosynthetic process);GO:0017176(phosphatidylinositol N-acetylglucosaminyltransferase activity);GO:0017176(phosphatidylinositol N-acetylglucosaminyltransferase activity)	00563(Glycosylphosphatidylinositol(GPI)-anchor biosynthesis);00563(Glycosylphosphatidylinositol(GPI)-anchor biosynthesis)	K03860	NA	LOW QUALITY PROTEIN: N-acetylglucosaminyl-phosphatidylinositol biosynthetic protein gpi1-like [Quercus suber]	NA	3.77434	3.10002	1.21752	0.283948	0.370986	1	up	no
814412	PF3D7_0309700	XM_001351134.1	NA	NA	NA	NA	Ribosomal protein L7Ae/L30e/S12e/Gadd45 [Ostreococcus tauri]	NA	3.22124	6.01687	0.535367	-0.9014	0.371068	1	down	no
810886	PF3D7_1132900	XM_001347974.1	GO:0005739(mitochondrion)	00630(Glyoxylate and dicarboxylate metabolism);00260(Glycine, serine and threonine metabolism)	K02437	NA	glycine cleavage system H protein 2, mitochondrial-like [Coffea arabica]	NA	4.34022	8.166	0.531499	-0.911861	0.371303	1	down	no
2655319	PF3D7_0804900	XM_001349432.1	GO:0005096(GTPase activator activity);GO:0005793(endoplasmic reticulum-Golgi intermediate compartment);GO:0006888(ER to Golgi vesicle-mediated transport);GO:0006890(retrograde vesicle-mediated transport, Golgi to ER);GO:0008270(zinc ion binding);GO:0030126(COPI vesicle coat);GO:0030137(COPI-coated vesicle);GO:0048205(COPI coating of Golgi vesicle)	04144(Endocytosis)	K12493	NA	probable ADP-ribosylation factor GTPase-activating protein AGD9 [Sesamum indicum]	NA	110.236	90.8704	1.21311	0.278712	0.371315	1	up	no
811388	PF3D7_1234800	XM_001350706.1	GO:0000375(RNA splicing, via transesterification reactions);GO:0005681(spliceosomal complex);GO:0008380(RNA splicing)	03040(Spliceosome)	K12830	NA	PREDICTED: splicing factor 3B subunit 3-like [Populus euphratica]	NA	26.095	48.4895	0.538158	-0.893898	0.371539	1	down	no
812447	PF3D7_0404900	XM_001351325.1	GO:0005515(protein binding);GO:0009986(cell surface);GO:0020004(symbiont-containing vacuolar space);GO:0046658(anchored component of plasma membrane)	NA	NA	NA		NA	411.02	339.05	1.21227	0.277711	0.37191	1	up	no
811752	PF3D7_1417300	XM_001348308.1	GO:0000045(autophagosome assembly);GO:0000422(autophagy of mitochondrion);GO:0004197(cysteine-type endopeptidase activity);GO:0005737(cytoplasm);GO:0005829(cytosol);GO:0006501(C-terminal protein lipidation);GO:0006508(proteolysis);GO:0006612(protein targeting to membrane);GO:0006810(transport);GO:0006914(autophagy);GO:0008233(peptidase activity);GO:0008234(cysteine-type peptidase activity);GO:001…	NA	NA	NA		NA	19.9964	16.4895	1.21268	0.278198	0.372092	1	up	no
811420	PF3D7_1238000	XM_024473407.1	NA	NA	NA	NA		NA	65.1315	53.6981	1.21292	0.278484	0.373024	1	up	no
810677	PF3D7_1112300	XM_001347765.1	NA	NA	NA	NA		NA	0.806901	1.52293	0.529836	-0.916381	0.373113	1	down	no
813533	PF3D7_0925800	XM_001352092.1	GO:0005829(cytosol)	NA	NA	NA		NA	8.98881	16.6836	0.538783	-0.892225	0.373575	1	down	no
813005	PF3D7_0518900	XM_001351711.1	NA	NA	NA	NA		NA	2.44394	1.98178	1.2332	0.302409	0.373903	1	up	no
811444	PF3D7_1240600	XM_001350762.1	GO:0020002(host cell plasma membrane);GO:0020013(modulation by symbiont of host erythrocyte aggregation);GO:0020030(infected host cell surface knob);GO:0020033(antigenic variation);GO:0020035(cytoadherence to microvasculature, mediated by symbiont protein);GO:0046789(host cell surface receptor binding);GO:0050839(cell adhesion molecule binding)	NA	NA	NA		NA	1.0662	1.98337	0.53757	-0.895476	0.373939	1	down	no
812208	PF3D7_1465800	XM_001348764.2	GO:0003777(microtubule motor activity);GO:0005524(ATP binding);GO:0007018(microtubule-based movement);GO:0008569(ATP-dependent microtubule motor activity, minus-end-directed);GO:0016887(ATPase activity);GO:0030286(dynein complex);GO:0031514(motile cilium);GO:0045503(dynein light chain binding);GO:0045505(dynein intermediate chain binding);GO:0051959(dynein light intermediate chain binding)	NA	NA	NA	predicted protein [Ostreococcus lucimarinus CCE9901]	NA	0.280917	0.522761	0.537372	-0.896008	0.374155	1	down	no
810504	PF3D7_1035600	XM_001347595.1	NA	NA	NA	NA		NA	149.121	123.235	1.21006	0.27508	0.374177	1	up	no
812486	PF3D7_0419800	XM_001351470.1	GO:0003735(structural constituent of ribosome);GO:0005840(ribosome);GO:0006412(translation)	03008(Ribosome biogenesis in eukaryotes)	K11129	NA	H/ACA ribonucleoprotein complex subunit 2-like protein [Physcomitrella patens]	NA	17.5159	14.4424	1.21281	0.278354	0.374544	1	up	no
3885994	PF3D7_0626100	XM_961151.1	GO:0008152(metabolic process);GO:0016491(oxidoreductase activity)	NA	NA	NA	PREDICTED: short-chain dehydrogenase TIC 32, chloroplastic [Raphanus sativus]	NA	28.7488	53.2775	0.539605	-0.890025	0.375283	1	down	no
2655148	PF3D7_0723300	XM_001349098.1	NA	NA	NA	NA		NA	347.774	287.765	1.20854	0.273259	0.375464	1	up	no
813089	PF3D7_0527400	XM_001351794.1	NA	NA	NA	NA		NA	9.01165	7.37813	1.2214	0.288537	0.375559	1	up	no
811031	PF3D7_1148000	XM_001348119.1	GO:0004672(protein kinase activity);GO:0005524(ATP binding);GO:0006468(protein phosphorylation)	NA	NA	NA	serine/threonine-protein kinase TOUSLED isoform X1 [Capsella rubella]	NA	11.8851	22.0116	0.539949	-0.889104	0.375712	1	down	no
812142	PF3D7_1458700	XM_001348698.1	NA	NA	NA	NA	exonuclease V, chloroplastic [Selaginella moellendorffii]	NA	44.8437	37.0928	1.20896	0.273764	0.376109	1	up	no
812021	PF3D7_1446200	XM_001348577.1	GO:0005829(cytosol);GO:0006508(proteolysis);GO:0008235(metalloexopeptidase activity)	00480(Glutathione metabolism)	K01255	EC:3.4.11.1	PREDICTED: leucine aminopeptidase 2, chloroplastic [Nicotiana sylvestris]	NA	110.322	204.091	0.540553	-0.887491	0.376572	1	down	no
2655397	PF3D7_0802600	XM_002808764.1	GO:0004016(adenylate cyclase activity);GO:0005737(cytoplasm);GO:0009268(response to pH)	NA	NA	NA	hypothetical protein KFL_000150030 [Klebsormidium nitens]	NA	196.359	162.654	1.20722	0.271684	0.376735	1	up	no
811875	PF3D7_1431400	XM_001348431.2	NA	NA	NA	NA		NA	276.892	229.377	1.20715	0.2716	0.376819	1	up	no
813105	PF3D7_0529200	XM_001351810.1	GO:0005351(carbohydrate:proton symporter activity);GO:0008643(carbohydrate transport);GO:0016021(integral component of membrane)	NA	NA	NA		NA	1.78206	3.32748	0.535559	-0.900882	0.377273	1	down	no
812789	PF3D7_0220600	XM_001349671.1	GO:0020011(apicoplast)	NA	NA	NA		NA	25.1026	46.4633	0.540266	-0.888257	0.377704	1	down	no
811403	PF3D7_1236300	XM_001350721.1	GO:0004175(endopeptidase activity)	NA	NA	NA	trafficking protein particle complex subunit 12-like [Physcomitrella patens]	NA	4.05945	3.33495	1.21724	0.283619	0.377808	1	up	no
811290	PF3D7_1224700	XM_001350608.1	GO:0020011(apicoplast)	NA	NA	NA		NA	11.1434	9.23522	1.20662	0.270974	0.378341	1	up	no
814380	PF3D7_0306200	XM_001351102.1	GO:0051879(Hsp90 protein binding)	NA	NA	NA		NA	4.24168	7.87049	0.538934	-0.891818	0.378517	1	down	no
812958	PF3D7_0514300	XM_001351665.1	GO:0004815(aspartate-tRNA ligase activity);GO:0006422(aspartyl-tRNA aminoacylation);GO:0020011(apicoplast)	00970(Aminoacyl-tRNA biosynthesis)	K22503	EC:6.1.1.12	aspartate--tRNA ligase 2, cytoplasmic [Brachypodium distachyon]	NA	16.9335	31.282	0.541316	-0.885457	0.37883	1	down	no
812984	PF3D7_0516900	XM_001351690.1	GO:0003735(structural constituent of ribosome);GO:0006412(translation);GO:0022625(cytosolic large ribosomal subunit)	03010(Ribosome)	K02938	NA	hypothetical protein DM860_011206 [Cuscuta australis]	NA	431.077	795.869	0.541643	-0.884587	0.378943	1	down	no
2654994	PF3D7_0731100	XM_001349168.1	GO:0006900(vesicle budding from membrane);GO:0020036(Maurer's cleft)	NA	NA	NA		NA	81.6904	67.7934	1.20499	0.269023	0.379049	1	up	no
2655203	PF3D7_0710000	XM_001348977.1	GO:0000027(ribosomal large subunit assembly);GO:0019843(rRNA binding);GO:0030687(preribosome, large subunit precursor)	NA	NA	NA		NA	14.3594	26.5077	0.541704	-0.884423	0.379249	1	down	no
810812	PF3D7_1125400	XM_001347900.2	GO:0005739(mitochondrion);GO:0005743(mitochondrial inner membrane);GO:0006626(protein targeting to mitochondrion);GO:0015450(P-P-bond-hydrolysis-driven protein transmembrane transporter activity)	NA	NA	NA	mitochondrial import inner membrane translocase subunit TIM44-2 isoform X1 [Morus notabilis]	NA	8.05405	14.9069	0.54029	-0.888194	0.379357	1	down	no
811684	PF3D7_1410500	XM_001348240.1	NA	NA	NA	NA		NA	11.0916	20.641	0.537356	-0.89605	0.379486	1	down	no
811833	PF3D7_1427200	XM_001348389.2	GO:0005783(endoplasmic reticulum);GO:0016209(antioxidant activity);GO:0016491(oxidoreductase activity);GO:0045454(cell redox homeostasis)	NA	NA	NA		NA	27.6478	22.8668	1.20908	0.27391	0.379501	1	up	no
814181	PF3D7_1338300	XM_001350074.2	GO:0003746(translation elongation factor activity);GO:0004364(glutathione transferase activity);GO:0005853(eukaryotic translation elongation factor 1 complex);GO:0006414(translational elongation)	NA	NA	NA	PREDICTED: elongation factor 1-gamma [Pyrus x bretschneideri]	NA	185.538	342.383	0.541904	-0.883891	0.379532	1	down	no
9222026	PF3D7_1326900	XM_002808993.1	NA	NA	NA	NA		NA	1.30885	1.07631	1.21604	0.282196	0.379576	1	up	no
810615	PF3D7_1105200	XM_001347703.2	NA	NA	NA	NA		NA	0.983157	1.85678	0.529496	-0.917308	0.379621	1	down	no
4794211	PF3D7_1300600	XM_001349707.1	GO:0020002(host cell plasma membrane);GO:0020033(antigenic variation)	NA	NA	NA		NA	9.63639	17.8251	0.540607	-0.887347	0.379868	1	down	no
812012	PF3D7_1445300	XM_001348568.1	GO:0003735(structural constituent of ribosome);GO:0005763(mitochondrial small ribosomal subunit)	NA	NA	NA		NA	2.75403	5.10923	0.539031	-0.89156	0.380468	1	down	no
812688	PF3D7_0209700	XM_001349570.2	GO:0000209(protein polyubiquitination);GO:0005622(intracellular);GO:0031624(ubiquitin conjugating enzyme binding);GO:0032436(positive regulation of proteasomal ubiquitin-dependent protein catabolic process);GO:0061630(ubiquitin protein ligase activity)	NA	NA	NA	hypothetical protein COCSUDRAFT_62990 [Coccomyxa subellipsoidea C-169]	NA	56.614	47.0411	1.2035	0.267237	0.380872	1	up	no
813456	PF3D7_0918000	XM_001352015.1	GO:0005783(endoplasmic reticulum);GO:0005886(plasma membrane);GO:0043495(protein membrane anchor);GO:0070258(inner membrane pellicle complex)	00740(Riboflavin metabolism)	K14379	EC:3.1.3.2	Annexin [Corchorus capsularis]	NA	2546.23	2117.23	1.20262	0.266183	0.381231	1	up	no
813977	PF3D7_1316600	XM_001349866.1	GO:0005737(cytoplasm)	00564(Glycerophospholipid metabolism);00440(Phosphonate and phosphinate metabolism)	K00968	EC:2.7.7.15	PREDICTED: choline-phosphate cytidylyltransferase 2-like isoform X2 [Nelumbo nucifera]	NA	260.926	217.047	1.20216	0.265635	0.381734	1	up	no
811886	PF3D7_1432300	XM_001348442.2	NA	NA	NA	NA		NA	3.32283	2.75834	1.20465	0.268609	0.38216	1	up	no
814251	PF3D7_1354500	XM_001350221.1	GO:0004019(adenylosuccinate synthase activity);GO:0005525(GTP binding);GO:0006164(purine nucleotide biosynthetic process);GO:0006167(AMP biosynthetic process)	00230(Purine metabolism);00250(Alanine, aspartate and glutamate metabolism)	K01939	EC:6.3.4.4	P-loop containing nucleoside triphosphate hydrolase [Ostreococcus tauri]	NA	55.483	102.177	0.543011	-0.880947	0.382285	1	down	no
810338	PF3D7_1018700	XM_001347429.1	NA	NA	NA	NA		NA	36.33	30.2344	1.20161	0.264968	0.383056	1	up	no
3885893	PF3D7_0621700	XM_961107.2	NA	NA	NA	NA		NA	1.00786	1.86888	0.539287	-0.890874	0.383352	1	down	no
813428	PF3D7_0915100	XM_001351987.1	GO:0016925(protein sumoylation)	03013(RNA transport);04120(Ubiquitin mediated proteolysis)	K10577	NA	hypothetical protein VOLCADRAFT_102189 [Volvox carteri f. nagariensis]	NA	127.041	233.751	0.543488	-0.879679	0.383492	1	down	no
813871	PF3D7_1361600	XM_001350291.1	NA	NA	NA	NA		NA	46.9775	39.0666	1.2025	0.266035	0.383712	1	up	no
812723	PF3D7_0213600	XM_024473266.1	NA	NA	NA	NA		NA	0.173648	0.139156	1.24787	0.319463	0.38419	1	up	no
811813	PF3D7_1424400	XM_001348369.2	GO:0003735(structural constituent of ribosome);GO:0006412(translation);GO:0022625(cytosolic large ribosomal subunit)	03010(Ribosome)	K02936	NA	PREDICTED: 60S ribosomal protein L7a-1-like [Gossypium arboreum]	NA	301.781	554.658	0.544085	-0.878095	0.384309	1	down	no
810710	PF3D7_1115500	XM_001347798.1	NA	NA	NA	NA		NA	97.5608	179.327	0.54404	-0.878216	0.384588	1	down	no
812081	PF3D7_1452400	XM_001348637.3	NA	NA	NA	NA		NA	26.525	48.7531	0.544068	-0.87814	0.384743	1	down	no
810792	PF3D7_1123400	XM_001347880.1	GO:0003746(translation elongation factor activity);GO:0005525(GTP binding);GO:0005853(eukaryotic translation elongation factor 1 complex);GO:0006414(translational elongation)	03015(mRNA surveillance pathway)	K03267	NA	hypothetical protein MARPO_0103s0007 [Marchantia polymorpha]	NA	99.7852	183.323	0.544313	-0.87749	0.384909	1	down	no
3885780	PF3D7_0606000	XM_960957.1	NA	NA	NA	NA		NA	122.48	102.182	1.19864	0.261404	0.385298	1	up	no
812302	PF3D7_1475200	XM_001348858.1	GO:0004004(ATP-dependent RNA helicase activity);GO:0005681(spliceosomal complex);GO:0005737(cytoplasm);GO:0006396(RNA processing)	NA	NA	NA	putative ATP-dependent RNA helicase [Zostera marina]	NA	2.71958	5.01142	0.542677	-0.881833	0.385401	1	down	no
2655134	PF3D7_0722000	XM_001349085.1	NA	NA	NA	NA		NA	9.67167	8.04786	1.20177	0.26516	0.385476	1	up	no
2655061	PF3D7_0707600	XM_001348954.1	NA	NA	NA	NA		NA	6.21141	5.13351	1.20997	0.274974	0.385732	1	up	no
810429	PF3D7_1027800	XM_001347520.1	GO:0003735(structural constituent of ribosome);GO:0006412(translation);GO:0022625(cytosolic large ribosomal subunit)	03010(Ribosome)	K02925	NA	ribosomal protein L3 [Chlamydomonas reinhardtii]	NA	600.679	1102.58	0.544791	-0.876224	0.38577	1	down	no
812524	PF3D7_0416600	XM_001351438.1	NA	NA	NA	NA		NA	2.37865	4.41203	0.539129	-0.891299	0.385774	1	down	no
813119	PF3D7_0530600	XM_001351824.1	GO:0005634(nucleus)	NA	NA	NA	hypothetical protein CEUSTIGMA_g8492.t1 [Chlamydomonas eustigma]	NA	5.58014	10.2672	0.543493	-0.879667	0.38604	1	down	no
812355	PF3D7_0408400	XM_002808601.1	NA	NA	NA	NA		NA	1.39942	2.60626	0.536947	-0.897148	0.386225	1	down	no
810617	PF3D7_1105400	XM_001347705.2	GO:0003723(RNA binding);GO:0003735(structural constituent of ribosome);GO:0006412(translation);GO:0015935(small ribosomal subunit)	03010(Ribosome)	K02987	NA	40S ribosomal protein S4 [Raphidocelis subcapitata]	NA	426.778	782.774	0.545213	-0.875109	0.386783	1	down	no
2655136	PF3D7_0722600	XM_001349091.1	GO:0000462(maturation of SSU-rRNA from tricistronic rRNA transcript (SSU-rRNA, 5.8S rRNA, LSU-rRNA));GO:0005730(nucleolus);GO:0030686(90S preribosome);GO:0032040(small-subunit processome)	NA	NA	NA	hypothetical protein CEUSTIGMA_g1489.t1 [Chlamydomonas eustigma]	NA	50.4808	42.1593	1.19738	0.259883	0.386836	1	up	no
2655394	PF3D7_0810500	XM_001349385.1	GO:0004722(protein serine/threonine phosphatase activity);GO:0005634(nucleus);GO:0005737(cytoplasm);GO:0006470(protein dephosphorylation);GO:0008287(protein serine/threonine phosphatase complex)	NA	NA	NA	hypothetical protein CEUSTIGMA_g12740.t1 [Chlamydomonas eustigma]	NA	35.1103	64.436	0.544886	-0.875973	0.387033	1	down	no
9221865	PF3D7_0532000	XR_002273105.1	NA	NA	NA	NA	putative senescence-associated protein, partial [Pisum sativum]	NA	90.3991	75.5388	1.19672	0.259089	0.387223	1	up	no
813897	PF3D7_1365800	XM_001350332.1	NA	NA	NA	NA		NA	66.8733	55.8565	1.19723	0.259705	0.387322	1	up	no
3885741	PF3D7_0602400	XM_960921.1	GO:0003746(translation elongation factor activity);GO:0006414(translational elongation);GO:0020011(apicoplast)	NA	NA	NA	PREDICTED: elongation factor G-2, chloroplastic [Juglans regia]	NA	17.1332	31.4243	0.54522	-0.875088	0.387538	1	down	no
3885936	PF3D7_0609300	XM_960990.1	NA	NA	NA	NA		NA	0.993194	1.83836	0.54026	-0.888273	0.387702	1	down	no
813080	PF3D7_0526500	XM_001351785.1	GO:0003729(mRNA binding);GO:0005634(nucleus);GO:0006379(mRNA cleavage);GO:0031123(RNA 3'-end processing)	NA	NA	NA		NA	7.94142	14.5659	0.545208	-0.875122	0.387819	1	down	no
810790	PF3D7_1123200	XM_001347878.1	NA	NA	NA	NA		NA	50.9727	42.6124	1.1962	0.258453	0.387957	1	up	no
810165	PF3D7_1000600	XM_001347257.1	GO:0020002(host cell plasma membrane);GO:0020033(antigenic variation)	NA	NA	NA		NA	2.92318	5.41758	0.539573	-0.89011	0.38796	1	down	no
812918	PF3D7_0504200	XM_001351564.1	GO:0008026(ATP-dependent helicase activity);GO:0020011(apicoplast)	NA	NA	NA	DEAD-box ATP-dependent RNA helicase 13-like [Arachis hypogaea]	NA	41.5667	34.7418	1.19645	0.258754	0.388122	1	up	no
814122	PF3D7_1328800	XM_001349975.1	GO:0003677(DNA binding);GO:0005515(protein binding);GO:0005634(nucleus);GO:0005677(chromatin silencing complex);GO:0005730(nucleolus);GO:0005737(cytoplasm);GO:0006342(chromatin silencing);GO:0006355(regulation of transcription, DNA-templated);GO:0016233(telomere capping)	NA	NA	NA	hypothetical protein SELMODRAFT_228577 [Selaginella moellendorffii]	NA	300.753	251.5	1.19584	0.25802	0.388216	1	up	no
3885761	PF3D7_0626800	XM_961158.1	GO:0004743(pyruvate kinase activity);GO:0006096(glycolytic process);GO:0051289(protein homotetramerization)	00010(Glycolysis / Gluconeogenesis);00620(Pyruvate metabolism);00230(Purine metabolism)	K00873	EC:2.7.1.40	pyruvate kinase [Micractinium conductrix]	NA	943.648	1727.82	0.546149	-0.872633	0.388735	1	down	no
2655218	PF3D7_0828600	XM_001349204.1	GO:0005886(plasma membrane);GO:0008517(folic acid transmembrane transporter activity);GO:0016021(integral component of membrane)	NA	NA	NA	Os03g0795000, partial [Oryza sativa Japonica Group]	NA	77.7134	65.0104	1.1954	0.257493	0.388919	1	up	no
811805	PF3D7_1423200	XM_001348361.2	GO:0006457(protein folding)	NA	NA	NA	hypothetical protein VOLCADRAFT_68363 [Volvox carteri f. nagariensis]	NA	15.1783	27.8222	0.545546	-0.874228	0.388995	1	down	no
812007	PF3D7_1444800	XM_001348563.3	GO:0003779(actin binding);GO:0004332(fructose-bisphosphate aldolase activity);GO:0005737(cytoplasm);GO:0006096(glycolytic process);GO:0008154(actin polymerization or depolymerization)	00010(Glycolysis / Gluconeogenesis);00030(Pentose phosphate pathway);00051(Fructose and mannose metabolism);00710(Carbon fixation in photosynthetic organisms)	K01623	EC:4.1.2.13	fructose-bisphosphate aldolase 4, cytosolic [Eutrema salsugineum]	NA	5934.36	4966.75	1.19482	0.256789	0.389016	1	up	no
812157	PF3D7_1460200	XM_001348713.1	NA	NA	NA	NA		NA	3.21904	5.97229	0.538996	-0.891654	0.389025	1	down	no
810628	PF3D7_1106500	XM_001347716.2	GO:0020011(apicoplast)	NA	NA	NA		NA	4.57669	8.38528	0.545801	-0.873552	0.389156	1	down	no
3885919	PF3D7_0610200	XM_960999.1	GO:0000381(regulation of alternative mRNA splicing, via spliceosome);GO:0003729(mRNA binding);GO:0005681(spliceosomal complex)	03040(Spliceosome)	K12822	NA	hypothetical protein PHYPA_021211 [Physcomitrella patens]	NA	7.48411	13.7142	0.54572	-0.873766	0.389195	1	down	no
812541	PF3D7_0416200	XM_001351434.1	GO:0003725(double-stranded RNA binding);GO:0004860(protein kinase inhibitor activity);GO:0005730(nucleolus);GO:0006469(negative regulation of protein kinase activity);GO:0019901(protein kinase binding)	NA	NA	NA		NA	62.2169	52.0486	1.19536	0.257446	0.389745	1	up	no
4794163	PF3D7_0421300	XM_001351481.1	GO:0020002(host cell plasma membrane);GO:0020013(modulation by symbiont of host erythrocyte aggregation);GO:0020030(infected host cell surface knob);GO:0020033(antigenic variation);GO:0020035(cytoadherence to microvasculature, mediated by symbiont protein);GO:0050839(cell adhesion molecule binding)	NA	NA	NA		NA	1.17089	2.14998	0.544606	-0.876716	0.389757	1	down	no
811510	PF3D7_1247800	XM_001350826.2	GO:0005764(lysosome);GO:0006508(proteolysis);GO:0008239(dipeptidyl-peptidase activity)	NA	NA	NA	hypothetical protein CR513_52675, partial [Mucuna pruriens]	NA	74.5141	62.3915	1.1943	0.256164	0.38996	1	up	no
2655175	PF3D7_0729400	XM_001349153.1	GO:0000027(ribosomal large subunit assembly);GO:0003723(RNA binding);GO:0005730(nucleolus)	NA	NA	NA	unknown [Lotus japonicus]	NA	11.3055	20.7231	0.545548	-0.874223	0.390202	1	down	no
811692	PF3D7_1411300	XM_001348248.2	GO:0005737(cytoplasm);GO:0006898(receptor-mediated endocytosis);GO:0030276(clathrin binding);GO:0031982(vesicle);GO:0043231(intracellular membrane-bounded organelle);GO:0072318(clathrin coat disassembly);GO:0072583(clathrin-dependent endocytosis)	NA	NA	NA		NA	31.9324	26.7332	1.19449	0.256389	0.390278	1	up	no
810264	PF3D7_1010900	XM_001347355.2	NA	NA	NA	NA		NA	3.74654	6.90045	0.542942	-0.88113	0.390649	1	down	no
8445018	PF3D7_1403500	XM_002585404.1	NA	NA	NA	NA		NA	6.68575	5.56821	1.2007	0.263876	0.390838	1	up	no
811558	PF3D7_1252800	XM_001350874.1	NA	NA	NA	NA		NA	8.55559	7.15177	1.19629	0.258568	0.390967	1	up	no
813883	PF3D7_1363300	XM_001350309.1	GO:0005739(mitochondrion);GO:0006412(translation)	NA	NA	NA		NA	1.94093	3.61441	0.536998	-0.897012	0.391018	1	down	no
813333	PF3D7_0905400	XM_001351892.1	GO:0005515(protein binding);GO:0020008(rhoptry);GO:0030260(entry into host cell)	NA	NA	NA		NA	7188.22	6028.02	1.19247	0.25395	0.391385	1	up	no
810720	PF3D7_1116600	XM_001347808.2	GO:0004576(oligosaccharyl transferase activity);GO:0005887(integral component of plasma membrane);GO:0006486(protein glycosylation);GO:0008250(oligosaccharyltransferase complex);GO:0016021(integral component of membrane)	00510(N-Glycan biosynthesis);04141(Protein processing in endoplasmic reticulum)	K07151	EC:2.4.99.18	hypothetical protein AQUCO_00201458v1 [Aquilegia coerulea]	NA	19.2639	35.2123	0.547078	-0.870183	0.391618	1	down	no
2655069	PF3D7_0708800	XM_001348966.1	GO:0005737(cytoplasm)	NA	NA	NA	hypothetical protein DCAR_004213 [Daucus carota subsp. sativus]	NA	93.2066	170.253	0.54746	-0.869174	0.391744	1	down	no
811649	PF3D7_1407000	XM_001348204.1	GO:0044312(crystalloid)	NA	NA	NA	predicted protein [Chlamydomonas reinhardtii]	NA	2.13206	1.77775	1.1993	0.262194	0.392	1	up	no
813499	PF3D7_0922300	XM_002808900.1	NA	NA	NA	NA		NA	6.07758	5.06391	1.20018	0.263245	0.392083	1	up	no
811584	PF3D7_1402200	XM_001348161.1	NA	NA	NA	NA		NA	330.083	277.014	1.19158	0.252873	0.392473	1	up	no
813857	PF3D7_1358900	XM_002809040.1	GO:0005525(GTP binding);GO:0007165(signal transduction)	NA	NA	NA	PREDICTED: developmentally-regulated G-protein 2 [Nelumbo nucifera]	NA	47.52	86.775	0.547624	-0.868743	0.39259	1	down	no
813231	PF3D7_0109600	XM_001350990.1	GO:0005515(protein binding);GO:0005829(cytosol);GO:0009409(response to cold)	NA	NA	NA		NA	4.92626	9.1028	0.541181	-0.885818	0.392662	1	down	no
811863	PF3D7_1430200	XM_001348419.1	GO:0004190(aspartic-type endopeptidase activity);GO:0006508(proteolysis)	NA	NA	NA	Aspartic proteinase [Triticum urartu]	NA	412.477	346.333	1.19099	0.252156	0.392963	1	up	no
814061	PF3D7_1314600	XM_001349846.1	GO:0005739(mitochondrion);GO:0006464(cellular protein modification process);GO:0006629(lipid metabolic process);GO:0009249(protein lipoylation);GO:0016979(lipoate-protein ligase activity)	00785(Lipoic acid metabolism)	K03800	EC:6.3.1.20	hypothetical protein OsI_29008 [Oryza sativa Indica Group]	NA	0.868698	1.63189	0.532325	-0.909621	0.393547	1	down	no
812158	PF3D7_1460400	XM_001348714.2	GO:0000151(ubiquitin ligase complex);GO:0000338(protein deneddylation);GO:0006511(ubiquitin-dependent protein catabolic process);GO:0016579(protein deubiquitination);GO:0043130(ubiquitin binding)	NA	NA	NA	PREDICTED: ubiquitin carboxyl-terminal hydrolase 3 [Nelumbo nucifera]	NA	22.496	41.1092	0.547226	-0.869791	0.393673	1	down	no
2655287	PF3D7_0812300	XM_001349366.1	GO:0009986(cell surface);GO:0071976(cell gliding)	NA	NA	NA		NA	2.50628	2.08442	1.20239	0.265901	0.393706	1	up	no
2655421	PF3D7_0818000	XM_002808809.1	GO:0071011(precatalytic spliceosome)	03040(Spliceosome)	K12846	NA		NA	19.1455	16.0581	1.19227	0.253708	0.393731	1	up	no
811201	PF3D7_1215300	XM_001350521.2	GO:0005739(mitochondrion);GO:0006986(response to unfolded protein);GO:0009408(response to heat);GO:0051082(unfolded protein binding)	NA	NA	NA	chaperonin [Monoraphidium neglectum]	NA	29.1533	53.3138	0.546824	-0.87085	0.394048	1	down	no
812982	PF3D7_0516700	XM_001351688.1	GO:0004843(thiol-dependent ubiquitin-specific protease activity);GO:0016579(protein deubiquitination)	NA	NA	NA	PREDICTED: ubiquitin carboxyl-terminal hydrolase 8 isoform X1 [Capsicum annuum]	NA	109.019	91.6221	1.18988	0.250815	0.394144	1	up	no
810352	PF3D7_1020000	XM_001347443.1	NA	NA	NA	NA	PREDICTED: RNA-binding protein 34 [Fragaria vesca subsp. vesca]	NA	79.1254	144.293	0.548364	-0.866794	0.394175	1	down	no
812249	PF3D7_1469900	XM_001348805.1	NA	NA	NA	NA		NA	4.80673	4.00403	1.20047	0.263603	0.394424	1	up	no
810795	PF3D7_1123700	XM_001347883.1	GO:0005739(mitochondrion)	NA	NA	NA		NA	29.2401	53.4309	0.547251	-0.869725	0.394667	1	down	no
811397	PF3D7_1235700	XM_001350715.1	GO:0005739(mitochondrion)	00190(Oxidative phosphorylation)	K02133	EC:3.6.3.14	ATPase, F1 complex beta subunit/V1 complex,C-terminal [Ostreococcus tauri]	NA	96.3598	175.5	0.549059	-0.864966	0.395431	1	down	no
810223	PF3D7_1006500	XM_001347314.1	NA	NA	NA	NA		NA	3.2415	5.96419	0.543494	-0.879664	0.395449	1	down	no
813009	PF3D7_0519300	XM_001351715.1	GO:0004659(prenyltransferase activity)	00190(Oxidative phosphorylation);00860(Porphyrin and chlorophyll metabolism)	K02257	EC:2.5.1.141	Heme A farnesyltransferase [Klebsormidium nitens]	NA	10.442	19.0492	0.548156	-0.867343	0.395469	1	down	no
812217	PF3D7_1466700	XM_001348773.2	GO:0003723(RNA binding);GO:0005634(nucleus);GO:0005730(nucleolus);GO:0005829(cytosol);GO:0030687(preribosome, large subunit precursor);GO:0042254(ribosome biogenesis);GO:0042255(ribosome assembly);GO:0042273(ribosomal large subunit biogenesis)	NA	NA	NA	hypothetical protein SELMODRAFT_79020 [Selaginella moellendorffii]	NA	8.86907	16.2708	0.545093	-0.875426	0.395818	1	down	no
3885742	PF3D7_0602500	XM_960922.1	GO:0004661(protein geranylgeranyltransferase activity);GO:0018344(protein geranylgeranylation)	NA	NA	NA	hypothetical protein DCAR_023465 [Daucus carota subsp. sativus]	NA	6.65962	12.1773	0.546888	-0.870683	0.396045	1	down	no
810776	PF3D7_1122100	XM_001347864.2	GO:0003923(GPI-anchor transamidase activity);GO:0016255(attachment of GPI anchor to protein);GO:0042765(GPI-anchor transamidase complex)	NA	NA	NA		NA	1.10212	0.906934	1.21522	0.281216	0.396412	1	up	no
814055	PF3D7_1313400	XM_001349835.1	GO:0004386(helicase activity);GO:0020011(apicoplast)	NA	NA	NA		NA	7.88195	6.62638	1.18948	0.25033	0.396684	1	up	no
813090	PF3D7_0527500	XM_001351795.1	GO:0005515(protein binding);GO:0005737(cytoplasm);GO:0005829(cytosol);GO:0006457(protein folding);GO:0019904(protein domain specific binding);GO:0030544(Hsp70 protein binding);GO:0030674(protein binding, bridging);GO:0032564(dATP binding);GO:0042802(identical protein binding);GO:0051082(unfolded protein binding);GO:0051087(chaperone binding);GO:0051260(protein homooligomerization);GO:0061084(nega…	NA	NA	NA	TPR repeat-containing thioredoxin TDX [Solanum pennellii]	NA	251.285	457.082	0.549759	-0.863129	0.396814	1	down	no
814240	PF3D7_1353100	XM_001350207.1	NA	NA	NA	NA		NA	16.6544	13.9795	1.19134	0.252588	0.396956	1	up	no
814056	PF3D7_1313500	XM_001349836.1	NA	NA	NA	NA		NA	17.255	14.5311	1.18745	0.247871	0.397005	1	up	no
811187	PF3D7_1213800	XM_001350507.1	GO:0004827(proline-tRNA ligase activity);GO:0005737(cytoplasm);GO:0006418(tRNA aminoacylation for protein translation);GO:0042493(response to drug)	00970(Aminoacyl-tRNA biosynthesis)	K01881	EC:6.1.1.15	bifunctional aminoacyl-tRNA synthetase [Zea mays]	NA	34.6294	62.9919	0.549743	-0.86317	0.397049	1	down	no
811705	PF3D7_1412500	XM_001348261.1	GO:0000146(microfilament motor activity);GO:0005200(structural constituent of cytoskeleton);GO:0005884(actin filament);GO:0007010(cytoskeleton organization)	NA	NA	NA	RecName: Full=Actin	NA	21.1449	38.4787	0.549521	-0.863753	0.39747	1	down	no
810240	PF3D7_1008500	XM_001347331.2	GO:0020011(apicoplast)	NA	NA	NA	hypothetical protein SELMODRAFT_235594 [Selaginella moellendorffii]	NA	32.4242	27.3274	1.18651	0.246722	0.397923	1	up	no
812199	PF3D7_1465000	XM_001348755.1	NA	NA	NA	NA		NA	121.556	102.443	1.18658	0.246804	0.397929	1	up	no
813310	PF3D7_0903100	XM_001351869.1	GO:0033116(endoplasmic reticulum-Golgi intermediate compartment membrane)	NA	NA	NA	protein RER1B [Prunus persica]	NA	6.88854	5.7404	1.20001	0.263046	0.398065	1	up	no
813426	PF3D7_0914900	XM_001351985.1	NA	NA	NA	NA		NA	31.8864	26.8746	1.18649	0.246701	0.398245	1	up	no
810421	PF3D7_1026800	XM_001347512.1	GO:0003735(structural constituent of ribosome);GO:0006412(translation);GO:0022627(cytosolic small ribosomal subunit)	03010(Ribosome)	K02998	NA	PREDICTED: 40S ribosomal protein Sa-2-like [Musa acuminata subsp. malaccensis]	NA	693.991	1260.3	0.550656	-0.860776	0.398749	1	down	no
3885706	PF3D7_0605800	XM_960955.1	GO:0000014(single-stranded DNA endodeoxyribonuclease activity);GO:0006302(double-strand break repair)	03440(Homologous recombination);03450(Non-homologous end-joining)	K10866	EC:3.6.-.-	DNA repair protein Rad50, eukaryotes [Ostreococcus tauri]	NA	16.518	29.9996	0.550608	-0.860904	0.39898	1	down	no
812226	PF3D7_1467600	XM_001348782.2	NA	NA	NA	NA		NA	13.5484	24.5982	0.550786	-0.860437	0.399301	1	down	no
3885863	PF3D7_0623300	XM_961122.2	NA	NA	NA	NA		NA	61.6285	111.934	0.550581	-0.860974	0.399506	1	down	no
2655337	PF3D7_0820800	XM_001349281.1	NA	NA	NA	NA		NA	2.66681	4.85982	0.548748	-0.865785	0.399986	1	down	no
811368	PF3D7_1232700	XM_024473400.1	NA	NA	NA	NA		NA	62.9791	53.1845	1.18416	0.243866	0.400132	1	up	no
812926	PF3D7_0503300	XM_001351555.1	GO:0003676(nucleic acid binding);GO:0005634(nucleus);GO:0005681(spliceosomal complex);GO:0008380(RNA splicing)	03040(Spliceosome)	K12900	NA	hypothetical protein TanjilG_33036 [Lupinus angustifolius]	NA	93.3303	169.308	0.551245	-0.859234	0.400364	1	down	no
811815	PF3D7_1425300	XM_001348371.3	NA	NA	NA	NA		NA	212.512	179.528	1.18372	0.243332	0.400601	1	up	no
3885856	PF3D7_0622500	XM_961115.1	GO:0008173(RNA methyltransferase activity)	NA	NA	NA		NA	4.29667	3.59657	1.19466	0.2566	0.400927	1	up	no
811874	PF3D7_1431300	XM_001348430.1	GO:0003924(GTPase activity);GO:0005829(cytosol);GO:0042254(ribosome biogenesis)	03008(Ribosome biogenesis in eukaryotes)	K14539	EC:3.6.1.-	hypothetical protein DM860_006119 [Cuscuta australis]	NA	17.9451	15.1519	1.18435	0.244091	0.400943	1	up	no
9221867	PF3D7_0614100	XM_002808679.1	NA	NA	NA	NA		NA	36.0562	30.4777	1.18304	0.242495	0.401575	1	up	no
811829	PF3D7_1426800	XM_001348385.2	NA	NA	NA	NA		NA	3.6635	6.6483	0.551043	-0.859762	0.40158	1	down	no
810638	PF3D7_1107400	XM_001347726.2	GO:0000150(recombinase activity);GO:0003677(DNA binding);GO:0003684(damaged DNA binding);GO:0005524(ATP binding);GO:0005634(nucleus);GO:0006281(DNA repair);GO:0006310(DNA recombination);GO:0008094(DNA-dependent ATPase activity)	03440(Homologous recombination)	K04482	NA	hypothetical protein AXG93_868s1370 [Marchantia polymorpha subsp. ruderalis]	NA	76.3394	138.264	0.552127	-0.856928	0.402527	1	down	no
811771	PF3D7_1419600	XM_001348327.1	NA	NA	NA	NA		NA	25.4792	21.5492	1.18237	0.241686	0.40309	1	up	no
812632	PF3D7_0203800	XM_001349514.2	NA	NA	NA	NA	hypothetical protein CICLE_v10033947mg, partial [Citrus clementina]	NA	8.6579	15.6918	0.551748	-0.857918	0.403364	1	down	no
813940	PF3D7_1310600	XM_001349798.1	GO:0000421(autophagosome membrane);GO:0005515(protein binding);GO:0005784(Sec61 translocon complex);GO:0005789(endoplasmic reticulum membrane);GO:0005886(plasma membrane);GO:0043952(protein transport by the Sec complex);GO:0060627(regulation of vesicle-mediated transport)	04144(Endocytosis);04145(Phagosome)	K07889	NA	PREDICTED: ras-related protein RABF1-like [Nelumbo nucifera]	NA	944.291	799.929	1.18047	0.23936	0.40381	1	up	no
812363	PF3D7_0407800	XM_001351356.1	NA	NA	NA	NA		NA	331.753	281.212	1.17973	0.238451	0.404533	1	up	no
812945	PF3D7_0513100	XM_002808640.1	NA	NA	NA	NA		NA	48.3951	40.9844	1.18082	0.239786	0.404654	1	up	no
3885853	PF3D7_0622200	XM_961112.1	GO:0005783(endoplasmic reticulum);GO:0035598(N6-threonylcarbomyladenosine methylthiotransferase activity);GO:0051539(4 iron, 4 sulfur cluster binding)	NA	NA	NA	threonylcarbamoyladenosine tRNA methylthiotransferase-like [Physcomitrella patens]	NA	5.26868	9.53698	0.552447	-0.856091	0.405132	1	down	no
812011	PF3D7_1445200	XM_001348567.1	GO:0004386(helicase activity)	NA	NA	NA	PREDICTED: DEAD-box ATP-dependent RNA helicase 13 [Ipomoea nil]	NA	6.20047	11.2258	0.552339	-0.856373	0.405215	1	down	no
2655400	PF3D7_0802100	XM_001349457.1	NA	NA	NA	NA		NA	87.582	74.3044	1.17869	0.237188	0.405654	1	up	no
811261	PF3D7_1221700	XM_001350579.2	NA	NA	NA	NA	hypothetical protein VOLCADRAFT_78603 [Volvox carteri f. nagariensis]	NA	2.38134	4.3276	0.550267	-0.861797	0.405708	1	down	no
9221784	PF3D7_0322400	XM_024473302.1	GO:0003924(GTPase activity);GO:0005739(mitochondrion);GO:0042254(ribosome biogenesis)	NA	NA	NA		NA	1.13125	2.06077	0.548946	-0.865264	0.406253	1	down	no
813952	PF3D7_1312900	XM_002808962.1	GO:0003723(RNA binding);GO:0003743(translation initiation factor activity);GO:0005737(cytoplasm);GO:0005829(cytosol);GO:0006412(translation);GO:0006413(translational initiation);GO:0006417(regulation of translation)	03013(RNA transport)	K03260	NA	PREDICTED: eukaryotic translation initiation factor 4G-like [Tarenaya hassleriana]	NA	130.947	111.158	1.17803	0.236379	0.406357	1	up	no
812497	PF3D7_0419000	XM_001351462.1	NA	NA	NA	NA		NA	7.10695	12.8586	0.5527	-0.855431	0.406712	1	down	no
812512	PF3D7_0418400	XM_001351456.1	NA	NA	NA	NA		NA	15.6551	13.1763	1.18812	0.248681	0.407234	1	up	no
8445052	PF3D7_1026500	XM_002585367.1	NA	NA	NA	NA		NA	41.2044	34.9012	1.1806	0.239524	0.407242	1	up	no
814532	PF3D7_0321800	XM_001351252.1	NA	NA	NA	NA		NA	26.8645	22.8186	1.17731	0.235489	0.407283	1	up	no
812264	PF3D7_1471500	XM_001348820.2	NA	NA	NA	NA		NA	10.6762	9.04128	1.18083	0.239805	0.407421	1	up	no
9221823	PF3D7_0107200	XM_024473426.1	NA	03018(RNA degradation)	K12603	EC:3.1.13.4	hypothetical protein GPECTOR_54g226 [Gonium pectorale]	NA	3.83521	6.97662	0.549723	-0.863224	0.407434	1	down	no
813833	PF3D7_1354400	XM_001350220.1	GO:0016471(vacuolar proton-transporting V-type ATPase complex)	00190(Oxidative phosphorylation);04145(Phagosome)	K03661	NA	V-type proton ATPase subunit c''2 [Oryza sativa Japonica Group]	NA	256.573	217.937	1.17728	0.235461	0.407438	1	up	no
811207	PF3D7_1216000	XM_001350527.1	GO:0004828(serine-tRNA ligase activity);GO:0006434(seryl-tRNA aminoacylation);GO:0020011(apicoplast)	00970(Aminoacyl-tRNA biosynthesis)	K01875	EC:6.1.1.11	Seryl-tRNA synthetase [Artemisia annua]	NA	11.751	21.2188	0.5538	-0.852564	0.407574	1	down	no
8445008	PF3D7_1146900	XM_002585398.1	GO:0005783(endoplasmic reticulum);GO:0006886(intracellular protein transport);GO:0016021(integral component of membrane);GO:0016192(vesicle-mediated transport);GO:0017137(Rab GTPase binding)	NA	NA	NA		NA	12.9487	23.4654	0.55182	-0.85773	0.407597	1	down	no
2655279	PF3D7_0813500	XM_001349354.1	NA	NA	NA	NA		NA	4.32785	7.83336	0.552489	-0.855982	0.407715	1	down	no
812781	PF3D7_0219800	XM_001349663.2	NA	NA	NA	NA		NA	95.0278	80.7293	1.17712	0.235256	0.407769	1	up	no
814300	PF3D7_1364800	XM_001350323.1	GO:0003677(DNA binding);GO:0003899(DNA-directed 5'-3' RNA polymerase activity);GO:0005665(DNA-directed RNA polymerase II, core complex);GO:0006366(transcription by RNA polymerase II)	00230(Purine metabolism);00240(Pyrimidine metabolism);03020(RNA polymerase)	K03013	NA	ultraviolet-B receptor UVR8 [Chlorella sorokiniana]	NA	22.4533	40.549	0.553731	-0.852742	0.40804	1	down	no
811107	PF3D7_1205400	XM_001350427.1	NA	NA	NA	NA		NA	9.02052	7.66071	1.1775	0.235732	0.408334	1	up	no
2655242	PF3D7_0808300	XM_001349404.1	GO:0005634(nucleus);GO:0005829(cytosol);GO:0007030(Golgi organization);GO:0031468(nuclear envelope reassembly);GO:0043130(ubiquitin binding);GO:0043161(proteasome-mediated ubiquitin-dependent protein catabolic process);GO:0061025(membrane fusion)	04141(Protein processing in endoplasmic reticulum)	K14012	NA	plant UBX domain-containing protein 4 [Prunus yedoensis var. nudiflora]	NA	222.583	189.269	1.17601	0.2339	0.408672	1	up	no
813659	PF3D7_1320100	XM_001349904.1	NA	NA	NA	NA		NA	66.3608	119.618	0.554775	-0.850025	0.40868	1	down	no
2655278	PF3D7_0813600	XM_001349353.1	GO:0001731(formation of translation preinitiation complex);GO:0002188(translation reinitiation);GO:0002192(IRES-dependent translational initiation of linear mRNA);GO:0003729(mRNA binding);GO:0003743(translation initiation factor activity);GO:0005575(cellular_component);GO:0005840(ribosome);GO:0006413(translational initiation);GO:0043022(ribosome binding);GO:0070992(translation initiation complex)	NA	NA	NA	translation machinery-associated protein 22-like isoform X2 [Herrania umbratica]	NA	39.6789	71.5105	0.554869	-0.849781	0.409029	1	down	no
814082	PF3D7_1319200	XM_001349892.1	NA	NA	NA	NA		NA	0.948396	1.72815	0.548792	-0.865669	0.409087	1	down	no
812232	PF3D7_1468200	XM_001348788.1	NA	NA	NA	NA		NA	39.949	33.9437	1.17692	0.235015	0.40925	1	up	no
813020	PF3D7_0520400	XM_001351726.1	NA	NA	NA	NA		NA	7.16193	6.06241	1.18137	0.240458	0.409407	1	up	no
811964	PF3D7_1440200	XM_001348520.2;XM_001348519.1	GO:0004655(porphobilinogen synthase activity);GO:0006783(heme biosynthetic process);GO:0020011(apicoplast);GO:0004222(metalloendopeptidase activity);GO:0006508(proteolysis);GO:0006508(proteolysis)	00860(Porphyrin and chlorophyll metabolism);00860(Porphyrin and chlorophyll metabolism)	K01698	EC:4.2.1.24	MPP-like metallohydrolase [Micractinium conductrix];Porphobilinogen synthase [Zostera marina]	NA	1.83799	3.31828	0.553897	-0.852309	0.409813	1	down	no
812798	PF3D7_0221700	XM_001349680.3	NA	NA	NA	NA		NA	3.70179	3.13163	1.18207	0.24131	0.410102	1	up	no
811817	PF3D7_1425500	XM_001348373.1	NA	NA	NA	NA		NA	2.35192	1.92656	1.22079	0.287813	0.410186	1	up	no
812184	PF3D7_1463300	XM_001348740.1	GO:0003887(DNA-directed DNA polymerase activity);GO:0005658(alpha DNA polymerase:primase complex);GO:0006269(DNA replication, synthesis of RNA primer)	NA	NA	NA		NA	4.20201	7.6045	0.552569	-0.855774	0.410528	1	down	no
811732	PF3D7_1415300	XM_001348288.1	GO:0003723(RNA binding)	NA	NA	NA	protein BTR1 isoform X2 [Amborella trichopoda]	NA	342.895	292.226	1.17339	0.230682	0.411309	1	up	no
810405	PF3D7_1025400	XM_001347496.2	NA	NA	NA	NA		NA	232.642	198.276	1.17332	0.230599	0.411319	1	up	no
812646	PF3D7_0205400	XM_001349528.1	GO:0000973(posttranscriptional tethering of RNA polymerase II gene DNA at nuclear periphery);GO:0003690(double-stranded DNA binding);GO:0003723(RNA binding);GO:0005643(nuclear pore);GO:0006368(transcription elongation from RNA polymerase II promoter);GO:0016973(poly(A)+ mRNA export from nucleus);GO:0035327(transcriptionally active chromatin);GO:0070390(transcription export complex 2);GO:0071033(n…	NA	NA	NA	predicted protein [Ostreococcus lucimarinus CCE9901]	NA	2.12066	3.85078	0.550708	-0.86064	0.411479	1	down	no
813439	PF3D7_0916200	XM_001351998.1	NA	NA	NA	NA		NA	5.35915	9.64459	0.555664	-0.847716	0.411492	1	down	no
810755	PF3D7_1120100	XM_001347843.3	GO:0004619(phosphoglycerate mutase activity);GO:0005829(cytosol);GO:0006096(glycolytic process)	00010(Glycolysis / Gluconeogenesis);00260(Glycine, serine and threonine metabolism)	K01834	EC:5.4.2.11	hypothetical protein F511_28052 [Dorcoceras hygrometricum]	NA	747.341	1343.13	0.556419	-0.845757	0.411608	1	down	no
811523	PF3D7_1249100	XM_001350839.1	NA	NA	NA	NA		NA	22.2318	39.9926	0.555897	-0.84711	0.411666	1	down	no
812360	PF3D7_0408200	XM_001351360.2	NA	NA	NA	NA		NA	4.98626	4.23073	1.17858	0.237052	0.411691	1	up	no
812850	PF3D7_0502200	XM_001351545.1	GO:0003674(molecular_function);GO:0005737(cytoplasm);GO:0008150(biological_process);GO:0016020(membrane);GO:0016021(integral component of membrane)	04146(Peroxisome)	K13348	NA	predicted protein [Chlamydomonas reinhardtii]	NA	10.931	9.30156	1.17518	0.232886	0.412151	1	up	no
814092	PF3D7_1320800	XM_001349911.1	GO:0004149(dihydrolipoyllysine-residue succinyltransferase activity);GO:0005739(mitochondrion);GO:0006103(2-oxoglutarate metabolic process)	00020(Citrate cycle (TCA cycle));00310(Lysine degradation)	K00658	EC:2.3.1.61	Dihydrolipoyllysine-residue succinyltransferase component of 2-oxoglutarate dehydrogenase [Actinidia chinensis var. chinensis]	NA	46.4045	83.384	0.556516	-0.845506	0.412308	1	down	no
811585	PF3D7_1408600	XM_001348220.1	GO:0003735(structural constituent of ribosome);GO:0006412(translation);GO:0022627(cytosolic small ribosomal subunit)	03010(Ribosome)	K02995	NA	predicted protein [Hordeum vulgare subsp. vulgare]	NA	516.853	928.002	0.556953	-0.844373	0.412832	1	down	no
814033	PF3D7_1309800	XM_001349790.1	NA	NA	NA	NA		NA	11.8157	21.2834	0.555161	-0.849022	0.413233	1	down	no
2655210	PF3D7_0711400	XM_001348991.1	GO:0000118(histone deacetylase complex);GO:0003714(transcription corepressor activity);GO:0006357(regulation of transcription by RNA polymerase II)	03013(RNA transport);03015(mRNA surveillance pathway)	K14324	NA	histone deacetylase complex subunit SAP18 [Ricinus communis]	NA	9.95703	17.8964	0.55637	-0.845884	0.413298	1	down	no
811937	PF3D7_1437500	XM_001348493.1	NA	NA	NA	NA		NA	39.0774	33.324	1.17265	0.229771	0.413356	1	up	no
814335	PF3D7_0301700	XM_001351058.1	NA	NA	NA	NA		NA	42.642	76.5249	0.557231	-0.843653	0.414283	1	down	no
812263	PF3D7_1471400	XM_001348819.2	GO:0004143(diacylglycerol kinase activity);GO:0007205(protein kinase C-activating G-protein coupled receptor signaling pathway);GO:0019932(second-messenger-mediated signaling)	00561(Glycerolipid metabolism);00564(Glycerophospholipid metabolism);04070(Phosphatidylinositol signaling system)	K00901	EC:2.7.1.107	diacylglycerol kinase 7-like isoform X1 [Papaver somniferum]	NA	151.982	129.833	1.17059	0.227236	0.414422	1	up	no
2655351	PF3D7_0821400	XM_001349275.1	NA	NA	NA	NA		NA	398.766	340.8	1.17009	0.226618	0.415075	1	up	no
9222021	PF3D7_1302300	XM_002808946.1	NA	NA	NA	NA		NA	51.9593	44.3447	1.17172	0.228622	0.415143	1	up	no
813026	PF3D7_0521000	XM_001351732.1	NA	NA	NA	NA		NA	7.432	13.3543	0.556523	-0.845486	0.41515	1	down	no
811873	PF3D7_1431200	XM_001348429.1	NA	NA	NA	NA		NA	2.36512	2.01448	1.17406	0.23151	0.415349	1	up	no
812374	PF3D7_0411200	XM_001351389.1	GO:0020011(apicoplast)	NA	NA	NA		NA	3.25791	5.85009	0.556899	-0.844512	0.415813	1	down	no
813562	PF3D7_0928700	XM_001352121.1	NA	NA	NA	NA		NA	4.8157	8.63541	0.557669	-0.842518	0.41607	1	down	no
810982	PF3D7_1142500	XM_001348070.1	GO:0022625(cytosolic large ribosomal subunit)	NA	NA	NA		NA	169.15	303.036	0.558184	-0.841188	0.416209	1	down	no
2655048	PF3D7_0717200	XM_002808733.1	NA	NA	NA	NA		NA	270.497	231.472	1.1686	0.224777	0.416429	1	up	no
811337	PF3D7_1229500	XM_001350655.1	GO:0005524(ATP binding);GO:0005832(chaperonin-containing T-complex);GO:0006457(protein folding);GO:0051082(unfolded protein binding)	NA	NA	NA	T-complex protein 1 gamma subunit [Coccomyxa subellipsoidea C-169]	NA	72.7135	130.189	0.558523	-0.840312	0.41658	1	down	no
814114	PF3D7_1325100	XM_001349955.1	GO:0004749(ribose phosphate diphosphokinase activity);GO:0006098(pentose-phosphate shunt);GO:0006166(purine ribonucleoside salvage)	00030(Pentose phosphate pathway);00230(Purine metabolism)	K00948	EC:2.7.6.1	ribose-phosphate pyrophosphokinase 1 [Cynara cardunculus var. scolymus]	NA	208.428	373.085	0.558661	-0.839955	0.41668	1	down	no
811910	PF3D7_1434700	XM_001348466.1	GO:0005739(mitochondrion);GO:0005744(mitochondrial inner membrane presequence translocase complex);GO:0006626(protein targeting to mitochondrion);GO:0015031(protein transport)	NA	NA	NA	hypothetical protein MARPO_0028s0095 [Marchantia polymorpha]	NA	19.9204	35.7724	0.556864	-0.844603	0.41672	1	down	no
2655073	PF3D7_0709300	XM_001348971.1	GO:0020005(symbiont-containing vacuole membrane);GO:0020020(food vacuole);GO:0031910(cytostome)	NA	NA	NA		NA	2.58882	4.64077	0.557843	-0.84207	0.416723	1	down	no
2655339	PF3D7_0820500	XM_001349284.1	NA	NA	NA	NA		NA	27.771	23.7616	1.16874	0.224951	0.416852	1	up	no
811803	PF3D7_1423000	XM_001348359.1	GO:0003924(GTPase activity)	03008(Ribosome biogenesis in eukaryotes)	K14537	NA	Nucleolar GTP-binding protein 2 [Auxenochlorella protothecoides]	NA	41.0076	35.094	1.16851	0.224669	0.417139	1	up	no
812083	PF3D7_1452600	XM_001348639.1	NA	NA	NA	NA		NA	5.01054	4.2874	1.16867	0.224864	0.417212	1	up	no
813045	PF3D7_0523000	XM_001351751.1	GO:0016021(integral component of membrane);GO:0020020(food vacuole);GO:0042493(response to drug);GO:0042626(ATPase activity, coupled to transmembrane movement of substances)	02010(ABC transporters)	K05658	EC:3.6.3.44	ABC transporter B family member 4 [Zostera marina]	NA	29.3483	25.1254	1.16807	0.224131	0.417309	1	up	no
812291	PF3D7_1474100	XM_001348847.1	GO:0000315(organellar large ribosomal subunit);GO:0003735(structural constituent of ribosome);GO:0005739(mitochondrion);GO:0006412(translation)	03010(Ribosome)	K02887	NA	putative 50S ribosomal protein L20 [Coccomyxa subellipsoidea C-169]	NA	34.2205	61.3362	0.557917	-0.841878	0.417493	1	down	no
812268	PF3D7_1471900	XM_001348824.3	NA	NA	NA	NA		NA	1.25959	2.26405	0.556345	-0.845948	0.417509	1	down	no
813968	PF3D7_1315200	XM_002808966.1	NA	NA	NA	NA		NA	1.60701	1.36668	1.17585	0.233703	0.417713	1	up	no
811779	PF3D7_1420400	XM_001348335.2	GO:0004820(glycine-tRNA ligase activity);GO:0006426(glycyl-tRNA aminoacylation);GO:0020011(apicoplast)	00970(Aminoacyl-tRNA biosynthesis)	K01880	EC:6.1.1.14	glycine--tRNA ligase, mitochondrial 1-like [Durio zibethinus]	NA	23.7092	42.411	0.559034	-0.838992	0.418017	1	down	no
812902	PF3D7_0505900	XM_002808632.1	NA	NA	NA	NA		NA	53.107	95.0949	0.558463	-0.840465	0.418052	1	down	no
2655121	PF3D7_0719300	XM_001349058.1	GO:0000784(nuclear chromosome, telomeric region);GO:0000812(Swr1 complex);GO:0003674(molecular_function);GO:0005634(nucleus);GO:0005829(cytosol);GO:0006338(chromatin remodeling);GO:0006348(chromatin silencing at telomere);GO:0043486(histone exchange)	NA	NA	NA	actin-related protein 6 [Olimarabidopsis pumila]	NA	13.7759	24.6367	0.559161	-0.838665	0.418437	1	down	no
9221864	PF3D7_0531800	XR_002273103.1	NA	NA	NA	NA		NA	12.7153	10.7621	1.18149	0.240601	0.41857	1	up	no
2655456	PF3D7_0828900	XM_001349201.1	NA	NA	NA	NA		NA	354.478	303.831	1.1667	0.222429	0.418613	1	up	no
811306	PF3D7_1226300	XM_001350624.1	GO:0005737(cytoplasm);GO:0016791(phosphatase activity);GO:0044283(small molecule biosynthetic process)	NA	NA	NA	uncharacterized protein LOC110034042 isoform X2 [Phalaenopsis equestris]	NA	387.484	332.171	1.16652	0.222212	0.418687	1	up	no
812662	PF3D7_0207000	XM_001349544.1	GO:0016021(integral component of membrane);GO:0046658(anchored component of plasma membrane)	NA	NA	NA		NA	3999.93	3430.87	1.16587	0.221402	0.419265	1	up	no
812748	PF3D7_0216200	XM_001349630.2	NA	NA	NA	NA		NA	7.01396	12.5989	0.556711	-0.844999	0.419373	1	down	no
814155	PF3D7_1333700	XM_001350032.1	GO:0000775(chromosome, centromeric region);GO:0000786(nucleosome);GO:0003677(DNA binding);GO:0006333(chromatin assembly or disassembly);GO:0007059(chromosome segregation);GO:0034399(nuclear periphery)	NA	NA	NA	unnamed protein product [Brassica rapa]	NA	921.541	790.55	1.1657	0.221191	0.419543	1	up	no
3885894	PF3D7_0621800	XM_961108.1	GO:0005854(nascent polypeptide-associated complex);GO:0051083('de novo' cotranslational protein folding)	NA	NA	NA	Nascent polypeptide-associated complex subunit alpha-like protein [Gossypium arboreum]	NA	226.105	403.875	0.559838	-0.836919	0.419567	1	down	no
813709	PF3D7_1329800	XM_001349995.1	NA	NA	NA	NA		NA	0.7408	0.627176	1.18117	0.240214	0.419633	1	up	no
2655164	PF3D7_0727000	XM_001349131.1	GO:0000938(GARP complex);GO:0042147(retrograde transport, endosome to Golgi)	NA	NA	NA	vacuolar protein sorting-associated protein 53 A-like [Physcomitrella patens]	NA	29.7657	53.1646	0.559878	-0.836815	0.419639	1	down	no
814426	PF3D7_0311100	XM_001351148.1	GO:0006397(mRNA processing)	NA	NA	NA		NA	23.5504	42.0792	0.559668	-0.837356	0.419689	1	down	no
813382	PF3D7_0910500	XM_001351941.1	NA	NA	NA	NA		NA	3.76725	3.22525	1.16805	0.2241	0.419976	1	up	no
811868	PF3D7_1430700	XM_001348424.1	GO:0004354(glutamate dehydrogenase (NADP+) activity);GO:0006520(cellular amino acid metabolic process);GO:0006537(glutamate biosynthetic process);GO:0020011(apicoplast)	00910(Nitrogen metabolism);00250(Alanine, aspartate and glutamate metabolism);00220(Arginine biosynthesis)	K00262	EC:1.4.1.4	RecName: Full=NADP-specific glutamate dehydrogenase; Short=NADP-GDH	NA	17.8689	31.9341	0.559555	-0.837648	0.420078	1	down	no
812222	PF3D7_1467200	XM_001348778.1	NA	NA	NA	NA		NA	0.706623	1.29074	0.547454	-0.86919	0.420282	1	down	no
812821	PF3D7_0512500	XM_001351646.1	NA	NA	NA	NA		NA	0.736003	0.621204	1.1848	0.244645	0.420282	1	up	no
2655274	PF3D7_0814000	XM_001349349.1	GO:0003735(structural constituent of ribosome);GO:0006412(translation);GO:0022625(cytosolic large ribosomal subunit)	03010(Ribosome)	K02873	NA	predicted protein [Bathycoccus prasinos]	NA	517.339	923.365	0.560276	-0.835791	0.420341	1	down	no
811496	PF3D7_1246300	XM_001350812.1	NA	NA	NA	NA		NA	254.677	218.646	1.16479	0.220074	0.420497	1	up	no
9221939	PF3D7_0425800	XM_002808849.1	GO:0020002(host cell plasma membrane);GO:0020013(modulation by symbiont of host erythrocyte aggregation);GO:0020030(infected host cell surface knob);GO:0020033(antigenic variation);GO:0020035(cytoadherence to microvasculature, mediated by symbiont protein);GO:0050839(cell adhesion molecule binding)	NA	NA	NA		NA	0.186391	0.338193	0.551138	-0.859515	0.420582	1	down	no
811369	PF3D7_1232900	XM_024473402.1	GO:0008270(zinc ion binding);GO:0031123(RNA 3'-end processing);GO:0050265(RNA uridylyltransferase activity)	NA	NA	NA	hypothetical protein ZOSMA_106G00200 [Zostera marina]	NA	1.84638	1.56202	1.18205	0.241287	0.420845	1	up	no
814064	PF3D7_1315300	XM_001349853.1	NA	NA	NA	NA		NA	34.489	29.5962	1.16532	0.220724	0.42103	1	up	no
810253	PF3D7_1009800	XM_001347344.1	NA	NA	NA	NA		NA	1.68955	3.03059	0.557498	-0.842961	0.421046	1	down	no
810754	PF3D7_1120000	XM_001347842.2	GO:0003674(molecular_function);GO:0005575(cellular_component);GO:0005737(cytoplasm);GO:0016020(membrane)	NA	NA	NA		NA	20.3947	36.3535	0.561011	-0.8339	0.422375	1	down	no
810417	PF3D7_1026300	XM_001347508.2	GO:0020011(apicoplast)	NA	NA	NA		NA	4.51282	8.05837	0.560017	-0.836458	0.422456	1	down	no
814241	PF3D7_1353200	XM_001350208.1	GO:0020036(Maurer's cleft)	NA	NA	NA		NA	26.6905	22.8626	1.16743	0.223342	0.422574	1	up	no
810285	PF3D7_1013000	XM_001347376.2	NA	04141(Protein processing in endoplasmic reticulum)	K10666	EC:2.3.2.27	E3 ubiquitin-protein ligase RNF185 [Prunus persica]	NA	15.6011	13.4014	1.16414	0.219263	0.422588	1	up	no
2655226	PF3D7_0805100	XM_001349430.1	NA	NA	NA	NA		NA	32.003	27.5339	1.16231	0.216999	0.42413	1	up	no
813646	PF3D7_1353600	XM_001350212.1	GO:0005046(KDEL sequence binding);GO:0005794(Golgi apparatus);GO:0005801(cis-Golgi network)	NA	NA	NA	ER lumen protein retaining receptor [Auxenochlorella protothecoides]	NA	88.9445	76.5471	1.16196	0.216556	0.424236	1	up	no
3885921	PF3D7_0610500	XM_961001.1	GO:0004045(aminoacyl-tRNA hydrolase activity)	00514(Other types of O-glycan biosynthesis)	K20781	EC:2.4.1.-	hypothetical protein VOLCADRAFT_92398 [Volvox carteri f. nagariensis]	NA	3.27485	5.96873	0.548667	-0.865997	0.424572	1	down	no
812671	PF3D7_0207900	XM_001349553.2	GO:0002377(immunoglobulin production);GO:0006508(proteolysis);GO:0008234(cysteine-type peptidase activity);GO:0050776(regulation of immune response)	NA	NA	NA	senescence-specific cysteine protease SAG39-like [Asparagus officinalis]	NA	41.7507	74.2747	0.562112	-0.831069	0.424573	1	down	no
812673	PF3D7_0208100.1	XM_001349555.2	GO:0005509(calcium ion binding);GO:0005544(calcium-dependent phospholipid binding);GO:0005886(plasma membrane)	NA	NA	NA		NA	67.4917	120.024	0.562321	-0.830535	0.424946	1	down	no
812737	PF3D7_0215000	XM_001349619.1	GO:0004467(long-chain fatty acid-CoA ligase activity);GO:0006631(fatty acid metabolic process);GO:0015909(long-chain fatty acid transport);GO:0020011(apicoplast)	00061(Fatty acid biosynthesis);00071(Fatty acid degradation);04146(Peroxisome)	K01897	EC:6.2.1.3	long chain acyl-CoA synthetase 4-like [Olea europaea var. sylvestris]	NA	31.5364	56.0867	0.562279	-0.830642	0.425155	1	down	no
812597	PF3D7_0200100	XM_001349479.1	GO:0020002(host cell plasma membrane);GO:0020030(infected host cell surface knob);GO:0020033(antigenic variation);GO:0020035(cytoadherence to microvasculature, mediated by symbiont protein);GO:0046789(host cell surface receptor binding);GO:0050839(cell adhesion molecule binding)	NA	NA	NA		NA	9.17727	16.3239	0.5622	-0.830846	0.425163	1	down	no
811957	PF3D7_1439600	XM_001348513.1	GO:0005739(mitochondrion)	NA	NA	NA		NA	152.088	130.994	1.16103	0.215407	0.425166	1	up	no
811129	PF3D7_1207600	XM_001350449.1	GO:0005524(ATP binding);GO:0008033(tRNA processing);GO:0020011(apicoplast);GO:0052381(tRNA dimethylallyltransferase activity)	00908(Zeatin biosynthesis)	K00791	EC:2.5.1.75	PREDICTED: tRNA dimethylallyltransferase 2 [Daucus carota subsp. sativus]	NA	3.59986	6.41912	0.560802	-0.834437	0.425222	1	down	no
813965	PF3D7_1314700	XM_001349847.1	GO:0020011(apicoplast)	NA	NA	NA		NA	31.3582	55.7484	0.562495	-0.830088	0.425784	1	down	no
810249	PF3D7_1009400	XM_001347340.1	GO:0005634(nucleus)	NA	NA	NA	PREDICTED: protein SUPPRESSOR OF FRI 4 [Beta vulgaris subsp. vulgaris]	NA	28.7731	51.1472	0.562555	-0.829934	0.426626	1	down	no
810303	PF3D7_1014800	XM_001347394.2	NA	NA	NA	NA		NA	0.984521	0.835753	1.178	0.236345	0.42664	1	up	no
813111	PF3D7_0529900	XM_001351816.3	GO:0005515(protein binding);GO:0008270(zinc ion binding)	NA	NA	NA	PREDICTED: E3 ubiquitin ligase BIG BROTHER-like [Ipomoea nil]	NA	213.804	184.469	1.15902	0.212911	0.426909	1	up	no
814272	PF3D7_1357700	XM_001350252.1	NA	NA	NA	NA		NA	1.67083	2.98107	0.56048	-0.835265	0.427101	1	down	no
813846	PF3D7_1357900	XM_001350254.1	GO:0004735(pyrroline-5-carboxylate reductase activity);GO:0006561(proline biosynthetic process)	00330(Arginine and proline metabolism)	K00286	EC:1.5.1.2	pyrroline-5-carboxylate reductase [Klebsormidium nitens]	NA	22.3895	39.814	0.562352	-0.830454	0.427438	1	down	no
813534	PF3D7_0925900	XM_001352093.1	NA	NA	NA	NA		NA	190.628	164.586	1.15823	0.211922	0.428035	1	up	no
811114	PF3D7_1206100	XM_024473382.1	GO:0006190(inosine salvage);GO:0050483(IMP 5'-nucleotidase activity);GO:0071590(nicotinamide riboside biosynthetic process);GO:0071592(nicotinic acid riboside biosynthetic process)	00230(Purine metabolism);00760(Nicotinate and nicotinamide metabolism)	K18550	EC:3.1.3.99;EC:3.1.3.-	hypothetical protein CHLRE_04g225750v5 [Chlamydomonas reinhardtii]	NA	25.0165	21.578	1.15935	0.213319	0.428104	1	up	no
2655159	PF3D7_0725300	XM_001349120.1	NA	NA	NA	NA		NA	20.2814	17.5051	1.1586	0.212385	0.428532	1	up	no
812941	PF3D7_0512700	XM_001351648.1	GO:0004588(orotate phosphoribosyltransferase activity);GO:0005515(protein binding);GO:0046983(protein dimerization activity)	NA	NA	NA		NA	2.6207	4.70834	0.556608	-0.845266	0.42855	1	down	no
3885812	PF3D7_0630800	XM_024473122.1	NA	NA	NA	NA		NA	2.36536	4.2436	0.557394	-0.843232	0.428774	1	down	no
814369	PF3D7_0305100	XM_001351091.2	NA	NA	NA	NA		NA	7.19705	12.762	0.563946	-0.826372	0.42886	1	down	no
813855	PF3D7_1359100	XM_001350267.1	GO:0008531(riboflavin kinase activity);GO:0009231(riboflavin biosynthetic process)	00740(Riboflavin metabolism)	K20884	EC:2.7.1.26;EC:3.1.3.102	hypothetical protein DCAR_004137 [Daucus carota subsp. sativus]	NA	2.89622	2.49337	1.16157	0.216075	0.42893	1	up	no
810519	PF3D7_1037000	XM_024473300.1	GO:0003887(DNA-directed DNA polymerase activity);GO:0006260(DNA replication);GO:0016035(zeta DNA polymerase complex)	NA	NA	NA	hypothetical protein M569_02103, partial [Genlisea aurea]	NA	4.93002	8.7417	0.563966	-0.826319	0.429744	1	down	no
810611	PF3D7_1104800	XM_001347699.1	GO:0020011(apicoplast)	NA	NA	NA	MFS general substrate transporter [Coccomyxa subellipsoidea C-169]	NA	9.35854	16.6162	0.563219	-0.828233	0.429893	1	down	no
811499	PF3D7_1246600	XM_001350815.1	GO:0005634(nucleus)	NA	NA	NA		NA	10.3426	18.3607	0.563303	-0.828016	0.429993	1	down	no
812024	PF3D7_1446500	XM_001348580.1	NA	NA	NA	NA		NA	15.9538	28.2614	0.564509	-0.824931	0.430002	1	down	no
810744	PF3D7_1119000	XM_001347832.1	GO:0020011(apicoplast)	NA	NA	NA		NA	56.793	100.594	0.564573	-0.824767	0.430519	1	down	no
811237	PF3D7_1219000	XM_001350557.1	GO:0000910(cytokinesis);GO:0003779(actin binding)	NA	NA	NA	formin-like protein 20 [Cynara cardunculus var. scolymus]	NA	57.0431	49.3728	1.15535	0.208334	0.430854	1	up	no
812719	PF3D7_0213100	XM_001349601.3	GO:0005829(cytosol);GO:0006457(protein folding);GO:0006986(response to unfolded protein);GO:0009408(response to heat)	NA	NA	NA	hypothetical protein SELMODRAFT_231730 [Selaginella moellendorffii]	NA	60.931	107.85	0.564962	-0.823773	0.431386	1	down	no
3885722	PF3D7_0628100	XM_961171.1	GO:0004842(ubiquitin-protein transferase activity);GO:0016567(protein ubiquitination);GO:0016874(ligase activity)	04120(Ubiquitin mediated proteolysis)	K10587	EC:2.3.2.26	E3 ubiquitin protein ligase [Handroanthus impetiginosus]	NA	59.1794	51.2612	1.15447	0.207229	0.431775	1	up	no
811564	PF3D7_1253400	XM_001350880.1	GO:0004467(long-chain fatty acid-CoA ligase activity);GO:0006631(fatty acid metabolic process);GO:0006810(transport);GO:0030430(host cell cytoplasm);GO:0030506(ankyrin binding)	00061(Fatty acid biosynthesis);00071(Fatty acid degradation);04146(Peroxisome)	K01897	EC:6.2.1.3	long chain acyl-CoA synthetase 4-like isoform X1 [Abrus precatorius]	NA	25.5144	45.1426	0.565195	-0.823179	0.431911	1	down	no
810226	PF3D7_1006800	XM_001347317.1	GO:0020020(food vacuole)	03040(Spliceosome)	K12893	NA	uncharacterized RNA-binding protein C328.05-like [Quercus suber]	NA	445.415	787.752	0.565425	-0.822592	0.431957	1	down	no
812006	PF3D7_1444700	XM_001348562.2	NA	NA	NA	NA		NA	15.0995	26.7846	0.563736	-0.826908	0.432011	1	down	no
812934	PF3D7_0512000	XM_002808639.1	GO:0006457(protein folding);GO:0051082(unfolded protein binding)	NA	NA	NA		NA	74.9673	132.713	0.564881	-0.823981	0.432052	1	down	no
810274	PF3D7_1011900	XM_001347365.2	GO:0004392(heme oxygenase (decyclizing) activity);GO:0020011(apicoplast)	NA	NA	NA		NA	91.6951	79.4779	1.15372	0.206291	0.433191	1	up	no
811175	PF3D7_1212300	XM_001350495.2	GO:0002244(hematopoietic progenitor cell differentiation);GO:0003341(cilium movement);GO:0005858(axonemal dynein complex);GO:0007018(microtubule-based movement);GO:0008574(ATP-dependent microtubule motor activity, plus-end-directed);GO:0030286(dynein complex);GO:0045503(dynein light chain binding);GO:0045504(dynein heavy chain binding)	NA	NA	NA	hypothetical protein KFL_001400140 [Klebsormidium nitens]	NA	1.71618	3.04676	0.56328	-0.828076	0.433309	1	down	no
3885734	PF3D7_0629400	XM_961183.1	GO:0003723(RNA binding)	NA	NA	NA		NA	24.2888	42.9087	0.566058	-0.820979	0.433902	1	down	no
813236	PF3D7_0110100	XM_001350995.1	GO:0003924(GTPase activity);GO:0005622(intracellular);GO:0006412(translation)	NA	NA	NA	Selenocysteine-specific elongation factor [Klebsormidium nitens]	NA	3.46207	6.12925	0.564843	-0.824078	0.434682	1	down	no
2655091	PF3D7_0710600	XM_001348983.1	GO:0022625(cytosolic large ribosomal subunit)	03010(Ribosome)	K02915	NA	unknown [Lotus japonicus]	NA	456.605	805.888	0.566586	-0.819634	0.434729	1	down	no
2655040	PF3D7_0715500	XM_001349022.1	GO:0005739(mitochondrion);GO:0005753(mitochondrial proton-transporting ATP synthase complex);GO:0015986(ATP synthesis coupled proton transport)	NA	NA	NA		NA	43.5083	76.9791	0.565195	-0.823178	0.434768	1	down	no
811986	PF3D7_1442600	XM_001348542.2	GO:0020011(apicoplast)	NA	NA	NA		NA	0.651112	1.15377	0.564336	-0.825373	0.435295	1	down	no
810851	PF3D7_1129300	XM_001347939.1	GO:0020011(apicoplast)	NA	NA	NA		NA	38.1179	33.1051	1.15142	0.203415	0.435311	1	up	no
814224	PF3D7_1349400	XM_001350171.1	GO:0008270(zinc ion binding);GO:0016787(hydrolase activity)	NA	NA	NA	hypothetical protein M569_02680, partial [Genlisea aurea]	NA	5.39398	9.57036	0.563613	-0.827222	0.435654	1	down	no
814149	PF3D7_1332900	XM_001350024.1	GO:0004822(isoleucine-tRNA ligase activity);GO:0005829(cytosol);GO:0006428(isoleucyl-tRNA aminoacylation)	00970(Aminoacyl-tRNA biosynthesis)	K01870	EC:6.1.1.5	Isoleucine-tRNA synthetase, probable [Bathycoccus prasinos]	NA	15.5335	27.4079	0.566754	-0.819207	0.435664	1	down	no
810424	PF3D7_1027200	XM_001347515.1	GO:0005739(mitochondrion);GO:0006412(translation);GO:0008168(methyltransferase activity);GO:0032259(methylation)	NA	NA	NA	hypothetical protein BRARA_I01307 [Brassica rapa]	NA	4.32261	7.66027	0.564289	-0.825494	0.436225	1	down	no
812239	PF3D7_1468900	XM_001348795.1	NA	NA	NA	NA		NA	2.4375	4.31545	0.564831	-0.82411	0.437021	1	down	no
814307	PF3D7_1366400	XM_001350339.1	GO:0020008(rhoptry)	NA	NA	NA		NA	29.3408	51.6894	0.567636	-0.816961	0.437219	1	down	no
810179	PF3D7_1001700	XM_001347270.1	NA	NA	NA	NA		NA	242.898	211.29	1.1496	0.201126	0.437412	1	up	no
814267	PF3D7_1357000	XM_001350245.1	GO:0003746(translation elongation factor activity);GO:0005853(eukaryotic translation elongation factor 1 complex);GO:0006414(translational elongation)	03013(RNA transport)	K03231	NA	eukaryotic translation elongation factor 1 alpha [Boodlea coacta]	NA	1217.95	2144.69	0.567892	-0.816312	0.437487	1	down	no
2655062	PF3D7_0707700	XM_001348955.1	GO:0004842(ubiquitin-protein transferase activity);GO:0005515(protein binding);GO:0005737(cytoplasm);GO:0009266(response to temperature stimulus);GO:0009651(response to salt stress);GO:0009737(response to abscisic acid);GO:0016567(protein ubiquitination);GO:0051087(chaperone binding)	04141(Protein processing in endoplasmic reticulum);04120(Ubiquitin mediated proteolysis)	K09561	EC:2.3.2.27	E3 ubiquitin-protein ligase CHIP-like isoform X1 [Hevea brasiliensis]	NA	149.54	130.104	1.14939	0.200864	0.437579	1	up	no
810867	PF3D7_1131000	XM_001347955.1	NA	NA	NA	NA		NA	21.372	37.7478	0.56618	-0.820668	0.437671	1	down	no
811022	PF3D7_1146800	XM_001348110.2	NA	NA	NA	NA		NA	0.235371	0.200345	1.17483	0.23245	0.437728	1	up	no
813504	PF3D7_0922800	XM_002808902.1	NA	NA	NA	NA		NA	1.80765	3.18593	0.567387	-0.817594	0.437734	1	down	no
812887	PF3D7_0501000	XM_001351533.1	GO:0020036(Maurer's cleft)	NA	NA	NA		NA	57.2364	100.763	0.56803	-0.81596	0.438822	1	down	no
812972	PF3D7_0515800	XM_001351679.1	GO:0003674(molecular_function);GO:0005575(cellular_component);GO:0008150(biological_process)	NA	NA	NA	protein BOLA2-like [Papaver somniferum]	NA	32.0317	27.7791	1.15309	0.205501	0.438988	1	up	no
2655188	PF3D7_0722400	XM_001349089.1	GO:0005525(GTP binding);GO:0007165(signal transduction)	NA	NA	NA	obg-like ATPase 1 [Lactuca sativa]	NA	118.915	209.172	0.568505	-0.814756	0.43909	1	down	no
813592	PF3D7_0932100	XM_002808935.1	GO:0016020(membrane);GO:0016021(integral component of membrane)	NA	NA	NA	DUF21-domain-containing protein, partial [Coccomyxa subellipsoidea C-169]	NA	156.704	136.532	1.14774	0.198802	0.439379	1	up	no
2655432	PF3D7_0816100	XM_001349327.1	GO:0004633(phosphopantothenoylcysteine decarboxylase activity)	00770(Pantothenate and CoA biosynthesis)	K01598	EC:4.1.1.36	phosphopantothenoylcysteine decarboxylase-like [Ananas comosus]	NA	123.355	107.466	1.14785	0.198931	0.439893	1	up	no
814290	PF3D7_1362200	XM_001350297.1	GO:0004003(ATP-dependent DNA helicase activity);GO:0005515(protein binding);GO:0005634(nucleus);GO:0016887(ATPase activity)	NA	NA	NA	putative DNA helicase TIP49 [Klebsormidium nitens]	NA	14.8689	26.1567	0.568456	-0.81488	0.440094	1	down	no
3885896	PF3D7_0615900	XM_961052.1	NA	NA	NA	NA		NA	25.5805	44.959	0.568975	-0.813562	0.440214	1	down	no
813043	PF3D7_0522800	XM_001351749.1	GO:0000398(mRNA splicing, via spliceosome);GO:0005681(spliceosomal complex)	03040(Spliceosome)	K12873	NA	uncharacterized protein LOC100191203 [Zea mays]	NA	27.6017	48.6215	0.567685	-0.816836	0.440327	1	down	no
814349	PF3D7_0303200	XM_024473159.1	GO:0008195(phosphatidate phosphatase activity)	00561(Glycerolipid metabolism);00564(Glycerophospholipid metabolism)	K15728	EC:3.1.3.4	phosphatidate phosphatase PAH2-like isoform X1 [Helianthus annuus]	NA	304.099	265.234	1.14653	0.197276	0.440694	1	up	no
2654990	PF3D7_0730500	XM_001349165.1	NA	NA	NA	NA		NA	35.4985	30.9579	1.14667	0.197452	0.440704	1	up	no
813350	PF3D7_0907300	XM_001351909.1	GO:0003682(chromatin binding);GO:0005665(DNA-directed RNA polymerase II, core complex);GO:0010923(negative regulation of phosphatase activity);GO:0019212(phosphatase inhibitor activity)	NA	NA	NA		NA	1.637	2.95066	0.554791	-0.849983	0.441054	1	down	no
814313	PF3D7_1367700	XM_001350352.1	GO:0004813(alanine-tRNA ligase activity);GO:0006419(alanyl-tRNA aminoacylation);GO:0020011(apicoplast)	00970(Aminoacyl-tRNA biosynthesis)	K01872	EC:6.1.1.7	PREDICTED: alanine--tRNA ligase-like isoform X1 [Ipomoea nil]	NA	18.5948	32.6573	0.569392	-0.812507	0.441328	1	down	no
9221778	PF3D7_0313800	XM_002808576.1	GO:0020011(apicoplast)	NA	NA	NA		NA	17.9755	31.5802	0.569203	-0.812986	0.441523	1	down	no
2655211	PF3D7_0711500	XM_002808727.2	GO:0003682(chromatin binding);GO:0005634(nucleus);GO:0007049(cell cycle);GO:0030261(chromosome condensation)	NA	NA	NA	fructose bisphosphate aldolase [Micractinium conductrix]	NA	30.0274	52.7122	0.569648	-0.811857	0.442137	1	down	no
810596	PF3D7_1103100	XM_001347683.2	GO:0003735(structural constituent of ribosome);GO:0006412(translation);GO:0015934(large ribosomal subunit)	03010(Ribosome)	K02942	NA	60S acidic ribosomal protein family [Arabidopsis thaliana]	NA	559.899	982.446	0.569903	-0.811211	0.442276	1	down	no
811030	PF3D7_1147900	XM_001348118.1	NA	NA	NA	NA		NA	110.907	96.8243	1.14545	0.195915	0.4424	1	up	no
812112	PF3D7_1455600	XM_001348668.1	NA	NA	NA	NA	C2 calcium-dependent membrane targeting [Ostreococcus tauri]	NA	25.2438	22.0433	1.14519	0.195592	0.44247	1	up	no
810512	PF3D7_1036300	XM_001347603.1	GO:0005515(protein binding);GO:0009986(cell surface);GO:0042493(response to drug);GO:0046812(host cell surface binding)	NA	NA	NA		NA	8.69118	15.2666	0.569293	-0.812756	0.442502	1	down	no
3885782	PF3D7_0606200	XM_960959.1	GO:0005737(cytoplasm);GO:0031625(ubiquitin protein ligase binding);GO:0061630(ubiquitin protein ligase activity)	NA	NA	NA	protein PEROXIN-4 [Papaver somniferum]	NA	493.589	431.063	1.14505	0.195413	0.442508	1	up	no
810750	PF3D7_1119600	XM_001347838.1	GO:0004176(ATP-dependent peptidase activity);GO:0005743(mitochondrial inner membrane);GO:0008053(mitochondrial fusion);GO:0008237(metallopeptidase activity);GO:0034982(mitochondrial protein processing);GO:0042407(cristae formation);GO:0045041(protein import into mitochondrial intermembrane space)	NA	NA	NA	hypothetical protein DM860_007195 [Cuscuta australis]	NA	15.171	26.6262	0.569778	-0.811528	0.442514	1	down	no
812494	PF3D7_0419100	XM_001351463.1	NA	NA	NA	NA		NA	5.962	10.5041	0.567586	-0.817088	0.442651	1	down	no
9221801	PF3D7_0414200.1	XM_002808604.1;XM_024473391.1	GO:0005509(calcium ion binding);GO:0005509(calcium ion binding)	NA	NA	NA		NA	12.994	11.3142	1.14847	0.19971	0.443611	1	up	no
810484	PF3D7_1033600	XM_001347575.1	GO:0003677(DNA binding);GO:0005515(protein binding);GO:0006355(regulation of transcription, DNA-templated)	03040(Spliceosome)	K12860	NA	cell division cycle 5 isoform A [Micractinium conductrix]	NA	45.0815	79.0289	0.570443	-0.809845	0.443641	1	down	no
811411	PF3D7_1237100	XM_001350729.1	NA	NA	NA	NA		NA	15.4927	13.5416	1.14408	0.194184	0.443804	1	up	no
9221779	PF3D7_0314800	XM_024473246.1	NA	NA	NA	NA		NA	2.6312	2.29185	1.14807	0.19921	0.444461	1	up	no
813038	PF3D7_0522300	XM_002808662.1	GO:0008757(S-adenosylmethionine-dependent methyltransferase activity)	NA	NA	NA	18S rRNA (guanine-N(7))-methyltransferase RID2-like [Papaver somniferum]	NA	42.4362	37.0838	1.14433	0.194504	0.444837	1	up	no
812873	PF3D7_0507800	XM_001351600.1	NA	NA	NA	NA		NA	134.113	117.346	1.14288	0.19268	0.444889	1	up	no
813092	PF3D7_0527900	XM_001351797.1	GO:0004004(ATP-dependent RNA helicase activity)	NA	NA	NA	hypothetical protein MARPO_0164s0014 [Marchantia polymorpha]	NA	15.6612	27.4515	0.570506	-0.809686	0.444942	1	down	no
814544	PF3D7_0322900	XM_001351264.1	GO:0003735(structural constituent of ribosome);GO:0006412(translation);GO:0022627(cytosolic small ribosomal subunit)	03010(Ribosome)	K02984	NA	hypothetical protein CBR_g4803 [Chara braunii]	NA	406.701	711.934	0.571262	-0.807775	0.445258	1	down	no
2655330	PF3D7_0802000	XM_001349458.1	GO:0004352(glutamate dehydrogenase (NAD+) activity);GO:0005829(cytosol);GO:0006536(glutamate metabolic process)	NA	NA	NA	NAD-specific glutamate dehydrogenase-like [Quercus suber]	NA	98.8444	173.022	0.571282	-0.807725	0.445289	1	down	no
814478	PF3D7_0316400	XM_001351198.1	GO:0020011(apicoplast)	NA	NA	NA		NA	11.6273	20.3622	0.571022	-0.808381	0.445749	1	down	no
3885911	PF3D7_0608800	XM_960985.1	GO:0004587(ornithine-oxo-acid transaminase activity);GO:0006591(ornithine metabolic process)	00330(Arginine and proline metabolism)	K00819	EC:2.6.1.13	ornithine transaminase [Coccomyxa subellipsoidea C-169]	NA	280.513	490.825	0.571514	-0.80714	0.445844	1	down	no
810333	PF3D7_1018000	XM_001347424.1	GO:0004730(pseudouridylate synthase activity);GO:0006396(RNA processing);GO:0020011(apicoplast)	NA	NA	NA	PREDICTED: uncharacterized protein LOC109336204 isoform X1 [Lupinus angustifolius]	NA	3.24002	5.69415	0.569008	-0.813479	0.446275	1	down	no
8445040	PF3D7_1144300	XM_002585396.1	NA	NA	NA	NA		NA	172.987	302.591	0.571686	-0.806705	0.447791	1	down	no
2655313	PF3D7_0806700	XM_002808777.2	NA	NA	NA	NA		NA	8.08149	14.1224	0.572245	-0.805294	0.448018	1	down	no
810279	PF3D7_1012400	XM_001347370.1	GO:0004422(hypoxanthine phosphoribosyltransferase activity);GO:0006166(purine ribonucleoside salvage)	00230(Purine metabolism)	K00760	EC:2.4.2.8	hypoxanthine phosphoribosyltransferase [Raphidocelis subcapitata]	NA	378.305	660.571	0.572693	-0.804166	0.448594	1	down	no
813895	PF3D7_1365700	XM_001350331.1	GO:0016020(membrane)	NA	NA	NA	PREDICTED: transmembrane protein 64-like, partial [Erythranthe guttata]	NA	98.9281	86.8247	1.1394	0.188275	0.449152	1	up	no
814498	PF3D7_0318400	XM_001351218.2	NA	NA	NA	NA		NA	2.36457	2.05549	1.15037	0.202099	0.449339	1	up	no
812523	PF3D7_0416900	XM_002808611.1	NA	NA	NA	NA		NA	2.44087	4.26449	0.57237	-0.804979	0.45036	1	down	no
2654930	PF3D7_0720700	XM_001349073.4	NA	NA	NA	NA		NA	125.428	110.219	1.13798	0.186479	0.450504	1	up	no
2654996	PF3D7_0731300	XM_001349170.1	GO:0020036(Maurer's cleft)	NA	NA	NA		NA	12.6853	22.1663	0.57228	-0.805206	0.450517	1	down	no
812717	PF3D7_0212900	XM_001349599.1	GO:0003824(catalytic activity)	NA	NA	NA		NA	347.018	304.937	1.138	0.186499	0.450538	1	up	no
814435	PF3D7_0312000	XM_001351157.1	NA	NA	NA	NA		NA	23.5114	41.1293	0.571645	-0.806809	0.450895	1	down	no
814551	PF3D7_0323600	XM_001351271.2	NA	NA	NA	NA		NA	5.9603	10.416	0.572227	-0.805342	0.45109	1	down	no
2655072	PF3D7_0709200	XM_001348970.1	GO:0005739(mitochondrion)	NA	NA	NA	Monothiol glutaredoxin-S14, chloroplastic [Ananas comosus]	NA	6.46195	11.3325	0.570213	-0.810426	0.451393	1	down	no
813681	PF3D7_1323700	XM_001349941.1	GO:0005515(protein binding);GO:0042643(actomyosin, actin portion);GO:0070258(inner membrane pellicle complex)	NA	NA	NA		NA	1727.84	1519.52	1.1371	0.185356	0.451488	1	up	no
813307	PF3D7_0902800	XM_001351866.1	GO:0002377(immunoglobulin production);GO:0050776(regulation of immune response)	NA	NA	NA	Thiol protease SEN102 [Zea mays]	NA	88.615	154.385	0.573987	-0.80091	0.45156	1	down	no
811785	PF3D7_1421000	XM_001348341.1	NA	NA	NA	NA		NA	20.1404	35.1643	0.572752	-0.804018	0.45163	1	down	no
9221839	PF3D7_0102600	XM_002808554.1	GO:0004674(protein serine/threonine kinase activity);GO:0005634(nucleus);GO:0005737(cytoplasm);GO:0006468(protein phosphorylation);GO:0035556(intracellular signal transduction)	NA	NA	NA		NA	1.6539	1.43733	1.15068	0.202482	0.451854	1	up	no
814496	PF3D7_0318200	XM_001351216.1	GO:0003899(DNA-directed 5'-3' RNA polymerase activity);GO:0005515(protein binding);GO:0005665(DNA-directed RNA polymerase II, core complex);GO:0006366(transcription by RNA polymerase II)	00230(Purine metabolism);00240(Pyrimidine metabolism);03020(RNA polymerase)	K03006	EC:2.7.7.6	DNA-directed RNA polymerase II subunit 1 [Selaginella moellendorffii]	NA	64.4995	112.317	0.574264	-0.800214	0.452134	1	down	no
2655333	PF3D7_0801500	XM_001349465.1	GO:0000462(maturation of SSU-rRNA from tricistronic rRNA transcript (SSU-rRNA, 5.8S rRNA, LSU-rRNA));GO:0005634(nucleus);GO:0005730(nucleolus);GO:0008150(biological_process);GO:0030686(90S preribosome);GO:0032040(small-subunit processome)	NA	NA	NA	nucleolar protein 10 [Aegilops tauschii subsp. tauschii]	NA	5.90938	10.327	0.572227	-0.80534	0.452247	1	down	no
814203	PF3D7_1343200	XM_001350117.1	GO:0009020(tRNA (guanosine-2'-O-)-methyltransferase activity)	NA	NA	NA	PREDICTED: tRNA (guanine(10)-N2)-methyltransferase homolog [Camelina sativa]	NA	73.3666	64.5459	1.13666	0.184798	0.452418	1	up	no
813670	PF3D7_1321700	XM_001349920.1	GO:0000375(RNA splicing, via transesterification reactions);GO:0003729(mRNA binding);GO:0008380(RNA splicing)	NA	NA	NA	RNA-binding protein 39 isoform X2 [Brachypodium distachyon]	NA	100.788	175.475	0.574369	-0.79995	0.452439	1	down	no
811812	PF3D7_1424100	XM_001348368.1	GO:0003735(structural constituent of ribosome);GO:0006412(translation);GO:0022625(cytosolic large ribosomal subunit)	03010(Ribosome)	K02932	NA	60S ribosomal protein L5 [Coccomyxa subellipsoidea C-169]	NA	313.946	546.515	0.57445	-0.799746	0.452568	1	down	no
811239	PF3D7_1219300	XM_001350559.1	GO:0020002(host cell plasma membrane);GO:0020013(modulation by symbiont of host erythrocyte aggregation);GO:0020030(infected host cell surface knob);GO:0020033(antigenic variation);GO:0020035(cytoadherence to microvasculature, mediated by symbiont protein);GO:0046789(host cell surface receptor binding);GO:0050839(cell adhesion molecule binding)	NA	NA	NA		NA	0.29485	0.257122	1.14673	0.197528	0.452577	1	up	no
813666	PF3D7_1321500.1	XM_001349918.1	GO:0004117(calmodulin-dependent cyclic-nucleotide phosphodiesterase activity);GO:0007165(signal transduction)	00230(Purine metabolism)	K13293	EC:3.1.4.53	hypothetical protein CHLRE_12g509550v5 [Chlamydomonas reinhardtii]	NA	202.404	178.143	1.13619	0.184203	0.452592	1	up	no
810433	PF3D7_1028200	XM_001347524.1	GO:0005739(mitochondrion);GO:0006952(defense response);GO:0008270(zinc ion binding);GO:0010200(response to chitin);GO:0016021(integral component of membrane);GO:0046872(metal ion binding)	NA	NA	NA	E3 ubiquitin-protein ligase ATL59-like [Durio zibethinus]	NA	46.7868	41.182	1.1361	0.184088	0.453899	1	up	no
812936	PF3D7_0511600	XM_001351637.1	GO:1990225(rhoptry neck)	NA	NA	NA		NA	46.6217	41.0474	1.1358	0.18371	0.454183	1	up	no
2654963	PF3D7_0718600	XM_024473139.1	NA	NA	NA	NA		NA	16.6804	14.6897	1.13552	0.183348	0.454295	1	up	no
812090	PF3D7_1453500	XM_001348646.2	GO:0005739(mitochondrion);GO:0008746(NAD(P)+ transhydrogenase activity);GO:0016021(integral component of membrane);GO:0020011(apicoplast)	00760(Nicotinate and nicotinamide metabolism)	K00323	EC:1.6.1.2	hypothetical protein CBR_g16879 [Chara braunii]	NA	0.623929	0.541375	1.15249	0.204754	0.454361	1	up	no
810629	PF3D7_1106600	XM_001347717.1	GO:0004004(ATP-dependent RNA helicase activity);GO:0010501(RNA secondary structure unwinding)	NA	NA	NA	predicted protein [Micromonas commoda]	NA	1.32701	2.31946	0.57212	-0.80561	0.454483	1	down	no
2655491	PF3D7_0821600	XM_001349273.1	GO:0005634(nucleus);GO:0006378(mRNA polyadenylation);GO:0006379(mRNA cleavage);GO:0006388(tRNA splicing, via endonucleolytic cleavage and ligation);GO:0051731(polynucleotide 5'-hydroxyl-kinase activity)	03015(mRNA surveillance pathway)	K14399	EC:2.7.1.78	PREDICTED: protein CLP1 homolog isoform X1 [Camelina sativa]	NA	4.14686	7.2393	0.572827	-0.803829	0.454486	1	down	no
812064	PF3D7_1450700	XM_001348620.1	GO:0003674(molecular_function);GO:0005634(nucleus);GO:0008150(biological_process)	NA	NA	NA	PREDICTED: pre-mRNA-splicing factor cwc-21-like [Gossypium raimondii]	NA	22.2476	38.6944	0.574956	-0.798477	0.454604	1	down	no
810250	PF3D7_1009500	XM_001347341.2	GO:0005634(nucleus);GO:0008150(biological_process)	NA	NA	NA	DNA-dependent metalloprotease WSS1-like isoform X2 [Cucurbita moschata]	NA	21.2892	37.0245	0.575004	-0.798356	0.455081	1	down	no
814465	PF3D7_0315200	XM_001351185.1	GO:0002312(B cell activation involved in immune response);GO:0020009(microneme);GO:0030260(entry into host cell);GO:0034235(GPI anchor binding);GO:0043395(heparan sulfate proteoglycan binding)	NA	NA	NA		NA	0.883876	0.774498	1.14122	0.190582	0.455314	1	up	no
813966	PF3D7_1314900	XM_001349849.1	GO:0005515(protein binding);GO:0005634(nucleus);GO:0005737(cytoplasm)	03022(Basal transcription factors);03420(Nucleotide excision repair)	K03142	NA	GTF2H2, partial [Sarcandra glabra]	NA	29.1745	50.708	0.575344	-0.797504	0.455592	1	down	no
810803	PF3D7_1124500	XM_001347891.1	GO:0004739(pyruvate dehydrogenase (acetyl-transferring) activity);GO:0006086(acetyl-CoA biosynthetic process from pyruvate);GO:0006099(tricarboxylic acid cycle);GO:0006633(fatty acid biosynthetic process);GO:0016020(membrane);GO:0020011(apicoplast);GO:0045254(pyruvate dehydrogenase complex)	00010(Glycolysis / Gluconeogenesis);00020(Citrate cycle (TCA cycle));00620(Pyruvate metabolism)	K00161	EC:1.2.4.1	pyruvate dehydrogenase E1 component subunit alpha-3, chloroplastic-like [Papaver somniferum]	NA	3.273	5.70816	0.573389	-0.802413	0.455677	1	down	no
812953	PF3D7_0513800	XM_001351660.1	GO:0005793(endoplasmic reticulum-Golgi intermediate compartment);GO:0016020(membrane);GO:0060627(regulation of vesicle-mediated transport)	NA	NA	NA	PREDICTED: ras-related protein RABD1 [Beta vulgaris subsp. vulgaris]	NA	42.5432	73.9589	0.575228	-0.797794	0.455793	1	down	no
810658	PF3D7_1110300	XM_001347746.2	NA	NA	NA	NA		NA	11.8119	20.5982	0.573442	-0.80228	0.455819	1	down	no
812089	PF3D7_1453400	XM_001348645.1	NA	NA	NA	NA		NA	1.20123	1.05632	1.13719	0.185469	0.455927	1	up	no
811908	PF3D7_1434500	XM_001348464.2	GO:0016887(ATPase activity)	03008(Ribosome biogenesis in eukaryotes)	K14572	NA	PREDICTED: midasin isoform X1 [Erythranthe guttata]	NA	1.30512	2.268	0.575448	-0.797242	0.455975	1	down	no
810660	PF3D7_1110400	XM_001347748.1	NA	NA	NA	NA		NA	134.701	233.872	0.57596	-0.79596	0.455983	1	down	no
811632	PF3D7_1405300	XM_001348187.1	NA	NA	NA	NA		NA	5.8038	5.11146	1.13545	0.183264	0.455984	1	up	no
811235	PF3D7_1218800	XM_001350555.2	NA	NA	NA	NA		NA	3.97695	3.47724	1.14371	0.193721	0.456332	1	up	no
812016	PF3D7_1445700	XM_001348572.1	GO:0020036(Maurer's cleft)	NA	NA	NA		NA	44.0798	76.5482	0.575843	-0.796252	0.456591	1	down	no
810354	PF3D7_1020300	XM_001347445.1	GO:0003777(microtubule motor activity);GO:0005868(cytoplasmic dynein complex);GO:0007018(microtubule-based movement)	04145(Phagosome)	K10415	NA	cytoplasmic dynein 1 intermediate chain 2-like [Quercus suber]	NA	26.8502	23.6919	1.13331	0.180537	0.456654	1	up	no
810207	PF3D7_1004600	XM_001347298.2	NA	NA	NA	NA		NA	9.99088	8.81211	1.13377	0.181124	0.456796	1	up	no
812077	PF3D7_1452000	XM_001348633.1	GO:0005515(protein binding);GO:1990225(rhoptry neck)	NA	NA	NA		NA	222.52	196.478	1.13255	0.179568	0.456803	1	up	no
813836	PF3D7_1355500	XM_001350230.1	GO:0005634(nucleus);GO:0005737(cytoplasm)	NA	NA	NA	serine/threonine-protein phosphatase 5-like [Cucurbita moschata]	NA	10.8999	18.9263	0.575912	-0.79608	0.457545	1	down	no
2655265	PF3D7_0815900	XM_001349329.1	GO:0004148(dihydrolipoyl dehydrogenase activity);GO:0006086(acetyl-CoA biosynthetic process from pyruvate);GO:0020011(apicoplast);GO:0042803(protein homodimerization activity);GO:0045254(pyruvate dehydrogenase complex);GO:0048037(cofactor binding)	00010(Glycolysis / Gluconeogenesis);00020(Citrate cycle (TCA cycle));00620(Pyruvate metabolism);00630(Glyoxylate and dicarboxylate metabolism);00640(Propanoate metabolism);00260(Glycine, serine and threonine metabolism);00280(Valine, leucine and isoleucine degradation)	K00382	EC:1.8.1.4	dihydrolipoyl dehydrogenase 1, chloroplastic-like isoform X1 [Sorghum bicolor]	NA	1.48225	2.59051	0.572186	-0.805443	0.457746	1	down	no
2655185	PF3D7_0722200	XM_001349087.1	GO:0046789(host cell surface receptor binding);GO:1990225(rhoptry neck)	NA	NA	NA		NA	2219.38	1961.2	1.13164	0.178418	0.457836	1	up	no
814137	PF3D7_1331200	XM_001350008.1	NA	NA	NA	NA		NA	11.3408	9.99215	1.13497	0.182659	0.45807	1	up	no
814387	PF3D7_0306900	XM_001351109.1	GO:0003735(structural constituent of ribosome);GO:0006412(translation);GO:0022627(cytosolic small ribosomal subunit)	03010(Ribosome)	K02973	NA	predicted protein [Hordeum vulgare subsp. vulgare]	NA	705.903	1223.67	0.576873	-0.793675	0.458189	1	down	no
810646	PF3D7_1108200	XM_001347734.1	GO:0005737(cytoplasm);GO:0019478(D-amino acid catabolic process)	NA	NA	NA	PREDICTED: D-tyrosyl-tRNA(Tyr) deacylase isoform X1 [Erythranthe guttata]	NA	6.01636	5.24445	1.14719	0.198099	0.458399	1	up	no
810284	PF3D7_1012900	XM_001347375.1	GO:0000045(autophagosome assembly);GO:0000422(autophagy of mitochondrion);GO:0005829(cytosol);GO:0006497(protein lipidation);GO:0019898(extrinsic component of membrane);GO:0032266(phosphatidylinositol-3-phosphate binding);GO:0034045(phagophore assembly site membrane);GO:0034497(protein localization to phagophore assembly site);GO:0044804(autophagy of nucleus);GO:0080025(phosphatidylinositol-3,5-b…	NA	NA	NA	autophagy-related protein 18a-like [Coffea arabica]	NA	104.778	92.606	1.13143	0.178152	0.45855	1	up	no
2655095	PF3D7_0711000	XM_001348987.1	GO:0010564(regulation of cell cycle process);GO:0016887(ATPase activity);GO:0020011(apicoplast);GO:0030433(ubiquitin-dependent ERAD pathway);GO:0043130(ubiquitin binding)	04141(Protein processing in endoplasmic reticulum)	K13525	NA	cell division cycle 48-like protein [Chlorella sorokiniana]	NA	6.85184	11.8862	0.576452	-0.794727	0.45858	1	down	no
812760	PF3D7_0217400	XM_001349642.2	NA	NA	NA	NA		NA	27.288	24.0693	1.13373	0.181074	0.458741	1	up	no
810890	PF3D7_1133300	XM_001347978.1	NA	NA	NA	NA		NA	64.2173	56.7681	1.13122	0.177881	0.45899	1	up	no
813359	PF3D7_0908200	XM_024473193.1	NA	NA	NA	NA		NA	31.7391	28.0644	1.13094	0.177519	0.459053	1	up	no
810220	PF3D7_1006100	XM_024473275.1	GO:0000288(nuclear-transcribed mRNA catabolic process, deadenylation-dependent decay);GO:0000932(P-body);GO:0017148(negative regulation of translation);GO:0030015(CCR4-NOT core complex)	03018(RNA degradation)	K12580	NA	transcription regulator NOT2/NOT3/NOT5 family protein [Klebsormidium nitens]	NA	14.4691	12.7424	1.13551	0.183342	0.45925	1	up	no
811674	PF3D7_1409500	XM_001348230.1	GO:0003674(molecular_function)	NA	NA	NA		NA	4.44344	3.91715	1.13436	0.181874	0.45926	1	up	no
813985	PF3D7_1318000	XM_001349880.1	NA	NA	NA	NA		NA	12.0727	10.6168	1.13713	0.185394	0.459332	1	up	no
813722	PF3D7_1332000	XM_001350015.1	GO:0005484(SNAP receptor activity);GO:0005783(endoplasmic reticulum);GO:0005801(cis-Golgi network);GO:0006886(intracellular protein transport);GO:0031201(SNARE complex);GO:0031338(regulation of vesicle fusion)	04130(SNARE interactions in vesicular transport)	K08490	NA	hypothetical protein SELMODRAFT_131549 [Selaginella moellendorffii]	NA	157.451	139.272	1.13053	0.177002	0.459434	1	up	no
814541	PF3D7_0322700	XM_001351261.2	NA	NA	NA	NA		NA	8.56771	14.8411	0.577296	-0.792618	0.459528	1	down	no
813819	PF3D7_1351200	XM_001350189.1	NA	NA	NA	NA		NA	5.12906	8.8937	0.576707	-0.79409	0.459607	1	down	no
813061	PF3D7_0524700	XM_001351767.1	GO:0005739(mitochondrion)	NA	NA	NA		NA	21.6484	37.6732	0.574636	-0.799279	0.459721	1	down	no
813099	PF3D7_0528600	XM_002808670.1	NA	NA	NA	NA		NA	6.2351	5.46134	1.14168	0.191156	0.459733	1	up	no
810196	PF3D7_1003500	XM_001347287.1	GO:0003735(structural constituent of ribosome);GO:0006412(translation);GO:0022627(cytosolic small ribosomal subunit)	03010(Ribosome)	K02969	NA	ribosomal protein S1 [Raphidocelis subcapitata]	NA	454.955	787.746	0.57754	-0.792007	0.459772	1	down	no
812292	PF3D7_1474200	XM_001348848.2	NA	NA	NA	NA		NA	0.190354	0.332664	0.572211	-0.805381	0.459972	1	down	no
811035	PF3D7_1148700	XM_001348123.1	GO:0020011(apicoplast)	NA	NA	NA		NA	7.33003	12.7374	0.575473	-0.79718	0.460312	1	down	no
810391	PF3D7_1024100	XM_001347482.1	NA	NA	NA	NA		NA	2.36093	4.10198	0.57556	-0.796963	0.460389	1	down	no
810791	PF3D7_1123300	XM_001347879.1	GO:0000209(protein polyubiquitination);GO:0005622(intracellular);GO:0031624(ubiquitin conjugating enzyme binding);GO:0032436(positive regulation of proteasomal ubiquitin-dependent protein catabolic process);GO:0046872(metal ion binding);GO:0061630(ubiquitin protein ligase activity)	NA	NA	NA	predicted protein [Micromonas commoda]	NA	19.4206	17.18	1.13042	0.176858	0.460634	1	up	no
813100	PF3D7_0528700	XM_001351805.1	GO:0006457(protein folding);GO:0016018(cyclosporin A binding)	03040(Spliceosome)	K12733	EC:5.2.1.8	peptidyl-prolyl cis-trans isomerase CYP18-2 [Papaver somniferum]	NA	47.8527	82.8242	0.577762	-0.791452	0.461173	1	down	no
811900	PF3D7_1433700	XM_001348456.2	GO:0020011(apicoplast)	NA	NA	NA		NA	0.950703	0.836715	1.13623	0.184258	0.46148	1	up	no
811157	PF3D7_1210400	XM_001350477.1	GO:0000127(transcription factor TFIIIC complex);GO:0000995(transcription factor activity, core RNA polymerase III binding);GO:0001002(RNA polymerase III type 1 promoter sequence-specific DNA binding);GO:0001003(RNA polymerase III type 2 promoter sequence-specific DNA binding);GO:0005737(cytoplasm);GO:0005829(cytosol);GO:0006384(transcription initiation from RNA polymerase III promoter);GO:0043035…	NA	NA	NA	general transcription factor 3C polypeptide 5-like [Coffea arabica]	NA	5.07975	8.7964	0.577481	-0.792155	0.461921	1	down	no
811332	PF3D7_1228900	XM_001350650.3	NA	NA	NA	NA		NA	9.00797	15.5872	0.577907	-0.79109	0.462019	1	down	no
812095	PF3D7_1454000	XM_001348651.1	GO:0003723(RNA binding)	03040(Spliceosome)	K12840	NA	hypothetical protein F511_09229 [Dorcoceras hygrometricum]	NA	4.52322	7.8436	0.576676	-0.794167	0.463375	1	down	no
2655272	PF3D7_0814600	XM_001349342.1	NA	NA	NA	NA		NA	11.5025	10.1771	1.13024	0.176624	0.463536	1	up	no
814534	PF3D7_0322000	XM_001351254.1	GO:0003755(peptidyl-prolyl cis-trans isomerase activity);GO:0005829(cytosol);GO:0006457(protein folding);GO:0016018(cyclosporin A binding)	NA	NA	NA	peptidyl-prolyl cis-trans isomerase CYP19-3-like [Olea europaea var. sylvestris]	NA	670.101	1156.88	0.579231	-0.787789	0.463572	1	down	no
2654982	PF3D7_0704200	XM_001348939.1	GO:0001510(RNA methylation);GO:0008168(methyltransferase activity)	NA	NA	NA	predicted protein [Bathycoccus prasinos]	NA	1.22152	2.11793	0.576749	-0.793984	0.463789	1	down	no
811818	PF3D7_1425600	XM_001348374.1	NA	NA	NA	NA		NA	0.567022	0.987757	0.57405	-0.800751	0.463978	1	down	no
813620	PF3D7_0935200	XM_001352180.1	GO:0003674(molecular_function);GO:0005575(cellular_component);GO:0006904(vesicle docking involved in exocytosis);GO:0016192(vesicle-mediated transport)	NA	NA	NA	PREDICTED: vacuolar protein-sorting-associated protein 33 homolog [Musa acuminata subsp. malaccensis]	NA	53.6346	92.5331	0.579626	-0.786805	0.464558	1	down	no
812513	PF3D7_0418100	XM_001351453.1	NA	NA	NA	NA	PREDICTED: serine/threonine-protein phosphatase 6 regulatory subunit 3-like isoform X1 [Solanum tuberosum]	NA	3.51925	6.08094	0.578733	-0.789029	0.464717	1	down	no
811933	PF3D7_1437100	XM_001348489.2	GO:0020011(apicoplast)	NA	NA	NA		NA	7.73921	13.4857	0.573881	-0.801177	0.464735	1	down	no
810276	PF3D7_1012100	XM_001347367.1	NA	NA	NA	NA		NA	44.4959	39.494	1.12665	0.172038	0.464911	1	up	no
810482	PF3D7_1033400	XM_001347573.1	GO:0005737(cytoplasm);GO:0010323(negative regulation of isopentenyl diphosphate biosynthetic process, methylerythritol 4-phosphate pathway);GO:0016311(dephosphorylation);GO:0050308(sugar-phosphatase activity)	NA	NA	NA	hypothetical protein M569_06040, partial [Genlisea aurea]	NA	76.4964	131.984	0.579589	-0.786897	0.464951	1	down	no
811115	PF3D7_1206200	XM_001350435.1	GO:0003743(translation initiation factor activity);GO:0005852(eukaryotic translation initiation factor 3 complex);GO:0006446(regulation of translational initiation)	03013(RNA transport)	K03252	NA	eukaryotic translation initiation factor 3 subunit C-like [Physcomitrella patens]	NA	60.8626	104.972	0.579795	-0.786384	0.465039	1	down	no
812339	PF3D7_1478600	XM_001348895.1	GO:0030430(host cell cytoplasm)	NA	NA	NA		NA	6.748	11.648	0.579329	-0.787546	0.465091	1	down	no
811293	PF3D7_1225000	XM_001350611.2	NA	NA	NA	NA		NA	0.213215	0.376187	0.566779	-0.819141	0.465472	1	down	no
2655106	PF3D7_0715600	XM_001349023.1	GO:0003746(translation elongation factor activity);GO:0005525(GTP binding);GO:0006414(translational elongation)	NA	NA	NA	uncharacterized protein LOC110699738 [Chenopodium quinoa]	NA	32.03	55.2243	0.579998	-0.78588	0.46577	1	down	no
811620	PF3D7_1404100	XM_001348175.1	GO:0005739(mitochondrion);GO:0005746(mitochondrial respiratory chain);GO:0009055(electron transfer activity);GO:0055114(oxidation-reduction process)	NA	NA	NA	unknown [Picea sitchensis]	NA	36.171	62.4442	0.579253	-0.787734	0.466032	1	down	no
814268	PF3D7_1357100	XM_001350246.1	GO:0003746(translation elongation factor activity);GO:0005853(eukaryotic translation elongation factor 1 complex);GO:0006414(translational elongation)	03013(RNA transport)	K03231	NA	eukaryotic translation elongation factor 1 alpha [Boodlea coacta]	NA	1367.09	2355.33	0.580423	-0.784822	0.466247	1	down	no
811256	PF3D7_1221200	XM_001350574.1	NA	NA	NA	NA		NA	33.6749	58.2043	0.578563	-0.789454	0.466359	1	down	no
2655153	PF3D7_0703600	XM_002808703.1	GO:0003674(molecular_function);GO:0005575(cellular_component)	NA	NA	NA		NA	261.322	232.429	1.12431	0.169039	0.466731	1	up	no
811373	PF3D7_1233300	XM_001350691.1	GO:0003674(molecular_function);GO:0005575(cellular_component);GO:0005737(cytoplasm)	NA	NA	NA		NA	3.74645	6.46267	0.579706	-0.786607	0.466967	1	down	no
2655100	PF3D7_0714200	XM_001349012.1	NA	NA	NA	NA		NA	53.5683	47.6607	1.12395	0.168579	0.467164	1	up	no
813106	PF3D7_0529300	XM_001351811.1	GO:0006457(protein folding);GO:0016021(integral component of membrane);GO:0020011(apicoplast)	NA	NA	NA		NA	5.63019	9.75822	0.576969	-0.793434	0.467447	1	down	no
810199	PF3D7_1003800	XM_001347290.1	GO:0000375(RNA splicing, via transesterification reactions);GO:0000398(mRNA splicing, via spliceosome);GO:0003924(GTPase activity)	03040(Spliceosome)	K12852	NA	116 kDa U5 small nuclear ribonucleoprotein component [Ananas comosus]	NA	24.1811	41.6317	0.580834	-0.783803	0.467539	1	down	no
813737	PF3D7_1336400	XM_001350057.1	NA	NA	NA	NA	LisH motif-containing protein [Handroanthus impetiginosus]	NA	19.6406	33.8595	0.58006	-0.785726	0.467627	1	down	no
813941	PF3D7_1310800	XM_001349800.1	GO:0031505(fungal-type cell wall organization)	NA	NA	NA	tetratricopeptide repeat 27-like protein [Chlorella sorokiniana]	NA	6.26077	10.7831	0.58061	-0.784359	0.467932	1	down	no
812588	PF3D7_0411900	XM_001351394.1	GO:0003887(DNA-directed DNA polymerase activity);GO:0006260(DNA replication);GO:0008408(3'-5' exonuclease activity)	00230(Purine metabolism);00240(Pyrimidine metabolism);03030(DNA replication)	K02320	EC:2.7.7.7	hypothetical protein MARPO_0074s0003 [Marchantia polymorpha]	NA	41.1949	70.8741	0.581241	-0.782792	0.468296	1	down	no
4794183	PF3D7_0712400	XM_001348997.1	GO:0020002(host cell plasma membrane);GO:0020013(modulation by symbiont of host erythrocyte aggregation);GO:0020030(infected host cell surface knob);GO:0020033(antigenic variation);GO:0020035(cytoadherence to microvasculature, mediated by symbiont protein);GO:0050839(cell adhesion molecule binding)	NA	NA	NA		NA	0.979692	1.69206	0.578992	-0.788384	0.468316	1	down	no
9221919	PF3D7_0707400	XM_002808722.1	GO:0000166(nucleotide binding);GO:0005524(ATP binding);GO:0005739(mitochondrion);GO:0005743(mitochondrial inner membrane);GO:0007005(mitochondrion organization);GO:0008270(zinc ion binding);GO:0016020(membrane);GO:0016021(integral component of membrane);GO:0042645(mitochondrial nucleoid)	NA	NA	NA	BnaCnng18300D [Brassica napus]	NA	14.5754	25.0931	0.580852	-0.783757	0.468488	1	down	no
813905	PF3D7_1367100	XM_001350346.1	GO:0003723(RNA binding);GO:0005685(U1 snRNP);GO:0006396(RNA processing)	03040(Spliceosome)	K11093	NA	U1 snRNP [Zea mays]	NA	63.3909	109.055	0.581272	-0.782714	0.468597	1	down	no
812744	PF3D7_0215700	XM_001349626.2	GO:0003899(DNA-directed 5'-3' RNA polymerase activity);GO:0005665(DNA-directed RNA polymerase II, core complex);GO:0006366(transcription by RNA polymerase II)	00230(Purine metabolism);00240(Pyrimidine metabolism);03020(RNA polymerase)	K03010	EC:2.7.7.6	predicted protein [Ostreococcus lucimarinus CCE9901]	NA	47.3763	81.4808	0.581441	-0.782296	0.468792	1	down	no
812777	PF3D7_0219400.1	XM_001349659.3	GO:0005783(endoplasmic reticulum);GO:0006486(protein glycosylation);GO:0030968(endoplasmic reticulum unfolded protein response)	NA	NA	NA	stress-associated endoplasmic reticulum protein 2-like [Cicer arietinum]	NA	370.451	329.983	1.12264	0.166892	0.468939	1	up	no
2654957	PF3D7_0711700	XM_001348994.1	GO:0020002(host cell plasma membrane);GO:0020013(modulation by symbiont of host erythrocyte aggregation);GO:0020030(infected host cell surface knob);GO:0020033(antigenic variation);GO:0020035(cytoadherence to microvasculature, mediated by symbiont protein);GO:0050839(cell adhesion molecule binding)	NA	NA	NA		NA	0.503523	0.444505	1.13277	0.179858	0.468962	1	up	no
811969	PF3D7_1440800	XM_001348525.2	NA	NA	NA	NA		NA	9.12063	8.10939	1.1247	0.169541	0.469033	1	up	no
810961	PF3D7_1140400	XM_001348049.3	NA	NA	NA	NA		NA	3720.9	3315.85	1.12216	0.166273	0.469116	1	up	no
811903	PF3D7_1434000	XM_001348459.2	GO:0006810(transport);GO:0016020(membrane);GO:0042626(ATPase activity, coupled to transmembrane movement of substances)	03018(RNA degradation)	K12608	NA	hypothetical protein MIMGU_mgv1a010242mg [Erythranthe guttata]	NA	6.66017	11.5089	0.578696	-0.789121	0.469206	1	down	no
814207	PF3D7_1345200	XM_001350131.1	NA	NA	NA	NA		NA	4.7104	8.12322	0.579869	-0.786202	0.469643	1	down	no
811984	PF3D7_1442400	XM_001348540.1	NA	NA	NA	NA		NA	15.6046	13.9076	1.12202	0.166092	0.469784	1	up	no
811294	PF3D7_1225100	XM_001350612.1	GO:0020011(apicoplast)	00970(Aminoacyl-tRNA biosynthesis)	K01870	EC:6.1.1.5	isoleucine--tRNA ligase, chloroplastic/mitochondrial [Carica papaya]	NA	0.879923	1.51637	0.580283	-0.785171	0.469876	1	down	no
813222	PF3D7_0108600	XM_001350981.2	NA	NA	NA	NA		NA	25.852	44.4665	0.581382	-0.782442	0.470116	1	down	no
811709	PF3D7_1412900.1	XM_001348265.1;XM_024473351.1	GO:0004842(ubiquitin-protein transferase activity);GO:0006511(ubiquitin-dependent protein catabolic process);GO:0006511(ubiquitin-dependent protein catabolic process)	04120(Ubiquitin mediated proteolysis);04120(Ubiquitin mediated proteolysis)	K10688	EC:2.3.2.25	hypothetical protein AALP_AA6G156000 [Arabis alpina]	NA	106.677	183.283	0.582034	-0.780825	0.470268	1	down	no
812738	PF3D7_0215100	XM_001349620.2	GO:0004842(ubiquitin-protein transferase activity);GO:0005737(cytoplasm);GO:0008270(zinc ion binding);GO:0016567(protein ubiquitination)	04120(Ubiquitin mediated proteolysis)	K10604	EC:2.3.2.27	probable E3 ubiquitin-protein ligase LUL4 [Coffea arabica]	NA	227.644	203.039	1.12118	0.16502	0.470457	1	up	no
814174	PF3D7_1336900	XM_001350061.1	GO:0004830(tryptophan-tRNA ligase activity);GO:0006436(tryptophanyl-tRNA aminoacylation)	00970(Aminoacyl-tRNA biosynthesis)	K01867	EC:6.1.1.2	predicted protein [Bathycoccus prasinos]	NA	12.2092	21	0.581392	-0.782417	0.470508	1	down	no
3885861	PF3D7_0623100	XM_961120.1	NA	NA	NA	NA		NA	84.059	144.349	0.582331	-0.780089	0.470854	1	down	no
2655416	PF3D7_0824300	XM_001349245.1	GO:0005525(GTP binding)	NA	NA	NA	PREDICTED: probable GTP-binding protein OBGC2 [Musa acuminata subsp. malaccensis]	NA	17.1383	15.2851	1.12124	0.165098	0.471379	1	up	no
814023	PF3D7_1308200	XM_001349773.1	GO:0004088(carbamoyl-phosphate synthase (glutamine-hydrolyzing) activity);GO:0006207('de novo' pyrimidine nucleobase biosynthetic process);GO:0006538(glutamate catabolic process)	00240(Pyrimidine metabolism);00250(Alanine, aspartate and glutamate metabolism)	K11540	EC:6.3.5.5;EC:2.1.3.2	protein pyrABCN-like [Quercus suber]	NA	13.4745	23.1337	0.582461	-0.779766	0.471406	1	down	no
813510	PF3D7_0923400	XM_001352069.1	NA	NA	NA	NA		NA	5.54472	9.53026	0.581801	-0.781401	0.471585	1	down	no
812093	PF3D7_1453800	XM_001348649.3	GO:0004345(glucose-6-phosphate dehydrogenase activity);GO:0006098(pentose-phosphate shunt);GO:0017057(6-phosphogluconolactonase activity);GO:0051156(glucose 6-phosphate metabolic process)	00030(Pentose phosphate pathway);00480(Glutathione metabolism)	K00036	EC:1.1.1.49;EC:1.1.1.363	hypothetical protein B456_001G268300 [Gossypium raimondii]	NA	40.8176	36.4354	1.12027	0.163849	0.471828	1	up	no
813332	PF3D7_0905300	XM_001351891.1	GO:0003777(microtubule motor activity);GO:0005524(ATP binding);GO:0007018(microtubule-based movement);GO:0016887(ATPase activity);GO:0030286(dynein complex)	NA	NA	NA	Dyneins heavy chain [Klebsormidium nitens]	NA	0.214078	0.189232	1.1313	0.17798	0.471951	1	up	no
812175	PF3D7_1462300	XM_001348731.1	GO:0000166(nucleotide binding);GO:0003924(GTPase activity);GO:0005525(GTP binding);GO:0005575(cellular_component);GO:0016020(membrane);GO:0016021(integral component of membrane)	NA	NA	NA	hypothetical protein CBR_g8307 [Chara braunii]	NA	28.5378	48.9695	0.582766	-0.779012	0.472003	1	down	no
810275	PF3D7_1012000	XM_001347366.2	GO:0005829(cytosol);GO:0006366(transcription by RNA polymerase II);GO:0046872(metal ion binding);GO:0061659(ubiquitin-like protein ligase activity)	NA	NA	NA	RING finger protein 10 isoform X1 [Lactuca sativa]	NA	148.867	132.934	1.11985	0.163312	0.472014	1	up	no
811423	PF3D7_1238300	XM_001350741.1	GO:0051726(regulation of cell cycle)	NA	NA	NA	pre-mRNA-splicing factor CWC22 homolog [Abrus precatorius]	NA	13.5379	23.2368	0.582607	-0.779405	0.47227	1	down	no
810219	PF3D7_1006000	XM_001347310.1	NA	NA	NA	NA		NA	2.09338	1.8476	1.13303	0.180184	0.472565	1	up	no
3885905	PF3D7_0608200	XM_960979.2	NA	NA	NA	NA		NA	2.68194	4.73636	0.566245	-0.820501	0.472743	1	down	no
810298	PF3D7_1014300	XM_001347389.1	GO:0005634(nucleus);GO:0005737(cytoplasm);GO:0007010(cytoskeleton organization);GO:0007259(JAK-STAT cascade);GO:0007299(ovarian follicle cell-cell adhesion);GO:0008536(Ran GTPase binding);GO:0016020(membrane);GO:0030536(larval feeding behavior);GO:0046843(dorsal appendage formation);GO:0060250(germ-line stem-cell niche homeostasis)	NA	NA	NA	predicted protein [Chlamydomonas reinhardtii]	NA	35.681	61.1795	0.583217	-0.777894	0.472879	1	down	no
813457	PF3D7_0918100	XM_002808892.1	GO:0003958(NADPH-hemoprotein reductase activity);GO:0005737(cytoplasm);GO:0005829(cytosol);GO:0020037(heme binding);GO:0042168(heme metabolic process);GO:0046872(metal ion binding)	00520(Amino sugar and nucleotide sugar metabolism)	K00326	EC:1.6.2.2	hypothetical protein CEUSTIGMA_g2437.t1 [Chlamydomonas eustigma]	NA	307.354	274.679	1.11896	0.162156	0.473337	1	up	no
9221948	PF3D7_0825400	XM_002808832.1	NA	NA	NA	NA		NA	24.9772	22.2335	1.1234	0.167874	0.473381	1	up	no
813742	PF3D7_1337700	XM_001350068.1	NA	NA	NA	NA		NA	71.4043	63.8301	1.11866	0.161775	0.473699	1	up	no
36312467	PF3D7_0314200	XM_024473238.1	NA	NA	NA	NA		NA	4.63741	7.95989	0.582598	-0.779428	0.473757	1	down	no
813944	PF3D7_1311700	XM_001349809.1	GO:0005746(mitochondrial respiratory chain);GO:0009055(electron transfer activity);GO:0055114(oxidation-reduction process)	NA	NA	NA		NA	18.1403	31.1429	0.582486	-0.779705	0.474044	1	down	no
811300	PF3D7_1225700	XM_001350618.1	GO:0010008(endosome membrane);GO:0043550(regulation of lipid kinase activity);GO:0070772(PAS complex)	NA	NA	NA	hypothetical protein MARPO_0092s0044 [Marchantia polymorpha]	NA	4.45151	7.63456	0.583073	-0.778251	0.474168	1	down	no
811693	PF3D7_1411400	XM_001348249.3	GO:0003678(DNA helicase activity);GO:0003887(DNA-directed DNA polymerase activity);GO:0003896(DNA primase activity);GO:0005515(protein binding);GO:0008408(3'-5' exonuclease activity);GO:0020011(apicoplast)	NA	NA	NA	hypothetical protein BHE74_00000975 [Ensete ventricosum]	NA	1.46773	2.52218	0.58193	-0.781082	0.474218	1	down	no
811219	PF3D7_1217300	XM_001350539.2	GO:0005525(GTP binding);GO:0020011(apicoplast)	NA	NA	NA	GTPase Der [Micractinium conductrix]	NA	21.147	36.2243	0.583781	-0.776501	0.474668	1	down	no
813194	PF3D7_0105800	XM_001350953.1	NA	NA	NA	NA		NA	124.578	111.533	1.11696	0.159581	0.475488	1	up	no
812173	PF3D7_1462100	XM_001348729.1	NA	NA	NA	NA		NA	5.70637	9.76994	0.584075	-0.775775	0.475868	1	down	no
814148	PF3D7_1332800	XM_001350023.1	GO:0000054(ribosomal subunit export from nucleus);GO:0000460(maturation of 5.8S rRNA);GO:0000470(maturation of LSU-rRNA);GO:0005730(nucleolus);GO:0005829(cytosol);GO:0030687(preribosome, large subunit precursor);GO:0043023(ribosomal large subunit binding);GO:1902626(assembly of large subunit precursor of preribosome)	03008(Ribosome biogenesis in eukaryotes)	K03264	NA	eukaryotic translation initiation factor 6-2-like [Physcomitrella patens]	NA	25.161	43.1034	0.583736	-0.776612	0.475933	1	down	no
812388	PF3D7_0409900	XM_001351378.2	GO:0005200(structural constituent of cytoskeleton);GO:0007010(cytoskeleton organization);GO:0015629(actin cytoskeleton)	NA	NA	NA	hypothetical protein LSAT_5X41341 [Lactuca sativa]	NA	18.6197	16.6493	1.11835	0.16137	0.476002	1	up	no
810281	PF3D7_1012600	XM_001347372.1	GO:0003921(GMP synthase activity);GO:0006164(purine nucleotide biosynthetic process)	00230(Purine metabolism)	K01951	EC:6.3.5.2	GMP synthase [glutamine-hydrolyzing]-like [Quercus suber]	NA	6.96904	11.9479	0.583284	-0.777729	0.476096	1	down	no
810938	PF3D7_1138000	XM_001348026.1	NA	NA	NA	NA		NA	9.98995	8.94479	1.11685	0.159429	0.476144	1	up	no
2655429	PF3D7_0816400	XM_002808803.1	NA	NA	NA	NA		NA	126.352	113.161	1.11656	0.159062	0.476331	1	up	no
2655393	PF3D7_0818400	XM_002808811.1	GO:0000462(maturation of SSU-rRNA from tricistronic rRNA transcript (SSU-rRNA, 5.8S rRNA, LSU-rRNA));GO:0005730(nucleolus);GO:0032040(small-subunit processome)	03008(Ribosome biogenesis in eukaryotes)	K14566	NA	rRNA-processing FCF1-like protein [Chlorella sorokiniana]	NA	10.698	18.3326	0.583548	-0.777077	0.476665	1	down	no
813042	PF3D7_0522700	XM_001351748.3	GO:0020011(apicoplast)	NA	NA	NA	iron-sulfur cluster assembly protein [Volvox carteri f. nagariensis]	NA	10.9696	18.8254	0.582702	-0.779171	0.476819	1	down	no
810613	PF3D7_1105000	XM_001347701.1	GO:0000786(nucleosome);GO:0003677(DNA binding);GO:0051276(chromosome organization)	NA	NA	NA	unknown [Picea sitchensis]	NA	2697.5	2417.67	1.11574	0.158004	0.476911	1	up	no
812250	PF3D7_1470100	XM_001348806.2	NA	NA	NA	NA		NA	1.37176	2.35001	0.583723	-0.776644	0.478194	1	down	no
2655262	PF3D7_0816600	XM_001349322.1	GO:0016887(ATPase activity);GO:0020011(apicoplast)	NA	NA	NA	Chaperonin ClpB [Parasponia andersonii]	NA	13.9501	23.836	0.585255	-0.772863	0.478274	1	down	no
812442	PF3D7_0423500	XM_001351502.3	GO:0005515(protein binding);GO:0042643(actomyosin, actin portion);GO:0070258(inner membrane pellicle complex)	NA	NA	NA		NA	453.583	406.943	1.11461	0.156541	0.478335	1	up	no
2655322	PF3D7_0804600	XM_002808766.1	GO:0003729(mRNA binding);GO:0005634(nucleus);GO:0009982(pseudouridine synthase activity);GO:0031119(tRNA pseudouridine synthesis);GO:0031120(snRNA pseudouridine synthesis);GO:1990481(mRNA pseudouridine synthesis)	NA	NA	NA	unnamed protein product [Coffea canephora]	NA	5.30929	9.09254	0.583918	-0.776163	0.478684	1	down	no
2655477	PF3D7_0824900	XM_001349239.1	NA	NA	NA	NA		NA	1.04019	0.921463	1.12885	0.174849	0.478699	1	up	no
810756	PF3D7_1120200	XM_001347844.2	NA	NA	NA	NA		NA	430.827	386.624	1.11433	0.156177	0.478971	1	up	no
811352	PF3D7_1231100	XM_001350670.1	GO:0005773(vacuole);GO:0006888(ER to Golgi vesicle-mediated transport);GO:0016020(membrane);GO:0020020(food vacuole);GO:0060627(regulation of vesicle-mediated transport)	NA	NA	NA	GTP-binding protein yptV4 [Tetrabaena socialis]	NA	558.134	501.126	1.11376	0.155438	0.479408	1	up	no
9221821	PF3D7_0106000	XM_002808559.1	NA	NA	NA	NA		NA	83.2565	74.7492	1.11381	0.155505	0.479436	1	up	no
2655199	PF3D7_0709000	XM_001348968.1	GO:0005783(endoplasmic reticulum);GO:0016020(membrane);GO:0020020(food vacuole);GO:0034635(glutathione transport);GO:0042493(response to drug)	NA	NA	NA		NA	12.1774	20.8122	0.585106	-0.77323	0.479443	1	down	no
811485	PF3D7_1245100	XM_001350801.2	GO:0003774(motor activity);GO:0005871(kinesin complex);GO:0007018(microtubule-based movement)	NA	NA	NA	PREDICTED: kinesin-like protein KIN-13B [Beta vulgaris subsp. vulgaris]	NA	3.96499	6.77687	0.585077	-0.773301	0.479834	1	down	no
814381	PF3D7_0306300	XM_001351103.1	GO:0006979(response to oxidative stress);GO:0016209(antioxidant activity);GO:0019153(protein-disulfide reductase (glutathione) activity)	NA	NA	NA	glutaredoxin-C4 isoform X1 [Medicago truncatula]	NA	392.359	669.349	0.586179	-0.770586	0.479844	1	down	no
8445000	PF3D7_1403200	XM_002585403.1	NA	NA	NA	NA		NA	1.47083	1.29375	1.13688	0.185077	0.480182	1	up	no
812050	PF3D7_1449100	XM_001348606.1	NA	NA	NA	NA		NA	107.912	96.9467	1.11311	0.154592	0.480223	1	up	no
810727	PF3D7_1117400	XM_001347815.1	NA	NA	NA	NA		NA	476.618	428.347	1.11269	0.154053	0.480643	1	up	no
811094	PF3D7_1204200	XM_001350414.1	GO:0020011(apicoplast)	NA	NA	NA		NA	1.08738	1.86921	0.581733	-0.78157	0.481058	1	down	no
812758	PF3D7_0217200	XM_001349640.1	NA	NA	NA	NA		NA	0.425527	0.731868	0.581426	-0.782333	0.481267	1	down	no
811116	PF3D7_1206300	XM_001350436.2	NA	NA	NA	NA		NA	81.0223	72.8696	1.11188	0.153001	0.481641	1	up	no
812283	PF3D7_1473300	XM_001348839.2	NA	NA	NA	NA		NA	0.729435	1.26343	0.577346	-0.792491	0.481735	1	down	no
3885858	PF3D7_0622800	XM_961117.1	GO:0004823(leucine-tRNA ligase activity);GO:0005737(cytoplasm);GO:0006429(leucyl-tRNA aminoacylation)	00970(Aminoacyl-tRNA biosynthesis)	K01869	EC:6.1.1.4	hypothetical protein CBR_g949 [Chara braunii]	NA	14.9821	25.5153	0.587182	-0.768121	0.482514	1	down	no
812742	PF3D7_0215500	XM_001349624.1	NA	NA	NA	NA		NA	12.2673	11.0274	1.11244	0.153724	0.482948	1	up	no
810381	PF3D7_1023100	XM_001347472.1	GO:0003774(motor activity);GO:0003777(microtubule motor activity);GO:0007017(microtubule-based process)	NA	NA	NA	DHC1 protein [Gonium pectorale]	NA	0.088412	0.077688	1.13804	0.18655	0.483054	1	up	no
810323	PF3D7_1017000	XM_001347414.1	GO:0003887(DNA-directed DNA polymerase activity);GO:0006260(DNA replication);GO:0008310(single-stranded DNA 3'-5' exodeoxyribonuclease activity);GO:0043625(delta DNA polymerase complex)	00230(Purine metabolism);00240(Pyrimidine metabolism);03030(DNA replication);03410(Base excision repair);03420(Nucleotide excision repair);03430(Mismatch repair);03440(Homologous recombination)	K02327	EC:2.7.7.7	PREDICTED: DNA polymerase delta catalytic subunit [Tarenaya hassleriana]	NA	16.6627	28.3542	0.587664	-0.766936	0.483588	1	down	no
9221829	PF3D7_0111800	XM_024473111.1	NA	NA	NA	NA		NA	7.27408	12.3992	0.586659	-0.769405	0.483731	1	down	no
3885935	PF3D7_0609200	XM_960989.1	NA	NA	NA	NA		NA	4.79965	4.29945	1.11634	0.158777	0.483788	1	up	no
811299	PF3D7_1225600	XM_024473395.1	GO:0003674(molecular_function);GO:0005575(cellular_component)	NA	NA	NA		NA	9.43462	16.0594	0.587481	-0.767386	0.484019	1	down	no
8444975	PF3D7_1426400	XM_002585412.1	NA	NA	NA	NA		NA	3.19768	2.82312	1.13268	0.179735	0.48434	1	up	no
813702	PF3D7_1328400	XM_002808997.1	GO:0016020(membrane)	NA	NA	NA		NA	0.674555	1.17697	0.573129	-0.803067	0.48434	1	down	no
813818	PF3D7_1351100	XM_001350188.1	GO:0003674(molecular_function);GO:0005575(cellular_component);GO:0008150(biological_process)	NA	NA	NA	hypothetical protein COCSUDRAFT_24771 [Coccomyxa subellipsoidea C-169]	NA	33.4031	56.8622	0.58744	-0.767488	0.484407	1	down	no
812426	PF3D7_0405400	XM_001351330.1	GO:0000375(RNA splicing, via transesterification reactions);GO:0005681(spliceosomal complex);GO:0008380(RNA splicing)	03040(Spliceosome)	K12856	NA	pre-mRNA-processing-splicing factor 8A [Zea mays]	NA	61.9243	105.251	0.588346	-0.765262	0.484703	1	down	no
811861	PF3D7_1430000	XM_001348417.2	NA	NA	NA	NA		NA	2.10767	1.87299	1.1253	0.170305	0.484852	1	up	no
812308	PF3D7_1475800	XM_024473372.1	NA	NA	NA	NA		NA	32.8696	29.5916	1.11077	0.151565	0.484914	1	up	no
811000	PF3D7_1144500	XM_001348088.1	GO:0005634(nucleus);GO:0005829(cytosol);GO:0007346(regulation of mitotic cell cycle);GO:0016925(protein sumoylation);GO:0019948(SUMO activating enzyme activity)	04120(Ubiquitin mediated proteolysis)	K10684	EC:6.2.1.45	SUMO-activating enzyme subunit 1A [Apostasia shenzhenica]	NA	4.076	6.97973	0.583977	-0.776017	0.484945	1	down	no
2655124	PF3D7_0719700	XM_001349062.2	GO:0003735(structural constituent of ribosome);GO:0006412(translation);GO:0022627(cytosolic small ribosomal subunit)	03010(Ribosome)	K02947	NA	40S ribosomal S10 [Chlorella sorokiniana]	NA	426.192	724.29	0.588427	-0.765064	0.485055	1	down	no
810876	PF3D7_1132000	XM_001347964.1	GO:0005634(nucleus);GO:0005737(cytoplasm);GO:0005776(autophagosome);GO:0005783(endoplasmic reticulum);GO:0005789(endoplasmic reticulum membrane);GO:0005829(cytosol);GO:0006914(autophagy);GO:0031410(cytoplasmic vesicle);GO:0031593(polyubiquitin modification-dependent protein binding);GO:0031595(nuclear proteasome complex);GO:0031597(cytosolic proteasome complex);GO:0032434(regulation of proteasoma…	04141(Protein processing in endoplasmic reticulum)	K04523	NA	hypothetical protein GLYMA_16G118400 [Glycine max]	NA	55.942	50.4317	1.10926	0.149601	0.485073	1	up	no
813353	PF3D7_0907600	XM_001351912.1	GO:0001731(formation of translation preinitiation complex);GO:0002192(IRES-dependent translational initiation of linear mRNA);GO:0003723(RNA binding);GO:0003743(translation initiation factor activity);GO:0005737(cytoplasm);GO:0005829(cytosol);GO:0006412(translation);GO:0006413(translational initiation);GO:0016604(nuclear body);GO:0022627(cytosolic small ribosomal subunit);GO:0032790(ribosome disa…	NA	NA	NA	eukaryotic translation initiation factor 2D [Cucurbita moschata]	NA	10.1927	9.18095	1.1102	0.150815	0.485507	1	up	no
813689	PF3D7_1325600	XM_001349959.1	NA	NA	NA	NA		NA	28.6301	25.751	1.1118	0.152901	0.48571	1	up	no
812076	PF3D7_1451900	XM_001348632.1	GO:0000462(maturation of SSU-rRNA from tricistronic rRNA transcript (SSU-rRNA, 5.8S rRNA, LSU-rRNA));GO:0000479(endonucleolytic cleavage of tricistronic rRNA transcript (SSU-rRNA, 5.8S rRNA, LSU-rRNA));GO:0003924(GTPase activity);GO:0005525(GTP binding);GO:0030688(preribosome, small subunit precursor);GO:0034511(U3 snoRNA binding)	NA	NA	NA	hypothetical protein OsJ_33698 [Oryza sativa Japonica Group]	NA	18.2908	16.4956	1.10883	0.149038	0.485892	1	up	no
812708	PF3D7_0212000	XM_001349590.2	GO:0000139(Golgi membrane);GO:0005457(GDP-fucose transmembrane transporter activity);GO:0005794(Golgi apparatus);GO:0006810(transport);GO:0008643(carbohydrate transport);GO:0016020(membrane);GO:0016021(integral component of membrane);GO:0036066(protein O-linked fucosylation);GO:0036085(GDP-fucose import into Golgi lumen)	NA	NA	NA	UDP-xylose transporter 3-like isoform X2 [Durio zibethinus]	NA	11.006	18.7345	0.587471	-0.76741	0.48603	1	down	no
811923	PF3D7_1436000	XM_001348479.3	GO:0004347(glucose-6-phosphate isomerase activity);GO:0006094(gluconeogenesis);GO:0006096(glycolytic process);GO:0006098(pentose-phosphate shunt)	00010(Glycolysis / Gluconeogenesis);00030(Pentose phosphate pathway);00500(Starch and sucrose metabolism);00520(Amino sugar and nucleotide sugar metabolism)	K01810	EC:5.3.1.9	glucose-6-phosphate isomerase [Monoraphidium neglectum]	NA	15.0631	25.5997	0.588409	-0.765109	0.486112	1	down	no
811849	PF3D7_1428800.1	XM_024473360.1;XM_001348405.1	GO:0003677(DNA binding);GO:0005634(nucleus);GO:0005737(cytoplasm);GO:0006351(transcription, DNA-templated);GO:0006352(DNA-templated transcription, initiation);GO:0006355(regulation of transcription, DNA-templated);GO:0006366(transcription by RNA polymerase II);GO:0007275(multicellular organism development);GO:0007275(multicellular organism development)	NA	NA	NA		NA	21.204	36.0481	0.588215	-0.765583	0.486142	1	down	no
812373	PF3D7_0406800	XM_001351346.1	NA	NA	NA	NA		NA	22.1332	37.6294	0.588189	-0.765647	0.486399	1	down	no
812637	PF3D7_0204300	XM_001349519.1	NA	NA	NA	NA		NA	6.42351	10.924	0.588017	-0.766071	0.4864	1	down	no
814402	PF3D7_0308600	XM_001351124.1	GO:0005515(protein binding);GO:0016363(nuclear matrix)	03040(Spliceosome);04120(Ubiquitin mediated proteolysis)	K10599	EC:2.3.2.27	putative pre-mRNA-processing factor 19 [Helianthus annuus]	NA	37.7048	64.0114	0.589032	-0.763582	0.486754	1	down	no
812328	PF3D7_1477500	XM_001348884.2	GO:0020035(cytoadherence to microvasculature, mediated by symbiont protein);GO:0044164(host cell cytosol);GO:0044228(host cell surface)	NA	NA	NA		NA	5.40823	9.21703	0.586765	-0.769146	0.486825	1	down	no
811864	PF3D7_1430300	XM_001348420.1	GO:0000828(inositol hexakisphosphate kinase activity);GO:0000829(inositol heptakisphosphate kinase activity);GO:0005737(cytoplasm);GO:0005886(plasma membrane);GO:0006020(inositol metabolic process);GO:0009817(defense response to fungus, incompatible interaction);GO:0009861(jasmonic acid and ethylene-dependent systemic resistance);GO:0032958(inositol phosphate biosynthetic process);GO:0033857(diph…	04070(Phosphatidylinositol signaling system)	K13024	EC:2.7.4.24	inositol hexakisphosphate and diphosphoinositol-pentakisphosphate kinase VIP2 isoform X4 [Vigna radiata var. radiata]	NA	2.01557	3.42555	0.588394	-0.765146	0.486836	1	down	no
810843	PF3D7_1128500	XM_001347931.1	GO:0005524(ATP binding);GO:0009507(chloroplast);GO:0009570(chloroplast stroma);GO:0016226(iron-sulfur cluster assembly);GO:0046872(metal ion binding);GO:0051536(iron-sulfur cluster binding)	NA	NA	NA	hypothetical protein AXG93_1669s1020 [Marchantia polymorpha subsp. ruderalis]	NA	0.822983	1.42181	0.578829	-0.788792	0.486849	1	down	no
811880	PF3D7_1431900	XM_001348436.2	NA	NA	NA	NA		NA	9.28982	8.37402	1.10936	0.149729	0.48688	1	up	no
811099	PF3D7_1204600	XM_001350419.1	GO:0005739(mitochondrion);GO:0009982(pseudouridine synthase activity);GO:0019239(deaminase activity);GO:0031119(tRNA pseudouridine synthesis);GO:0052718(tRNA-specific adenosine-34 deaminase complex)	NA	NA	NA	probable inactive tRNA-specific adenosine deaminase-like protein 3 [Lactuca sativa]	NA	1.40522	2.43829	0.576313	-0.795075	0.486927	1	down	no
812312	PF3D7_1476200	XM_001348868.2	GO:0044538(host cell periphery)	NA	NA	NA		NA	3.49823	5.95756	0.587192	-0.768096	0.487044	1	down	no
813554	PF3D7_0927900	XM_001352113.1	GO:0005783(endoplasmic reticulum);GO:0016020(membrane)	00564(Glycerophospholipid metabolism)	K01613	EC:4.1.1.65	mitochondrial phosphatidylserine decarboxylase [Hypseocharis bilobata]	NA	257.219	232.236	1.10758	0.14741	0.487047	1	up	no
810779	PF3D7_1122400	XM_001347867.1	NA	NA	NA	NA		NA	9.4927	16.1206	0.588857	-0.76401	0.487218	1	down	no
811952	PF3D7_1439100	XM_001348508.1	GO:0004004(ATP-dependent RNA helicase activity)	NA	NA	NA	PREDICTED: DExH-box ATP-dependent RNA helicase DExH14 [Nicotiana tomentosiformis]	NA	0.770004	1.31359	0.586182	-0.77058	0.487284	1	down	no
813035	PF3D7_0522000	XM_001351741.1	NA	NA	NA	NA		NA	8.10616	13.9378	0.581597	-0.781907	0.487686	1	down	no
812950	PF3D7_0513600	XM_001351657.1	GO:0003904(deoxyribodipyrimidine photo-lyase activity);GO:0006281(DNA repair)	NA	NA	NA	Deoxyribodipyrimidine photolyase/cryptochrome [Handroanthus impetiginosus]	NA	99.3535	168.49	0.589669	-0.762024	0.48784	1	down	no
3885996	PF3D7_0626300	XM_961153.2	GO:0004312(fatty acid synthase activity);GO:0004315(3-oxoacyl-[acyl-carrier-protein] synthase activity);GO:0020011(apicoplast)	00061(Fatty acid biosynthesis);00780(Biotin metabolism)	K09458	EC:2.3.1.179	3-oxoacyl, partial [Dorcoceras hygrometricum]	NA	7.11132	12.0882	0.588288	-0.765406	0.487959	1	down	no
814378	PF3D7_0306000	XM_001351100.1	NA	NA	NA	NA		NA	122.971	111.042	1.10742	0.147209	0.488276	1	up	no
36312571	PF3D7_1370900	XR_002966678.1	NA	NA	NA	NA		NA	3.59729	3.20531	1.12229	0.166446	0.488295	1	up	no
8444946	PF3D7_1116100	XM_002585383.1	GO:0020020(food vacuole)	NA	NA	NA		NA	102.363	92.5312	1.10625	0.145681	0.488606	1	up	no
9221937	PF3D7_0831300	XM_002808847.1	GO:0044164(host cell cytosol)	NA	NA	NA		NA	11.6972	19.8401	0.589571	-0.762261	0.488808	1	down	no
813765	PF3D7_1341300	XM_002809014.1	GO:0003735(structural constituent of ribosome);GO:0006412(translation);GO:0022625(cytosolic large ribosomal subunit)	03010(Ribosome)	K02883	NA	ribosomal protein L18 [Chlamydomonas reinhardtii]	NA	591.543	1002.37	0.590142	-0.760866	0.488966	1	down	no
814083	PF3D7_1319300	XM_001349893.1	GO:0004809(tRNA (guanine-N2-)-methyltransferase activity);GO:0006400(tRNA modification);GO:0020011(apicoplast)	NA	NA	NA	hypothetical protein AMTR_s00047p00207200 [Amborella trichopoda]	NA	5.62025	9.53755	0.589276	-0.762984	0.489408	1	down	no
814091	PF3D7_1320700	XM_001349910.1	NA	NA	NA	NA		NA	55.2315	49.9542	1.10564	0.144887	0.489461	1	up	no
813417	PF3D7_0914000	XM_001351976.1	GO:0020011(apicoplast)	NA	NA	NA	PREDICTED: RNA pseudouridine synthase 7 [Pyrus x bretschneideri]	NA	3.95204	3.56569	1.10835	0.148415	0.489648	1	up	no
813240	PF3D7_0110600	XM_001350999.1	GO:0005634(nucleus);GO:0016307(phosphatidylinositol phosphate kinase activity);GO:0019992(diacylglycerol binding);GO:0031152(aggregation involved in sorocarp development);GO:0035556(intracellular signal transduction);GO:0046488(phosphatidylinositol metabolic process);GO:0046872(metal ion binding)	00562(Inositol phosphate metabolism);04070(Phosphatidylinositol signaling system);04144(Endocytosis)	K00889	EC:2.7.1.68	phosphatidylinositol 4-phosphate 5-kinase 4-like isoform X2 [Cucurbita moschata]	NA	28.941	26.1807	1.10543	0.144612	0.489909	1	up	no
813979	PF3D7_1316900	XM_002808971.1	NA	NA	NA	NA	uncharacterized protein LOC110926346 [Helianthus annuus]	NA	9.4787	8.56738	1.10637	0.145836	0.490127	1	up	no
811309	PF3D7_1226600	XM_001350627.1	GO:0005634(nucleus);GO:0006275(regulation of DNA replication);GO:0030337(DNA polymerase processivity factor activity);GO:0043626(PCNA complex);GO:0051259(protein complex oligomerization)	03030(DNA replication);03410(Base excision repair);03420(Nucleotide excision repair);03430(Mismatch repair)	K04802	NA	proliferating cell nuclear antigen-like [Dendrobium catenatum]	NA	104.04	94.1335	1.10523	0.144351	0.490438	1	up	no
812161	PF3D7_1460700	XM_001348717.2	GO:0003735(structural constituent of ribosome);GO:0006412(translation);GO:0022625(cytosolic large ribosomal subunit)	03010(Ribosome)	K02901	NA	hypothetical protein LR48_Vigan45s000500 [Vigna angularis]	NA	379.02	641.564	0.590776	-0.759317	0.49054	1	down	no
812942	PF3D7_0512800	XM_001351649.1	NA	NA	NA	NA		NA	2.497	4.23423	0.589717	-0.761904	0.490683	1	down	no
813305	PF3D7_0902600.1	XM_024473184.1	GO:0004674(protein serine/threonine kinase activity);GO:0005634(nucleus);GO:0005737(cytoplasm);GO:0006468(protein phosphorylation);GO:0035556(intracellular signal transduction)	NA	NA	NA		NA	2.20074	3.7584	0.585553	-0.772129	0.490738	1	down	no
8444970	PF3D7_0209400	XM_002585345.1	GO:0006479(protein methylation);GO:0008757(S-adenosylmethionine-dependent methyltransferase activity);GO:0051998(protein carboxyl O-methyltransferase activity)	00010(Glycolysis / Gluconeogenesis);00030(Pentose phosphate pathway);00051(Fructose and mannose metabolism);00710(Carbon fixation in photosynthetic organisms)	K03841	EC:3.1.3.11	fructose-1,6-bisphosphatase [Bathycoccus prasinos]	NA	19.6288	33.2469	0.590396	-0.760244	0.490863	1	down	no
814050	PF3D7_1312800	XM_001349819.1	NA	NA	NA	NA		NA	60.3352	54.6339	1.10435	0.143203	0.49099	1	up	no
814118	PF3D7_1326600	XM_002808990.1	GO:0020011(apicoplast)	NA	NA	NA		NA	5.70637	9.65641	0.590941	-0.758915	0.49112	1	down	no
814111	PF3D7_1324800	XM_001349952.1	GO:0004326(tetrahydrofolylpolyglutamate synthase activity);GO:0005524(ATP binding);GO:0008841(dihydrofolate synthase activity);GO:0009396(folic acid-containing compound biosynthetic process)	00790(Folate biosynthesis)	K01930	EC:6.3.2.17	hypothetical protein SELMODRAFT_32076, partial [Selaginella moellendorffii]	NA	48.9162	82.7376	0.591221	-0.758231	0.491911	1	down	no
3885736	PF3D7_0601900	XM_960916.1	GO:0005515(protein binding);GO:0020036(Maurer's cleft)	NA	NA	NA		NA	55.2673	93.5373	0.590858	-0.759116	0.492171	1	down	no
810793	PF3D7_1123500	XM_001347881.1	NA	NA	NA	NA		NA	28.653	25.9623	1.10364	0.142271	0.49228	1	up	no
811418	PF3D7_1237800	XM_001350736.1	GO:0006511(ubiquitin-dependent protein catabolic process)	NA	NA	NA	PREDICTED: ubiquitin-like protein 5 [Daucus carota subsp. sativus]	NA	10.0939	17.2394	0.585516	-0.772219	0.49281	1	down	no
814078	PF3D7_1318800	XM_001349888.1	GO:0005515(protein binding);GO:0005784(Sec61 translocon complex);GO:0006457(protein folding);GO:0030176(integral component of endoplasmic reticulum membrane);GO:0043952(protein transport by the Sec complex);GO:0045047(protein targeting to ER);GO:0051082(unfolded protein binding)	03060(Protein export);04141(Protein processing in endoplasmic reticulum)	K09540	NA	hypothetical protein GPECTOR_162g134 [Gonium pectorale]	NA	202.859	183.939	1.10286	0.141244	0.492905	1	up	no
810966	PF3D7_1140900	XM_001348054.2	NA	NA	NA	NA		NA	2.45176	4.15334	0.59031	-0.760455	0.492906	1	down	no
2655316	PF3D7_0806000	XM_002808773.1	GO:0000166(nucleotide binding);GO:0005524(ATP binding);GO:0005634(nucleus);GO:0005739(mitochondrion);GO:0005741(mitochondrial outer membrane);GO:0005778(peroxisomal membrane);GO:0006626(protein targeting to mitochondrion);GO:0008568(microtubule-severing ATPase activity);GO:0016020(membrane);GO:0016021(integral component of membrane);GO:0016887(ATPase activity);GO:0031122(cytoplasmic microtubule o…	NA	NA	NA	ATPase family AAA domain-containing 1-like [Micractinium conductrix]	NA	4.08502	6.91431	0.590807	-0.759241	0.493027	1	down	no
814130	PF3D7_1327400	XM_001349987.1	NA	NA	NA	NA		NA	74.9309	67.9252	1.10314	0.141615	0.493146	1	up	no
811993	PF3D7_1443300	XM_001348549.1	GO:0005732(small nucleolar ribonucleoprotein complex);GO:0008380(RNA splicing)	03040(Spliceosome);03018(RNA degradation)	K12624	NA	sm-like protein LSM5 [Brachypodium distachyon]	NA	48.2653	81.6542	0.591094	-0.758541	0.493152	1	down	no
813746	PF3D7_1338400	XM_001350075.1	GO:0003677(DNA binding);GO:0005634(nucleus);GO:0006281(DNA repair);GO:0006974(cellular response to DNA damage stimulus);GO:0031593(polyubiquitin modification-dependent protein binding);GO:0042769(DNA damage response, detection of DNA damage)	NA	NA	NA	hypothetical protein CBR_g364 [Chara braunii]	NA	10.4253	17.6453	0.590829	-0.759188	0.493235	1	down	no
812454	PF3D7_0404300	XM_024473345.1	GO:0020011(apicoplast);GO:0046907(intracellular transport)	NA	NA	NA		NA	219.308	370.345	0.592172	-0.755911	0.493676	1	down	no
811507	PF3D7_1247400	XM_001350823.1	GO:0003755(peptidyl-prolyl cis-trans isomerase activity);GO:0005528(FK506 binding);GO:0005634(nucleus);GO:0005737(cytoplasm);GO:0006457(protein folding);GO:0046983(protein dimerization activity)	NA	NA	NA	peptidyl-prolyl cis-trans isomerase FKBP62-like [Sesamum indicum]	NA	40.5205	68.4758	0.59175	-0.75694	0.493838	1	down	no
812094	PF3D7_1453900	XM_001348650.1	NA	NA	NA	NA		NA	15.0487	13.6476	1.10266	0.140991	0.493908	1	up	no
811425	PF3D7_1238500	XM_001350743.1	NA	NA	NA	NA		NA	32.5617	54.9772	0.592276	-0.755658	0.493987	1	down	no
814227	PF3D7_1350100	XM_001350178.1	GO:0004824(lysine-tRNA ligase activity);GO:0005524(ATP binding);GO:0006430(lysyl-tRNA aminoacylation);GO:0015966(diadenosine tetraphosphate biosynthetic process)	00970(Aminoacyl-tRNA biosynthesis)	K04567	EC:6.1.1.6	Lysyl-tRNA synthetase (class II) [Handroanthus impetiginosus]	NA	85.6996	144.697	0.592269	-0.755676	0.494001	1	down	no
810523	PF3D7_1037300	XM_001347614.1	GO:0005471(ATP:ADP antiporter activity);GO:0005743(mitochondrial inner membrane)	NA	NA	NA	RecName: Full=ADP,ATP carrier protein; AltName: Full=ADP/ATP translocase; AltName: Full=Adenine nucleotide translocator; Short=ANT	NA	52.286	88.2746	0.592311	-0.755574	0.494643	1	down	no
813560	PF3D7_0928500	XM_024473206.1	NA	NA	NA	NA		NA	3.51381	6.02655	0.583055	-0.778297	0.494692	1	down	no
810329	PF3D7_1017600	XM_001347420.1	NA	NA	NA	NA		NA	35.6272	60.1057	0.592743	-0.754522	0.495278	1	down	no
813694	PF3D7_1326200	XM_001349964.1	NA	NA	NA	NA		NA	6.38596	5.75071	1.11046	0.151163	0.495314	1	up	no
812074	PF3D7_1451700	XM_001348630.2	GO:0005955(calcineurin complex);GO:0006470(protein dephosphorylation);GO:0008597(calcium-dependent protein serine/threonine phosphatase regulator activity)	NA	NA	NA	calcineurin subunit B [Quercus suber]	NA	508.176	461.582	1.10094	0.138742	0.495315	1	up	no
814233	PF3D7_1351400	XM_001350191.1	GO:0003735(structural constituent of ribosome);GO:0006412(translation);GO:0022625(cytosolic large ribosomal subunit)	03010(Ribosome)	K02880	NA	60S ribosomal L17-2 [Chlorella sorokiniana]	NA	514.195	867.205	0.592933	-0.754059	0.495454	1	down	no
811755	PF3D7_1417500	XM_001348311.1	GO:0000495(box H/ACA snoRNA 3'-end processing);GO:0009982(pseudouridine synthase activity);GO:0031118(rRNA pseudouridine synthesis);GO:0031120(snRNA pseudouridine synthesis);GO:0031429(box H/ACA snoRNP complex);GO:1990481(mRNA pseudouridine synthesis)	03008(Ribosome biogenesis in eukaryotes)	K11131	EC:5.4.99.-	PREDICTED: H/ACA ribonucleoprotein complex subunit 4-like, partial [Elaeis guineensis]	NA	20.5882	34.7454	0.592544	-0.755005	0.495801	1	down	no
811532	PF3D7_1250000	XM_001350848.1	NA	NA	NA	NA		NA	28.3112	47.8031	0.592245	-0.755733	0.495976	1	down	no
2655340	PF3D7_0820200	XM_001349287.1	GO:0006072(glycerol-3-phosphate metabolic process);GO:0006655(phosphatidylglycerol biosynthetic process);GO:0008444(CDP-diacylglycerol-glycerol-3-phosphate 3-phosphatidyltransferase activity)	00564(Glycerophospholipid metabolism)	K00995	EC:2.7.8.5	CDP-diacylglycerol--glycerol-3-phosphate 3-phosphatidyltransferase-like [Quercus suber]	NA	23.8653	21.6815	1.10072	0.13845	0.496568	1	up	no
811553	PF3D7_1252300	XM_001350869.1	GO:0020036(Maurer's cleft)	NA	NA	NA		NA	113.739	191.764	0.593117	-0.753612	0.496917	1	down	no
813394	PF3D7_0911700	XM_001351953.1	GO:0020011(apicoplast)	NA	NA	NA	hypothetical protein SOVF_208160 [Spinacia oleracea]	NA	19.1055	32.1961	0.593412	-0.752894	0.497118	1	down	no
2655442	PF3D7_0814400	XM_001349345.1	GO:0004620(phospholipase activity);GO:0005759(mitochondrial matrix);GO:0032048(cardiolipin metabolic process);GO:0046337(phosphatidylethanolamine metabolic process);GO:0046872(metal ion binding)	NA	NA	NA	phospholipase SGR2-like [Cynara cardunculus var. scolymus]	NA	20.4426	18.5786	1.10033	0.137936	0.497119	1	up	no
811915	PF3D7_1435200	XM_001348471.1	NA	NA	NA	NA		NA	70.3757	63.9874	1.09984	0.13729	0.497234	1	up	no
810495	PF3D7_1034800	XM_024473295.1	NA	NA	NA	NA		NA	9.12226	8.26882	1.10321	0.141711	0.497443	1	up	no
812031	PF3D7_1447100	XM_001348587.1	NA	NA	NA	NA		NA	54.1854	91.3224	0.593342	-0.753065	0.497747	1	down	no
810736	PF3D7_1118300	XM_001347824.1	GO:0004222(metalloendopeptidase activity);GO:0008270(zinc ion binding);GO:0016485(protein processing)	NA	NA	NA	uncharacterized protein C3H1.02c-like [Quercus suber]	NA	47.8864	80.6287	0.593913	-0.751677	0.497793	1	down	no
813816	PF3D7_1350700	XM_002809031.1	GO:0020011(apicoplast)	NA	NA	NA	peptide deformylase [Chlorella sorokiniana]	NA	9.33052	15.7303	0.593157	-0.753514	0.497819	1	down	no
812408	PF3D7_0406000	XM_001351337.1	NA	NA	NA	NA		NA	151.523	137.879	1.09896	0.136136	0.497859	1	up	no
810267	PF3D7_1011200.1	XM_001347358.2	NA	NA	NA	NA		NA	30.2577	27.4236	1.10335	0.141884	0.498695	1	up	no
813707	PF3D7_1327000	XM_002808994.1	NA	NA	NA	NA		NA	2.18354	3.68777	0.592101	-0.756084	0.498781	1	down	no
811669	PF3D7_1409100	XM_001348225.3	GO:0016491(oxidoreductase activity);GO:0020011(apicoplast)	NA	NA	NA	uncharacterized protein LOC110787384 [Spinacia oleracea]	NA	51.9714	87.4316	0.594424	-0.750435	0.498999	1	down	no
810675	PF3D7_1112100	XM_001347763.2	NA	NA	NA	NA		NA	52.7423	48.0398	1.09789	0.13473	0.499172	1	up	no
810262	PF3D7_1010700	XM_001347353.1	GO:0000032(cell wall mannoprotein biosynthetic process);GO:0004169(dolichyl-phosphate-mannose-protein mannosyltransferase activity);GO:0007275(multicellular organism development);GO:0031502(dolichyl-phosphate-mannose-protein mannosyltransferase complex);GO:0044845(chain elongation of O-linked mannose residue);GO:1900101(regulation of endoplasmic reticulum unfolded protein response)	NA	NA	NA	stromal cell-derived factor 2-like protein [Chenopodium quinoa]	NA	137.754	231.738	0.594438	-0.750402	0.499356	1	down	no
811890	PF3D7_1432600	XM_001348446.1	NA	NA	NA	NA		NA	0.417753	0.714803	0.584431	-0.774896	0.499379	1	down	no
812794	PF3D7_0221200	XM_001349676.2	NA	NA	NA	NA		NA	2.92326	4.98777	0.586086	-0.770817	0.499659	1	down	no
4794195	PF3D7_0808600	XM_001349402.1	GO:0020002(host cell plasma membrane);GO:0020013(modulation by symbiont of host erythrocyte aggregation);GO:0020030(infected host cell surface knob);GO:0020033(antigenic variation);GO:0020035(cytoadherence to microvasculature, mediated by symbiont protein);GO:0050839(cell adhesion molecule binding)	NA	NA	NA		NA	1.33155	2.24529	0.593043	-0.753792	0.499846	1	down	no
814147	PF3D7_1332700	XM_001350022.1	GO:0004004(ATP-dependent RNA helicase activity);GO:0010501(RNA secondary structure unwinding)	NA	NA	NA	DEAD-box ATP-dependent RNA helicase 36 [Selaginella moellendorffii]	NA	9.32737	15.7163	0.593483	-0.752722	0.499877	1	down	no
812960	PF3D7_0514600	XM_001351667.1	GO:0004751(ribose-5-phosphate isomerase activity);GO:0009052(pentose-phosphate shunt, non-oxidative branch)	00030(Pentose phosphate pathway);00710(Carbon fixation in photosynthetic organisms)	K01807	EC:5.3.1.6	probable ribose-5-phosphate isomerase 3, chloroplastic [Amborella trichopoda]	NA	8.56001	14.451	0.592347	-0.755485	0.500677	1	down	no
811916	PF3D7_1435300	XM_001348472.1	GO:0005737(cytoplasm);GO:0006537(glutamate biosynthetic process);GO:0015930(glutamate synthase activity);GO:0019676(ammonia assimilation cycle)	00910(Nitrogen metabolism);00250(Alanine, aspartate and glutamate metabolism)	K00264	EC:1.4.1.13;EC:1.4.1.14	glutamate synthase 1 [NADH], chloroplastic-like isoform X1 [Chenopodium quinoa]	NA	102.895	93.853	1.09634	0.1327	0.501062	1	up	no
2655363	PF3D7_0827600	XM_024473175.1	NA	NA	NA	NA		NA	24.9575	41.9111	0.595487	-0.747859	0.501649	1	down	no
813740	PF3D7_1337100	XM_001350063.1	GO:0005634(nucleus);GO:0005737(cytoplasm)	NA	NA	NA	Cdc2-related protein kinase [Handroanthus impetiginosus]	NA	5.04296	8.51621	0.59216	-0.755941	0.502012	1	down	no
811336	PF3D7_1229400	XM_001350654.1	GO:0005125(cytokine activity);GO:0005737(cytoplasm);GO:0016491(oxidoreductase activity);GO:0020012(evasion or tolerance of host immune response);GO:0020036(Maurer's cleft);GO:0030430(host cell cytoplasm);GO:0046789(host cell surface receptor binding)	00350(Tyrosine metabolism);00360(Phenylalanine metabolism)	K07253	EC:5.3.2.1		NA	336.205	564.324	0.595765	-0.747184	0.502276	1	down	no
812590	PF3D7_0403200	XM_001351307.1	NA	NA	NA	NA		NA	47.7121	80.0903	0.595729	-0.747271	0.502408	1	down	no
810673	PF3D7_1111900	XM_001347761.1	GO:0004843(thiol-dependent ubiquitin-specific protease activity);GO:0016579(protein deubiquitination)	NA	NA	NA		NA	6.84274	6.20915	1.10204	0.14018	0.502562	1	up	no
812379	PF3D7_0410700	XM_001351384.1	GO:0005525(GTP binding);GO:0020011(apicoplast)	NA	NA	NA	ribosomal biogenesis GTPase [Bathycoccus prasinos]	NA	226.782	207.091	1.09508	0.131043	0.502671	1	up	no
812544	PF3D7_0408900.1	XM_001351367.1;XM_024473366.1	GO:0003677(DNA binding);GO:0005515(protein binding);GO:0020011(apicoplast);GO:0020011(apicoplast)	NA	NA	NA		NA	7.95034	13.3527	0.595409	-0.748046	0.50268	1	down	no
811622	PF3D7_1404300	XM_001348177.1	GO:0020009(microneme)	NA	NA	NA		NA	10.7327	18.0801	0.593617	-0.752395	0.502945	1	down	no
814294	PF3D7_1363400	XM_001350310.1	GO:0000166(nucleotide binding);GO:0005634(nucleus);GO:0005829(cytosol);GO:0008150(biological_process);GO:0009506(plasmodesma);GO:0010992(ubiquitin recycling)	04141(Protein processing in endoplasmic reticulum)	K14018	NA	phospholipase A-2-activating protein isoform X2 [Coffea eugenioides]	NA	4.25468	3.87414	1.09823	0.135174	0.503152	1	up	no
813942	PF3D7_1311000	XM_001349802.1	GO:0005739(mitochondrion)	NA	NA	NA		NA	7.45242	6.65329	1.12011	0.163642	0.503177	1	up	no
811477	PF3D7_1244200	XM_001350793.1	GO:0000439(core TFIIH complex);GO:0003690(double-stranded DNA binding);GO:0003700(DNA binding transcription factor activity);GO:0005675(holo TFIIH complex);GO:0006289(nucleotide-excision repair);GO:0008353(RNA polymerase II carboxy-terminal domain kinase activity);GO:0070816(phosphorylation of RNA polymerase II C-terminal domain)	03022(Basal transcription factors);03420(Nucleotide excision repair)	K03144	NA	PREDICTED: LOW QUALITY PROTEIN: general transcription factor IIH subunit 4 [Fragaria vesca subsp. vesca]	NA	6.83537	11.4786	0.59549	-0.74785	0.503542	1	down	no
2655173	PF3D7_0729100	XM_002808752.1	GO:0000256(allantoin catabolic process)	NA	NA	NA		NA	10.1645	17.0481	0.596226	-0.746068	0.503697	1	down	no
9221889	PF3D7_0831800	XM_002808697.2	GO:0020020(food vacuole)	NA	NA	NA		NA	160.327	146.551	1.094	0.129612	0.504265	1	up	no
3885757	PF3D7_0613500	XM_961029.1	GO:0016192(vesicle-mediated transport);GO:0020011(apicoplast);GO:0030135(coated vesicle)	NA	NA	NA	AP3-complex subunit beta-A [Ananas comosus]	NA	16.9547	28.4188	0.596604	-0.745155	0.504502	1	down	no
813126	PF3D7_0531400	XM_001351832.1	NA	NA	NA	NA		NA	0.54209	0.918101	0.590447	-0.76012	0.504762	1	down	no
813933	PF3D7_1309200	XM_001349784.1	GO:0004722(protein serine/threonine phosphatase activity);GO:0005634(nucleus);GO:0005737(cytoplasm);GO:0006468(protein phosphorylation);GO:0008287(protein serine/threonine phosphatase complex)	NA	NA	NA	predicted protein, partial [Micromonas commoda]	NA	131.392	120.165	1.09342	0.128852	0.504909	1	up	no
813576	PF3D7_0930400.1	XM_024473209.1;XM_001352135.1	GO:0005575(cellular_component);GO:0008150(biological_process);GO:0008270(zinc ion binding);GO:0008270(zinc ion binding)	NA	NA	NA	hypothetical protein BVRB_036480 [Beta vulgaris subsp. vulgaris]	NA	16.7958	15.3505	1.09416	0.129818	0.504951	1	up	no
2655081	PF3D7_0724800	XM_024473143.1	GO:0003779(actin binding);GO:0007010(cytoskeleton organization)	NA	NA	NA	putative galactose oxidase, beta-propeller [Helianthus annuus]	NA	96.5906	88.3341	1.09347	0.128912	0.505059	1	up	no
811312	PF3D7_1226900	XM_001350630.1	NA	NA	NA	NA		NA	8.14401	7.43248	1.09573	0.131897	0.505074	1	up	no
811950	PF3D7_1438900	XM_001348506.1	GO:0005829(cytosol);GO:0006979(response to oxidative stress);GO:0008379(thioredoxin peroxidase activity);GO:0009408(response to heat);GO:0016209(antioxidant activity);GO:0042262(DNA protection);GO:0046983(protein dimerization activity)	NA	NA	NA	2-Cys peroxiredoxin 2 [Solanum lycopersicum]	NA	213.458	357.556	0.596992	-0.744216	0.50522	1	down	no
813695	PF3D7_1326400	XM_002808988.1	GO:0003743(translation initiation factor activity);GO:0005085(guanyl-nucleotide exchange factor activity);GO:0005737(cytoplasm);GO:0005851(eukaryotic translation initiation factor 2B complex);GO:0006413(translational initiation);GO:0008135(translation factor activity, RNA binding);GO:0014003(oligodendrocyte development);GO:0051716(cellular response to stimulus)	03013(RNA transport)	K03241	NA	translation initiation factor eIF-2B subunit gamma [Populus trichocarpa]	NA	11.9404	20.0209	0.596399	-0.745651	0.505294	1	down	no
812947	PF3D7_0513300	XM_001351654.1	NA	NA	NA	NA		NA	894.669	1498.22	0.597154	-0.743825	0.50531	1	down	no
812333	PF3D7_1478000	XM_001348889.1	GO:0020011(apicoplast)	NA	NA	NA		NA	1.65701	1.49395	1.10915	0.149459	0.505457	1	up	no
813505	PF3D7_0922900	XM_001352064.1	GO:0018454(acetoacetyl-CoA reductase activity);GO:0020011(apicoplast);GO:0070402(NADPH binding)	00061(Fatty acid biosynthesis);01040(Biosynthesis of unsaturated fatty acids);00780(Biotin metabolism);00333(Prodigiosin biosyntheses)	K00059	EC:1.1.1.100	3-oxoacyl-[acyl-carrier-protein] reductase 4-like [Chenopodium quinoa]	NA	1.96511	3.33403	0.589412	-0.762652	0.505463	1	down	no
814393	PF3D7_0307600	XM_001351115.1	NA	NA	NA	NA		NA	35.7107	59.7954	0.597214	-0.743679	0.505795	1	down	no
811314	PF3D7_1227100	XM_001350632.1	GO:0003723(RNA binding);GO:0004004(ATP-dependent RNA helicase activity);GO:0016070(RNA metabolic process)	03040(Spliceosome)	K12823	EC:3.6.4.13	DEAD-box ATP-dependent RNA helicase 30 [Capsella rubella]	NA	18.2708	30.6007	0.597072	-0.744024	0.506111	1	down	no
8445005	PF3D7_1025800	XM_002585366.1	NA	NA	NA	NA		NA	91.5228	83.6199	1.09451	0.130284	0.506348	1	up	no
811446	PF3D7_1240900	XM_024473410.1	GO:0020002(host cell plasma membrane);GO:0020013(modulation by symbiont of host erythrocyte aggregation);GO:0020030(infected host cell surface knob);GO:0020033(antigenic variation);GO:0020035(cytoadherence to microvasculature, mediated by symbiont protein);GO:0046789(host cell surface receptor binding);GO:0050839(cell adhesion molecule binding)	NA	NA	NA		NA	46.2659	42.3577	1.09227	0.127325	0.506387	1	up	no
2655138	PF3D7_0722800	XM_001349093.1	NA	NA	NA	NA		NA	2.89016	2.62947	1.09914	0.136375	0.506473	1	up	no
810721	PF3D7_1116700	XM_001347809.1	GO:0020003(symbiont-containing vacuole);GO:0020020(food vacuole)	NA	NA	NA	cathepsin B, partial [Triticum aestivum]	NA	148.867	136.329	1.09196	0.126922	0.506761	1	up	no
813744	PF3D7_1303800	XM_001349729.1	NA	NA	NA	NA		NA	4.11564	6.88627	0.597659	-0.742605	0.506818	1	down	no
812296	PF3D7_1474600	XM_001348852.1	GO:0000407(phagophore assembly site);GO:0005783(endoplasmic reticulum);GO:0006887(exocytosis);GO:0007029(endoplasmic reticulum organization);GO:0007030(Golgi organization);GO:0010506(regulation of autophagy);GO:0016020(membrane)	NA	NA	NA	hypothetical protein COCSUDRAFT_64330 [Coccomyxa subellipsoidea C-169]	NA	77.8402	71.2736	1.09213	0.127149	0.506881	1	up	no
813717	PF3D7_1330600	XM_001350003.1	GO:0003746(translation elongation factor activity);GO:0005525(GTP binding);GO:0005739(mitochondrion);GO:0006414(translational elongation)	NA	NA	NA	hypothetical protein DM860_011919 [Cuscuta australis]	NA	37.5445	62.8244	0.597611	-0.742722	0.506972	1	down	no
813803	PF3D7_1348300	XM_001350160.1	GO:0003746(translation elongation factor activity);GO:0005525(GTP binding);GO:0006414(translational elongation)	03008(Ribosome biogenesis in eukaryotes)	K14536	EC:3.6.5.-	PREDICTED: elongation factor Tu GTP-binding domain-containing protein 1 [Nicotiana sylvestris]	NA	1.3599	2.28347	0.595542	-0.747725	0.507007	1	down	no
810304	PF3D7_1014900	XM_001347395.1	NA	NA	NA	NA		NA	127.462	116.767	1.09159	0.126437	0.507141	1	up	no
811775	PF3D7_1420000	XM_001348331.1	GO:0000375(RNA splicing, via transesterification reactions);GO:0005681(spliceosomal complex);GO:0008380(RNA splicing)	03040(Spliceosome)	K12831	NA	splicing factor 3B subunit 4 [Aegilops tauschii subsp. tauschii]	NA	77.5619	129.726	0.597888	-0.742053	0.507314	1	down	no
810597	PF3D7_1103400	XM_001347684.1	GO:0020011(apicoplast)	NA	NA	NA	iron-sulfur cluster assembly [Micractinium conductrix]	NA	7.61291	12.7407	0.597527	-0.742925	0.507458	1	down	no
812584	PF3D7_0412000	XM_001351395.1	NA	NA	NA	NA		NA	87.5905	146.457	0.598061	-0.741635	0.507567	1	down	no
810450	PF3D7_1030000	XM_001347541.1	GO:0003682(chromatin binding);GO:0003700(DNA binding transcription factor activity);GO:0006351(transcription, DNA-templated)	NA	NA	NA	transcription elongation factor SPT4-like protein 2-like [Chlorella sorokiniana]	NA	231.171	211.749	1.09172	0.126605	0.507581	1	up	no
813165	PF3D7_0102800	XM_024473203.1	NA	NA	NA	NA		NA	4.06461	6.82559	0.595495	-0.747838	0.507697	1	down	no
9221802	PF3D7_0415900	XM_002808608.1	GO:0003735(structural constituent of ribosome);GO:0005840(ribosome);GO:0006412(translation)	03010(Ribosome)	K02877	NA	component of cytosolic 80S ribosome and 60S large subunit [Volvox carteri f. nagariensis]	NA	702.082	1173.73	0.598163	-0.741389	0.507728	1	down	no
811704	PF3D7_1412400	XM_001348260.1	GO:0000285(1-phosphatidylinositol-3-phosphate 5-kinase activity);GO:0005524(ATP binding);GO:0005634(nucleus);GO:0006458('de novo' protein folding);GO:0007005(mitochondrion organization);GO:0010008(endosome membrane);GO:0016308(1-phosphatidylinositol-4-phosphate 5-kinase activity);GO:0042147(retrograde transport, endosome to Golgi);GO:0044183(protein binding involved in protein folding);GO:0046854…	00562(Inositol phosphate metabolism);04070(Phosphatidylinositol signaling system);04145(Phagosome)	K00921	EC:2.7.1.150	1-phosphatidylinositol-3-phosphate 5-kinase FAB1A isoform X1 [Phoenix dactylifera]	NA	11.7989	19.7273	0.598099	-0.741545	0.507771	1	down	no
810842	PF3D7_1128400	XM_001347930.2	GO:0004337(geranyltranstransferase activity);GO:0008299(isoprenoid biosynthetic process)	00900(Terpenoid backbone biosynthesis)	K00787	EC:2.5.1.1;EC:2.5.1.10	PREDICTED: farnesyl pyrophosphate synthase 1-like [Nicotiana tabacum]	NA	56.9284	95.2085	0.597934	-0.741942	0.507781	1	down	no
812885	PF3D7_0506900	XM_001351591.1	GO:0006465(signal peptide processing);GO:0008233(peptidase activity)	NA	NA	NA	hypothetical protein TanjilG_23536 [Lupinus angustifolius]	NA	489.53	448.696	1.09101	0.125659	0.507902	1	up	no
814508	PF3D7_0319400	XM_001351228.2	GO:0003777(microtubule motor activity);GO:0005871(kinesin complex);GO:0007018(microtubule-based movement);GO:0016887(ATPase activity)	NA	NA	NA	PREDICTED: kinesin-like protein KIN-8A [Lupinus angustifolius]	NA	40.47	67.6422	0.598296	-0.74107	0.508213	1	down	no
3885810	PF3D7_0615000	XM_961043.1	NA	NA	NA	NA		NA	15.9697	14.5759	1.09563	0.131754	0.508219	1	up	no
812209	PF3D7_1465900	XM_001348765.1	GO:0003735(structural constituent of ribosome);GO:0006412(translation);GO:0022627(cytosolic small ribosomal subunit)	03010(Ribosome)	K02985	NA	hypothetical protein M569_16988, partial [Genlisea aurea]	NA	415.448	694.241	0.598421	-0.740768	0.508362	1	down	no
813917	PF3D7_1369200	XM_002809066.1	NA	NA	NA	NA		NA	2.96348	4.95577	0.597985	-0.741818	0.509049	1	down	no
813626	PF3D7_0935800	XM_001352186.1	GO:0020008(rhoptry)	NA	NA	NA		NA	652.414	598.821	1.0895	0.123662	0.509829	1	up	no
810705	PF3D7_1114900	XM_001347793.1	NA	NA	NA	NA		NA	17.8166	16.3502	1.08969	0.123916	0.509925	1	up	no
812422	PF3D7_0405600	XM_001351332.2	GO:0005643(nuclear pore);GO:0005783(endoplasmic reticulum);GO:0017056(structural constituent of nuclear pore);GO:0034613(cellular protein localization);GO:0051292(nuclear pore complex assembly);GO:0071786(endoplasmic reticulum tubular network organization)	NA	NA	NA		NA	2.64426	2.40015	1.10171	0.139743	0.510163	1	up	no
814000	PF3D7_1304500	XM_001349736.1	GO:0006986(response to unfolded protein);GO:0009408(response to heat)	04141(Protein processing in endoplasmic reticulum)	K13993	NA	hypothetical protein CHLRE_07g318600v5 [Chlamydomonas reinhardtii]	NA	42.332	70.7117	0.598657	-0.740199	0.510314	1	down	no
814160	PF3D7_1334200	XM_001350037.1	GO:0003755(peptidyl-prolyl cis-trans isomerase activity);GO:0005528(FK506 binding);GO:0005789(endoplasmic reticulum membrane);GO:0061077(chaperone-mediated protein folding)	NA	NA	NA	hypothetical protein COLO4_33102 [Corchorus olitorius]	NA	3.19272	5.36185	0.595452	-0.747944	0.510745	1	down	no
811724	PF3D7_1414500	XM_024473352.1	GO:0005576(extracellular region)	NA	NA	NA	uncharacterized protein LOC8282084 [Ricinus communis]	NA	136.156	125.088	1.08848	0.122316	0.511168	1	up	no
812851	PF3D7_0509100	XM_001351613.1	GO:0005886(plasma membrane);GO:0006810(transport);GO:0022857(transmembrane transporter activity)	NA	NA	NA	PREDICTED: structural maintenance of chromosomes protein 4-like isoform X1 [Fragaria vesca subsp. vesca]	NA	82.3259	137.247	0.599836	-0.73736	0.51166	1	down	no
811428	PF3D7_1238800	XM_001350746.1	GO:0004467(long-chain fatty acid-CoA ligase activity);GO:0006631(fatty acid metabolic process);GO:0006810(transport)	00061(Fatty acid biosynthesis);00071(Fatty acid degradation);04146(Peroxisome)	K01897	EC:6.2.1.3	long chain acyl-CoA synthetase 4-like [Helianthus annuus]	NA	204.458	187.928	1.08796	0.121627	0.51191	1	up	no
810520	PF3D7_1037100	XM_001347611.1	GO:0004743(pyruvate kinase activity);GO:0005829(cytosol);GO:0006096(glycolytic process);GO:0020011(apicoplast)	00010(Glycolysis / Gluconeogenesis);00620(Pyruvate metabolism);00230(Purine metabolism)	K00873	EC:2.7.1.40	hypothetical protein BHE74_00000570 [Ensete ventricosum]	NA	5.51017	9.20334	0.598714	-0.74006	0.512008	1	down	no
810992	PF3D7_1143600	XM_001348080.1	NA	NA	NA	NA		NA	1.40412	2.39411	0.586489	-0.769825	0.512218	1	down	no
810900	PF3D7_1134200	XM_001347988.1	NA	NA	NA	NA		NA	0.712122	1.19373	0.596553	-0.745277	0.512228	1	down	no
811911	PF3D7_1434800	XM_001348467.1	GO:0005759(mitochondrial matrix);GO:0008494(translation activator activity);GO:0009060(aerobic respiration);GO:0042318(penicillin biosynthetic process);GO:0070131(positive regulation of mitochondrial translation)	NA	NA	NA	mitochondrial acidic [Chlorella sorokiniana]	NA	71.9956	119.982	0.600052	-0.736841	0.512685	1	down	no
812965	PF3D7_0515100	XM_001351672.1	GO:0004252(serine-type endopeptidase activity);GO:0005743(mitochondrial inner membrane);GO:0016485(protein processing)	NA	NA	NA		NA	10.1721	16.9712	0.599374	-0.738472	0.512907	1	down	no
2655150	PF3D7_0724000	XM_002808742.1	NA	NA	NA	NA		NA	2.47088	2.26957	1.0887	0.122605	0.513185	1	up	no
812969	PF3D7_0515500	XM_001351676.1	NA	NA	NA	NA		NA	2.84738	2.61189	1.09016	0.12454	0.513301	1	up	no
3885705	PF3D7_0605700	XM_960954.1	NA	NA	NA	NA		NA	20.3933	18.7226	1.08923	0.123313	0.513656	1	up	no
811325	PF3D7_1228200	XM_001350643.1	NA	NA	NA	NA		NA	0.448408	0.768436	0.583533	-0.777113	0.513713	1	down	no
814539	PF3D7_0322500	XM_001351259.1	GO:0005759(mitochondrial matrix);GO:0006790(sulfur compound metabolic process);GO:0008198(ferrous iron binding);GO:0016226(iron-sulfur cluster assembly);GO:0051537(2 iron, 2 sulfur cluster binding);GO:0051539(4 iron, 4 sulfur cluster binding);GO:0097428(protein maturation by iron-sulfur cluster transfer)	NA	NA	NA		NA	8.13235	7.46776	1.08899	0.122996	0.513813	1	up	no
814238	PF3D7_1352700	XM_001350203.1	GO:0000398(mRNA splicing, via spliceosome);GO:0005681(spliceosomal complex)	03040(Spliceosome)	K12874	NA	PREDICTED: intron-binding protein aquarius-like [Erythranthe guttata]	NA	3.36627	5.60737	0.60033	-0.736173	0.514062	1	down	no
2655311	PF3D7_0807100	XM_001349415.1	GO:0004004(ATP-dependent RNA helicase activity);GO:0010501(RNA secondary structure unwinding)	03040(Spliceosome);03013(RNA transport);03015(mRNA surveillance pathway)	K12812	EC:3.6.4.13	ATP-dependent RNA helicase [Medicago sativa]	NA	4.43811	7.3935	0.600273	-0.73631	0.514086	1	down	no
2655154	PF3D7_0724300	XM_001349109.1	GO:0006744(ubiquinone biosynthetic process);GO:0008689(3-demethylubiquinone-9 3-O-methyltransferase activity)	00130(Ubiquinone and other terpenoid-quinone biosynthesis)	K00591	EC:2.1.1.114;EC:2.1.1.64	ubiquinone biosynthesis O-methyltransferase, mitochondrial-like isoform X1 [Hevea brasiliensis]	NA	3.79167	6.35105	0.597015	-0.74416	0.5141	1	down	no
812554	PF3D7_0415400	XM_001351426.1	GO:0006886(intracellular protein transport);GO:0030126(COPI vesicle coat)	NA	NA	NA	coatomer subunit zeta-2-like [Physcomitrella patens]	NA	47.6952	43.8764	1.08704	0.1204	0.514526	1	up	no
2655410	PF3D7_0806200	XM_002808774.1	GO:0000030(mannosyltransferase activity);GO:0005637(nuclear inner membrane);GO:0018406(protein C-linked glycosylation via 2'-alpha-mannosyl-L-tryptophan)	NA	NA	NA		NA	42.9741	39.5674	1.0861	0.119153	0.514544	1	up	no
813380	PF3D7_0910300	XM_001351939.1	NA	NA	NA	NA		NA	7.08494	6.50236	1.0896	0.123793	0.514649	1	up	no
8444977	PF3D7_1111500	XM_002585381.1	GO:0003998(acylphosphatase activity)	00620(Pyruvate metabolism)	K01512	EC:3.6.1.7	Acylphosphatase-domain-containing protein [Coccomyxa subellipsoidea C-169]	NA	73.9203	123.078	0.600598	-0.735529	0.51488	1	down	no
8445001	PF3D7_1433000	XM_002585414.1	GO:0001522(pseudouridine synthesis);GO:0005634(nucleus);GO:0006364(rRNA processing);GO:0007004(telomere maintenance via telomerase);GO:0030515(snoRNA binding);GO:0031118(rRNA pseudouridine synthesis);GO:0031120(snRNA pseudouridine synthesis);GO:0031429(box H/ACA snoRNP complex);GO:0034513(box H/ACA snoRNA binding);GO:0042254(ribosome biogenesis);GO:0060215(primitive hemopoiesis);GO:0070034(telome…	03008(Ribosome biogenesis in eukaryotes)	K11130	NA	H/ACA ribonucleoprotein complex subunit 3 [Bathycoccus prasinos]	NA	16.4961	27.7494	0.594468	-0.750329	0.515374	1	down	no
813873	PF3D7_1362100	XM_002809051.1	NA	NA	NA	NA		NA	4.63294	4.24056	1.09253	0.127672	0.515497	1	up	no
3885797	PF3D7_0617800	XM_961070.1	GO:0000786(nucleosome);GO:0003677(DNA binding);GO:0005634(nucleus);GO:0051276(chromosome organization)	NA	NA	NA	predicted protein [Ostreococcus lucimarinus CCE9901]	NA	3368.28	3103.97	1.08515	0.1179	0.515503	1	up	no
811406	PF3D7_1236600	XM_001350724.1	NA	NA	NA	NA	p25-alpha-domain-containing protein [Coccomyxa subellipsoidea C-169]	NA	5.04159	4.58949	1.09851	0.135545	0.515638	1	up	no
812057	PF3D7_1449900	XM_001348613.1	NA	NA	NA	NA		NA	1.79619	1.62728	1.1038	0.14248	0.515791	1	up	no
814156	PF3D7_1333800	XM_001350033.1	NA	NA	NA	NA		NA	159.874	147.327	1.08517	0.117916	0.515817	1	up	no
813741	PF3D7_1337200	XM_001350064.1	GO:0020011(apicoplast)	00730(Thiamine metabolism);00900(Terpenoid backbone biosynthesis)	K01662	EC:2.2.1.7	1-deoxy-D-xylulose 5-phosphate synthase [Micractinium conductrix]	NA	6.49647	10.8097	0.600985	-0.734599	0.515972	1	down	no
810770	PF3D7_1121500	XM_001347858.1	NA	NA	NA	NA		NA	2.69166	4.48415	0.600261	-0.736337	0.516004	1	down	no
811199	PF3D7_1215100	XM_001350519.1	GO:0005515(protein binding);GO:0005521(lamin binding);GO:0005634(nucleus);GO:0005635(nuclear envelope);GO:0005637(nuclear inner membrane);GO:0005638(lamin filament);GO:0005737(cytoplasm);GO:0005856(cytoskeleton);GO:0006998(nuclear envelope organization);GO:0007097(nuclear migration);GO:0007275(multicellular organism development);GO:0007399(nervous system development);GO:0009791(post-embryonic dev…	NA	NA	NA		NA	2.18502	3.65027	0.59859	-0.740361	0.516153	1	down	no
812491	PF3D7_0403400	XM_002808592.1	NA	NA	NA	NA		NA	3.98801	6.63136	0.601387	-0.733635	0.516238	1	down	no
813841	PF3D7_1356900	XM_001350244.1	GO:0004693(cyclin-dependent protein serine/threonine kinase activity);GO:0005634(nucleus);GO:0006468(protein phosphorylation);GO:0007049(cell cycle)	NA	NA	NA	PREDICTED: cell division control protein 2 homolog A-like isoform X1 [Tarenaya hassleriana]	NA	66.556	110.611	0.601713	-0.732853	0.516534	1	down	no
814219	PF3D7_1348400	XM_001350161.1	NA	NA	NA	NA		NA	2.14602	3.56876	0.601336	-0.733758	0.51699	1	down	no
811178	PF3D7_1212700	XM_001350498.1	GO:0003743(translation initiation factor activity);GO:0005852(eukaryotic translation initiation factor 3 complex);GO:0006446(regulation of translational initiation)	03013(RNA transport)	K03254	NA	hypothetical protein CDL15_Pgr018331 [Punica granatum]	NA	196.127	325.652	0.60226	-0.731541	0.517324	1	down	no
810810	PF3D7_1125200	XM_024473319.1	NA	NA	NA	NA		NA	6.82287	11.3918	0.598928	-0.739545	0.517479	1	down	no
814469	PF3D7_0315500	XM_001351189.1	GO:0003735(structural constituent of ribosome);GO:0005762(mitochondrial large ribosomal subunit);GO:0032543(mitochondrial translation)	NA	NA	NA	54S ribosomal protein L4, mitochondrial [Auxenochlorella protothecoides]	NA	11.0409	18.4196	0.599409	-0.738386	0.51748	1	down	no
3885986	PF3D7_0616900	XM_961062.1	NA	NA	NA	NA		NA	2.20937	3.6765	0.600945	-0.734695	0.518015	1	down	no
812765	PF3D7_0217800	XM_001349647.1	GO:0003735(structural constituent of ribosome);GO:0006412(translation);GO:0022627(cytosolic small ribosomal subunit)	03010(Ribosome)	K02976	NA	hypothetical protein AXG93_4542s1550 [Marchantia polymorpha subsp. ruderalis]	NA	189.996	315.458	0.602285	-0.731481	0.518027	1	down	no
814080	PF3D7_1319000	XM_001349890.1	NA	NA	NA	NA		NA	5.31684	8.83678	0.601671	-0.732953	0.518033	1	down	no
2655041	PF3D7_0716200	XM_001349029.1	GO:0020011(apicoplast)	NA	NA	NA	programmed cell death protein 2-like [Physcomitrella patens]	NA	7.27223	12.0885	0.601584	-0.733163	0.518285	1	down	no
810397	PF3D7_1024600	XM_001347488.2	NA	NA	NA	NA		NA	4.17955	6.96358	0.600201	-0.736482	0.518304	1	down	no
813425	PF3D7_0914800	XM_001351984.1	NA	NA	NA	NA		NA	17.7445	16.3403	1.08594	0.118942	0.51851	1	up	no
2655204	PF3D7_0710300	XM_002808726.1	GO:0020011(apicoplast)	NA	NA	NA		NA	18.076	30.0505	0.601522	-0.733311	0.519216	1	down	no
2655352	PF3D7_0821000	XM_001349279.1	GO:0005525(GTP binding);GO:0016020(membrane);GO:0016021(integral component of membrane)	NA	NA	NA	predicted protein [Bathycoccus prasinos]	NA	70.9892	65.576	1.08255	0.114432	0.519313	1	up	no
813711	PF3D7_1330000.1	XM_001349997.1;XM_024473227.1	GO:0003674(molecular_function);GO:0005634(nucleus);GO:0008150(biological_process);GO:0008150(biological_process)	NA	NA	NA	PREDICTED: PITH domain-containing protein 1 [Cucumis melo]	NA	23.0154	38.2193	0.602193	-0.731703	0.51942	1	down	no
812091	PF3D7_1453600	XM_001348647.1	NA	NA	NA	NA		NA	0.292791	0.494101	0.592573	-0.754935	0.519456	1	down	no
813423	PF3D7_0914600	XM_001351982.1	GO:0000993(RNA polymerase II core binding);GO:0003674(molecular_function);GO:0005634(nucleus);GO:0005730(nucleolus);GO:0006351(transcription, DNA-templated);GO:0006355(regulation of transcription, DNA-templated);GO:0006368(transcription elongation from RNA polymerase II promoter);GO:0008023(transcription elongation factor complex);GO:0008150(biological_process);GO:0046872(metal ion binding);GO:00…	NA	NA	NA	predicted protein [Micromonas pusilla CCMP1545]	NA	107.984	99.7005	1.08308	0.115139	0.519522	1	up	no
812511	PF3D7_0418300	XM_001351455.1	NA	NA	NA	NA		NA	709.008	655.333	1.08191	0.113575	0.519742	1	up	no
2655027	PF3D7_0727300	XM_001349134.1	GO:0003677(DNA binding);GO:0003886(DNA (cytosine-5-)-methyltransferase activity);GO:0005634(nucleus);GO:0006306(DNA methylation)	NA	NA	NA	hypothetical protein PAHAL_5G247300 [Panicum hallii]	NA	5.73135	9.51645	0.602256	-0.73155	0.5199	1	down	no
811456	PF3D7_1242000	XM_001350772.1	GO:0003756(protein disulfide isomerase activity);GO:0005615(extracellular space);GO:0006457(protein folding);GO:0016971(flavin-linked sulfhydryl oxidase activity);GO:0030173(integral component of Golgi membrane)	NA	NA	NA		NA	9.73295	8.98234	1.08356	0.115785	0.519923	1	up	no
810717	PF3D7_1116300	XM_001347805.1	GO:0006457(protein folding)	NA	NA	NA	hypothetical protein F511_36244 [Dorcoceras hygrometricum]	NA	91.7744	152.19	0.603023	-0.729714	0.52002	1	down	no
813402	PF3D7_0912500	XM_002808885.1	GO:0005634(nucleus)	NA	NA	NA		NA	100.273	166.221	0.603252	-0.729168	0.520122	1	down	no
810229	PF3D7_1007200	XM_001347320.2	GO:0005096(GTPase activator activity);GO:0007266(Rho protein signal transduction);GO:0020011(apicoplast)	NA	NA	NA	Sec14p-like lipid-binding protein [Chlamydomonas reinhardtii]	NA	272.965	252.373	1.08159	0.113158	0.520238	1	up	no
812462	PF3D7_0404100	XM_024473341.1	GO:0003677(DNA binding);GO:0005634(nucleus);GO:0006355(regulation of transcription, DNA-templated)	NA	NA	NA		NA	0.97734	1.62699	0.600705	-0.735271	0.520279	1	down	no
811483	PF3D7_1244900	XM_001350799.2	NA	NA	NA	NA		NA	6.73898	11.1864	0.602424	-0.731149	0.520745	1	down	no
810788	PF3D7_1123000	XM_001347876.1	NA	NA	NA	NA		NA	15.3332	14.1791	1.0814	0.112895	0.520791	1	up	no
814051	PF3D7_1301400	XM_001349821.1	GO:0020011(apicoplast);GO:0020036(Maurer's cleft)	NA	NA	NA		NA	6.56907	10.9351	0.600734	-0.735202	0.520929	1	down	no
813241	PF3D7_0110700	XM_001351000.1	GO:0000070(mitotic sister chromatid segregation);GO:0000778(condensed nuclear chromosome kinetochore);GO:0043565(sequence-specific DNA binding);GO:0051382(kinetochore assembly);GO:0061641(CENP-A containing chromatin organization);GO:0098654(CENP-A recruiting complex)	NA	NA	NA	WD-40 repeat-containing protein MSI2 [Solanum lycopersicum]	NA	41.8509	69.3382	0.603577	-0.728391	0.521004	1	down	no
811941	PF3D7_1437900	XM_001348497.1	GO:0005829(cytosol)	04141(Protein processing in endoplasmic reticulum)	K09503	NA	PREDICTED: dnaJ protein homolog [Musa acuminata subsp. malaccensis]	NA	192.579	318.906	0.603873	-0.727684	0.521209	1	down	no
2655390	PF3D7_0819000	XM_001349299.1	NA	NA	NA	NA		NA	10.8979	18.0557	0.60357	-0.728406	0.521455	1	down	no
812067	PF3D7_1451000	XM_001348623.1	NA	NA	NA	NA		NA	3.9417	6.54013	0.602695	-0.7305	0.521544	1	down	no
810663	PF3D7_1110700	XM_024473308.1	GO:0005200(structural constituent of cytoskeleton);GO:0005884(actin filament);GO:0007010(cytoskeleton organization)	04145(Phagosome)	K05692	NA	actin isoform 1 [Acetabularia peniculus]	NA	198.839	183.999	1.08065	0.111905	0.521585	1	up	no
3885910	PF3D7_0608700	XM_960984.1	GO:0005832(chaperonin-containing T-complex);GO:0006457(protein folding);GO:0051082(unfolded protein binding)	NA	NA	NA	TCP-1/cpn60 chaperonin family protein [Klebsormidium nitens]	NA	46.6001	77.1509	0.604012	-0.72735	0.521796	1	down	no
812568	PF3D7_0414300	XM_002808605.3	NA	NA	NA	NA		NA	5.85978	5.34309	1.0967	0.133172	0.521815	1	up	no
813086	PF3D7_0527100	XM_001351791.1	GO:0004842(ubiquitin-protein transferase activity)	04120(Ubiquitin mediated proteolysis)	K10580	EC:2.3.2.23	PREDICTED: ubiquitin-conjugating enzyme E2 36-like [Malus domestica]	NA	1136.38	1052	1.08021	0.111312	0.522043	1	up	no
810399	PF3D7_1024800	XM_001347490.2	NA	NA	NA	NA		NA	64.5084	106.759	0.604244	-0.726798	0.522111	1	down	no
811671	PF3D7_1409300	XM_001348227.1	GO:0003674(molecular_function);GO:0004190(aspartic-type endopeptidase activity);GO:0005575(cellular_component);GO:0006508(proteolysis);GO:0006511(ubiquitin-dependent protein catabolic process);GO:0043130(ubiquitin binding)	NA	NA	NA	DNA damage-inducible protein 1 isoform X2 [Cucurbita moschata]	NA	112.057	103.737	1.08021	0.111312	0.52235	1	up	no
811006	PF3D7_1145100	XM_001348094.1	GO:0005829(cytosol);GO:0016192(vesicle-mediated transport)	NA	NA	NA	coatomer subunit gamma-like [Cucurbita moschata]	NA	15.8506	14.6694	1.08052	0.111729	0.522357	1	up	no
812521	PF3D7_0417300	XM_001351444.1	GO:0020011(apicoplast)	NA	NA	NA	predicted protein, partial [Micromonas pusilla CCMP1545]	NA	19.7824	32.7502	0.604037	-0.727292	0.522487	1	down	no
811007	PF3D7_1145200	XM_001348095.2	GO:0020011(apicoplast)	NA	NA	NA	Serine/threonine protein kinase [Trema orientale]	NA	414.268	383.725	1.0796	0.110491	0.522788	1	up	no
813081	PF3D7_0526600	XM_001351786.1	NA	NA	NA	NA		NA	4.63539	7.66963	0.604382	-0.726466	0.52296	1	down	no
3885866	PF3D7_0615400	XM_024473110.1	GO:0004540(ribonuclease activity);GO:0006396(RNA processing)	NA	NA	NA	PREDICTED: DIS3-like exonuclease 2 isoform X2 [Lupinus angustifolius]	NA	73.4133	121.412	0.60466	-0.725804	0.522992	1	down	no
3885966	PF3D7_0603300	XM_960930.1	GO:0004152(dihydroorotate dehydrogenase activity);GO:0005743(mitochondrial inner membrane);GO:0006207('de novo' pyrimidine nucleobase biosynthetic process);GO:0042493(response to drug)	00240(Pyrimidine metabolism)	K00254	EC:1.3.5.2	hypothetical protein CEUSTIGMA_g8303.t1 [Chlamydomonas eustigma]	NA	10.9773	18.1753	0.603971	-0.727448	0.52321	1	down	no
813808	PF3D7_1349100	XM_001350168.1	GO:0006139(nucleobase-containing compound metabolic process);GO:0016787(hydrolase activity)	NA	NA	NA		NA	124.732	115.647	1.07856	0.109106	0.52459	1	up	no
813039	PF3D7_0522400	XM_002808663.1	NA	NA	NA	NA		NA	19.3135	17.9128	1.0782	0.108621	0.524696	1	up	no
811145	PF3D7_1209200	XM_001350465.1	GO:0000375(RNA splicing, via transesterification reactions);GO:0000398(mRNA splicing, via spliceosome);GO:0005634(nucleus);GO:0005681(spliceosomal complex);GO:0005732(small nucleolar ribonucleoprotein complex)	03040(Spliceosome);03018(RNA degradation)	K12626	NA	sm LSM7 [Micractinium conductrix]	NA	69.9675	115.679	0.604842	-0.725369	0.524795	1	down	no
814135	PF3D7_1330800	XM_001350005.1	NA	NA	NA	NA		NA	82.8489	136.847	0.605413	-0.724008	0.524978	1	down	no
2655053	PF3D7_0718100	XM_001349048.1	GO:0004674(protein serine/threonine kinase activity);GO:0006468(protein phosphorylation);GO:0016020(membrane);GO:0020036(Maurer's cleft)	NA	NA	NA		NA	6.58343	10.8769	0.605269	-0.724351	0.525005	1	down	no
813777	PF3D7_1304100	XM_001349732.1	GO:0000287(magnesium ion binding);GO:0003910(DNA ligase (ATP) activity);GO:0005509(calcium ion binding);GO:0005657(replication fork);GO:0006266(DNA ligation);GO:0006273(lagging strand elongation);GO:0020011(apicoplast);GO:0030145(manganese ion binding)	03030(DNA replication);03410(Base excision repair);03420(Nucleotide excision repair);03430(Mismatch repair)	K10747	EC:6.5.1.1;EC:6.5.1.6	DNA ligase [Macleaya cordata]	NA	18.132	16.8196	1.07803	0.108398	0.52546	1	up	no
811414	PF3D7_1237400	XM_001350732.1	GO:0005634(nucleus);GO:0008150(biological_process);GO:0016787(hydrolase activity)	00440(Phosphonate and phosphinate metabolism)	K06167	EC:3.1.4.55	putative hydrolase C777.06c [Sesamum indicum]	NA	54.9823	51.0044	1.07799	0.108346	0.52554	1	up	no
813672	PF3D7_1322100	XM_001349924.1	GO:0005515(protein binding);GO:0006355(regulation of transcription, DNA-templated);GO:0010452(histone H3-K36 methylation);GO:0020033(antigenic variation);GO:0034399(nuclear periphery);GO:0046975(histone methyltransferase activity (H3-K36 specific))	00310(Lysine degradation)	K11423	EC:2.1.1.43	hypothetical protein OsI_30811 [Oryza sativa Indica Group]	NA	2.96666	4.90198	0.605197	-0.724522	0.525582	1	down	no
810227	PF3D7_1006900	XM_001347318.2	GO:0003674(molecular_function);GO:0005575(cellular_component);GO:0008150(biological_process)	NA	NA	NA	hypothetical protein CTI12_AA257220 [Artemisia annua]	NA	38.9556	64.3897	0.604996	-0.725001	0.525597	1	down	no
812889	PF3D7_0506500	XM_002808634.1	NA	NA	NA	NA		NA	10.6496	17.5815	0.60573	-0.723252	0.525755	1	down	no
2655229	PF3D7_0826100	XM_001349228.1	GO:0004842(ubiquitin-protein transferase activity);GO:0006511(ubiquitin-dependent protein catabolic process)	04120(Ubiquitin mediated proteolysis)	K10592	EC:2.3.2.26	E3 ubiquitin-protein ligase UPL2 isoform X1 [Amborella trichopoda]	NA	9.47951	15.647	0.605834	-0.723006	0.525925	1	down	no
813715	PF3D7_1330300	XM_024473228.1	GO:0006986(response to unfolded protein);GO:0009408(response to heat)	NA	NA	NA	Molecular chaperone (DnaJ superfamily) [Handroanthus impetiginosus]	NA	46.0537	76.0223	0.605793	-0.723104	0.526409	1	down	no
812841	PF3D7_0509600	XM_001351618.1	GO:0004816(asparagine-tRNA ligase activity);GO:0006421(asparaginyl-tRNA aminoacylation);GO:0020011(apicoplast)	00970(Aminoacyl-tRNA biosynthesis)	K01893	EC:6.1.1.22	asparaginyl-tRNA synthetase [Bathycoccus prasinos]	NA	8.54632	14.1235	0.605112	-0.724726	0.526416	1	down	no
810687	PF3D7_1113200	XM_001347775.1	NA	NA	NA	NA		NA	12.9865	11.9916	1.08297	0.114988	0.526434	1	up	no
814278	PF3D7_1358800	XM_001350270.1	GO:0003735(structural constituent of ribosome);GO:0006412(translation);GO:0022627(cytosolic small ribosomal subunit)	03010(Ribosome)	K02953	NA	40S ribosomal protein S13-2 [Oryza sativa Japonica Group]	NA	326.045	537.945	0.606094	-0.722388	0.526552	1	down	no
812060	PF3D7_1450300	XM_001348616.1	GO:0003958(NADPH-hemoprotein reductase activity);GO:0005515(protein binding);GO:0005634(nucleus);GO:0005737(cytoplasm);GO:0009793(embryo development ending in seed dormancy);GO:0010181(FMN binding);GO:0016491(oxidoreductase activity);GO:0016651(oxidoreductase activity, acting on NAD(P)H);GO:0055114(oxidation-reduction process)	NA	NA	NA	NADPH-dependent diflavin oxidoreductase 1-like isoform X2 [Brassica napus]	NA	1.51728	1.39808	1.08526	0.118039	0.52656	1	up	no
814395	PF3D7_0307800	XM_001351117.1	GO:0020011(apicoplast)	NA	NA	NA		NA	58.4261	96.393	0.606123	-0.722316	0.526653	1	down	no
811511	PF3D7_1247900	XM_001350827.1	GO:0005730(nucleolus);GO:0006364(rRNA processing);GO:0032040(small-subunit processome);GO:0042274(ribosomal small subunit biogenesis)	NA	NA	NA	probable U3 small nucleolar RNA-associated protein 11 [Phalaenopsis equestris]	NA	3.75395	6.24853	0.600773	-0.735107	0.526681	1	down	no
814153	PF3D7_1333500	XM_001350030.1	NA	NA	NA	NA		NA	1.65686	2.75475	0.601457	-0.733466	0.52671	1	down	no
811828	PF3D7_1426700	XM_001348384.1	GO:0008964(phosphoenolpyruvate carboxylase activity);GO:0015977(carbon fixation)	00620(Pyruvate metabolism);00710(Carbon fixation in photosynthetic organisms)	K01595	EC:4.1.1.31	PREDICTED: phosphoenolpyruvate carboxylase 2 [Tarenaya hassleriana]	NA	144.586	134.318	1.07644	0.106271	0.52704	1	up	no
3885954	PF3D7_0611200	XM_961008.1	NA	NA	NA	NA		NA	18.5955	30.7126	0.605468	-0.723876	0.527065	1	down	no
813913	PF3D7_1368300	XM_002809064.1	NA	NA	NA	NA		NA	17.5668	29.0427	0.60486	-0.725326	0.527218	1	down	no
813604	PF3D7_0933500	XM_001352164.1	GO:0000923(equatorial microtubule organizing center);GO:0005200(structural constituent of cytoskeleton);GO:0005813(centrosome);GO:0005816(spindle pole body);GO:0008275(gamma-tubulin small complex);GO:0031122(cytoplasmic microtubule organization);GO:0043015(gamma-tubulin binding);GO:0051011(microtubule minus-end binding);GO:0051298(centrosome duplication);GO:0051415(microtubule nucleation by inter…	NA	NA	NA	PREDICTED: gamma-tubulin complex component 3 [Eucalyptus grandis]	NA	7.11418	11.7412	0.605914	-0.722815	0.527343	1	down	no
811973	PF3D7_1441200	XM_001348529.1	GO:0003735(structural constituent of ribosome);GO:0006412(translation);GO:0022625(cytosolic large ribosomal subunit)	03010(Ribosome)	K02865	NA	Ribosomal protein L1 [Corchorus olitorius]	NA	134.552	221.889	0.606392	-0.721678	0.527358	1	down	no
814459	PF3D7_0314600	XM_001351179.2	NA	NA	NA	NA	uncharacterized protein A4U43_C10F240 [Asparagus officinalis]	NA	5.20634	4.80833	1.08277	0.114731	0.527854	1	up	no
812198	PF3D7_1464900	XM_001348754.1	GO:0004176(ATP-dependent peptidase activity)	NA	NA	NA	ATP-dependent zinc metalloprotease FTSH 4, mitochondrial-like [Cicer arietinum]	NA	153.746	142.921	1.07575	0.105338	0.528032	1	up	no
814097	PF3D7_1322300	XM_001349927.1	NA	NA	NA	NA		NA	5.7508	9.48651	0.606208	-0.722115	0.528057	1	down	no
8445017	PF3D7_1448900	XM_002585420.1	NA	NA	NA	NA		NA	20.0768	33.2334	0.604114	-0.727107	0.528091	1	down	no
811106	PF3D7_1205300	XM_001350426.2	NA	NA	NA	NA		NA	6.33372	5.86129	1.0806	0.111835	0.528139	1	up	no
812126	PF3D7_1457100	XM_001348682.1	NA	NA	NA	NA		NA	14.9709	13.9051	1.07665	0.106547	0.528158	1	up	no
812289	PF3D7_1473900	XM_001348845.1	NA	NA	NA	NA		NA	5.97611	5.5502	1.07674	0.106668	0.528561	1	up	no
810430	PF3D7_1027900	XM_024473292.1	GO:0016409(palmitoyltransferase activity);GO:0018345(protein palmitoylation)	NA	NA	NA	PREDICTED: probable protein S-acyltransferase 14 [Pyrus x bretschneideri]	NA	7.80113	12.8917	0.605126	-0.724692	0.529213	1	down	no
812858	PF3D7_0508600	XM_001351608.1	GO:0003676(nucleic acid binding);GO:0005634(nucleus);GO:0005737(cytoplasm);GO:0008270(zinc ion binding);GO:0051928(positive regulation of calcium ion transport)	NA	NA	NA	hypothetical protein DM860_006309 [Cuscuta australis]	NA	87.8796	81.7541	1.07493	0.104237	0.529543	1	up	no
812246	PF3D7_1469600	XM_001348802.2	GO:0003989(acetyl-CoA carboxylase activity);GO:0004075(biotin carboxylase activity);GO:0006633(fatty acid biosynthetic process);GO:0009317(acetyl-CoA carboxylase complex);GO:0009343(biotin carboxylase complex);GO:0009374(biotin binding);GO:0020011(apicoplast)	00620(Pyruvate metabolism);00640(Propanoate metabolism);00061(Fatty acid biosynthesis);00254(Aflatoxin biosynthesis)	K11262	EC:6.4.1.2;EC:6.3.4.14	acetyl-coa carboxylase [Micromonas pusilla CCMP1545]	NA	3.00366	4.9494	0.606874	-0.720532	0.529617	1	down	no
811215	PF3D7_1216900	XM_001350535.1	GO:0005737(cytoplasm)	NA	NA	NA	dnaJ homolog subfamily C member 2-like [Cynara cardunculus var. scolymus]	NA	76.6542	126.186	0.607469	-0.719117	0.529761	1	down	no
810537	PF3D7_1039000	XM_001347628.1	GO:0006468(protein phosphorylation)	NA	NA	NA		NA	3.5777	5.90003	0.606387	-0.72169	0.529821	1	down	no
812509	PF3D7_0417800	XM_001351450.1	GO:0004672(protein kinase activity);GO:0006468(protein phosphorylation)	NA	NA	NA	cyclin-dependent kinase G-2 isoform X1 [Solanum pennellii]	NA	34.6569	57.0605	0.607371	-0.71935	0.529857	1	down	no
812741	PF3D7_0215400	XM_001349623.1	NA	NA	NA	NA		NA	94.5226	87.989	1.07426	0.103337	0.530045	1	up	no
813677	PF3D7_1322700	XM_002808982.1	NA	NA	NA	NA		NA	4.05099	6.73579	0.601412	-0.733574	0.530505	1	down	no
812534	PF3D7_0401600.1	XM_001351294.1;XM_024473326.1	GO:0020036(Maurer's cleft);GO:0020036(Maurer's cleft)	NA	NA	NA		NA	12.873	11.967	1.07571	0.105285	0.530507	1	up	no
811750	PF3D7_1417100	XM_001348306.1	NA	NA	NA	NA		NA	6.59651	10.9139	0.604413	-0.726393	0.530705	1	down	no
812971	PF3D7_0515700	XM_001351678.1	GO:0070258(inner membrane pellicle complex)	NA	NA	NA		NA	5570.85	5189.44	1.0735	0.102317	0.530908	1	up	no
811164	PF3D7_1211200	XM_001350484.1	NA	NA	NA	NA		NA	4.95457	8.15683	0.607414	-0.719249	0.530931	1	down	no
8445053	PF3D7_1018200	XM_002585360.1	GO:0005634(nucleus);GO:0005737(cytoplasm)	04075(Plant hormone signal transduction)	K14501	EC:3.1.3.16	Serine/threonine-protein phosphatase BSU1 [Arabidopsis lyrata subsp. lyrata]	NA	167.015	155.603	1.07334	0.102105	0.531144	1	up	no
814271	PF3D7_1357500	XM_001350250.1	GO:0003678(DNA helicase activity)	NA	NA	NA	SWI SNF-related matrix-associated actin-dependent regulator of chromatin subfamily A 1 isoform X1 [Chlorella sorokiniana]	NA	67.6976	63.0961	1.07293	0.101554	0.531891	1	up	no
3885959	PF3D7_0602600	XM_960923.1	GO:0000398(mRNA splicing, via spliceosome);GO:0003674(molecular_function);GO:0005634(nucleus);GO:0035327(transcriptionally active chromatin)	NA	NA	NA	hypothetical protein CBR_g53551 [Chara braunii]	NA	4.34063	7.14401	0.60759	-0.718831	0.531967	1	down	no
813801	PF3D7_1348100	XM_001350158.1	GO:0003924(GTPase activity);GO:0005525(GTP binding);GO:0007264(small GTPase mediated signal transduction)	NA	NA	NA		NA	79.5791	74.1439	1.07331	0.102061	0.53201	1	up	no
813713	PF3D7_1330100	XM_001349998.1	GO:0020011(apicoplast)	NA	NA	NA		NA	24.6932	40.6755	0.607079	-0.720044	0.532027	1	down	no
810468	PF3D7_1031700	XM_001347559.2	GO:0004864(protein phosphatase inhibitor activity);GO:0005515(protein binding);GO:0005634(nucleus);GO:0006470(protein dephosphorylation)	NA	NA	NA		NA	723.364	674.398	1.07261	0.101122	0.532295	1	up	no
812977	PF3D7_0516200	XM_001351683.1	GO:0003723(RNA binding);GO:0006412(translation);GO:0022627(cytosolic small ribosomal subunit)	03010(Ribosome)	K02955	NA	PREDICTED: 40S ribosomal protein S14-2 [Eucalyptus grandis]	NA	432.597	710.834	0.608577	-0.716489	0.532389	1	down	no
2655375	PF3D7_0824200	XM_002808828.1	NA	NA	NA	NA		NA	3.00033	4.93877	0.607505	-0.719031	0.532757	1	down	no
812587	PF3D7_0411800	XM_001351393.1	NA	NA	NA	NA		NA	8.40304	13.809	0.608519	-0.716626	0.532923	1	down	no
9221789	PF3D7_0322100	XM_002808588.1	NA	NA	NA	NA		NA	17.4011	28.6032	0.608364	-0.716994	0.53313	1	down	no
811556	PF3D7_1252600	XM_001350872.1	GO:0006629(lipid metabolic process);GO:0016020(membrane);GO:0016298(lipase activity)	00561(Glycerolipid metabolism)	K01054	EC:3.1.1.23	hypothetical protein H632_c1079p0 [Helicosporidium sp. ATCC 50920]	NA	32.9214	30.703	1.07225	0.100647	0.533294	1	up	no
810307	PF3D7_1015200.1	XM_024473281.1;XM_001347398.2;XM_024473282.1	GO:0005829(cytosol);GO:0020011(apicoplast);GO:0020011(apicoplast)	00970(Aminoacyl-tRNA biosynthesis);00970(Aminoacyl-tRNA biosynthesis)	K01883	EC:6.1.1.16	predicted protein [Micromonas pusilla CCMP1545]	NA	10.6639	17.5268	0.608434	-0.716826	0.533696	1	down	no
812997	PF3D7_0518200	XM_002808652.1	GO:0005634(nucleus);GO:0008150(biological_process);GO:0009506(plasmodesma)	NA	NA	NA	uncharacterized protein LOC100281818 [Zea mays]	NA	244.001	227.691	1.07163	0.0998075	0.533874	1	up	no
814049	PF3D7_1312700	XM_001349818.1	NA	NA	NA	NA		NA	4.73587	7.79358	0.607664	-0.718655	0.534223	1	down	no
2655321	PF3D7_0804700	XM_001349434.2	NA	NA	NA	NA		NA	0.429614	0.715367	0.60055	-0.735643	0.53427	1	down	no
813132	PF3D7_0532600	XM_002808676.1	GO:0044164(host cell cytosol)	NA	NA	NA		NA	1.89767	3.13835	0.604671	-0.725779	0.534309	1	down	no
814270	PF3D7_1357400	XM_001350249.1	NA	NA	NA	NA		NA	15.079	14.0745	1.07137	0.0994576	0.534419	1	up	no
811896	PF3D7_1433300	XM_001348452.2	GO:0006334(nucleosome assembly);GO:0006338(chromatin remodeling);GO:0031497(chromatin assembly);GO:0042393(histone binding);GO:0051082(unfolded protein binding)	NA	NA	NA	WD-40 repeat-containing protein MSI1 [Spinacia oleracea]	NA	85.3642	79.6991	1.07108	0.0990675	0.534549	1	up	no
2655025	PF3D7_0703900	XM_001348936.2	NA	NA	NA	NA		NA	0.777936	1.27954	0.607981	-0.717903	0.53458	1	down	no
2655304	PF3D7_0808700	XM_001349401.1	GO:0020002(host cell plasma membrane);GO:0020013(modulation by symbiont of host erythrocyte aggregation);GO:0020030(infected host cell surface knob);GO:0020033(antigenic variation);GO:0020035(cytoadherence to microvasculature, mediated by symbiont protein);GO:0050839(cell adhesion molecule binding)	NA	NA	NA		NA	7.67545	12.5929	0.609508	-0.714283	0.535187	1	down	no
2655123	PF3D7_0719600	XM_001349061.1	GO:0003735(structural constituent of ribosome);GO:0006412(translation);GO:0022625(cytosolic large ribosomal subunit)	03010(Ribosome)	K02868	NA	60S ribosomal L11-1 -like protein [Gossypium arboreum]	NA	357.206	585.808	0.609766	-0.713673	0.535197	1	down	no
9221970	PF3D7_0929900	XM_002808924.1	NA	NA	NA	NA		NA	4.75082	7.85135	0.605096	-0.724764	0.535294	1	down	no
3885793	PF3D7_0617300	XM_961066.1	NA	NA	NA	NA		NA	487.559	455.509	1.07036	0.0980973	0.535303	1	up	no
812256	PF3D7_1470700	XM_001348812.1	NA	NA	NA	NA		NA	2.24539	3.69907	0.607015	-0.720196	0.535596	1	down	no
3885765	PF3D7_0627200	XM_961162.2	NA	NA	NA	NA		NA	12.1864	20.1026	0.60621	-0.722111	0.535691	1	down	no
810477	PF3D7_1032900	XM_001347568.2	NA	NA	NA	NA		NA	0.337039	0.561143	0.600629	-0.735453	0.535751	1	down	no
3885891	PF3D7_0621500	XM_961106.1	GO:0000172(ribonuclease MRP complex);GO:0004540(ribonuclease activity);GO:0030677(ribonuclease P complex)	NA	NA	NA		NA	4.21018	3.92009	1.074	0.102994	0.536265	1	up	no
8444995	PF3D7_1460300	XM_002585426.1	GO:0002181(cytoplasmic translation);GO:0003735(structural constituent of ribosome);GO:0022625(cytosolic large ribosomal subunit)	03010(Ribosome)	K02905	NA	component of cytosolic 80S ribosome and 60S large subunit [Volvox carteri f. nagariensis]	NA	72.0385	118.236	0.60928	-0.714824	0.536366	1	down	no
812556	PF3D7_0415200	XM_001351423.1	NA	NA	NA	NA		NA	5.19191	8.5121	0.609945	-0.713249	0.536418	1	down	no
813894	PF3D7_1365600	XM_001350330.1	GO:0003824(catalytic activity)	NA	NA	NA		NA	66.4541	62.1343	1.06952	0.096968	0.536567	1	up	no
812711	PF3D7_0212300	XM_001349593.1	GO:0003747(translation release factor activity);GO:0006449(regulation of translational termination)	03015(mRNA surveillance pathway)	K03265	NA	eukaryotic peptide chain release factor subunit 1-3 [Sorghum bicolor]	NA	108.18	177.241	0.610357	-0.712275	0.536735	1	down	no
811503	PF3D7_1247000.1	XM_024473412.1;XM_024473411.1	GO:0000151(ubiquitin ligase complex);GO:0000209(protein polyubiquitination);GO:0004842(ubiquitin-protein transferase activity);GO:0005515(protein binding);GO:0005737(cytoplasm);GO:0005829(cytosol);GO:0016567(protein ubiquitination);GO:0019005(SCF ubiquitin ligase complex);GO:0031146(SCF-dependent proteasomal ubiquitin-dependent protein catabolic process);GO:0032006(regulation of TOR signaling);GO…	NA	NA	NA		NA	16.6224	15.521	1.07097	0.0989121	0.53677	1	up	no
814523	PF3D7_0320900	XM_001351243.1	GO:0000786(nucleosome);GO:0003677(DNA binding);GO:0006333(chromatin assembly or disassembly)	NA	NA	NA	hypothetical protein CEUSTIGMA_g13064.t1 [Chlamydomonas eustigma]	NA	6932.62	6485.28	1.06898	0.0962325	0.53701	1	up	no
810340	PF3D7_1018900	XM_001347431.1	NA	NA	NA	NA		NA	1.17068	1.08385	1.08012	0.111185	0.537291	1	up	no
813927	PF3D7_1308000	XM_002808956.1	NA	NA	NA	NA		NA	192.133	179.774	1.06875	0.0959255	0.537405	1	up	no
810342	PF3D7_1019100	XM_001347433.1	NA	NA	NA	NA		NA	43.7934	40.9997	1.06814	0.0950992	0.538352	1	up	no
814306	PF3D7_1366000	XM_001350334.1	NA	NA	NA	NA		NA	12.8463	11.9118	1.07845	0.108958	0.538576	1	up	no
811960	PF3D7_1439900	XM_001348516.3	GO:0004807(triose-phosphate isomerase activity);GO:0006094(gluconeogenesis);GO:0006096(glycolytic process);GO:0006098(pentose-phosphate shunt);GO:0006633(fatty acid biosynthetic process)	00010(Glycolysis / Gluconeogenesis);00051(Fructose and mannose metabolism);00562(Inositol phosphate metabolism);00710(Carbon fixation in photosynthetic organisms)	K01803	EC:5.3.1.1	PREDICTED: triosephosphate isomerase, cytosolic [Theobroma cacao]	NA	285.638	467.289	0.611265	-0.71013	0.538789	1	down	no
811210	PF3D7_1216300	XM_001350530.1	GO:0005515(protein binding);GO:0005634(nucleus);GO:0005737(cytoplasm);GO:0005786(signal recognition particle, endoplasmic reticulum targeting);GO:0005789(endoplasmic reticulum membrane);GO:0006617(SRP-dependent cotranslational protein targeting to membrane, signal sequence recognition);GO:0008312(7S RNA binding);GO:0043022(ribosome binding)	03060(Protein export)	K03105	NA	signal recognition particle 19 kDa protein [Dendrobium catenatum]	NA	22.1856	20.7273	1.07035	0.0980871	0.538789	1	up	no
812166	PF3D7_1461200	XM_024473369.1	GO:0003735(structural constituent of ribosome);GO:0005763(mitochondrial small ribosomal subunit);GO:0006412(translation)	03008(Ribosome biogenesis in eukaryotes)	K14560	NA	Alpha-L RNA-binding motif/Ribosomal protein S4 family protein [Klebsormidium nitens]	NA	4.11411	6.80584	0.604497	-0.726193	0.538891	1	down	no
811453	PF3D7_1241700	XM_001350769.1	GO:0005524(ATP binding);GO:0005663(DNA replication factor C complex);GO:0006260(DNA replication)	03030(DNA replication);03420(Nucleotide excision repair);03430(Mismatch repair)	K10755	NA	Replication factor C subunit 2 [Chlorella sorokiniana]	NA	66.9371	109.513	0.611226	-0.710222	0.539048	1	down	no
812282	PF3D7_1473200	XM_001348838.1	GO:0016020(membrane);GO:0016021(integral component of membrane)	NA	NA	NA	DnaJ domain [Ostreococcus tauri]	NA	230.256	376.585	0.611432	-0.709735	0.53912	1	down	no
3885709	PF3D7_0604700	XM_960944.1	GO:0004462(lactoylglutathione lyase activity);GO:0009438(methylglyoxal metabolic process);GO:0020011(apicoplast)	NA	NA	NA		NA	74.1503	121.301	0.61129	-0.710071	0.539372	1	down	no
814103	PF3D7_1323400	XM_001349938.1	GO:0003735(structural constituent of ribosome);GO:0006412(translation);GO:0019843(rRNA binding);GO:0022625(cytosolic large ribosomal subunit)	03010(Ribosome)	K02893	NA	PREDICTED: 60S ribosomal protein L23a-like [Cucumis sativus]	NA	462.59	756.322	0.611631	-0.709267	0.539559	1	down	no
812767	PF3D7_0218000	XM_001349649.1	GO:0005663(DNA replication factor C complex);GO:0006260(DNA replication)	03030(DNA replication);03420(Nucleotide excision repair);03430(Mismatch repair)	K10755	NA	PREDICTED: replication factor C subunit 4 [Lupinus angustifolius]	NA	82.6691	135.197	0.611473	-0.70964	0.539636	1	down	no
813407	PF3D7_0913000	XM_001351966.1	NA	NA	NA	NA		NA	70.0516	114.632	0.6111	-0.710519	0.539736	1	down	no
814491	PF3D7_0317700	XM_001351211.1	GO:0003676(nucleic acid binding);GO:0005634(nucleus)	04120(Ubiquitin mediated proteolysis);03420(Nucleotide excision repair)	K10610	NA	hypothetical protein Rsub_12402 [Raphidocelis subcapitata]	NA	14.0217	22.9235	0.611672	-0.709169	0.539926	1	down	no
811871	PF3D7_1431000	XM_001348427.1	GO:0000315(organellar large ribosomal subunit);GO:0003735(structural constituent of ribosome);GO:0005739(mitochondrion);GO:0006412(translation)	03010(Ribosome)	K02879	NA	mitochondrial ribosomal protein L17 [Volvox carteri f. nagariensis]	NA	15.2576	25.0034	0.61022	-0.712598	0.540129	1	down	no
812221	PF3D7_1467100	XM_001348777.1	GO:0003905(alkylbase DNA N-glycosylase activity);GO:0006284(base-excision repair)	03410(Base excision repair)	K03652	EC:3.2.2.21	DNA-3-methyladenine glycosylase [Helianthus annuus]	NA	3.79601	6.2261	0.609693	-0.713845	0.540354	1	down	no
813064	PF3D7_0525000	XM_001351770.3	GO:0003676(nucleic acid binding)	NA	NA	NA		NA	10.0489	16.4446	0.611078	-0.710572	0.540495	1	down	no
2655412	PF3D7_0830700	XM_001349188.1	GO:0016021(integral component of membrane)	NA	NA	NA		NA	6.73691	11.0701	0.608568	-0.716509	0.540871	1	down	no
811641	PF3D7_1406200	XM_001348196.1	GO:0000176(nuclear exosome (RNase complex));GO:0002805(regulation of antimicrobial peptide biosynthetic process);GO:0003677(DNA binding);GO:0003682(chromatin binding);GO:0003700(DNA binding transcription factor activity);GO:0005634(nucleus);GO:0005703(polytene chromosome puff);GO:0005705(polytene chromosome interband);GO:0006342(chromatin silencing);GO:0006366(transcription by RNA polymerase II);…	NA	NA	NA	hypothetical protein M569_03159, partial [Genlisea aurea]	NA	31.0744	50.7571	0.612217	-0.707885	0.541017	1	down	no
3885704	PF3D7_0605600	XM_960953.1	GO:0004550(nucleoside diphosphate kinase activity);GO:0006183(GTP biosynthetic process);GO:0006228(UTP biosynthetic process);GO:0006241(CTP biosynthetic process)	NA	NA	NA	flagellar radial spoke nucleoside diphosphate kinase [Micromonas pusilla CCMP1545]	NA	0.859564	0.801696	1.07218	0.10055	0.541102	1	up	no
812973	PF3D7_0515900	XM_001351680.1	GO:0005737(cytoplasm)	NA	NA	NA	unknown [Zea mays]	NA	11.4184	10.6806	1.06908	0.0963749	0.54137	1	up	no
810261	PF3D7_1010600	XM_001347352.1	GO:0003723(RNA binding);GO:0003743(translation initiation factor activity);GO:0005850(eukaryotic translation initiation factor 2 complex);GO:0006413(translational initiation)	03013(RNA transport)	K03238	NA	hypothetical protein BVRB_038540, partial [Beta vulgaris subsp. vulgaris]	NA	251.243	410.058	0.612702	-0.706743	0.542224	1	down	no
811698	PF3D7_1411900	XM_001348254.1	NA	NA	NA	NA		NA	8.12115	7.58376	1.07086	0.0987718	0.542309	1	up	no
814159	PF3D7_1334100	XM_001350036.1	GO:0003688(DNA replication origin binding);GO:0005664(nuclear origin of replication recognition complex);GO:0006270(DNA replication initiation)	NA	NA	NA		NA	19.8114	32.3383	0.612629	-0.706913	0.542391	1	down	no
811093	PF3D7_1204100	XM_001350413.1	NA	NA	NA	NA		NA	1.41535	2.32016	0.61002	-0.713071	0.542859	1	down	no
3885965	PF3D7_0603200	XM_960929.1	GO:0005743(mitochondrial inner membrane);GO:0016887(ATPase activity)	NA	NA	NA	mitochondrial chaperone BCS1-like [Quercus suber]	NA	11.6725	19.0664	0.612204	-0.707916	0.542906	1	down	no
812026	PF3D7_1446700	XM_001348582.2	GO:0003674(molecular_function);GO:0005575(cellular_component)	NA	NA	NA		NA	176.424	165.703	1.0647	0.0904516	0.543062	1	up	no
811358	PF3D7_1231800	XM_001350676.1	NA	NA	NA	NA		NA	5.05381	8.25085	0.61252	-0.707171	0.543084	1	down	no
811228	PF3D7_1218200	XM_001350548.1	NA	NA	NA	NA		NA	12.1424	11.4072	1.06445	0.0901149	0.543661	1	up	no
810903	PF3D7_1134500	XM_001347991.2	GO:0005739(mitochondrion);GO:0005783(endoplasmic reticulum);GO:0008654(phospholipid biosynthetic process);GO:0016021(integral component of membrane);GO:0030198(extracellular matrix organization)	NA	NA	NA	uncharacterized protein LOC109735167 [Aegilops tauschii subsp. tauschii]	NA	1.85105	1.73547	1.0666	0.0930135	0.543862	1	up	no
[truncated: 3,671 more rows]
