# Supplementary material for: Hemozoin: a waste product after heme detoxification?
Source: Parasit Vectors. 2025 Mar 4;18:83. doi: 10.1186/s13071-025-06699-x (PMC11881329; doi:10.1186/s13071-025-06699-x)
Supplement: Supplementary file 1 — Supplementary Material 1. Supplementary files for differential gene expression analysis from 0 to 42 h post-infection across 8 stages. [file 13071_2025_6699_MOESM1_ESM.zip › P. falciparum 3D7WT vs P. falciparum 3D7C580Y 42 h differential gene expression.xlsx]

## Sheet: Sheet1
gene_id	gene_name	transcript_id	GO	KEGG	KO_ENTRY	EC	Description	trans_type	FPKM.3D7_42	FPKM.Z580_42	fc	log2(fc)	pval	qval	regulation	significant
36312543	PF3D7_1200610	XM_024473376.1	NA	NA	NA	NA		NA	116.678	2.89026	40.3694	5.33519	1.92564e-12	7.00952e-09	up	yes
812580	PF3D7_0412700	XM_001351401.1	GO:0020002(host cell plasma membrane);GO:0020013(modulation by symbiont of host erythrocyte aggregation);GO:0020030(infected host cell surface knob);GO:0020033(antigenic variation);GO:0020035(cytoadherence to microvasculature, mediated by symbiont protein);GO:0050839(cell adhesion molecule binding)	NA	NA	NA		NA	26.3521	0.726328	36.2813	5.18115	3.27242e-12	7.00952e-09	up	yes
811060	PF3D7_1200600	XM_001350379.1	GO:0020002(host cell plasma membrane);GO:0020013(modulation by symbiont of host erythrocyte aggregation);GO:0020030(infected host cell surface knob);GO:0020033(antigenic variation);GO:0020035(cytoadherence to microvasculature, mediated by symbiont protein);GO:0046789(host cell surface receptor binding);GO:0050839(cell adhesion molecule binding)	NA	NA	NA		NA	334.053	12.4431	26.8465	4.74666	4.96908e-11	7.09585e-08	up	yes
811061	PF3D7_1200500	XM_001350378.1	GO:0020002(host cell plasma membrane);GO:0020033(antigenic variation)	NA	NA	NA		NA	32.1484	1.7693	18.1701	4.18349	2.6706e-09	2.86021e-06	up	yes
812071	PF3D7_1451400	XM_001348627.1	GO:0006355(regulation of transcription, DNA-templated);GO:0017136(NAD-dependent histone deacetylase activity)	NA	NA	NA	NAD-dependent protein deacetylase SRT1 [Ananas comosus]	NA	0.754615	21.111	0.0357452	-4.80611	3.88097e-09	3.32521e-06	down	yes
3885990	PF3D7_0600200	XM_960904.1	GO:0020002(host cell plasma membrane);GO:0020013(modulation by symbiont of host erythrocyte aggregation);GO:0020030(infected host cell surface knob);GO:0020033(antigenic variation);GO:0020035(cytoadherence to microvasculature, mediated by symbiont protein);GO:0050839(cell adhesion molecule binding)	NA	NA	NA		NA	4.84161	0.328218	14.7512	3.88276	1.65734e-08	1.18334e-05	up	yes
811053	PF3D7_1150400	XM_001348140.1	GO:0020002(host cell plasma membrane);GO:0020013(modulation by symbiont of host erythrocyte aggregation);GO:0020030(infected host cell surface knob);GO:0020033(antigenic variation);GO:0020035(cytoadherence to microvasculature, mediated by symbiont protein);GO:0046789(host cell surface receptor binding);GO:0050839(cell adhesion molecule binding)	NA	NA	NA		NA	3.22024	0.219224	14.6893	3.87669	1.93952e-08	1.18698e-05	up	yes
4794184	PF3D7_0712600	XM_001348998.1	GO:0020002(host cell plasma membrane);GO:0020013(modulation by symbiont of host erythrocyte aggregation);GO:0020030(infected host cell surface knob);GO:0020033(antigenic variation);GO:0020035(cytoadherence to microvasculature, mediated by symbiont protein);GO:0050839(cell adhesion molecule binding)	NA	NA	NA		NA	3.56076	0.28478	12.5036	3.64427	8.43174e-08	4.5152e-05	up	yes
812532	PF3D7_0401900	XM_001351297.1	GO:0004467(long-chain fatty acid-CoA ligase activity);GO:0015908(fatty acid transport)	00061(Fatty acid biosynthesis);00071(Fatty acid degradation);04146(Peroxisome)	K01897	EC:6.2.1.3	long chain acyl-CoA synthetase 4 [Cinnamomum micranthum f. kanehirae]	NA	12.2153	1.11463	10.959	3.45405	2.29012e-07	0.00010901	up	yes
812583	PF3D7_0412400	XM_001351399.1	GO:0020002(host cell plasma membrane);GO:0020013(modulation by symbiont of host erythrocyte aggregation);GO:0020030(infected host cell surface knob);GO:0020033(antigenic variation);GO:0020035(cytoadherence to microvasculature, mediated by symbiont protein);GO:0050839(cell adhesion molecule binding)	NA	NA	NA		NA	15.6745	1.54584	10.1398	3.34196	3.91968e-07	0.000154897	up	yes
2654960	PF3D7_0712000	XM_001348995.1	GO:0020002(host cell plasma membrane);GO:0020013(modulation by symbiont of host erythrocyte aggregation);GO:0020030(infected host cell surface knob);GO:0020033(antigenic variation);GO:0020035(cytoadherence to microvasculature, mediated by symbiont protein);GO:0050839(cell adhesion molecule binding)	NA	NA	NA		NA	16.2552	1.60798	10.1091	3.33758	3.97727e-07	0.000154897	up	yes
3885677	PF3D7_0600400	XM_960906.1	GO:0020002(host cell plasma membrane);GO:0020013(modulation by symbiont of host erythrocyte aggregation);GO:0020030(infected host cell surface knob);GO:0020033(antigenic variation);GO:0020035(cytoadherence to microvasculature, mediated by symbiont protein);GO:0050839(cell adhesion molecule binding)	NA	NA	NA		NA	2.09259	0.2606	8.02988	3.00538	4.71567e-06	0.00168349	up	yes
813636	PF3D7_0936800	XM_001352196.1	GO:0020002(host cell plasma membrane);GO:0020036(Maurer's cleft);GO:0044164(host cell cytosol)	NA	NA	NA		NA	118.267	16.2026	7.29928	2.86775	6.08138e-06	0.00200405	up	yes
811866	PF3D7_1430500	XM_001348422.1	GO:0020011(apicoplast)	NA	NA	NA		NA	1.08902	12.7822	0.0851984	-3.55303	9.30272e-06	0.00284663	down	yes
813648	PF3D7_1300300	XM_001349704.1	GO:0020002(host cell plasma membrane);GO:0020013(modulation by symbiont of host erythrocyte aggregation);GO:0020030(infected host cell surface knob);GO:0020033(antigenic variation);GO:0020035(cytoadherence to microvasculature, mediated by symbiont protein);GO:0050839(cell adhesion molecule binding)	NA	NA	NA		NA	2.27117	0.323848	7.01307	2.81005	9.97258e-06	0.00284817	up	yes
2654948	PF3D7_0712800	XM_001348999.1	GO:0020002(host cell plasma membrane);GO:0020013(modulation by symbiont of host erythrocyte aggregation);GO:0020030(infected host cell surface knob);GO:0020033(antigenic variation);GO:0020035(cytoadherence to microvasculature, mediated by symbiont protein);GO:0050839(cell adhesion molecule binding)	NA	NA	NA		NA	6.58498	1.07351	6.13406	2.61684	2.64255e-05	0.00697421	up	yes
812551	PF3D7_0400400	XM_001351285.1	GO:0020002(host cell plasma membrane);GO:0020013(modulation by symbiont of host erythrocyte aggregation);GO:0020030(infected host cell surface knob);GO:0020033(antigenic variation);GO:0020035(cytoadherence to microvasculature, mediated by symbiont protein);GO:0050839(cell adhesion molecule binding)	NA	NA	NA		NA	1.08514	0.172399	6.29436	2.65406	2.76754e-05	0.00697421	up	yes
813647	PF3D7_1300100	XM_001349702.1	GO:0020002(host cell plasma membrane);GO:0020013(modulation by symbiont of host erythrocyte aggregation);GO:0020030(infected host cell surface knob);GO:0020033(antigenic variation);GO:0020035(cytoadherence to microvasculature, mediated by symbiont protein);GO:0050839(cell adhesion molecule binding)	NA	NA	NA		NA	16.8094	3.05857	5.49584	2.45834	5.91051e-05	0.014067	up	yes
812476	PF3D7_0420700	XM_001351477.1	GO:0020002(host cell plasma membrane);GO:0020013(modulation by symbiont of host erythrocyte aggregation);GO:0020030(infected host cell surface knob);GO:0020033(antigenic variation);GO:0020035(cytoadherence to microvasculature, mediated by symbiont protein);GO:0050839(cell adhesion molecule binding)	NA	NA	NA		NA	1.18484	0.214059	5.53509	2.46861	8.02414e-05	0.0172508	up	yes
9221939	PF3D7_0425800	XM_002808849.1	GO:0020002(host cell plasma membrane);GO:0020013(modulation by symbiont of host erythrocyte aggregation);GO:0020030(infected host cell surface knob);GO:0020033(antigenic variation);GO:0020035(cytoadherence to microvasculature, mediated by symbiont protein);GO:0050839(cell adhesion molecule binding)	NA	NA	NA		NA	1.73438	0.322034	5.38571	2.42914	8.0536e-05	0.0172508	up	yes
811239	PF3D7_1219300	XM_001350559.1	GO:0020002(host cell plasma membrane);GO:0020013(modulation by symbiont of host erythrocyte aggregation);GO:0020030(infected host cell surface knob);GO:0020033(antigenic variation);GO:0020035(cytoadherence to microvasculature, mediated by symbiont protein);GO:0046789(host cell surface receptor binding);GO:0050839(cell adhesion molecule binding)	NA	NA	NA		NA	2.0093	0.379181	5.29906	2.40574	8.92024e-05	0.0181973	up	yes
812331	PF3D7_1477800	XM_001348887.1	GO:0000036(acyl carrier activity);GO:0030497(fatty acid elongation)	NA	NA	NA	hypothetical protein LSAT_8X5421 [Lactuca sativa]	NA	38.1387	7.69594	4.95569	2.30909	0.000164435	0.03202	up	yes
810307	PF3D7_1015200.1	XM_024473282.1;XM_024473281.1;XM_001347398.2	GO:0005829(cytosol);GO:0020011(apicoplast);GO:0020011(apicoplast)	00970(Aminoacyl-tRNA biosynthesis);00970(Aminoacyl-tRNA biosynthesis)	K01883	EC:6.1.1.16	predicted protein [Micromonas pusilla CCMP1545]	NA	12.1977	2.60181	4.68818	2.22903	0.000214098	0.039878	up	yes
2654957	PF3D7_0711700	XM_001348994.1	GO:0020002(host cell plasma membrane);GO:0020013(modulation by symbiont of host erythrocyte aggregation);GO:0020030(infected host cell surface knob);GO:0020033(antigenic variation);GO:0020035(cytoadherence to microvasculature, mediated by symbiont protein);GO:0050839(cell adhesion molecule binding)	NA	NA	NA		NA	3.2251	0.811144	3.97598	1.99131	0.000700766	0.124319	up	yes
9221999	PF3D7_1372200	XM_002809080.1	GO:0020020(food vacuole)	NA	NA	NA		NA	761.493	194.972	3.90565	1.96556	0.000725483	0.124319	up	yes
812424	PF3D7_0424800	XM_001351515.1	NA	NA	NA	NA		NA	28.211	170.271	0.165683	-2.59351	0.00104136	0.171583	down	yes
2655291	PF3D7_0811500	XM_001349375.1	GO:0005829(cytosol);GO:0006355(regulation of transcription, DNA-templated);GO:0008469(histone-arginine N-methyltransferase activity);GO:0035242(protein-arginine omega-N asymmetric methyltransferase activity)	NA	NA	NA	hypothetical protein VOLCADRAFT_56214 [Volvox carteri f. nagariensis]	NA	1.86568	0.482059	3.87023	1.95242	0.00110548	0.175403	up	yes
813755	PF3D7_1300200	XM_001349703.1	GO:0020002(host cell plasma membrane);GO:0020033(antigenic variation)	NA	NA	NA		NA	3.94549	1.02419	3.85231	1.94572	0.00124071	0.189829	up	yes
812310	PF3D7_1476000	XM_001348866.1	NA	NA	NA	NA		NA	14.084	3.70893	3.79733	1.92499	0.00137635	0.20332	up	yes
2655492	PF3D7_0821500	XM_001349274.1	GO:0042254(ribosome biogenesis)	03008(Ribosome biogenesis in eukaryotes)	K14568	EC:2.1.1.260	ribosomal RNA small subunit methyltransferase NEP1-like [Ziziphus jujuba]	NA	8.41027	2.34043	3.59347	1.84538	0.00162521	0.223185	up	yes
813643	PF3D7_0937600	XM_001352204.1	GO:0020002(host cell plasma membrane);GO:0020013(modulation by symbiont of host erythrocyte aggregation);GO:0020030(infected host cell surface knob);GO:0020033(antigenic variation);GO:0020035(cytoadherence to microvasculature, mediated by symbiont protein);GO:0050839(cell adhesion molecule binding)	NA	NA	NA		NA	1.17009	0.317718	3.68278	1.8808	0.00162684	0.223185	up	yes
813950	PF3D7_1301700	XM_001349824.1	GO:0020011(apicoplast)	NA	NA	NA		NA	318.723	92.0952	3.4608	1.7911	0.00166711	0.223185	up	yes
4794161	PF3D7_0420900	XM_001351478.1	GO:0020002(host cell plasma membrane);GO:0020013(modulation by symbiont of host erythrocyte aggregation);GO:0020030(infected host cell surface knob);GO:0020033(antigenic variation);GO:0020035(cytoadherence to microvasculature, mediated by symbiont protein);GO:0050839(cell adhesion molecule binding)	NA	NA	NA		NA	2.97818	0.863129	3.45045	1.78678	0.00182347	0.236719	up	yes
814333	PF3D7_0301500	XM_001351056.1	GO:0020011(apicoplast)	NA	NA	NA		NA	5.69695	1.68394	3.38311	1.75835	0.00256812	0.315318	up	yes
813262	PF3D7_0113300	XM_001351020.3	GO:0003674(molecular_function)	NA	NA	NA		NA	111.673	34.4647	3.24021	1.69609	0.00257613	0.315318	up	yes
4794185	PF3D7_0712900	XM_001349000.1	GO:0020002(host cell plasma membrane);GO:0020013(modulation by symbiont of host erythrocyte aggregation);GO:0020030(infected host cell surface knob);GO:0020033(antigenic variation);GO:0020035(cytoadherence to microvasculature, mediated by symbiont protein);GO:0050839(cell adhesion molecule binding)	NA	NA	NA		NA	2.55675	0.795039	3.21588	1.68521	0.00290085	0.345201	up	yes
811856	PF3D7_1429500	XM_001348412.1	GO:0017183(peptidyl-diphthamide biosynthetic process from peptidyl-histidine)	NA	NA	NA	hypothetical protein DM860_000625 [Cuscuta australis]	NA	3.44809	1.06682	3.23213	1.69248	0.00314004	0.363566	up	yes
810212	PF3D7_1005100	XM_001347303.1	GO:0000462(maturation of SSU-rRNA from tricistronic rRNA transcript (SSU-rRNA, 5.8S rRNA, LSU-rRNA));GO:0005730(nucleolus);GO:0019843(rRNA binding);GO:0032040(small-subunit processome);GO:0034511(U3 snoRNA binding)	NA	NA	NA	hypothetical protein AXG93_1593s1010 [Marchantia polymorpha subsp. ruderalis]	NA	2.44021	0.770887	3.16546	1.66241	0.00348394	0.392769	up	yes
810594	PF3D7_1102900	XM_001347681.2	NA	NA	NA	NA		NA	37.7697	12.465	3.03006	1.59935	0.0041428	0.449211	up	yes
9222008	PF3D7_1370300	XM_002809070.1	GO:0020036(Maurer's cleft)	NA	NA	NA		NA	598.074	199.261	3.00146	1.58567	0.00419431	0.449211	up	yes
8445011	PF3D7_1022100	XM_002585364.1	NA	NA	NA	NA	histidine protein methyltransferase 1 homolog [Medicago truncatula]	NA	16.187	5.42975	2.98118	1.57588	0.0047703	0.498438	up	yes
812697	PF3D7_0210800	XM_001349579.1	GO:0020011(apicoplast)	NA	NA	NA		NA	12.5977	4.27271	2.9484	1.55993	0.00500665	0.505591	up	yes
2655305	PF3D7_0800300	XM_001349476.1	GO:0020002(host cell plasma membrane);GO:0020013(modulation by symbiont of host erythrocyte aggregation);GO:0020030(infected host cell surface knob);GO:0020033(antigenic variation);GO:0020035(cytoadherence to microvasculature, mediated by symbiont protein);GO:0050839(cell adhesion molecule binding)	NA	NA	NA		NA	2.14307	0.729254	2.93872	1.55519	0.00507479	0.505591	up	yes
813882	PF3D7_1363000	XM_002809055.1	NA	NA	NA	NA		NA	1.3996	0.469562	2.98066	1.57563	0.00548237	0.533784	up	yes
811062	PF3D7_1200400	XM_001350377.1	GO:0020002(host cell plasma membrane);GO:0020013(modulation by symbiont of host erythrocyte aggregation);GO:0020030(infected host cell surface knob);GO:0020033(antigenic variation);GO:0020035(cytoadherence to microvasculature, mediated by symbiont protein);GO:0046789(host cell surface receptor binding);GO:0050839(cell adhesion molecule binding)	NA	NA	NA		NA	1.63753	0.572422	2.86071	1.51637	0.00605822	0.576742	up	yes
812529	PF3D7_0402000	XM_001351298.1	GO:0005515(protein binding);GO:0020005(symbiont-containing vacuole membrane)	NA	NA	NA		NA	34.4078	12.1643	2.82859	1.50008	0.00620222	0.577616	up	yes
813761	PF3D7_1340000	XM_001350089.1	NA	NA	NA	NA		NA	3.41167	1.19284	2.86014	1.51609	0.00664124	0.605342	up	yes
814241	PF3D7_1353200	XM_001350208.1	GO:0020036(Maurer's cleft)	NA	NA	NA		NA	1117.89	404.202	2.76568	1.46763	0.00695843	0.610927	up	yes
3885678	PF3D7_0600500	XM_960907.1	GO:0020002(host cell plasma membrane);GO:0020033(antigenic variation)	NA	NA	NA		NA	2.94311	13.4649	0.218576	-2.19379	0.00702837	0.610927	down	yes
810894	PF3D7_1133700	XM_001347982.1	NA	NA	NA	NA		NA	204.243	74.1504	2.75445	1.46176	0.00713033	0.610927	up	yes
2655160	PF3D7_0726100	XM_001349123.1	NA	NA	NA	NA		NA	139.877	51.8167	2.69946	1.43267	0.00805867	0.676929	up	yes
811440	PF3D7_1240000	XM_001350758.1	GO:0003860(3-hydroxyisobutyryl-CoA hydrolase activity);GO:0008152(metabolic process)	00640(Propanoate metabolism);00280(Valine, leucine and isoleucine degradation);00410(beta-Alanine metabolism)	K05605	EC:3.1.2.4	3-hydroxyisobutyryl-CoA hydrolase 1-like isoform X1 [Physcomitrella patens]	NA	8.89829	3.30535	2.69209	1.42873	0.00866447	0.701355	up	yes
812371	PF3D7_0407000	XM_001351348.1	NA	NA	NA	NA		NA	5.06464	1.85659	2.72792	1.4478	0.00882917	0.701355	up	yes
813101	PF3D7_0528800	XM_001351806.3	GO:0005525(GTP binding);GO:0005622(intracellular)	NA	NA	NA		NA	5.17202	1.90254	2.71849	1.44281	0.00884061	0.701355	up	yes
813628	PF3D7_0936000	XM_002808943.1	NA	NA	NA	NA		NA	821.807	311.104	2.64158	1.4014	0.00918046	0.715075	up	yes
810584	PF3D7_1100200	XM_001347656.1	GO:0020002(host cell plasma membrane);GO:0020013(modulation by symbiont of host erythrocyte aggregation);GO:0020030(infected host cell surface knob);GO:0020033(antigenic variation);GO:0020035(cytoadherence to microvasculature, mediated by symbiont protein);GO:0046789(host cell surface receptor binding);GO:0050839(cell adhesion molecule binding)	NA	NA	NA		NA	2.99267	1.13843	2.62878	1.39439	0.00979602	0.72582	up	yes
810182	PF3D7_1002000	XM_001347273.1	NA	NA	NA	NA		NA	37.0995	14.1892	2.61462	1.3866	0.00987303	0.72582	up	yes
811287	PF3D7_1224400	XM_001350605.1	GO:0000462(maturation of SSU-rRNA from tricistronic rRNA transcript (SSU-rRNA, 5.8S rRNA, LSU-rRNA));GO:0032040(small-subunit processome);GO:0034388(Pwp2p-containing subcomplex of 90S preribosome)	NA	NA	NA		NA	3.67074	1.37399	2.67159	1.4177	0.00989959	0.72582	up	yes
811559	PF3D7_1252900	XM_001350875.2	NA	NA	NA	NA		NA	163.067	62.5137	2.60851	1.38322	0.00999612	0.72582	up	yes
4794162	PF3D7_0421100	XM_001351479.1	GO:0020002(host cell plasma membrane);GO:0020013(modulation by symbiont of host erythrocyte aggregation);GO:0020030(infected host cell surface knob);GO:0020033(antigenic variation);GO:0020035(cytoadherence to microvasculature, mediated by symbiont protein);GO:0050839(cell adhesion molecule binding)	NA	NA	NA		NA	2.20458	0.847831	2.60026	1.37865	0.0107726	0.760734	up	yes
812425	PF3D7_0424900	XM_001351516.1	GO:0000062(fatty-acyl-CoA binding);GO:0006631(fatty acid metabolic process)	NA	NA	NA		NA	22.6443	94.7233	0.239057	-2.06457	0.0108568	0.760734	down	yes
2655380	PF3D7_0830600	XM_001349189.1	GO:0020036(Maurer's cleft)	NA	NA	NA		NA	758.463	296.269	2.56004	1.35617	0.0110097	0.760734	up	yes
812614	PF3D7_0201800	XM_001349496.2	GO:0020030(infected host cell surface knob)	NA	NA	NA	hypothetical protein GOBAR_AA07143 [Gossypium barbadense]	NA	112.589	44.5966	2.52461	1.33606	0.0119898	0.808582	up	yes
9221889	PF3D7_0831800	XM_002808697.2	GO:0020020(food vacuole)	NA	NA	NA		NA	9454.95	3777.07	2.50325	1.3238	0.0125318	0.808582	up	yes
813287	PF3D7_0115600	XM_001351042.1	GO:0020002(host cell plasma membrane);GO:0020033(antigenic variation)	NA	NA	NA		NA	2.89285	11.9362	0.242359	-2.04478	0.0126986	0.808582	down	yes
813631	PF3D7_0936300	XM_001352191.1	GO:0030430(host cell cytoplasm)	NA	NA	NA		NA	1843.89	739.87	2.49219	1.31741	0.0128597	0.808582	up	yes
813929	PF3D7_1308500	XM_001349776.1	GO:0010264(myo-inositol hexakisphosphate biosynthetic process)	NA	NA	NA	P-loop NTPase domain-containing protein LPA1 homolog 2-like [Helianthus annuus]	NA	3.97335	1.53484	2.58878	1.37227	0.0129429	0.808582	up	yes
2655194	PF3D7_0707500	XM_001348953.1	NA	NA	NA	NA		NA	3.05838	1.22111	2.5046	1.32458	0.0131549	0.808582	up	yes
812407	PF3D7_0425400	XM_001351522.1	GO:0000062(fatty-acyl-CoA binding);GO:0006631(fatty acid metabolic process)	NA	NA	NA		NA	4.15488	1.59168	2.61038	1.38426	0.0132764	0.808582	up	yes
811864	PF3D7_1430300	XM_001348420.1	GO:0000828(inositol hexakisphosphate kinase activity);GO:0000829(inositol heptakisphosphate kinase activity);GO:0005737(cytoplasm);GO:0005886(plasma membrane);GO:0006020(inositol metabolic process);GO:0009817(defense response to fungus, incompatible interaction);GO:0009861(jasmonic acid and ethylene-dependent systemic resistance);GO:0032958(inositol phosphate biosynthetic process);GO:0033857(diph…	04070(Phosphatidylinositol signaling system)	K13024	EC:2.7.4.24	inositol hexakisphosphate and diphosphoinositol-pentakisphosphate kinase VIP2 isoform X4 [Vigna radiata var. radiata]	NA	6.58691	2.65577	2.48023	1.31047	0.0134209	0.808582	up	yes
810900	PF3D7_1134200	XM_001347988.1	NA	NA	NA	NA		NA	2.62198	1.05618	2.48252	1.31181	0.0138467	0.808582	up	yes
36312577	PF3D7_1372300	XM_024473257.1	NA	NA	NA	NA		NA	450.004	182.848	2.46109	1.29929	0.0138537	0.808582	up	yes
812782	PF3D7_0219900	XM_001349664.1	NA	NA	NA	NA		NA	6.47969	2.54255	2.5485	1.34965	0.0139355	0.808582	up	yes
813022	PF3D7_0520600	XM_002808658.1	GO:0004081(bis(5'-nucleosyl)-tetraphosphatase (asymmetrical) activity)	NA	NA	NA		NA	144.066	58.5256	2.46159	1.29959	0.0139671	0.808582	up	yes
810434	PF3D7_1028300	XM_001347525.1	GO:0006364(rRNA processing);GO:0042254(ribosome biogenesis)	NA	NA	NA		NA	12.3502	5.01567	2.46232	1.30002	0.0147677	0.843531	up	yes
812874	PF3D7_0501300	XM_001351536.1	GO:0005515(protein binding);GO:0015031(protein transport);GO:0016021(integral component of membrane);GO:0020005(symbiont-containing vacuole membrane);GO:0020036(Maurer's cleft)	NA	NA	NA		NA	5465.08	2265.21	2.41261	1.27059	0.0154698	0.872009	up	yes
812222	PF3D7_1467200	XM_001348778.1	NA	NA	NA	NA		NA	1.77042	0.711744	2.48744	1.31466	0.0163677	0.900306	up	yes
812892	PF3D7_0506200	XM_001351584.1	GO:0005669(transcription factor TFIID complex);GO:0006366(transcription by RNA polymerase II)	03022(Basal transcription factors)	K03120	NA	TATA-binding protein 2-like [Panicum miliaceum]	NA	7.77803	3.24135	2.39962	1.26281	0.0177971	0.900306	up	yes
811694	PF3D7_1411500	XM_001348250.2	GO:0000398(mRNA splicing, via spliceosome);GO:0003723(RNA binding);GO:0071006(U2-type catalytic step 1 spliceosome);GO:0071013(catalytic step 2 spliceosome)	NA	NA	NA		NA	4.61594	1.94457	2.37377	1.24718	0.017974	0.900306	up	yes
813268	PF3D7_0113700	XM_001351026.1	GO:0020030(infected host cell surface knob)	NA	NA	NA	dnaJ homolog subfamily B member 1-like [Dendrobium catenatum]	NA	74.613	31.7878	2.34722	1.23096	0.0181667	0.900306	up	yes
812630	PF3D7_0203700	XM_024473260.1	GO:0000460(maturation of 5.8S rRNA);GO:0000470(maturation of LSU-rRNA);GO:0003676(nucleic acid binding);GO:0005730(nucleolus);GO:0030687(preribosome, large subunit precursor)	NA	NA	NA	Mak16 protein [Coccomyxa subellipsoidea C-169]	NA	225.645	96.8828	2.32905	1.21974	0.0188877	0.900306	up	yes
810358	PF3D7_1020700	XM_001347449.2	GO:0042254(ribosome biogenesis)	03008(Ribosome biogenesis in eukaryotes)	K14521	EC:2.3.1.-	PREDICTED: RNA cytidine acetyltransferase 1 isoform X1 [Eucalyptus grandis]	NA	7.53594	3.22255	2.33851	1.22559	0.0189618	0.900306	up	yes
813200	PF3D7_0106400	XM_001350959.1	GO:0000462(maturation of SSU-rRNA from tricistronic rRNA transcript (SSU-rRNA, 5.8S rRNA, LSU-rRNA));GO:0005634(nucleus)	NA	NA	NA	PREDICTED: pre-rRNA-processing protein TSR2 [Elaeis guineensis]	NA	16.11	6.80591	2.36707	1.2431	0.0191521	0.900306	up	yes
813302	PF3D7_0902300	XM_001351861.1	GO:0004674(protein serine/threonine kinase activity);GO:0005634(nucleus);GO:0005737(cytoplasm);GO:0006468(protein phosphorylation);GO:0035556(intracellular signal transduction)	04016(MAPK signaling pathway - plant);04075(Plant hormone signal transduction)	K14498	EC:2.7.11.1	predicted protein [Ostreococcus lucimarinus CCE9901]	NA	79.2306	34.1904	2.31734	1.21247	0.0194661	0.900306	up	yes
2655026	PF3D7_0727200	XM_001349133.1	GO:0004123(cystathionine gamma-lyase activity);GO:0005739(mitochondrion);GO:0006534(cysteine metabolic process)	00730(Thiamine metabolism);04122(Sulfur relay system)	K04487	EC:2.8.1.7	cysteine desulfurase, mitochondrial [Citrus sinensis]	NA	29.3638	12.657	2.31996	1.2141	0.0195182	0.900306	up	yes
813984	PF3D7_1317900	XM_001349879.1	NA	NA	NA	NA		NA	5.76953	2.48448	2.32223	1.21551	0.0200136	0.900306	up	yes
813829	PF3D7_1352900	XM_024473245.1	NA	NA	NA	NA		NA	215.851	93.8205	2.30068	1.20206	0.0201962	0.900306	up	yes
2654973	PF3D7_0702300	XM_001348922.1	GO:0009986(cell surface)	NA	NA	NA		NA	132.372	57.5874	2.29862	1.20077	0.020314	0.900306	up	yes
9221911	PF3D7_0831700	XM_024473179.1	GO:0005515(protein binding);GO:0005634(nucleus);GO:0005737(cytoplasm);GO:0006986(response to unfolded protein);GO:0009408(response to heat);GO:0031072(heat shock protein binding)	03040(Spliceosome);04141(Protein processing in endoplasmic reticulum);04144(Endocytosis)	K03283	NA	heat shock protein hsp70-A1 [Ettlia sp. YC001]	NA	1204.58	526.146	2.28943	1.19499	0.0207149	0.900306	up	yes
814240	PF3D7_1353100	XM_001350207.1	NA	NA	NA	NA		NA	281.064	122.743	2.28986	1.19526	0.0207435	0.900306	up	yes
2655041	PF3D7_0716200	XM_001349029.1	GO:0020011(apicoplast)	NA	NA	NA	programmed cell death protein 2-like [Physcomitrella patens]	NA	48.9515	21.3729	2.29035	1.19557	0.02078	0.900306	up	yes
813672	PF3D7_1322100	XM_001349924.1	GO:0005515(protein binding);GO:0006355(regulation of transcription, DNA-templated);GO:0010452(histone H3-K36 methylation);GO:0020033(antigenic variation);GO:0034399(nuclear periphery);GO:0046975(histone methyltransferase activity (H3-K36 specific))	00310(Lysine degradation)	K11423	EC:2.1.1.43	hypothetical protein OsI_30811 [Oryza sativa Indica Group]	NA	34.4188	15.0623	2.2851	1.19226	0.0209835	0.900306	up	yes
810281	PF3D7_1012600	XM_001347372.1	GO:0003921(GMP synthase activity);GO:0006164(purine nucleotide biosynthetic process)	00230(Purine metabolism)	K01951	EC:6.3.5.2	GMP synthase [glutamine-hydrolyzing]-like [Quercus suber]	NA	30.1564	13.1961	2.28526	1.19236	0.0212115	0.900306	up	yes
2655426	PF3D7_0816800	XM_001349320.2	GO:0000794(condensed nuclear chromosome);GO:0007131(reciprocal meiotic recombination)	NA	NA	NA	meiotic recombination protein DMC1 homolog [Sorghum bicolor]	NA	5.10582	2.19572	2.32535	1.21745	0.0215839	0.900306	up	yes
814164	PF3D7_1334700	XM_001350042.1	GO:0020020(food vacuole);GO:0044164(host cell cytosol)	NA	NA	NA		NA	253.572	111.575	2.27266	1.18438	0.0216501	0.900306	up	yes
3885738	PF3D7_0602100	XM_960918.1	GO:0004004(ATP-dependent RNA helicase activity)	03018(RNA degradation)	K12598	EC:3.6.4.13	DExH-box ATP-dependent RNA helicase DExH9-like [Physcomitrella patens]	NA	23.4952	10.3657	2.26662	1.18054	0.0220321	0.900306	up	yes
810308	PF3D7_1015300	XM_001347399.1	GO:0006464(cellular protein modification process);GO:0006508(proteolysis);GO:0008235(metalloexopeptidase activity)	NA	NA	NA	methionine aminopeptidase 1A [Cajanus cajan]	NA	19.6332	8.64561	2.27088	1.18325	0.0220798	0.900306	up	yes
810442	PF3D7_1029200	XM_001347533.1	NA	NA	NA	NA		NA	1.94769	0.822866	2.36696	1.24304	0.0221631	0.900306	up	yes
810962	PF3D7_1140500	XM_001348050.2	GO:0000146(microfilament motor activity);GO:0003774(motor activity);GO:0003779(actin binding);GO:0007010(cytoskeleton organization);GO:0016459(myosin complex);GO:0030048(actin filament-based movement)	NA	NA	NA	PREDICTED: myosin-2-like isoform X1 [Gossypium raimondii]	NA	0.218585	0.839781	0.260288	-1.94182	0.0222829	0.900306	down	yes
812867	PF3D7_0507900	XM_002808636.1	NA	NA	NA	NA		NA	11.55	4.96877	2.32451	1.21693	0.0224908	0.900306	up	yes
811461	PF3D7_1242500	XM_001350777.1	NA	NA	NA	NA		NA	1.2828	4.85795	0.264062	-1.92105	0.0227686	0.900306	down	yes
811595	PF3D7_1401400	XM_001348153.1	GO:0020005(symbiont-containing vacuole membrane)	NA	NA	NA		NA	10989.7	4888.59	2.24803	1.16866	0.0228818	0.900306	up	yes
811444	PF3D7_1240600	XM_001350762.1	GO:0020002(host cell plasma membrane);GO:0020013(modulation by symbiont of host erythrocyte aggregation);GO:0020030(infected host cell surface knob);GO:0020033(antigenic variation);GO:0020035(cytoadherence to microvasculature, mediated by symbiont protein);GO:0046789(host cell surface receptor binding);GO:0050839(cell adhesion molecule binding)	NA	NA	NA		NA	4.30968	1.91813	2.24682	1.16788	0.0234155	0.900306	up	yes
811726	PF3D7_1414700	XM_001348282.1	NA	NA	NA	NA	PREDICTED: ubiquitin carboxyl-terminal hydrolase 25 [Nelumbo nucifera]	NA	3.16536	1.40096	2.25942	1.17595	0.0236407	0.900306	up	yes
811036	PF3D7_1148800	XM_001348124.2	NA	NA	NA	NA		NA	109.299	49.1377	2.22434	1.15338	0.0243354	0.900306	up	yes
810585	PF3D7_1100100	XM_001347655.1	GO:0020002(host cell plasma membrane);GO:0020013(modulation by symbiont of host erythrocyte aggregation);GO:0020030(infected host cell surface knob);GO:0020033(antigenic variation);GO:0020035(cytoadherence to microvasculature, mediated by symbiont protein);GO:0046789(host cell surface receptor binding);GO:0050839(cell adhesion molecule binding)	NA	NA	NA		NA	5.63362	20.3796	0.276435	-1.85499	0.0243567	0.900306	down	yes
811014	PF3D7_1146000	XM_001348102.1	GO:0000027(ribosomal large subunit assembly);GO:0003674(molecular_function);GO:0005730(nucleolus);GO:0005840(ribosome);GO:0035690(cellular response to drug)	NA	NA	NA	notchless protein homolog isoform X2 [Ziziphus jujuba]	NA	20.1539	9.0539	2.22599	1.15445	0.0245908	0.900306	up	yes
811511	PF3D7_1247900	XM_001350827.1	GO:0005730(nucleolus);GO:0006364(rRNA processing);GO:0032040(small-subunit processome);GO:0042274(ribosomal small subunit biogenesis)	NA	NA	NA	probable U3 small nucleolar RNA-associated protein 11 [Phalaenopsis equestris]	NA	26.8824	12.033	2.23406	1.15967	0.024621	0.900306	up	yes
814081	PF3D7_1319100	XM_001349891.1	GO:0004843(thiol-dependent ubiquitin-specific protease activity);GO:0005634(nucleus);GO:0005737(cytoplasm);GO:0005829(cytosol);GO:0005886(plasma membrane);GO:0008150(biological_process);GO:1990380(Lys48-specific deubiquitinase activity)	00970(Aminoacyl-tRNA biosynthesis)	K01872	EC:6.1.1.7	PREDICTED: protein FAM63A isoform X1 [Brassica oleracea var. oleracea]	NA	4.9854	2.22744	2.23818	1.16232	0.0247122	0.900306	up	yes
813232	PF3D7_0109700	XM_001350991.2	GO:0000462(maturation of SSU-rRNA from tricistronic rRNA transcript (SSU-rRNA, 5.8S rRNA, LSU-rRNA));GO:0005730(nucleolus);GO:0030686(90S preribosome)	NA	NA	NA		NA	11.9924	5.31486	2.2564	1.17402	0.0250341	0.900306	up	yes
810758	PF3D7_1120400	XM_001347846.1	GO:0020011(apicoplast)	NA	NA	NA	alpha/beta hydrolase domain-containing protein 17C-like [Abrus precatorius]	NA	27.8276	12.5444	2.21833	1.14947	0.0250478	0.900306	up	yes
814083	PF3D7_1319300	XM_001349893.1	GO:0004809(tRNA (guanine-N2-)-methyltransferase activity);GO:0006400(tRNA modification);GO:0020011(apicoplast)	NA	NA	NA	hypothetical protein AMTR_s00047p00207200 [Amborella trichopoda]	NA	39.4216	17.8613	2.20709	1.14215	0.0254354	0.900306	up	yes
811555	PF3D7_1252500	XM_024473420.1	NA	NA	NA	NA		NA	2.59441	1.13228	2.29131	1.19617	0.0255361	0.900306	up	yes
2655111	PF3D7_0716100	XM_001349028.1	NA	NA	NA	NA		NA	25.5273	11.5849	2.2035	1.1398	0.0256761	0.900306	up	yes
2655477	PF3D7_0824900	XM_001349239.1	NA	NA	NA	NA		NA	3.52612	1.58226	2.22854	1.1561	0.0256933	0.900306	up	yes
810477	PF3D7_1032900	XM_001347568.2	NA	NA	NA	NA		NA	0.833313	0.368985	2.25839	1.1753	0.0259555	0.900306	up	yes
811599	PF3D7_1401100	XM_001348150.3	GO:0003674(molecular_function);GO:0005575(cellular_component)	04141(Protein processing in endoplasmic reticulum)	K09517	NA	chaperone protein dnaJ 10 [Medicago truncatula]	NA	2003.72	912.455	2.19597	1.13486	0.0259603	0.900306	up	yes
811658	PF3D7_1407900	XM_001348213.1	GO:0004190(aspartic-type endopeptidase activity);GO:0020020(food vacuole);GO:0042540(hemoglobin catabolic process)	NA	NA	NA	aspartic peptidase A1 family, Aspartic peptidase domain protein [Artemisia annua]	NA	1817.02	827.608	2.1955	1.13455	0.025992	0.900306	up	yes
812731	PF3D7_0214400	XM_001349613.1	NA	NA	NA	NA		NA	38.7997	17.711	2.19072	1.1314	0.0265399	0.900306	up	yes
811661	PF3D7_1408200	XM_001348216.1	NA	NA	NA	NA		NA	6.75081	3.08114	2.19101	1.1316	0.0267322	0.900306	up	yes
812764	PF3D7_0217700	XM_001349646.1	GO:0005634(nucleus);GO:0008284(positive regulation of cell proliferation);GO:0034243(regulation of transcription elongation from RNA polymerase II promoter)	NA	NA	NA	PREDICTED: E2F-associated phosphoprotein [Oryza brachyantha]	NA	12.0798	5.46262	2.21135	1.14493	0.0273057	0.900306	up	yes
810905	PF3D7_1134700	XM_001347993.1	GO:0003677(DNA binding);GO:0003899(DNA-directed 5'-3' RNA polymerase activity);GO:0005736(DNA-directed RNA polymerase I complex);GO:0006360(transcription by RNA polymerase I)	00230(Purine metabolism);00240(Pyrimidine metabolism);03020(RNA polymerase)	K03002	EC:2.7.7.6	DNA-directed RNA polymerase I subunit 2 [Vigna radiata var. radiata]	NA	37.4351	17.2146	2.17461	1.12076	0.027449	0.900306	up	yes
810512	PF3D7_1036300	XM_001347603.1	GO:0005515(protein binding);GO:0009986(cell surface);GO:0042493(response to drug);GO:0046812(host cell surface binding)	NA	NA	NA		NA	8.99655	31.8192	0.282739	-1.82246	0.0276253	0.900306	down	yes
814250	PF3D7_1354300	XM_001350219.1	GO:0006364(rRNA processing);GO:0008173(RNA methyltransferase activity)	NA	NA	NA	PREDICTED: adoMet-dependent rRNA methyltransferase spb1 [Juglans regia]	NA	70.749	32.5958	2.17049	1.11802	0.0276917	0.900306	up	yes
813627	PF3D7_0935900	XM_001352187.1	GO:0005515(protein binding);GO:0005737(cytoplasm);GO:0020036(Maurer's cleft);GO:0030430(host cell cytoplasm);GO:0033644(host cell membrane)	NA	NA	NA		NA	3405.19	1573.32	2.16434	1.11393	0.0280426	0.900306	up	yes
2655414	PF3D7_0824600	XM_002808829.1	GO:0005737(cytoplasm);GO:0016226(iron-sulfur cluster assembly)	NA	NA	NA	anamorsin homolog [Papaver somniferum]	NA	21.2624	9.76373	2.17769	1.1228	0.0281532	0.900306	up	yes
814300	PF3D7_1364800	XM_001350323.1	GO:0003677(DNA binding);GO:0003899(DNA-directed 5'-3' RNA polymerase activity);GO:0005665(DNA-directed RNA polymerase II, core complex);GO:0006366(transcription by RNA polymerase II)	00230(Purine metabolism);00240(Pyrimidine metabolism);03020(RNA polymerase)	K03013	NA	ultraviolet-B receptor UVR8 [Chlorella sorokiniana]	NA	131.327	60.698	2.16362	1.11345	0.0283119	0.900306	up	yes
811755	PF3D7_1417500	XM_001348311.1	GO:0000495(box H/ACA snoRNA 3'-end processing);GO:0009982(pseudouridine synthase activity);GO:0031118(rRNA pseudouridine synthesis);GO:0031120(snRNA pseudouridine synthesis);GO:0031429(box H/ACA snoRNP complex);GO:1990481(mRNA pseudouridine synthesis)	03008(Ribosome biogenesis in eukaryotes)	K11131	EC:5.4.99.-	PREDICTED: H/ACA ribonucleoprotein complex subunit 4-like, partial [Elaeis guineensis]	NA	85.4111	39.5272	2.16082	1.11158	0.0284376	0.900306	up	yes
814458	PF3D7_0314500	XM_001351178.1	NA	NA	NA	NA		NA	6.39595	2.88834	2.21441	1.14692	0.0288445	0.900306	up	yes
811119	PF3D7_1206600	XM_001350439.1	GO:0003899(DNA-directed 5'-3' RNA polymerase activity);GO:0005666(DNA-directed RNA polymerase III complex);GO:0006383(transcription by RNA polymerase III)	00230(Purine metabolism);00240(Pyrimidine metabolism);03020(RNA polymerase)	K03021	EC:2.7.7.6	hypothetical protein MARPO_0097s0027 [Marchantia polymorpha]	NA	20.2959	9.41672	2.15531	1.10789	0.028874	0.900306	up	yes
813527	PF3D7_0925200	XM_001352086.1	GO:0005730(nucleolus);GO:0008757(S-adenosylmethionine-dependent methyltransferase activity)	NA	NA	NA	hypothetical protein DCAR_021727 [Daucus carota subsp. sativus]	NA	24.5829	11.4091	2.15468	1.10747	0.029307	0.900306	up	yes
814272	PF3D7_1357700	XM_001350252.1	NA	NA	NA	NA		NA	7.09789	3.28964	2.15765	1.10946	0.0293346	0.900306	up	yes
811298	PF3D7_1225500	XM_001350616.1	GO:0000462(maturation of SSU-rRNA from tricistronic rRNA transcript (SSU-rRNA, 5.8S rRNA, LSU-rRNA));GO:0005730(nucleolus);GO:0019843(rRNA binding);GO:0032040(small-subunit processome);GO:0070037(rRNA (pseudouridine) methyltransferase activity);GO:0070475(rRNA base methylation)	NA	NA	NA		NA	2.83951	1.28442	2.21073	1.14453	0.0298162	0.900306	up	yes
812550	PF3D7_0400300	XM_001351284.1	GO:0020002(host cell plasma membrane);GO:0020033(antigenic variation)	NA	NA	NA		NA	4.47088	2.04702	2.18409	1.12704	0.0299601	0.900306	up	yes
2655175	PF3D7_0729400	XM_001349153.1	GO:0000027(ribosomal large subunit assembly);GO:0003723(RNA binding);GO:0005730(nucleolus)	NA	NA	NA	unknown [Lotus japonicus]	NA	97.2596	45.4658	2.13918	1.09706	0.0299879	0.900306	up	yes
814054	PF3D7_1302000	XM_001349828.1	NA	NA	NA	NA		NA	156.539	73.3483	2.13419	1.09369	0.0303145	0.900306	up	yes
2654949	PF3D7_0733000	XM_001349183.1	GO:0020002(host cell plasma membrane);GO:0020013(modulation by symbiont of host erythrocyte aggregation);GO:0020030(infected host cell surface knob);GO:0020033(antigenic variation);GO:0020035(cytoadherence to microvasculature, mediated by symbiont protein);GO:0050839(cell adhesion molecule binding)	NA	NA	NA		NA	3.20396	1.49571	2.14209	1.09902	0.0304047	0.900306	up	yes
811334	PF3D7_1229100	XM_001350652.1	GO:0005524(ATP binding);GO:0005887(integral component of plasma membrane);GO:0006810(transport);GO:0042493(response to drug);GO:0043190(ATP-binding cassette (ABC) transporter complex);GO:0043492(ATPase activity, coupled to movement of substances)	02010(ABC transporters)	K05674	NA	ABC transporter C family member 13 isoform X1 [Abrus precatorius]	NA	73.1975	34.3786	2.12916	1.09028	0.0306094	0.900306	up	yes
811134	PF3D7_1208100	XM_001350454.2	NA	NA	NA	NA		NA	1.46564	0.688499	2.12875	1.09001	0.0315572	0.900306	up	yes
810746	PF3D7_1119200	XM_024473317.1	GO:0003674(molecular_function);GO:0005634(nucleus);GO:0005829(cytosol);GO:0008150(biological_process)	NA	NA	NA		NA	13.8891	6.42801	2.16071	1.11151	0.0318683	0.900306	up	yes
814257	PF3D7_1355300	XM_001350229.1	GO:0034399(nuclear periphery)	NA	NA	NA	PREDICTED: histone-lysine N-methyltransferase ASHR1 [Nicotiana attenuata]	NA	3.96467	1.84794	2.14545	1.10128	0.0322213	0.900306	up	yes
813270	PF3D7_0113900	XM_001351028.1	NA	NA	NA	NA		NA	14.7025	6.90308	2.12984	1.09075	0.0323295	0.900306	up	yes
2655504	PF3D7_0819100	XM_024473169.1	GO:0000027(ribosomal large subunit assembly);GO:0019843(rRNA binding);GO:0030687(preribosome, large subunit precursor)	NA	NA	NA		NA	15.7613	7.42447	2.12289	1.08603	0.0323842	0.900306	up	yes
812251	PF3D7_1470200	XM_001348807.2	NA	NA	NA	NA		NA	27.8262	13.1189	2.12108	1.0848	0.03256	0.900306	up	yes
811078	PF3D7_1202500	XM_024473379.1	GO:0001510(RNA methylation);GO:0005634(nucleus);GO:0008168(methyltransferase activity);GO:0009452(7-methylguanosine RNA capping);GO:0071164(RNA trimethylguanosine synthase activity)	NA	NA	NA		NA	0.830636	0.376596	2.20564	1.1412	0.0326319	0.900306	up	yes
3885829	PF3D7_0632500	XM_961212.1	GO:0020002(host cell plasma membrane);GO:0020013(modulation by symbiont of host erythrocyte aggregation);GO:0020030(infected host cell surface knob);GO:0020033(antigenic variation);GO:0020035(cytoadherence to microvasculature, mediated by symbiont protein);GO:0050839(cell adhesion molecule binding)	NA	NA	NA		NA	3.9876	1.90183	2.09672	1.06813	0.0335167	0.900306	up	yes
812674	PF3D7_0208200	XM_001349556.1	GO:0000462(maturation of SSU-rRNA from tricistronic rRNA transcript (SSU-rRNA, 5.8S rRNA, LSU-rRNA));GO:0005730(nucleolus);GO:0032040(small-subunit processome)	NA	NA	NA	ribosomal RNA assembly protein mis3 [Bathycoccus prasinos]	NA	32.4701	15.4953	2.09549	1.06729	0.0338348	0.900306	up	yes
810286	PF3D7_1013100	XM_001347377.1	GO:0000462(maturation of SSU-rRNA from tricistronic rRNA transcript (SSU-rRNA, 5.8S rRNA, LSU-rRNA));GO:0030515(snoRNA binding);GO:0032040(small-subunit processome);GO:0034388(Pwp2p-containing subcomplex of 90S preribosome)	NA	NA	NA		NA	10.0867	4.81635	2.09427	1.06644	0.0338707	0.900306	up	yes
810922	PF3D7_1136400	XM_001348010.1	GO:0005048(signal sequence binding);GO:0005786(signal recognition particle, endoplasmic reticulum targeting)	NA	NA	NA		NA	8.46278	4.03481	2.09744	1.06863	0.0340429	0.900306	up	yes
811737	PF3D7_1415800	XM_001348293.1	GO:0000154(rRNA modification);GO:0008649(rRNA methyltransferase activity)	NA	NA	NA	DIM1A adenosine dimethyl transferase 1A [Klebsormidium nitens]	NA	32.7146	15.6639	2.08853	1.06249	0.034364	0.900306	up	yes
814051	PF3D7_1301400	XM_001349821.1	GO:0020011(apicoplast);GO:0020036(Maurer's cleft)	NA	NA	NA		NA	30.0087	14.4462	2.07727	1.05469	0.0354037	0.900306	up	yes
811766	PF3D7_1419100	XM_001348322.1	GO:0004004(ATP-dependent RNA helicase activity)	NA	NA	NA	unnamed protein product [Brassica rapa]	NA	9.85043	4.76272	2.06824	1.0484	0.0362107	0.900306	up	yes
813363	PF3D7_0908600	XM_001351922.1	GO:0002181(cytoplasmic translation);GO:0005737(cytoplasm);GO:0008175(tRNA methyltransferase activity);GO:0030488(tRNA methylation)	NA	NA	NA	cell division protein [Bathycoccus prasinos]	NA	7.05648	3.39498	2.07851	1.05555	0.0362643	0.900306	up	yes
810822	PF3D7_1126500	XM_001347910.1	NA	NA	NA	NA		NA	9.95234	4.82736	2.06165	1.0438	0.0366026	0.900306	up	yes
811547	PF3D7_1251500	XM_001350863.2	GO:0004004(ATP-dependent RNA helicase activity);GO:0016070(RNA metabolic process)	NA	NA	NA	LOW QUALITY PROTEIN: DEAD-box ATP-dependent RNA helicase 28 [Arachis duranensis]	NA	28.5822	13.8948	2.05704	1.04057	0.0368478	0.900306	up	yes
813856	PF3D7_1359000	XM_002809041.1	NA	NA	NA	NA		NA	2.6391	1.27943	2.06272	1.04455	0.0368773	0.900306	up	yes
812185	PF3D7_1463400	XM_001348741.1	GO:0001056(RNA polymerase III activity);GO:0005666(DNA-directed RNA polymerase III complex)	00230(Purine metabolism);00240(Pyrimidine metabolism);03020(RNA polymerase)	K03026	NA	PREDICTED: DNA-directed RNA polymerase III subunit rpc4 [Oryza brachyantha]	NA	4.43778	2.10549	2.10772	1.07569	0.0370399	0.900306	up	yes
811786	PF3D7_1421100	XM_001348342.1	NA	NA	NA	NA		NA	16.8701	8.20803	2.05532	1.03936	0.0370571	0.900306	up	yes
812491	PF3D7_0403400	XM_002808592.1	NA	NA	NA	NA		NA	9.36257	4.56506	2.05092	1.03627	0.0372976	0.900306	up	yes
814154	PF3D7_1333600	XM_001350031.1	GO:0016020(membrane)	NA	NA	NA		NA	28.751	14.0199	2.05073	1.03613	0.0373125	0.900306	up	yes
812818	PF3D7_0223400	XM_001349700.1	GO:0020002(host cell plasma membrane);GO:0020033(antigenic variation)	NA	NA	NA		NA	5.29582	2.52016	2.10138	1.07134	0.0376202	0.900306	up	yes
811068	PF3D7_1201500	XM_001350388.1	GO:0005524(ATP binding)	NA	NA	NA	PREDICTED: GPN-loop GTPase 1 [Erythranthe guttata]	NA	32.0179	15.6416	2.04698	1.03349	0.0379475	0.900306	up	yes
812616	PF3D7_0202000	XM_001349498.3	GO:0005515(protein binding);GO:0005737(cytoplasm);GO:0020030(infected host cell surface knob);GO:0020036(Maurer's cleft)	NA	NA	NA		NA	984.586	483.892	2.03472	1.02483	0.0386688	0.900306	up	yes
2655336	PF3D7_0801000	XM_001349469.1	GO:0020011(apicoplast)	NA	NA	NA		NA	477.191	234.598	2.03408	1.02438	0.0387294	0.900306	up	yes
812128	PF3D7_1457300	XM_001348684.1	NA	NA	NA	NA	uncharacterized protein LOC105158907 [Sesamum indicum]	NA	74.6251	36.7219	2.03217	1.02302	0.039053	0.900306	up	yes
812613	PF3D7_0201700	XM_001349495.1	GO:0033643(host cell part)	04141(Protein processing in endoplasmic reticulum)	K09517	NA	PREDICTED: chaperone protein dnaJ 10-like isoform X1 [Oryza brachyantha]	NA	149.91	74.1011	2.02304	1.01653	0.0398546	0.900306	up	yes
812192	PF3D7_1464200	XM_001348748.1	NA	NA	NA	NA		NA	16.7992	8.26546	2.03245	1.02322	0.0401983	0.900306	up	yes
810173	PF3D7_1001100.1	XM_001347264.2;XM_024473272.1	GO:0000062(fatty-acyl-CoA binding);GO:0006631(fatty acid metabolic process);GO:0006631(fatty acid metabolic process)	NA	NA	NA		NA	288.252	142.92	2.01688	1.01213	0.0405027	0.900306	up	yes
812726	PF3D7_0213900	XM_001349608.1	NA	NA	NA	NA		NA	9.80094	4.85147	2.0202	1.0145	0.0406337	0.900306	up	yes
2655025	PF3D7_0703900	XM_001348936.2	NA	NA	NA	NA		NA	2.40582	1.19044	2.02095	1.01503	0.040746	0.900306	up	yes
812780	PF3D7_0219700	XM_001349662.1	GO:0020011(apicoplast)	NA	NA	NA		NA	531.795	264.31	2.01201	1.00864	0.0409661	0.900306	up	yes
3885882	PF3D7_0606600	XM_960963.2	NA	NA	NA	NA		NA	42.98	21.454	2.00335	1.00242	0.0418912	0.900306	up	yes
813304	PF3D7_0902500	XM_001351863.1	GO:0020036(Maurer's cleft)	NA	NA	NA		NA	505.778	252.601	2.00228	1.00164	0.0419636	0.900306	up	yes
813508	PF3D7_0923200	XM_002808903.1	GO:0030586([methionine synthase] reductase activity)	NA	NA	NA	NADPH--cytochrome P450 reductase [Lactuca sativa]	NA	7.51551	3.73479	2.0123	1.00884	0.0423121	0.900306	up	yes
811706	PF3D7_1412600	XM_001348262.1	GO:0006412(translation);GO:0008612(peptidyl-lysine modification to peptidyl-hypusine)	NA	NA	NA	Deoxyhypusine synthase [Artemisia annua]	NA	5.8514	2.88881	2.02554	1.01831	0.0425962	0.900306	up	yes
9221772	PF3D7_0301600	XM_002808572.3	GO:0020011(apicoplast)	NA	NA	NA		NA	128.996	64.7418	1.99246	0.994551	0.0430718	0.900306	up	no
2655476	PF3D7_0825500	XM_001349234.1	GO:0003674(molecular_function);GO:0005634(nucleus);GO:0005829(cytosol);GO:0030686(90S preribosome)	NA	NA	NA	protein KRI1 homolog [Ziziphus jujuba]	NA	22.0849	11.0791	1.99339	0.995224	0.0433877	0.900306	up	no
2655255	PF3D7_0818800	XM_001349301.1	GO:0005732(small nucleolar ribonucleoprotein complex);GO:0006396(RNA processing)	03008(Ribosome biogenesis in eukaryotes)	K14561	NA	PREDICTED: U3 small nucleolar ribonucleoprotein protein IMP4 [Nelumbo nucifera]	NA	19.3296	9.66135	2.00071	1.00051	0.043402	0.900306	up	yes
812038	PF3D7_1448000	XM_001348594.1	GO:0000462(maturation of SSU-rRNA from tricistronic rRNA transcript (SSU-rRNA, 5.8S rRNA, LSU-rRNA));GO:0030515(snoRNA binding);GO:0032040(small-subunit processome);GO:0034388(Pwp2p-containing subcomplex of 90S preribosome)	03008(Ribosome biogenesis in eukaryotes)	K14556	NA	hypothetical protein CDL15_Pgr025528 [Punica granatum]	NA	10.9503	5.49743	1.9919	0.994143	0.0436135	0.900306	up	no
2655439	PF3D7_0814500	XM_001349343.1	NA	NA	NA	NA		NA	44.3523	22.3034	1.98859	0.991745	0.0436206	0.900306	up	no
813313	PF3D7_0903400	XM_001351872.1	GO:0000724(double-strand break repair via homologous recombination);GO:0003677(DNA binding);GO:0004386(helicase activity);GO:0005524(ATP binding);GO:0005634(nucleus);GO:0005694(chromosome);GO:0005737(cytoplasm);GO:0005829(cytosol);GO:0006281(DNA repair);GO:0006310(DNA recombination);GO:0008150(biological_process);GO:0009378(four-way junction helicase activity);GO:0032508(DNA duplex unwinding);GO:…	NA	NA	NA	hypothetical protein KFL_000060450 [Klebsormidium nitens]	NA	15.901	8.00903	1.98539	0.989421	0.043936	0.900306	up	no
812104	PF3D7_1454900	XM_001348660.1	NA	NA	NA	NA		NA	8.42491	4.14196	2.03404	1.02435	0.0441093	0.900306	up	yes
812987	PF3D7_0517200	XM_001351693.1	NA	NA	NA	NA		NA	3.99434	1.99423	2.00295	1.00213	0.0447949	0.900306	up	yes
812870	PF3D7_0501400	XM_001351537.2	NA	NA	NA	NA		NA	1806.65	914.329	1.97593	0.982529	0.044824	0.900306	up	no
2654935	PF3D7_0721300	XM_001349079.1	GO:0003723(RNA binding);GO:0004004(ATP-dependent RNA helicase activity);GO:0005524(ATP binding);GO:0016070(RNA metabolic process)	NA	NA	NA	DEAD-box ATP-dependent RNA helicase 17 [Dendrobium catenatum]	NA	20.3202	10.2766	1.97733	0.983553	0.0450262	0.900306	up	no
2655141	PF3D7_0723400	XM_001349099.1	NA	NA	NA	NA		NA	46.8374	23.7307	1.9737	0.980906	0.04519	0.900306	up	no
814558	PF3D7_0324300	XM_001351277.1	GO:0020036(Maurer's cleft)	NA	NA	NA		NA	8.05755	4.02399	2.00238	1.00171	0.0452797	0.900306	up	yes
811159	PF3D7_1210600	XM_001350479.1	NA	NA	NA	NA		NA	62.3169	31.5894	1.97272	0.980184	0.0452832	0.900306	up	no
8444980	PF3D7_1016600	XM_002585358.1	GO:0043657(host cell)	NA	NA	NA		NA	12.3609	6.21548	1.98873	0.991844	0.0455802	0.900306	up	no
36312573	PF3D7_1371300	XR_002966680.1	GO:0003674(molecular_function);GO:0005575(cellular_component);GO:0006351(transcription, DNA-templated);GO:0006355(regulation of transcription, DNA-templated);GO:0008150(biological_process)	NA	NA	NA	hypothetical protein GLYMA_13G018000 [Glycine max]	NA	0.877638	0.430696	2.03772	1.02696	0.045657	0.900306	up	yes
811442	PF3D7_1240300	XM_001350760.1	GO:0020002(host cell plasma membrane);GO:0020013(modulation by symbiont of host erythrocyte aggregation);GO:0020030(infected host cell surface knob);GO:0020033(antigenic variation);GO:0020035(cytoadherence to microvasculature, mediated by symbiont protein);GO:0046789(host cell surface receptor binding);GO:0050839(cell adhesion molecule binding)	NA	NA	NA		NA	15.1455	7.69435	1.96839	0.977016	0.0458768	0.900306	up	no
813494	PF3D7_0921800	XM_002808899.1	GO:0000027(ribosomal large subunit assembly);GO:0000460(maturation of 5.8S rRNA);GO:0000470(maturation of LSU-rRNA);GO:0005730(nucleolus);GO:0030687(preribosome, large subunit precursor);GO:0042134(rRNA primary transcript binding)	NA	NA	NA	predicted protein, partial [Ostreococcus lucimarinus CCE9901]	NA	15.2372	7.70066	1.97869	0.984547	0.0462772	0.900306	up	no
813299	PF3D7_0902000	XM_002808863.1	GO:0020011(apicoplast)	NA	NA	NA		NA	6.81763	3.4386	1.98268	0.987449	0.0462843	0.900306	up	no
811350	PF3D7_1230900	XM_001350668.2	GO:0000166(nucleotide binding);GO:0004672(protein kinase activity);GO:0004674(protein serine/threonine kinase activity);GO:0005524(ATP binding);GO:0005575(cellular_component);GO:0005737(cytoplasm);GO:0005829(cytosol);GO:0006468(protein phosphorylation);GO:0016301(kinase activity);GO:0016310(phosphorylation);GO:0016740(transferase activity);GO:0030490(maturation of SSU-rRNA);GO:0030688(preribosome…	03008(Ribosome biogenesis in eukaryotes)	K07178	EC:2.7.11.1	serine/threonine-protein kinase rio1 [Arachis ipaensis]	NA	84.6236	43.129	1.9621	0.972401	0.046522	0.900306	up	no
813497	PF3D7_0922100	XM_001352056.1	NA	04141(Protein processing in endoplasmic reticulum)	K04523	NA		NA	91.1134	46.4804	1.96026	0.971042	0.0466962	0.900306	up	no
813770	PF3D7_1342700	XM_001350112.1	GO:0003700(DNA binding transcription factor activity);GO:0006351(transcription, DNA-templated)	00230(Purine metabolism);00240(Pyrimidine metabolism);03020(RNA polymerase)	K03009	NA	DNA-directed RNA polymerases II, IV and V subunit 12 [Amborella trichopoda]	NA	49.1873	24.8976	1.97558	0.982277	0.0472465	0.900306	up	no
811037	PF3D7_1148900	XM_001348125.1	GO:0020036(Maurer's cleft)	NA	NA	NA		NA	118.344	60.4594	1.95741	0.968943	0.0477164	0.900306	up	no
812750	PF3D7_0216400	XM_001349632.1	GO:0006886(intracellular protein transport)	04144(Endocytosis)	K12479	NA	vacuolar protein sorting-associated protein 45 homolog isoform X1 [Cajanus cajan]	NA	0.542235	1.7911	0.302739	-1.72385	0.047983	0.900306	down	yes
810176	PF3D7_1001400	XM_001347267.1	GO:0006629(lipid metabolic process);GO:0016020(membrane);GO:0016298(lipase activity)	00561(Glycerolipid metabolism)	K01054	EC:3.1.1.23	hypothetical protein MNEG_9475 [Monoraphidium neglectum]	NA	79.2603	40.7165	1.94664	0.960985	0.0483943	0.900306	up	no
812427	PF3D7_0424700	XM_001351514.1	GO:0016301(kinase activity);GO:0030430(host cell cytoplasm)	NA	NA	NA		NA	129.092	66.4217	1.94352	0.958671	0.0487182	0.900306	up	no
2655174	PF3D7_0729300	XM_001349152.1	GO:0000027(ribosomal large subunit assembly);GO:0000055(ribosomal large subunit export from nucleus);GO:0042273(ribosomal large subunit biogenesis)	03013(RNA transport);03008(Ribosome biogenesis in eukaryotes)	K07562	NA	NMD3 [Ostreococcus tauri]	NA	19.5333	10.0368	1.94617	0.960639	0.0487334	0.900306	up	no
811059	PF3D7_1200700	XM_001350380.1	GO:0020011(apicoplast)	00061(Fatty acid biosynthesis);00071(Fatty acid degradation);04146(Peroxisome)	K01897	EC:6.2.1.3	PREDICTED: long chain acyl-CoA synthetase 4-like [Musa acuminata subsp. malaccensis]	NA	1726.67	891.444	1.93694	0.953779	0.049487	0.900306	up	no
3885889	PF3D7_0621300	XM_961104.1	GO:0003729(mRNA binding);GO:0005730(nucleolus);GO:0006417(regulation of translation)	NA	NA	NA		NA	8.7995	4.53362	1.94094	0.956758	0.0501857	0.900306	up	no
811637	PF3D7_1405800	XM_001348192.1	GO:0000463(maturation of LSU-rRNA from tricistronic rRNA transcript (SSU-rRNA, 5.8S rRNA, LSU-rRNA));GO:0030687(preribosome, large subunit precursor);GO:0043021(ribonucleoprotein complex binding);GO:0070545(PeBoW complex)	NA	NA	NA	hypothetical protein CEUSTIGMA_g499.t1 [Chlamydomonas eustigma]	NA	120.513	62.4895	1.92853	0.947504	0.0506256	0.900306	up	no
3885785	PF3D7_0606500	XM_960962.1	GO:0008187(poly-pyrimidine tract binding);GO:0008380(RNA splicing)	NA	NA	NA	PREDICTED: polypyrimidine tract-binding protein homolog 3 [Beta vulgaris subsp. vulgaris]	NA	44.3648	22.9954	1.92929	0.948071	0.0507391	0.900306	up	no
2654994	PF3D7_0731100	XM_001349168.1	GO:0006900(vesicle budding from membrane);GO:0020036(Maurer's cleft)	NA	NA	NA		NA	789.612	410.351	1.92423	0.944283	0.0511214	0.900306	up	no
813433	PF3D7_0915600	XM_001351992.1	NA	NA	NA	NA		NA	4.11947	2.05838	2.00132	1.00095	0.0516765	0.900306	up	no
814222	PF3D7_1349200	XM_001350169.1	GO:0004818(glutamate-tRNA ligase activity);GO:0005524(ATP binding);GO:0006424(glutamyl-tRNA aminoacylation)	00860(Porphyrin and chlorophyll metabolism);00970(Aminoacyl-tRNA biosynthesis)	K01885	EC:6.1.1.17	PREDICTED: glutamate--tRNA ligase, cytoplasmic-like [Lupinus angustifolius]	NA	39.3968	20.5256	1.9194	0.940656	0.0519955	0.900306	up	no
2655390	PF3D7_0819000	XM_001349299.1	NA	NA	NA	NA		NA	33.8443	17.6697	1.91539	0.937637	0.0524796	0.900306	up	no
814120	PF3D7_1329000	XM_001349973.1	GO:0003899(DNA-directed 5'-3' RNA polymerase activity);GO:0005666(DNA-directed RNA polymerase III complex);GO:0006383(transcription by RNA polymerase III)	00230(Purine metabolism);00240(Pyrimidine metabolism);03020(RNA polymerase)	K03018	EC:2.7.7.6	DNA-directed RNA polymerase III subunit 1-like [Physcomitrella patens]	NA	7.76158	4.05232	1.91534	0.937602	0.0527573	0.900306	up	no
810247	PF3D7_1009200	XM_001347338.1	NA	NA	NA	NA		NA	8.50733	4.43191	1.91956	0.940777	0.0528997	0.900306	up	no
812618	PF3D7_0202200	XM_001349500.1	GO:0016021(integral component of membrane);GO:0020036(Maurer's cleft);GO:0030430(host cell cytoplasm)	NA	NA	NA		NA	402.86	211.101	1.90837	0.932341	0.0533064	0.900306	up	no
813632	PF3D7_0936400	XM_001352192.1	GO:0030430(host cell cytoplasm)	NA	NA	NA		NA	28.8899	15.08	1.91578	0.93793	0.053814	0.900306	up	no
813055	PF3D7_0524100	XM_001351761.1	NA	NA	NA	NA		NA	19.4172	10.186	1.90627	0.930752	0.0539124	0.900306	up	no
8445001	PF3D7_1433000	XM_002585414.1	GO:0001522(pseudouridine synthesis);GO:0005634(nucleus);GO:0006364(rRNA processing);GO:0007004(telomere maintenance via telomerase);GO:0030515(snoRNA binding);GO:0031118(rRNA pseudouridine synthesis);GO:0031120(snRNA pseudouridine synthesis);GO:0031429(box H/ACA snoRNP complex);GO:0034513(box H/ACA snoRNA binding);GO:0042254(ribosome biogenesis);GO:0060215(primitive hemopoiesis);GO:0070034(telome…	03008(Ribosome biogenesis in eukaryotes)	K11130	NA	H/ACA ribonucleoprotein complex subunit 3 [Bathycoccus prasinos]	NA	41.8623	21.6531	1.93331	0.951074	0.0542465	0.900306	up	no
813089	PF3D7_0527400	XM_001351794.1	NA	NA	NA	NA		NA	22.53	11.7447	1.91831	0.939833	0.0543586	0.900306	up	no
814190	PF3D7_1340800	XM_001350096.1	GO:0005739(mitochondrion)	NA	NA	NA	hypothetical protein VOLCADRAFT_79838 [Volvox carteri f. nagariensis]	NA	5.96644	18.7798	0.317705	-1.65424	0.0547493	0.900306	down	no
812011	PF3D7_1445200	XM_001348567.1	GO:0004386(helicase activity)	NA	NA	NA	PREDICTED: DEAD-box ATP-dependent RNA helicase 13 [Ipomoea nil]	NA	25.5898	13.4918	1.8967	0.923493	0.0552053	0.900306	up	no
812005	PF3D7_1444500	XM_001348561.1	GO:0003824(catalytic activity);GO:0004672(protein kinase activity);GO:0005524(ATP binding);GO:0006468(protein phosphorylation);GO:0010608(posttranscriptional regulation of gene expression);GO:0042594(response to starvation)	04141(Protein processing in endoplasmic reticulum)	K16196	EC:2.7.11.1	eIF-2-alpha kinase GCN2 isoform X1 [Phalaenopsis equestris]	NA	8.01278	4.22188	1.89792	0.924418	0.0552902	0.900306	up	no
811321	PF3D7_1227800	XM_001350639.1	GO:0000123(histone acetyltransferase complex);GO:0002098(tRNA wobble uridine modification);GO:0004402(histone acetyltransferase activity);GO:0005737(cytoplasm);GO:0006357(regulation of transcription by RNA polymerase II);GO:0006368(transcription elongation from RNA polymerase II promoter);GO:0008023(transcription elongation factor complex);GO:0033588(Elongator holoenzyme complex)	NA	NA	NA	Elongator complex protein 3 [Zostera marina]	NA	59.6011	31.4743	1.89364	0.921165	0.0554136	0.900306	up	no
2655200	PF3D7_0709600	XM_002808724.1	GO:0000172(ribonuclease MRP complex);GO:0004526(ribonuclease P activity);GO:0030677(ribonuclease P complex)	NA	NA	NA		NA	5.9387	3.12551	1.90007	0.926053	0.0555421	0.900306	up	no
810355	PF3D7_1020400	XM_001347446.1	GO:0020011(apicoplast)	NA	NA	NA		NA	5.82546	3.05296	1.90814	0.932164	0.0556973	0.900306	up	no
814147	PF3D7_1332700	XM_001350022.1	GO:0004004(ATP-dependent RNA helicase activity);GO:0010501(RNA secondary structure unwinding)	NA	NA	NA	DEAD-box ATP-dependent RNA helicase 36 [Selaginella moellendorffii]	NA	38.1738	20.1574	1.89379	0.921274	0.0557814	0.900306	up	no
2655443	PF3D7_0814300	XM_001349346.2	GO:0005783(endoplasmic reticulum);GO:0010564(regulation of cell cycle process);GO:0016887(ATPase activity);GO:0030433(ubiquitin-dependent ERAD pathway)	04141(Protein processing in endoplasmic reticulum)	K13525	NA	cell division control protein 48 homolog D-like [Brassica napus]	NA	12.8541	6.78883	1.89342	0.920994	0.055942	0.900306	up	no
810845	PF3D7_1128700	XM_001347933.1	GO:0004197(cysteine-type endopeptidase activity);GO:0006508(proteolysis)	00563(Glycosylphosphatidylinositol(GPI)-anchor biosynthesis)	K05290	EC:2.6.-.-	hypothetical protein CBR_g39523 [Chara braunii]	NA	1.7937	5.60461	0.32004	-1.64367	0.0559855	0.900306	down	no
811832	PF3D7_1427100	XM_001348388.1	GO:0020011(apicoplast)	NA	NA	NA		NA	126.721	67.1341	1.88758	0.916541	0.0561851	0.900306	up	no
811641	PF3D7_1406200	XM_001348196.1	GO:0000176(nuclear exosome (RNase complex));GO:0002805(regulation of antimicrobial peptide biosynthetic process);GO:0003677(DNA binding);GO:0003682(chromatin binding);GO:0003700(DNA binding transcription factor activity);GO:0005634(nucleus);GO:0005703(polytene chromosome puff);GO:0005705(polytene chromosome interband);GO:0006342(chromatin silencing);GO:0006366(transcription by RNA polymerase II);…	NA	NA	NA	hypothetical protein M569_03159, partial [Genlisea aurea]	NA	62.5464	33.1834	1.88487	0.914465	0.0565745	0.900306	up	no
811667	PF3D7_1408900	XM_001348223.1	GO:0042781(3'-tRNA processing endoribonuclease activity)	NA	NA	NA	tRNA-dihydrouridine(16/17) synthase [NAD(P)(+)]-like [Helianthus annuus]	NA	4.7586	2.48494	1.91497	0.937325	0.0569249	0.900306	up	no
811829	PF3D7_1426800	XM_001348385.2	NA	NA	NA	NA		NA	11.5265	6.11857	1.88386	0.91369	0.0570053	0.900306	up	no
813624	PF3D7_0935600	XM_001352184.1	NA	NA	NA	NA		NA	4886.46	2598.43	1.88055	0.911153	0.0571564	0.900306	up	no
810527	PF3D7_1037700	XM_001347618.1	GO:0006221(pyrimidine nucleotide biosynthetic process);GO:0007049(cell cycle);GO:0045747(positive regulation of Notch signaling pathway)	NA	NA	NA	rudimentary enhancer [Glycine max]	NA	14.5193	7.56145	1.92017	0.941235	0.0571904	0.900306	up	no
810376	PF3D7_1022600	XM_001347467.1	GO:0005737(cytoplasm);GO:0008150(biological_process)	NA	NA	NA	kelch domain-containing protein 4-like isoform X2 [Arachis hypogaea]	NA	19.7159	10.4677	1.88349	0.913411	0.0572598	0.900306	up	no
2655364	PF3D7_0827000	XM_001349220.1	GO:0003676(nucleic acid binding);GO:0005524(ATP binding);GO:0008026(ATP-dependent helicase activity);GO:0020011(apicoplast)	NA	NA	NA	putative DEAD-box ATP-dependent RNA helicase 29 isoform X2 [Morus notabilis]	NA	24.5181	13.0311	1.88151	0.91189	0.0572682	0.900306	up	no
2655077	PF3D7_0710100	XM_001348978.1	NA	NA	NA	NA		NA	4.3068	2.25614	1.90893	0.932762	0.0574462	0.900306	up	no
810888	PF3D7_1133100	XM_001347976.1	NA	NA	NA	NA		NA	56.1229	29.8685	1.879	0.909968	0.0575473	0.900306	up	no
811035	PF3D7_1148700	XM_001348123.1	GO:0020011(apicoplast)	NA	NA	NA		NA	38.8375	20.6589	1.87994	0.910689	0.0578148	0.900306	up	no
813464	PF3D7_0918800	XM_001352023.1	GO:0020011(apicoplast)	NA	NA	NA	PREDICTED: tRNA-dihydrouridine(47) synthase [NAD(P)(+)]-like isoform X1 [Populus euphratica]	NA	20.0267	10.6494	1.88055	0.911153	0.0579178	0.900306	up	no
2655329	PF3D7_0802300	XM_001349455.1	GO:0000028(ribosomal small subunit assembly);GO:0000462(maturation of SSU-rRNA from tricistronic rRNA transcript (SSU-rRNA, 5.8S rRNA, LSU-rRNA));GO:0030515(snoRNA binding);GO:0032040(small-subunit processome);GO:0034388(Pwp2p-containing subcomplex of 90S preribosome)	03008(Ribosome biogenesis in eukaryotes)	K14558	NA	periodic tryptophan protein 2 homolog [Jatropha curcas]	NA	17.1182	9.11249	1.87854	0.909615	0.0579282	0.900306	up	no
814023	PF3D7_1308200	XM_001349773.1	GO:0004088(carbamoyl-phosphate synthase (glutamine-hydrolyzing) activity);GO:0006207('de novo' pyrimidine nucleobase biosynthetic process);GO:0006538(glutamate catabolic process)	00240(Pyrimidine metabolism);00250(Alanine, aspartate and glutamate metabolism)	K11540	EC:6.3.5.5;EC:2.1.3.2	protein pyrABCN-like [Quercus suber]	NA	37.4627	19.986	1.87445	0.906466	0.0581547	0.900306	up	no
2654993	PF3D7_0730900	XM_001349167.1	NA	NA	NA	NA		NA	82.4941	44.0477	1.87283	0.905223	0.0583493	0.900306	up	no
814132	PF3D7_1329500	XM_001349992.1	NA	NA	NA	NA		NA	260.67	139.382	1.87018	0.903177	0.0587133	0.900306	up	no
813303	PF3D7_0902400	XM_024473183.1	GO:0004674(protein serine/threonine kinase activity);GO:0005634(nucleus);GO:0005737(cytoplasm);GO:0006468(protein phosphorylation);GO:0035556(intracellular signal transduction)	NA	NA	NA		NA	2.84584	1.49256	1.90668	0.931062	0.0588058	0.900306	up	no
814311	PF3D7_1367400	XM_001350349.1	NA	NA	NA	NA		NA	15.1836	8.10795	1.87268	0.905103	0.0589035	0.900306	up	no
811702	PF3D7_1412200	XM_001348258.1	NA	NA	NA	NA		NA	1.59888	0.830908	1.92426	0.944306	0.058954	0.900306	up	no
813368	PF3D7_0909100	XM_002808878.1	NA	NA	NA	NA		NA	0.81477	2.53034	0.322	-1.63487	0.0590283	0.900306	down	no
2655408	PF3D7_0804300	XM_001349438.1	NA	NA	NA	NA		NA	38.2757	20.5379	1.86366	0.898138	0.0599844	0.900306	up	no
811088	PF3D7_1203500	XM_001350408.1	GO:0005737(cytoplasm)	NA	NA	NA	translation factor [Raphidocelis subcapitata]	NA	43.735	23.5045	1.86071	0.895855	0.0604731	0.900306	up	no
3885813	PF3D7_0630900	XM_961198.1	GO:0003723(RNA binding);GO:0004004(ATP-dependent RNA helicase activity);GO:0010501(RNA secondary structure unwinding);GO:0016070(RNA metabolic process);GO:0032508(DNA duplex unwinding)	NA	NA	NA	DEAD-box ATP-dependent RNA helicase family protein [Klebsormidium nitens]	NA	18.7445	10.0718	1.86108	0.896143	0.0609246	0.900306	up	no
810435	PF3D7_1028400	XM_001347526.1	GO:0005634(nucleus);GO:0005730(nucleolus)	NA	NA	NA		NA	39.6165	21.312	1.85888	0.894433	0.0609525	0.900306	up	no
812770	PF3D7_0218400	XM_001349652.1	GO:0004004(ATP-dependent RNA helicase activity)	NA	NA	NA	PREDICTED: DEAD-box ATP-dependent RNA helicase 10 [Eucalyptus grandis]	NA	13.3405	7.16274	1.86248	0.897228	0.0610768	0.900306	up	no
810423	PF3D7_1027100	XM_001347514.1	GO:0030490(maturation of SSU-rRNA);GO:0032040(small-subunit processome);GO:0034457(Mpp10 complex)	NA	NA	NA		NA	45.0673	24.2985	1.85473	0.891213	0.0613373	0.900306	up	no
9221952	PF3D7_0805400	XM_002808768.1	GO:0004596(peptide alpha-N-acetyltransferase activity);GO:0006474(N-terminal protein amino acid acetylation);GO:0031248(protein acetyltransferase complex)	NA	NA	NA	N-alpha-acetyltransferase 30-like [Quercus suber]	NA	11.3898	6.07947	1.87348	0.90572	0.0614282	0.900306	up	no
811418	PF3D7_1237800	XM_001350736.1	GO:0006511(ubiquitin-dependent protein catabolic process)	NA	NA	NA	PREDICTED: ubiquitin-like protein 5 [Daucus carota subsp. sativus]	NA	8.70505	4.45969	1.95194	0.964907	0.0619723	0.900306	up	no
811779	PF3D7_1420400	XM_001348335.2	GO:0004820(glycine-tRNA ligase activity);GO:0006426(glycyl-tRNA aminoacylation);GO:0020011(apicoplast)	00970(Aminoacyl-tRNA biosynthesis)	K01880	EC:6.1.1.14	glycine--tRNA ligase, mitochondrial 1-like [Durio zibethinus]	NA	39.5769	21.4069	1.84879	0.886581	0.0622814	0.900306	up	no
811650	PF3D7_1407100	XM_001348205.1	GO:0005634(nucleus);GO:0005730(nucleolus);GO:0005732(small nucleolar ribonucleoprotein complex);GO:0006364(rRNA processing)	03008(Ribosome biogenesis in eukaryotes)	K14563	EC:2.1.1.-	unnamed protein product, partial [Brassica oleracea]	NA	302.357	163.644	1.84765	0.885691	0.0622842	0.900306	up	no
811681	PF3D7_1410200	XM_001348237.1	GO:0003883(CTP synthase activity);GO:0006206(pyrimidine nucleobase metabolic process)	00240(Pyrimidine metabolism)	K01937	EC:6.3.4.2	CTP synthase isoform X2 [Selaginella moellendorffii]	NA	32.3674	17.5121	1.84829	0.886188	0.062437	0.900306	up	no
813921	PF3D7_1369500	XM_002809068.1	NA	NA	NA	NA		NA	3.61528	1.94102	1.86257	0.897292	0.0624408	0.900306	up	no
812790	PF3D7_0220700	XM_001349672.1	NA	NA	NA	NA		NA	56.1577	30.399	1.84736	0.885462	0.0629029	0.900306	up	no
3885894	PF3D7_0621800	XM_961108.1	GO:0005854(nascent polypeptide-associated complex);GO:0051083('de novo' cotranslational protein folding)	NA	NA	NA	Nascent polypeptide-associated complex subunit alpha-like protein [Gossypium arboreum]	NA	801.766	434.875	1.84367	0.88258	0.0629137	0.900306	up	no
812090	PF3D7_1453500	XM_001348646.2	GO:0005739(mitochondrion);GO:0008746(NAD(P)+ transhydrogenase activity);GO:0016021(integral component of membrane);GO:0020011(apicoplast)	00760(Nicotinate and nicotinamide metabolism)	K00323	EC:1.6.1.2	hypothetical protein CBR_g16879 [Chara braunii]	NA	0.815724	0.426002	1.91484	0.937221	0.0630318	0.900306	up	no
813342	PF3D7_0906300	XM_001351901.1	NA	NA	NA	NA	hypothetical protein MARPO_0003s0236 [Marchantia polymorpha]	NA	2.03831	1.06242	1.91856	0.940025	0.0632787	0.900306	up	no
811698	PF3D7_1411900	XM_001348254.1	NA	NA	NA	NA		NA	60.1072	32.6099	1.84322	0.882226	0.0633693	0.900306	up	no
814148	PF3D7_1332800	XM_001350023.1	GO:0000054(ribosomal subunit export from nucleus);GO:0000460(maturation of 5.8S rRNA);GO:0000470(maturation of LSU-rRNA);GO:0005730(nucleolus);GO:0005829(cytosol);GO:0030687(preribosome, large subunit precursor);GO:0043023(ribosomal large subunit binding);GO:1902626(assembly of large subunit precursor of preribosome)	03008(Ribosome biogenesis in eukaryotes)	K03264	NA	eukaryotic translation initiation factor 6-2-like [Physcomitrella patens]	NA	74.7698	40.5578	1.84353	0.882475	0.0634315	0.900306	up	no
810806	PF3D7_1124800	XM_001347894.1	GO:0000055(ribosomal large subunit export from nucleus);GO:0000447(endonucleolytic cleavage in ITS1 to separate SSU-rRNA from 5.8S rRNA and LSU-rRNA from tricistronic rRNA transcript (SSU-rRNA, 5.8S rRNA, LSU-rRNA));GO:0005730(nucleolus);GO:0030687(preribosome, large subunit precursor);GO:0042273(ribosomal large subunit biogenesis)	NA	NA	NA		NA	54.9065	29.8694	1.83822	0.878309	0.0643963	0.900306	up	no
814313	PF3D7_1367700	XM_001350352.1	GO:0004813(alanine-tRNA ligase activity);GO:0006419(alanyl-tRNA aminoacylation);GO:0020011(apicoplast)	00970(Aminoacyl-tRNA biosynthesis)	K01872	EC:6.1.1.7	PREDICTED: alanine--tRNA ligase-like isoform X1 [Ipomoea nil]	NA	45.7552	24.943	1.83439	0.8753	0.0645284	0.900306	up	no
814186	PF3D7_1340300	XM_001350091.1	NA	NA	NA	NA		NA	30.1405	16.4544	1.83176	0.873232	0.0651383	0.900306	up	no
813909	PF3D7_1367600	XM_001350351.1	GO:0000027(ribosomal large subunit assembly);GO:0000956(nuclear-transcribed mRNA catabolic process);GO:0002181(cytoplasmic translation);GO:0003735(structural constituent of ribosome);GO:0005730(nucleolus);GO:0006364(rRNA processing);GO:0022625(cytosolic large ribosomal subunit);GO:0030687(preribosome, large subunit precursor);GO:0070180(large ribosomal subunit rRNA binding)	NA	NA	NA	hypothetical protein AALP_AA1G269500 [Arabis alpina]	NA	31.7547	17.2799	1.83767	0.87788	0.0652681	0.900306	up	no
814030	PF3D7_1309500	XM_001349787.1	GO:0009451(RNA modification)	03008(Ribosome biogenesis in eukaryotes)	K11128	NA	hypothetical protein MANES_08G144000 [Manihot esculenta]	NA	6.16666	3.27527	1.88279	0.912875	0.0653375	0.900306	up	no
813056	PF3D7_0524200	XM_001351762.1	NA	NA	NA	NA		NA	2.32722	7.16454	0.324825	-1.62227	0.0654021	0.900306	down	no
810320	PF3D7_1016700	XM_001347411.2	GO:0020011(apicoplast)	NA	NA	NA		NA	98.5074	53.9049	1.82743	0.869815	0.0656639	0.900306	up	no
811412	PF3D7_1237200	XM_001350730.1	NA	NA	NA	NA		NA	33.8802	18.539	1.82751	0.869881	0.0656692	0.900306	up	no
813690	PF3D7_1302700	XM_001349718.1	GO:0004004(ATP-dependent RNA helicase activity)	NA	NA	NA	ATP-dependent RNA helicase DEAH13 isoform X1 [Oryza sativa Japonica Group]	NA	28.0474	15.3532	1.82682	0.869333	0.0658521	0.900306	up	no
812217	PF3D7_1466700	XM_001348773.2	GO:0003723(RNA binding);GO:0005634(nucleus);GO:0005730(nucleolus);GO:0005829(cytosol);GO:0030687(preribosome, large subunit precursor);GO:0042254(ribosome biogenesis);GO:0042255(ribosome assembly);GO:0042273(ribosomal large subunit biogenesis)	NA	NA	NA	hypothetical protein SELMODRAFT_79020 [Selaginella moellendorffii]	NA	38.5832	21.0561	1.8324	0.873736	0.0662213	0.900306	up	no
811218	PF3D7_1217200	XM_001350538.2	GO:0000447(endonucleolytic cleavage in ITS1 to separate SSU-rRNA from 5.8S rRNA and LSU-rRNA from tricistronic rRNA transcript (SSU-rRNA, 5.8S rRNA, LSU-rRNA));GO:0000472(endonucleolytic cleavage to generate mature 5'-end of SSU-rRNA from (SSU-rRNA, 5.8S rRNA, LSU-rRNA));GO:0000480(endonucleolytic cleavage in 5'-ETS of tricistronic rRNA transcript (SSU-rRNA, 5.8S rRNA, LSU-rRNA));GO:0003676(nucle…	NA	NA	NA	hypothetical protein SELMODRAFT_185536 [Selaginella moellendorffii]	NA	51.7337	28.3583	1.82429	0.867331	0.066252	0.900306	up	no
812176	PF3D7_1462400	XM_001348732.1	NA	NA	NA	NA		NA	27.8531	15.2736	1.82361	0.866799	0.0662902	0.900306	up	no
3885952	PF3D7_0611000	XM_961006.2	NA	NA	NA	NA	hypothetical protein Rsub_03625 [Raphidocelis subcapitata]	NA	1.36541	4.18999	0.325875	-1.61761	0.0666015	0.900306	down	no
811583	PF3D7_1255200	XM_001350899.1	GO:0020002(host cell plasma membrane);GO:0020013(modulation by symbiont of host erythrocyte aggregation);GO:0020030(infected host cell surface knob);GO:0020033(antigenic variation);GO:0020035(cytoadherence to microvasculature, mediated by symbiont protein);GO:0046789(host cell surface receptor binding);GO:0050839(cell adhesion molecule binding)	NA	NA	NA		NA	2.17598	6.45814	0.336937	-1.56945	0.0667558	0.900306	down	no
813792	PF3D7_1346300	XM_001350141.1	GO:0003677(DNA binding);GO:0003723(RNA binding);GO:0005634(nucleus);GO:0005737(cytoplasm)	NA	NA	NA		NA	1813.61	997.166	1.81876	0.862957	0.0670468	0.900306	up	no
3885777	PF3D7_0612900	XM_961023.1	GO:0005525(GTP binding)	03008(Ribosome biogenesis in eukaryotes)	K06943	NA	predicted protein [Bathycoccus prasinos]	NA	45.4179	24.9766	1.81842	0.862684	0.0673715	0.900306	up	no
36312516	PF3D7_0831500	XM_024473178.1	GO:0005515(protein binding);GO:0020005(symbiont-containing vacuole membrane)	NA	NA	NA		NA	263.844	145.211	1.81696	0.861528	0.067455	0.900306	up	no
813845	PF3D7_1357800	XM_002809038.1	GO:0005832(chaperonin-containing T-complex);GO:0006457(protein folding);GO:0051082(unfolded protein binding)	NA	NA	NA	hypothetical protein DM860_010289 [Cuscuta australis]	NA	139.871	76.9783	1.81702	0.861575	0.0674716	0.900306	up	no
814228	PF3D7_1350300	XM_001350180.1	NA	NA	NA	NA		NA	4.13348	2.23049	1.85317	0.889996	0.0674735	0.900306	up	no
812901	PF3D7_0506100	XM_001351583.1	GO:0003735(structural constituent of ribosome);GO:0006412(translation);GO:0015934(large ribosomal subunit)	03010(Ribosome)	K02896	NA	PREDICTED: probable ribosome biogenesis protein RLP24 [Malus domestica]	NA	44.8861	24.6358	1.82199	0.865513	0.0675438	0.900306	up	no
813321	PF3D7_0904200	XM_001351880.1	GO:0020011(apicoplast)	NA	NA	NA		NA	2.92534	1.55732	1.87844	0.909535	0.0676454	0.900306	up	no
813488	PF3D7_0921200	XM_002808898.1	NA	NA	NA	NA		NA	1.84193	1.00901	1.82549	0.868282	0.0680468	0.900306	up	no
812846	PF3D7_0502400	XM_001351547.1	GO:0016020(membrane)	NA	NA	NA		NA	128.919	71.1775	1.81123	0.856972	0.068475	0.900306	up	no
811374	PF3D7_1233400	XM_024473405.1	NA	NA	NA	NA		NA	5.66856	3.10776	1.824	0.867108	0.0685656	0.900306	up	no
2655393	PF3D7_0818400	XM_002808811.1	GO:0000462(maturation of SSU-rRNA from tricistronic rRNA transcript (SSU-rRNA, 5.8S rRNA, LSU-rRNA));GO:0005730(nucleolus);GO:0032040(small-subunit processome)	03008(Ribosome biogenesis in eukaryotes)	K14566	NA	rRNA-processing FCF1-like protein [Chlorella sorokiniana]	NA	33.3136	18.3316	1.81728	0.861778	0.068775	0.900306	up	no
812791	PF3D7_0220800	XM_001349673.1	GO:0020008(rhoptry)	NA	NA	NA		NA	45.9132	25.3811	1.80895	0.855154	0.0688847	0.900306	up	no
812909	PF3D7_0505000	XM_002808631.1	GO:0004176(ATP-dependent peptidase activity);GO:0005739(mitochondrion);GO:0006508(proteolysis);GO:0008237(metallopeptidase activity)	NA	NA	NA		NA	0.99629	0.547549	1.81954	0.863578	0.0695959	0.900306	up	no
811708	PF3D7_1412800	XM_001348264.1	GO:0042493(response to drug)	NA	NA	NA	glycylpeptide N-tetradecanoyltransferase 1 [Manihot esculenta]	NA	91.0105	50.446	1.80412	0.851293	0.0698361	0.900306	up	no
4794163	PF3D7_0421300	XM_001351481.1	GO:0020002(host cell plasma membrane);GO:0020013(modulation by symbiont of host erythrocyte aggregation);GO:0020030(infected host cell surface knob);GO:0020033(antigenic variation);GO:0020035(cytoadherence to microvasculature, mediated by symbiont protein);GO:0050839(cell adhesion molecule binding)	NA	NA	NA		NA	2.38398	1.31705	1.8101	0.856066	0.0703115	0.900306	up	no
812391	PF3D7_0406500	XM_002808596.2	NA	NA	NA	NA		NA	191.258	106.248	1.80011	0.848086	0.0703644	0.900306	up	no
2655199	PF3D7_0709000	XM_001348968.1	GO:0005783(endoplasmic reticulum);GO:0016020(membrane);GO:0020020(food vacuole);GO:0034635(glutathione transport);GO:0042493(response to drug)	NA	NA	NA		NA	94.0053	52.2664	1.79858	0.846858	0.070899	0.900306	up	no
811846	PF3D7_1428500	XM_001348402.1	GO:0004045(aminoacyl-tRNA hydrolase activity);GO:0005762(mitochondrial large ribosomal subunit);GO:0016149(translation release factor activity, codon specific);GO:0016150(translation release factor activity, codon nonspecific);GO:0043022(ribosome binding);GO:0070126(mitochondrial translational termination);GO:0072344(rescue of stalled ribosome)	NA	NA	NA		NA	1.29865	0.717006	1.81121	0.856957	0.0719798	0.900306	up	no
813582	PF3D7_0931100	XM_001352141.1	NA	NA	NA	NA	hypothetical protein CBR_g32208 [Chara braunii]	NA	137.06	76.6194	1.78884	0.839027	0.0725413	0.900306	up	no
2655434	PF3D7_0815600	XM_024473163.1	GO:0003743(translation initiation factor activity);GO:0006412(translation)	03013(RNA transport)	K03248	NA	hypothetical protein H632_c2994p1, partial [Helicosporidium sp. ATCC 50920]	NA	295.159	165.003	1.78881	0.839	0.0725821	0.900306	up	no
811054	PF3D7_1201200	XM_001350385.1	NA	NA	NA	NA		NA	1317.83	737.879	1.78597	0.836706	0.0730162	0.900306	up	no
814422	PF3D7_0310700	XM_001351144.3	GO:0006888(ER to Golgi vesicle-mediated transport);GO:0017112(Rab guanyl-nucleotide exchange factor activity);GO:0030008(TRAPP complex)	NA	NA	NA	PREDICTED: trafficking protein particle complex subunit 4-like [Daucus carota subsp. sativus]	NA	32.8963	18.3087	1.79676	0.845397	0.073093	0.900306	up	no
813705	PF3D7_1327200	XM_001349989.1	GO:0004526(ribonuclease P activity);GO:0030677(ribonuclease P complex)	NA	NA	NA		NA	3.80979	2.07648	1.83474	0.875572	0.0731778	0.900306	up	no
811058	PF3D7_1200800	XM_001350381.2	GO:0020036(Maurer's cleft);GO:0033644(host cell membrane)	NA	NA	NA		NA	73.8901	41.3763	1.78581	0.836577	0.0732319	0.900306	up	no
810736	PF3D7_1118300	XM_001347824.1	GO:0004222(metalloendopeptidase activity);GO:0008270(zinc ion binding);GO:0016485(protein processing)	NA	NA	NA	uncharacterized protein C3H1.02c-like [Quercus suber]	NA	118.373	66.3331	1.78452	0.835535	0.0733128	0.900306	up	no
812132	PF3D7_1457700	XM_001348688.1	NA	NA	NA	NA		NA	11.0712	6.20816	1.78332	0.834568	0.0741422	0.900306	up	no
811971	PF3D7_1441000	XM_001348527.1	NA	NA	NA	NA		NA	2.17091	1.18352	1.83428	0.875211	0.0742482	0.900306	up	no
2655495	PF3D7_0821100	XM_024473170.1	GO:0004674(protein serine/threonine kinase activity)	NA	NA	NA	shaggy-related protein kinase theta-like [Cicer arietinum]	NA	38.4594	21.6237	1.77858	0.830724	0.0746481	0.900306	up	no
814038	PF3D7_1311100	XM_001349803.1	NA	NA	NA	NA		NA	2.58943	1.41289	1.83272	0.873983	0.0746708	0.900306	up	no
9222032	PF3D7_1372600	XM_002809083.1	GO:0020002(host cell plasma membrane);GO:0020033(antigenic variation)	NA	NA	NA		NA	11.5842	33.5602	0.345177	-1.53459	0.0751071	0.900306	down	no
3885924	PF3D7_0610800	XM_961004.1	GO:0004802(transketolase activity);GO:0005634(nucleus);GO:0005737(cytoplasm);GO:0006098(pentose-phosphate shunt)	00030(Pentose phosphate pathway);00710(Carbon fixation in photosynthetic organisms);01051(Biosynthesis of ansamycins)	K00615	EC:2.2.1.1	transketolase, chloroplastic-like [Helianthus annuus]	NA	255.43	143.978	1.77408	0.827074	0.075343	0.900306	up	no
2655280	PF3D7_0813400	XM_002808798.1	NA	NA	NA	NA		NA	361.754	204.027	1.77307	0.826249	0.075517	0.900306	up	no
813506	PF3D7_0923000	XM_001352065.1	GO:0001055(RNA polymerase II activity);GO:0005665(DNA-directed RNA polymerase II, core complex)	00230(Purine metabolism);00240(Pyrimidine metabolism);03020(RNA polymerase)	K03011	NA	DNA-directed RNA polymerase family protein [Artemisia annua]	NA	10.1356	5.6716	1.78708	0.837602	0.0756436	0.900306	up	no
812649	PF3D7_0205700.1	XM_001349531.3;XM_024473261.1	NA	NA	NA	NA		NA	30.772	17.2947	1.77927	0.831288	0.075779	0.900306	up	no
810852	PF3D7_1129400	XM_001347940.1	GO:0042254(ribosome biogenesis)	NA	NA	NA	25S rRNA (cytosine-C(5))-methyltransferase nop2-like [Papaver somniferum]	NA	16.2195	9.13778	1.775	0.827816	0.0761436	0.900306	up	no
810535	PF3D7_1038800	XM_001347626.1	GO:0033643(host cell part)	04141(Protein processing in endoplasmic reticulum)	K09517	NA	chaperone protein dnaJ 10-like isoform X2 [Physcomitrella patens]	NA	7.1892	4.04391	1.77779	0.830081	0.0763699	0.900306	up	no
3885760	PF3D7_0626700	XM_961157.1	GO:0003674(molecular_function);GO:0005634(nucleus);GO:0005654(nucleoplasm);GO:0005739(mitochondrion);GO:0035641(locomotory exploration behavior);GO:0043473(pigmentation);GO:0070062(extracellular exosome)	NA	NA	NA	hypothetical protein CBR_g22390 [Chara braunii]	NA	93.6789	52.9368	1.76963	0.823452	0.0764327	0.900306	up	no
810254	PF3D7_1009900	XM_001347345.1	NA	NA	NA	NA		NA	1.33117	0.735889	1.80893	0.855138	0.0765796	0.900306	up	no
2655446	PF3D7_0813300	XM_002808797.1	GO:0020020(food vacuole)	NA	NA	NA		NA	1288.25	728.934	1.7673	0.821547	0.076646	0.900306	up	no
812845	PF3D7_0509400	XM_001351616.1	GO:0003899(DNA-directed 5'-3' RNA polymerase activity);GO:0005730(nucleolus);GO:0005736(DNA-directed RNA polymerase I complex);GO:0006360(transcription by RNA polymerase I)	00230(Purine metabolism);00240(Pyrimidine metabolism);03020(RNA polymerase)	K02999	EC:2.7.7.6	DNA-directed RNA polymerase I subunit 1 [Oryza sativa Japonica Group]	NA	36.5527	20.6798	1.76756	0.821758	0.0766612	0.900306	up	no
810780	PF3D7_1122500	XM_001347868.1	NA	NA	NA	NA		NA	0.212985	0.637593	0.334045	-1.58188	0.0768728	0.900306	down	no
811638	PF3D7_1405900	XM_024473344.1	GO:0003723(RNA binding)	NA	NA	NA		NA	52.3878	29.6483	1.76698	0.821283	0.0768819	0.900306	up	no
810399	PF3D7_1024800	XM_001347490.2	NA	NA	NA	NA		NA	421.336	238.747	1.76478	0.819489	0.0771438	0.900306	up	no
810658	PF3D7_1110300	XM_001347746.2	NA	NA	NA	NA		NA	43.5707	24.615	1.77008	0.823818	0.0771446	0.900306	up	no
4794211	PF3D7_1300600	XM_001349707.1	GO:0020002(host cell plasma membrane);GO:0020033(antigenic variation)	NA	NA	NA		NA	15.0662	43.2965	0.347976	-1.52294	0.0773437	0.900306	down	no
810754	PF3D7_1120000	XM_001347842.2	GO:0003674(molecular_function);GO:0005575(cellular_component);GO:0005737(cytoplasm);GO:0016020(membrane)	NA	NA	NA		NA	52.2451	29.6086	1.76452	0.819277	0.0773603	0.900306	up	no
812342	PF3D7_1479000	XM_001348898.1	GO:0004467(long-chain fatty acid-CoA ligase activity);GO:0006631(fatty acid metabolic process);GO:0030430(host cell cytoplasm)	00061(Fatty acid biosynthesis);00071(Fatty acid degradation);04146(Peroxisome)	K01897	EC:6.2.1.3	long chain acyl-CoA synthetase 4-like [Momordica charantia]	NA	6.6482	3.75551	1.77025	0.823954	0.0785379	0.900306	up	no
810245	PF3D7_1009000	XM_001347336.1	GO:0004164(diphthine synthase activity)	NA	NA	NA	Diphthine synthase [Chlorella sorokiniana]	NA	8.74659	4.91558	1.77936	0.83136	0.0790167	0.900306	up	no
810253	PF3D7_1009800	XM_001347344.1	NA	NA	NA	NA		NA	5.77991	3.28452	1.75974	0.815362	0.0794347	0.900306	up	no
812166	PF3D7_1461200	XM_024473369.1	GO:0003735(structural constituent of ribosome);GO:0005763(mitochondrial small ribosomal subunit);GO:0006412(translation)	03008(Ribosome biogenesis in eukaryotes)	K14560	NA	Alpha-L RNA-binding motif/Ribosomal protein S4 family protein [Klebsormidium nitens]	NA	20.6381	11.6825	1.76659	0.820966	0.079585	0.900306	up	no
810788	PF3D7_1123000	XM_001347876.1	NA	NA	NA	NA		NA	17.3441	9.89616	1.75261	0.809505	0.0798418	0.900306	up	no
2655285	PF3D7_0812500	XM_001349364.1	GO:0003755(peptidyl-prolyl cis-trans isomerase activity)	NA	NA	NA	cyclophilin [Klebsormidium nitens]	NA	68.3064	39.0437	1.74948	0.806929	0.0804368	0.900306	up	no
811186	PF3D7_1213700	XM_001350506.1	GO:0003899(DNA-directed 5'-3' RNA polymerase activity);GO:0006352(DNA-templated transcription, initiation)	00230(Purine metabolism);00240(Pyrimidine metabolism);03020(RNA polymerase)	K03016	NA	DNA-directed RNA polymerases II, IV and V subunit 8B-like [Selaginella moellendorffii]	NA	56.2374	32.0492	1.75472	0.811243	0.0805539	0.900306	up	no
36312498	PF3D7_0731000	XR_002966622.1	NA	NA	NA	NA		NA	1.62878	0.906121	1.79753	0.846019	0.0806815	0.900306	up	no
810181	PF3D7_1001900	XM_001347272.1	GO:0020036(Maurer's cleft)	NA	NA	NA		NA	142.479	81.521	1.74775	0.805501	0.0808916	0.900306	up	no
810588	PF3D7_1102300	XM_001347675.2	NA	NA	NA	NA		NA	2.06781	1.13346	1.82433	0.867368	0.0810809	0.900306	up	no
811188	PF3D7_1213900	XM_001350508.2	GO:0005085(guanyl-nucleotide exchange factor activity);GO:0005851(eukaryotic translation initiation factor 2B complex);GO:0009058(biosynthetic process);GO:0016740(transferase activity);GO:0016779(nucleotidyltransferase activity)	03013(RNA transport)	K03240	NA		NA	83.7988	48.0402	1.74435	0.802686	0.0814734	0.900306	up	no
810394	PF3D7_1024400	XM_001347485.1	NA	NA	NA	NA		NA	1.31901	3.82928	0.344454	-1.53762	0.0816807	0.900306	down	no
813054	PF3D7_0524000	XM_001351760.1	GO:0005643(nuclear pore);GO:0005737(cytoplasm);GO:0006607(NLS-bearing protein import into nucleus);GO:0006913(nucleocytoplasmic transport);GO:0019904(protein domain specific binding);GO:0044613(nuclear pore central transport channel);GO:0046982(protein heterodimerization activity)	NA	NA	NA	PREDICTED: importin-5-like [Nicotiana attenuata]	NA	284.728	163.495	1.74151	0.800336	0.0819962	0.900306	up	no
810531	PF3D7_1038400	XM_001347622.2	GO:0007276(gamete generation);GO:0030430(host cell cytoplasm)	NA	NA	NA		NA	0.371543	0.211801	1.75421	0.81082	0.0822621	0.900306	up	no
811686	PF3D7_1410700	XM_001348242.1	GO:0020011(apicoplast)	NA	NA	NA		NA	7.46313	21.2205	0.351694	-1.50761	0.0828108	0.900306	down	no
812483	PF3D7_0420000	XM_001351471.1	GO:0005737(cytoplasm);GO:0016020(membrane)	NA	NA	NA	hypothetical protein CDL15_Pgr008409 [Punica granatum]	NA	47.6413	27.4363	1.73643	0.796127	0.0831319	0.900306	up	no
811627	PF3D7_1404800	XM_001348182.2	GO:0043657(host cell)	NA	NA	NA		NA	285.038	164.42	1.7336	0.793768	0.083718	0.900306	up	no
810518	PF3D7_1036900	XM_024473299.1	NA	NA	NA	NA		NA	310.166	178.96	1.73316	0.793403	0.0837975	0.900306	up	no
812939	PF3D7_0511500	XM_001351636.1	GO:0003674(molecular_function)	NA	NA	NA		NA	17.1182	9.87637	1.73325	0.793481	0.083824	0.900306	up	no
810457	PF3D7_1030700	XM_001347548.1	GO:0000453(enzyme-directed rRNA 2'-O-methylation);GO:0003723(RNA binding);GO:0070039(rRNA (guanosine-2'-O-)-methyltransferase activity)	NA	NA	NA	PREDICTED: putative TrmH family tRNA/rRNA methyltransferase [Theobroma cacao]	NA	3.90675	2.19422	1.78047	0.832261	0.0842524	0.900306	up	no
814410	PF3D7_0309500	XM_001351132.1	GO:0004066(asparagine synthase (glutamine-hydrolyzing) activity);GO:0006529(asparagine biosynthetic process)	00250(Alanine, aspartate and glutamate metabolism)	K01953	EC:6.3.5.4	asparagine synthetase [glutamine-hydrolyzing] 2 [Solanum pennellii]	NA	394.166	227.708	1.73102	0.791621	0.0842989	0.900306	up	no
2655452	PF3D7_0830500	XM_001349190.1	GO:0005783(endoplasmic reticulum);GO:0020036(Maurer's cleft)	NA	NA	NA		NA	3076.64	1778.78	1.72963	0.790463	0.0845627	0.900306	up	no
811217	PF3D7_1217100.1	XM_001350537.2;XM_024473389.1	GO:0000737(DNA catabolic process, endonucleolytic);GO:0000781(chromosome, telomeric region);GO:0001541(ovarian follicle development);GO:0003677(DNA binding);GO:0003824(catalytic activity);GO:0005524(ATP binding);GO:0007130(synaptonemal complex assembly);GO:0007131(reciprocal meiotic recombination);GO:0007141(male meiosis I);GO:0007286(spermatid development);GO:0034502(protein localization to chro…	NA	NA	NA	meiotic recombination protein SPO11-2 isoform X1 [Abrus precatorius];hypothetical protein AQUCO_02700150v1 [Aquilegia coerulea]	NA	1.91764	1.06553	1.79971	0.847764	0.0856611	0.900306	up	no
2654938	PF3D7_0731800	XM_002808755.1	GO:0020011(apicoplast)	NA	NA	NA	predicted protein [Micromonas pusilla CCMP1545]	NA	30.224	17.5349	1.72365	0.785466	0.0864054	0.900306	up	no
813509	PF3D7_0923300	XM_001352068.1	GO:0020009(microneme);GO:0030260(entry into host cell)	NA	NA	NA		NA	1.05237	0.592841	1.77514	0.827929	0.0869973	0.900306	up	no
2655346	PF3D7_0822300	XM_001349266.1	GO:0000375(RNA splicing, via transesterification reactions);GO:0005732(small nucleolar ribonucleoprotein complex)	03040(Spliceosome)	K11099	NA	probable small nuclear ribonucleoprotein G [Hevea brasiliensis]	NA	26.2711	15.0932	1.74059	0.799577	0.0870561	0.900306	up	no
810548	PF3D7_1039800	XM_001347639.1	GO:0030430(host cell cytoplasm)	NA	NA	NA		NA	5.21522	2.96827	1.75699	0.813105	0.0880658	0.900306	up	no
812272	PF3D7_1472200	XM_001348828.3	GO:0000118(histone deacetylase complex);GO:0004407(histone deacetylase activity);GO:0006325(chromatin organization);GO:0006355(regulation of transcription, DNA-templated)	NA	NA	NA	histone deacetylase [Micromonas pusilla CCMP1545]	NA	60.4605	35.2981	1.71285	0.776401	0.0884484	0.900306	up	no
810257	PF3D7_1010200	XM_001347348.2	GO:0000166(nucleotide binding);GO:0003674(molecular_function);GO:0004386(helicase activity);GO:0005524(ATP binding);GO:0005575(cellular_component);GO:0005634(nucleus);GO:0008150(biological_process);GO:0016787(hydrolase activity)	NA	NA	NA	unnamed protein product [Brassica oleracea]	NA	8.37377	4.89252	1.71155	0.7753	0.0894448	0.900306	up	no
813314	PF3D7_0903500	XM_001351873.1	NA	NA	NA	NA		NA	26.484	15.5193	1.70652	0.77106	0.090127	0.900306	up	no
814210	PF3D7_1346500	XM_001350143.1	NA	NA	NA	NA		NA	7.27105	4.23695	1.7161	0.779137	0.0901912	0.900306	up	no
814371	PF3D7_0305300	XM_001351093.1	NA	NA	NA	NA		NA	85.1603	49.9292	1.70562	0.770298	0.0902151	0.900306	up	no
810177	PF3D7_1001500	XM_001347268.1	GO:0020005(symbiont-containing vacuole membrane)	NA	NA	NA		NA	2389.99	1402.84	1.70368	0.768655	0.0905632	0.900306	up	no
2655061	PF3D7_0707600	XM_001348954.1	NA	NA	NA	NA		NA	15.2682	8.89045	1.71737	0.780204	0.0907862	0.900306	up	no
810660	PF3D7_1110400	XM_001347748.1	NA	NA	NA	NA		NA	386.247	226.922	1.70212	0.767329	0.0909193	0.900306	up	no
814109	PF3D7_1324400	XM_001349948.1	GO:0005758(mitochondrial intermembrane space);GO:1990050(phosphatidic acid transporter activity)	NA	NA	NA		NA	62.8175	36.8253	1.70583	0.770471	0.0910573	0.900306	up	no
812727	PF3D7_0214000	XM_001349609.2	GO:0005515(protein binding);GO:0005832(chaperonin-containing T-complex);GO:0030430(host cell cytoplasm);GO:0045177(apical part of cell)	NA	NA	NA	PREDICTED: T-complex protein 1 subunit theta-like [Erythranthe guttata]	NA	35.3946	20.7742	1.70378	0.768738	0.0911332	0.900306	up	no
812564	PF3D7_0414500	XM_024473394.1	GO:0003676(nucleic acid binding);GO:0016070(RNA metabolic process)	03040(Spliceosome)	K12741	NA	RNA-binding protein musashi/mRNA cleavage and polyadenylation factor I complex, subunit HRP1 [Handroanthus impetiginosus]	NA	4.29088	2.48259	1.72839	0.789426	0.0912868	0.900306	up	no
812186	PF3D7_1463500	XM_001348742.1	NA	NA	NA	NA		NA	64.382	37.8021	1.70313	0.768191	0.0913006	0.900306	up	no
2655007	PF3D7_0702000	XM_002808701.1	GO:0020011(apicoplast)	NA	NA	NA		NA	1185.38	697.814	1.6987	0.764431	0.0917561	0.900306	up	no
811299	PF3D7_1225600	XM_024473395.1	GO:0003674(molecular_function);GO:0005575(cellular_component)	NA	NA	NA		NA	20.1613	11.8513	1.7012	0.766552	0.0918996	0.900306	up	no
812748	PF3D7_0216200	XM_001349630.2	NA	NA	NA	NA		NA	12.0257	7.01751	1.71367	0.777093	0.0920775	0.900306	up	no
36312488	PF3D7_0701100	XM_024473126.1	GO:0020002(host cell plasma membrane);GO:0020033(antigenic variation)	NA	NA	NA		NA	3.21061	8.96999	0.357928	-1.48226	0.0924943	0.900306	down	no
813221	PF3D7_0108500	XM_001350980.1	NA	NA	NA	NA		NA	21633.7	12763.4	1.69498	0.761265	0.0926244	0.900306	up	no
813531	PF3D7_0925600	XM_001352090.1	GO:0005634(nucleus);GO:0008150(biological_process);GO:0046872(metal ion binding)	NA	NA	NA	protein yippee-like At5g53940 isoform X1 [Physcomitrella patens]	NA	14.6289	40.5252	0.360982	-1.47	0.0926685	0.900306	down	no
2655207	PF3D7_0711100	XM_001348988.1	NA	NA	NA	NA		NA	14.2457	8.33372	1.7094	0.773493	0.0931232	0.900306	up	no
811263	PF3D7_1221900	XM_001350581.1	NA	NA	NA	NA		NA	86.1838	50.8872	1.69362	0.760114	0.0931262	0.900306	up	no
813063	PF3D7_0524900	XM_001351769.1	GO:0003824(catalytic activity);GO:0010181(FMN binding);GO:0016021(integral component of membrane);GO:0051536(iron-sulfur cluster binding);GO:0055114(oxidation-reduction process)	NA	NA	NA	PREDICTED: S-adenosyl-L-methionine-dependent tRNA 4-demethylwyosine synthase-like [Pyrus x bretschneideri]	NA	14.6049	8.61029	1.69621	0.762318	0.0931726	0.900306	up	no
810797	PF3D7_1123900	XM_001347885.1	GO:0005634(nucleus);GO:0005730(nucleolus)	03040(Spliceosome);03008(Ribosome biogenesis in eukaryotes)	K12845	NA	ribonucleoprotein-associated protein [Monoraphidium neglectum]	NA	347.192	205.649	1.68828	0.755552	0.0944971	0.900306	up	no
810984	PF3D7_1142700	XM_001348072.1	NA	NA	NA	NA		NA	5.3623	3.14895	1.70289	0.767982	0.0948137	0.900306	up	no
3885844	PF3D7_0604500	XM_960942.3	NA	NA	NA	NA		NA	230.344	136.779	1.68406	0.751943	0.0953442	0.900306	up	no
813393	PF3D7_0911600	XM_002808884.1	NA	NA	NA	NA		NA	2.51027	6.93935	0.361745	-1.46696	0.0956116	0.900306	down	no
810989	PF3D7_1143300	XM_001348077.1	GO:0001054(RNA polymerase I activity);GO:0001056(RNA polymerase III activity);GO:0005666(DNA-directed RNA polymerase III complex);GO:0005736(DNA-directed RNA polymerase I complex)	00230(Purine metabolism);00240(Pyrimidine metabolism);03020(RNA polymerase)	K03027	NA	DNA-directed RNA polymerase, dimerization [Artemisia annua]	NA	35.8203	21.248	1.68582	0.753453	0.0959018	0.900306	up	no
811364	PF3D7_1232400	XM_001350682.1	NA	NA	NA	NA	coiled-coil domain-containing protein 130 [Eutrema salsugineum]	NA	7.4831	4.39589	1.7023	0.767482	0.0960192	0.900306	up	no
810183	PF3D7_1002100	XM_001347274.1	GO:0020036(Maurer's cleft)	NA	NA	NA		NA	3330.51	1981.74	1.6806	0.748976	0.0962059	0.900306	up	no
813080	PF3D7_0526500	XM_001351785.1	GO:0003729(mRNA binding);GO:0005634(nucleus);GO:0006379(mRNA cleavage);GO:0031123(RNA 3'-end processing)	NA	NA	NA		NA	11.0273	6.55416	1.68248	0.750593	0.0965329	0.900306	up	no
810590	PF3D7_1102500	XM_001347677.1	GO:0044538(host cell periphery)	NA	NA	NA		NA	24.518	14.576	1.68208	0.750251	0.096655	0.900306	up	no
813821	PF3D7_1305300	XM_002808951.1	GO:0005576(extracellular region);GO:0005739(mitochondrion);GO:0006448(regulation of translational elongation);GO:0019887(protein kinase regulator activity);GO:0022626(cytosolic ribosome)	NA	NA	NA		NA	5.73194	3.41367	1.67911	0.747701	0.0972603	0.900306	up	no
812237	PF3D7_1468700	XM_001348793.1	GO:0000339(RNA cap binding);GO:0003729(mRNA binding);GO:0003743(translation initiation factor activity);GO:0005737(cytoplasm);GO:0006446(regulation of translational initiation);GO:0008026(ATP-dependent helicase activity);GO:0016281(eukaryotic translation initiation factor 4F complex);GO:0016887(ATPase activity);GO:0033679(3'-5' DNA/RNA helicase activity)	03013(RNA transport)	K03257	NA	ATP-dependent RNA helicase eIF4A [Quercus suber]	NA	1869.91	1115.45	1.67637	0.745339	0.0972951	0.900306	up	no
811157	PF3D7_1210400	XM_001350477.1	GO:0000127(transcription factor TFIIIC complex);GO:0000995(transcription factor activity, core RNA polymerase III binding);GO:0001002(RNA polymerase III type 1 promoter sequence-specific DNA binding);GO:0001003(RNA polymerase III type 2 promoter sequence-specific DNA binding);GO:0005737(cytoplasm);GO:0005829(cytosol);GO:0006384(transcription initiation from RNA polymerase III promoter);GO:0043035…	NA	NA	NA	general transcription factor 3C polypeptide 5-like [Coffea arabica]	NA	10.1076	6.01241	1.68113	0.749429	0.0974008	0.900306	up	no
2655092	PF3D7_0710700	XM_001348984.1	NA	NA	NA	NA		NA	24.1222	14.3168	1.68488	0.752647	0.0976555	0.900306	up	no
811873	PF3D7_1431200	XM_001348429.1	NA	NA	NA	NA		NA	13.9485	8.3202	1.67646	0.745415	0.0979111	0.900306	up	no
811022	PF3D7_1146800	XM_001348110.2	NA	NA	NA	NA		NA	0.419532	0.245043	1.71208	0.775746	0.0980073	0.900306	up	no
811416	PF3D7_1237600	XM_024473406.1	GO:0005730(nucleolus);GO:0005794(Golgi apparatus)	NA	NA	NA	PREDICTED: uncharacterized WD repeat-containing protein C17D11.16 [Beta vulgaris subsp. vulgaris]	NA	6.26436	3.71159	1.68778	0.755131	0.0981551	0.900306	up	no
811009	PF3D7_1145500	XM_001348097.2	GO:0005215(transporter activity);GO:0005524(ATP binding);GO:0005739(mitochondrion);GO:0006810(transport);GO:0016021(integral component of membrane);GO:0020011(apicoplast);GO:0042626(ATPase activity, coupled to transmembrane movement of substances)	NA	NA	NA	PREDICTED: ABC transporter B family member 27-like [Capsicum annuum]	NA	0.603517	1.69002	0.357107	-1.48557	0.0983553	0.900306	down	no
813407	PF3D7_0913000	XM_001351966.1	NA	NA	NA	NA		NA	244.346	146.055	1.67298	0.742416	0.0985145	0.900306	up	no
814513	PF3D7_0319900	XM_001351233.1	GO:0020011(apicoplast)	NA	NA	NA		NA	2.39012	1.38613	1.72432	0.786025	0.0986812	0.900306	up	no
810318	PF3D7_1016400	XM_001347409.2	GO:0006468(protein phosphorylation)	NA	NA	NA		NA	67.5064	40.4514	1.66883	0.738836	0.0995378	0.900306	up	no
3885993	PF3D7_0626000	XM_961150.2	NA	NA	NA	NA		NA	1.09674	0.649287	1.68915	0.756295	0.0996317	0.900306	up	no
814256	PF3D7_1355200	XM_001350228.1	NA	NA	NA	NA		NA	0.583291	0.333352	1.74978	0.807169	0.0996569	0.900306	up	no
812458	PF3D7_0422700	XM_001351494.1	GO:0003743(translation initiation factor activity);GO:0004004(ATP-dependent RNA helicase activity);GO:0006446(regulation of translational initiation);GO:0016281(eukaryotic translation initiation factor 4F complex)	03040(Spliceosome);03013(RNA transport);03015(mRNA surveillance pathway)	K13025	EC:3.6.4.13	eukaryotic initiation factor [Volvox carteri f. nagariensis]	NA	50.5423	30.382	1.66356	0.734275	0.101209	0.900306	up	no
9221828	PF3D7_0111400	XM_002808565.1	NA	NA	NA	NA		NA	0.885754	2.44367	0.362468	-1.46407	0.10147	0.900306	down	no
810843	PF3D7_1128500	XM_001347931.1	GO:0005524(ATP binding);GO:0009507(chloroplast);GO:0009570(chloroplast stroma);GO:0016226(iron-sulfur cluster assembly);GO:0046872(metal ion binding);GO:0051536(iron-sulfur cluster binding)	NA	NA	NA	hypothetical protein AXG93_1669s1020 [Marchantia polymorpha subsp. ruderalis]	NA	1.45271	0.855817	1.69746	0.763374	0.101571	0.900306	up	no
810225	PF3D7_1006700	XM_001347316.2	NA	NA	NA	NA		NA	48.391	29.1444	1.66038	0.731517	0.102047	0.900306	up	no
814336	PF3D7_0301800	XM_001351059.1	NA	NA	NA	NA		NA	1564.21	943.231	1.65835	0.729752	0.102053	0.900306	up	no
810337	PF3D7_1018600	XM_001347428.2	GO:0000398(mRNA splicing, via spliceosome);GO:0005686(U2 snRNP);GO:0005689(U12-type spliceosomal complex);GO:0071011(precatalytic spliceosome);GO:0071013(catalytic step 2 spliceosome)	NA	NA	NA	hypothetical protein CBR_g48263 [Chara braunii]	NA	17.275	10.4144	1.65876	0.730101	0.102282	0.900306	up	no
810948	PF3D7_1139100	XM_001348036.1	GO:0003676(nucleic acid binding);GO:0003723(RNA binding);GO:0005634(nucleus);GO:0005737(cytoplasm);GO:0006376(mRNA splice site selection);GO:0006397(mRNA processing);GO:0007286(spermatid development);GO:0008380(RNA splicing);GO:0031369(translation initiation factor binding);GO:0040018(positive regulation of multicellular organism growth)	03013(RNA transport);03015(mRNA surveillance pathway);03018(RNA degradation)	K13126	NA	PREDICTED: flowering time control protein FCA-like isoform X1 [Tarenaya hassleriana]	NA	7.11613	4.28884	1.65922	0.730505	0.102762	0.900306	up	no
813164	PF3D7_0102700	XM_001350923.1	NA	NA	NA	NA		NA	210.09	126.94	1.65503	0.726854	0.103136	0.900306	up	no
812243	PF3D7_1469300	XM_001348799.1	GO:0005730(nucleolus)	NA	NA	NA	PREDICTED: RNA-binding protein pno1 isoform X2 [Eucalyptus grandis]	NA	16.1893	9.73689	1.66268	0.733507	0.103265	0.900306	up	no
813301	PF3D7_0902200	XM_002808864.1	GO:0020036(Maurer's cleft)	NA	NA	NA		NA	16.8058	10.1474	1.65617	0.727852	0.103681	0.900306	up	no
812171	PF3D7_1461900	XM_001348727.1	GO:0004832(valine-tRNA ligase activity);GO:0006438(valyl-tRNA aminoacylation)	00970(Aminoacyl-tRNA biosynthesis)	K01873	EC:6.1.1.9	putative valyl tRNA synthetase [Ostreococcus tauri]	NA	18.2023	11.0012	1.65458	0.726464	0.103682	0.900306	up	no
811423	PF3D7_1238300	XM_001350741.1	GO:0051726(regulation of cell cycle)	NA	NA	NA	pre-mRNA-splicing factor CWC22 homolog [Abrus precatorius]	NA	25.0933	15.1733	1.65378	0.725765	0.103712	0.900306	up	no
2655326	PF3D7_0803100	XM_001349447.1	GO:0005730(nucleolus);GO:0030490(maturation of SSU-rRNA);GO:0032040(small-subunit processome)	NA	NA	NA		NA	51.0679	30.9146	1.6519	0.724128	0.10399	0.900306	up	no
812145	PF3D7_1459000	XM_001348701.1	GO:0004004(ATP-dependent RNA helicase activity)	NA	NA	NA	ATP-dependent RNA helicase eIF4A [Quercus suber]	NA	187.5	113.568	1.65099	0.723336	0.10411	0.900306	up	no
811941	PF3D7_1437900	XM_001348497.1	GO:0005829(cytosol)	04141(Protein processing in endoplasmic reticulum)	K09503	NA	PREDICTED: dnaJ protein homolog [Musa acuminata subsp. malaccensis]	NA	509.161	308.415	1.65089	0.723248	0.104119	0.900306	up	no
813045	PF3D7_0523000	XM_001351751.1	GO:0016021(integral component of membrane);GO:0020020(food vacuole);GO:0042493(response to drug);GO:0042626(ATPase activity, coupled to transmembrane movement of substances)	02010(ABC transporters)	K05658	EC:3.6.3.44	ABC transporter B family member 4 [Zostera marina]	NA	248.443	150.525	1.65052	0.722919	0.104198	0.900306	up	no
813753	PF3D7_1300400	XM_001349705.1	GO:0020002(host cell plasma membrane);GO:0020033(antigenic variation)	NA	NA	NA		NA	1.27326	3.5206	0.361661	-1.46729	0.10456	0.900306	down	no
810160	PF3D7_1000100	XM_001347252.1	GO:0020002(host cell plasma membrane);GO:0020013(modulation by symbiont of host erythrocyte aggregation);GO:0020030(infected host cell surface knob);GO:0020033(antigenic variation);GO:0020035(cytoadherence to microvasculature, mediated by symbiont protein);GO:0046789(host cell surface receptor binding);GO:0050839(cell adhesion molecule binding)	NA	NA	NA		NA	12.4125	7.53372	1.64759	0.720361	0.105427	0.900306	up	no
811221	PF3D7_1217500	XM_001350541.1	NA	NA	NA	NA		NA	3.85334	2.27413	1.69442	0.760794	0.105473	0.900306	up	no
813942	PF3D7_1311000	XM_001349802.1	GO:0005739(mitochondrion)	NA	NA	NA		NA	17.6195	10.4969	1.67855	0.747215	0.105475	0.900306	up	no
810930	PF3D7_1137300	XM_001348018.1	GO:0005783(endoplasmic reticulum);GO:0008150(biological_process);GO:0016020(membrane)	NA	NA	NA	CLPTM1-like membrane protein cnrB [Aegilops tauschii subsp. tauschii]	NA	35.7616	21.7093	1.64729	0.720097	0.105538	0.900306	up	no
812097	PF3D7_1454200	XM_001348653.1	NA	NA	NA	NA		NA	1.10733	0.661652	1.67358	0.742937	0.105583	0.900306	up	no
811439	PF3D7_1239900	XM_001350757.1	GO:0003779(actin binding);GO:0005765(lysosomal membrane);GO:0005768(endosome);GO:0016197(endosomal transport);GO:0030897(HOPS complex);GO:0032889(regulation of vacuole fusion, non-autophagic);GO:0035542(regulation of SNARE complex assembly)	NA	NA	NA		NA	6.50261	3.93255	1.65354	0.725554	0.105588	0.900306	up	no
813141	PF3D7_0100300	XM_001350902.1	GO:0005515(protein binding);GO:0020002(host cell plasma membrane);GO:0020013(modulation by symbiont of host erythrocyte aggregation);GO:0020030(infected host cell surface knob);GO:0020033(antigenic variation);GO:0020035(cytoadherence to microvasculature, mediated by symbiont protein);GO:0050839(cell adhesion molecule binding)	NA	NA	NA		NA	1.84534	1.10935	1.66344	0.734169	0.105646	0.900306	up	no
813095	PF3D7_0528200	XM_001351800.1	GO:0003743(translation initiation factor activity);GO:0005634(nucleus);GO:0005852(eukaryotic translation initiation factor 3 complex)	03013(RNA transport)	K03250	NA	eukaryotic translation initiation factor 3 subunit E-like [Physcomitrella patens]	NA	92.751	56.3747	1.64526	0.718316	0.105876	0.900306	up	no
812784	PF3D7_0220100	XM_001349666.2	GO:0033643(host cell part)	04141(Protein processing in endoplasmic reticulum)	K09517	NA	predicted protein [Micromonas commoda]	NA	52.0209	31.6319	1.64457	0.71771	0.10605	0.900306	up	no
811443	PF3D7_1240400	XM_001350761.1	GO:0020002(host cell plasma membrane);GO:0020013(modulation by symbiont of host erythrocyte aggregation);GO:0020030(infected host cell surface knob);GO:0020033(antigenic variation);GO:0020035(cytoadherence to microvasculature, mediated by symbiont protein);GO:0046789(host cell surface receptor binding);GO:0050839(cell adhesion molecule binding)	NA	NA	NA		NA	9.00074	5.46818	1.64602	0.718983	0.106097	0.900306	up	no
811115	PF3D7_1206200	XM_001350435.1	GO:0003743(translation initiation factor activity);GO:0005852(eukaryotic translation initiation factor 3 complex);GO:0006446(regulation of translational initiation)	03013(RNA transport)	K03252	NA	eukaryotic translation initiation factor 3 subunit C-like [Physcomitrella patens]	NA	91.8332	55.8885	1.64315	0.716464	0.106345	0.900306	up	no
2654992	PF3D7_0730800.1	XM_001349166.1	NA	NA	NA	NA		NA	3563.93	2169.62	1.64265	0.716025	0.106369	0.900306	up	no
813159	PF3D7_0102200	XM_001350918.1	GO:0030507(spectrin binding)	04141(Protein processing in endoplasmic reticulum)	K09517	NA	chaperone protein dnaJ 10-like [Olea europaea var. sylvestris]	NA	20839	12690.8	1.64205	0.715501	0.106524	0.900306	up	no
811823	PF3D7_1426100	XM_001348379.1	GO:0005667(transcription factor complex);GO:0005854(nascent polypeptide-associated complex)	NA	NA	NA	Transcription factor BTF3 [Auxenochlorella protothecoides]	NA	63.2671	38.5238	1.64229	0.715706	0.107537	0.900306	up	no
813796	PF3D7_1347500	XM_001350153.1	GO:0003677(DNA binding);GO:0003723(RNA binding);GO:0005634(nucleus);GO:0005737(cytoplasm)	NA	NA	NA		NA	2360.77	1440.91	1.63838	0.712273	0.107578	0.900306	up	no
812612	PF3D7_0201600	XM_001349494.1	GO:0020035(cytoadherence to microvasculature, mediated by symbiont protein);GO:0044164(host cell cytosol);GO:0044228(host cell surface)	NA	NA	NA		NA	13.8392	8.42094	1.64343	0.716708	0.10833	0.900306	up	no
812926	PF3D7_0503300	XM_001351555.1	GO:0003676(nucleic acid binding);GO:0005634(nucleus);GO:0005681(spliceosomal complex);GO:0008380(RNA splicing)	03040(Spliceosome)	K12900	NA	hypothetical protein TanjilG_33036 [Lupinus angustifolius]	NA	131.79	80.5499	1.63613	0.710287	0.108469	0.900306	up	no
3885868	PF3D7_0615600	XM_961049.1	NA	NA	NA	NA		NA	7.33489	4.48304	1.63614	0.710298	0.108891	0.900306	up	no
814135	PF3D7_1330800	XM_001350005.1	NA	NA	NA	NA		NA	417.818	256.024	1.63195	0.706596	0.109466	0.900306	up	no
2655065	PF3D7_0708400	XM_001348962.1	GO:0005515(protein binding);GO:0006986(response to unfolded protein);GO:0009408(response to heat);GO:0016887(ATPase activity)	04141(Protein processing in endoplasmic reticulum);04626(Plant-pathogen interaction)	K04079	NA	heat shock protein 90.1 [Elymus sibiricus]	NA	2064.58	1267.73	1.62857	0.703602	0.110412	0.900306	up	no
2655282	PF3D7_0813000	XM_001349360.1	GO:0005737(cytoplasm)	NA	NA	NA		NA	111.943	68.7964	1.62716	0.702355	0.110988	0.900306	up	no
813459	PF3D7_0918300	XM_001352018.1	GO:0003743(translation initiation factor activity);GO:0006413(translational initiation);GO:0031369(translation initiation factor binding);GO:0071541(eukaryotic translation initiation factor 3 complex, eIF3m)	03013(RNA transport)	K03249	NA	eukaryotic translation initiation factor 3 subunit F isoform X2 [Cinnamomum micranthum f. kanehirae]	NA	78.2872	48.098	1.62766	0.702801	0.111134	0.900306	up	no
3885810	PF3D7_0615000	XM_961043.1	NA	NA	NA	NA		NA	19.2125	11.7059	1.64127	0.714809	0.111268	0.900306	up	no
2655491	PF3D7_0821600	XM_001349273.1	GO:0005634(nucleus);GO:0006378(mRNA polyadenylation);GO:0006379(mRNA cleavage);GO:0006388(tRNA splicing, via endonucleolytic cleavage and ligation);GO:0051731(polynucleotide 5'-hydroxyl-kinase activity)	03015(mRNA surveillance pathway)	K14399	EC:2.7.1.78	PREDICTED: protein CLP1 homolog isoform X1 [Camelina sativa]	NA	8.53454	5.22689	1.63281	0.707361	0.111385	0.900306	up	no
813431	PF3D7_0915400	XM_001351990.1	GO:0005524(ATP binding);GO:0005737(cytoplasm)	00010(Glycolysis / Gluconeogenesis);00030(Pentose phosphate pathway);00051(Fructose and mannose metabolism)	K00895	EC:2.7.1.90	PREDICTED: pyrophosphate--fructose 6-phosphate 1-phosphotransferase subunit beta 2 [Brassica rapa]	NA	114.021	70.1717	1.62489	0.700344	0.111554	0.900306	up	no
2655103	PF3D7_0715000	XM_001349017.1	GO:0005829(cytosol);GO:0008152(metabolic process);GO:0016791(phosphatase activity)	00630(Glyoxylate and dicarboxylate metabolism)	K19269	EC:3.1.3.18;EC:3.1.3.48	phosphoglycolate phosphatase 2 [Vigna unguiculata]	NA	5.93327	3.60332	1.64661	0.719499	0.111779	0.900306	up	no
812010	PF3D7_1445100	XM_001348566.1	GO:0004821(histidine-tRNA ligase activity);GO:0006418(tRNA aminoacylation for protein translation)	00970(Aminoacyl-tRNA biosynthesis)	K01892	EC:6.1.1.21	Histidyl-tRNA synthetase [Klebsormidium nitens]	NA	4.92753	3.01758	1.63294	0.707474	0.111841	0.900306	up	no
813370	PF3D7_0909300	XM_001351929.2	GO:0005829(cytosol)	NA	NA	NA	PREDICTED: DNA-binding protein DDB_G0278111 [Erythranthe guttata]	NA	137.751	84.7479	1.62542	0.700817	0.111955	0.900306	up	no
814217	PF3D7_1347200	XM_001350150.1	GO:0005337(nucleoside transmembrane transporter activity);GO:0005887(integral component of plasma membrane);GO:0006863(purine nucleobase transport);GO:0032238(adenosine transport)	NA	NA	NA	equilibrative nucleotide transporter 3-like isoform X2 [Rosa chinensis]	NA	280.863	173.084	1.6227	0.698394	0.112226	0.900306	up	no
812504	PF3D7_0418700	XM_001351459.1	GO:0000469(cleavage involved in rRNA processing);GO:0004521(endoribonuclease activity);GO:0030490(maturation of SSU-rRNA);GO:0030688(preribosome, small subunit precursor)	03008(Ribosome biogenesis in eukaryotes)	K11883	NA	hypothetical protein Rsub_11984 [Raphidocelis subcapitata]	NA	69.1584	42.6049	1.62325	0.698886	0.112288	0.900306	up	no
3885683	PF3D7_0601000	XM_960909.1	GO:0020036(Maurer's cleft)	NA	NA	NA		NA	7.28752	4.44267	1.64035	0.714	0.112667	0.900306	up	no
810886	PF3D7_1132900	XM_001347974.1	GO:0005739(mitochondrion)	00630(Glyoxylate and dicarboxylate metabolism);00260(Glycine, serine and threonine metabolism)	K02437	NA	glycine cleavage system H protein 2, mitochondrial-like [Coffea arabica]	NA	2.0974	5.73042	0.366012	-1.45004	0.113334	0.900306	down	no
3885831	PF3D7_0632700	XM_961213.1	GO:0020002(host cell plasma membrane)	NA	NA	NA		NA	5.32175	3.24934	1.63779	0.711753	0.113444	0.900306	up	no
9222022	PF3D7_1372400	XM_002809081.1	GO:0004467(long-chain fatty acid-CoA ligase activity);GO:0006631(fatty acid metabolic process);GO:0006810(transport);GO:0030430(host cell cytoplasm);GO:0030506(ankyrin binding)	00061(Fatty acid biosynthesis);00071(Fatty acid degradation);04146(Peroxisome)	K01897	EC:6.2.1.3	hypothetical protein Ahy_B05g078867 isoform B [Arachis hypogaea]	NA	4.90793	12.9493	0.37901	-1.39969	0.113935	0.900306	down	no
810878	PF3D7_1132200	XM_001347966.1	GO:0005524(ATP binding);GO:0005832(chaperonin-containing T-complex);GO:0006457(protein folding);GO:0051082(unfolded protein binding)	NA	NA	NA	hypothetical protein GQ55_7G237400 [Panicum hallii var. hallii]	NA	140.796	87.1094	1.61631	0.692706	0.114224	0.900306	up	no
2655273	PF3D7_0814200	XM_001349347.1	GO:0003677(DNA binding);GO:0003723(RNA binding);GO:0005634(nucleus);GO:0005737(cytoplasm)	03013(RNA transport);03008(Ribosome biogenesis in eukaryotes)	K14525	EC:3.1.26.5	H/ACA ribonucleoprotein complex subunit 1-like isoform X1 [Ziziphus jujuba]	NA	5329.12	3298.91	1.61542	0.691906	0.114338	0.900306	up	no
812513	PF3D7_0418100	XM_001351453.1	NA	NA	NA	NA	PREDICTED: serine/threonine-protein phosphatase 6 regulatory subunit 3-like isoform X1 [Solanum tuberosum]	NA	6.50938	4.01691	1.62049	0.696434	0.114376	0.900306	up	no
812992	PF3D7_0517700	XM_001351698.1	GO:0003743(translation initiation factor activity);GO:0005852(eukaryotic translation initiation factor 3 complex)	03013(RNA transport)	K03253	NA	eukaryotic translation initiation factor 3B [Klebsormidium nitens]	NA	127.763	79.1683	1.61382	0.690478	0.114941	0.900306	up	no
812558	PF3D7_0415300	XM_001351425.1	GO:0004407(histone deacetylase activity);GO:0004672(protein kinase activity);GO:0006468(protein phosphorylation)	NA	NA	NA	hypothetical protein CBR_g49363 [Chara braunii]	NA	37.494	23.2409	1.61328	0.689995	0.11519	0.900306	up	no
2655295	PF3D7_0810600	XM_001349384.1	GO:0003724(RNA helicase activity)	NA	NA	NA	ATP-dependent RNA helicase DED1-like [Quercus suber]	NA	78.9703	48.9896	1.61198	0.688835	0.115557	0.900306	up	no
810924	PF3D7_1136600	XM_001348012.1	NA	NA	NA	NA		NA	39.9198	24.7656	1.6119	0.688764	0.115626	0.900306	up	no
2655045	PF3D7_0716800	XM_001349035.1	GO:0003743(translation initiation factor activity);GO:0005852(eukaryotic translation initiation factor 3 complex);GO:0006446(regulation of translational initiation)	03013(RNA transport)	K03246	NA	hypothetical protein M569_08807 [Genlisea aurea]	NA	143.584	89.1013	1.61147	0.688378	0.115762	0.900306	up	no
811231	PF3D7_1218500	XM_001350551.1	GO:0003777(microtubule motor activity);GO:0003924(GTPase activity);GO:0005783(endoplasmic reticulum);GO:0005794(Golgi apparatus);GO:0005875(microtubule associated complex);GO:0006898(receptor-mediated endocytosis);GO:0007017(microtubule-based process);GO:0020011(apicoplast)	NA	NA	NA	dynamin-related protein 3A-like isoform X1 [Helianthus annuus]	NA	201.609	125.205	1.61023	0.687269	0.115976	0.900306	up	no
811946	PF3D7_1438500	XM_001348502.1	GO:0005847(mRNA cleavage and polyadenylation specificity factor complex);GO:0006378(mRNA polyadenylation);GO:0006379(mRNA cleavage)	03015(mRNA surveillance pathway)	K14403	EC:3.1.27.-	PREDICTED: LOW QUALITY PROTEIN: cleavage and polyadenylation specificity factor subunit 3-I-like [Cucumis sativus]	NA	6.8576	4.24392	1.61587	0.692307	0.116214	0.900306	up	no
814180	PF3D7_1338200	XM_001350073.1	GO:0003735(structural constituent of ribosome);GO:0006412(translation);GO:0022625(cytosolic large ribosomal subunit)	03010(Ribosome)	K02934	NA	Ribosomal protein L2 domain 2 [Ostreococcus tauri]	NA	589.708	366.817	1.60763	0.68494	0.116828	0.900306	up	no
813168	PF3D7_0103100	XM_001350927.1	GO:0000938(GARP complex);GO:0032456(endocytic recycling);GO:0055037(recycling endosome);GO:1990745(EARP complex)	NA	NA	NA	PREDICTED: vacuolar protein sorting-associated protein 51 homolog [Gossypium hirsutum]	NA	1.47229	3.87333	0.38011	-1.39551	0.116982	0.900306	down	no
813654	PF3D7_1319800	XM_001349898.1	NA	NA	NA	NA		NA	4.10692	2.44624	1.67887	0.747488	0.117933	0.900306	up	no
813126	PF3D7_0531400	XM_001351832.1	NA	NA	NA	NA		NA	0.65874	0.393437	1.67432	0.743577	0.11796	0.900306	up	no
810471	PF3D7_1032100	XM_001347562.1	GO:0000290(deadenylation-dependent decapping of nuclear-transcribed mRNA);GO:0000932(P-body);GO:0003729(mRNA binding);GO:0030234(enzyme regulator activity);GO:0031087(deadenylation-independent decapping of nuclear-transcribed mRNA)	03018(RNA degradation)	K12611	EC:3.-.-.-	mRNA-decapping enzyme-like protein [Solanum lycopersicum]	NA	34.5085	21.5099	1.60431	0.681955	0.118093	0.900306	up	no
811489	PF3D7_1245500	XM_001350805.3	GO:0020011(apicoplast)	NA	NA	NA		NA	5.37252	14.0578	0.382174	-1.3877	0.1184	0.900306	down	no
811324	PF3D7_1228100	XM_001350642.1	GO:0005737(cytoplasm);GO:0007605(sensory perception of sound);GO:0010378(temperature compensation of the circadian clock);GO:0030425(dendrite);GO:0031514(motile cilium);GO:0035082(axoneme assembly);GO:0045433(male courtship behavior, veined wing generated song production);GO:0060285(cilium-dependent cell motility)	NA	NA	NA	hypothetical protein CEUSTIGMA_g5974.t1 [Chlamydomonas eustigma]	NA	0.919495	2.48824	0.369536	-1.43621	0.119315	0.900306	down	no
811378	PF3D7_1233800	XM_001350696.2	NA	NA	NA	NA		NA	9.92627	26.0109	0.381619	-1.3898	0.119401	0.900306	down	no
811296	PF3D7_1225300	XM_001350614.1	GO:0000462(maturation of SSU-rRNA from tricistronic rRNA transcript (SSU-rRNA, 5.8S rRNA, LSU-rRNA));GO:0005730(nucleolus);GO:0032040(small-subunit processome);GO:0070181(small ribosomal subunit rRNA binding)	NA	NA	NA		NA	21.1759	13.2122	1.60275	0.680546	0.120118	0.900306	up	no
811300	PF3D7_1225700	XM_001350618.1	GO:0010008(endosome membrane);GO:0043550(regulation of lipid kinase activity);GO:0070772(PAS complex)	NA	NA	NA	hypothetical protein MARPO_0092s0044 [Marchantia polymorpha]	NA	5.29357	3.3057	1.60135	0.679287	0.120204	0.900306	up	no
2655128	PF3D7_0720200	XM_001349067.1	NA	NA	NA	NA		NA	22.1713	13.78	1.60894	0.686113	0.12033	0.900306	up	no
814014	PF3D7_1307100	XM_001349762.1	GO:0000462(maturation of SSU-rRNA from tricistronic rRNA transcript (SSU-rRNA, 5.8S rRNA, LSU-rRNA));GO:0030515(snoRNA binding);GO:0032040(small-subunit processome);GO:0034388(Pwp2p-containing subcomplex of 90S preribosome)	03008(Ribosome biogenesis in eukaryotes)	K14557	NA	U3 small nucleolar RNA-associated protein 6 homolog [Asparagus officinalis]	NA	9.63633	6.02245	1.60007	0.678133	0.120471	0.900306	up	no
813092	PF3D7_0527900	XM_001351797.1	GO:0004004(ATP-dependent RNA helicase activity)	NA	NA	NA	hypothetical protein MARPO_0164s0014 [Marchantia polymorpha]	NA	27.5113	17.2188	1.59775	0.676043	0.120606	0.900306	up	no
813780	PF3D7_1344900	XM_001350127.1	NA	NA	NA	NA		NA	19.3176	12.0992	1.5966	0.675003	0.120694	0.900306	up	no
2655046	PF3D7_0717000	XM_024473136.1	NA	NA	NA	NA		NA	5.38227	14.0976	0.381786	-1.38916	0.120786	0.900306	down	no
9221817	PF3D7_0103000	XM_002808555.1	GO:0001671(ATPase activator activity);GO:0005771(multivesicular body);GO:0032509(endosome transport via multivesicular body sorting pathway);GO:1990621(ESCRT IV complex)	NA	NA	NA		NA	4.07154	10.6973	0.380615	-1.39359	0.120854	0.900306	down	no
812175	PF3D7_1462300	XM_001348731.1	GO:0000166(nucleotide binding);GO:0003924(GTPase activity);GO:0005525(GTP binding);GO:0005575(cellular_component);GO:0016020(membrane);GO:0016021(integral component of membrane)	NA	NA	NA	hypothetical protein CBR_g8307 [Chara braunii]	NA	34.0707	21.3912	1.59275	0.671516	0.121709	0.900306	up	no
811909	PF3D7_1434600	XM_001348465.1	GO:0006412(translation);GO:0006417(regulation of translation);GO:0006464(cellular protein modification process);GO:0008235(metalloexopeptidase activity)	NA	NA	NA	methionine aminopeptidase 2B [Setaria italica]	NA	80.0919	50.3224	1.59158	0.670456	0.122112	0.900306	up	no
814177	PF3D7_1337500	XM_002809008.1	NA	NA	NA	NA		NA	12.852	8.07616	1.59135	0.670254	0.122162	0.900306	up	no
2655125	PF3D7_0719800	XM_001349063.1	GO:0020011(apicoplast)	NA	NA	NA		NA	1.33818	3.54031	0.377986	-1.4036	0.122371	0.900306	down	no
2655069	PF3D7_0708800	XM_001348966.1	GO:0005737(cytoplasm)	NA	NA	NA	hypothetical protein DCAR_004213 [Daucus carota subsp. sativus]	NA	191.722	120.654	1.58903	0.668143	0.122732	0.900306	up	no
812657	PF3D7_0206500	XM_001349539.1	NA	NA	NA	NA		NA	56.9454	35.8477	1.58854	0.667697	0.122984	0.900306	up	no
2655465	PF3D7_0827300	XM_001349217.3	GO:0020011(apicoplast)	NA	NA	NA		NA	7.72138	4.84578	1.59342	0.672129	0.123136	0.900306	up	no
812218	PF3D7_1466800	XM_001348774.1	NA	NA	NA	NA		NA	11.7281	7.37035	1.59125	0.670161	0.123164	0.900306	up	no
810329	PF3D7_1017600	XM_001347420.1	NA	NA	NA	NA		NA	76.0817	47.9295	1.58737	0.666636	0.123363	0.900306	up	no
811286	PF3D7_1224300	XM_001350604.1	GO:0003729(mRNA binding);GO:0006396(RNA processing);GO:0008143(poly(A) binding)	03013(RNA transport);03015(mRNA surveillance pathway);03018(RNA degradation)	K13126	NA	hypothetical protein CBR_g53742 [Chara braunii]	NA	3286.25	2071.78	1.58619	0.665567	0.123583	0.900306	up	no
813466	PF3D7_0919000	XM_001352025.1	GO:0003677(DNA binding);GO:0005634(nucleus);GO:0005737(cytoplasm);GO:0034399(nuclear periphery);GO:0042393(histone binding)	NA	NA	NA	hypothetical protein AALP_AA1G206400 [Arabis alpina]	NA	1868.48	1178.79	1.58509	0.664563	0.123968	0.900306	up	no
813502	PF3D7_0922600	XM_002808901.1	GO:0004356(glutamate-ammonia ligase activity);GO:0006542(glutamine biosynthetic process)	NA	NA	NA	hypothetical protein GW17_00055093, partial [Ensete ventricosum]	NA	89.3377	56.3363	1.58579	0.665205	0.123978	0.900306	up	no
811769	PF3D7_1419400	XM_001348325.2	NA	NA	NA	NA		NA	8.42164	5.30749	1.58675	0.666072	0.12413	0.900306	up	no
811843	PF3D7_1428300	XM_001348399.1	GO:0007050(cell cycle arrest);GO:0008235(metalloexopeptidase activity);GO:0008283(cell proliferation)	NA	NA	NA	predicted protein [Micromonas pusilla CCMP1545]	NA	69.2994	43.7229	1.58497	0.664454	0.124444	0.900306	up	no
811560	PF3D7_1253000	XM_001350876.2	GO:0006457(protein folding);GO:0030430(host cell cytoplasm);GO:0051082(unfolded protein binding)	04141(Protein processing in endoplasmic reticulum)	K09517	NA	chaperone protein dnaJ 10-like isoform X1 [Panicum hallii]	NA	219.272	138.639	1.5816	0.661384	0.125212	0.900306	up	no
813536	PF3D7_0926100	XM_001352095.1	GO:0000166(nucleotide binding);GO:0004672(protein kinase activity);GO:0004674(protein serine/threonine kinase activity);GO:0005524(ATP binding);GO:0005575(cellular_component);GO:0005622(intracellular);GO:0006468(protein phosphorylation);GO:0016301(kinase activity);GO:0016310(phosphorylation);GO:0016740(transferase activity);GO:0035556(intracellular signal transduction)	NA	NA	NA	serine/threonine-protein kinase HT1-like [Cicer arietinum]	NA	47.3893	29.983	1.58054	0.660419	0.125547	0.900306	up	no
813452	PF3D7_0917600	XM_001352011.1	GO:0004004(ATP-dependent RNA helicase activity);GO:0005634(nucleus);GO:0005737(cytoplasm);GO:0006396(RNA processing)	03040(Spliceosome)	K12820	EC:3.6.4.13	probable pre-mRNA-splicing factor ATP-dependent RNA helicase DEAH2 isoform X1 [Ricinus communis]	NA	34.5329	21.8495	1.58049	0.660369	0.12594	0.900306	up	no
810421	PF3D7_1026800	XM_001347512.1	GO:0003735(structural constituent of ribosome);GO:0006412(translation);GO:0022627(cytosolic small ribosomal subunit)	03010(Ribosome)	K02998	NA	PREDICTED: 40S ribosomal protein Sa-2-like [Musa acuminata subsp. malaccensis]	NA	1398	885.531	1.57871	0.658751	0.1261	0.900306	up	no
810964	PF3D7_1140700	XM_001348052.1	NA	NA	NA	NA		NA	31.2836	19.8245	1.57802	0.658119	0.126511	0.900306	up	no
3885861	PF3D7_0623100	XM_961120.1	NA	NA	NA	NA		NA	172.855	109.594	1.57723	0.65739	0.126657	0.900306	up	no
813556	PF3D7_0928100	XM_001352115.1	NA	NA	NA	NA		NA	2.68644	1.66554	1.61295	0.689701	0.126677	0.900306	up	no
810422	PF3D7_1027000	XM_001347513.1	NA	NA	NA	NA		NA	0.643896	0.399167	1.6131	0.689835	0.126864	0.900306	up	no
812016	PF3D7_1445700	XM_001348572.1	GO:0020036(Maurer's cleft)	NA	NA	NA		NA	93.0027	59.0033	1.57623	0.656476	0.127313	0.900306	up	no
2655222	PF3D7_0811300	XM_002808792.1	GO:0000175(3'-5'-exoribonuclease activity);GO:0000288(nuclear-transcribed mRNA catabolic process, deadenylation-dependent decay);GO:0030014(CCR4-NOT complex)	03018(RNA degradation)	K12581	NA	putative CAF1 family ribonuclease containing protein [Klebsormidium nitens]	NA	462.701	293.813	1.57482	0.655185	0.127403	0.900306	up	no
813484	PF3D7_0920800	XM_001352043.1	GO:0000166(nucleotide binding);GO:0003677(DNA binding);GO:0003938(IMP dehydrogenase activity);GO:0005654(nucleoplasm);GO:0005737(cytoplasm);GO:0006177(GMP biosynthetic process);GO:0030054(cell junction);GO:0046651(lymphocyte proliferation);GO:0046872(metal ion binding);GO:0055114(oxidation-reduction process)	00230(Purine metabolism)	K00088	EC:1.1.1.205	hypothetical protein AXG93_4201s1090 [Marchantia polymorpha subsp. ruderalis]	NA	86.9633	55.2176	1.57492	0.655279	0.127644	0.900306	up	no
2655196	PF3D7_0707900	XM_001348957.1	GO:0000460(maturation of 5.8S rRNA);GO:0000470(maturation of LSU-rRNA);GO:0005730(nucleolus);GO:0030687(preribosome, large subunit precursor)	NA	NA	NA	ribosomal protein S8e family protein, partial [Hydnora visseri]	NA	81.7059	51.8534	1.57571	0.656	0.1277	0.900306	up	no
811548	PF3D7_1251600	XM_001350864.2	NA	NA	NA	NA		NA	20.7757	13.1898	1.57514	0.655476	0.128109	0.900306	up	no
813534	PF3D7_0925900	XM_001352093.1	NA	NA	NA	NA		NA	1388.46	882.794	1.57281	0.65334	0.128123	0.900306	up	no
811224	PF3D7_1217800	XM_001350544.1	GO:0002098(tRNA wobble uridine modification);GO:0005506(iron ion binding);GO:0005634(nucleus);GO:0005829(cytosol);GO:0008270(zinc ion binding);GO:0009055(electron transfer activity);GO:0017183(peptidyl-diphthamide biosynthetic process from peptidyl-histidine)	NA	NA	NA	diphthamide biosynthesis protein 3 [Bathycoccus prasinos]	NA	15.9137	9.97671	1.59509	0.673636	0.128675	0.900306	up	no
9221868	PF3D7_0622600	XM_024473117.1	NA	NA	NA	NA		NA	23.3501	59.9448	0.389527	-1.36021	0.128858	0.900306	down	no
814302	PF3D7_1365300	XM_001350327.1	NA	NA	NA	NA		NA	7.24688	4.59076	1.57858	0.658627	0.128959	0.900306	up	no
812637	PF3D7_0204300	XM_001349519.1	NA	NA	NA	NA		NA	5.5951	3.54971	1.57621	0.656464	0.129263	0.900306	up	no
814338	PF3D7_0302000	XM_001351061.1	GO:0000398(mRNA splicing, via spliceosome);GO:0000974(Prp19 complex);GO:0005662(DNA replication factor A complex);GO:0071011(precatalytic spliceosome);GO:0071013(catalytic step 2 spliceosome);GO:0080008(Cul4-RING E3 ubiquitin ligase complex)	03040(Spliceosome)	K12862	NA	predicted protein, partial [Chlamydomonas reinhardtii]	NA	57.6627	36.7375	1.56959	0.650386	0.129564	0.900306	up	no
813424	PF3D7_0914700	XM_001351983.1	NA	NA	NA	NA		NA	15.4809	9.85253	1.57126	0.651921	0.130264	0.900306	up	no
813205	PF3D7_0106900	XM_001350964.2	GO:0050518(2-C-methyl-D-erythritol 4-phosphate cytidylyltransferase activity)	NA	NA	NA		NA	0.709316	1.84737	0.383961	-1.38097	0.130361	0.900306	down	no
814417	PF3D7_0310200	XM_001351139.1	NA	NA	NA	NA		NA	124.349	79.48	1.56453	0.645727	0.130958	0.900306	up	no
811657	PF3D7_1407800	XM_001348212.1	GO:0004190(aspartic-type endopeptidase activity);GO:0020020(food vacuole);GO:0042540(hemoglobin catabolic process)	NA	NA	NA	Aspartic proteinase [Triticum urartu]	NA	891.466	569.909	1.56423	0.645448	0.131075	0.900306	up	no
813495	PF3D7_0921900	XM_001352054.1	NA	NA	NA	NA		NA	78.9119	50.4309	1.56475	0.645934	0.131511	0.900306	up	no
813257	PF3D7_0112800	XM_001351015.1	NA	NA	NA	NA		NA	17.1957	10.9541	1.5698	0.65058	0.132143	0.900306	up	no
812019	PF3D7_1445900	XM_001348575.2	GO:0003676(nucleic acid binding);GO:0004386(helicase activity)	03040(Spliceosome)	K12823	EC:3.6.4.13	DEAD-box ATP-dependent RNA helicase 20-like [Chenopodium quinoa]	NA	277.316	177.709	1.56051	0.642013	0.132436	0.900306	up	no
813006	PF3D7_0519000	XM_001351712.1	NA	NA	NA	NA		NA	1.64567	4.27881	0.384609	-1.37854	0.132462	0.900306	down	no
3885853	PF3D7_0622200	XM_961112.1	GO:0005783(endoplasmic reticulum);GO:0035598(N6-threonylcarbomyladenosine methylthiotransferase activity);GO:0051539(4 iron, 4 sulfur cluster binding)	NA	NA	NA	threonylcarbamoyladenosine tRNA methylthiotransferase-like [Physcomitrella patens]	NA	7.68936	4.91354	1.56493	0.6461	0.132471	0.900306	up	no
3885874	PF3D7_0623800	XM_961127.1	GO:0004672(protein kinase activity);GO:0006468(protein phosphorylation)	04016(MAPK signaling pathway - plant);04075(Plant hormone signal transduction)	K14510	EC:2.7.11.1	serine/threonine-protein kinase STY8-like [Aegilops tauschii subsp. tauschii]	NA	277.643	177.968	1.56008	0.641617	0.132517	0.900306	up	no
812202	PF3D7_1465300	XM_001348758.1	GO:0008800(beta-lactamase activity);GO:0042781(3'-tRNA processing endoribonuclease activity)	03013(RNA transport)	K00784	EC:3.1.26.11	PREDICTED: zinc phosphodiesterase ELAC protein 2-like [Lupinus angustifolius]	NA	3.01027	1.91615	1.571	0.651686	0.133065	0.900306	up	no
814046	PF3D7_1312300	XM_001349815.1	NA	NA	NA	NA		NA	1.33577	3.52352	0.379101	-1.39934	0.1332	0.900306	down	no
811908	PF3D7_1434500	XM_001348464.2	GO:0016887(ATPase activity)	03008(Ribosome biogenesis in eukaryotes)	K14572	NA	PREDICTED: midasin isoform X1 [Erythranthe guttata]	NA	4.45835	2.85993	1.5589	0.64053	0.133321	0.900306	up	no
2655399	PF3D7_0802400	XM_001349454.1	NA	NA	NA	NA		NA	14.7293	9.44258	1.55989	0.64144	0.133791	0.900306	up	no
814421	PF3D7_0310600.1	XM_001351143.1	NA	NA	NA	NA		NA	33.807	21.6655	1.5604	0.64192	0.133849	0.900306	up	no
811985	PF3D7_1442500	XM_001348541.2	GO:0004661(protein geranylgeranyltransferase activity);GO:0004663(Rab geranylgeranyltransferase activity)	NA	NA	NA	uncharacterized protein C2845_PM07G23130 [Panicum miliaceum]	NA	0.761857	1.96865	0.386994	-1.36962	0.133956	0.900306	down	no
810186	PF3D7_1002400.1	XM_024473273.1;XM_001347277.1	GO:0000166(nucleotide binding);GO:0000381(regulation of alternative mRNA splicing, via spliceosome);GO:0000398(mRNA splicing, via spliceosome);GO:0003729(mRNA binding);GO:0005634(nucleus);GO:0021796(cerebral cortex regionalization);GO:0048026(positive regulation of mRNA splicing, via spliceosome);GO:0048026(positive regulation of mRNA splicing, via spliceosome)	03040(Spliceosome);03040(Spliceosome)	K12897	NA	serine/arginine-rich splicing factor SR45a-like [Quercus suber]	NA	1408.48	905.575	1.55534	0.637234	0.134228	0.900306	up	no
2655429	PF3D7_0816400	XM_002808803.1	NA	NA	NA	NA		NA	24.4315	61.9084	0.39464	-1.34139	0.13441	0.900306	down	no
813759	PF3D7_1339600	XM_001350085.1	NA	NA	NA	NA		NA	1.19612	3.0775	0.388666	-1.3634	0.134447	0.900306	down	no
813992	PF3D7_1302600	XM_001349717.1	NA	NA	NA	NA		NA	25.91	16.625	1.5585	0.640158	0.134539	0.900306	up	no
3885703	PF3D7_0605500	XM_960952.1	GO:0005515(protein binding);GO:0051726(regulation of cell cycle)	NA	NA	NA	hypothetical protein BVRB_017430, partial [Beta vulgaris subsp. vulgaris]	NA	2.24598	5.71915	0.392712	-1.34845	0.13516	0.900306	down	no
811972	PF3D7_1441100	XM_001348528.1	NA	NA	NA	NA		NA	5742.02	3700.01	1.55189	0.634031	0.135443	0.900306	up	no
810654	PF3D7_1109400	XM_001347742.2	GO:0003674(molecular_function);GO:0005634(nucleus);GO:0006364(rRNA processing);GO:0009553(embryo sac development);GO:0009555(pollen development)	NA	NA	NA	bystin [Cynara cardunculus var. scolymus]	NA	101.615	65.5064	1.55122	0.633405	0.135992	0.900306	up	no
813515	PF3D7_0923900	XM_001352074.1	GO:0000289(nuclear-transcribed mRNA poly(A) tail shortening);GO:0000398(mRNA splicing, via spliceosome);GO:0003723(RNA binding);GO:0003729(mRNA binding);GO:0005515(protein binding);GO:0005634(nucleus);GO:0005737(cytoplasm);GO:0006378(mRNA polyadenylation);GO:0008143(poly(A) binding);GO:0060050(positive regulation of protein glycosylation);GO:0071011(precatalytic spliceosome);GO:0071013(catalytic …	03015(mRNA surveillance pathway)	K14396	NA	polyadenylate-binding protein 2-like [Lactuca sativa]	NA	178.974	115.372	1.55128	0.633462	0.136002	0.900306	up	no
814490	PF3D7_0317600	XM_001351210.1	GO:0003735(structural constituent of ribosome);GO:0006412(translation);GO:0022627(cytosolic small ribosomal subunit)	03010(Ribosome)	K02949	NA	component of cytosolic 80S ribosome and 40S small subunit [Volvox carteri f. nagariensis]	NA	613.289	395.55	1.55047	0.632708	0.13611	0.900306	up	no
8444987	PF3D7_1418900	XM_002585408.1	GO:0004004(ATP-dependent RNA helicase activity)	NA	NA	NA	ATP-dependent RNA helicase-like protein [Zostera marina]	NA	35.9535	23.1874	1.55056	0.63279	0.136316	0.900306	up	no
810978	PF3D7_1142100	XM_001348066.1	GO:0001671(ATPase activator activity);GO:0005515(protein binding);GO:0005654(nucleoplasm);GO:0005737(cytoplasm);GO:0005829(cytosol);GO:0005856(cytoskeleton);GO:0006457(protein folding);GO:0016020(membrane);GO:0031072(heat shock protein binding);GO:0032781(positive regulation of ATPase activity);GO:0070062(extracellular exosome);GO:1900034(regulation of cellular response to heat)	NA	NA	NA		NA	35.6141	23.0035	1.5482	0.630596	0.136917	0.900306	up	no
811447	PF3D7_1241100	XM_001350763.1	GO:0005847(mRNA cleavage and polyadenylation specificity factor complex);GO:0006379(mRNA cleavage)	NA	NA	NA		NA	45.3861	29.2953	1.54926	0.631582	0.137005	0.900306	up	no
3885959	PF3D7_0602600	XM_960923.1	GO:0000398(mRNA splicing, via spliceosome);GO:0003674(molecular_function);GO:0005634(nucleus);GO:0035327(transcriptionally active chromatin)	NA	NA	NA	hypothetical protein CBR_g53551 [Chara braunii]	NA	8.01365	5.16996	1.55004	0.632308	0.13745	0.900306	up	no
813634	PF3D7_0936600	XM_001352194.1	GO:0044164(host cell cytosol)	NA	NA	NA		NA	22.3317	14.3779	1.5532	0.635245	0.13747	0.900306	up	no
812169	PF3D7_1461600	XM_001348725.1	GO:0000398(mRNA splicing, via spliceosome);GO:0005684(U2-type spliceosomal complex);GO:0005686(U2 snRNP);GO:0005689(U12-type spliceosomal complex);GO:0071011(precatalytic spliceosome);GO:0071013(catalytic step 2 spliceosome)	03040(Spliceosome)	K12829	NA	splicing factor 3B subunit 2 [Phalaenopsis equestris]	NA	60.7476	39.3035	1.5456	0.628168	0.138113	0.900306	up	no
813925	PF3D7_1307000	XM_001349761.1	GO:0000176(nuclear exosome (RNase complex));GO:0000177(cytoplasmic exosome (RNase complex));GO:0000467(exonucleolytic trimming to generate mature 3'-end of 5.8S rRNA from tricistronic rRNA transcript (SSU-rRNA, 5.8S rRNA, LSU-rRNA));GO:0003723(RNA binding);GO:0034427(nuclear-transcribed mRNA catabolic process, exonucleolytic, 3'-5');GO:0034475(U4 snRNA 3'-end processing);GO:0043928(exonucleolytic…	03018(RNA degradation)	K03681	NA	hypothetical protein SELMODRAFT_141745, partial [Selaginella moellendorffii]	NA	18.45	11.8888	1.55188	0.634019	0.138438	0.900306	up	no
814273	PF3D7_1358100	XM_001350256.1	GO:0000462(maturation of SSU-rRNA from tricistronic rRNA transcript (SSU-rRNA, 5.8S rRNA, LSU-rRNA));GO:0005730(nucleolus);GO:0032040(small-subunit processome)	NA	NA	NA		NA	66.0105	42.7799	1.54302	0.62576	0.13892	0.900306	up	no
814047	PF3D7_1312400	XM_001349816.1	GO:0003743(translation initiation factor activity);GO:0003924(GTPase activity);GO:0005525(GTP binding);GO:0005739(mitochondrion);GO:0006413(translational initiation)	NA	NA	NA	translation initiation factor IF-2, chloroplastic [Phalaenopsis equestris]	NA	0.399134	1.03531	0.385523	-1.37511	0.13941	0.900306	down	no
3885707	PF3D7_0605900	XM_960956.1	GO:0016021(integral component of membrane);GO:0019368(fatty acid elongation, unsaturated fatty acid)	00062(Fatty acid elongation)	K10249	EC:2.3.1.199	elongation of very long chain fatty acids protein 5-like [Physcomitrella patens]	NA	1062.78	689.831	1.54064	0.623534	0.139613	0.900306	up	no
9221896	PF3D7_0706000	XM_002808712.1	GO:0005635(nuclear envelope);GO:0005829(cytosol);GO:0006606(protein import into nucleus);GO:0007165(signal transduction)	NA	NA	NA	Importin beta-like SAD2 isoform B [Glycine soja]	NA	29.0499	18.848	1.54127	0.624123	0.139731	0.900306	up	no
813659	PF3D7_1320100	XM_001349904.1	NA	NA	NA	NA		NA	13.5977	34.2283	0.397266	-1.33182	0.139757	0.900306	down	no
811385	PF3D7_1234500	XM_001350703.1	NA	NA	NA	NA		NA	1.66981	1.04528	1.59747	0.675791	0.140294	0.900306	up	no
2655084	PF3D7_0703700	XM_001348934.1	NA	NA	NA	NA		NA	81.155	52.6929	1.54015	0.623072	0.140461	0.900306	up	no
811529	PF3D7_1249700	XM_024473416.1	NA	NA	NA	NA		NA	0.552502	1.41906	0.389344	-1.36088	0.140571	0.900306	down	no
813181	PF3D7_0104300	XM_001350940.3	GO:0004843(thiol-dependent ubiquitin-specific protease activity);GO:0005634(nucleus);GO:0006511(ubiquitin-dependent protein catabolic process);GO:0016579(protein deubiquitination);GO:0036459(thiol-dependent ubiquitinyl hydrolase activity)	NA	NA	NA	PREDICTED: ubiquitin carboxyl-terminal hydrolase 25 [Ipomoea nil]	NA	257.675	167.754	1.53602	0.619201	0.141323	0.900306	up	no
812428	PF3D7_0424400	XM_001351511.1	GO:0020003(symbiont-containing vacuole);GO:0020036(Maurer's cleft);GO:0044164(host cell cytosol);GO:0044228(host cell surface)	NA	NA	NA		NA	1.70232	1.10221	1.54445	0.627096	0.141612	0.900306	up	no
813331	PF3D7_0905200	XM_001351890.1	GO:0003735(structural constituent of ribosome);GO:0006412(translation)	NA	NA	NA	PREDICTED: mitoferrin [Fragaria vesca subsp. vesca]	NA	7.62866	4.95978	1.5381	0.621153	0.141852	0.900306	up	no
812147	PF3D7_1459200	XM_001348703.1	NA	NA	NA	NA		NA	35.2745	22.9727	1.5355	0.618708	0.141889	0.900306	up	no
2654996	PF3D7_0731300	XM_001349170.1	GO:0020036(Maurer's cleft)	NA	NA	NA		NA	22.8353	14.8438	1.53837	0.621407	0.142423	0.900306	up	no
814298	PF3D7_1364200	XM_001350317.1	NA	NA	NA	NA		NA	22.8479	14.8963	1.5338	0.617106	0.142497	0.900306	up	no
2655278	PF3D7_0813600	XM_001349353.1	GO:0001731(formation of translation preinitiation complex);GO:0002188(translation reinitiation);GO:0002192(IRES-dependent translational initiation of linear mRNA);GO:0003729(mRNA binding);GO:0003743(translation initiation factor activity);GO:0005575(cellular_component);GO:0005840(ribosome);GO:0006413(translational initiation);GO:0043022(ribosome binding);GO:0070992(translation initiation complex)	NA	NA	NA	translation machinery-associated protein 22-like isoform X2 [Herrania umbratica]	NA	51.321	33.4394	1.53475	0.618	0.142849	0.900306	up	no
812303	PF3D7_1475300	XM_001348859.1	GO:0005739(mitochondrion);GO:0008535(respiratory chain complex IV assembly)	00190(Oxidative phosphorylation)	K02258	NA	PREDICTED: cytochrome c oxidase assembly protein COX11, mitochondrial-like [Gossypium hirsutum]	NA	2.36811	6.04097	0.392009	-1.35104	0.143697	0.900306	down	no
811420	PF3D7_1238000	XM_024473407.1	NA	NA	NA	NA		NA	12.6001	31.527	0.39966	-1.32316	0.144014	0.900306	down	no
813090	PF3D7_0527500	XM_001351795.1	GO:0005515(protein binding);GO:0005737(cytoplasm);GO:0005829(cytosol);GO:0006457(protein folding);GO:0019904(protein domain specific binding);GO:0030544(Hsp70 protein binding);GO:0030674(protein binding, bridging);GO:0032564(dATP binding);GO:0042802(identical protein binding);GO:0051082(unfolded protein binding);GO:0051087(chaperone binding);GO:0051260(protein homooligomerization);GO:0061084(nega…	NA	NA	NA	TPR repeat-containing thioredoxin TDX [Solanum pennellii]	NA	464.461	303.946	1.52811	0.611745	0.144412	0.900306	up	no
810362	PF3D7_1021100	XM_001347453.2	NA	NA	NA	NA		NA	3.38077	2.20298	1.53463	0.617892	0.144516	0.900306	up	no
812092	PF3D7_1453700	XM_001348648.2	GO:0051087(chaperone binding)	00590(Arachidonic acid metabolism)	K15730	EC:5.3.99.3	uncharacterized protein OsI_027940 [Vigna radiata var. radiata]	NA	770.737	504.562	1.52754	0.611208	0.144636	0.900306	up	no
813398	PF3D7_0912100	XM_001351957.1	NA	NA	NA	NA		NA	9.55632	6.22514	1.53512	0.618347	0.144959	0.900306	up	no
2655333	PF3D7_0801500	XM_001349465.1	GO:0000462(maturation of SSU-rRNA from tricistronic rRNA transcript (SSU-rRNA, 5.8S rRNA, LSU-rRNA));GO:0005634(nucleus);GO:0005730(nucleolus);GO:0008150(biological_process);GO:0030686(90S preribosome);GO:0032040(small-subunit processome)	NA	NA	NA	nucleolar protein 10 [Aegilops tauschii subsp. tauschii]	NA	22.2502	14.5494	1.52929	0.612862	0.145172	0.900306	up	no
812141	PF3D7_1458600	XM_001348697.1	NA	NA	NA	NA		NA	5.33781	3.48204	1.53296	0.616316	0.145276	0.900306	up	no
812462	PF3D7_0404100	XM_024473341.1	GO:0003677(DNA binding);GO:0005634(nucleus);GO:0006355(regulation of transcription, DNA-templated)	NA	NA	NA		NA	0.206778	0.528277	0.39142	-1.35321	0.145855	0.900306	down	no
813733	PF3D7_1336000	XM_001350053.1	NA	NA	NA	NA		NA	6.39628	4.16247	1.53666	0.619794	0.146326	0.900306	up	no
810456	PF3D7_1030600	XM_001347547.1	GO:0000408(EKC/KEOPS complex);GO:0005515(protein binding);GO:0005737(cytoplasm)	NA	NA	NA	putative actin-like ATPase superfamily protein [Helianthus annuus]	NA	6.95438	4.54077	1.53154	0.614987	0.146449	0.900306	up	no
810226	PF3D7_1006800	XM_001347317.1	GO:0020020(food vacuole)	03040(Spliceosome)	K12893	NA	uncharacterized RNA-binding protein C328.05-like [Quercus suber]	NA	1419.78	932.833	1.52201	0.605976	0.146753	0.900306	up	no
814133	PF3D7_1329600	XM_001349993.1	NA	NA	NA	NA		NA	75.5774	49.6363	1.52262	0.60656	0.147137	0.900306	up	no
812988	PF3D7_0517300	XM_001351694.2	GO:0005634(nucleus);GO:0005681(spliceosomal complex);GO:0005737(cytoplasm);GO:0006397(mRNA processing);GO:0008380(RNA splicing)	03040(Spliceosome)	K12890	NA	Nucleotide-binding, alpha-beta plait [Artemisia annua]	NA	1755.85	1154.46	1.52093	0.604958	0.14716	0.900306	up	no
813913	PF3D7_1368300	XM_002809064.1	NA	NA	NA	NA		NA	6.12241	15.2914	0.400382	-1.32055	0.147343	0.900306	down	no
812514	PF3D7_0418200	XM_001351454.1	GO:0043248(proteasome assembly)	NA	NA	NA	eukaryotic translation initiation factor 3 subunit M [Eutrema salsugineum]	NA	82.3365	54.1225	1.5213	0.605305	0.147363	0.900306	up	no
811310	PF3D7_1226700	XM_001350628.1	GO:0006364(rRNA processing);GO:0030515(snoRNA binding);GO:0032040(small-subunit processome)	NA	NA	NA		NA	8.12002	5.32107	1.52601	0.609768	0.147698	0.900306	up	no
9221879	PF3D7_0706200	XM_024473130.1	NA	NA	NA	NA		NA	6.18225	15.7257	0.39313	-1.34692	0.147764	0.900306	down	no
811774	PF3D7_1419900	XM_001348330.2	GO:0003676(nucleic acid binding);GO:0003677(DNA binding);GO:0003723(RNA binding);GO:0003729(mRNA binding);GO:0004519(endonuclease activity);GO:0004521(endoribonuclease activity);GO:0005515(protein binding);GO:0005516(calmodulin binding);GO:0005634(nucleus);GO:0005737(cytoplasm);GO:0005847(mRNA cleavage and polyadenylation specificity factor complex);GO:0006378(mRNA polyadenylation);GO:0006396(RNA…	03015(mRNA surveillance pathway)	K14404	NA	hypothetical protein CBR_g11088 [Chara braunii]	NA	8.64848	5.67641	1.52358	0.607468	0.148069	0.900306	up	no
812556	PF3D7_0415200	XM_001351423.1	NA	NA	NA	NA		NA	0.981611	2.43924	0.402425	-1.31321	0.148232	0.900306	down	no
2655016	PF3D7_0714300	XM_001349013.1	GO:0016409(palmitoyltransferase activity);GO:0031211(endoplasmic reticulum palmitoyltransferase complex)	NA	NA	NA	probable protein S-acyltransferase 7 [Phalaenopsis equestris]	NA	14.7843	9.74217	1.51756	0.601754	0.149158	0.900306	up	no
2654929	PF3D7_0712300	XM_001348996.1	GO:0020002(host cell plasma membrane);GO:0020013(modulation by symbiont of host erythrocyte aggregation);GO:0020030(infected host cell surface knob);GO:0020033(antigenic variation);GO:0020035(cytoadherence to microvasculature, mediated by symbiont protein);GO:0050839(cell adhesion molecule binding)	NA	NA	NA		NA	2.6657	6.57855	0.405211	-1.30325	0.149635	0.900306	down	no
813689	PF3D7_1325600	XM_001349959.1	NA	NA	NA	NA		NA	5.79057	14.4564	0.400554	-1.31993	0.149685	0.900306	down	no
2655317	PF3D7_0805300	XM_001349428.1	NA	NA	NA	NA		NA	9.14011	6.02173	1.51785	0.602033	0.149818	0.900306	up	no
811090	PF3D7_1203700	XM_001350410.2	GO:0003677(DNA binding);GO:0005737(cytoplasm);GO:0006334(nucleosome assembly);GO:0042393(histone binding)	NA	NA	NA	nucleosome assembly protein 1;2 [Oryza sativa Japonica Group]	NA	2446.5	1616.11	1.51382	0.598196	0.149985	0.900306	up	no
814437	PF3D7_0312200	XM_001351159.1	NA	NA	NA	NA		NA	0.34838	0.883145	0.394477	-1.34199	0.15003	0.900306	down	no
813367	PF3D7_0909000	XM_001351926.1	NA	NA	NA	NA		NA	0.473346	1.19576	0.395855	-1.33696	0.15026	0.900306	down	no
812289	PF3D7_1473900	XM_001348845.1	NA	NA	NA	NA		NA	8.29315	5.46342	1.51794	0.602115	0.150272	0.900306	up	no
812094	PF3D7_1453900	XM_001348650.1	NA	NA	NA	NA		NA	21.5173	14.2132	1.51389	0.598262	0.150644	0.900306	up	no
810460	PF3D7_1031000	XM_001347551.1	GO:0005886(plasma membrane);GO:0046658(anchored component of plasma membrane)	NA	NA	NA		NA	25.5767	16.84	1.5188	0.602936	0.150676	0.900306	up	no
2655499	PF3D7_0820000	XM_002808817.1	GO:0005524(ATP binding);GO:0008026(ATP-dependent helicase activity)	NA	NA	NA	putative SNF2 family N-terminal domain containing protein [Klebsormidium nitens]	NA	21.2603	14.0559	1.51255	0.596987	0.150817	0.900306	up	no
810751	PF3D7_1119700	XM_001347839.1	NA	NA	NA	NA		NA	5.14567	3.3514	1.53538	0.618593	0.151032	0.900306	up	no
811290	PF3D7_1224700	XM_001350608.1	GO:0020011(apicoplast)	NA	NA	NA		NA	12.8243	8.47896	1.51248	0.596919	0.15118	0.900306	up	no
810943	PF3D7_1138600	XM_001348031.2	GO:0005681(spliceosomal complex)	03040(Spliceosome)	K12864	NA	beta-catenin-like protein 1 [Selaginella moellendorffii]	NA	14.6319	9.66799	1.51344	0.59783	0.151731	0.900306	up	no
813032	PF3D7_0521700	XM_001351738.1	GO:0004004(ATP-dependent RNA helicase activity);GO:0010501(RNA secondary structure unwinding)	NA	NA	NA	ATP-dependent RNA helicase DDX1 [Micractinium conductrix]	NA	1.05035	0.681496	1.54124	0.624092	0.151874	0.900306	up	no
814534	PF3D7_0322000	XM_001351254.1	GO:0003755(peptidyl-prolyl cis-trans isomerase activity);GO:0005829(cytosol);GO:0006457(protein folding);GO:0016018(cyclosporin A binding)	NA	NA	NA	peptidyl-prolyl cis-trans isomerase CYP19-3-like [Olea europaea var. sylvestris]	NA	948.535	629.131	1.50769	0.592341	0.152533	0.900306	up	no
811821	PF3D7_1425900	XM_001348377.2	NA	NA	NA	NA		NA	8.61177	5.6723	1.51822	0.602378	0.152618	0.900306	up	no
811045	PF3D7_1149600	XM_001348133.2	GO:0033643(host cell part)	04141(Protein processing in endoplasmic reticulum)	K09517	NA	DNAJ heat shock N-terminal domain-containing protein [Arabidopsis thaliana]	NA	441.826	293.136	1.50724	0.591907	0.152687	0.900306	up	no
814465	PF3D7_0315200	XM_001351185.1	GO:0002312(B cell activation involved in immune response);GO:0020009(microneme);GO:0030260(entry into host cell);GO:0034235(GPI anchor binding);GO:0043395(heparan sulfate proteoglycan binding)	NA	NA	NA		NA	6.31791	4.18774	1.50867	0.593276	0.153006	0.900306	up	no
2655264	PF3D7_0816000	XM_001349328.1	GO:0003674(molecular_function);GO:0005634(nucleus);GO:0008150(biological_process)	NA	NA	NA	glutamate-rich WD repeat-containing protein 1 [Selaginella moellendorffii]	NA	25.2536	16.7354	1.50899	0.593586	0.153145	0.900306	up	no
814259	PF3D7_1355800	XM_002809036.1	GO:0000398(mRNA splicing, via spliceosome);GO:0005686(U2 snRNP);GO:0005689(U12-type spliceosomal complex);GO:0071011(precatalytic spliceosome)	03040(Spliceosome)	K12832	NA	PREDICTED: uncharacterized protein At4g14342 [Erythranthe guttata]	NA	34.6881	22.8148	1.52042	0.604471	0.153168	0.900306	up	no
810777	PF3D7_1122200	XM_001347865.2	GO:0020011(apicoplast)	NA	NA	NA	hypothetical protein CEUSTIGMA_g3762.t1 [Chlamydomonas eustigma]	NA	15.6728	10.3755	1.51056	0.595083	0.153208	0.900306	up	no
813606	PF3D7_0933700	XM_002808940.1	NA	NA	NA	NA		NA	5.92351	14.6778	0.403569	-1.30911	0.153961	0.900306	down	no
810623	PF3D7_1106000	XM_001347711.1	GO:0003678(DNA helicase activity);GO:0005515(protein binding);GO:0005737(cytoplasm);GO:0006281(DNA repair);GO:0006310(DNA recombination);GO:0016887(ATPase activity);GO:0043141(ATP-dependent 5'-3' DNA helicase activity)	NA	NA	NA	ruvB-like protein 1 [Sorghum bicolor]	NA	30.143	20.0152	1.506	0.590725	0.154021	0.900306	up	no
9221953	PF3D7_0831200	XM_002808846.1	GO:0033643(host cell part)	04141(Protein processing in endoplasmic reticulum)	K09517	NA	chaperone protein dnaJ 10-like [Helianthus annuus]	NA	27.7964	18.4808	1.50407	0.588872	0.154488	0.900306	up	no
811261	PF3D7_1221700	XM_001350579.2	NA	NA	NA	NA	hypothetical protein VOLCADRAFT_78603 [Volvox carteri f. nagariensis]	NA	0.726853	1.80972	0.401637	-1.31603	0.154749	0.900306	down	no
3885686	PF3D7_0625200	XM_961142.1	GO:0020011(apicoplast)	NA	NA	NA		NA	3.88377	9.57032	0.405814	-1.30111	0.15493	0.900306	down	no
813810	PF3D7_1304600	XM_001349737.1	GO:0020011(apicoplast)	NA	NA	NA		NA	0.439939	1.09204	0.402861	-1.31165	0.155155	0.900306	down	no
812659	PF3D7_0206700	XM_001349541.1	GO:0004018(N6-(1,2-dicarboxyethyl)AMP AMP-lyase (fumarate-forming) activity);GO:0006163(purine nucleotide metabolic process)	00230(Purine metabolism);00250(Alanine, aspartate and glutamate metabolism)	K01756	EC:4.3.2.2	unknown [Picea sitchensis]	NA	21.0612	13.9956	1.50485	0.589618	0.155172	0.900306	up	no
2655189	PF3D7_0722900	XM_001349094.1	NA	NA	NA	NA		NA	4.70333	11.5754	0.406323	-1.2993	0.15542	0.900306	down	no
810418	PF3D7_1026400	XM_001347509.1	GO:0005634(nucleus)	04120(Ubiquitin mediated proteolysis)	K03364	NA	Srw1-like protein [Arabidopsis thaliana]	NA	2.48424	1.63204	1.52217	0.606133	0.155735	0.900306	up	no
812689	PF3D7_0209800	XM_001349571.1	GO:0003723(RNA binding);GO:0004004(ATP-dependent RNA helicase activity);GO:0005634(nucleus);GO:0005737(cytoplasm)	03040(Spliceosome);03013(RNA transport);03015(mRNA surveillance pathway)	K12812	EC:3.6.4.13	PREDICTED: DEAD-box ATP-dependent RNA helicase 56-like [Lupinus angustifolius]	NA	332.744	222.125	1.498	0.583037	0.156584	0.900306	up	no
812367	PF3D7_0407300	XM_001351351.1	GO:0003677(DNA binding);GO:0006354(DNA-templated transcription, elongation);GO:0006355(regulation of transcription, DNA-templated);GO:0008270(zinc ion binding)	NA	NA	NA		NA	3.02967	1.96858	1.53901	0.622003	0.15665	0.900306	up	no
9221894	PF3D7_0706500	XM_002808717.1	NA	NA	NA	NA		NA	82.7625	55.3433	1.49544	0.58057	0.157672	0.900306	up	no
811393	PF3D7_1235300	XM_001350711.1	GO:0004842(ubiquitin-protein transferase activity);GO:0030014(CCR4-NOT complex)	03018(RNA degradation)	K10643	EC:2.3.2.27	CCR4-NOT transcription complex subunit 4 [Klebsormidium nitens]	NA	53.4707	35.7659	1.49502	0.580166	0.15792	0.900306	up	no
811664	PF3D7_1408500	XM_001348219.1	NA	NA	NA	NA		NA	3.47692	2.24995	1.54533	0.627918	0.158679	0.900306	up	no
811867	PF3D7_1430600	XM_001348423.1	GO:0004536(deoxyribonuclease activity)	NA	NA	NA		NA	1.97092	4.80687	0.410021	-1.28623	0.159123	0.900306	down	no
811784	PF3D7_1420900	XM_001348340.1	GO:0005575(cellular_component);GO:0009058(biosynthetic process);GO:0016779(nucleotidyltransferase activity)	00051(Fructose and mannose metabolism);00520(Amino sugar and nucleotide sugar metabolism)	K00966	EC:2.7.7.13	probable mannose-1-phosphate guanylyltransferase 3 [Eutrema salsugineum]	NA	7.54337	18.3549	0.410974	-1.28288	0.159798	0.900306	down	no
9221826	PF3D7_0108400.1	XM_002808563.1;XM_024473434.1	GO:0003735(structural constituent of ribosome);GO:0006412(translation);GO:0006412(translation)	NA	NA	NA	S-adenosylmethionine carrier 2 [Arabidopsis thaliana]	NA	40.6727	27.2609	1.49198	0.57723	0.160044	0.900306	up	no
3885872	PF3D7_0623600	XM_961125.1	GO:0000375(RNA splicing, via transesterification reactions);GO:0003723(RNA binding);GO:0008380(RNA splicing)	NA	NA	NA	hypothetical protein CEUSTIGMA_g13523.t1 [Chlamydomonas eustigma]	NA	49.9875	33.5691	1.48909	0.574433	0.160735	0.900306	up	no
811178	PF3D7_1212700	XM_001350498.1	GO:0003743(translation initiation factor activity);GO:0005852(eukaryotic translation initiation factor 3 complex);GO:0006446(regulation of translational initiation)	03013(RNA transport)	K03254	NA	hypothetical protein CDL15_Pgr018331 [Punica granatum]	NA	314.42	211.325	1.48786	0.573235	0.160831	0.900306	up	no
811127	PF3D7_1207400	XM_001350447.1	NA	NA	NA	NA		NA	0.892292	2.24347	0.397728	-1.33014	0.16107	0.900306	down	no
811743	PF3D7_1416400	XM_001348299.2	NA	NA	NA	NA		NA	4.44317	2.96535	1.49836	0.583388	0.161434	0.900306	up	no
2655384	PF3D7_0822800	XM_002808825.1	GO:0000375(RNA splicing, via transesterification reactions);GO:0005732(small nucleolar ribonucleoprotein complex)	03040(Spliceosome)	K12857	NA	hypothetical protein APUTEX25_004872 [Auxenochlorella protothecoides]	NA	11.9881	8.02753	1.49337	0.578576	0.16145	0.900306	up	no
810484	PF3D7_1033600	XM_001347575.1	GO:0003677(DNA binding);GO:0005515(protein binding);GO:0006355(regulation of transcription, DNA-templated)	03040(Spliceosome)	K12860	NA	cell division cycle 5 isoform A [Micractinium conductrix]	NA	55.9338	37.655	1.48543	0.57088	0.16215	0.900306	up	no
811080	PF3D7_1202700	XM_001350400.2	GO:0005730(nucleolus)	NA	NA	NA		NA	16.9716	11.4074	1.48777	0.573147	0.162808	0.900306	up	no
811983	PF3D7_1442300	XM_001348539.1	GO:0004812(aminoacyl-tRNA ligase activity);GO:0006418(tRNA aminoacylation for protein translation)	NA	NA	NA	methionine--tRNA ligase [Artemisia annua]	NA	93.1155	62.7511	1.48388	0.569379	0.162872	0.900306	up	no
812072	PF3D7_1451500	XM_001348628.1	NA	NA	NA	NA		NA	4.89818	3.21823	1.52201	0.605978	0.162994	0.900306	up	no
812628	PF3D7_0203400	XM_001349510.2	NA	NA	NA	NA		NA	81.3886	196.57	0.414043	-1.27215	0.163066	0.900306	down	no
3885891	PF3D7_0621500	XM_961106.1	GO:0000172(ribonuclease MRP complex);GO:0004540(ribonuclease activity);GO:0030677(ribonuclease P complex)	NA	NA	NA		NA	1.06858	2.663	0.40127	-1.31735	0.163356	0.900306	down	no
813385	PF3D7_0910800	XM_001351944.1	GO:0000166(nucleotide binding);GO:0005524(ATP binding);GO:0005575(cellular_component);GO:0005737(cytoplasm);GO:0008150(biological_process);GO:0016226(iron-sulfur cluster assembly);GO:0046872(metal ion binding);GO:0051536(iron-sulfur cluster binding);GO:0051539(4 iron, 4 sulfur cluster binding)	NA	NA	NA	Cytosolic Fe-S cluster assembly factor nubp1-A [Cajanus cajan]	NA	6.75913	16.3564	0.41324	-1.27495	0.16337	0.900306	down	no
811992	PF3D7_1443200	XM_001348548.2	NA	NA	NA	NA		NA	0.714517	1.77191	0.403247	-1.31026	0.164062	0.900306	down	no
813603	PF3D7_0933300	XM_002808938.1	NA	NA	NA	NA		NA	1.07557	2.62705	0.40942	-1.28835	0.164246	0.900306	down	no
811891	PF3D7_1432700	XM_001348447.2	GO:0004719(protein-L-isoaspartate (D-aspartate) O-methyltransferase activity);GO:0030091(protein repair)	NA	NA	NA	protein L-isoaspartyl methyltransferase 1 [Cicer arietinum]	NA	17.531	42.299	0.414453	-1.27072	0.164367	0.900306	down	no
811889	PF3D7_1432500	XM_001348445.1	GO:0005634(nucleus);GO:0008168(methyltransferase activity);GO:0032259(methylation)	NA	NA	NA	hypothetical protein AXF42_Ash000187 [Apostasia shenzhenica]	NA	4.75029	3.18182	1.49295	0.578163	0.164861	0.900306	up	no
812878	PF3D7_0501100.1	XM_024473425.1;XM_001351534.2	GO:0044164(host cell cytosol);GO:0051082(unfolded protein binding);GO:0051082(unfolded protein binding)	NA	NA	NA	hypothetical protein SELMODRAFT_231730 [Selaginella moellendorffii];dnaJ homolog subfamily B member 1-like [Ananas comosus]	NA	1426.25	964.851	1.4782	0.563844	0.165062	0.900306	up	no
3885880	PF3D7_0610000	XM_960997.2	GO:0003735(structural constituent of ribosome);GO:0005762(mitochondrial large ribosomal subunit)	03010(Ribosome)	K02884	NA	PREDICTED: 50S ribosomal protein L19-1, chloroplastic-like [Brassica oleracea var. oleracea]	NA	4.53443	10.9965	0.412353	-1.27805	0.165195	0.900306	down	no
811556	PF3D7_1252600	XM_001350872.1	GO:0006629(lipid metabolic process);GO:0016020(membrane);GO:0016298(lipase activity)	00561(Glycerolipid metabolism)	K01054	EC:3.1.1.23	hypothetical protein H632_c1079p0 [Helicosporidium sp. ATCC 50920]	NA	197.857	133.858	1.47811	0.563758	0.165234	0.900306	up	no
9221775	PF3D7_0310300	XM_002808573.1	NA	NA	NA	NA		NA	10.0256	6.77442	1.47993	0.565526	0.165419	0.900306	up	no
814413	PF3D7_0309800	XM_001351135.1	GO:0005634(nucleus);GO:0008150(biological_process)	NA	NA	NA	hypothetical protein TanjilG_32240 [Lupinus angustifolius]	NA	71.9636	48.6696	1.47862	0.564247	0.165658	0.900306	up	no
814238	PF3D7_1352700	XM_001350203.1	GO:0000398(mRNA splicing, via spliceosome);GO:0005681(spliceosomal complex)	03040(Spliceosome)	K12874	NA	PREDICTED: intron-binding protein aquarius-like [Erythranthe guttata]	NA	3.2379	2.1876	1.48012	0.56571	0.165892	0.900306	up	no
811164	PF3D7_1211200	XM_001350484.1	NA	NA	NA	NA		NA	5.87751	3.97357	1.47915	0.56477	0.166069	0.900306	up	no
2655341	PF3D7_0820100	XM_002808818.1	NA	NA	NA	NA		NA	1.43248	3.51837	0.407144	-1.29639	0.16726	0.900306	down	no
810256	PF3D7_1010100	XM_001347347.1	GO:0020011(apicoplast)	NA	NA	NA		NA	19.1464	12.9482	1.4787	0.564329	0.167571	0.900306	up	no
812066	PF3D7_1450900	XM_001348622.1	GO:0003985(acetyl-CoA C-acetyltransferase activity);GO:0006631(fatty acid metabolic process)	00620(Pyruvate metabolism);00630(Glyoxylate and dicarboxylate metabolism);00640(Propanoate metabolism);00650(Butanoate metabolism);00071(Fatty acid degradation);00072(Synthesis and degradation of ketone bodies);00280(Valine, leucine and isoleucine degradation);00310(Lysine degradation);00380(Tryptophan metabolism);00900(Terpenoid backbone biosynthesis)	K00626	EC:2.3.1.9	PREDICTED: acetyl-CoA acetyltransferase, cytosolic 1-like [Brassica rapa]	NA	1.40901	3.44555	0.408938	-1.29005	0.168503	0.900306	down	no
810779	PF3D7_1122400	XM_001347867.1	NA	NA	NA	NA		NA	11.3229	7.68251	1.47385	0.559594	0.168658	0.900306	up	no
813974	PF3D7_1315900	XM_001349860.1	GO:0000049(tRNA binding);GO:0005643(nuclear pore);GO:0005737(cytoplasm);GO:0008536(Ran GTPase binding);GO:0015932(nucleobase-containing compound transmembrane transporter activity);GO:0016363(nuclear matrix);GO:0071528(tRNA re-export from nucleus)	03013(RNA transport)	K14288	NA	hypothetical protein CHLRE_12g496200v5 [Chlamydomonas reinhardtii]	NA	26.1254	17.7613	1.47092	0.556719	0.168831	0.900306	up	no
2655063	PF3D7_0708100	XM_001348959.1	GO:0003899(DNA-directed 5'-3' RNA polymerase activity);GO:0005665(DNA-directed RNA polymerase II, core complex);GO:0006366(transcription by RNA polymerase II)	00230(Purine metabolism);00240(Pyrimidine metabolism);03020(RNA polymerase)	K03007	NA	DNA-directed RNA polymerase II 8.2 kDa polypeptide [Zea mays]	NA	89.6303	60.8624	1.47267	0.558436	0.169245	0.900306	up	no
2655223	PF3D7_0806600	XM_002808776.1	GO:0003777(microtubule motor activity);GO:0005871(kinesin complex);GO:0007018(microtubule-based movement);GO:0016887(ATPase activity)	NA	NA	NA	kinesin-like protein KIN-14E [Helianthus annuus]	NA	3.98552	2.69638	1.4781	0.563746	0.169421	0.900306	up	no
810208	PF3D7_1004700	XM_001347299.2	NA	NA	NA	NA		NA	1.69329	4.18057	0.405038	-1.30387	0.169879	0.900306	down	no
3885862	PF3D7_0623200	XM_961121.1	GO:0008937(ferredoxin-NAD(P) reductase activity);GO:0009055(electron transfer activity);GO:0020011(apicoplast)	00195(Photosynthesis)	K02641	EC:1.18.1.2	PREDICTED: ferredoxin--NADP reductase, root-type isozyme, chloroplastic [Gossypium raimondii]	NA	3.06875	2.04891	1.49775	0.582796	0.17041	0.900306	up	no
811796	PF3D7_1422400	XM_001348352.1	NA	NA	NA	NA		NA	7.81946	5.33348	1.46611	0.551992	0.171761	0.900306	up	no
812744	PF3D7_0215700	XM_001349626.2	GO:0003899(DNA-directed 5'-3' RNA polymerase activity);GO:0005665(DNA-directed RNA polymerase II, core complex);GO:0006366(transcription by RNA polymerase II)	00230(Purine metabolism);00240(Pyrimidine metabolism);03020(RNA polymerase)	K03010	EC:2.7.7.6	predicted protein [Ostreococcus lucimarinus CCE9901]	NA	58.9163	40.2523	1.46368	0.549597	0.171811	0.900306	up	no
810932	PF3D7_1137500	XM_001348020.1	GO:0003735(structural constituent of ribosome);GO:0006412(translation);GO:0015935(small ribosomal subunit);GO:0020011(apicoplast)	03010(Ribosome)	K02954	NA	ribosomal protein S14 (chloroplast) [Golenkinia longispicula]	NA	21.2388	50.6393	0.419414	-1.25355	0.172406	0.900306	down	no
812915	PF3D7_0504400	XM_001351566.1	GO:0005515(protein binding);GO:0008026(ATP-dependent helicase activity);GO:0020011(apicoplast)	NA	NA	NA	DEAD-box ATP-dependent RNA helicase 7-like [Physcomitrella patens]	NA	3.2758	7.81205	0.419327	-1.25385	0.173121	0.900306	down	no
810448	PF3D7_1029800	XM_001347539.1	NA	NA	NA	NA		NA	17.7766	42.2537	0.420712	-1.24909	0.173596	0.900306	down	no
2655493	PF3D7_0821300	XM_001349276.1	GO:0004004(ATP-dependent RNA helicase activity)	03040(Spliceosome)	K12820	EC:3.6.4.13	hypothetical protein F383_31148 [Gossypium arboreum]	NA	17.2638	11.8171	1.46092	0.546879	0.17383	0.900306	up	no
813420	PF3D7_0914300	XM_002808887.1	GO:0020011(apicoplast)	NA	NA	NA	PREDICTED: tRNA (guanine(37)-N1)-methyltransferase 1 [Cucumis sativus]	NA	4.64411	3.16943	1.46528	0.551179	0.17423	0.900306	up	no
811899	PF3D7_1433600	XM_001348455.1	GO:0008233(peptidase activity);GO:0043231(intracellular membrane-bounded organelle)	NA	NA	NA		NA	16.8944	40.312	0.419091	-1.25467	0.174366	0.900306	down	no
814171	PF3D7_1336100	XM_002809007.1	NA	NA	NA	NA		NA	3.15046	7.71941	0.408122	-1.29293	0.174414	0.900306	down	no
811523	PF3D7_1249100	XM_001350839.1	NA	NA	NA	NA		NA	32.0498	21.9548	1.45981	0.545781	0.174788	0.900306	up	no
810243	PF3D7_1008800	XM_001347334.1	GO:0003723(RNA binding);GO:0005730(nucleolus);GO:0006364(rRNA processing)	03008(Ribosome biogenesis in eukaryotes)	K14565	NA	probable nucleolar protein 5-1 [Ziziphus jujuba]	NA	432.738	297.03	1.45688	0.542884	0.174857	0.900306	up	no
814472	PF3D7_0315800	XM_001351192.1	GO:0005634(nucleus);GO:0005829(cytosol)	NA	NA	NA		NA	27.0107	18.5077	1.45943	0.545403	0.174868	0.900306	up	no
811057	PF3D7_1200900	XM_001350382.1	NA	NA	NA	NA		NA	7.64056	5.21133	1.46614	0.552027	0.175934	0.900306	up	no
811215	PF3D7_1216900	XM_001350535.1	GO:0005737(cytoplasm)	NA	NA	NA	dnaJ homolog subfamily C member 2-like [Cynara cardunculus var. scolymus]	NA	134.944	92.8295	1.45368	0.539708	0.176405	0.900306	up	no
811852	PF3D7_1429100	XM_001348408.1	GO:0000315(organellar large ribosomal subunit);GO:0003735(structural constituent of ribosome);GO:0006412(translation);GO:0020011(apicoplast)	03010(Ribosome)	K02876	NA	hypothetical protein PHYPA_024934 [Physcomitrella patens]	NA	13.9753	33.046	0.422906	-1.24159	0.17703	0.900306	down	no
811685	PF3D7_1410600	XM_001348241.1	GO:0005525(GTP binding);GO:0005850(eukaryotic translation initiation factor 2 complex);GO:0006413(translational initiation)	03013(RNA transport)	K03242	NA	eukaryotic translation initiation factor 2 gamma [Volvox carteri f. nagariensis]	NA	338.945	233.397	1.45222	0.538265	0.177063	0.900306	up	no
810699	PF3D7_1114200	XM_001347787.2	GO:0005096(GTPase activator activity);GO:0005622(intracellular);GO:0006886(intracellular protein transport);GO:0012505(endomembrane system);GO:0017137(Rab GTPase binding);GO:0031338(regulation of vesicle fusion);GO:0090630(activation of GTPase activity)	NA	NA	NA	hypothetical protein CQW23_06333 [Capsicum baccatum]	NA	268.499	184.928	1.45191	0.537952	0.177286	0.900306	up	no
54778403	PF3D7_1236650	XM_034153493.1	NA	NA	NA	NA		NA	18.166	43.3045	0.419494	-1.25328	0.177476	0.900306	down	no
3885886	PF3D7_0607000	XM_960967.1	GO:0003743(translation initiation factor activity);GO:0006413(translational initiation)	03013(RNA transport)	K03243	NA	Eukaryotic translation initiation factor 5B [Chlorella sorokiniana]	NA	158.356	109.112	1.45132	0.537366	0.17752	0.900306	up	no
813714	PF3D7_1330200	XM_001349999.1	GO:0020011(apicoplast)	NA	NA	NA		NA	12.2054	28.915	0.422114	-1.24429	0.178171	0.900306	down	no
811506	PF3D7_1247300	XM_001350822.2	GO:0000030(mannosyltransferase activity);GO:0005789(endoplasmic reticulum membrane);GO:0006506(GPI anchor biosynthetic process);GO:0031501(mannosyltransferase complex)	NA	NA	NA	phosphatidylinositol glycan class V [Klebsormidium nitens]	NA	6.28972	4.31323	1.45824	0.544226	0.178353	0.900306	up	no
813375	PF3D7_0909800	XM_002808879.1	GO:0000243(commitment complex);GO:0000245(spliceosomal complex assembly);GO:0000387(spliceosomal snRNP assembly);GO:0003723(RNA binding);GO:0005682(U5 snRNP);GO:0005685(U1 snRNP);GO:0005686(U2 snRNP);GO:0005687(U4 snRNP);GO:0005689(U12-type spliceosomal complex);GO:0034715(pICln-Sm protein complex);GO:0034719(SMN-Sm protein complex);GO:0071010(prespliceosome);GO:0071011(precatalytic spliceosome);…	03040(Spliceosome)	K11088	NA	hypothetical protein SELMODRAFT_112116 [Selaginella moellendorffii]	NA	77.8073	53.5839	1.45206	0.538106	0.178718	0.900306	up	no
810655	PF3D7_1109900	XM_001347743.2	GO:0003735(structural constituent of ribosome);GO:0006412(translation);GO:0022625(cytosolic large ribosomal subunit)	03010(Ribosome)	K02920	NA	PREDICTED: 60S ribosomal protein L36-3-like [Lupinus angustifolius]	NA	393.604	271.648	1.44895	0.535004	0.17891	0.900306	up	no
810641	PF3D7_1107700	XM_001347729.1	GO:0005515(protein binding);GO:0005654(nucleoplasm);GO:0042254(ribosome biogenesis);GO:0051726(regulation of cell cycle)	NA	NA	NA	pescadillo-like protein [Arabidopsis thaliana]	NA	54.7736	37.8021	1.44895	0.535011	0.178973	0.900306	up	no
810221	PF3D7_1006200	XM_001347312.1	GO:0003677(DNA binding);GO:0003723(RNA binding);GO:0005515(protein binding);GO:0005634(nucleus)	NA	NA	NA		NA	1973.12	1363.09	1.44754	0.533602	0.179309	0.900306	up	no
812740	PF3D7_0215300	XM_001349622.1	GO:0004467(long-chain fatty acid-CoA ligase activity);GO:0006631(fatty acid metabolic process);GO:0015909(long-chain fatty acid transport);GO:0020011(apicoplast)	00061(Fatty acid biosynthesis);00071(Fatty acid degradation);04146(Peroxisome)	K01897	EC:6.2.1.3	PREDICTED: long chain acyl-CoA synthetase 4-like [Cucumis melo]	NA	52.6709	36.3745	1.44802	0.534081	0.179351	0.900306	up	no
813409	PF3D7_0913200	XM_001351968.1	GO:0003746(translation elongation factor activity);GO:0005853(eukaryotic translation elongation factor 1 complex);GO:0006414(translational elongation)	NA	NA	NA		NA	65.5534	45.2493	1.44872	0.534776	0.179444	0.900306	up	no
810713	PF3D7_1115800	XM_001347801.1	NA	NA	NA	NA		NA	2185.6	1510.72	1.44673	0.532794	0.179641	0.900306	up	no
810983	PF3D7_1142600	XM_001348071.1	GO:0003735(structural constituent of ribosome);GO:0006412(translation);GO:0015934(large ribosomal subunit)	03010(Ribosome)	K02917	NA	PREDICTED: probable sugar phosphate/phosphate translocator At3g11320 [Ipomoea nil]	NA	664.48	459.382	1.44647	0.532532	0.17989	0.900306	up	no
811751	PF3D7_1417200	XM_001348307.1	GO:0030014(CCR4-NOT complex)	03018(RNA degradation)	K12604	NA	transcriptional regulator, putative, expressed [Oryza sativa Japonica Group]	NA	26.9981	18.7015	1.44363	0.529702	0.181247	0.900306	up	no
2654974	PF3D7_0702400	XM_001348923.1	GO:0005515(protein binding);GO:0020036(Maurer's cleft);GO:0030430(host cell cytoplasm);GO:0033644(host cell membrane)	NA	NA	NA		NA	123.979	85.797	1.44503	0.531098	0.181342	0.900306	up	no
812163	PF3D7_1460900.1	XM_024473368.1;XM_001348719.1	GO:0000312(plastid small ribosomal subunit);GO:0003735(structural constituent of ribosome);GO:0005739(mitochondrion);GO:0006412(translation);GO:0020011(apicoplast);GO:0020011(apicoplast)	03010(Ribosome);03010(Ribosome)	K02946	NA	30S ribosomal chloroplastic [Chlorella sorokiniana]	NA	4.97988	11.8534	0.420122	-1.25112	0.18144	0.900306	down	no
812596	PF3D7_0424500	XM_001351512.1	GO:0004674(protein serine/threonine kinase activity);GO:0006468(protein phosphorylation);GO:0020036(Maurer's cleft)	NA	NA	NA		NA	126.313	87.5525	1.44271	0.528786	0.181746	0.900306	up	no
811260	PF3D7_1221600	XM_001350578.1	NA	NA	NA	NA		NA	2.04001	4.85796	0.419932	-1.25177	0.182287	0.900306	down	no
814435	PF3D7_0312000	XM_001351157.1	NA	NA	NA	NA		NA	5.43897	12.9689	0.419385	-1.25365	0.182798	0.900306	down	no
814127	PF3D7_1327800	XM_001349983.1	GO:0000105(histidine biosynthetic process);GO:0000162(tryptophan biosynthetic process);GO:0004749(ribose phosphate diphosphokinase activity);GO:0009116(nucleoside metabolic process);GO:0020011(apicoplast)	00030(Pentose phosphate pathway);00230(Purine metabolism)	K00948	EC:2.7.6.1	hypothetical protein LSAT_0X46180 [Lactuca sativa]	NA	28.3578	19.6752	1.4413	0.527368	0.183352	0.900306	up	no
814464	PF3D7_0315100	XM_001351184.1	GO:0000339(RNA cap binding);GO:0003743(translation initiation factor activity);GO:0006413(translational initiation);GO:0016281(eukaryotic translation initiation factor 4F complex)	NA	NA	NA	eukaryotic translation initiation factor 4E [Raphidocelis subcapitata]	NA	95.3387	66.2921	1.43816	0.524226	0.184376	0.900306	up	no
8444973	PF3D7_0210400	XM_002585346.1	GO:0003735(structural constituent of ribosome);GO:0005762(mitochondrial large ribosomal subunit)	NA	NA	NA		NA	18.0337	42.3252	0.426074	-1.23082	0.184468	0.900306	down	no
813460	PF3D7_0918400	XM_002808894.1	GO:0020011(apicoplast)	NA	NA	NA		NA	0.607255	1.43138	0.424245	-1.23703	0.185659	0.900306	down	no
814181	PF3D7_1338300	XM_001350074.2	GO:0003746(translation elongation factor activity);GO:0004364(glutathione transferase activity);GO:0005853(eukaryotic translation elongation factor 1 complex);GO:0006414(translational elongation)	NA	NA	NA	PREDICTED: elongation factor 1-gamma [Pyrus x bretschneideri]	NA	244.687	170.54	1.43478	0.52083	0.185676	0.900306	up	no
810513	PF3D7_1036400	XM_024473296.1	NA	NA	NA	NA		NA	11.2758	7.8509	1.43624	0.5223	0.18587	0.900306	up	no
3885697	PF3D7_0627700	XM_961167.1	GO:0005643(nuclear pore);GO:0006606(protein import into nucleus);GO:0008320(protein transmembrane transporter activity)	NA	NA	NA	Transportin-1 [Gossypium arboreum]	NA	50.9368	35.52	1.43403	0.520076	0.186151	0.900306	up	no
2654995	PF3D7_0731200	XM_001349169.1	NA	NA	NA	NA		NA	73.9869	51.5738	1.43458	0.520633	0.18621	0.900306	up	no
813219	PF3D7_0108300	XM_001350978.2	NA	NA	NA	NA		NA	324.119	226.132	1.43331	0.519354	0.186259	0.900306	up	no
810180	PF3D7_1001800	XM_001347271.2	NA	NA	NA	NA		NA	98.7946	68.8849	1.4342	0.520244	0.186408	0.900306	up	no
811297	PF3D7_1225400	XM_001350615.1	NA	NA	NA	NA		NA	5.7799	3.96394	1.45812	0.544108	0.186543	0.900306	up	no
811358	PF3D7_1231800	XM_001350676.1	NA	NA	NA	NA		NA	3.46424	2.41047	1.43716	0.523222	0.186778	0.900306	up	no
813997	PF3D7_1303400	XM_001349725.1	GO:0000118(histone deacetylase complex);GO:0003714(transcription corepressor activity);GO:0006357(regulation of transcription by RNA polymerase II);GO:0016575(histone deacetylation)	NA	NA	NA	unnamed protein product [Bathycoccus prasinos]	NA	92.6819	64.7305	1.43181	0.517842	0.187144	0.900306	up	no
812783	PF3D7_0220000	XM_001349665.1	NA	NA	NA	NA		NA	1710.94	1195.31	1.43138	0.517403	0.187214	0.900306	up	no
814286	PF3D7_1361400	XM_001350289.1	GO:0003785(actin monomer binding);GO:0008154(actin polymerization or depolymerization);GO:0015629(actin cytoskeleton);GO:0030036(actin cytoskeleton organization);GO:0051015(actin filament binding);GO:0060327(cytoplasmic actin-based contraction involved in cell motility)	NA	NA	NA	actin-depolymerizing factor 3 [Sorghum bicolor]	NA	9.7594	6.72035	1.45222	0.538256	0.187532	0.900306	up	no
811775	PF3D7_1420000	XM_001348331.1	GO:0000375(RNA splicing, via transesterification reactions);GO:0005681(spliceosomal complex);GO:0008380(RNA splicing)	03040(Spliceosome)	K12831	NA	splicing factor 3B subunit 4 [Aegilops tauschii subsp. tauschii]	NA	100.839	70.461	1.43114	0.517162	0.187638	0.900306	up	no
811503	PF3D7_1247000.1	XM_024473412.1;XM_024473411.1	GO:0000151(ubiquitin ligase complex);GO:0000209(protein polyubiquitination);GO:0004842(ubiquitin-protein transferase activity);GO:0005515(protein binding);GO:0005737(cytoplasm);GO:0005829(cytosol);GO:0016567(protein ubiquitination);GO:0019005(SCF ubiquitin ligase complex);GO:0031146(SCF-dependent proteasomal ubiquitin-dependent protein catabolic process);GO:0032006(regulation of TOR signaling);GO…	NA	NA	NA		NA	3.21176	7.55316	0.425221	-1.23371	0.187725	0.900306	down	no
812977	PF3D7_0516200	XM_001351683.1	GO:0003723(RNA binding);GO:0006412(translation);GO:0022627(cytosolic small ribosomal subunit)	03010(Ribosome)	K02955	NA	PREDICTED: 40S ribosomal protein S14-2 [Eucalyptus grandis]	NA	567.382	396.66	1.4304	0.516417	0.187877	0.900306	up	no
814277	PF3D7_1359400	XM_001350263.1	GO:0003723(RNA binding);GO:0005634(nucleus);GO:0005737(cytoplasm)	NA	NA	NA	RNA-binding protein BRN1 isoform X2 [Morus notabilis]	NA	275.377	192.678	1.4292	0.51521	0.188428	0.900306	up	no
811609	PF3D7_1402500	XM_001348164.1	GO:0003735(structural constituent of ribosome)	03010(Ribosome)	K02977	NA	ubiquitin-40S ribosomal protein S27a [Dendrobium catenatum]	NA	34.5649	24.1394	1.43188	0.517915	0.189118	0.900306	up	no
813664	PF3D7_1321300	XM_001349916.1	NA	NA	NA	NA		NA	4.285	2.99831	1.42914	0.515147	0.18932	0.900306	up	no
814176	PF3D7_1337400	XM_001350066.1	GO:0003713(transcription coactivator activity);GO:0005634(nucleus);GO:0006366(transcription by RNA polymerase II);GO:0045893(positive regulation of transcription, DNA-templated)	NA	NA	NA		NA	14.3172	10.0062	1.43084	0.516858	0.189609	0.900306	up	no
812429	PF3D7_0424600	XM_001351513.1	GO:0044538(host cell periphery)	NA	NA	NA		NA	3539.39	2481.74	1.42617	0.512149	0.18987	0.900306	up	no
811738	PF3D7_1415900	XM_001348294.1	GO:0000812(Swr1 complex);GO:0031063(regulation of histone deacetylation);GO:0031491(nucleosome binding);GO:0042826(histone deacetylase binding);GO:0043486(histone exchange)	NA	NA	NA		NA	22.1448	15.4173	1.43636	0.522416	0.19037	0.900306	up	no
813038	PF3D7_0522300	XM_002808662.1	GO:0008757(S-adenosylmethionine-dependent methyltransferase activity)	NA	NA	NA	18S rRNA (guanine-N(7))-methyltransferase RID2-like [Papaver somniferum]	NA	168.832	118.405	1.42588	0.511856	0.19039	0.900306	up	no
813058	PF3D7_0524400	XM_001351764.1	GO:0003924(GTPase activity);GO:0005525(GTP binding);GO:0005737(cytoplasm);GO:0005829(cytosol);GO:0019003(GDP binding)	NA	NA	NA	developmentally-regulated G-protein 3 [Jatropha curcas]	NA	118.764	83.321	1.42538	0.51135	0.190559	0.900306	up	no
810470	PF3D7_1032000	XM_001347561.2	GO:0020011(apicoplast)	NA	NA	NA		NA	3.50642	8.15524	0.429959	-1.21773	0.190881	0.900306	down	no
2655192	PF3D7_0704900	XM_001348946.2	GO:0003747(translation release factor activity);GO:0006415(translational termination);GO:0020011(apicoplast)	NA	NA	NA	putative Peptide chain release factor [Zostera marina]	NA	1.65954	3.92051	0.423298	-1.24026	0.191041	0.900306	down	no
814557	PF3D7_0324200	XM_001351276.1	GO:0030430(host cell cytoplasm)	NA	NA	NA		NA	3.19379	2.16792	1.4732	0.558955	0.191211	0.900306	up	no
812920	PF3D7_0503900	XM_001351561.1	NA	NA	NA	NA		NA	0.587293	1.40339	0.418481	-1.25677	0.191893	0.900306	down	no
2655254	PF3D7_0818900	XM_001349300.1	GO:0005515(protein binding);GO:0005634(nucleus);GO:0005737(cytoplasm);GO:0006986(response to unfolded protein);GO:0009408(response to heat);GO:0031072(heat shock protein binding)	03040(Spliceosome);04141(Protein processing in endoplasmic reticulum);04144(Endocytosis)	K03283	NA	hypothetical protein CDL15_Pgr014015 [Punica granatum]	NA	3477	2444.87	1.42216	0.508085	0.191926	0.900306	up	no
814130	PF3D7_1327400	XM_001349987.1	NA	NA	NA	NA		NA	17.4712	40.4851	0.431547	-1.21241	0.191937	0.900306	down	no
811282	PF3D7_1223900	XM_001350600.1	GO:0003735(structural constituent of ribosome);GO:0022625(cytosolic large ribosomal subunit);GO:0042254(ribosome biogenesis)	03010(Ribosome)	K02895	NA	hypothetical protein GQ55_8G023600 [Panicum hallii var. hallii]	NA	4.34252	10.1792	0.426609	-1.22902	0.192171	0.900306	down	no
812275	PF3D7_1472500	XM_001348831.1	NA	NA	NA	NA		NA	2.65338	1.79709	1.47649	0.562169	0.192303	0.900306	up	no
812678	PF3D7_0208600	XM_001349560.1	GO:0020011(apicoplast);GO:0032790(ribosome disassembly)	NA	NA	NA		NA	13.1759	30.5036	0.431945	-1.21108	0.192308	0.900306	down	no
813901	PF3D7_1366300	XM_024473253.1	NA	NA	NA	NA		NA	11.1956	7.87424	1.4218	0.507721	0.192462	0.900306	up	no
811537	PF3D7_1250500	XM_024473417.1	GO:0006886(intracellular protein transport);GO:0030125(clathrin vesicle coat)	NA	NA	NA	hypothetical protein KFL_004120120 [Klebsormidium nitens]	NA	12.5404	29.1538	0.430146	-1.2171	0.19275	0.900306	down	no
814102	PF3D7_1323300	XM_001349937.1	NA	NA	NA	NA		NA	4.46431	10.4175	0.428539	-1.2225	0.192931	0.900306	down	no
2655489	PF3D7_0822000	XM_001349269.1	GO:0003723(RNA binding);GO:0003735(structural constituent of ribosome);GO:0006412(translation);GO:0022626(cytosolic ribosome)	NA	NA	NA		NA	1.50549	3.53877	0.425428	-1.23301	0.193128	0.900306	down	no
813192	PF3D7_0105600	XM_001350951.1	NA	NA	NA	NA		NA	1.28912	2.99712	0.430119	-1.21719	0.193892	0.900306	down	no
3885955	PF3D7_0611300	XM_961009.1	NA	NA	NA	NA		NA	10.1848	23.586	0.431817	-1.21151	0.194271	0.900306	down	no
3885957	PF3D7_0611500	XM_961011.1	NA	NA	NA	NA		NA	0.979109	2.34679	0.417212	-1.26115	0.194634	0.900306	down	no
813013	PF3D7_0519700	XM_002808656.1	NA	NA	NA	NA		NA	330.545	233.265	1.41703	0.502873	0.194848	0.900306	up	no
810988	PF3D7_1143200	XM_001348076.1	GO:0005737(cytoplasm)	NA	NA	NA	Chaperone protein dnaJ 50 [Capsicum annuum]	NA	18.8326	43.4395	0.433537	-1.20577	0.195127	0.900306	down	no
811386	PF3D7_1234600	XM_001350704.1	GO:0020011(apicoplast)	NA	NA	NA		NA	5.2051	12.0075	0.433486	-1.20594	0.195262	0.900306	down	no
813371	PF3D7_0909400	XM_001351930.1	GO:0000448(cleavage in ITS2 between 5.8S rRNA and LSU-rRNA of tricistronic rRNA transcript (SSU-rRNA, 5.8S rRNA, LSU-rRNA));GO:0003676(nucleic acid binding);GO:0003729(mRNA binding);GO:0004518(nuclease activity);GO:0004527(exonuclease activity);GO:0004534(5'-3' exoribonuclease activity);GO:0005634(nucleus);GO:0005739(mitochondrion);GO:0006139(nucleobase-containing compound metabolic process);GO:0…	03008(Ribosome biogenesis in eukaryotes);03018(RNA degradation)	K12619	EC:3.1.13.-	hypothetical protein MARPO_0105s0035 [Marchantia polymorpha]	NA	16.2537	11.4702	1.41704	0.502876	0.195307	0.900306	up	no
813353	PF3D7_0907600	XM_001351912.1	GO:0001731(formation of translation preinitiation complex);GO:0002192(IRES-dependent translational initiation of linear mRNA);GO:0003723(RNA binding);GO:0003743(translation initiation factor activity);GO:0005737(cytoplasm);GO:0005829(cytosol);GO:0006412(translation);GO:0006413(translational initiation);GO:0016604(nuclear body);GO:0022627(cytosolic small ribosomal subunit);GO:0032790(ribosome disa…	NA	NA	NA	eukaryotic translation initiation factor 2D [Cucurbita moschata]	NA	10.8741	7.66613	1.41845	0.504319	0.195346	0.900306	up	no
813853	PF3D7_1359200	XM_001350265.2	GO:0000785(chromatin);GO:0003697(single-stranded DNA binding);GO:0006268(DNA unwinding involved in DNA replication);GO:0006355(regulation of transcription, DNA-templated)	NA	NA	NA		NA	10.3651	23.9527	0.432731	-1.20846	0.195629	0.900306	down	no
810759	PF3D7_1120500	XM_001347847.1	GO:0020011(apicoplast)	03013(RNA transport)	K00974	EC:2.7.7.72;EC:3.1.3.-	LOW QUALITY PROTEIN: putative CCA tRNA nucleotidyltransferase 2 [Solanum pennellii]	NA	9.93173	7.00208	1.4184	0.504262	0.19583	0.900306	up	no
811180	PF3D7_1212900	XM_001350500.1	GO:0005634(nucleus)	NA	NA	NA	PREDICTED: transcription factor GTE12-like isoform X1 [Beta vulgaris subsp. vulgaris]	NA	152.831	108.062	1.4143	0.500084	0.196131	0.900306	up	no
814284	PF3D7_1361000	XM_001350285.1	GO:0005515(protein binding)	03013(RNA transport)	K02516	EC:2.1.1.320	protein arginine N-methyltransferase 1.5 isoform X1 [Lactuca sativa]	NA	1.371	0.949579	1.4438	0.529867	0.196161	0.900306	up	no
813993	PF3D7_1302800	XM_001349719.1	GO:0003735(structural constituent of ribosome);GO:0006412(translation);GO:0022627(cytosolic small ribosomal subunit)	03010(Ribosome)	K02993	NA	40S ribosomal protein S7-like [Cucurbita maxima]	NA	247.968	175.36	1.41405	0.499835	0.196476	0.900306	up	no
810218	PF3D7_1005900	XM_001347309.1	GO:0020011(apicoplast)	NA	NA	NA		NA	4.24252	9.79237	0.433248	-1.20674	0.19729	0.900306	down	no
813402	PF3D7_0912500	XM_002808885.1	GO:0005634(nucleus)	NA	NA	NA		NA	140.29	99.3072	1.41269	0.498444	0.197291	0.900306	up	no
810235	PF3D7_1007900	XM_001347326.1	GO:0003743(translation initiation factor activity);GO:0005852(eukaryotic translation initiation factor 3 complex);GO:0006413(translational initiation)	03013(RNA transport)	K03251	NA	eukaryotic translation initiation factor 3 subunit D-like [Dendrobium catenatum]	NA	52.2583	37.0003	1.41238	0.498125	0.197564	0.900306	up	no
814356	PF3D7_0303900	XM_001351078.1	NA	NA	NA	NA		NA	3.29679	7.73934	0.425978	-1.23115	0.198246	0.900306	down	no
813043	PF3D7_0522800	XM_001351749.1	GO:0000398(mRNA splicing, via spliceosome);GO:0005681(spliceosomal complex)	03040(Spliceosome)	K12873	NA	uncharacterized protein LOC100191203 [Zea mays]	NA	40.5097	28.6229	1.41529	0.501097	0.198255	0.900306	up	no
811660	PF3D7_1408100	XM_001348215.1	GO:0004190(aspartic-type endopeptidase activity);GO:0020020(food vacuole)	NA	NA	NA	vacuolar protease A-like [Quercus suber]	NA	134.608	95.4581	1.41013	0.495827	0.198494	0.900306	up	no
814448	PF3D7_0313400	XM_001351168.1	NA	NA	NA	NA		NA	1.09655	0.763626	1.43598	0.522035	0.198517	0.900306	up	no
814175	PF3D7_1337300	XM_001350065.1	GO:0003676(nucleic acid binding);GO:0008408(3'-5' exonuclease activity);GO:0016070(RNA metabolic process)	03008(Ribosome biogenesis in eukaryotes)	K14570	EC:3.1.-.-	small RNA degrading nuclease 5-like [Brassica napus]	NA	7.61423	5.38501	1.41397	0.49975	0.198608	0.900306	up	no
811011	PF3D7_1145700	XM_001348099.1	GO:0008168(methyltransferase activity);GO:0008171(O-methyltransferase activity);GO:0008173(RNA methyltransferase activity);GO:0017069(snRNA binding);GO:0040031(snRNA modification)	NA	NA	NA		NA	1.7466	4.06652	0.429507	-1.21925	0.198685	0.900306	down	no
812773	PF3D7_0218700	XM_001349655.2	GO:0005634(nucleus)	03040(Spliceosome)	K06063	NA	PREDICTED: SNW/SKI-interacting protein-like [Ipomoea nil]	NA	22.7367	16.1111	1.41124	0.496965	0.199129	0.900306	up	no
2655274	PF3D7_0814000	XM_001349349.1	GO:0003735(structural constituent of ribosome);GO:0006412(translation);GO:0022625(cytosolic large ribosomal subunit)	03010(Ribosome)	K02873	NA	predicted protein [Bathycoccus prasinos]	NA	984.675	699.139	1.40841	0.494069	0.199254	0.900306	up	no
813206	PF3D7_0107000.1	XM_001350965.2	GO:0005509(calcium ion binding);GO:0005856(cytoskeleton)	NA	NA	NA	hypothetical protein H632_c654p0 [Helicosporidium sp. ATCC 50920]	NA	106.337	243.653	0.436429	-1.19618	0.199258	0.900306	down	no
2655275	PF3D7_0813900	XM_001349350.1	GO:0003735(structural constituent of ribosome);GO:0006412(translation);GO:0022627(cytosolic small ribosomal subunit)	03010(Ribosome)	K02960	NA	40S ribosomal S16 [Chlorella sorokiniana]	NA	582.22	413.674	1.40744	0.493069	0.199893	0.900306	up	no
812184	PF3D7_1463300	XM_001348740.1	GO:0003887(DNA-directed DNA polymerase activity);GO:0005658(alpha DNA polymerase:primase complex);GO:0006269(DNA replication, synthesis of RNA primer)	NA	NA	NA		NA	1.0176	2.3905	0.425685	-1.23214	0.200038	0.900306	down	no
811831	PF3D7_1427000	XM_001348387.1	GO:0020011(apicoplast)	NA	NA	NA		NA	2.29378	5.26996	0.435256	-1.20006	0.200216	0.900306	down	no
810593	PF3D7_1102800	XM_001347680.1	GO:0020005(symbiont-containing vacuole membrane)	NA	NA	NA		NA	88487.1	62920.2	1.40634	0.491944	0.20029	0.900306	up	no
810688	PF3D7_1113300	XM_001347776.1	GO:0005459(UDP-galactose transmembrane transporter activity);GO:0016020(membrane)	NA	NA	NA	UDP-galactose transporter related protein [Klebsormidium nitens]	NA	8.4254	19.3472	0.435485	-1.19931	0.20077	0.900306	down	no
3885780	PF3D7_0606000	XM_960957.1	NA	NA	NA	NA		NA	201.375	143.298	1.40528	0.490859	0.200939	0.900306	up	no
812051	PF3D7_1449300.1	XM_001348607.2	GO:0000126(transcription factor TFIIIB complex);GO:0006384(transcription initiation from RNA polymerase III promoter)	NA	NA	NA	predicted protein [Ostreococcus lucimarinus CCE9901]	NA	53.1683	37.8379	1.40516	0.490736	0.20132	0.900306	up	no
814160	PF3D7_1334200	XM_001350037.1	GO:0003755(peptidyl-prolyl cis-trans isomerase activity);GO:0005528(FK506 binding);GO:0005789(endoplasmic reticulum membrane);GO:0061077(chaperone-mediated protein folding)	NA	NA	NA	hypothetical protein COLO4_33102 [Corchorus olitorius]	NA	3.17571	2.23733	1.41942	0.505298	0.201406	0.900306	up	no
813129	PF3D7_0532300	XM_001351835.1	GO:0020035(cytoadherence to microvasculature, mediated by symbiont protein);GO:0044164(host cell cytosol);GO:0044228(host cell surface)	NA	NA	NA		NA	50.7389	36.1025	1.40541	0.490994	0.201484	0.900306	up	no
811935	PF3D7_1437300	XM_001348491.1	NA	NA	NA	NA		NA	46.9734	107.298	0.437785	-1.19171	0.201891	0.900306	down	no
810410	PF3D7_1025700	XM_001347501.1	NA	NA	NA	NA		NA	7.87448	18.1125	0.434755	-1.20173	0.202262	0.900306	down	no
810619	PF3D7_1105600	XM_001347707.2	GO:0044053(translocation of peptides or proteins into host cell cytoplasm);GO:0097619(PTEX complex)	NA	NA	NA		NA	534.896	381.321	1.40275	0.488254	0.202271	0.900306	up	no
810178	PF3D7_1001600	XM_001347269.1	GO:0006629(lipid metabolic process);GO:0016020(membrane);GO:0016298(lipase activity)	00561(Glycerolipid metabolism)	K01054	EC:3.1.1.23	hypothetical protein MNEG_9475 [Monoraphidium neglectum]	NA	107.145	244.349	0.438494	-1.18937	0.202359	0.900306	down	no
810382	PF3D7_1023200	XM_001347473.1	GO:0004590(orotidine-5'-phosphate decarboxylase activity);GO:0005515(protein binding);GO:0006207('de novo' pyrimidine nucleobase biosynthetic process)	NA	NA	NA		NA	2.31767	1.61268	1.43716	0.523218	0.203101	0.900306	up	no
2655231	PF3D7_0825800	XM_002808833.2	NA	NA	NA	NA		NA	1.67893	1.16672	1.43902	0.525089	0.203101	0.900306	up	no
3885991	PF3D7_0600300	XM_960905.1	GO:0020002(host cell plasma membrane);GO:0020033(antigenic variation)	NA	NA	NA		NA	2.52849	1.76295	1.43424	0.520286	0.203211	0.900306	up	no
813645	PF3D7_0937800	XM_001352206.1	GO:0020002(host cell plasma membrane);GO:0020013(modulation by symbiont of host erythrocyte aggregation);GO:0020030(infected host cell surface knob);GO:0020033(antigenic variation);GO:0020035(cytoadherence to microvasculature, mediated by symbiont protein);GO:0050839(cell adhesion molecule binding)	NA	NA	NA		NA	27.0176	61.5117	0.439227	-1.18696	0.203678	0.900306	down	no
813014	PF3D7_0519800	XM_001351720.1	GO:0005634(nucleus)	NA	NA	NA		NA	33.4913	23.9136	1.40051	0.485955	0.2043	0.900306	up	no
810637	PF3D7_1107300	XM_001347725.1	GO:0003723(RNA binding);GO:0005575(cellular_component);GO:0007498(mesoderm development)	03013(RNA transport)	K03260	NA	hypothetical protein CBR_g40296 [Chara braunii]	NA	119.122	85.1516	1.39894	0.484333	0.204367	0.900306	up	no
3885840	PF3D7_0604100	XM_960938.1	GO:0034399(nuclear periphery);GO:0042162(telomeric DNA binding)	NA	NA	NA		NA	21.1022	47.9989	0.439641	-1.1856	0.20452	0.900306	down	no
811772	PF3D7_1419700	XM_001348328.1	NA	NA	NA	NA		NA	77.3276	55.2811	1.39881	0.484198	0.20482	0.900306	up	no
812201	PF3D7_1465200	XM_001348757.1	NA	NA	NA	NA		NA	5.14195	3.64332	1.41134	0.497061	0.204971	0.900306	up	no
813434	PF3D7_0915700	XM_001351993.1	NA	NA	NA	NA		NA	24.4926	55.7308	0.439481	-1.18613	0.205937	0.900306	down	no
810997	PF3D7_1144000	XM_001348085.1	GO:0003735(structural constituent of ribosome);GO:0006412(translation);GO:0022627(cytosolic small ribosomal subunit)	03010(Ribosome)	K02971	NA	40S ribosomal protein S21-like [Asparagus officinalis]	NA	446.093	319.567	1.39593	0.481225	0.206421	0.900306	up	no
2655139	PF3D7_0723000	XM_001349095.1	GO:0008033(tRNA processing);GO:0008193(tRNA guanylyltransferase activity)	NA	NA	NA	PREDICTED: tRNA(His) guanylyltransferase 1 isoform X1 [Elaeis guineensis]	NA	1.68357	1.1677	1.44178	0.527852	0.206722	0.900306	up	no
812860	PF3D7_0508400	XM_024473429.1	GO:0000126(transcription factor TFIIIB complex);GO:0006366(transcription by RNA polymerase II)	NA	NA	NA	cilia- and flagella-associated protein 20-like isoform X2 [Physcomitrella patens]	NA	5.68994	12.9625	0.438953	-1.18786	0.206865	0.900306	down	no
812798	PF3D7_0221700	XM_001349680.3	NA	NA	NA	NA		NA	23.2766	16.6692	1.39638	0.481693	0.206912	0.900306	up	no
810657	PF3D7_1110200	XM_001347745.1	GO:0000244(spliceosomal tri-snRNP complex assembly);GO:0046540(U4/U6 x U5 tri-snRNP complex);GO:0071013(catalytic step 2 spliceosome)	03040(Spliceosome)	K12855	NA	hypothetical protein CEUSTIGMA_g3869.t1 [Chlamydomonas eustigma]	NA	99.7819	71.5982	1.39364	0.478854	0.207374	0.900306	up	no
814412	PF3D7_0309700	XM_001351134.1	NA	NA	NA	NA	Ribosomal protein L7Ae/L30e/S12e/Gadd45 [Ostreococcus tauri]	NA	6.18009	4.40802	1.40201	0.487498	0.207555	0.900306	up	no
811485	PF3D7_1245100	XM_001350801.2	GO:0003774(motor activity);GO:0005871(kinesin complex);GO:0007018(microtubule-based movement)	NA	NA	NA	PREDICTED: kinesin-like protein KIN-13B [Beta vulgaris subsp. vulgaris]	NA	1.03215	2.35591	0.438109	-1.19064	0.208549	0.900306	down	no
9221936	PF3D7_0805700	XM_002808771.1	GO:0006468(protein phosphorylation)	NA	NA	NA		NA	9.11692	20.6314	0.441895	-1.17822	0.208941	0.900306	down	no
813345	PF3D7_0906600	XM_001351904.1	GO:0003676(nucleic acid binding)	NA	NA	NA		NA	119.85	86.1725	1.39082	0.475931	0.209004	0.900306	up	no
810859	PF3D7_1130100	XM_001347947.1	GO:0003735(structural constituent of ribosome);GO:0006412(translation);GO:0022625(cytosolic large ribosomal subunit)	NA	NA	NA		NA	55.0762	39.468	1.39547	0.480747	0.210174	0.900306	up	no
811750	PF3D7_1417100	XM_001348306.1	NA	NA	NA	NA		NA	1.96382	4.54269	0.432303	-1.20989	0.210556	0.900306	down	no
813416	PF3D7_0913900	XM_001351975.1	GO:0020011(apicoplast)	NA	NA	NA		NA	0.512348	0.350147	1.46324	0.549163	0.210599	0.900306	up	no
36312520	PF3D7_0918500	XR_002966637.1	NA	NA	NA	NA		NA	3.70564	8.40176	0.441055	-1.18097	0.210884	0.900306	down	no
811851	PF3D7_1429000	XM_001348407.1	GO:0006388(tRNA splicing, via endonucleolytic cleavage and ligation);GO:0072669(tRNA-splicing ligase complex)	NA	NA	NA	predicted protein [Chlamydomonas reinhardtii]	NA	1.84439	4.27304	0.431635	-1.21212	0.211329	0.900306	down	no
812076	PF3D7_1451900	XM_001348632.1	GO:0000462(maturation of SSU-rRNA from tricistronic rRNA transcript (SSU-rRNA, 5.8S rRNA, LSU-rRNA));GO:0000479(endonucleolytic cleavage of tricistronic rRNA transcript (SSU-rRNA, 5.8S rRNA, LSU-rRNA));GO:0003924(GTPase activity);GO:0005525(GTP binding);GO:0030688(preribosome, small subunit precursor);GO:0034511(U3 snoRNA binding)	NA	NA	NA	hypothetical protein OsJ_33698 [Oryza sativa Japonica Group]	NA	15.8488	11.4187	1.38796	0.47297	0.21146	0.900306	up	no
813344	PF3D7_0906500	XM_001351903.1	GO:0004053(arginase activity);GO:0006525(arginine metabolic process)	00220(Arginine biosynthesis);00330(Arginine and proline metabolism)	K01476	EC:3.5.3.1	predicted protein [Micromonas pusilla CCMP1545]	NA	491.076	354.407	1.38563	0.47054	0.211868	0.900306	up	no
811795	PF3D7_1422200	XM_001348351.2	NA	NA	NA	NA		NA	4.03649	9.18119	0.439648	-1.18558	0.211883	0.900306	down	no
811942	PF3D7_1438000	XM_001348498.1	GO:0003735(structural constituent of ribosome)	NA	NA	NA	hypothetical protein MARPO_0011s0080 [Marchantia polymorpha]	NA	33.3671	24.0725	1.38611	0.471042	0.212213	0.900306	up	no
813326	PF3D7_0904700	XM_001351885.1	GO:0020011(apicoplast);GO:0051262(protein tetramerization)	NA	NA	NA		NA	4.22471	9.67398	0.436709	-1.19526	0.212358	0.900306	down	no
813944	PF3D7_1311700	XM_001349809.1	GO:0005746(mitochondrial respiratory chain);GO:0009055(electron transfer activity);GO:0055114(oxidation-reduction process)	NA	NA	NA		NA	25.3023	18.1739	1.39223	0.477399	0.212436	0.900306	up	no
812156	PF3D7_1460100	XM_001348712.1	GO:0020020(food vacuole);GO:0032266(phosphatidylinositol-3-phosphate binding)	00562(Inositol phosphate metabolism);04070(Phosphatidylinositol signaling system);04145(Phagosome)	K00921	EC:2.7.1.150	predicted protein, partial [Micromonas pusilla CCMP1545]	NA	9.98367	7.16452	1.39349	0.478701	0.213278	0.900306	up	no
813896	PF3D7_1306700	XM_001349758.1	NA	NA	NA	NA		NA	1.406	3.22525	0.435935	-1.19782	0.213984	0.900306	down	no
2655064	PF3D7_0708200	XM_001348960.1	NA	NA	NA	NA		NA	0.544694	0.381509	1.42774	0.513729	0.214043	0.900306	up	no
3885688	PF3D7_0625400	XM_961144.1	NA	NA	NA	NA		NA	43.244	31.2683	1.383	0.467798	0.214093	0.900306	up	no
813098	PF3D7_0528500	XM_001351803.2	GO:0008290(F-actin capping protein complex);GO:0051015(actin filament binding);GO:0051693(actin filament capping)	04144(Endocytosis)	K10364	NA	PREDICTED: F-actin-capping protein subunit alpha [Prunus mume]	NA	5.52644	12.5085	0.441814	-1.17849	0.214306	0.900306	down	no
813439	PF3D7_0916200	XM_001351998.1	NA	NA	NA	NA		NA	1.63919	3.70297	0.442669	-1.1757	0.214321	0.900306	down	no
811745	PF3D7_1416500	XM_001348301.1	GO:0004354(glutamate dehydrogenase (NADP+) activity);GO:0005829(cytosol);GO:0006536(glutamate metabolic process)	00910(Nitrogen metabolism);00250(Alanine, aspartate and glutamate metabolism);00220(Arginine biosynthesis)	K00262	EC:1.4.1.4	Amino acid dehydrogenase family protein [Klebsormidium nitens]	NA	247.408	179.136	1.38112	0.465834	0.214563	0.900306	up	no
812161	PF3D7_1460700	XM_001348717.2	GO:0003735(structural constituent of ribosome);GO:0006412(translation);GO:0022625(cytosolic large ribosomal subunit)	03010(Ribosome)	K02901	NA	hypothetical protein LR48_Vigan45s000500 [Vigna angularis]	NA	503.821	364.905	1.38069	0.46539	0.214826	0.900306	up	no
812456	PF3D7_0422500	XM_001351492.1	GO:0000375(RNA splicing, via transesterification reactions);GO:0004004(ATP-dependent RNA helicase activity);GO:0005681(spliceosomal complex)	03040(Spliceosome)	K12854	EC:3.6.4.13	DExH-box ATP-dependent RNA helicase DExH12 [Capsella rubella]	NA	10.6893	7.73916	1.3812	0.465925	0.214848	0.900306	up	no
813307	PF3D7_0902800	XM_001351866.1	GO:0002377(immunoglobulin production);GO:0050776(regulation of immune response)	NA	NA	NA	Thiol protease SEN102 [Zea mays]	NA	19.5438	43.887	0.44532	-1.16708	0.214883	0.900306	down	no
812069	PF3D7_1451200	XM_001348625.1	NA	NA	NA	NA		NA	406.918	294.842	1.38013	0.464799	0.215005	0.900306	up	no
812789	PF3D7_0220600	XM_001349671.1	GO:0020011(apicoplast)	NA	NA	NA		NA	52.2064	37.7847	1.38168	0.466424	0.215236	0.900306	up	no
811141	PF3D7_1208800	XM_001350461.1	NA	NA	NA	NA		NA	14.0299	10.1554	1.38152	0.466261	0.215306	0.900306	up	no
811232	PF3D7_1218600	XM_001350552.1	GO:0004814(arginine-tRNA ligase activity);GO:0006420(arginyl-tRNA aminoacylation)	00970(Aminoacyl-tRNA biosynthesis)	K01887	EC:6.1.1.19	arginine--tRNA ligase, cytoplasmic-like isoform X1 [Spinacia oleracea]	NA	16.9068	12.2295	1.38246	0.467236	0.215434	0.900306	up	no
813852	PF3D7_1306000	XM_001349751.1	NA	NA	NA	NA		NA	0.73034	1.65863	0.440328	-1.18335	0.215735	0.900306	down	no
2655435	PF3D7_0815500	XM_001349333.1	NA	NA	NA	NA		NA	6.96773	15.6643	0.444816	-1.16872	0.216063	0.900306	down	no
813060	PF3D7_0524600	XM_001351766.1	GO:0003735(structural constituent of ribosome);GO:0006412(translation);GO:0015934(large ribosomal subunit);GO:0020011(apicoplast)	03010(Ribosome)	K02863	NA	ribosomal protein l12 (chloroplast) [Prototheca cutis]	NA	12.432	27.9367	0.445005	-1.16811	0.216289	0.900306	down	no
810711	PF3D7_1115600	XM_001347799.1	GO:0003755(peptidyl-prolyl cis-trans isomerase activity);GO:0005783(endoplasmic reticulum);GO:0006457(protein folding);GO:0016018(cyclosporin A binding)	NA	NA	NA	peptidyl-prolyl cis-trans isomerase, cyclophilin-type [Chlamydomonas reinhardtii]	NA	192.272	430.676	0.446443	-1.16345	0.216603	0.900306	down	no
811262	PF3D7_1221800	XM_001350580.1	GO:0020011(apicoplast)	NA	NA	NA		NA	6.13449	13.7702	0.445491	-1.16653	0.216881	0.900306	down	no
813492	PF3D7_0921600	XM_001352051.1	NA	NA	NA	NA		NA	4.31428	3.12455	1.38077	0.46547	0.216934	0.900306	up	no
812286	PF3D7_1473500	XM_001348842.1	NA	NA	NA	NA		NA	2.22463	1.60077	1.38972	0.474793	0.217138	0.900306	up	no
2655382	PF3D7_0823100	XM_002808826.1	NA	NA	NA	NA		NA	9.99085	7.20177	1.38728	0.472256	0.217942	0.900306	up	no
814267	PF3D7_1357000	XM_001350245.1	GO:0003746(translation elongation factor activity);GO:0005853(eukaryotic translation elongation factor 1 complex);GO:0006414(translational elongation)	03013(RNA transport)	K03231	NA	eukaryotic translation elongation factor 1 alpha [Boodlea coacta]	NA	1485.93	1081.28	1.37422	0.458618	0.218454	0.900306	up	no
811720	PF3D7_1414100	XM_001348276.1	NA	NA	NA	NA		NA	24.824	18.0427	1.37585	0.460319	0.218523	0.900306	up	no
812850	PF3D7_0502200	XM_001351545.1	GO:0003674(molecular_function);GO:0005737(cytoplasm);GO:0008150(biological_process);GO:0016020(membrane);GO:0016021(integral component of membrane)	04146(Peroxisome)	K13348	NA	predicted protein [Chlamydomonas reinhardtii]	NA	2.79457	6.28878	0.444374	-1.17015	0.218908	0.900306	down	no
811810	PF3D7_1423700	XM_001348366.1	NA	NA	NA	NA		NA	31.1511	22.6759	1.37375	0.458123	0.21901	0.900306	up	no
812416	PF3D7_0408700	XM_001351365.1	GO:0005509(calcium ion binding);GO:0020005(symbiont-containing vacuole membrane);GO:0020009(microneme);GO:0022829(wide pore channel activity);GO:0033644(host cell membrane)	NA	NA	NA	predicted protein, partial [Micromonas pusilla CCMP1545]	NA	0.928705	2.10589	0.441004	-1.18114	0.219115	0.900306	down	no
811906	PF3D7_1434300	XM_001348462.1	GO:0005829(cytosol)	NA	NA	NA	hsp70-Hsp90 organizing protein 3-like [Cucurbita maxima]	NA	76.0782	55.3867	1.37358	0.457943	0.21915	0.900306	up	no
811645	PF3D7_1406600	XM_001348200.1	GO:0004252(serine-type endopeptidase activity);GO:0005524(ATP binding);GO:0020011(apicoplast)	NA	NA	NA	PREDICTED: ATP-dependent Clp protease ATP-binding subunit ClpA homolog CD4B, chloroplastic isoform X1 [Eucalyptus grandis]	NA	3.29163	7.36784	0.446756	-1.16244	0.219186	0.900306	down	no
4794195	PF3D7_0808600	XM_001349402.1	GO:0020002(host cell plasma membrane);GO:0020013(modulation by symbiont of host erythrocyte aggregation);GO:0020030(infected host cell surface knob);GO:0020033(antigenic variation);GO:0020035(cytoadherence to microvasculature, mediated by symbiont protein);GO:0050839(cell adhesion molecule binding)	NA	NA	NA		NA	2.17784	1.58109	1.37743	0.461976	0.219218	0.900306	up	no
813040	PF3D7_0522500	XM_002808664.1	GO:0003735(structural constituent of ribosome);GO:0005762(mitochondrial large ribosomal subunit);GO:0006412(translation)	03010(Ribosome)	K02879	NA	plastid/chloroplast ribosomal protein L17 [Volvox carteri f. nagariensis]	NA	28.8782	64.6048	0.446998	-1.16166	0.219552	0.900306	down	no
2654982	PF3D7_0704200	XM_001348939.1	GO:0001510(RNA methylation);GO:0008168(methyltransferase activity)	NA	NA	NA	predicted protein [Bathycoccus prasinos]	NA	1.53543	1.10952	1.38387	0.46871	0.219621	0.900306	up	no
813309	PF3D7_0903000	XM_001351868.1	NA	NA	NA	NA		NA	5.36666	12.1928	0.440152	-1.18393	0.219645	0.900306	down	no
811454	PF3D7_1241800	XM_001350770.2	GO:0004004(ATP-dependent RNA helicase activity);GO:0016070(RNA metabolic process)	NA	NA	NA	DEAD-box ATP-dependent RNA helicase 16 [Medicago truncatula]	NA	73.7663	53.7434	1.37256	0.456874	0.219651	0.900306	up	no
813050	PF3D7_0523600	XM_001351756.1	NA	NA	NA	NA		NA	13.6129	30.4845	0.446553	-1.1631	0.219986	0.900306	down	no
814268	PF3D7_1357100	XM_001350246.1	GO:0003746(translation elongation factor activity);GO:0005853(eukaryotic translation elongation factor 1 complex);GO:0006414(translational elongation)	03013(RNA transport)	K03231	NA	eukaryotic translation elongation factor 1 alpha [Boodlea coacta]	NA	1634.62	1191.77	1.37159	0.455851	0.220012	0.900306	up	no
2655250	PF3D7_0807600	XM_002808781.1	NA	NA	NA	NA		NA	72.4554	52.8254	1.3716	0.455861	0.220134	0.900306	up	no
812667	PF3D7_0207500	XM_001349549.2	GO:0002377(immunoglobulin production);GO:0006508(proteolysis);GO:0008234(cysteine-type peptidase activity);GO:0020003(symbiont-containing vacuole);GO:0050776(regulation of immune response)	NA	NA	NA	ervatamin-C precursor [Tabernaemontana divaricata]	NA	131.849	293.915	0.448596	-1.15651	0.220337	0.900306	down	no
813517	PF3D7_0924100	XM_001352076.1	NA	NA	NA	NA		NA	1.44959	3.27357	0.442818	-1.17521	0.22047	0.900306	down	no
3885867	PF3D7_0615500	XM_961048.1	GO:0004693(cyclin-dependent protein serine/threonine kinase activity);GO:0006468(protein phosphorylation);GO:0051726(regulation of cell cycle)	NA	NA	NA	cyclin-dependent kinase G-2 [Morus notabilis]	NA	17.7509	39.5931	0.448333	-1.15736	0.220484	0.900306	down	no
813712	PF3D7_1303200.1	XM_001349723.1;XM_024473215.1	GO:0005484(SNAP receptor activity);GO:0005515(protein binding);GO:0016192(vesicle-mediated transport);GO:0031201(SNARE complex);GO:0031338(regulation of vesicle fusion);GO:0031338(regulation of vesicle fusion)	NA	NA	NA	vesicle-associated membrane protein 727 isoform X2 [Abrus precatorius]	NA	2.69922	6.12471	0.44071	-1.1821	0.221198	0.900306	down	no
812647	PF3D7_0205500	XM_001349529.1	GO:0003899(DNA-directed 5'-3' RNA polymerase activity);GO:0006366(transcription by RNA polymerase II)	00230(Purine metabolism);00240(Pyrimidine metabolism);03020(RNA polymerase)	K03012	NA	PREDICTED: DNA-directed RNA polymerase II subunit 4-like [Pyrus x bretschneideri]	NA	68.064	49.6241	1.37159	0.455853	0.221651	0.900306	up	no
810164	PF3D7_1000500	XM_024473271.1	GO:0020002(host cell plasma membrane);GO:0020033(antigenic variation)	NA	NA	NA		NA	1.9297	1.36933	1.40923	0.494908	0.221816	0.900306	up	no
3885752	PF3D7_0629900	XM_961188.1	GO:0005488(binding);GO:0005794(Golgi apparatus);GO:0016192(vesicle-mediated transport)	NA	NA	NA	phosphatidylinositol/phosphatidylcholine transfer protein SFH1 [Selaginella moellendorffii]	NA	35.8825	26.1719	1.37103	0.455265	0.221921	0.900306	up	no
811533	PF3D7_1250100	XM_001350849.1	GO:0035891(exit from host cell);GO:0044310(osmiophilic body)	NA	NA	NA		NA	0.195275	0.139336	1.40147	0.486939	0.222164	0.900306	up	no
812388	PF3D7_0409900	XM_001351378.2	GO:0005200(structural constituent of cytoskeleton);GO:0007010(cytoskeleton organization);GO:0015629(actin cytoskeleton)	NA	NA	NA	hypothetical protein LSAT_5X41341 [Lactuca sativa]	NA	4.68184	10.4788	0.446792	-1.16233	0.222455	0.900306	down	no
814191	PF3D7_1341200	XM_001350098.1	GO:0003735(structural constituent of ribosome);GO:0006412(translation);GO:0022625(cytosolic large ribosomal subunit)	03010(Ribosome)	K02882	NA	unknown [Lotus japonicus]	NA	262.151	191.641	1.36793	0.45199	0.222537	0.900306	up	no
811734	PF3D7_1415500	XM_024473353.1	NA	NA	NA	NA		NA	0.383069	0.871504	0.439549	-1.1859	0.222585	0.900306	down	no
810482	PF3D7_1033400	XM_001347573.1	GO:0005737(cytoplasm);GO:0010323(negative regulation of isopentenyl diphosphate biosynthetic process, methylerythritol 4-phosphate pathway);GO:0016311(dephosphorylation);GO:0050308(sugar-phosphatase activity)	NA	NA	NA	hypothetical protein M569_06040, partial [Genlisea aurea]	NA	98.1619	71.7686	1.36776	0.451811	0.222768	0.900306	up	no
811041	PF3D7_1149200	XM_001348129.1	GO:0030507(spectrin binding)	NA	NA	NA	PREDICTED: chaperone protein dnaJ 10-like [Daucus carota subsp. sativus]	NA	4210.44	3080.37	1.36686	0.450866	0.222819	0.900306	up	no
811553	PF3D7_1252300	XM_001350869.1	GO:0020036(Maurer's cleft)	NA	NA	NA		NA	168.71	123.333	1.36792	0.451988	0.223329	0.900306	up	no
814064	PF3D7_1315300	XM_001349853.1	NA	NA	NA	NA		NA	5.7018	12.7105	0.448588	-1.15654	0.223387	0.900306	down	no
2655000	PF3D7_0701500	XM_002808700.1	GO:0030430(host cell cytoplasm)	NA	NA	NA		NA	12.0467	8.76155	1.37495	0.459383	0.223415	0.900306	up	no
814407	PF3D7_0309100	XM_001351129.1	NA	NA	NA	NA		NA	2.51435	5.72893	0.438886	-1.18808	0.223456	0.900306	down	no
813361	PF3D7_0908400	XM_001351920.2	GO:0020011(apicoplast)	NA	NA	NA		NA	6.15891	13.8115	0.445927	-1.16512	0.223556	0.900306	down	no
2655238	PF3D7_0809500	XM_002808785.1	NA	NA	NA	NA		NA	24.011	17.4445	1.37642	0.460919	0.223825	0.900306	up	no
810744	PF3D7_1119000	XM_001347832.1	GO:0020011(apicoplast)	NA	NA	NA		NA	12.8895	28.6762	0.449484	-1.15366	0.223897	0.900306	down	no
813376	PF3D7_0909900	XM_001351935.1	GO:0003729(mRNA binding);GO:0004386(helicase activity);GO:0005524(ATP binding);GO:0005829(cytosol);GO:0008026(ATP-dependent helicase activity);GO:0016818(hydrolase activity, acting on acid anhydrides, in phosphorus-containing anhydrides);GO:0055087(Ski complex);GO:0070478(nuclear-transcribed mRNA catabolic process, 3'-5' exonucleolytic nonsense-mediated decay);GO:0070481(nuclear-transcribed mRNA …	03018(RNA degradation)	K12599	EC:3.6.4.-	DEAD domain-containing protein/Helicase_C domain-containing protein/DSHCT domain-containing protein/rRNA_proc-arch domain-containing protein [Cephalotus follicularis]	NA	10.7909	7.89529	1.36675	0.450746	0.223928	0.900306	up	no
810982	PF3D7_1142500	XM_001348070.1	GO:0022625(cytosolic large ribosomal subunit)	NA	NA	NA		NA	207.637	152.027	1.36579	0.449733	0.224135	0.900306	up	no
814537	PF3D7_0322300	XM_001351257.1	GO:0004144(diacylglycerol O-acyltransferase activity);GO:0005783(endoplasmic reticulum);GO:0019432(triglyceride biosynthetic process)	00561(Glycerolipid metabolism)	K11155	EC:2.3.1.20;EC:2.3.1.75	RecName: Full=Diacylglycerol O-acyltransferase 1; Short=CaDGAT1	NA	6.74758	15.0108	0.449515	-1.15356	0.224193	0.900306	down	no
811283	PF3D7_1224000	XM_001350601.1	GO:0003934(GTP cyclohydrolase I activity);GO:0006730(one-carbon metabolic process);GO:0009396(folic acid-containing compound biosynthetic process)	00790(Folate biosynthesis)	K01495	EC:3.5.4.16	hypothetical protein BHE74_00000095 [Ensete ventricosum]	NA	2.40108	5.41174	0.443679	-1.17241	0.224234	0.900306	down	no
811545	PF3D7_1251300	XM_001350861.1	GO:0004798(thymidylate kinase activity);GO:0006227(dUDP biosynthetic process);GO:0006235(dTTP biosynthetic process)	00240(Pyrimidine metabolism)	K00943	EC:2.7.4.9	thymidylate kinase isoform X1 [Ziziphus jujuba]	NA	39.4739	87.6653	0.45028	-1.15111	0.224549	0.900306	down	no
810487	PF3D7_1033900	XM_001347578.1	GO:0004842(ubiquitin-protein transferase activity);GO:0006511(ubiquitin-dependent protein catabolic process)	04120(Ubiquitin mediated proteolysis)	K10576	EC:2.3.2.23	ubiquitin-conjugating enzyme E2-23 kDa-like [Manihot esculenta]	NA	81.4149	180.645	0.45069	-1.14979	0.224727	0.900306	down	no
814278	PF3D7_1358800	XM_001350270.1	GO:0003735(structural constituent of ribosome);GO:0006412(translation);GO:0022627(cytosolic small ribosomal subunit)	03010(Ribosome)	K02953	NA	40S ribosomal protein S13-2 [Oryza sativa Japonica Group]	NA	348.951	255.795	1.36418	0.448037	0.224735	0.900306	up	no
811042	PF3D7_1149300	XM_024473336.1	GO:0006468(protein phosphorylation)	NA	NA	NA		NA	4.72577	3.43607	1.37534	0.459793	0.224775	0.900306	up	no
810965	PF3D7_1140800	XM_001348053.2	NA	NA	NA	NA		NA	4.56198	3.32782	1.37086	0.455084	0.224979	0.900306	up	no
811717	PF3D7_1413800	XM_001348273.1	GO:0017183(peptidyl-diphthamide biosynthetic process from peptidyl-histidine)	NA	NA	NA	predicted protein [Micromonas commoda]	NA	10.8466	7.92443	1.36875	0.452858	0.225033	0.900306	up	no
812258	PF3D7_1470900	XM_001348814.2	GO:0004175(endopeptidase activity);GO:0005839(proteasome core complex);GO:0006511(ubiquitin-dependent protein catabolic process)	03050(Proteasome)	K02734	EC:3.4.25.1	Proteasome, subunit alpha/beta [Cinnamomum micranthum f. kanehirae]	NA	87.4274	193.924	0.450833	-1.14933	0.225035	0.900306	down	no
811847	PF3D7_1428600	XM_001348403.1	GO:0003747(translation release factor activity);GO:0006415(translational termination);GO:0020011(apicoplast)	NA	NA	NA	hypothetical protein AQUCO_01700250v1 [Aquilegia coerulea]	NA	14.0608	31.235	0.450163	-1.15148	0.225465	0.900306	down	no
2655057	PF3D7_0705100	XM_001348948.1	GO:0003674(molecular_function);GO:0005575(cellular_component)	NA	NA	NA		NA	3.88492	8.63013	0.450158	-1.1515	0.226112	0.900306	down	no
810430	PF3D7_1027900	XM_024473292.1	GO:0016409(palmitoyltransferase activity);GO:0018345(protein palmitoylation)	NA	NA	NA	PREDICTED: probable protein S-acyltransferase 14 [Pyrus x bretschneideri]	NA	2.47647	5.59425	0.442681	-1.17566	0.226349	0.900306	down	no
9221962	PF3D7_0700100	XM_002808860.1	GO:0020002(host cell plasma membrane);GO:0020013(modulation by symbiont of host erythrocyte aggregation);GO:0020030(infected host cell surface knob);GO:0020033(antigenic variation);GO:0020035(cytoadherence to microvasculature, mediated by symbiont protein);GO:0050839(cell adhesion molecule binding)	NA	NA	NA		NA	0.589607	0.426107	1.38371	0.468538	0.226426	0.900306	up	no
811607	PF3D7_1402400	XM_001348163.1	NA	NA	NA	NA		NA	3.05865	6.83505	0.447495	-1.16006	0.22657	0.900306	down	no
812571	PF3D7_0413700	XM_001351409.1	GO:0005829(cytosol);GO:0009691(cytokinin biosynthetic process);GO:0016799(hydrolase activity, hydrolyzing N-glycosyl compounds)	NA	NA	NA	conserved hypothetical protein [Ricinus communis]	NA	15.4986	34.3416	0.451308	-1.14782	0.226791	0.900306	down	no
813444	PF3D7_0916700	XM_001352003.1	GO:0000184(nuclear-transcribed mRNA catabolic process, nonsense-mediated decay);GO:0003723(RNA binding);GO:0003729(mRNA binding);GO:0003743(translation initiation factor activity);GO:0005515(protein binding);GO:0005634(nucleus);GO:0005829(cytosol);GO:0006413(translational initiation);GO:0006446(regulation of translational initiation);GO:0009651(response to salt stress);GO:0016032(viral process);G…	03040(Spliceosome)	K12741	NA	UBP1-associated protein 2C-like isoform X1 [Sesamum indicum]	NA	832.937	612.971	1.35885	0.442389	0.22773	0.900306	up	no
812035	PF3D7_1447700	XM_001348591.1	NA	NA	NA	NA		NA	2.73225	6.1179	0.446599	-1.16295	0.227983	0.900306	down	no
811793	PF3D7_1421900	XM_001348349.1	GO:0020011(apicoplast);GO:0022857(transmembrane transporter activity);GO:0031090(organelle membrane)	NA	NA	NA		NA	22.9193	50.7671	0.451459	-1.14733	0.228143	0.900306	down	no
810853	PF3D7_1129500	XM_024473323.1	GO:0000703(oxidized pyrimidine nucleobase lesion DNA N-glycosylase activity);GO:0006284(base-excision repair);GO:0019104(DNA N-glycosylase activity);GO:0020011(apicoplast)	03410(Base excision repair)	K03575	EC:3.2.2.31	adenine DNA glycosylase [Cucurbita pepo subsp. pepo]	NA	1.61789	3.61792	0.447188	-1.16105	0.228431	0.900306	down	no
811927	PF3D7_1436500	XM_001348483.2	GO:0003924(GTPase activity);GO:0005739(mitochondrion);GO:0042254(ribosome biogenesis)	NA	NA	NA	PREDICTED: mitochondrial GTPase 1 isoform X2 [Nicotiana sylvestris]	NA	1.13292	2.55578	0.443277	-1.17372	0.22847	0.900306	down	no
814415	PF3D7_0310000	XM_001351137.1	GO:0020011(apicoplast)	NA	NA	NA		NA	8.94895	19.9065	0.44955	-1.15345	0.228507	0.900306	down	no
812576	PF3D7_0413500	XM_001351407.1	GO:0004619(phosphoglycerate mutase activity);GO:0005737(cytoplasm);GO:0006096(glycolytic process)	NA	NA	NA	sulfate permease family protein [Ostreococcus tauri]	NA	42.5626	93.9846	0.452867	-1.14284	0.228853	0.900306	down	no
3885846	PF3D7_0618700	XM_961079.1	GO:0000407(phagophore assembly site);GO:0003674(molecular_function);GO:0005801(cis-Golgi network);GO:0005802(trans-Golgi network);GO:0005829(cytosol);GO:0006888(ER to Golgi vesicle-mediated transport);GO:0016239(positive regulation of macroautophagy);GO:0034497(protein localization to phagophore assembly site);GO:0034629(cellular protein-containing complex localization);GO:1990070(TRAPPI protein …	NA	NA	NA	PREDICTED: trafficking protein particle complex subunit 6B [Elaeis guineensis]	NA	2.3233	5.2217	0.444932	-1.16834	0.229452	0.900306	down	no
3885859	PF3D7_0622900	XM_961118.2	GO:0003677(DNA binding);GO:0005634(nucleus);GO:0006355(regulation of transcription, DNA-templated)	NA	NA	NA		NA	83.3042	61.4476	1.3557	0.439033	0.229728	0.900306	up	no
2655186	PF3D7_0703500	XM_024473127.1	GO:0016020(membrane)	03013(RNA transport);03015(mRNA surveillance pathway)	K14326	EC:3.6.4.-	P-loop containing nucleoside triphosphate hydrolase [Ostreococcus tauri]	NA	52.4596	38.723	1.35474	0.438019	0.230371	0.900306	up	no
811145	PF3D7_1209200	XM_001350465.1	GO:0000375(RNA splicing, via transesterification reactions);GO:0000398(mRNA splicing, via spliceosome);GO:0005634(nucleus);GO:0005681(spliceosomal complex);GO:0005732(small nucleolar ribonucleoprotein complex)	03040(Spliceosome);03018(RNA degradation)	K12626	NA	sm LSM7 [Micractinium conductrix]	NA	94.617	69.7241	1.35702	0.440442	0.230411	0.900306	up	no
2655320	PF3D7_0804800	XM_001349433.1	GO:0003755(peptidyl-prolyl cis-trans isomerase activity);GO:0006457(protein folding);GO:0016018(cyclosporin A binding)	03040(Spliceosome)	K09567	EC:5.2.1.8	PREDICTED: peptidyl-prolyl cis-trans isomerase CYP22 [Camelina sativa]	NA	47.158	34.7795	1.35591	0.439265	0.230864	0.900306	up	no
811820	PF3D7_1425800	XM_001348376.1	NA	NA	NA	NA		NA	3.00564	6.64504	0.452313	-1.14461	0.231015	0.900306	down	no
3885756	PF3D7_0613400	XM_961028.1	GO:0003735(structural constituent of ribosome);GO:0005840(ribosome);GO:0020011(apicoplast);GO:0042254(ribosome biogenesis)	03010(Ribosome)	K02881	NA	hypothetical protein B296_00005887 [Ensete ventricosum]	NA	60.7398	133.748	0.454135	-1.13881	0.231082	0.900306	down	no
811433	PF3D7_1239300	XM_001350751.1	NA	NA	NA	NA		NA	3.16876	2.27216	1.3946	0.479851	0.23126	0.900306	up	no
810868	PF3D7_1131100	XM_001347956.1	NA	NA	NA	NA		NA	2.78815	6.16662	0.452136	-1.14517	0.231497	0.900306	down	no
36312594	PF3D7_1478900	XR_002966697.1	NA	NA	NA	NA		NA	7.31963	16.1033	0.454543	-1.13751	0.232233	0.900306	down	no
813945	PF3D7_1311800	XM_001349810.1	GO:0004177(aminopeptidase activity);GO:0004222(metalloendopeptidase activity);GO:0005634(nucleus);GO:0005737(cytoplasm);GO:0006508(proteolysis);GO:0020009(microneme);GO:0020020(food vacuole)	00480(Glutathione metabolism)	K01256	EC:3.4.11.2	PREDICTED: puromycin-sensitive aminopeptidase isoform X1 [Nicotiana sylvestris]	NA	242.032	179.135	1.35112	0.434153	0.232547	0.900306	up	no
811705	PF3D7_1412500	XM_001348261.1	GO:0000146(microfilament motor activity);GO:0005200(structural constituent of cytoskeleton);GO:0005884(actin filament);GO:0007010(cytoskeleton organization)	NA	NA	NA	RecName: Full=Actin	NA	38.9142	28.7967	1.35134	0.434392	0.233329	0.900306	up	no
811936	PF3D7_1437400	XM_001348492.1	NA	NA	NA	NA		NA	1.85871	4.10704	0.452566	-1.1438	0.233626	0.900306	down	no
810664	PF3D7_1110900	XM_001347752.1	NA	NA	NA	NA		NA	19.9935	14.7963	1.35125	0.434296	0.233802	0.900306	up	no
813425	PF3D7_0914800	XM_001351984.1	NA	NA	NA	NA		NA	5.61802	12.4458	0.451398	-1.14753	0.23432	0.900306	down	no
812973	PF3D7_0515900	XM_001351680.1	GO:0005737(cytoplasm)	NA	NA	NA	unknown [Zea mays]	NA	2.26523	5.05614	0.448016	-1.15838	0.234357	0.900306	down	no
2655209	PF3D7_0711300	XM_001348990.1	NA	NA	NA	NA		NA	17.8012	13.0456	1.36454	0.448414	0.234421	0.900306	up	no
814060	PF3D7_1314500	XM_001349845.1	GO:0006886(intracellular protein transport)	NA	NA	NA		NA	16.8688	37.063	0.45514	-1.13562	0.234655	0.900306	down	no
811634	PF3D7_1405500	XM_001348189.1	GO:0000166(nucleotide binding)	NA	NA	NA	COBW domain-containing protein 1 [Setaria italica]	NA	1.14049	0.820868	1.38937	0.47443	0.234691	0.900306	up	no
812123	PF3D7_1456800	XM_001348679.1	GO:0006885(regulation of pH);GO:0009678(hydrogen-translocating pyrophosphatase activity);GO:0015078(proton transmembrane transporter activity);GO:0020020(food vacuole)	00190(Oxidative phosphorylation)	K01507	EC:3.6.1.1	pyrophosphate-energized vacuolar membrane proton pump-like [Helianthus annuus]	NA	441.556	327.792	1.34706	0.429813	0.235113	0.900306	up	no
810966	PF3D7_1140900	XM_001348054.2	NA	NA	NA	NA		NA	0.543214	1.19861	0.453203	-1.14177	0.235164	0.900306	down	no
811311	PF3D7_1226800	XM_001350629.1	GO:0020011(apicoplast)	04141(Protein processing in endoplasmic reticulum)	K11863	EC:3.4.22.-	Ataxin-3 [Klebsormidium nitens]	NA	18.604	40.8045	0.45593	-1.13312	0.235204	0.900306	down	no
813204	PF3D7_0106800	XM_001350963.2	GO:0005768(endosome);GO:0030139(endocytic vesicle)	04144(Endocytosis);04145(Phagosome)	K07889	NA	ras-related protein RHN1 [Selaginella moellendorffii]	NA	32.9289	72.2341	0.455864	-1.13332	0.235309	0.900306	down	no
811214	PF3D7_1216700	XM_001350534.1	GO:0016020(membrane);GO:0022829(wide pore channel activity);GO:0031982(vesicle)	NA	NA	NA		NA	1.14064	0.838053	1.36106	0.444733	0.235314	0.900306	up	no
814233	PF3D7_1351400	XM_001350191.1	GO:0003735(structural constituent of ribosome);GO:0006412(translation);GO:0022625(cytosolic large ribosomal subunit)	03010(Ribosome)	K02880	NA	60S ribosomal L17-2 [Chlorella sorokiniana]	NA	646.182	479.813	1.34674	0.429469	0.235377	0.900306	up	no
814031	PF3D7_1309600	XM_001349788.1	GO:0006364(rRNA processing);GO:0008173(RNA methyltransferase activity)	NA	NA	NA	hypothetical protein CBR_g6403 [Chara braunii]	NA	2.49422	1.80398	1.38262	0.467408	0.235512	0.900306	up	no
812086	PF3D7_1453000	XM_001348642.2	NA	NA	NA	NA		NA	1.23961	0.909244	1.36334	0.447142	0.235617	0.900306	up	no
812825	PF3D7_0511200	XM_001351633.1	GO:0004768(stearoyl-CoA 9-desaturase activity);GO:0005783(endoplasmic reticulum);GO:0006633(fatty acid biosynthetic process)	NA	NA	NA	predicted protein [Hordeum vulgare subsp. vulgare]	NA	13.0565	28.5968	0.456573	-1.13108	0.235725	0.900306	down	no
9221827	PF3D7_0109850	XM_002808564.2	GO:0004168(dolichol kinase activity);GO:0005515(protein binding);GO:0005789(endoplasmic reticulum membrane);GO:0006489(dolichyl diphosphate biosynthetic process);GO:0016310(phosphorylation);GO:0030176(integral component of endoplasmic reticulum membrane);GO:0043048(dolichyl monophosphate biosynthetic process)	NA	NA	NA		NA	2.1929	4.83687	0.453371	-1.14124	0.235968	0.900306	down	no
812881	PF3D7_0507100	XM_001351593.1	GO:0003735(structural constituent of ribosome);GO:0006412(translation);GO:0022625(cytosolic large ribosomal subunit)	03010(Ribosome)	K02930	NA	hypothetical protein CBR_g21131 [Chara braunii]	NA	346.949	257.888	1.34535	0.42798	0.23625	0.900306	up	no
811874	PF3D7_1431300	XM_001348430.1	GO:0003924(GTPase activity);GO:0005829(cytosol);GO:0042254(ribosome biogenesis)	03008(Ribosome biogenesis in eukaryotes)	K14539	EC:3.6.1.-	hypothetical protein DM860_006119 [Cuscuta australis]	NA	15.8521	11.7701	1.34681	0.429549	0.236422	0.900306	up	no
2655411	PF3D7_0825000	XM_002808831.1	GO:0020011(apicoplast)	NA	NA	NA		NA	2.17577	4.77355	0.455797	-1.13354	0.236536	0.900306	down	no
811333	PF3D7_1229000	XM_001350651.1	GO:0020011(apicoplast)	NA	NA	NA		NA	2.73258	2.02543	1.34913	0.432033	0.236559	0.900306	up	no
813478	PF3D7_0920200	XM_001352037.1	GO:0020011(apicoplast)	NA	NA	NA		NA	7.33625	16.0602	0.456798	-1.13037	0.236738	0.900306	down	no
2655233	PF3D7_0825200	XM_001349236.1	GO:0005739(mitochondrion);GO:0043022(ribosome binding)	NA	NA	NA		NA	5.76358	12.7607	0.451668	-1.14667	0.236791	0.900306	down	no
2655479	PF3D7_0824500	XM_001349243.1	NA	NA	NA	NA		NA	1.51105	3.35783	0.450009	-1.15197	0.236795	0.900306	down	no
2655352	PF3D7_0821000	XM_001349279.1	GO:0005525(GTP binding);GO:0016020(membrane);GO:0016021(integral component of membrane)	NA	NA	NA	predicted protein [Bathycoccus prasinos]	NA	14.3173	31.3369	0.456883	-1.1301	0.236811	0.900306	down	no
810647	PF3D7_1108400	XM_001347735.1	GO:0004674(protein serine/threonine kinase activity);GO:0005634(nucleus);GO:0005737(cytoplasm);GO:0005956(protein kinase CK2 complex);GO:0006468(protein phosphorylation);GO:0046777(protein autophosphorylation)	03008(Ribosome biogenesis in eukaryotes);04712(Circadian rhythm - plant)	K03097	EC:2.7.11.1	casein kinase II subunit alpha-like [Ananas comosus]	NA	140.301	104.367	1.3443	0.426856	0.237144	0.900306	up	no
811995	PF3D7_1443500	XM_001348551.1	GO:0004535(poly(A)-specific ribonuclease activity)	03018(RNA degradation)	K01148	EC:3.1.13.4	poly(A)-specific ribonuclease PARN-like isoform X1 [Vigna radiata var. radiata]	NA	0.543352	1.21782	0.44617	-1.16434	0.237331	0.900306	down	no
812646	PF3D7_0205400	XM_001349528.1	GO:0000973(posttranscriptional tethering of RNA polymerase II gene DNA at nuclear periphery);GO:0003690(double-stranded DNA binding);GO:0003723(RNA binding);GO:0005643(nuclear pore);GO:0006368(transcription elongation from RNA polymerase II promoter);GO:0016973(poly(A)+ mRNA export from nucleus);GO:0035327(transcriptionally active chromatin);GO:0070390(transcription export complex 2);GO:0071033(n…	NA	NA	NA	predicted protein [Ostreococcus lucimarinus CCE9901]	NA	3.61849	2.66489	1.35784	0.441313	0.237344	0.900306	up	no
814506	PF3D7_0319200	XM_001351226.1	GO:0020011(apicoplast)	NA	NA	NA	glucose-repressible alcohol dehydrogenase transcriptional effector-like [Quercus suber]	NA	2.41508	1.78272	1.35472	0.437995	0.237617	0.900306	up	no
814310	PF3D7_1366700	XM_001350342.1	NA	NA	NA	NA		NA	2.43134	1.7786	1.367	0.451013	0.238294	0.900306	up	no
810672	PF3D7_1111800	XM_001347760.2	GO:0000413(protein peptidyl-prolyl isomerization);GO:0003755(peptidyl-prolyl cis-trans isomerase activity);GO:0005515(protein binding);GO:0005524(ATP binding);GO:0005525(GTP binding);GO:0005528(FK506 binding);GO:0005654(nucleoplasm);GO:0005737(cytoplasm);GO:0005739(mitochondrion);GO:0005789(endoplasmic reticulum membrane);GO:0005829(cytosol);GO:0005874(microtubule);GO:0006457(protein folding);GO:…	NA	NA	NA	peptidyl-prolyl cis-trans isomerase FKBP62-like [Coffea arabica]	NA	1.78332	3.96604	0.449648	-1.15313	0.238447	0.900306	down	no
2655268	PF3D7_0815200	XM_001349336.1	GO:0005643(nuclear pore);GO:0006607(NLS-bearing protein import into nucleus);GO:0008139(nuclear localization sequence binding)	03013(RNA transport)	K14293	NA	Importin subunit beta-1, partial [Mucuna pruriens]	NA	32.2596	24.0443	1.34167	0.424031	0.23902	0.900306	up	no
3885925	PF3D7_0610900	XM_961005.1	GO:0006351(transcription, DNA-templated)	NA	NA	NA	putative transcription elongation factor SPT5 homolog 1 isoform X2 [Papaver somniferum]	NA	29.7742	22.1993	1.34123	0.423552	0.239152	0.900306	up	no
811128	PF3D7_1207500	XM_001350448.2	GO:0020011(apicoplast)	NA	NA	NA		NA	13.9997	30.6352	0.456982	-1.12979	0.23916	0.900306	down	no
812965	PF3D7_0515100	XM_001351672.1	GO:0004252(serine-type endopeptidase activity);GO:0005743(mitochondrial inner membrane);GO:0016485(protein processing)	NA	NA	NA		NA	2.18892	4.82021	0.454112	-1.13888	0.239266	0.900306	down	no
810537	PF3D7_1039000	XM_001347628.1	GO:0006468(protein phosphorylation)	NA	NA	NA		NA	11.5458	8.59982	1.34256	0.424984	0.239445	0.900306	up	no
813289	PF3D7_0900100	XM_001351841.1	GO:0020002(host cell plasma membrane);GO:0020030(infected host cell surface knob);GO:0050839(cell adhesion molecule binding)	NA	NA	NA		NA	4.20373	9.17008	0.458418	-1.12526	0.239458	0.900306	down	no
812698	PF3D7_0210900	XM_001349580.1	NA	NA	NA	NA		NA	92.7766	69.1999	1.3407	0.422991	0.239778	0.900306	up	no
3885929	PF3D7_0612100	XM_961016.1	GO:0003743(translation initiation factor activity);GO:0005852(eukaryotic translation initiation factor 3 complex)	NA	NA	NA	hypothetical protein CBR_g38842 [Chara braunii]	NA	9.53582	7.09967	1.34314	0.425605	0.23978	0.900306	up	no
814496	PF3D7_0318200	XM_001351216.1	GO:0003899(DNA-directed 5'-3' RNA polymerase activity);GO:0005515(protein binding);GO:0005665(DNA-directed RNA polymerase II, core complex);GO:0006366(transcription by RNA polymerase II)	00230(Purine metabolism);00240(Pyrimidine metabolism);03020(RNA polymerase)	K03006	EC:2.7.7.6	DNA-directed RNA polymerase II subunit 1 [Selaginella moellendorffii]	NA	59.8681	44.6842	1.3398	0.422022	0.239824	0.900306	up	no
814235	PF3D7_1351800.1	XM_024473242.1;XM_024473243.1	NA	NA	NA	NA		NA	6.65054	4.91595	1.35285	0.436003	0.240294	0.900306	up	no
813169	PF3D7_0103200	XM_001350928.1	NA	NA	NA	NA		NA	14.7538	32.1662	0.458673	-1.12446	0.240412	0.900306	down	no
810669	PF3D7_1111400	XM_001347757.1	NA	NA	NA	NA		NA	2.21431	4.95934	0.446493	-1.16329	0.240456	0.900306	down	no
814165	PF3D7_1335000	XM_001350044.1	GO:0043657(host cell)	NA	NA	NA		NA	34.3479	74.8279	0.459025	-1.12335	0.240472	0.900306	down	no
813316	PF3D7_0903700	XM_001351875.1	GO:0005634(nucleus)	04145(Phagosome)	K07374	NA	tubulin alpha chain [Coccomyxa subellipsoidea C-169]	NA	144.702	314.974	0.459411	-1.12214	0.240494	0.900306	down	no
813825	PF3D7_1352200	XM_001350198.1	NA	NA	NA	NA		NA	85.315	63.7217	1.33887	0.421014	0.240756	0.900306	up	no
810601	PF3D7_1103700	XM_001347688.1	GO:0004674(protein serine/threonine kinase activity);GO:0005634(nucleus);GO:0005737(cytoplasm);GO:0005956(protein kinase CK2 complex)	03008(Ribosome biogenesis in eukaryotes);04712(Circadian rhythm - plant)	K03115	NA	putative casein kinase II, regulatory subunit [Rosa chinensis]	NA	32.5204	24.2631	1.34032	0.42258	0.241319	0.900306	up	no
811926	PF3D7_1436300	XM_001348482.1	GO:0005515(protein binding);GO:0020005(symbiont-containing vacuole membrane);GO:0020007(apical complex);GO:0044053(translocation of peptides or proteins into host cell cytoplasm);GO:0097619(PTEX complex)	NA	NA	NA		NA	1329.1	993.933	1.33721	0.419226	0.241409	0.900306	up	no
814454	PF3D7_0314000	XM_002808577.1	GO:0005737(cytoplasm);GO:0032780(negative regulation of ATPase activity);GO:0051131(chaperone-mediated protein complex assembly);GO:0051879(Hsp90 protein binding)	NA	NA	NA		NA	31.472	68.5075	0.459395	-1.12219	0.241419	0.900306	down	no
812956	PF3D7_0514100	XM_001351663.1	GO:0005515(protein binding);GO:0005634(nucleus);GO:0043140(ATP-dependent 3'-5' DNA helicase activity);GO:0043142(single-stranded DNA-dependent ATPase activity)	NA	NA	NA	hypothetical protein TSUD_26730 [Trifolium subterraneum]	NA	2.89332	6.30747	0.458714	-1.12433	0.241428	0.900306	down	no
812199	PF3D7_1465000	XM_001348755.1	NA	NA	NA	NA		NA	30.7565	66.9572	0.459346	-1.12235	0.241428	0.900306	down	no
812135	PF3D7_1458000	XM_001348691.1	GO:0006508(proteolysis);GO:0008234(cysteine-type peptidase activity);GO:0030260(entry into host cell);GO:0042540(hemoglobin catabolic process)	NA	NA	NA	zingipain-1-like [Vigna radiata var. radiata]	NA	61.1475	45.7091	1.33776	0.419814	0.241478	0.900306	up	no
813354	PF3D7_0907700	XM_001351913.1	GO:0000502(proteasome complex);GO:0005737(cytoplasm);GO:0010950(positive regulation of endopeptidase activity);GO:0061133(endopeptidase activator activity);GO:0061136(regulation of proteasomal protein catabolic process);GO:2000045(regulation of G1/S transition of mitotic cell cycle)	NA	NA	NA		NA	229.326	171.507	1.33712	0.419127	0.241702	0.900306	up	no
9221802	PF3D7_0415900	XM_002808608.1	GO:0003735(structural constituent of ribosome);GO:0005840(ribosome);GO:0006412(translation)	03010(Ribosome)	K02877	NA	component of cytosolic 80S ribosome and 60S large subunit [Volvox carteri f. nagariensis]	NA	817.922	611.931	1.33662	0.418593	0.241889	0.900306	up	no
3885719	PF3D7_0614200	XM_961035.2	GO:0016226(iron-sulfur cluster assembly)	NA	NA	NA	predicted protein [Micromonas commoda]	NA	0.633	0.457851	1.38255	0.467327	0.242189	0.900306	up	no
812068	PF3D7_1451100	XM_001348624.1	GO:0003746(translation elongation factor activity);GO:0005525(GTP binding);GO:0006414(translational elongation)	NA	NA	NA	predicted protein [Hordeum vulgare subsp. vulgare]	NA	601.34	450.181	1.33577	0.417675	0.242371	0.900306	up	no
812271	PF3D7_1472100	XM_001348827.2	GO:0000139(Golgi membrane);GO:0003674(molecular_function);GO:0005783(endoplasmic reticulum);GO:0005789(endoplasmic reticulum membrane);GO:0005794(Golgi apparatus);GO:0006810(transport);GO:0008150(biological_process);GO:0015031(protein transport);GO:0016020(membrane);GO:0016021(integral component of membrane);GO:0016192(vesicle-mediated transport)	NA	NA	NA	protein YIPF5 homolog [Carica papaya]	NA	17.3266	12.9147	1.34162	0.423971	0.242432	0.900306	up	no
813029	PF3D7_0521300	XM_001351735.1	NA	NA	NA	NA		NA	1.38774	1.02792	1.35004	0.433	0.24245	0.900306	up	no
814500	PF3D7_0318600	XM_001351220.1	GO:0003729(mRNA binding);GO:0005847(mRNA cleavage and polyadenylation specificity factor complex);GO:0006378(mRNA polyadenylation);GO:0006379(mRNA cleavage)	NA	NA	NA	cleavage and polyadenylation specificity factor subunit 3-II [Amborella trichopoda]	NA	21.5681	16.1357	1.33667	0.418643	0.242535	0.900306	up	no
812064	PF3D7_1450700	XM_001348620.1	GO:0003674(molecular_function);GO:0005634(nucleus);GO:0008150(biological_process)	NA	NA	NA	PREDICTED: pre-mRNA-splicing factor cwc-21-like [Gossypium raimondii]	NA	26.2175	19.6106	1.33691	0.4189	0.242573	0.900306	up	no
811719	PF3D7_1414000	XM_001348275.2	GO:0000502(proteasome complex);GO:0005634(nucleus);GO:0005737(cytoplasm);GO:0006511(ubiquitin-dependent protein catabolic process);GO:0008541(proteasome regulatory particle, lid subcomplex);GO:0043130(ubiquitin binding);GO:0043248(proteasome assembly);GO:0061133(endopeptidase activator activity);GO:0070628(proteasome binding)	03050(Proteasome)	K06691	NA	regulatory particle non-ATPase 13, partial [Arabidopsis lyrata]	NA	94.0782	204.355	0.460367	-1.11915	0.242611	0.900306	down	no
811826	PF3D7_1426500	XM_001348382.1	GO:0005319(lipid transporter activity);GO:0006869(lipid transport);GO:0042626(ATPase activity, coupled to transmembrane movement of substances);GO:0044444(cytoplasmic part)	NA	NA	NA	unknown [Picea sitchensis]	NA	0.898321	0.648033	1.38623	0.471164	0.242795	0.900306	up	no
814224	PF3D7_1349400	XM_001350171.1	GO:0008270(zinc ion binding);GO:0016787(hydrolase activity)	NA	NA	NA	hypothetical protein M569_02680, partial [Genlisea aurea]	NA	6.15348	4.55248	1.35167	0.434747	0.242885	0.900306	up	no
811099	PF3D7_1204600	XM_001350419.1	GO:0005739(mitochondrion);GO:0009982(pseudouridine synthase activity);GO:0019239(deaminase activity);GO:0031119(tRNA pseudouridine synthesis);GO:0052718(tRNA-specific adenosine-34 deaminase complex)	NA	NA	NA	probable inactive tRNA-specific adenosine deaminase-like protein 3 [Lactuca sativa]	NA	2.02131	1.46508	1.37966	0.464308	0.242939	0.900306	up	no
814430	PF3D7_0311500	XM_001351152.1	GO:0003674(molecular_function);GO:0005575(cellular_component);GO:0008150(biological_process);GO:0016020(membrane);GO:0016021(integral component of membrane)	NA	NA	NA		NA	117.19	87.613	1.33759	0.419637	0.243089	0.900306	up	no
3885888	PF3D7_0621200	XM_961103.1	GO:0000304(response to singlet oxygen);GO:0003824(catalytic activity);GO:0004359(glutaminase activity);GO:0005829(cytosol);GO:0008615(pyridoxine biosynthetic process);GO:0042819(vitamin B6 biosynthetic process)	00750(Vitamin B6 metabolism)	K06215	EC:4.3.3.6	unknown [Picea sitchensis]	NA	74.2284	55.5826	1.33546	0.417337	0.243338	0.900306	up	no
8444985	PF3D7_1147400	XM_002585400.1	GO:0004660(protein farnesyltransferase activity);GO:0005965(protein farnesyltransferase complex);GO:0008270(zinc ion binding);GO:0018343(protein farnesylation)	NA	NA	NA		NA	56.8199	123.603	0.459698	-1.12124	0.243365	0.900306	down	no
810187	PF3D7_1002500	XM_001347278.2	NA	NA	NA	NA		NA	64.3255	48.1665	1.33548	0.41736	0.243785	0.900306	up	no
9221951	PF3D7_0812800	XM_002808796.1	NA	NA	NA	NA		NA	7.4986	16.5876	0.452061	-1.14541	0.243999	0.900306	down	no
3885863	PF3D7_0623300	XM_961122.2	NA	NA	NA	NA		NA	16.506	35.8619	0.460266	-1.11946	0.245066	0.900306	down	no
811152	PF3D7_1209900	XM_001350472.1	GO:0005524(ATP binding);GO:0005739(mitochondrion);GO:0006810(transport);GO:0042626(ATPase activity, coupled to transmembrane movement of substances)	02010(ABC transporters)	K05658	EC:3.6.3.44	ABC transporter B family member 4 [Zostera marina]	NA	2.84122	6.18277	0.459538	-1.12174	0.245358	0.900306	down	no
814297	PF3D7_1364100	XM_001350316.1	GO:0009986(cell surface);GO:0046658(anchored component of plasma membrane)	NA	NA	NA		NA	23.0266	49.8551	0.461871	-1.11444	0.245528	0.900306	down	no
2655072	PF3D7_0709200	XM_001348970.1	GO:0005739(mitochondrion)	NA	NA	NA	Monothiol glutaredoxin-S14, chloroplastic [Ananas comosus]	NA	1.48699	3.28719	0.452358	-1.14446	0.24577	0.900306	down	no
811284	PF3D7_1224100	XM_001350602.1	NA	NA	NA	NA		NA	122.438	264.979	0.462068	-1.11382	0.245832	0.900306	down	no
814195	PF3D7_1342000	XM_001350105.1	GO:0003735(structural constituent of ribosome);GO:0006412(translation);GO:0022627(cytosolic small ribosomal subunit)	03010(Ribosome)	K02991	NA	40S ribosomal protein S6-B-like [Quercus suber]	NA	395.301	297.125	1.33042	0.411884	0.246011	0.900306	up	no
813201	PF3D7_0106500	XM_001350960.2	NA	NA	NA	NA		NA	0.927186	2.02147	0.458669	-1.12447	0.246078	0.900306	down	no
814107	PF3D7_1323900	XM_001349943.1	NA	NA	NA	NA		NA	13.6076	10.2038	1.33358	0.415301	0.246256	0.900306	up	no
811993	PF3D7_1443300	XM_001348549.1	GO:0005732(small nucleolar ribonucleoprotein complex);GO:0008380(RNA splicing)	03040(Spliceosome);03018(RNA degradation)	K12624	NA	sm-like protein LSM5 [Brachypodium distachyon]	NA	36.649	27.4764	1.33383	0.415578	0.247187	0.900306	up	no
2655132	PF3D7_0721600	XM_001349082.1	GO:0003735(structural constituent of ribosome);GO:0006412(translation);GO:0022627(cytosolic small ribosomal subunit)	03010(Ribosome)	K02989	NA	component of cytosolic 80S ribosome and 40S small subunit [Volvox carteri f. nagariensis]	NA	858.643	646.562	1.32801	0.40927	0.247545	0.900306	up	no
811600	PF3D7_1400200	XM_001348141.2	GO:0020002(host cell plasma membrane);GO:0020033(antigenic variation)	NA	NA	NA		NA	2.80446	6.1361	0.457042	-1.1296	0.247578	0.900306	down	no
814539	PF3D7_0322500	XM_001351259.1	GO:0005759(mitochondrial matrix);GO:0006790(sulfur compound metabolic process);GO:0008198(ferrous iron binding);GO:0016226(iron-sulfur cluster assembly);GO:0051537(2 iron, 2 sulfur cluster binding);GO:0051539(4 iron, 4 sulfur cluster binding);GO:0097428(protein maturation by iron-sulfur cluster transfer)	NA	NA	NA		NA	1.95747	4.27356	0.45804	-1.12645	0.247631	0.900306	down	no
2655376	PF3D7_0824100	XM_001349247.1	GO:0003676(nucleic acid binding);GO:0008408(3'-5' exonuclease activity);GO:0090305(nucleic acid phosphodiester bond hydrolysis)	NA	NA	NA	Ribonuclease H-like domain containing protein [Klebsormidium nitens]	NA	7.77666	5.83029	1.33384	0.415583	0.247768	0.900306	up	no
814383	PF3D7_0306500	XM_001351105.1	NA	NA	NA	NA		NA	23.4277	50.6264	0.462757	-1.11167	0.248136	0.900306	down	no
9221878	PF3D7_0706100	XM_024473129.1	NA	NA	NA	NA		NA	3.44248	7.44603	0.462324	-1.11302	0.248332	0.900306	down	no
810917	PF3D7_1135900	XM_001348005.2	GO:0003674(molecular_function);GO:0005737(cytoplasm);GO:0005783(endoplasmic reticulum);GO:0005789(endoplasmic reticulum membrane);GO:0006629(lipid metabolic process);GO:0006631(fatty acid metabolic process);GO:0006633(fatty acid biosynthetic process);GO:0006694(steroid biosynthetic process);GO:0008150(biological_process);GO:0016020(membrane);GO:0016021(integral component of membrane);GO:0016491(o…	00062(Fatty acid elongation);01040(Biosynthesis of unsaturated fatty acids)	K10258	EC:1.3.1.93	PREDICTED: very-long-chain enoyl-CoA reductase-like [Populus euphratica]	NA	81.5161	175.825	0.463622	-1.10898	0.248739	0.900306	down	no
811337	PF3D7_1229500	XM_001350655.1	GO:0005524(ATP binding);GO:0005832(chaperonin-containing T-complex);GO:0006457(protein folding);GO:0051082(unfolded protein binding)	NA	NA	NA	T-complex protein 1 gamma subunit [Coccomyxa subellipsoidea C-169]	NA	95.069	71.6714	1.32646	0.407578	0.248772	0.900306	up	no
813735	PF3D7_1336200	XM_001350055.1	NA	NA	NA	NA		NA	10.3976	22.5139	0.461831	-1.11456	0.248784	0.900306	down	no
813115	PF3D7_0530200	XM_001351820.1	GO:0009670(triose-phosphate:phosphate antiporter activity);GO:0020011(apicoplast);GO:0031353(integral component of plastid inner membrane);GO:0046323(glucose import)	NA	NA	NA	phosphoenolpyruvate/phosphate translocator 2, chloroplastic-like [Hevea brasiliensis]	NA	3.91907	8.48263	0.462012	-1.114	0.249403	0.900306	down	no
812559	PF3D7_0415000	XM_001351421.1	GO:0006811(ion transport);GO:0015446(ATPase-coupled arsenite transmembrane transporter activity);GO:0016020(membrane)	NA	NA	NA	anion-transporting ATPase [Micractinium conductrix]	NA	6.16641	4.6193	1.33492	0.416757	0.249651	0.900306	up	no
814405	PF3D7_0308900	XM_001351127.1	GO:0000245(spliceosomal complex assembly);GO:0003729(mRNA binding);GO:0005686(U2 snRNP);GO:0005689(U12-type spliceosomal complex);GO:0071004(U2-type prespliceosome);GO:0071013(catalytic step 2 spliceosome)	03040(Spliceosome)	K12828	NA	splicing factor 3B subunit 1-like [Sesamum indicum]	NA	14.1461	10.6706	1.3257	0.406758	0.249907	0.900306	up	no
811800	PF3D7_1422800	XM_001348356.1	GO:0005200(structural constituent of cytoskeleton);GO:0005884(actin filament);GO:0006887(exocytosis);GO:0006897(endocytosis);GO:0007010(cytoskeleton organization)	NA	NA	NA	actin-related protein 4 isoform X1 [Citrus sinensis]	NA	2.00291	1.48396	1.34971	0.432651	0.250896	0.900306	up	no
2655110	PF3D7_0716000	XM_001349027.1	GO:0000184(nuclear-transcribed mRNA catabolic process, nonsense-mediated decay);GO:0000381(regulation of alternative mRNA splicing, via spliceosome);GO:0003729(mRNA binding);GO:0035145(exon-exon junction complex)	03040(Spliceosome)	K12837	NA	splicing factor U2af large subunit A-like isoform X1 [Sesamum indicum]	NA	35.324	26.6966	1.32316	0.403992	0.25105	0.900306	up	no
810704	PF3D7_1114800	XM_001347792.2	GO:0004367(glycerol-3-phosphate dehydrogenase [NAD+] activity);GO:0006072(glycerol-3-phosphate metabolic process);GO:0009331(glycerol-3-phosphate dehydrogenase complex);GO:0020011(apicoplast)	00564(Glycerophospholipid metabolism)	K00006	EC:1.1.1.8	glycerol-3-phosphate dehydrogenase [NAD(+)]-like [Olea europaea var. sylvestris]	NA	11.2709	24.2858	0.464094	-1.10751	0.251069	0.900306	down	no
2654971	PF3D7_0701900	XM_001348918.1	NA	NA	NA	NA		NA	452.669	342.251	1.32262	0.403401	0.251126	0.900306	up	no
814399	PF3D7_0308200	XM_001351121.1	GO:0005832(chaperonin-containing T-complex);GO:0006457(protein folding);GO:0051082(unfolded protein binding)	NA	NA	NA	hypothetical protein CBR_g42151 [Chara braunii]	NA	52.9632	40.0157	1.32356	0.404424	0.251139	0.900306	up	no
810494	PF3D7_1034700	XM_001347585.1	GO:0005215(transporter activity);GO:0005525(GTP binding);GO:0006886(intracellular protein transport)	NA	NA	NA	PREDICTED: ADP-ribosylation factor 1 [Beta vulgaris subsp. vulgaris]	NA	41.4114	89.1836	0.464339	-1.10675	0.251243	0.900306	down	no
811901	PF3D7_1433800	XM_001348457.2	NA	NA	NA	NA		NA	1.1003	2.37385	0.463508	-1.10934	0.251293	0.900306	down	no
810724	PF3D7_1117100	XM_001347812.1	GO:0000338(protein deneddylation);GO:0006511(ubiquitin-dependent protein catabolic process);GO:0016579(protein deubiquitination)	NA	NA	NA	hypothetical protein M569_08100 [Genlisea aurea]	NA	5.89796	12.741	0.462914	-1.11119	0.251486	0.900306	down	no
811951	PF3D7_1439000	XM_001348507.1	GO:0005886(plasma membrane);GO:0006825(copper ion transport);GO:0020002(host cell plasma membrane)	NA	NA	NA	hypothetical protein MARPO_0011s0109 [Marchantia polymorpha]	NA	94.5924	203.398	0.465061	-1.10451	0.251678	0.900306	down	no
814070	PF3D7_1316700	XM_001349867.1	NA	NA	NA	NA		NA	0.541658	1.21059	0.447432	-1.16026	0.252051	0.900306	down	no
813178	PF3D7_0104100	XM_001350937.3	NA	NA	NA	NA		NA	8.30797	17.8708	0.46489	-1.10504	0.252313	0.900306	down	no
2655162	PF3D7_0726700	XM_001349129.1	GO:0020011(apicoplast)	NA	NA	NA		NA	19.9093	42.8507	0.464621	-1.10587	0.252643	0.900306	down	no
8445002	PF3D7_0203200	XM_002585339.1	NA	NA	NA	NA		NA	1.75228	1.30898	1.33866	0.420789	0.252794	0.900306	up	no
813836	PF3D7_1355500	XM_001350230.1	GO:0005634(nucleus);GO:0005737(cytoplasm)	NA	NA	NA	serine/threonine-protein phosphatase 5-like [Cucurbita moschata]	NA	13.9161	10.5304	1.32152	0.402198	0.25326	0.900306	up	no
2655074	PF3D7_0709400	XM_001348972.1	NA	NA	NA	NA		NA	2.55505	5.49545	0.464939	-1.10489	0.253509	0.900306	down	no
813421	PF3D7_0914400	XM_001351980.1	GO:0005886(plasma membrane);GO:0006810(transport);GO:0022857(transmembrane transporter activity)	NA	NA	NA	hypothetical protein SELMODRAFT_234336 [Selaginella moellendorffii]	NA	45.7279	98.18	0.465756	-1.10235	0.253546	0.900306	down	no
811016	PF3D7_1146200	XM_001348104.2	NA	NA	NA	NA		NA	9.18954	6.88206	1.33529	0.417153	0.253548	0.900306	up	no
813811	PF3D7_1349600	XM_001350173.1	NA	NA	NA	NA		NA	15.746	33.8374	0.465342	-1.10364	0.253819	0.900306	down	no
3885928	PF3D7_0612000	XM_961015.1	NA	NA	NA	NA		NA	40.259	86.6137	0.46481	-1.10529	0.253843	0.900306	down	no
810424	PF3D7_1027200	XM_001347515.1	GO:0005739(mitochondrion);GO:0006412(translation);GO:0008168(methyltransferase activity);GO:0032259(methylation)	NA	NA	NA	hypothetical protein BRARA_I01307 [Brassica rapa]	NA	10.8656	8.21746	1.32226	0.403006	0.254109	0.900306	up	no
813932	PF3D7_1309000	XM_001349782.1	NA	NA	NA	NA		NA	9.90026	7.47225	1.32494	0.405924	0.254428	0.900306	up	no
2655033	PF3D7_0728800	XM_001349148.1	NA	NA	NA	NA		NA	3.48882	7.51805	0.464059	-1.10762	0.254737	0.900306	down	no
2655307	PF3D7_0808900	XM_001349399.1	GO:0020002(host cell plasma membrane);GO:0020033(antigenic variation)	NA	NA	NA		NA	1.56144	1.15767	1.34878	0.43166	0.254947	0.900306	up	no
812671	PF3D7_0207900	XM_001349553.2	GO:0002377(immunoglobulin production);GO:0006508(proteolysis);GO:0008234(cysteine-type peptidase activity);GO:0050776(regulation of immune response)	NA	NA	NA	senescence-specific cysteine protease SAG39-like [Asparagus officinalis]	NA	11.2815	24.1759	0.466643	-1.09961	0.254951	0.900306	down	no
812170	PF3D7_1461800	XM_024473370.1	NA	NA	NA	NA		NA	2.68883	2.03716	1.31989	0.400415	0.254978	0.900306	up	no
810975	PF3D7_1141800	XM_001348063.2	GO:0005634(nucleus)	NA	NA	NA	Chromodomain-helicase-DNA-binding protein 5 [Gossypium arboreum]	NA	13.371	28.6821	0.466181	-1.10104	0.255255	0.900306	down	no
8445061	PF3D7_1426300	XM_002585411.1	GO:0003777(microtubule motor activity);GO:0005856(cytoskeleton);GO:0007018(microtubule-based movement)	NA	NA	NA	flagellar outer dynein arm intermediate chain 2 [Micromonas pusilla CCMP1545]	NA	8.88553	19.0587	0.466219	-1.10092	0.255307	0.900306	down	no
810469	PF3D7_1031800	XM_001347560.1	NA	NA	NA	NA		NA	8.44235	18.1341	0.46555	-1.10299	0.255405	0.900306	down	no
812996	PF3D7_0518100	XM_001351702.1	NA	NA	NA	NA	hypothetical protein COCSUDRAFT_61463 [Coccomyxa subellipsoidea C-169]	NA	1.93701	4.16335	0.465254	-1.10391	0.255447	0.900306	down	no
813625	PF3D7_0935700	XM_001352185.1	NA	NA	NA	NA		NA	121.199	92.0143	1.31718	0.397451	0.255471	0.900306	up	no
813120	PF3D7_0530700	XM_001351825.1	NA	NA	NA	NA		NA	2.01808	1.52115	1.32668	0.407818	0.255526	0.900306	up	no
8444967	PF3D7_1003100	XM_002585351.1	NA	NA	NA	NA		NA	12.862	27.7403	0.463658	-1.10887	0.255712	0.900306	down	no
3885714	PF3D7_0605200	XM_960949.1	GO:0003998(acylphosphatase activity)	NA	NA	NA		NA	20.6952	44.392	0.466192	-1.101	0.255934	0.900306	down	no
813395	PF3D7_0911800	XM_001351954.1	NA	NA	NA	NA		NA	12.0626	25.8792	0.466113	-1.10125	0.256091	0.900306	down	no
810813	PF3D7_1125500	XM_001347901.1	GO:0000375(RNA splicing, via transesterification reactions);GO:0005515(protein binding);GO:0008380(RNA splicing);GO:0030532(small nuclear ribonucleoprotein complex)	03040(Spliceosome)	K11087	NA	small nuclear ribonucleoprotein D1 [Klebsormidium nitens]	NA	15.932	12.0163	1.32587	0.406936	0.256139	0.900306	up	no
810753	PF3D7_1119900	XM_001347841.1	NA	NA	NA	NA		NA	8.27184	6.28325	1.31649	0.396697	0.256303	0.900306	up	no
812404	PF3D7_0409300	XM_001351371.1	GO:0005515(protein binding);GO:0008168(methyltransferase activity);GO:0032259(methylation)	NA	NA	NA	hypothetical protein COCSUDRAFT_45160 [Coccomyxa subellipsoidea C-169]	NA	1.47723	1.11143	1.32913	0.410483	0.256417	0.900306	up	no
810734	PF3D7_1118100	XM_001347822.1	GO:0016192(vesicle-mediated transport);GO:0030131(clathrin adaptor complex)	NA	NA	NA	AP-1 complex subunit sigma-2 [Hevea brasiliensis]	NA	14.5794	31.3418	0.465175	-1.10415	0.256421	0.900306	down	no
2654936	PF3D7_0721400	XM_001349080.2	NA	NA	NA	NA		NA	39.4569	84.4224	0.467374	-1.09735	0.256681	0.900306	down	no
2655037	PF3D7_0729600.1	XM_024473146.1	NA	NA	NA	NA		NA	23.1089	49.507	0.46678	-1.09919	0.256914	0.900306	down	no
811085	PF3D7_1203200	XM_001350405.1	GO:0005515(protein binding);GO:0005634(nucleus);GO:0005737(cytoplasm);GO:0005789(endoplasmic reticulum membrane)	NA	NA	NA		NA	48.8582	37.0763	1.31777	0.398102	0.25733	0.900306	up	no
8444955	PF3D7_1442100	XM_002585416.1	NA	NA	NA	NA		NA	16.5345	35.56	0.464974	-1.10478	0.257689	0.900306	down	no
8444948	PF3D7_1455900	XM_002585425.1	GO:0003865(3-oxo-5-alpha-steroid 4-dehydrogenase activity);GO:0005737(cytoplasm);GO:0005783(endoplasmic reticulum);GO:0005789(endoplasmic reticulum membrane);GO:0006486(protein glycosylation);GO:0006488(dolichol-linked oligosaccharide biosynthetic process);GO:0006629(lipid metabolic process);GO:0016020(membrane);GO:0016021(integral component of membrane);GO:0016095(polyprenol catabolic process);G…	00062(Fatty acid elongation);01040(Biosynthesis of unsaturated fatty acids)	K10258	EC:1.3.1.93	polyprenol reductase 2-like [Lactuca sativa]	NA	9.47419	20.3089	0.466503	-1.10004	0.257773	0.900306	down	no
3885908	PF3D7_0608500	XM_960982.1	GO:0004175(endopeptidase activity);GO:0005839(proteasome core complex);GO:0006511(ubiquitin-dependent protein catabolic process)	03050(Proteasome)	K02726	EC:3.4.25.1	proteasome subunit alpha type-2-A [Citrus clementina]	NA	74.3906	158.895	0.468174	-1.09488	0.257824	0.900306	down	no
812713	PF3D7_0212500	XM_001349595.1	NA	NA	NA	NA		NA	5.87796	4.4784	1.31251	0.392333	0.258751	0.900306	up	no
812074	PF3D7_1451700	XM_001348630.2	GO:0005955(calcineurin complex);GO:0006470(protein dephosphorylation);GO:0008597(calcium-dependent protein serine/threonine phosphatase regulator activity)	NA	NA	NA	calcineurin subunit B [Quercus suber]	NA	119.101	254.065	0.468781	-1.09302	0.258826	0.900306	down	no
811898	PF3D7_1433500	XM_001348454.1	GO:0003918(DNA topoisomerase type II (ATP-hydrolyzing) activity);GO:0006265(DNA topological change)	NA	NA	NA	DNA topoisomerase 2 [Ananas comosus]	NA	394.211	300.722	1.31088	0.390537	0.259216	0.900306	up	no
810678	PF3D7_1112400	XM_001347766.1	NA	NA	NA	NA		NA	4.49335	9.71211	0.462654	-1.112	0.259417	0.900306	down	no
814172	PF3D7_1336700	XM_001350059.1	NA	NA	NA	NA		NA	266.802	203.522	1.31092	0.390584	0.259538	0.900306	up	no
810449	PF3D7_1029900	XM_001347540.1	NA	NA	NA	NA		NA	32.4382	69.1095	0.469374	-1.09119	0.259648	0.900306	down	no
812389	PF3D7_0409500	XM_002808603.1	NA	00600(Sphingolipid metabolism)	K04708	EC:1.1.1.102	Glucose/ribitol dehydrogenase [Artemisia annua]	NA	6.18866	13.2623	0.466637	-1.09963	0.25987	0.900306	down	no
812998	PF3D7_0518300	XM_002808653.1	GO:0004175(endopeptidase activity);GO:0005839(proteasome core complex);GO:0006511(ubiquitin-dependent protein catabolic process)	03050(Proteasome)	K02732	EC:3.4.25.1	proteasome subunit beta type-1 [Dendrobium catenatum]	NA	80.0337	170.496	0.469417	-1.09106	0.260033	0.900306	down	no
811100	PF3D7_1204700	XM_001350420.1	NA	NA	NA	NA		NA	10.3901	22.379	0.464277	-1.10694	0.260171	0.900306	down	no
810274	PF3D7_1011900	XM_001347365.2	GO:0004392(heme oxygenase (decyclizing) activity);GO:0020011(apicoplast)	NA	NA	NA		NA	19.5962	41.7916	0.468902	-1.09264	0.260498	0.900306	down	no
2655115	PF3D7_0717400	XM_001349041.1	GO:0006400(tRNA modification);GO:0008270(zinc ion binding);GO:0008479(queuine tRNA-ribosyltransferase activity);GO:0008616(queuosine biosynthetic process)	NA	NA	NA	putative queuine tRNA-ribosyltransferase, partial [Ostreococcus tauri]	NA	15.6273	11.9237	1.31062	0.390245	0.261141	0.900306	up	no
811528	PF3D7_1249600	XM_024473415.1	NA	NA	NA	NA		NA	1.39136	2.99498	0.464563	-1.10605	0.261214	0.900306	down	no
2655154	PF3D7_0724300	XM_001349109.1	GO:0006744(ubiquinone biosynthetic process);GO:0008689(3-demethylubiquinone-9 3-O-methyltransferase activity)	00130(Ubiquinone and other terpenoid-quinone biosynthesis)	K00591	EC:2.1.1.114;EC:2.1.1.64	ubiquinone biosynthesis O-methyltransferase, mitochondrial-like isoform X1 [Hevea brasiliensis]	NA	1.06337	2.33128	0.456132	-1.13248	0.261479	0.900306	down	no
812985	PF3D7_0517000	XM_001351691.2	GO:0000027(ribosomal large subunit assembly);GO:0003735(structural constituent of ribosome);GO:0006412(translation);GO:0019843(rRNA binding);GO:0022625(cytosolic large ribosomal subunit)	03010(Ribosome)	K02870	NA	60S ribosomal protein L12 [Selaginella moellendorffii]	NA	597.251	456.75	1.30761	0.386933	0.26167	0.900306	up	no
3885731	PF3D7_0629100	XM_961180.1	GO:0005737(cytoplasm)	00760(Nicotinate and nicotinamide metabolism)	K00763	EC:6.3.4.21	hypothetical protein AALP_AA7G245800 [Arabis alpina]	NA	7.01102	5.34157	1.31254	0.392362	0.262065	0.900306	up	no
812700	PF3D7_0211200	XM_001349582.1	GO:0005515(protein binding);GO:0005768(endosome);GO:0007264(small GTPase mediated signal transduction);GO:0016020(membrane);GO:0032889(regulation of vacuole fusion, non-autophagic);GO:0060627(regulation of vesicle-mediated transport)	04144(Endocytosis);04145(Phagosome)	K07889	NA	ras-related protein RHN1-like isoform X1 [Coffea arabica]	NA	6.28514	13.4355	0.467801	-1.09603	0.262265	0.900306	down	no
811782	PF3D7_1420700	XM_001348338.1	GO:0020005(symbiont-containing vacuole membrane)	NA	NA	NA		NA	934.007	714.892	1.3065	0.385707	0.262292	0.900306	up	no
3885940	PF3D7_0619200	XM_961084.1	NA	NA	NA	NA		NA	36.8634	28.2015	1.30714	0.386419	0.262293	0.900306	up	no
812356	PF3D7_0408500	XM_001351363.1	GO:0004520(endodeoxyribonuclease activity);GO:0006259(DNA metabolic process);GO:0048256(flap endonuclease activity)	03030(DNA replication);03410(Base excision repair);03450(Non-homologous end-joining)	K04799	EC:3.-.-.-	flap endonuclease 1-B isoform X2 [Selaginella moellendorffii]	NA	18.6504	39.6511	0.470362	-1.08816	0.262356	0.900306	down	no
812710	PF3D7_0212200	XM_001349592.1	GO:0003735(structural constituent of ribosome);GO:0005739(mitochondrion);GO:0006412(translation);GO:0020011(apicoplast);GO:0022625(cytosolic large ribosomal subunit)	03010(Ribosome)	K02935	NA	uncharacterized protein LOC111299931 [Durio zibethinus]	NA	5.15234	3.89547	1.32265	0.403427	0.262615	0.900306	up	no
811031	PF3D7_1148000	XM_001348119.1	GO:0004672(protein kinase activity);GO:0005524(ATP binding);GO:0006468(protein phosphorylation)	NA	NA	NA	serine/threonine-protein kinase TOUSLED isoform X1 [Capsella rubella]	NA	3.05147	6.49233	0.470012	-1.08923	0.262846	0.900306	down	no
812627	PF3D7_0203300	XM_001349509.1	GO:0003684(damaged DNA binding);GO:0004520(endodeoxyribonuclease activity);GO:0006289(nucleotide-excision repair)	03420(Nucleotide excision repair)	K10849	NA	DNA excision repair protein ERCC-1-like [Chenopodium quinoa]	NA	1.95295	4.24608	0.459942	-1.12048	0.263024	0.900306	down	no
812490	PF3D7_0419400	XM_001351466.1	NA	NA	NA	NA		NA	6.48338	13.7672	0.47093	-1.08642	0.263116	0.900306	down	no
8444944	PF3D7_1110000	XM_002585379.1	NA	NA	NA	NA		NA	4.92767	10.694	0.460788	-1.11783	0.263177	0.900306	down	no
812127	PF3D7_1457200	XM_001348683.1	GO:0005829(cytosol)	NA	NA	NA	hypothetical protein KFL_001920150 [Klebsormidium nitens]	NA	431.556	915.969	0.471147	-1.08575	0.263213	0.900306	down	no
2655124	PF3D7_0719700	XM_001349062.2	GO:0003735(structural constituent of ribosome);GO:0006412(translation);GO:0022627(cytosolic small ribosomal subunit)	03010(Ribosome)	K02947	NA	40S ribosomal S10 [Chlorella sorokiniana]	NA	431.896	330.933	1.30508	0.384143	0.26357	0.900306	up	no
813350	PF3D7_0907300	XM_001351909.1	GO:0003682(chromatin binding);GO:0005665(DNA-directed RNA polymerase II, core complex);GO:0010923(negative regulation of phosphatase activity);GO:0019212(phosphatase inhibitor activity)	NA	NA	NA		NA	1.75376	1.28091	1.36915	0.453281	0.26367	0.900306	up	no
813966	PF3D7_1314900	XM_001349849.1	GO:0005515(protein binding);GO:0005634(nucleus);GO:0005737(cytoplasm)	03022(Basal transcription factors);03420(Nucleotide excision repair)	K03142	NA	GTF2H2, partial [Sarcandra glabra]	NA	26.0839	19.9643	1.30653	0.385738	0.263728	0.900306	up	no
814339	PF3D7_0302100	XM_001351062.1	GO:0004674(protein serine/threonine kinase activity);GO:0005634(nucleus);GO:0005737(cytoplasm);GO:0006468(protein phosphorylation)	NA	NA	NA	serine/threonine-protein kinase SRPK-like [Quercus suber]	NA	17.4202	13.3466	1.30521	0.384282	0.26377	0.900306	up	no
9221880	PF3D7_0706400	XM_002808716.1	GO:0022625(cytosolic large ribosomal subunit)	03010(Ribosome)	K02922	NA	60S ribosomal protein L37 [Bathycoccus prasinos]	NA	405.981	311.083	1.30506	0.384111	0.263786	0.900306	up	no
811400	PF3D7_1236000	XM_001350718.1	GO:0020011(apicoplast)	NA	NA	NA		NA	7.10141	15.1256	0.469494	-1.09082	0.263955	0.900306	down	no
811731	PF3D7_1415200	XM_001348287.1	GO:0003899(DNA-directed 5'-3' RNA polymerase activity);GO:0006351(transcription, DNA-templated)	00230(Purine metabolism);00240(Pyrimidine metabolism);03020(RNA polymerase)	K03020	NA	unknown [Picea sitchensis]	NA	120.598	92.3926	1.30528	0.384355	0.26418	0.900306	up	no
812032	PF3D7_1447200	XM_001348588.1	NA	NA	NA	NA		NA	54.9576	42.1284	1.30453	0.383525	0.264241	0.900306	up	no
814419	PF3D7_0310400	XM_001351141.1	GO:0009986(cell surface);GO:0020002(host cell plasma membrane);GO:0085026(tubovesicular membrane network)	NA	NA	NA		NA	25.0453	53.0879	0.47177	-1.08384	0.264603	0.900306	down	no
814163	PF3D7_1334600	XM_002809004.1	GO:0043657(host cell)	NA	NA	NA		NA	13.7887	29.2896	0.470773	-1.0869	0.264822	0.900306	down	no
3885985	PF3D7_0616800	XM_961061.1	GO:0006090(pyruvate metabolic process);GO:0008924(malate dehydrogenase (quinone) activity)	NA	NA	NA		NA	5.26005	11.1802	0.470479	-1.0878	0.265104	0.900306	down	no
3885956	PF3D7_0611400	XM_961010.1	NA	NA	NA	NA		NA	4.99869	3.82139	1.30808	0.387451	0.26516	0.900306	up	no
2655229	PF3D7_0826100	XM_001349228.1	GO:0004842(ubiquitin-protein transferase activity);GO:0006511(ubiquitin-dependent protein catabolic process)	04120(Ubiquitin mediated proteolysis)	K10592	EC:2.3.2.26	E3 ubiquitin-protein ligase UPL2 isoform X1 [Amborella trichopoda]	NA	9.2488	7.10051	1.30255	0.381342	0.265293	0.900306	up	no
810738	PF3D7_1118500	XM_001347826.1	GO:0000154(rRNA modification);GO:0030515(snoRNA binding);GO:0031428(box C/D snoRNP complex);GO:0032040(small-subunit processome)	03008(Ribosome biogenesis in eukaryotes)	K14564	NA	nucleolar protein 56-like [Chenopodium quinoa]	NA	106.141	81.4903	1.3025	0.381286	0.265366	0.900306	up	no
2655468	PF3D7_0826700	XM_001349222.1	GO:0005080(protein kinase C binding);GO:0005829(cytosol)	NA	NA	NA	WD40 repeat-like protein [Coccomyxa subellipsoidea C-169]	NA	501.983	385.529	1.30207	0.380802	0.265535	0.900306	up	no
9221932	PF3D7_0833500	XM_002808682.1	GO:0020002(host cell plasma membrane);GO:0020013(modulation by symbiont of host erythrocyte aggregation);GO:0020030(infected host cell surface knob);GO:0020033(antigenic variation);GO:0020035(cytoadherence to microvasculature, mediated by symbiont protein);GO:0046789(host cell surface receptor binding);GO:0050839(cell adhesion molecule binding)	NA	NA	NA		NA	6.47745	13.722	0.472049	-1.08299	0.265558	0.900306	down	no
814265	PF3D7_1356400	XM_001350239.1	GO:0000159(protein phosphatase type 2A complex);GO:0007165(signal transduction)	03015(mRNA surveillance pathway)	K11583	NA	hypothetical protein CBR_g22338 [Chara braunii]	NA	2.09225	4.45017	0.47015	-1.08881	0.265764	0.900306	down	no
812486	PF3D7_0419800	XM_001351470.1	GO:0003735(structural constituent of ribosome);GO:0005840(ribosome);GO:0006412(translation)	03008(Ribosome biogenesis in eukaryotes)	K11129	NA	H/ACA ribonucleoprotein complex subunit 2-like protein [Physcomitrella patens]	NA	14.7934	11.3195	1.3069	0.386143	0.266104	0.900306	up	no
810474	PF3D7_1032500	XM_001347565.1	GO:0005783(endoplasmic reticulum);GO:0010564(regulation of cell cycle process);GO:0016021(integral component of membrane);GO:0016887(ATPase activity);GO:0030433(ubiquitin-dependent ERAD pathway)	04141(Protein processing in endoplasmic reticulum)	K13989	NA	derlin-1 [Ricinus communis]	NA	22.3023	47.2719	0.471787	-1.08379	0.266324	0.900306	down	no
810499	PF3D7_1035100	XM_001347590.1	NA	NA	NA	NA		NA	60.7674	128.471	0.473005	-1.08007	0.266991	0.900306	down	no
811428	PF3D7_1238800	XM_001350746.1	GO:0004467(long-chain fatty acid-CoA ligase activity);GO:0006631(fatty acid metabolic process);GO:0006810(transport)	00061(Fatty acid biosynthesis);00071(Fatty acid degradation);04146(Peroxisome)	K01897	EC:6.2.1.3	long chain acyl-CoA synthetase 4-like [Helianthus annuus]	NA	485.455	373.492	1.29977	0.378259	0.267123	0.900306	up	no
812063	PF3D7_1450600	XM_001348619.1	GO:0003674(molecular_function);GO:0005575(cellular_component);GO:0008150(biological_process)	NA	NA	NA	hypothetical protein BHE74_00005178 [Ensete ventricosum]	NA	1.40377	1.06118	1.32285	0.403648	0.267145	0.900306	up	no
812960	PF3D7_0514600	XM_001351667.1	GO:0004751(ribose-5-phosphate isomerase activity);GO:0009052(pentose-phosphate shunt, non-oxidative branch)	00030(Pentose phosphate pathway);00710(Carbon fixation in photosynthetic organisms)	K01807	EC:5.3.1.6	probable ribose-5-phosphate isomerase 3, chloroplastic [Amborella trichopoda]	NA	8.0989	6.16805	1.31304	0.392911	0.267199	0.900306	up	no
36312576	PF3D7_1371800	XM_024473256.1	NA	NA	NA	NA		NA	1.61518	1.22203	1.32171	0.40241	0.267936	0.900306	up	no
811742	PF3D7_1416300	XM_001348298.2	GO:0003674(molecular_function);GO:0008150(biological_process)	NA	NA	NA	predicted protein [Hordeum vulgare subsp. vulgare]	NA	3.64612	7.74549	0.470741	-1.08699	0.268182	0.900306	down	no
813290	PF3D7_0900200	XM_001351842.1	GO:0020002(host cell plasma membrane);GO:0020033(antigenic variation)	NA	NA	NA		NA	4.29022	3.26476	1.3141	0.394078	0.268186	0.900306	up	no
811349	PF3D7_1230800	XM_001350667.2	GO:0000381(regulation of alternative mRNA splicing, via spliceosome);GO:0005634(nucleus);GO:0080009(mRNA methylation)	NA	NA	NA		NA	20.8726	16.0585	1.29978	0.378269	0.268426	0.900306	up	no
2655263	PF3D7_0816200	XM_001349326.1	GO:0000815(ESCRT III complex);GO:0003674(molecular_function);GO:0043328(protein transport to vacuole involved in ubiquitin-dependent protein catabolic process via the multivesicular body sorting pathway);GO:0045053(protein retention in Golgi apparatus);GO:0070676(intralumenal vesicle formation);GO:1904669(ATP export)	04144(Endocytosis)	K12191	NA	hypothetical protein CBR_g31704 [Chara braunii]	NA	23.0516	48.7301	0.473046	-1.07995	0.268914	0.900306	down	no
813670	PF3D7_1321700	XM_001349920.1	GO:0000375(RNA splicing, via transesterification reactions);GO:0003729(mRNA binding);GO:0008380(RNA splicing)	NA	NA	NA	RNA-binding protein 39 isoform X2 [Brachypodium distachyon]	NA	104.588	80.619	1.29732	0.37553	0.269031	0.900306	up	no
813983	PF3D7_1317800	XM_002808973.1	GO:0003735(structural constituent of ribosome);GO:0006412(translation);GO:0022627(cytosolic small ribosomal subunit)	03010(Ribosome)	K02958	NA	PREDICTED: 40S ribosomal protein S15 [Elaeis guineensis]	NA	547.321	421.898	1.29728	0.375494	0.269101	0.900306	up	no
9221773	PF3D7_0316300.1	XM_002808581.1;XM_001351197.1	GO:0008152(metabolic process);GO:0016462(pyrophosphatase activity);GO:0016462(pyrophosphatase activity)	00190(Oxidative phosphorylation);00190(Oxidative phosphorylation)	K01507	EC:3.6.1.1	hypothetical protein AALP_AA8G092500 [Arabis alpina]	NA	64.226	135.45	0.474167	-1.07653	0.269272	0.900306	down	no
814275	PF3D7_1358500	XM_001350260.1	GO:0008270(zinc ion binding)	NA	NA	NA	zinc finger protein ZPR1-like [Phalaenopsis equestris]	NA	2.67263	2.03305	1.31459	0.394614	0.269514	0.900306	up	no
2654939	PF3D7_0704500	XM_002808706.1	GO:0004683(calmodulin-dependent protein kinase activity);GO:0005516(calmodulin binding);GO:0005634(nucleus);GO:0005737(cytoplasm);GO:0009931(calcium-dependent protein serine/threonine kinase activity);GO:0018105(peptidyl-serine phosphorylation);GO:0035556(intracellular signal transduction);GO:0046777(protein autophosphorylation)	NA	NA	NA	CDPK-related kinase 3 [Capsicum annuum]	NA	13.8916	29.2879	0.474311	-1.07609	0.269774	0.900306	down	no
813832	PF3D7_1353900	XM_001350215.1	GO:0004175(endopeptidase activity);GO:0005839(proteasome core complex);GO:0006511(ubiquitin-dependent protein catabolic process)	03050(Proteasome)	K02731	EC:3.4.25.1	proteasome subunit alpha type-7 [Raphidocelis subcapitata]	NA	79.5319	167.575	0.474605	-1.0752	0.270333	0.900306	down	no
9221784	PF3D7_0322400	XM_024473302.1	GO:0003924(GTPase activity);GO:0005739(mitochondrion);GO:0042254(ribosome biogenesis)	NA	NA	NA		NA	1.8153	1.38515	1.31054	0.390162	0.27056	0.900306	up	no
812031	PF3D7_1447100	XM_001348587.1	NA	NA	NA	NA		NA	57.7414	44.5242	1.29686	0.375017	0.27086	0.900306	up	no
814215	PF3D7_1347000	XM_001350148.1	GO:0043130(ubiquitin binding)	NA	NA	NA	hypothetical protein VOLCADRAFT_81979 [Volvox carteri f. nagariensis]	NA	2.70557	5.74665	0.470808	-1.08679	0.270911	0.900306	down	no
810473	PF3D7_1032400	XM_001347564.2	GO:0003824(catalytic activity);GO:0005783(endoplasmic reticulum);GO:0006506(GPI anchor biosynthetic process)	00563(Glycosylphosphatidylinositol(GPI)-anchor biosynthesis)	K03857	EC:2.4.1.198	phosphatidylinositol N-acetylglucosaminyltransferase subunit A isoform X1 [Morus notabilis]	NA	20.3348	42.8412	0.474655	-1.07505	0.270924	0.900306	down	no
812460	PF3D7_0422400	XM_001351491.1	GO:0003735(structural constituent of ribosome);GO:0006412(translation);GO:0022627(cytosolic small ribosomal subunit)	03010(Ribosome)	K02966	NA	ribosomal protein S19 [Chlamydomonas reinhardtii]	NA	1057.51	817.018	1.29436	0.372236	0.271103	0.900306	up	no
812868	PF3D7_0508000	XM_001351602.1	GO:0046658(anchored component of plasma membrane)	NA	NA	NA		NA	205.741	432.932	0.475228	-1.07331	0.271196	0.900306	down	no
812033	PF3D7_1447300	XM_001348589.1	GO:0003735(structural constituent of ribosome);GO:0005763(mitochondrial small ribosomal subunit);GO:0006412(translation)	NA	NA	NA		NA	6.98773	14.8735	0.469813	-1.08984	0.271352	0.900306	down	no
812913	PF3D7_0504900	XM_002808630.1	GO:0003674(molecular_function);GO:0008150(biological_process);GO:0016020(membrane);GO:0016021(integral component of membrane)	04016(MAPK signaling pathway - plant)	K20726	NA	DUF778-domain-containing protein [Coccomyxa subellipsoidea C-169]	NA	44.8042	94.377	0.474737	-1.0748	0.271505	0.900306	down	no
810808	PF3D7_1125000	XM_001347896.2	GO:0020011(apicoplast)	NA	NA	NA		NA	35.4619	74.6585	0.474988	-1.07404	0.271615	0.900306	down	no
813741	PF3D7_1337200	XM_001350064.1	GO:0020011(apicoplast)	00730(Thiamine metabolism);00900(Terpenoid backbone biosynthesis)	K01662	EC:2.2.1.7	1-deoxy-D-xylulose 5-phosphate synthase [Micractinium conductrix]	NA	1.6811	3.55298	0.473153	-1.07962	0.272193	0.900306	down	no
814069	PF3D7_1316500	XM_001349865.1	GO:0000398(mRNA splicing, via spliceosome);GO:0003723(RNA binding);GO:0005685(U1 snRNP);GO:0071004(U2-type prespliceosome)	03040(Spliceosome)	K12821	NA	pre-mRNA-processing protein 40A-like [Dorcoceras hygrometricum]	NA	14.7609	11.4094	1.29375	0.371553	0.272619	0.900306	up	no
3885994	PF3D7_0626100	XM_961151.1	GO:0008152(metabolic process);GO:0016491(oxidoreductase activity)	NA	NA	NA	PREDICTED: short-chain dehydrogenase TIC 32, chloroplastic [Raphanus sativus]	NA	10.4247	21.9516	0.474896	-1.07432	0.272671	0.900306	down	no
810161	PF3D7_1000200	XM_001347253.2	GO:0020002(host cell plasma membrane);GO:0020033(antigenic variation)	NA	NA	NA		NA	1.63118	1.21586	1.34158	0.423931	0.272741	0.900306	up	no
813399	PF3D7_0912200	XM_001351958.1	NA	NA	NA	NA		NA	1.33465	0.996501	1.33934	0.421519	0.272741	0.900306	up	no
811865	PF3D7_1430400	XM_001348421.1	GO:0000045(autophagosome assembly);GO:0000422(autophagy of mitochondrion);GO:0006501(C-terminal protein lipidation);GO:0006995(cellular response to nitrogen starvation);GO:0019776(Atg8 ligase activity);GO:0034045(phagophore assembly site membrane);GO:0034274(Atg12-Atg5-Atg16 complex);GO:0044804(autophagy of nucleus)	NA	NA	NA		NA	2.12033	1.63045	1.30046	0.379018	0.273167	0.900306	up	no
811527	PF3D7_1249500	XM_001350843.1	GO:0005507(copper ion binding)	NA	NA	NA	protein CutA, chloroplastic [Rosa chinensis]	NA	8.414	17.8165	0.47226	-1.08235	0.273223	0.900306	down	no
813212	PF3D7_0107500	XM_001350971.1	GO:0005886(plasma membrane);GO:0016021(integral component of membrane);GO:0030659(cytoplasmic vesicle membrane)	NA	NA	NA	Sterol-sensing domain [Ostreococcus tauri]	NA	344.784	267.008	1.29129	0.368813	0.273293	0.900306	up	no
813119	PF3D7_0530600	XM_001351824.1	GO:0005634(nucleus)	NA	NA	NA	hypothetical protein CEUSTIGMA_g8492.t1 [Chlamydomonas eustigma]	NA	6.3149	4.8593	1.29955	0.378011	0.273312	0.900306	up	no
813962	PF3D7_1314000	XM_001349840.1	NA	NA	NA	NA		NA	0.375436	0.803585	0.467201	-1.09788	0.273646	0.900306	down	no
811970	PF3D7_1440900	XM_001348526.1	NA	NA	NA	NA		NA	22.8133	47.9664	0.475609	-1.07215	0.273652	0.900306	down	no
813720	PF3D7_1331300	XM_001350009.1	GO:0005783(endoplasmic reticulum);GO:0005787(signal peptidase complex);GO:0006465(signal peptide processing);GO:0008233(peptidase activity)	03060(Protein export)	K13280	EC:3.4.21.89	signal peptidase complex catalytic subunit-like [Raphidocelis subcapitata]	NA	103.49	217.221	0.476429	-1.06967	0.27399	0.900306	down	no
814103	PF3D7_1323400	XM_001349938.1	GO:0003735(structural constituent of ribosome);GO:0006412(translation);GO:0019843(rRNA binding);GO:0022625(cytosolic large ribosomal subunit)	03010(Ribosome)	K02893	NA	PREDICTED: 60S ribosomal protein L23a-like [Cucumis sativus]	NA	494.584	383.272	1.29042	0.367846	0.274054	0.900306	up	no
2655304	PF3D7_0808700	XM_001349401.1	GO:0020002(host cell plasma membrane);GO:0020013(modulation by symbiont of host erythrocyte aggregation);GO:0020030(infected host cell surface knob);GO:0020033(antigenic variation);GO:0020035(cytoadherence to microvasculature, mediated by symbiont protein);GO:0050839(cell adhesion molecule binding)	NA	NA	NA		NA	2.97606	6.24959	0.4762	-1.07036	0.274508	0.900306	down	no
812540	PF3D7_0416100	XM_001351433.1	GO:0020011(apicoplast);GO:0050567(glutaminyl-tRNA synthase (glutamine-hydrolyzing) activity)	00970(Aminoacyl-tRNA biosynthesis)	K02433	EC:6.3.5.6;EC:6.3.5.7	hypothetical protein SELMODRAFT_440512 [Selaginella moellendorffii]	NA	18.4453	38.6928	0.476713	-1.06881	0.274761	0.900306	down	no
810739	PF3D7_1118600	XM_001347827.1	GO:0004402(histone acetyltransferase activity);GO:0005634(nucleus);GO:0005737(cytoplasm);GO:0043981(histone H4-K5 acetylation);GO:0043982(histone H4-K8 acetylation);GO:0043983(histone H4-K12 acetylation);GO:0043984(histone H4-K16 acetylation)	NA	NA	NA	Histone acetyltransferase MYST family [Klebsormidium nitens]	NA	85.9062	66.6126	1.28964	0.366967	0.274816	0.900306	up	no
2655453	PF3D7_0830400	XM_001349191.1	GO:0020036(Maurer's cleft)	NA	NA	NA		NA	524.016	406.419	1.28935	0.366641	0.274905	0.900306	up	no
812133	PF3D7_1457800	XM_001348689.1	NA	NA	NA	NA		NA	2.1787	4.61947	0.471635	-1.08426	0.275111	0.900306	down	no
813463	PF3D7_0918700	XM_001352022.1	NA	NA	NA	NA		NA	316.067	245.274	1.28863	0.365834	0.275295	0.900306	up	no
814095	PF3D7_1321800	XM_001349921.1	GO:0016020(membrane)	NA	NA	NA	hypothetical protein CEUSTIGMA_g2287.t1 [Chlamydomonas eustigma]	NA	90.8198	70.4376	1.28937	0.366662	0.275341	0.900306	up	no
811957	PF3D7_1439600	XM_001348513.1	GO:0005739(mitochondrion)	NA	NA	NA		NA	44.9827	94.3618	0.476705	-1.06883	0.275373	0.900306	down	no
811830	PF3D7_1426900	XM_001348386.1	GO:0005739(mitochondrion);GO:0005750(mitochondrial respiratory chain complex III);GO:0006122(mitochondrial electron transport, ubiquinol to cytochrome c);GO:0008121(ubiquinol-cytochrome-c reductase activity)	NA	NA	NA		NA	167.597	351.349	0.477011	-1.06791	0.275385	0.900306	down	no
810958	PF3D7_1140100	XM_001348046.2	GO:0005753(mitochondrial proton-transporting ATP synthase complex);GO:0007035(vacuolar acidification);GO:0015986(ATP synthesis coupled proton transport);GO:0046961(proton-transporting ATPase activity, rotational mechanism)	00190(Oxidative phosphorylation);04145(Phagosome)	K02151	NA	vacuolar ATP synthase, partial [Coccomyxa subellipsoidea C-169]	NA	30.3096	63.6733	0.476017	-1.07091	0.275599	0.900306	down	no
814511	PF3D7_0319700	XM_001351231.2	GO:0006810(transport);GO:0042626(ATPase activity, coupled to transmembrane movement of substances)	NA	NA	NA		NA	23.9561	18.5937	1.2884	0.36558	0.275608	0.900306	up	no
2655440	PF3D7_0829300	XM_002808840.1	GO:0000398(mRNA splicing, via spliceosome);GO:0005732(small nucleolar ribonucleoprotein complex);GO:0017070(U6 snRNA binding)	03040(Spliceosome);03018(RNA degradation)	K12627	NA	sm-like protein LSM8 isoform X1 [Cinnamomum micranthum f. kanehirae]	NA	43.1711	90.596	0.476523	-1.06938	0.275654	0.900306	down	no
813991	PF3D7_1302200	XM_001349714.1	GO:0020005(symbiont-containing vacuole membrane)	NA	NA	NA		NA	3.85098	2.93954	1.31006	0.389632	0.275906	0.900306	up	no
814218	PF3D7_1347700	XM_001350154.1	GO:0004306(ethanolamine-phosphate cytidylyltransferase activity);GO:0005829(cytosol);GO:0008654(phospholipid biosynthetic process)	00564(Glycerophospholipid metabolism);00440(Phosphonate and phosphinate metabolism)	K00967	EC:2.7.7.14	ethanolamine-phosphate cytidylyltransferase-like [Cicer arietinum]	NA	361.73	280.944	1.28755	0.364631	0.276126	0.900306	up	no
812173	PF3D7_1462100	XM_001348729.1	NA	NA	NA	NA		NA	1.19797	2.52142	0.475118	-1.07364	0.276358	0.900306	down	no
810428	PF3D7_1027700.1	XM_001347519.2;XM_024473291.1	GO:0005509(calcium ion binding);GO:0005813(centrosome);GO:0031965(nuclear membrane);GO:0031965(nuclear membrane)	NA	NA	NA	EF-Hand superfamily protein [Klebsormidium nitens]	NA	58.0941	121.705	0.477335	-1.06693	0.2764	0.900306	down	no
810398	PF3D7_1024700	XM_001347489.1	NA	NA	NA	NA		NA	2.54396	5.37631	0.473179	-1.07954	0.277342	0.900306	down	no
814397	PF3D7_0308000	XM_001351119.1	GO:0003887(DNA-directed DNA polymerase activity);GO:0043625(delta DNA polymerase complex)	00230(Purine metabolism);00240(Pyrimidine metabolism);03030(DNA replication);03410(Base excision repair);03420(Nucleotide excision repair);03430(Mismatch repair);03440(Homologous recombination)	K02328	NA	DNA polymerase delta small subunit isoform 1 [Theobroma cacao]	NA	2.495	5.26101	0.474243	-1.0763	0.277627	0.900306	down	no
811813	PF3D7_1424400	XM_001348369.2	GO:0003735(structural constituent of ribosome);GO:0006412(translation);GO:0022625(cytosolic large ribosomal subunit)	03010(Ribosome)	K02936	NA	PREDICTED: 60S ribosomal protein L7a-1-like [Gossypium arboreum]	NA	323.405	251.577	1.28551	0.362342	0.277724	0.900306	up	no
2654976	PF3D7_0702600	XM_001348925.1	NA	NA	NA	NA		NA	41.6031	32.2219	1.29114	0.368647	0.277768	0.900306	up	no
3885916	PF3D7_0624400	XM_961133.1	NA	NA	NA	NA		NA	3.78837	7.9605	0.475896	-1.07128	0.277818	0.900306	down	no
812426	PF3D7_0405400	XM_001351330.1	GO:0000375(RNA splicing, via transesterification reactions);GO:0005681(spliceosomal complex);GO:0008380(RNA splicing)	03040(Spliceosome)	K12856	NA	pre-mRNA-processing-splicing factor 8A [Zea mays]	NA	55.7179	43.355	1.28515	0.36194	0.277907	0.900306	up	no
2655143	PF3D7_0723600	XM_001349101.1	NA	NA	NA	NA		NA	9.01798	6.9546	1.29669	0.374837	0.278014	0.900306	up	no
810426	PF3D7_1027400	XM_001347517.1	GO:0003899(DNA-directed 5'-3' RNA polymerase activity);GO:0005665(DNA-directed RNA polymerase II, core complex);GO:0006366(transcription by RNA polymerase II)	00230(Purine metabolism);00240(Pyrimidine metabolism);03020(RNA polymerase)	K03015	NA	DNA-directed RNA polymerase II subunit RPB7 [Chlorella sorokiniana]	NA	70.4232	54.7278	1.28679	0.363778	0.278031	0.900306	up	no
812669	PF3D7_0207700	XM_001349551.1	GO:0002377(immunoglobulin production);GO:0006508(proteolysis);GO:0008234(cysteine-type peptidase activity);GO:0020003(symbiont-containing vacuole);GO:0050776(regulation of immune response)	NA	NA	NA	thiol protease SEN102 precursor [Zea mays]	NA	70.0206	146.202	0.47893	-1.06211	0.278626	0.900306	down	no
813007	PF3D7_0519100	XM_002808655.1	GO:0003735(structural constituent of ribosome);GO:0005762(mitochondrial large ribosomal subunit);GO:0022625(cytosolic large ribosomal subunit);GO:0070180(large ribosomal subunit rRNA binding)	03010(Ribosome)	K02894	NA	60S ribosomal protein [Monoraphidium neglectum]	NA	17.203	36.1281	0.476166	-1.07046	0.278649	0.900306	down	no
811253	PF3D7_1220900	XM_001350571.1	GO:0000785(chromatin);GO:0003682(chromatin binding);GO:0006333(chromatin assembly or disassembly);GO:0008283(cell proliferation);GO:0031935(regulation of chromatin silencing);GO:0034399(nuclear periphery)	NA	NA	NA		NA	123.04	256.936	0.478871	-1.06229	0.278651	0.900306	down	no
812095	PF3D7_1454000	XM_001348651.1	GO:0003723(RNA binding)	03040(Spliceosome)	K12840	NA	hypothetical protein F511_09229 [Dorcoceras hygrometricum]	NA	5.08803	3.94043	1.29124	0.368754	0.278835	0.900306	up	no
813860	PF3D7_1359800	XM_001350273.2	GO:0003924(GTPase activity);GO:0006471(protein ADP-ribosylation);GO:0020011(apicoplast)	NA	NA	NA	probable ADP-ribosylation factor At2g15310 [Capsella rubella]	NA	10.6169	22.2724	0.476683	-1.0689	0.279206	0.900306	down	no
810706	PF3D7_1115000	XM_001347794.1	NA	NA	NA	NA		NA	33.3751	69.7761	0.478316	-1.06396	0.279887	0.900306	down	no
812423	PF3D7_0405500	XM_001351331.1	NA	NA	NA	NA		NA	4.44402	3.41278	1.30217	0.380917	0.280178	0.900306	up	no
811905	PF3D7_1434200	XM_001348461.1	GO:0005509(calcium ion binding);GO:0019899(enzyme binding)	04016(MAPK signaling pathway - plant);04070(Phosphatidylinositol signaling system);04626(Plant-pathogen interaction)	K02183	NA	calmodulin [Triticum aestivum]	NA	852.252	1775.71	0.47995	-1.05904	0.280616	0.900306	down	no
813100	PF3D7_0528700	XM_001351805.1	GO:0006457(protein folding);GO:0016018(cyclosporin A binding)	03040(Spliceosome)	K12733	EC:5.2.1.8	peptidyl-prolyl cis-trans isomerase CYP18-2 [Papaver somniferum]	NA	56.9863	44.4385	1.28236	0.358806	0.281041	0.900306	up	no
811973	PF3D7_1441200	XM_001348529.1	GO:0003735(structural constituent of ribosome);GO:0006412(translation);GO:0022625(cytosolic large ribosomal subunit)	03010(Ribosome)	K02865	NA	Ribosomal protein L1 [Corchorus olitorius]	NA	238.319	185.998	1.2813	0.357608	0.28106	0.900306	up	no
811426	PF3D7_1238600	XM_001350744.1	NA	NA	NA	NA		NA	62.0728	129.325	0.479976	-1.05897	0.281101	0.900306	down	no
811162	PF3D7_1211000	XM_001350482.1	GO:0003777(microtubule motor activity);GO:0005524(ATP binding);GO:0005871(kinesin complex);GO:0007018(microtubule-based movement);GO:0016887(ATPase activity)	NA	NA	NA	kinesin-related protein [Klebsormidium nitens]	NA	1.49803	3.1282	0.47888	-1.06227	0.281241	0.900306	down	no
810747	PF3D7_1119300	XM_001347835.1	GO:0000398(mRNA splicing, via spliceosome);GO:0003723(RNA binding);GO:0005686(U2 snRNP)	03040(Spliceosome)	K12836	NA	hypothetical protein MARPO_0091s0013 [Marchantia polymorpha]	NA	97.5748	76.164	1.28111	0.357399	0.281332	0.900306	up	no
812590	PF3D7_0403200	XM_001351307.1	NA	NA	NA	NA		NA	57.3588	44.8026	1.28026	0.356433	0.282139	0.900306	up	no
2655091	PF3D7_0710600	XM_001348983.1	GO:0022625(cytosolic large ribosomal subunit)	03010(Ribosome)	K02915	NA	unknown [Lotus japonicus]	NA	494.413	386.579	1.27894	0.354953	0.282757	0.900306	up	no
3885850	PF3D7_0621900	XM_961109.1	GO:0005786(signal recognition particle, endoplasmic reticulum targeting)	NA	NA	NA		NA	33.1636	25.9181	1.27956	0.355643	0.282804	0.900306	up	no
8445033	PF3D7_1135700	XM_002585389.1	NA	NA	NA	NA		NA	60.267	46.9407	1.2839	0.360528	0.282855	0.900306	up	no
814406	PF3D7_0309000	XM_001351128.1	GO:0005515(protein binding);GO:0005634(nucleus);GO:0005737(cytoplasm);GO:0006468(protein phosphorylation);GO:0008138(protein tyrosine/serine/threonine phosphatase activity);GO:0008270(zinc ion binding);GO:0031074(nucleocytoplasmic transport complex);GO:0046823(negative regulation of nucleocytoplasmic transport);GO:0060284(regulation of cell development)	NA	NA	NA		NA	7.94868	6.19612	1.28285	0.359351	0.283096	0.900306	up	no
812209	PF3D7_1465900	XM_001348765.1	GO:0003735(structural constituent of ribosome);GO:0006412(translation);GO:0022627(cytosolic small ribosomal subunit)	03010(Ribosome)	K02985	NA	hypothetical protein M569_16988, partial [Genlisea aurea]	NA	503.763	394.162	1.27806	0.353956	0.283372	0.900306	up	no
812774	PF3D7_0219100	XM_001349656.1	NA	NA	NA	NA	saccharopine dehydrogenase [Micractinium conductrix]	NA	1.59934	1.2196	1.31136	0.391067	0.283388	0.900306	up	no
812994	PF3D7_0517900	XM_002808650.1	GO:0008270(zinc ion binding)	NA	NA	NA	CONSTANS-like zinc finger protein [Betula luminifera]	NA	34.5657	71.7971	0.481436	-1.05458	0.284085	0.900306	down	no
813319	PF3D7_0904000	XM_001351878.1	GO:0005096(GTPase activator activity);GO:0005622(intracellular);GO:0006886(intracellular protein transport);GO:0012505(endomembrane system);GO:0017137(Rab GTPase binding);GO:0031338(regulation of vesicle fusion);GO:0090630(activation of GTPase activity)	NA	NA	NA		NA	90.4986	70.8447	1.27742	0.353236	0.284122	0.900306	up	no
814367	PF3D7_0304900	XM_001351089.1	NA	NA	NA	NA		NA	13.7265	10.6994	1.28292	0.359436	0.285256	0.900306	up	no
811762	PF3D7_1418300	XM_001348318.1	GO:0005509(calcium ion binding)	NA	NA	NA		NA	8.97312	18.7586	0.478347	-1.06387	0.28559	0.900306	down	no
813866	PF3D7_1360700	XM_024473248.1	GO:0016925(protein sumoylation);GO:0019789(SUMO transferase activity)	NA	NA	NA		NA	32.3437	25.3582	1.27547	0.35103	0.285661	0.900306	up	no
810828	PF3D7_1127000	XM_001347916.2	GO:0020020(food vacuole)	NA	NA	NA		NA	4.21785	3.25841	1.29445	0.372341	0.285687	0.900306	up	no
812579	PF3D7_0412900	XM_001351402.1	GO:0020002(host cell plasma membrane);GO:0020013(modulation by symbiont of host erythrocyte aggregation);GO:0020030(infected host cell surface knob);GO:0020033(antigenic variation);GO:0020035(cytoadherence to microvasculature, mediated by symbiont protein);GO:0050839(cell adhesion molecule binding)	NA	NA	NA		NA	2.18882	1.71158	1.27883	0.354826	0.286004	0.900306	up	no
2654966	PF3D7_0719100	XM_001349057.1	NA	NA	NA	NA		NA	8.71632	18.1761	0.479547	-1.06026	0.286033	0.900306	down	no
813237	PF3D7_0110200	XM_001350996.1	GO:0005737(cytoplasm);GO:0005739(mitochondrion);GO:0016972(thiol oxidase activity);GO:0055114(oxidation-reduction process)	NA	NA	NA	hypothetical protein C2845_PM01G06850 [Panicum miliaceum]	NA	3.35526	7.11453	0.471607	-1.08434	0.286046	0.900306	down	no
812256	PF3D7_1470700	XM_001348812.1	NA	NA	NA	NA		NA	0.881395	1.87214	0.470796	-1.08683	0.286052	0.900306	down	no
813165	PF3D7_0102800	XM_024473203.1	NA	NA	NA	NA		NA	1.08994	2.29837	0.474225	-1.07636	0.286063	0.900306	down	no
814111	PF3D7_1324800	XM_001349952.1	GO:0004326(tetrahydrofolylpolyglutamate synthase activity);GO:0005524(ATP binding);GO:0008841(dihydrofolate synthase activity);GO:0009396(folic acid-containing compound biosynthetic process)	00790(Folate biosynthesis)	K01930	EC:6.3.2.17	hypothetical protein SELMODRAFT_32076, partial [Selaginella moellendorffii]	NA	13.369	27.7358	0.482015	-1.05285	0.28615	0.900306	down	no
810942	PF3D7_1138500	XM_001348030.2	GO:0004722(protein serine/threonine phosphatase activity);GO:0005634(nucleus);GO:0005737(cytoplasm);GO:0006470(protein dephosphorylation)	NA	NA	NA	probable protein phosphatase 2C 70 isoform X1 [Aegilops tauschii subsp. tauschii]	NA	130.595	102.513	1.27394	0.349297	0.286491	0.900306	up	no
814387	PF3D7_0306900	XM_001351109.1	GO:0003735(structural constituent of ribosome);GO:0006412(translation);GO:0022627(cytosolic small ribosomal subunit)	03010(Ribosome)	K02973	NA	predicted protein [Hordeum vulgare subsp. vulgare]	NA	920.75	722.921	1.27365	0.348971	0.286727	0.900306	up	no
814453	PF3D7_0313900	XM_001351173.1	GO:0020011(apicoplast)	NA	NA	NA		NA	0.319	0.684439	0.466075	-1.10137	0.286741	0.900306	down	no
812140	PF3D7_1458500	XM_001348696.1	NA	NA	NA	NA		NA	3.79619	7.877	0.481933	-1.0531	0.286757	0.900306	down	no
811288	PF3D7_1224500	XM_001350606.1	GO:0003682(chromatin binding);GO:0016458(gene silencing);GO:0031497(chromatin assembly);GO:0051082(unfolded protein binding)	NA	NA	NA	histone chaperone asf1 [Bathycoccus prasinos]	NA	62.5379	129.575	0.482639	-1.05098	0.286768	0.900306	down	no
810826	PF3D7_1126800	XM_001347914.1	GO:0003676(nucleic acid binding);GO:0005634(nucleus);GO:0005681(spliceosomal complex);GO:0008380(RNA splicing)	03040(Spliceosome)	K12900	NA	PREDICTED: serine/arginine-rich SC35-like splicing factor SCL28 [Fragaria vesca subsp. vesca]	NA	0.485699	0.365681	1.3282	0.409477	0.286836	0.900306	up	no
813052	PF3D7_0523800	XM_001351758.1	GO:0005215(transporter activity);GO:0006810(transport);GO:0016020(membrane)	NA	NA	NA	metal transporter Nramp4 [Selaginella moellendorffii]	NA	10.8083	8.46995	1.27608	0.351719	0.286886	0.900306	up	no
2655243	PF3D7_0811900	XM_002808794.1	GO:0020011(apicoplast)	NA	NA	NA		NA	7.92838	16.425	0.482702	-1.0508	0.287247	0.900306	down	no
810820	PF3D7_1126300.1	XM_024473320.1	NA	NA	NA	NA		NA	2.87445	5.99062	0.479825	-1.05942	0.287294	0.900306	down	no
812075	PF3D7_1451800	XM_001348631.1	GO:0005319(lipid transporter activity);GO:0005794(Golgi apparatus);GO:0006897(endocytosis)	NA	NA	NA	vacuolar protein sorting 10 [Klebsormidium nitens]	NA	36.2643	75.0444	0.483238	-1.0492	0.287595	0.900306	down	no
812864	PF3D7_0508200	XM_002808637.3	GO:0016021(integral component of membrane);GO:0020011(apicoplast)	00600(Sphingolipid metabolism)	K04710	EC:2.3.1.24	LAG1-domain-containing protein [Coccomyxa subellipsoidea C-169]	NA	6.1236	12.7338	0.480895	-1.05621	0.287962	0.900306	down	no
812047	PF3D7_1448700	XM_001348603.1	NA	NA	NA	NA		NA	4.49534	3.50218	1.28358	0.360174	0.288188	0.900306	up	no
814382	PF3D7_0306400	XM_001351104.1	GO:0004368(glycerol-3-phosphate dehydrogenase activity);GO:0005739(mitochondrion);GO:0006127(glycerophosphate shuttle)	00564(Glycerophospholipid metabolism)	K00111	EC:1.1.5.3	glycerol-3-phosphate dehydrogenase, mitochondrial-like [Quercus suber]	NA	20.1791	41.7292	0.483573	-1.04819	0.288616	0.900306	down	no
812055	PF3D7_1449700	XM_001348611.1	GO:0000178(exosome (RNase complex));GO:0034399(nuclear periphery)	NA	NA	NA		NA	2.30984	1.80684	1.27839	0.354324	0.288661	0.900306	up	no
810273	PF3D7_1011800	XM_001347364.1	GO:0003690(double-stranded DNA binding);GO:0003700(DNA binding transcription factor activity);GO:0005634(nucleus);GO:0006355(regulation of transcription, DNA-templated)	NA	NA	NA		NA	390.683	307.38	1.27101	0.345975	0.288668	0.900306	up	no
811129	PF3D7_1207600	XM_001350449.1	GO:0005524(ATP binding);GO:0008033(tRNA processing);GO:0020011(apicoplast);GO:0052381(tRNA dimethylallyltransferase activity)	00908(Zeatin biosynthesis)	K00791	EC:2.5.1.75	PREDICTED: tRNA dimethylallyltransferase 2 [Daucus carota subsp. sativus]	NA	4.3362	3.38216	1.28208	0.358488	0.288857	0.900306	up	no
812707	PF3D7_0211900	XM_001349589.2	NA	NA	NA	NA		NA	4.00156	8.3157	0.481206	-1.05527	0.289001	0.900306	down	no
3885841	PF3D7_0604200	XM_960939.1	GO:0003735(structural constituent of ribosome);GO:0005762(mitochondrial large ribosomal subunit);GO:0006412(translation)	NA	NA	NA		NA	4.51495	9.61899	0.469379	-1.09118	0.289211	0.900306	down	no
3885781	PF3D7_0606100	XM_960958.1	GO:0003723(RNA binding)	NA	NA	NA		NA	105.916	83.3807	1.27027	0.345139	0.289415	0.900306	up	no
810617	PF3D7_1105400	XM_001347705.2	GO:0003723(RNA binding);GO:0003735(structural constituent of ribosome);GO:0006412(translation);GO:0015935(small ribosomal subunit)	03010(Ribosome)	K02987	NA	40S ribosomal protein S4 [Raphidocelis subcapitata]	NA	484.752	381.709	1.26995	0.344773	0.289598	0.900306	up	no
812711	PF3D7_0212300	XM_001349593.1	GO:0003747(translation release factor activity);GO:0006449(regulation of translational termination)	03015(mRNA surveillance pathway)	K03265	NA	eukaryotic peptide chain release factor subunit 1-3 [Sorghum bicolor]	NA	215.203	169.448	1.27003	0.344861	0.289623	0.900306	up	no
811635	PF3D7_1405600	XM_001348190.1	GO:0004748(ribonucleoside-diphosphate reductase activity, thioredoxin disulfide as acceptor);GO:0006260(DNA replication)	00230(Purine metabolism);00240(Pyrimidine metabolism);00480(Glutathione metabolism)	K10808	EC:1.17.4.1	ribonucleoside-diphosphate reductase small chain isoform A [Chlorella sorokiniana]	NA	34.9189	72.1226	0.48416	-1.04644	0.28977	0.900306	down	no
814514	PF3D7_0320000	XM_002808584.1	GO:0004865(protein serine/threonine phosphatase inhibitor activity);GO:0005515(protein binding);GO:0005634(nucleus);GO:0005737(cytoplasm);GO:0043666(regulation of phosphoprotein phosphatase activity)	NA	NA	NA		NA	65.7719	135.886	0.484022	-1.04686	0.290058	0.900306	down	no
813318	PF3D7_0903900	XM_001351877.1	GO:0022625(cytosolic large ribosomal subunit)	03010(Ribosome)	K02912	NA	hypothetical protein DM860_010646 [Cuscuta australis]	NA	445.35	350.813	1.26948	0.34424	0.290132	0.900306	up	no
811124	PF3D7_1207100	XM_001350444.1	GO:0003723(RNA binding);GO:0005730(nucleolus);GO:0006364(rRNA processing)	NA	NA	NA	pre-rRNA-processing protein esf1 [Cicer arietinum]	NA	106.815	84.1666	1.26909	0.343793	0.290344	0.900306	up	no
2655354	PF3D7_0802200	XM_001349456.1	GO:0004601(peroxidase activity);GO:0005829(cytosol);GO:0006979(response to oxidative stress);GO:0016209(antioxidant activity)	00940(Phenylpropanoid biosynthesis)	K11188	EC:1.11.1.7;EC:1.11.1.15	peroxiredoxin-6-like [Physcomitrella patens]	NA	93.922	193.813	0.484602	-1.04513	0.290559	0.900306	down	no
811377	PF3D7_1233700	XM_001350695.1	NA	NA	NA	NA		NA	1.50482	3.13476	0.480042	-1.05877	0.291178	0.900306	down	no
2655369	PF3D7_0803500	XM_001349443.1	GO:0004176(ATP-dependent peptidase activity);GO:0005739(mitochondrion);GO:0006508(proteolysis);GO:0008237(metallopeptidase activity)	NA	NA	NA	ATP-dependent zinc metalloprotease FTSH 8, mitochondrial-like isoform X1 [Ananas comosus]	NA	102.079	80.5278	1.26762	0.342122	0.291397	0.900306	up	no
812633	PF3D7_0203900	XM_001349515.1	GO:0003677(DNA binding);GO:0008409(5'-3' exonuclease activity);GO:0020011(apicoplast)	NA	NA	NA		NA	6.08173	12.5702	0.48382	-1.04746	0.291682	0.900306	down	no
813405	PF3D7_0912800	XM_001351964.1	GO:0030488(tRNA methylation);GO:0031515(tRNA (m1A) methyltransferase complex)	NA	NA	NA		NA	8.00198	6.28988	1.2722	0.347323	0.292008	0.900306	up	no
811913	PF3D7_1435000	XM_001348469.1	GO:0005739(mitochondrion);GO:0005743(mitochondrial inner membrane);GO:0008535(respiratory chain complex IV assembly)	00190(Oxidative phosphorylation);00860(Porphyrin and chlorophyll metabolism)	K02259	NA	uncharacterized protein A4U43_C05F21550 [Asparagus officinalis]	NA	9.18739	18.9737	0.484217	-1.04628	0.292064	0.900306	down	no
812399	PF3D7_0425900	XM_001351526.1	GO:0020002(host cell plasma membrane);GO:0020033(antigenic variation)	NA	NA	NA		NA	11.3382	23.4115	0.4843	-1.04603	0.292673	0.900306	down	no
813841	PF3D7_1356900	XM_001350244.1	GO:0004693(cyclin-dependent protein serine/threonine kinase activity);GO:0005634(nucleus);GO:0006468(protein phosphorylation);GO:0007049(cell cycle)	NA	NA	NA	PREDICTED: cell division control protein 2 homolog A-like isoform X1 [Tarenaya hassleriana]	NA	19.7468	40.7046	0.485125	-1.04357	0.292731	0.900306	down	no
811399	PF3D7_1235900	XM_001350717.2	GO:0000245(spliceosomal complex assembly);GO:0000974(Prp19 complex);GO:0071010(prespliceosome);GO:0071011(precatalytic spliceosome);GO:0071012(catalytic step 1 spliceosome);GO:0071013(catalytic step 2 spliceosome);GO:0071014(post-mRNA release spliceosomal complex)	03040(Spliceosome)	K12867	NA	pre-mRNA-splicing factor SYF1-like [Chenopodium quinoa]	NA	14.1736	11.185	1.26719	0.341638	0.292808	0.900306	up	no
9221799	PF3D7_0411300	XM_001351390.1	NA	NA	NA	NA		NA	3.35698	6.93857	0.483814	-1.04748	0.293073	0.900306	down	no
810620	PF3D7_1105700	XM_001347708.1	GO:0003972(RNA ligase (ATP) activity);GO:0006388(tRNA splicing, via endonucleolytic cleavage and ligation);GO:0072669(tRNA-splicing ligase complex);GO:2000237(positive regulation of tRNA processing)	NA	NA	NA	hypothetical protein C2E20_8856 [Micractinium conductrix]	NA	99.1843	78.3787	1.26545	0.33965	0.293349	0.900306	up	no
2655470	PF3D7_0826300	XM_001349226.1	GO:0006351(transcription, DNA-templated);GO:0042800(histone methyltransferase activity (H3-K4 specific));GO:0044212(transcription regulatory region DNA binding);GO:0048188(Set1C/COMPASS complex);GO:0051568(histone H3-K4 methylation)	NA	NA	NA		NA	10.5394	21.7198	0.485241	-1.04323	0.293589	0.900306	down	no
9221877	PF3D7_0705700	XM_002808709.1	GO:0003735(structural constituent of ribosome);GO:0008270(zinc ion binding);GO:0022627(cytosolic small ribosomal subunit)	03010(Ribosome)	K02980	NA	hypothetical protein GPECTOR_91g562 [Gonium pectorale]	NA	422.687	334.107	1.26513	0.339283	0.293869	0.900306	up	no
813816	PF3D7_1350700	XM_002809031.1	GO:0020011(apicoplast)	NA	NA	NA	peptide deformylase [Chlorella sorokiniana]	NA	2.28119	4.72865	0.482418	-1.05164	0.294008	0.900306	down	no
812534	PF3D7_0401600.1	XM_001351294.1;XM_024473326.1	GO:0020036(Maurer's cleft);GO:0020036(Maurer's cleft)	NA	NA	NA		NA	40.5756	32.0628	1.2655	0.339713	0.294034	0.900306	up	no
810961	PF3D7_1140400	XM_001348049.3	NA	NA	NA	NA		NA	903.797	1856.49	0.48683	-1.03851	0.294641	0.900306	down	no
812270	PF3D7_1472000	XM_001348826.1	GO:0000350(generation of catalytic spliceosome for second transesterification step);GO:0000384(first spliceosomal transesterification activity);GO:0000389(mRNA 3'-splice site recognition);GO:0000974(Prp19 complex);GO:0071012(catalytic step 1 spliceosome);GO:0071013(catalytic step 2 spliceosome);GO:0071014(post-mRNA release spliceosomal complex);GO:0071020(post-spliceosomal complex)	03040(Spliceosome)	K12870	NA	pre-mRNA-splicing factor ISY1 [Klebsormidium nitens]	NA	11.3686	8.91272	1.27555	0.351115	0.294689	0.900306	up	no
813684	PF3D7_1324300	XM_001349947.2	GO:0016020(membrane)	NA	NA	NA		NA	0.777978	0.613281	1.26855	0.343181	0.294703	0.900306	up	no
813784	PF3D7_1345400	XM_002809025.1	NA	NA	NA	NA		NA	6.42638	13.2107	0.486452	-1.03963	0.295027	0.900306	down	no
811812	PF3D7_1424100	XM_001348368.1	GO:0003735(structural constituent of ribosome);GO:0006412(translation);GO:0022625(cytosolic large ribosomal subunit)	03010(Ribosome)	K02932	NA	60S ribosomal protein L5 [Coccomyxa subellipsoidea C-169]	NA	338.594	268.158	1.26267	0.336474	0.295321	0.900306	up	no
813258	PF3D7_0112900	XM_001351016.1	NA	NA	NA	NA		NA	11.908	9.36931	1.27096	0.345919	0.295897	0.900306	up	no
813596	PF3D7_0932500	XM_024473211.1	GO:0020011(apicoplast)	NA	NA	NA	PREDICTED: protein S-acyltransferase 10-like isoform X1 [Musa acuminata subsp. malaccensis]	NA	6.06516	12.4876	0.485695	-1.04188	0.29593	0.900306	down	no
813340	PF3D7_0906100	XM_001351899.1	GO:0003674(molecular_function);GO:0005737(cytoplasm);GO:0005768(endosome);GO:0005770(late endosome);GO:0006623(protein targeting to vacuole);GO:0006810(transport);GO:0007034(vacuolar transport);GO:0010008(endosome membrane);GO:0015031(protein transport);GO:0016020(membrane);GO:0045324(late endosome to vacuole transport)	04144(Endocytosis)	K12197	NA	subunit of the ESCRT-III complex [Chlamydomonas reinhardtii]	NA	31.2644	64.259	0.486538	-1.03937	0.296066	0.900306	down	no
810363	PF3D7_1021200	XM_001347454.1	NA	NA	NA	NA		NA	7.0116	14.4119	0.486516	-1.03944	0.296155	0.900306	down	no
811848	PF3D7_1428700	XM_001348404.1	GO:0020037(heme binding);GO:0043231(intracellular membrane-bounded organelle);GO:0046872(metal ion binding);GO:0051537(2 iron, 2 sulfur cluster binding)	00910(Nitrogen metabolism)	K10534	EC:1.7.1.1;EC:1.7.1.2	cytochrome b5 [Cicer arietinum]	NA	4.95689	10.2132	0.485343	-1.04292	0.29655	0.900306	down	no
2655463	PF3D7_0827500	XM_002808836.1	GO:0000311(plastid large ribosomal subunit);GO:0003735(structural constituent of ribosome);GO:0006412(translation);GO:0020011(apicoplast)	03010(Ribosome)	K02888	NA	50S ribosomal protein L21, chloroplastic [Auxenochlorella protothecoides]	NA	6.75756	13.9271	0.48521	-1.04332	0.297406	0.900306	down	no
812673	PF3D7_0208100.1	XM_001349555.2	GO:0005509(calcium ion binding);GO:0005544(calcium-dependent phospholipid binding);GO:0005886(plasma membrane)	NA	NA	NA		NA	15.3825	31.5113	0.488159	-1.03458	0.297691	0.900306	down	no
3885833	PF3D7_0607600	XM_960973.2	GO:0005814(centriole);GO:0007052(mitotic spindle organization)	NA	NA	NA		NA	24.2534	49.6879	0.488116	-1.0347	0.297854	0.900306	down	no
814237	PF3D7_1352500	XM_001350201.1	GO:0003756(protein disulfide isomerase activity)	04141(Protein processing in endoplasmic reticulum)	K13984	NA	predicted protein, partial [Micromonas commoda]	NA	124.487	254.961	0.488258	-1.03428	0.297895	0.900306	down	no
811877	PF3D7_1431600	XM_001348433.1	GO:0004775(succinate-CoA ligase (ADP-forming) activity);GO:0005739(mitochondrion);GO:0005759(mitochondrial matrix);GO:0006099(tricarboxylic acid cycle);GO:0006104(succinyl-CoA metabolic process)	00020(Citrate cycle (TCA cycle));00640(Propanoate metabolism)	K01900	EC:6.2.1.4;EC:6.2.1.5	succinate--CoA ligase [ADP-forming] subunit beta, mitochondrial-like [Quercus suber]	NA	12.4296	25.4963	0.487504	-1.03651	0.298116	0.900306	down	no
814173	PF3D7_1336800	XM_001350060.1	GO:0005737(cytoplasm)	NA	NA	NA	unknown [Zea mays]	NA	18.7211	14.8332	1.26211	0.335833	0.298457	0.900306	up	no
2655080	PF3D7_0724700	XM_002808743.1	NA	NA	NA	NA		NA	4.72445	3.75065	1.25963	0.333005	0.298702	0.900306	up	no
9221810	PF3D7_0402300	XM_002808591.2	GO:0008201(heparin binding);GO:0020007(apical complex);GO:0020008(rhoptry);GO:0046789(host cell surface receptor binding)	NA	NA	NA		NA	83.1645	66.0917	1.25832	0.331499	0.298742	0.900306	up	no
3885997	PF3D7_0626400	XM_961154.1	NA	NA	NA	NA		NA	5.61725	11.5109	0.487995	-1.03506	0.298804	0.900306	down	no
812062	PF3D7_1450500	XM_001348618.1	NA	NA	NA	NA		NA	5.55185	11.3678	0.488384	-1.03391	0.298907	0.900306	down	no
811656	PF3D7_1407700	XM_001348211.1	NA	NA	NA	NA		NA	18.5246	14.7009	1.2601	0.333538	0.299243	0.900306	up	no
811850	PF3D7_1428900	XM_001348406.2	GO:0020011(apicoplast)	NA	NA	NA		NA	3.59605	7.36764	0.488087	-1.03479	0.299267	0.900306	down	no
814443	PF3D7_0312800	XM_001351163.1	GO:0003735(structural constituent of ribosome);GO:0006412(translation);GO:0022625(cytosolic large ribosomal subunit)	03010(Ribosome)	K02898	NA	60S ribosomal protein L26-1-like [Coffea arabica]	NA	254.021	201.889	1.25822	0.331388	0.299306	0.900306	up	no
810662	PF3D7_1110600	XM_001347750.2	GO:0000315(organellar large ribosomal subunit);GO:0003735(structural constituent of ribosome);GO:0006412(translation)	03010(Ribosome)	K02867	NA	54S ribosomal protein L19, mitochondrial [Setaria italica]	NA	47.61	97.4868	0.488374	-1.03394	0.29943	0.900306	down	no
3885958	PF3D7_0611600	XM_961012.1	NA	NA	NA	NA		NA	18.4423	37.7381	0.48869	-1.03301	0.299547	0.900306	down	no
810429	PF3D7_1027800	XM_001347520.1	GO:0003735(structural constituent of ribosome);GO:0006412(translation);GO:0022625(cytosolic large ribosomal subunit)	03010(Ribosome)	K02925	NA	ribosomal protein L3 [Chlamydomonas reinhardtii]	NA	674.751	536.72	1.25718	0.330186	0.299653	0.900306	up	no
812672	PF3D7_0208000	XM_001349554.1	GO:0002377(immunoglobulin production);GO:0006508(proteolysis);GO:0008234(cysteine-type peptidase activity);GO:0050776(regulation of immune response)	NA	NA	NA	Thiol protease aleurain-like [Glycine soja]	NA	21.5716	44.1101	0.489039	-1.03198	0.299686	0.900306	down	no
3885778	PF3D7_0613000.1	XM_024473108.1;XM_961024.2;XM_024473109.1	NA	NA	NA	NA		NA	11.3125	8.91526	1.26889	0.343566	0.299725	0.900306	up	no
813808	PF3D7_1349100	XM_001350168.1	GO:0006139(nucleobase-containing compound metabolic process);GO:0016787(hydrolase activity)	NA	NA	NA		NA	25.666	52.565	0.488271	-1.03425	0.299924	0.900306	down	no
811624	PF3D7_1404500	XM_001348179.1	GO:0003723(RNA binding);GO:0005730(nucleolus);GO:0032040(small-subunit processome)	NA	NA	NA	rRNA biogenesis protein RRP5 [Cucurbita moschata]	NA	15.0011	11.9081	1.25974	0.333126	0.300013	0.900306	up	no
811727	PF3D7_1414800	XM_001348283.1	GO:0005681(spliceosomal complex);GO:0008380(RNA splicing)	03040(Spliceosome)	K11086	NA	hypothetical protein AQUCO_00900572v1 [Aquilegia coerulea]	NA	63.5716	50.5243	1.25824	0.331405	0.300125	0.900306	up	no
2655403	PF3D7_0801800	XM_001349462.1	GO:0004476(mannose-6-phosphate isomerase activity);GO:0008270(zinc ion binding);GO:0009298(GDP-mannose biosynthetic process)	00051(Fructose and mannose metabolism);00520(Amino sugar and nucleotide sugar metabolism)	K01809	EC:5.3.1.8	mannose-6-phosphate isomerase 1 [Jatropha curcas]	NA	40.1664	31.9571	1.25689	0.329854	0.300249	0.900306	up	no
810649	PF3D7_1108600	XM_001347737.1	GO:0005509(calcium ion binding);GO:0005783(endoplasmic reticulum);GO:0006886(intracellular protein transport)	NA	NA	NA		NA	279.602	571.067	0.489614	-1.03028	0.300442	0.900306	down	no
812776	PF3D7_0219300	XM_001349658.1	NA	NA	NA	NA		NA	2.67871	5.65752	0.473478	-1.07863	0.300565	0.900306	down	no
812670	PF3D7_0207800	XM_001349552.1	GO:0002377(immunoglobulin production);GO:0006508(proteolysis);GO:0008234(cysteine-type peptidase activity);GO:0050776(regulation of immune response)	NA	NA	NA	hypothetical protein Ahy_B03g066604 [Arachis hypogaea]	NA	73.1149	149.31	0.489686	-1.03007	0.300622	0.900306	down	no
810721	PF3D7_1116700	XM_001347809.1	GO:0020003(symbiont-containing vacuole);GO:0020020(food vacuole)	NA	NA	NA	cathepsin B, partial [Triticum aestivum]	NA	406.54	323.684	1.25598	0.328812	0.300636	0.900306	up	no
812088	PF3D7_1453200	XM_001348644.2	NA	NA	NA	NA		NA	2.45946	5.03808	0.488175	-1.03453	0.300778	0.900306	down	no
813522	PF3D7_0924600	XM_001352081.1	NA	NA	NA	NA		NA	3.60364	7.3643	0.489339	-1.03109	0.301216	0.900306	down	no
813381	PF3D7_0910400	XM_001351940.1	GO:0004756(selenide, water dikinase activity);GO:0006418(tRNA aminoacylation for protein translation)	00450(Selenocompound metabolism)	K01008	EC:2.7.9.3	selenide, water dikinase [Bathycoccus prasinos]	NA	1.87983	3.85309	0.487877	-1.03541	0.30137	0.900306	down	no
2655239	PF3D7_0811200	XM_001349378.1	GO:0034975(protein folding in endoplasmic reticulum);GO:0072546(ER membrane protein complex)	NA	NA	NA	PREDICTED: ER membrane protein complex subunit 1 [Musa acuminata subsp. malaccensis]	NA	3.49831	2.77472	1.26078	0.334317	0.301381	0.900306	up	no
813941	PF3D7_1310800	XM_001349800.1	GO:0031505(fungal-type cell wall organization)	NA	NA	NA	tetratricopeptide repeat 27-like protein [Chlorella sorokiniana]	NA	7.36205	5.86035	1.25625	0.32912	0.301821	0.900306	up	no
813386	PF3D7_0910900	XM_002808881.1	GO:0003677(DNA binding);GO:0003697(single-stranded DNA binding);GO:0003887(DNA-directed DNA polymerase activity);GO:0003896(DNA primase activity);GO:0003899(DNA-directed 5'-3' RNA polymerase activity);GO:0005658(alpha DNA polymerase:primase complex);GO:0006260(DNA replication);GO:0006269(DNA replication, synthesis of RNA primer);GO:0006351(transcription, DNA-templated);GO:0016740(transferase acti…	00230(Purine metabolism);00240(Pyrimidine metabolism);03030(DNA replication)	K02685	EC:2.7.7.-	probable DNA primase large subunit [Sesamum indicum]	NA	6.35666	12.9981	0.489047	-1.03196	0.301973	0.900306	down	no
810772	PF3D7_1121700	XM_001347860.1	GO:0005524(ATP binding);GO:0006417(regulation of translation);GO:0006810(transport);GO:0016020(membrane);GO:0042626(ATPase activity, coupled to transmembrane movement of substances)	NA	NA	NA	PREDICTED: ABC transporter F family member 3 [Brassica oleracea var. oleracea]	NA	12.7783	10.1751	1.25585	0.328661	0.302272	0.900306	up	no
811839	PF3D7_1427900	XM_001348395.1	NA	NA	NA	NA		NA	122.503	249.805	0.490395	-1.02798	0.302286	0.900306	down	no
3885895	PF3D7_0615800	XM_961051.1	NA	NA	NA	NA		NA	4.43136	9.05619	0.489319	-1.03115	0.302291	0.900306	down	no
814389	PF3D7_0307200	XM_001351111.1	GO:0003735(structural constituent of ribosome);GO:0006412(translation);GO:0022625(cytosolic large ribosomal subunit)	03010(Ribosome)	K02937	NA	60S ribosomal protein L7-2-like [Physcomitrella patens]	NA	493.218	393.44	1.2536	0.326081	0.302643	0.900306	up	no
812906	PF3D7_0505400	XM_001351576.1	GO:0020011(apicoplast)	NA	NA	NA		NA	12.1331	24.751	0.490207	-1.02854	0.302771	0.900306	down	no
811903	PF3D7_1434000	XM_001348459.2	GO:0006810(transport);GO:0016020(membrane);GO:0042626(ATPase activity, coupled to transmembrane movement of substances)	03018(RNA degradation)	K12608	NA	hypothetical protein MIMGU_mgv1a010242mg [Erythranthe guttata]	NA	6.56188	5.17722	1.26745	0.34193	0.303012	0.900306	up	no
8445016	PF3D7_0205800	XM_002585342.1	NA	NA	NA	NA		NA	17.2314	35.2293	0.489121	-1.03174	0.303416	0.900306	down	no
813127	PF3D7_0532100	XM_001351833.1	GO:0020005(symbiont-containing vacuole membrane)	NA	NA	NA		NA	4245.59	3390.04	1.25237	0.324662	0.303525	0.900306	up	no
812786	PF3D7_0220300	XM_001349668.1	GO:0020011(apicoplast)	NA	NA	NA		NA	6.96783	14.295	0.487432	-1.03673	0.303538	0.900306	down	no
811870	PF3D7_1430900	XM_001348426.1	GO:0004129(cytochrome-c oxidase activity);GO:0005739(mitochondrion);GO:0005751(mitochondrial respiratory chain complex IV)	00190(Oxidative phosphorylation)	K02261	NA	cytochrome c oxidase subunit 2 (mitochondrion) [Nephroselmis olivacea]	NA	60.6596	123.479	0.491254	-1.02546	0.304877	0.900306	down	no
814110	PF3D7_1324600	XM_001349950.1	GO:0016020(membrane)	NA	NA	NA		NA	0.781115	1.60623	0.486303	-1.04007	0.304919	0.900306	down	no
812775	PF3D7_0219200	XM_001349657.1	GO:0003735(structural constituent of ribosome);GO:0006412(translation);GO:0022627(cytosolic small ribosomal subunit)	03010(Ribosome)	K02983	NA	hypothetical protein MNEG_12437 [Monoraphidium neglectum]	NA	604.339	483.185	1.25074	0.322784	0.305223	0.900306	up	no
811551	PF3D7_1252100	XM_001350867.1	GO:0005515(protein binding);GO:0020003(symbiont-containing vacuole);GO:0020008(rhoptry);GO:0030260(entry into host cell);GO:0046812(host cell surface binding)	NA	NA	NA		NA	48.1005	97.7734	0.491959	-1.02339	0.305325	0.900306	down	no
813330	PF3D7_0905100	XM_001351889.1	GO:0005634(nucleus);GO:0005643(nuclear pore)	NA	NA	NA		NA	28.5604	22.8455	1.25015	0.322104	0.305609	0.900306	up	no
814013	PF3D7_1306600	XM_001349757.2	GO:0000221(vacuolar proton-transporting V-type ATPase, V1 domain);GO:0007035(vacuolar acidification);GO:0046933(proton-transporting ATP synthase activity, rotational mechanism);GO:0046961(proton-transporting ATPase activity, rotational mechanism)	00190(Oxidative phosphorylation);04145(Phagosome)	K02144	NA	hypothetical protein DM860_000733 [Cuscuta australis]	NA	3.20638	6.56716	0.488245	-1.03432	0.305854	0.900306	down	no
810366	PF3D7_1021500	XM_001347457.1	GO:0003724(RNA helicase activity)	NA	NA	NA	PREDICTED: DEAD-box ATP-dependent RNA helicase 57-like [Populus euphratica]	NA	1.51427	1.19509	1.26708	0.341512	0.306122	0.900306	up	no
812718	PF3D7_0213000	XM_001349600.1	NA	NA	NA	NA		NA	4.46105	9.21313	0.484205	-1.04631	0.30674	0.900306	down	no
9221825	PF3D7_0107800	XM_024473430.1	GO:0000723(telomere maintenance);GO:0000785(chromatin);GO:0004518(nuclease activity);GO:0004519(endonuclease activity);GO:0004527(exonuclease activity);GO:0005634(nucleus);GO:0006281(DNA repair);GO:0006284(base-excision repair);GO:0006302(double-strand break repair);GO:0006303(double-strand break repair via nonhomologous end joining);GO:0006974(cellular response to DNA damage stimulus);GO:0008408…	03440(Homologous recombination);03450(Non-homologous end-joining)	K10865	NA	DNA repair exonuclease MRE11 [Klebsormidium nitens]	NA	1.72565	3.51995	0.490248	-1.02842	0.306986	0.900306	down	no
810392	PF3D7_1024200	XM_001347483.1	GO:0000166(nucleotide binding);GO:0003729(mRNA binding);GO:0005654(nucleoplasm);GO:0043484(regulation of RNA splicing)	NA	NA	NA	hypothetical protein TanjilG_11906 [Lupinus angustifolius]	NA	3.25987	6.73884	0.483743	-1.04769	0.307057	0.900306	down	no
810970	PF3D7_1141300	XM_001348058.1	NA	NA	NA	NA		NA	3.58859	7.29828	0.491703	-1.02414	0.307688	0.900306	down	no
811735	PF3D7_1415600	XM_001348291.2	NA	NA	NA	NA		NA	2.13966	4.35574	0.491227	-1.02554	0.307969	0.900306	down	no
812983	PF3D7_0516800	XM_001351689.1	NA	NA	NA	NA		NA	14.9374	30.2905	0.493137	-1.01994	0.308024	0.900306	down	no
811318	PF3D7_1227500	XM_001350636.2	GO:0045736(negative regulation of cyclin-dependent protein serine/threonine kinase activity);GO:0051726(regulation of cell cycle)	NA	NA	NA		NA	10.1798	20.6466	0.49305	-1.02019	0.308064	0.900306	down	no
813311	PF3D7_0903200	XM_002808866.1	GO:0005515(protein binding);GO:0005773(vacuole);GO:0016020(membrane);GO:0060627(regulation of vesicle-mediated transport)	04144(Endocytosis);04145(Phagosome)	K07897	NA	hypothetical protein CHLNCDRAFT_35566 [Chlorella variabilis]	NA	144.215	292.387	0.493232	-1.01966	0.308312	0.900306	down	no
814505	PF3D7_0319100	XM_001351225.1	GO:0000151(ubiquitin ligase complex);GO:0004842(ubiquitin-protein transferase activity);GO:0006511(ubiquitin-dependent protein catabolic process);GO:0020011(apicoplast)	04141(Protein processing in endoplasmic reticulum);04120(Ubiquitin mediated proteolysis);03420(Nucleotide excision repair)	K03868	EC:2.3.2.32	RING-box 1 [Arabidopsis thaliana]	NA	85.1016	172.627	0.492979	-1.0204	0.308386	0.900306	down	no
812373	PF3D7_0406800	XM_001351346.1	NA	NA	NA	NA		NA	7.24279	14.7719	0.49031	-1.02823	0.308512	0.900306	down	no
2655042	PF3D7_0716300	XM_001349030.1	NA	NA	NA	NA		NA	48.6019	98.5118	0.493362	-1.01928	0.308558	0.900306	down	no
812468	PF3D7_0403700	XM_001351313.1	GO:0000245(spliceosomal complex assembly);GO:0003723(RNA binding)	03040(Spliceosome)	K12869	NA	RNA-processing protein, HAT helix [Corchorus olitorius]	NA	51.8167	41.5669	1.24659	0.317983	0.308622	0.900306	up	no
810316	PF3D7_1016200	XM_001347407.1	NA	NA	NA	NA		NA	1.55874	1.22965	1.26762	0.342124	0.308651	0.900306	up	no
2655500	PF3D7_0819900	XM_002808816.1	GO:0000375(RNA splicing, via transesterification reactions);GO:0005732(small nucleolar ribonucleoprotein complex);GO:0008380(RNA splicing)	03040(Spliceosome);03018(RNA degradation)	K12622	NA	Sm-like ribonucleo protein [Coccomyxa subellipsoidea C-169]	NA	20.1357	15.9947	1.2589	0.332162	0.308667	0.900306	up	no
2655370	PF3D7_0803300	XM_001349445.1	NA	NA	NA	NA		NA	21.7853	44.2084	0.492788	-1.02096	0.308755	0.900306	down	no
810321	PF3D7_1016800	XM_001347412.1	NA	NA	NA	NA		NA	475.521	381.716	1.24574	0.317007	0.309089	0.900306	up	no
811930	PF3D7_1436800	XM_001348486.1	GO:0004252(serine-type endopeptidase activity);GO:0006508(proteolysis);GO:0020011(apicoplast)	NA	NA	NA	predicted protein, partial [Micromonas commoda]	NA	1.36283	2.8637	0.475898	-1.07128	0.309876	0.900306	down	no
812677	PF3D7_0208500	XM_001349559.1	GO:0008897(holo-[acyl-carrier-protein] synthase activity);GO:0020011(apicoplast)	00190(Oxidative phosphorylation)	K03955	NA	Acyl transferase domain containing protein [Dorcoceras hygrometricum]	NA	9.0502	18.455	0.490392	-1.02799	0.310066	0.900306	down	no
811012	PF3D7_1145800	XM_001348100.1	NA	NA	NA	NA		NA	0.983044	0.773857	1.27032	0.345189	0.310169	0.900306	up	no
812691	PF3D7_0210100.1	XM_001349573.1;XM_024473264.1	GO:0003735(structural constituent of ribosome);GO:0006412(translation);GO:0022625(cytosolic large ribosomal subunit);GO:0022625(cytosolic large ribosomal subunit)	NA	NA	NA	ribosomal protein L37ae [Helicosporidium sp. ATCC 50920]	NA	1127.62	906.28	1.24423	0.315255	0.310372	0.900306	up	no
812228	PF3D7_1467800	XM_001348784.2	NA	NA	NA	NA		NA	17.3971	35.4307	0.491018	-1.02615	0.310406	0.900306	down	no
2655409	PF3D7_0806300	XM_002808775.1	GO:0016021(integral component of membrane)	NA	NA	NA		NA	13.1538	26.6111	0.494296	-1.01655	0.310487	0.900306	down	no
811838	PF3D7_1427800	XM_001348394.1	GO:0000178(exosome (RNase complex));GO:0004527(exonuclease activity);GO:0006364(rRNA processing)	03018(RNA degradation)	K11600	NA	hypothetical protein EUGRSUZ_F04376 [Eucalyptus grandis]	NA	4.67405	3.69869	1.2637	0.337657	0.310937	0.900306	up	no
811614	PF3D7_1403400	XM_024473339.1	NA	NA	NA	NA		NA	1.41459	2.89855	0.488032	-1.03495	0.311021	0.900306	down	no
810926	PF3D7_1136800	XM_001348014.2	NA	NA	NA	NA		NA	2.19009	1.72539	1.26934	0.344074	0.311106	0.900306	up	no
813986	PF3D7_1318100	XM_001349881.1	GO:0009055(electron transfer activity);GO:0020011(apicoplast);GO:0055114(oxidation-reduction process)	00195(Photosynthesis)	K02639	NA	ferredoxin chloroplastic-like [Trifolium pratense]	NA	11.5371	23.4548	0.491885	-1.02361	0.31187	0.900306	down	no
3885946	PF3D7_0619700	XM_961090.2	NA	NA	NA	NA		NA	6.54253	13.242	0.494074	-1.0172	0.312208	0.900306	down	no
810359	PF3D7_1020800	XM_001347450.2	GO:0004739(pyruvate dehydrogenase (acetyl-transferring) activity);GO:0004742(dihydrolipoyllysine-residue acetyltransferase activity);GO:0006086(acetyl-CoA biosynthetic process from pyruvate);GO:0006099(tricarboxylic acid cycle);GO:0006633(fatty acid biosynthetic process);GO:0016020(membrane);GO:0020011(apicoplast);GO:0045254(pyruvate dehydrogenase complex)	00010(Glycolysis / Gluconeogenesis);00020(Citrate cycle (TCA cycle));00620(Pyruvate metabolism)	K00627	EC:2.3.1.12	dihydrolipoyllysine-residue acetyltransferase component of pyruvate dehydrogenase complex-like protein [Trifolium pratense]	NA	4.57887	3.66331	1.24993	0.321842	0.312329	0.900306	up	no
810763	PF3D7_1120900	XM_001347851.1	GO:0005515(protein binding);GO:0005634(nucleus);GO:0005737(cytoplasm)	NA	NA	NA		NA	3.30876	6.89647	0.479775	-1.05957	0.312737	0.900306	down	no
810258	PF3D7_1010300	XM_001347349.1	NA	NA	NA	NA		NA	913.456	736.01	1.24109	0.31161	0.313016	0.900306	up	no
2655169	PF3D7_0727900	XM_001349140.1	NA	NA	NA	NA		NA	0.416999	0.329613	1.26512	0.339271	0.313093	0.900306	up	no
813763	PF3D7_1340700	XM_024473231.1	GO:0016020(membrane);GO:0060627(regulation of vesicle-mediated transport)	04144(Endocytosis)	K07904	NA	ras-related protein RABA2a [Eutrema salsugineum]	NA	30.5016	61.6321	0.494899	-1.01479	0.3131	0.900306	down	no
811687	PF3D7_1410800	XM_001348243.1	NA	NA	NA	NA		NA	91.1824	184.022	0.495498	-1.01305	0.313287	0.900306	down	no
2655109	PF3D7_0715900	XM_001349026.1	GO:0005385(zinc ion transmembrane transporter activity);GO:0005887(integral component of plasma membrane);GO:0006829(zinc II ion transport)	NA	NA	NA	putative metal tolerance protein B1 [Helianthus annuus]	NA	11.1687	22.5638	0.494985	-1.01454	0.313339	0.900306	down	no
2655371	PF3D7_0803200	XM_001349446.1	NA	NA	NA	NA	hypothetical protein KFL_005700060 [Klebsormidium nitens]	NA	42.7333	86.2006	0.495742	-1.01234	0.313444	0.900306	down	no
3885709	PF3D7_0604700	XM_960944.1	GO:0004462(lactoylglutathione lyase activity);GO:0009438(methylglyoxal metabolic process);GO:0020011(apicoplast)	NA	NA	NA		NA	20.6931	41.8131	0.494895	-1.01481	0.313458	0.900306	down	no
814393	PF3D7_0307600	XM_001351115.1	NA	NA	NA	NA		NA	8.53992	17.2442	0.495235	-1.01381	0.313785	0.900306	down	no
2655068	PF3D7_0708700	XM_001348965.1	NA	NA	NA	NA		NA	88.6642	178.851	0.495745	-1.01233	0.313805	0.900306	down	no
813960	PF3D7_1313800	XM_002808964.1	GO:0020011(apicoplast)	NA	NA	NA		NA	10.6738	8.60394	1.24057	0.311007	0.313871	0.900306	up	no
811538	PF3D7_1250600	XM_001350854.1	GO:0005525(GTP binding);GO:0005851(eukaryotic translation initiation factor 2B complex);GO:0006413(translational initiation)	03013(RNA transport)	K03754	NA	translation initiation factor eIF-2B subunit beta isoform X1 [Brachypodium distachyon]	NA	12.6175	10.1584	1.24208	0.312754	0.3142	0.900306	up	no
811558	PF3D7_1252800	XM_001350874.1	NA	NA	NA	NA		NA	29.259	23.5938	1.24011	0.310473	0.314367	0.900306	up	no
811871	PF3D7_1431000	XM_001348427.1	GO:0000315(organellar large ribosomal subunit);GO:0003735(structural constituent of ribosome);GO:0005739(mitochondrion);GO:0006412(translation)	03010(Ribosome)	K02879	NA	mitochondrial ribosomal protein L17 [Volvox carteri f. nagariensis]	NA	5.07029	10.2967	0.492419	-1.02204	0.314521	0.900306	down	no
9221774	PF3D7_0308400	XR_002273100.1	NA	NA	NA	NA		NA	11.5167	8.95851	1.28556	0.362399	0.314826	0.900306	up	no
812863	PF3D7_0508100	XM_001351603.1	NA	NA	NA	NA		NA	60.1678	121.177	0.49653	-1.01005	0.314934	0.900306	down	no
811518	PF3D7_1248600	XM_001350834.1	GO:0020011(apicoplast)	NA	NA	NA		NA	3.19904	6.47162	0.494318	-1.01649	0.314994	0.900306	down	no
810648	PF3D7_1108500	XM_001347736.2	GO:0004776(succinate-CoA ligase (GDP-forming) activity);GO:0005739(mitochondrion);GO:0005759(mitochondrial matrix);GO:0006099(tricarboxylic acid cycle);GO:0006104(succinyl-CoA metabolic process);GO:0045244(succinate-CoA ligase complex (GDP-forming))	00020(Citrate cycle (TCA cycle));00640(Propanoate metabolism)	K01899	EC:6.2.1.4;EC:6.2.1.5	Succinyl-CoA ligase [ADP-forming] subunit alpha-1, mitochondrial [Apostasia shenzhenica]	NA	106.336	214.18	0.496481	-1.01019	0.315083	0.900306	down	no
812853	PF3D7_0509000	XM_001351612.1	GO:0005215(transporter activity);GO:0005483(soluble NSF attachment protein activity);GO:0005783(endoplasmic reticulum);GO:0005794(Golgi apparatus)	NA	NA	NA	alpha-soluble NSF attachment protein 2-like [Chenopodium quinoa]	NA	37.2624	75.0898	0.496238	-1.0109	0.315325	0.900306	down	no
814162	PF3D7_1334500	XM_001350040.2	GO:0020036(Maurer's cleft)	NA	NA	NA		NA	2.01544	4.08216	0.493718	-1.01824	0.315755	0.900306	down	no
3885976	PF3D7_0624700	XM_961136.3	GO:0000225(N-acetylglucosaminylphosphatidylinositol deacetylase activity);GO:0006506(GPI anchor biosynthetic process)	00563(Glycosylphosphatidylinositol(GPI)-anchor biosynthesis)	K03434	EC:3.5.1.89	N-acetylglucosaminyl-phosphatidylinositol de-N-acetylase isoform X1 [Jatropha curcas]	NA	4.8273	9.77042	0.494072	-1.01721	0.315755	0.900306	down	no
812530	PF3D7_0402100	XM_001351299.1	GO:0005515(protein binding);GO:0020030(infected host cell surface knob);GO:0020036(Maurer's cleft);GO:0033644(host cell membrane);GO:0044164(host cell cytosol);GO:0044538(host cell periphery)	NA	NA	NA		NA	725.984	586.55	1.23772	0.307684	0.315763	0.900306	up	no
812082	PF3D7_1452500	XM_001348638.2	GO:0005484(SNAP receptor activity);GO:0006886(intracellular protein transport);GO:0016192(vesicle-mediated transport);GO:0031201(SNARE complex);GO:0031338(regulation of vesicle fusion)	04130(SNARE interactions in vesicular transport)	K08498	NA	Syntaxin-61 [Glycine soja]	NA	10.9814	22.2115	0.4944	-1.01625	0.315774	0.900306	down	no
814144	PF3D7_1332300	XM_001350018.1	GO:0006888(ER to Golgi vesicle-mediated transport);GO:0016192(vesicle-mediated transport)	NA	NA	NA	SNARE-like superfamily protein [Arabidopsis thaliana]	NA	5.38319	10.9627	0.491047	-1.02607	0.315786	0.900306	down	no
813767	PF3D7_1341600	XM_001350101.1	GO:0004584(dolichyl-phosphate-mannose-glycolipid alpha-mannosyltransferase activity);GO:0005783(endoplasmic reticulum);GO:0006506(GPI anchor biosynthetic process)	00563(Glycosylphosphatidylinositol(GPI)-anchor biosynthesis)	K05286	EC:2.4.1.-	hypothetical protein B456_010G092100 [Gossypium raimondii]	NA	1.7026	3.45864	0.492276	-1.02246	0.316764	0.900306	down	no
812826	PF3D7_0511300	XM_024473432.1	GO:0020011(apicoplast)	NA	NA	NA		NA	0.764252	1.54692	0.494049	-1.01727	0.317246	0.900306	down	no
814354	PF3D7_0303700	XM_001351076.1	GO:0005739(mitochondrion)	00640(Propanoate metabolism);00280(Valine, leucine and isoleucine degradation)	K09699	EC:2.3.1.168	lipoamide acyltransferase component of branched-chain alpha-keto acid dehydrogenase complex, mitochondrial [Setaria italica]	NA	27.2044	54.7177	0.497178	-1.00817	0.317277	0.900306	down	no
812259	PF3D7_1471000	XM_001348815.1	GO:0042254(ribosome biogenesis)	03008(Ribosome biogenesis in eukaryotes)	K11108	NA	probable RNA 3'-terminal phosphate cyclase-like protein isoform X1 [Quercus suber]	NA	10.7828	8.69464	1.24017	0.310535	0.31764	0.900306	up	no
3885811	PF3D7_0615100	XM_961044.1	GO:0006633(fatty acid biosynthetic process);GO:0016631(enoyl-[acyl-carrier-protein] reductase activity);GO:0020011(apicoplast)	00061(Fatty acid biosynthesis);00780(Biotin metabolism);00333(Prodigiosin biosyntheses)	K00208	EC:1.3.1.9;EC:1.3.1.10	enoyl-[acyl-carrier-protein] reductase [NADH], chloroplastic isoform X1 [Amborella trichopoda]	NA	1.19623	0.938245	1.27496	0.350453	0.317654	0.900306	up	no
814290	PF3D7_1362200	XM_001350297.1	GO:0004003(ATP-dependent DNA helicase activity);GO:0005515(protein binding);GO:0005634(nucleus);GO:0016887(ATPase activity)	NA	NA	NA	putative DNA helicase TIP49 [Klebsormidium nitens]	NA	19.1481	15.4772	1.23718	0.307057	0.317842	0.900306	up	no
814541	PF3D7_0322700	XM_001351261.2	NA	NA	NA	NA		NA	6.06245	4.90309	1.23645	0.306209	0.317847	0.900306	up	no
813380	PF3D7_0910300	XM_001351939.1	NA	NA	NA	NA		NA	2.08167	4.23712	0.491293	-1.02534	0.318214	0.900306	down	no
814012	PF3D7_1306400	XM_001349755.1	GO:0004175(endopeptidase activity);GO:0005838(proteasome regulatory particle);GO:0006511(ubiquitin-dependent protein catabolic process)	03050(Proteasome)	K03064	NA	hypothetical protein CEUSTIGMA_g6907.t1 [Chlamydomonas eustigma]	NA	236.352	474.404	0.498208	-1.00518	0.318507	0.900306	down	no
2655022	PF3D7_0715300	XM_024473133.1	GO:0000166(nucleotide binding);GO:0004672(protein kinase activity);GO:0004674(protein serine/threonine kinase activity);GO:0005524(ATP binding);GO:0005622(intracellular);GO:0006468(protein phosphorylation);GO:0016301(kinase activity);GO:0016310(phosphorylation);GO:0016740(transferase activity);GO:0018105(peptidyl-serine phosphorylation);GO:0018107(peptidyl-threonine phosphorylation);GO:0035556(in…	NA	NA	NA	hypothetical protein ZOSMA_43G00950 [Zostera marina]	NA	9.06077	18.2301	0.497022	-1.00862	0.318841	0.900306	down	no
9221902	PF3D7_0707200	XM_002808720.1	NA	NA	NA	NA		NA	9.92447	19.9108	0.498447	-1.00449	0.319553	0.900306	down	no
813800	PF3D7_1348000	XM_001350157.1	NA	NA	NA	NA		NA	1.06046	2.14127	0.495246	-1.01378	0.319665	0.900306	down	no
814159	PF3D7_1334100	XM_001350036.1	GO:0003688(DNA replication origin binding);GO:0005664(nuclear origin of replication recognition complex);GO:0006270(DNA replication initiation)	NA	NA	NA		NA	5.03553	10.1122	0.497964	-1.00589	0.319725	0.900306	down	no
810196	PF3D7_1003500	XM_001347287.1	GO:0003735(structural constituent of ribosome);GO:0006412(translation);GO:0022627(cytosolic small ribosomal subunit)	03010(Ribosome)	K02969	NA	ribosomal protein S1 [Raphidocelis subcapitata]	NA	564.254	457.546	1.23322	0.302429	0.319832	0.900306	up	no
810885	PF3D7_1132800	XM_001347973.3	GO:0005215(transporter activity);GO:0006833(water transport);GO:0008519(ammonium transmembrane transporter activity);GO:0009247(glycolipid biosynthetic process);GO:0015791(polyol transport);GO:0048471(perinuclear region of cytoplasm);GO:0051475(glucosylglycerol transport)	NA	NA	NA	hypothetical protein BHE74_00001311 [Ensete ventricosum]	NA	271.393	543.767	0.499099	-1.0026	0.320409	0.900306	down	no
811598	PF3D7_1401200	XM_001348151.1	GO:0020011(apicoplast)	NA	NA	NA		NA	19.986	40.1312	0.498015	-1.00574	0.320617	0.900306	down	no
813776	PF3D7_1344500	XM_001350123.1	GO:0000175(3'-5'-exoribonuclease activity);GO:0005634(nucleus);GO:0034477(U6 snRNA 3'-end processing)	NA	NA	NA		NA	6.37641	12.8504	0.496202	-1.011	0.320834	0.900306	down	no
811833	PF3D7_1427200	XM_001348389.2	GO:0005783(endoplasmic reticulum);GO:0016209(antioxidant activity);GO:0016491(oxidoreductase activity);GO:0045454(cell redox homeostasis)	NA	NA	NA		NA	6.65535	13.5577	0.490892	-1.02652	0.320961	0.900306	down	no
812891	PF3D7_0500800	XM_001351531.1	GO:0005515(protein binding);GO:0020002(host cell plasma membrane)	NA	NA	NA		NA	200.338	401	0.499597	-1.00116	0.321364	0.900306	down	no
813787	PF3D7_1345900	XM_002809026.1	NA	NA	NA	NA		NA	12.5749	25.261	0.4978	-1.00636	0.321553	0.900306	down	no
814345	PF3D7_0302800	XM_001351067.1	GO:0005634(nucleus)	NA	NA	NA		NA	5.51536	4.45344	1.23845	0.308533	0.321925	0.900306	up	no
813728	PF3D7_1334800	XM_001350043.1	GO:0020003(symbiont-containing vacuole)	NA	NA	NA		NA	37.155	74.371	0.49959	-1.00118	0.322339	0.900306	down	no
810841	PF3D7_1128300	XM_001347929.1	GO:0003872(6-phosphofructokinase activity);GO:0005945(6-phosphofructokinase complex);GO:0006096(glycolytic process)	00010(Glycolysis / Gluconeogenesis);00030(Pentose phosphate pathway);00051(Fructose and mannose metabolism)	K00895	EC:2.7.1.90	Phosphofructokinase domain-containing protein [Cinnamomum micranthum f. kanehirae]	NA	0.636829	0.507973	1.25367	0.326154	0.322356	0.900306	up	no
811244	PF3D7_1219900	XM_001350562.1	GO:0004750(ribulose-phosphate 3-epimerase activity);GO:0009052(pentose-phosphate shunt, non-oxidative branch)	00030(Pentose phosphate pathway);00040(Pentose and glucuronate interconversions);00710(Carbon fixation in photosynthetic organisms)	K01783	EC:5.1.3.1	PREDICTED: ribulose-phosphate 3-epimerase, cytoplasmic isoform-like [Nicotiana attenuata]	NA	9.3272	18.7308	0.49796	-1.0059	0.322602	0.900306	down	no
810833	PF3D7_1127500	XM_001347921.1	GO:0003756(protein disulfide isomerase activity);GO:0005783(endoplasmic reticulum);GO:0006457(protein folding);GO:0034976(response to endoplasmic reticulum stress)	04141(Protein processing in endoplasmic reticulum)	K09580	EC:5.3.4.1	PREDICTED: protein disulfide isomerase-like 1-4 [Raphanus sativus]	NA	32.6894	65.408	0.499777	-1.00064	0.32274	0.900306	down	no
813078	PF3D7_0526300	XM_001351783.1	GO:0042273(ribosomal large subunit biogenesis)	NA	NA	NA		NA	11.593	9.3917	1.23439	0.303794	0.322803	0.900306	up	no
811306	PF3D7_1226300	XM_001350624.1	GO:0005737(cytoplasm);GO:0016791(phosphatase activity);GO:0044283(small molecule biosynthetic process)	NA	NA	NA	uncharacterized protein LOC110034042 isoform X2 [Phalaenopsis equestris]	NA	604.486	491.734	1.2293	0.297831	0.323041	0.900306	up	no
813934	PF3D7_1309300	XM_001349785.1	GO:0000398(mRNA splicing, via spliceosome);GO:0046540(U4/U6 x U5 tri-snRNP complex)	03040(Spliceosome)	K12843	NA	U4/U6 small nuclear ribonucleoprotein Prp3 [Ostreococcus tauri]	NA	28.9934	23.5725	1.22997	0.298621	0.323068	0.900306	up	no
812026	PF3D7_1446700	XM_001348582.2	GO:0003674(molecular_function);GO:0005575(cellular_component)	NA	NA	NA		NA	39.5252	79.0276	0.500145	-0.999582	0.323161	0.900306	down	no
813337	PF3D7_0905800	XM_001351896.1	NA	NA	NA	NA		NA	4.89563	3.97322	1.23216	0.301185	0.323506	0.900306	up	no
811618	PF3D7_1403900	XM_001348173.2	NA	NA	NA	NA		NA	7.6443	15.3245	0.498828	-1.00338	0.323552	0.900306	down	no
813995	PF3D7_1303100	XM_001349722.1	GO:0008170(N-methyltransferase activity)	NA	NA	NA	hypothetical protein CEUSTIGMA_g13157.t1 [Chlamydomonas eustigma]	NA	6.17676	12.4556	0.495901	-1.01188	0.323595	0.900306	down	no
812070	PF3D7_1451300	XM_001348626.2	NA	NA	NA	NA		NA	58.7278	117.329	0.500538	-0.998448	0.324336	0.900306	down	no
810912	PF3D7_1135500	XM_024473327.1	NA	NA	NA	NA		NA	1.5846	3.21398	0.493033	-1.02024	0.324403	0.900306	down	no
2655108	PF3D7_0715800	XM_001349025.1	NA	NA	NA	NA		NA	4.75475	9.54124	0.498337	-1.00481	0.324421	0.900306	down	no
812030	PF3D7_1447000	XM_001348586.1	GO:0003735(structural constituent of ribosome);GO:0006412(translation);GO:0022627(cytosolic small ribosomal subunit)	03010(Ribosome)	K02981	NA	hypothetical protein DM860_014807 [Cuscuta australis]	NA	580.568	472.9	1.22768	0.295931	0.324467	0.900306	up	no
813217	PF3D7_0108000	XM_024473433.1	GO:0004175(endopeptidase activity);GO:0004298(threonine-type endopeptidase activity);GO:0005634(nucleus);GO:0005737(cytoplasm);GO:0005829(cytosol);GO:0005839(proteasome core complex);GO:0010498(proteasomal protein catabolic process);GO:0010499(proteasomal ubiquitin-independent protein catabolic process);GO:0019774(proteasome core complex, beta-subunit complex);GO:0043161(proteasome-mediated ubiqu…	03050(Proteasome)	K02735	EC:3.4.25.1	proteasome subunit beta type-3 [Selaginella moellendorffii]	NA	157.783	314.853	0.501133	-0.996733	0.324997	0.900306	down	no
3885965	PF3D7_0603200	XM_960929.1	GO:0005743(mitochondrial inner membrane);GO:0016887(ATPase activity)	NA	NA	NA	mitochondrial chaperone BCS1-like [Quercus suber]	NA	3.27086	6.57277	0.497637	-1.00683	0.325117	0.900306	down	no
812584	PF3D7_0412000	XM_001351395.1	NA	NA	NA	NA		NA	21.9987	43.9069	0.501031	-0.997029	0.325124	0.900306	down	no
810794	PF3D7_1123600	XM_001347882.1	NA	NA	NA	NA		NA	6.91955	5.61716	1.23186	0.300837	0.325323	0.900306	up	no
813035	PF3D7_0522000	XM_001351741.1	NA	NA	NA	NA		NA	7.74593	6.22041	1.24524	0.316429	0.325409	0.900306	up	no
814312	PF3D7_1367500	XM_001350350.1	GO:0009055(electron transfer activity);GO:0055114(oxidation-reduction process)	00520(Amino sugar and nucleotide sugar metabolism)	K00326	EC:1.6.2.2	predicted protein [Micromonas commoda]	NA	14.3136	28.5917	0.500621	-0.998208	0.325577	0.900306	down	no
811647	PF3D7_1406800	XM_001348202.1	GO:0070258(inner membrane pellicle complex)	NA	NA	NA		NA	667.988	1331.69	0.501608	-0.995367	0.325681	0.900306	down	no
814344	PF3D7_0302700	XM_001351066.1	GO:0005739(mitochondrion)	NA	NA	NA		NA	3.64985	7.43573	0.490853	-1.02664	0.32575	0.900306	down	no
811924	PF3D7_1436100	XM_001348480.2	GO:0020011(apicoplast)	NA	NA	NA		NA	0.88527	0.714452	1.23909	0.30928	0.325774	0.900306	up	no
811166	PF3D7_1211400	XM_001350486.1	GO:0005634(nucleus);GO:0005737(cytoplasm);GO:0006986(response to unfolded protein);GO:0009408(response to heat);GO:0030430(host cell cytoplasm);GO:0030544(Hsp70 protein binding);GO:0051082(unfolded protein binding)	NA	NA	NA	dnaJ homolog subfamily B member 4 isoform X1 [Vigna radiata var. radiata]	NA	381.305	310.992	1.22609	0.294069	0.325913	0.900306	up	no
813024	PF3D7_0520800	XM_001351730.1	GO:0020011(apicoplast)	NA	NA	NA		NA	1.56606	3.1359	0.499399	-1.00174	0.325995	0.900306	down	no
2655029	PF3D7_0728200	XM_001349143.1	NA	NA	NA	NA		NA	2.47938	4.97069	0.498801	-1.00346	0.326006	0.900306	down	no
812477	PF3D7_0420100	XM_001351472.1	GO:0000166(nucleotide binding);GO:0004672(protein kinase activity);GO:0004674(protein serine/threonine kinase activity);GO:0005524(ATP binding);GO:0005575(cellular_component);GO:0005634(nucleus);GO:0005737(cytoplasm);GO:0005829(cytosol);GO:0006468(protein phosphorylation);GO:0016301(kinase activity);GO:0016310(phosphorylation);GO:0016740(transferase activity);GO:0030490(maturation of SSU-rRNA);GO…	03008(Ribosome biogenesis in eukaryotes)	K07179	EC:2.7.11.1	serine/threonine-protein kinase rio2 [Asparagus officinalis]	NA	32.6243	26.5974	1.2266	0.29466	0.326106	0.900306	up	no
3885910	PF3D7_0608700	XM_960984.1	GO:0005832(chaperonin-containing T-complex);GO:0006457(protein folding);GO:0051082(unfolded protein binding)	NA	NA	NA	TCP-1/cpn60 chaperonin family protein [Klebsormidium nitens]	NA	50.3665	41.0761	1.22618	0.294165	0.326182	0.900306	up	no
814374	PF3D7_0305600	XM_001351096.1	GO:0003906(DNA-(apurinic or apyrimidinic site) lyase activity);GO:0006281(DNA repair);GO:0020011(apicoplast)	03410(Base excision repair)	K01142	EC:3.1.11.2	DNA-(apurinic or apyrimidinic site) lyase [Manihot esculenta]	NA	26.9353	53.7036	0.501554	-0.995522	0.326249	0.900306	down	no
3885729	PF3D7_0628900	XM_961178.3	NA	NA	NA	NA		NA	0.41658	0.841013	0.495331	-1.01353	0.326577	0.900306	down	no
8445031	PF3D7_1449200	XM_002585421.1	NA	NA	NA	NA		NA	1636.26	3258.88	0.502093	-0.993973	0.326735	0.900306	down	no
814483	PF3D7_0316900	XM_001351203.1	GO:0004842(ubiquitin-protein transferase activity);GO:0008270(zinc ion binding);GO:0020011(apicoplast)	04120(Ubiquitin mediated proteolysis)	K10604	EC:2.3.2.27	probable E3 ubiquitin-protein ligase LUL3 [Eutrema salsugineum]	NA	47.8019	39.0002	1.22568	0.293587	0.326815	0.900306	up	no
3885687	PF3D7_0625300	XM_961143.1	GO:0003677(DNA binding);GO:0003887(DNA-directed DNA polymerase activity);GO:0006260(DNA replication)	NA	NA	NA	hypothetical protein CDL15_Pgr015673 [Punica granatum]	NA	4.24975	8.47848	0.501239	-0.99643	0.326927	0.900306	down	no
810838	PF3D7_1128000.1	XM_001347926.1;XM_024473321.1	NA	NA	NA	NA		NA	23.356	19.0639	1.22514	0.292944	0.326932	0.900306	up	no
3885721	PF3D7_0614400	XM_961037.1	GO:0000398(mRNA splicing, via spliceosome);GO:0000974(Prp19 complex);GO:0071011(precatalytic spliceosome);GO:0071012(catalytic step 1 spliceosome);GO:0071013(catalytic step 2 spliceosome)	NA	NA	NA	pre-mRNA-splicing factor SPF27-like protein isoform B [Chlorella sorokiniana]	NA	8.31749	6.74684	1.2328	0.301935	0.327416	0.900306	up	no
2655123	PF3D7_0719600	XM_001349061.1	GO:0003735(structural constituent of ribosome);GO:0006412(translation);GO:0022625(cytosolic large ribosomal subunit)	03010(Ribosome)	K02868	NA	60S ribosomal L11-1 -like protein [Gossypium arboreum]	NA	284.336	232.197	1.22455	0.292249	0.327471	0.900306	up	no
810818	PF3D7_1126100	XM_001347906.1	GO:0000422(autophagy of mitochondrion);GO:0005829(cytosol);GO:0006501(C-terminal protein lipidation);GO:0006995(cellular response to nitrogen starvation);GO:0016236(macroautophagy);GO:0019778(Atg12 activating enzyme activity);GO:0019779(Atg8 activating enzyme activity);GO:0030163(protein catabolic process);GO:0032446(protein modification by small protein conjugation);GO:0034727(piecemeal microaut…	04136(Autophagy - other eukaryotes)	K08337	NA	ubiquitin-like modifier-activating enzyme atg7 [Eutrema salsugineum]	NA	1.29831	2.59955	0.499434	-1.00163	0.327851	0.900306	down	no
812862	PF3D7_0501900	XM_001351542.1	NA	NA	NA	NA		NA	0.882623	1.82908	0.482551	-1.05125	0.327932	0.900306	down	no
810284	PF3D7_1012900	XM_001347375.1	GO:0000045(autophagosome assembly);GO:0000422(autophagy of mitochondrion);GO:0005829(cytosol);GO:0006497(protein lipidation);GO:0019898(extrinsic component of membrane);GO:0032266(phosphatidylinositol-3-phosphate binding);GO:0034045(phagophore assembly site membrane);GO:0034497(protein localization to phagophore assembly site);GO:0044804(autophagy of nucleus);GO:0080025(phosphatidylinositol-3,5-b…	NA	NA	NA	autophagy-related protein 18a-like [Coffea arabica]	NA	228.719	186.901	1.22374	0.291297	0.327986	0.900306	up	no
811203	PF3D7_1215600	XM_001350523.1	NA	NA	NA	NA		NA	6.71179	13.4856	0.4977	-1.00665	0.32853	0.900306	down	no
811197	PF3D7_1214900	XM_001350517.1	NA	NA	NA	NA		NA	47.231	93.9434	0.50276	-0.992059	0.328939	0.900306	down	no
812997	PF3D7_0518200	XM_002808652.1	GO:0005634(nucleus);GO:0008150(biological_process);GO:0009506(plasmodesma)	NA	NA	NA	uncharacterized protein LOC100281818 [Zea mays]	NA	40.7431	81.1098	0.50232	-0.99332	0.329003	0.900306	down	no
811962	PF3D7_1440100	XM_001348518.1	NA	NA	NA	NA		NA	18.5883	36.963	0.502889	-0.991689	0.329008	0.900306	down	no
811746	PF3D7_1416600	XM_001348302.1	GO:0020011(apicoplast)	NA	NA	NA		NA	0.136727	0.279955	0.488389	-1.0339	0.3292	0.900306	down	no
8445051	PF3D7_1018500	XM_002585362.1	GO:0000398(mRNA splicing, via spliceosome);GO:0005686(U2 snRNP);GO:0005689(U12-type spliceosomal complex);GO:0071011(precatalytic spliceosome);GO:0071013(catalytic step 2 spliceosome)	03040(Spliceosome)	K12834	NA	hypothetical protein CHLNCDRAFT_49281 [Chlorella variabilis]	NA	184.172	150.628	1.2227	0.290065	0.329418	0.900306	up	no
810330	PF3D7_1017700	XM_001347421.1	NA	NA	NA	NA		NA	2.43237	4.89041	0.497375	-1.0076	0.329628	0.900306	down	no
813441	PF3D7_0916400	XM_002808889.1	NA	NA	NA	NA		NA	1.2997	1.05927	1.22698	0.295107	0.329816	0.900306	up	no
813123	PF3D7_0531100	XM_001351829.1	NA	NA	NA	NA		NA	2.52385	5.01963	0.502796	-0.991955	0.329852	0.900306	down	no
811452	PF3D7_1241600	XM_001350768.1	GO:0005488(binding);GO:0005739(mitochondrion);GO:0005743(mitochondrial inner membrane);GO:0006810(transport)	NA	NA	NA	S-adenosylmethionine carrier 1, chloroplastic/mitochondrial-like [Cynara cardunculus var. scolymus]	NA	1.76633	3.61535	0.488565	-1.03338	0.329995	0.900306	down	no
812984	PF3D7_0516900	XM_001351690.1	GO:0003735(structural constituent of ribosome);GO:0006412(translation);GO:0022625(cytosolic large ribosomal subunit)	03010(Ribosome)	K02938	NA	hypothetical protein DM860_011206 [Cuscuta australis]	NA	411.276	336.721	1.22141	0.288552	0.330008	0.900306	up	no
811169	PF3D7_1211700	XM_001350489.1	GO:0004003(ATP-dependent DNA helicase activity);GO:0005524(ATP binding);GO:0005656(nuclear pre-replicative complex);GO:0006270(DNA replication initiation);GO:0006271(DNA strand elongation involved in DNA replication);GO:0008094(DNA-dependent ATPase activity)	03030(DNA replication)	K02209	EC:3.6.4.12	MCM-domain-containing protein [Coccomyxa subellipsoidea C-169]	NA	134.51	267.095	0.503605	-0.989635	0.330025	0.900306	down	no
9221870	PF3D7_0628400	XM_024473120.1	NA	NA	NA	NA		NA	4.28911	3.46818	1.23671	0.306502	0.330308	0.900306	up	no
813867	PF3D7_1360900.1	XM_024473249.1	GO:0006396(RNA processing);GO:0008143(poly(A) binding)	03013(RNA transport);03015(mRNA surveillance pathway);03018(RNA degradation)	K13126	NA	polyadenylate-binding protein 2-like [Lactuca sativa]	NA	80.2496	159.269	0.503862	-0.988898	0.330791	0.900306	down	no
810915	PF3D7_1135600	XM_001348003.2	GO:0000779(condensed chromosome, centromeric region);GO:0000799(nuclear condensin complex);GO:0003682(chromatin binding);GO:0007076(mitotic chromosome condensation);GO:0010032(meiotic chromosome condensation);GO:0042393(histone binding);GO:0051304(chromosome separation)	NA	NA	NA		NA	0.347646	0.704144	0.493714	-1.01825	0.330792	0.900306	down	no
811257	PF3D7_1221300	XM_001350575.1	NA	NA	NA	NA		NA	38.794	76.9911	0.503876	-0.988859	0.330902	0.900306	down	no
9221841	PF3D7_0113200	XM_002808567.1	NA	NA	NA	NA		NA	11.4105	22.6671	0.503395	-0.990239	0.330943	0.900306	down	no
813451	PF3D7_0917500	XM_001352010.1	NA	NA	NA	NA		NA	6.14558	12.2255	0.502684	-0.992276	0.330995	0.900306	down	no
813721	PF3D7_1331600	XM_002809002.1	GO:0005634(nucleus);GO:0005737(cytoplasm)	00062(Fatty acid elongation);01040(Biosynthesis of unsaturated fatty acids)	K10703	EC:4.2.1.134	predicted protein [Hordeum vulgare subsp. vulgare]	NA	21.9518	43.6545	0.502853	-0.991793	0.331075	0.900306	down	no
810991	PF3D7_1143500	XM_001348079.2	NA	NA	NA	NA		NA	3.9381	7.83563	0.502588	-0.992551	0.331158	0.900306	down	no
811463	PF3D7_1242700	XM_001350779.1	GO:0003735(structural constituent of ribosome);GO:0005739(mitochondrion);GO:0006412(translation);GO:0022627(cytosolic small ribosomal subunit)	03010(Ribosome)	K02962	NA	Ribosomal protein S17e, conserved site [Ostreococcus tauri]	NA	1051.29	861.936	1.21969	0.286509	0.331543	0.900306	up	no
813357	PF3D7_0908000	XM_002808874.1	NA	NA	NA	NA	unknown [Lotus japonicus]	NA	36.4375	72.2912	0.504038	-0.988395	0.331728	0.900306	down	no
814544	PF3D7_0322900	XM_001351264.1	GO:0003735(structural constituent of ribosome);GO:0006412(translation);GO:0022627(cytosolic small ribosomal subunit)	03010(Ribosome)	K02984	NA	hypothetical protein CBR_g4803 [Chara braunii]	NA	397.548	326.006	1.21945	0.286234	0.331784	0.900306	up	no
810862	PF3D7_1130500	XM_001347950.1	NA	NA	NA	NA		NA	6.79251	13.4868	0.503643	-0.989527	0.331885	0.900306	down	no
812248	PF3D7_1469800	XM_001348804.2	NA	NA	NA	NA		NA	11.4344	22.7743	0.502075	-0.994024	0.332243	0.900306	down	no
810618	PF3D7_1105500	XM_001347706.2	GO:0005509(calcium ion binding);GO:0005813(centrosome)	NA	NA	NA	hypothetical protein H632_c654p0 [Helicosporidium sp. ATCC 50920]	NA	26.8356	53.3076	0.503409	-0.990196	0.332243	0.900306	down	no
810971	PF3D7_1141400	XM_001348059.2	NA	NA	NA	NA		NA	23.3144	46.2593	0.503994	-0.988522	0.332364	0.900306	down	no
812837	PF3D7_0510000	XM_001351622.1	GO:0020011(apicoplast)	NA	NA	NA		NA	5.33041	10.5957	0.503072	-0.991162	0.332366	0.900306	down	no
812771	PF3D7_0218500	XM_001349653.1	GO:0000375(RNA splicing, via transesterification reactions);GO:0005681(spliceosomal complex);GO:0008380(RNA splicing)	03040(Spliceosome)	K11096	NA	small nuclear ribonucleoprotein Sm D2-like [Ananas comosus]	NA	65.6322	53.7564	1.22092	0.287968	0.332388	0.900306	up	no
813312	PF3D7_0903300	XM_002808867.1	NA	NA	NA	NA		NA	6.18965	12.2657	0.504631	-0.986701	0.332693	0.900306	down	no
813552	PF3D7_0927700	XM_001352111.1	GO:0005634(nucleus);GO:0005737(cytoplasm)	NA	NA	NA	Serine/threonine-protein phosphatase PP-X isozyme [Actinidia chinensis var. chinensis]	NA	15.329	30.4285	0.503772	-0.989156	0.33291	0.900306	down	no
54778396	PF3D7_0809250	XM_034153486.1	NA	NA	NA	NA		NA	19.2731	38.5314	0.500193	-0.999444	0.332972	0.900306	down	no
813802	PF3D7_1348200	XM_001350159.1	GO:0000386(second spliceosomal transesterification activity);GO:0005681(spliceosomal complex)	03040(Spliceosome)	K12819	NA	Pre-mRNA splicing Prp18-interacting factor [Corchorus capsularis]	NA	8.43546	6.85879	1.22988	0.298512	0.333049	0.900306	up	no
813110	PF3D7_0529800	XM_001351815.1	NA	NA	NA	NA		NA	6.13325	12.1532	0.504659	-0.986618	0.333225	0.900306	down	no
811190	PF3D7_1214100	XM_001350510.2	GO:0005783(endoplasmic reticulum)	00563(Glycosylphosphatidylinositol(GPI)-anchor biosynthesis)	K05288	NA	GPI ethanolamine phosphate transferase 3 isoform X1 [Cajanus cajan]	NA	4.67641	9.26911	0.504515	-0.987031	0.333719	0.900306	down	no
812886	PF3D7_0506700	XM_001351589.1	GO:0005096(GTPase activator activity);GO:0005622(intracellular);GO:0006886(intracellular protein transport);GO:0012505(endomembrane system);GO:0017137(Rab GTPase binding);GO:0031338(regulation of vesicle fusion);GO:0090630(activation of GTPase activity)	NA	NA	NA	EVI5-like protein isoform X1 [Sesamum indicum]	NA	9.73867	19.2926	0.504787	-0.986254	0.334094	0.900306	down	no
810345	PF3D7_1019400	XM_001347436.1	GO:0003735(structural constituent of ribosome);GO:0006412(translation);GO:0022625(cytosolic large ribosomal subunit)	03010(Ribosome)	K02908	NA	60S ribosomal protein L30 [Monoraphidium neglectum]	NA	400.751	329.301	1.21698	0.2833	0.334277	0.900306	up	no
812688	PF3D7_0209700	XM_001349570.2	GO:0000209(protein polyubiquitination);GO:0005622(intracellular);GO:0031624(ubiquitin conjugating enzyme binding);GO:0032436(positive regulation of proteasomal ubiquitin-dependent protein catabolic process);GO:0061630(ubiquitin protein ligase activity)	NA	NA	NA	hypothetical protein COCSUDRAFT_62990 [Coccomyxa subellipsoidea C-169]	NA	75.6762	62.1899	1.21686	0.28316	0.334289	0.900306	up	no
814476	PF3D7_0316200	XM_001351196.2	NA	NA	NA	NA		NA	2.14277	4.24362	0.504938	-0.985822	0.335136	0.900306	down	no
813749	PF3D7_1338700	XM_001350078.1	NA	NA	NA	NA		NA	16.2556	32.1481	0.505648	-0.983796	0.335719	0.900306	down	no
813048	PF3D7_0523300	XM_001351754.1	NA	NA	NA	NA		NA	48.8676	96.6373	0.505681	-0.983701	0.335835	0.900306	down	no
811797	PF3D7_1422500	XM_001348353.2	GO:0004842(ubiquitin-protein transferase activity);GO:0005783(endoplasmic reticulum);GO:0005789(endoplasmic reticulum membrane);GO:0010564(regulation of cell cycle process);GO:0016887(ATPase activity);GO:0030433(ubiquitin-dependent ERAD pathway)	04141(Protein processing in endoplasmic reticulum);04120(Ubiquitin mediated proteolysis)	K10601	EC:2.3.2.27	C3HC4 type domain containing protein [Klebsormidium nitens]	NA	13.3894	26.4738	0.50576	-0.983475	0.335879	0.900306	down	no
811025	PF3D7_1147300	XM_001348113.1	NA	NA	NA	NA		NA	10.2419	20.2392	0.506045	-0.982662	0.335931	0.900306	down	no
812498	PF3D7_0402900	XM_001351305.1	NA	NA	NA	NA		NA	9.30454	7.54889	1.23257	0.301671	0.336527	0.900306	up	no
9221866	PF3D7_0612400	XM_002808678.1	NA	NA	NA	NA		NA	4.80335	9.56974	0.501931	-0.994439	0.336546	0.900306	down	no
811316	PF3D7_1227300	XM_001350634.1	NA	NA	NA	NA		NA	0.7837	1.56544	0.500627	-0.998192	0.336899	0.900306	down	no
3885790	PF3D7_0603800	XM_960935.2	NA	NA	NA	NA		NA	20.2139	39.89	0.506742	-0.980676	0.336964	0.900306	down	no
813414	PF3D7_0913700	XM_001351973.1	NA	NA	NA	NA		NA	7.81485	15.4496	0.505828	-0.983281	0.337	0.900306	down	no
2655181	PF3D7_0731600	XM_001349172.1	GO:0004467(long-chain fatty acid-CoA ligase activity);GO:0006631(fatty acid metabolic process);GO:0016208(AMP binding)	00061(Fatty acid biosynthesis);00071(Fatty acid degradation);04146(Peroxisome)	K01897	EC:6.2.1.3	PREDICTED: long chain acyl-CoA synthetase 4-like [Musa acuminata subsp. malaccensis]	NA	27.7391	54.7515	0.506635	-0.980981	0.337061	0.900306	down	no
812447	PF3D7_0404900	XM_001351325.1	GO:0005515(protein binding);GO:0009986(cell surface);GO:0020004(symbiont-containing vacuolar space);GO:0046658(anchored component of plasma membrane)	NA	NA	NA		NA	153.502	302.842	0.50687	-0.980312	0.337109	0.900306	down	no
812979	PF3D7_0516400	XM_001351685.1	GO:0005737(cytoplasm);GO:0008479(queuine tRNA-ribosyltransferase activity);GO:0008616(queuosine biosynthetic process)	NA	NA	NA	hypothetical protein CEUSTIGMA_g8907.t1 [Chlamydomonas eustigma]	NA	9.92425	19.6467	0.505137	-0.985253	0.337314	0.900306	down	no
812006	PF3D7_1444700	XM_001348562.2	NA	NA	NA	NA		NA	4.52546	9.00134	0.502754	-0.992077	0.337348	0.900306	down	no
810800	PF3D7_1124200	XM_024473318.1	GO:0005634(nucleus);GO:0005737(cytoplasm);GO:0043130(ubiquitin binding);GO:0043161(proteasome-mediated ubiquitin-dependent protein catabolic process)	NA	NA	NA	hypothetical protein M569_00949, partial [Genlisea aurea]	NA	36.4569	71.9527	0.506679	-0.980857	0.337382	0.900306	down	no
813661	PF3D7_1320500	XM_002808977.1	GO:0005484(SNAP receptor activity);GO:0005515(protein binding);GO:0006886(intracellular protein transport);GO:0016192(vesicle-mediated transport);GO:0031201(SNARE complex);GO:0031338(regulation of vesicle fusion)	NA	NA	NA		NA	6.28444	12.4972	0.502866	-0.991755	0.337514	0.900306	down	no
813412	PF3D7_0913500	XM_001351971.1	GO:0020011(apicoplast)	NA	NA	NA		NA	4.42277	8.75746	0.505029	-0.985562	0.337744	0.900306	down	no
2655321	PF3D7_0804700	XM_001349434.2	NA	NA	NA	NA		NA	0.860381	0.70419	1.2218	0.289011	0.337785	0.900306	up	no
813305	PF3D7_0902600.1	XM_024473184.1	GO:0004674(protein serine/threonine kinase activity);GO:0005634(nucleus);GO:0005737(cytoplasm);GO:0006468(protein phosphorylation);GO:0035556(intracellular signal transduction)	NA	NA	NA		NA	3.40029	2.78544	1.22074	0.287751	0.337877	0.900306	up	no
810346	PF3D7_1019500.1	XM_024473285.1;XM_024473286.1	GO:0005654(nucleoplasm);GO:0016021(integral component of membrane);GO:0016021(integral component of membrane)	NA	NA	NA		NA	24.4486	48.2052	0.507178	-0.979436	0.338154	0.900306	down	no
810278	PF3D7_1012300	XM_001347369.1	GO:0005739(mitochondrion)	NA	NA	NA		NA	88.324	174.147	0.507181	-0.979427	0.33826	0.900306	down	no
813931	PF3D7_1308800	XM_002808959.1	NA	NA	NA	NA		NA	27.644	54.5235	0.507011	-0.979911	0.338264	0.900306	down	no
812538	PF3D7_0416400	XM_002808609.1	GO:0000790(nuclear chromatin);GO:0010485(H4 histone acetyltransferase activity);GO:0042393(histone binding)	NA	NA	NA		NA	51.9462	102.305	0.507759	-0.977784	0.339042	0.900306	down	no
2655127	PF3D7_0720100	XM_001349066.1	GO:0000447(endonucleolytic cleavage in ITS1 to separate SSU-rRNA from 5.8S rRNA and LSU-rRNA from tricistronic rRNA transcript (SSU-rRNA, 5.8S rRNA, LSU-rRNA));GO:0000472(endonucleolytic cleavage to generate mature 5'-end of SSU-rRNA from (SSU-rRNA, 5.8S rRNA, LSU-rRNA));GO:0000480(endonucleolytic cleavage in 5'-ETS of tricistronic rRNA transcript (SSU-rRNA, 5.8S rRNA, LSU-rRNA));GO:0003723(RNA b…	NA	NA	NA	Pre-rRNA-processing protein ESF2 [Triticum urartu]	NA	9.86488	8.09425	1.21875	0.285403	0.339279	0.900306	up	no
812442	PF3D7_0423500	XM_001351502.3	GO:0005515(protein binding);GO:0042643(actomyosin, actin portion);GO:0070258(inner membrane pellicle complex)	NA	NA	NA		NA	132.172	260.149	0.508063	-0.97692	0.339764	0.900306	down	no
810436	PF3D7_1028500	XM_001347527.1	NA	NA	NA	NA		NA	12.8234	10.5823	1.21178	0.277126	0.33978	0.900306	up	no
9221851	PF3D7_0502600	XM_002808626.1	NA	NA	NA	NA		NA	0.560242	0.446052	1.256	0.328838	0.339979	0.900306	up	no
813016	PF3D7_0520000	XM_001351722.1	GO:0003735(structural constituent of ribosome);GO:0019843(rRNA binding);GO:0022627(cytosolic small ribosomal subunit);GO:0045903(positive regulation of translational fidelity)	03010(Ribosome)	K02997	NA	40S ribosomal protein S9-2-like [Ananas comosus]	NA	633.728	523.714	1.21006	0.275084	0.340264	0.900306	up	no
813713	PF3D7_1330100	XM_001349998.1	GO:0020011(apicoplast)	NA	NA	NA		NA	6.64621	13.1582	0.5051	-0.985358	0.340358	0.900306	down	no
813138	PF3D7_0509900	XM_001351621.1	NA	NA	NA	NA		NA	1.86675	3.73386	0.499952	-1.00014	0.340919	0.900306	down	no
2655097	PF3D7_0713900	XM_002808729.1	NA	NA	NA	NA		NA	3.7494	3.09696	1.21067	0.275806	0.340922	0.900306	up	no
811402	PF3D7_1236200	XM_001350720.1	NA	NA	NA	NA		NA	23.2537	19.2255	1.20952	0.274436	0.341145	0.900306	up	no
2655188	PF3D7_0722400	XM_001349089.1	GO:0005525(GTP binding);GO:0007165(signal transduction)	NA	NA	NA	obg-like ATPase 1 [Lactuca sativa]	NA	180.356	149.216	1.20869	0.27344	0.341649	0.900306	up	no
812717	PF3D7_0212900	XM_001349599.1	GO:0003824(catalytic activity)	NA	NA	NA		NA	91.5319	179.858	0.508911	-0.974516	0.341692	0.900306	down	no
812485	PF3D7_0419700	XM_001351469.1	GO:0020008(rhoptry);GO:0046658(anchored component of plasma membrane)	NA	NA	NA		NA	46.7357	91.879	0.508666	-0.975209	0.341707	0.900306	down	no
2655381	PF3D7_0823200	XM_001349256.1	GO:0003723(RNA binding);GO:0006417(regulation of translation)	NA	NA	NA	PREDICTED: CUGBP Elav-like family member 5 [Nicotiana sylvestris]	NA	839.903	695.134	1.20826	0.272931	0.341813	0.900306	up	no
814024	PF3D7_1308300	XM_001349774.1	GO:0003735(structural constituent of ribosome);GO:0006412(translation);GO:0022627(cytosolic small ribosomal subunit)	03010(Ribosome)	K02978	NA	unknown [Populus trichocarpa]	NA	353.559	292.513	1.2087	0.273454	0.341914	0.900306	up	no
2655458	PF3D7_0828500	XM_001349205.1	GO:0003743(translation initiation factor activity);GO:0005851(eukaryotic translation initiation factor 2B complex);GO:0006413(translational initiation)	NA	NA	NA		NA	12.0172	23.6574	0.507968	-0.977192	0.341938	0.900306	down	no
813698	PF3D7_1329200	XM_001349971.1	GO:0003674(molecular_function);GO:0005575(cellular_component)	NA	NA	NA		NA	1.93013	3.85166	0.501117	-0.996781	0.342137	0.900306	down	no
811210	PF3D7_1216300	XM_001350530.1	GO:0005515(protein binding);GO:0005634(nucleus);GO:0005737(cytoplasm);GO:0005786(signal recognition particle, endoplasmic reticulum targeting);GO:0005789(endoplasmic reticulum membrane);GO:0006617(SRP-dependent cotranslational protein targeting to membrane, signal sequence recognition);GO:0008312(7S RNA binding);GO:0043022(ribosome binding)	03060(Protein export)	K03105	NA	signal recognition particle 19 kDa protein [Dendrobium catenatum]	NA	21.0808	17.3869	1.21245	0.277924	0.342325	0.900306	up	no
811648	PF3D7_1406900	XM_001348203.2	GO:0008175(tRNA methyltransferase activity);GO:0008649(rRNA methyltransferase activity);GO:0070475(rRNA base methylation)	NA	NA	NA	23S rRNA (adenine(2503)-C(2))-methyltransferase [Handroanthus impetiginosus]	NA	2.51781	4.98357	0.505222	-0.985011	0.342659	0.900306	down	no
814141	PF3D7_1331800	XM_001350014.1	GO:0003735(structural constituent of ribosome);GO:0022625(cytosolic large ribosomal subunit);GO:0070180(large ribosomal subunit rRNA binding)	03010(Ribosome)	K02894	NA	ribosomal protein L14b/L23e [Coccomyxa subellipsoidea C-169]	NA	401.935	332.844	1.20758	0.272117	0.342695	0.900306	up	no
811074	PF3D7_1202100.1	XM_024473377.1;XM_001350394.1	NA	NA	NA	NA	uncharacterized protein LOC100277594 [Zea mays]	NA	29.9095	58.7431	0.509158	-0.973815	0.343004	0.900306	down	no
814388	PF3D7_0307100	XM_001351110.1	GO:0003735(structural constituent of ribosome);GO:0022627(cytosolic small ribosomal subunit)	03010(Ribosome)	K02951	NA	L30e-like protein [Coccomyxa subellipsoidea C-169]	NA	343.133	284.25	1.20715	0.27161	0.343087	0.900306	up	no
814287	PF3D7_1361700	XM_001350292.1	GO:0004129(cytochrome-c oxidase activity)	00190(Oxidative phosphorylation)	K02261	NA	cytochrome c oxidase subunit 2 (mitochondrion) [Gloeotilopsis planctonica]	NA	77.6107	152.348	0.509429	-0.973047	0.343164	0.900306	down	no
2655410	PF3D7_0806200	XM_002808774.1	GO:0000030(mannosyltransferase activity);GO:0005637(nuclear inner membrane);GO:0018406(protein C-linked glycosylation via 2'-alpha-mannosyl-L-tryptophan)	NA	NA	NA		NA	10.8193	21.2504	0.509136	-0.973878	0.343187	0.900306	down	no
2655066	PF3D7_0708500	XM_001348963.1	GO:0006986(response to unfolded protein);GO:0009408(response to heat)	NA	NA	NA	NF-kappa-B-activating protein-like [Cucurbita moschata]	NA	20.892	17.3022	1.20747	0.271992	0.343252	0.900306	up	no
2655373	PF3D7_0810900.1	XM_024473160.1;XM_001349381.1	NA	NA	NA	NA		NA	26.48	52.0102	0.509132	-0.973888	0.343403	0.900306	down	no
812257	PF3D7_1470800	XM_001348813.1	NA	NA	NA	NA		NA	3.00667	5.91853	0.508009	-0.977074	0.343811	0.900306	down	no
811628	PF3D7_1404900	XM_001348183.1	GO:0005783(endoplasmic reticulum)	NA	NA	NA		NA	433.149	359.198	1.20588	0.270087	0.344044	0.900306	up	no
813003	PF3D7_0518800	XM_002808654.1	NA	NA	NA	NA		NA	3.54774	2.8818	1.23108	0.299928	0.344132	0.900306	up	no
812639	PF3D7_0204600	XM_001349521.2	GO:0020011(apicoplast)	NA	NA	NA		NA	0.771457	1.52748	0.505052	-0.985496	0.344222	0.900306	down	no
36312593	PF3D7_1446000	XR_002966696.1	NA	NA	NA	NA		NA	42.9403	35.2424	1.21843	0.285021	0.344472	0.900306	up	no
2655249	PF3D7_0807700	XM_001349410.1	GO:0005515(protein binding);GO:0005829(cytosol);GO:0006508(proteolysis);GO:0006979(response to oxidative stress);GO:0009266(response to temperature stimulus);GO:0020002(host cell plasma membrane);GO:0020003(symbiont-containing vacuole);GO:0044164(host cell cytosol)	NA	NA	NA	protease Do-like 10, mitochondrial [Arabidopsis lyrata subsp. lyrata]	NA	13.5638	26.5936	0.510038	-0.971323	0.344743	0.900306	down	no
812871	PF3D7_0501500	XM_001351538.1	GO:0020008(rhoptry)	NA	NA	NA		NA	66.7898	130.865	0.510371	-0.970381	0.345022	0.900306	down	no
814134	PF3D7_1330500	XM_001350002.1	NA	NA	NA	NA	macrophage erythroblast attacher isoform X2 [Amborella trichopoda]	NA	16.6827	32.701	0.510158	-0.970983	0.345119	0.900306	down	no
810969	PF3D7_1141200	XM_024473329.1	NA	NA	NA	NA		NA	24.087	47.3524	0.508676	-0.975182	0.345317	0.900306	down	no
813548	PF3D7_0927300	XM_001352107.1	GO:0004333(fumarate hydratase activity);GO:0005829(cytosol);GO:0006099(tricarboxylic acid cycle);GO:0042802(identical protein binding);GO:0050163(oxaloacetate tautomerase activity);GO:0051539(4 iron, 4 sulfur cluster binding)	00020(Citrate cycle (TCA cycle));00620(Pyruvate metabolism)	K01676	EC:4.2.1.2	fumarate hydratase [Bathycoccus prasinos]	NA	15.2177	29.8156	0.510396	-0.970312	0.345667	0.900306	down	no
810492	PF3D7_1034500	XM_001347583.2	NA	NA	NA	NA		NA	6.34469	12.4316	0.51037	-0.970385	0.345752	0.900306	down	no
812028	PF3D7_1446800	XM_001348584.1	GO:0004392(heme oxygenase (decyclizing) activity);GO:0005515(protein binding);GO:0016829(lyase activity);GO:0020020(food vacuole);GO:0020037(heme binding);GO:0030430(host cell cytoplasm);GO:0042167(heme catabolic process)	NA	NA	NA		NA	13.8151	27.119	0.509423	-0.973065	0.346168	0.900306	down	no
810592	PF3D7_1102700	XM_001347679.1	GO:0020005(symbiont-containing vacuole membrane)	NA	NA	NA		NA	10955.2	9103.96	1.20334	0.267046	0.346296	0.900306	up	no
9221777	PF3D7_0313300	XM_002808574.1	GO:0020011(apicoplast)	NA	NA	NA		NA	2.40796	4.79808	0.501859	-0.994647	0.346375	0.900306	down	no
811345	PF3D7_1230400	XM_001350663.3	GO:0004176(ATP-dependent peptidase activity);GO:0005739(mitochondrion);GO:0006986(response to unfolded protein);GO:0009408(response to heat);GO:0070011(peptidase activity, acting on L-amino acid peptides)	NA	NA	NA	hypothetical protein CBR_g24408 [Chara braunii]	NA	24.3511	47.733	0.510153	-0.970998	0.346408	0.900306	down	no
36312467	PF3D7_0314200	XM_024473238.1	NA	NA	NA	NA		NA	1.08823	2.13985	0.508553	-0.97553	0.346623	0.900306	down	no
3885787	PF3D7_0603500	XM_960932.1	GO:0005739(mitochondrion);GO:0006816(calcium ion transport);GO:0008273(calcium, potassium:sodium antiporter activity);GO:0016021(integral component of membrane)	NA	NA	NA	hypothetical protein GPECTOR_13g739 [Gonium pectorale]	NA	10.6056	20.7811	0.510351	-0.97044	0.346845	0.900306	down	no
810485	PF3D7_1033700	XM_001347576.1	GO:0005634(nucleus)	NA	NA	NA	hypothetical protein B296_00033499 [Ensete ventricosum]	NA	30.4826	25.3301	1.20341	0.267132	0.34743	0.900306	up	no
811336	PF3D7_1229400	XM_001350654.1	GO:0005125(cytokine activity);GO:0005737(cytoplasm);GO:0016491(oxidoreductase activity);GO:0020012(evasion or tolerance of host immune response);GO:0020036(Maurer's cleft);GO:0030430(host cell cytoplasm);GO:0046789(host cell surface receptor binding)	00350(Tyrosine metabolism);00360(Phenylalanine metabolism)	K07253	EC:5.3.2.1		NA	265.531	220.788	1.20265	0.26622	0.347437	0.900306	up	no
3885736	PF3D7_0601900	XM_960916.1	GO:0005515(protein binding);GO:0020036(Maurer's cleft)	NA	NA	NA		NA	85.4939	71.0658	1.20302	0.266665	0.348056	0.900306	up	no
811482	PF3D7_1244800	XM_001350798.1	GO:0002181(cytoplasmic translation);GO:0003723(RNA binding);GO:0003729(mRNA binding);GO:0005634(nucleus);GO:0005737(cytoplasm);GO:0005829(cytosol);GO:0019221(cytokine-mediated signaling pathway);GO:0042788(polysomal ribosome);GO:0046872(metal ion binding)	NA	NA	NA	PREDICTED: zinc finger CCCH domain-containing protein 11-like [Erythranthe guttata]	NA	41.3332	34.3726	1.2025	0.266043	0.348205	0.900306	up	no
814114	PF3D7_1325100	XM_001349955.1	GO:0004749(ribose phosphate diphosphokinase activity);GO:0006098(pentose-phosphate shunt);GO:0006166(purine ribonucleoside salvage)	00030(Pentose phosphate pathway);00230(Purine metabolism)	K00948	EC:2.7.6.1	ribose-phosphate pyrophosphokinase 1 [Cynara cardunculus var. scolymus]	NA	204.223	170.042	1.20101	0.264254	0.348638	0.900306	up	no
812115	PF3D7_1456000	XM_001348671.1	GO:0020011(apicoplast)	NA	NA	NA		NA	5.22822	10.2237	0.511382	-0.967526	0.348685	0.900306	down	no
811991	PF3D7_1443100	XM_001348547.1	NA	NA	NA	NA		NA	21.2352	41.4898	0.511819	-0.966295	0.348769	0.900306	down	no
813851	PF3D7_1359300	XM_001350264.2	GO:0000175(3'-5'-exoribonuclease activity);GO:0000178(exosome (RNase complex));GO:0003723(RNA binding);GO:0048471(perinuclear region of cytoplasm)	03018(RNA degradation)	K12585	EC:3.1.13.-	hypothetical protein GQ55_9G629200 [Panicum hallii var. hallii]	NA	7.86825	6.54067	1.20297	0.266604	0.348838	0.900306	up	no
813778	PF3D7_1344600	XM_001350124.1	GO:0020011(apicoplast)	00785(Lipoic acid metabolism)	K03644	EC:2.8.1.8	lipoyl synthase, chloroplastic [Coffea arabica]	NA	12.9189	25.2595	0.511446	-0.967345	0.348896	0.900306	down	no
811844	PF3D7_1428400	XM_034153490.1	GO:0003674(molecular_function);GO:0005829(cytosol);GO:0070647(protein modification by small protein conjugation or removal);GO:0080008(Cul4-RING E3 ubiquitin ligase complex)	NA	NA	NA	DDB1- and CUL4-associated factor 8 [Amborella trichopoda]	NA	1.95292	1.62056	1.20509	0.269139	0.349338	0.900306	up	no
812025	PF3D7_1446600	XM_001348581.1	GO:0005509(calcium ion binding);GO:0005813(centrosome)	04626(Plant-pathogen interaction)	K13448	NA	hypothetical protein H632_c654p0 [Helicosporidium sp. ATCC 50920]	NA	343.692	670.654	0.512473	-0.964451	0.349387	0.900306	down	no
812907	PF3D7_0505500	XM_001351577.1	GO:0003684(damaged DNA binding);GO:0006281(DNA repair)	03430(Mismatch repair)	K08737	NA	DNA mismatch repair protein MSH6 [Ziziphus jujuba]	NA	8.50492	16.6108	0.512011	-0.965752	0.349458	0.900306	down	no
813248	PF3D7_0111500	XM_001351007.1	GO:0004127(cytidylate kinase activity);GO:0005524(ATP binding);GO:0005634(nucleus);GO:0005737(cytoplasm);GO:0006139(nucleobase-containing compound metabolic process);GO:0006207('de novo' pyrimidine nucleobase biosynthetic process);GO:0006221(pyrimidine nucleotide biosynthetic process);GO:0009041(uridylate kinase activity)	00240(Pyrimidine metabolism)	K13800	EC:2.7.4.14	PREDICTED: UMP-CMP kinase isoform X1 [Vitis vinifera]	NA	123.083	240.136	0.512555	-0.964222	0.349613	0.900306	down	no
812738	PF3D7_0215100	XM_001349620.2	GO:0004842(ubiquitin-protein transferase activity);GO:0005737(cytoplasm);GO:0008270(zinc ion binding);GO:0016567(protein ubiquitination)	04120(Ubiquitin mediated proteolysis)	K10604	EC:2.3.2.27	probable E3 ubiquitin-protein ligase LUL4 [Coffea arabica]	NA	64.6183	126.101	0.512435	-0.96456	0.349678	0.900306	down	no
811028	PF3D7_1147700	XM_001348116.1	GO:0005739(mitochondrion)	NA	NA	NA		NA	10.726	21.0644	0.509202	-0.97369	0.349716	0.900306	down	no
2655313	PF3D7_0806700	XM_002808777.2	NA	NA	NA	NA		NA	5.99953	4.996	1.20087	0.264074	0.349785	0.900306	up	no
813373	PF3D7_0909600	XM_001351932.1	NA	NA	NA	NA		NA	8.50911	16.6276	0.511747	-0.966497	0.349984	0.900306	down	no
810792	PF3D7_1123400	XM_001347880.1	GO:0003746(translation elongation factor activity);GO:0005525(GTP binding);GO:0005853(eukaryotic translation elongation factor 1 complex);GO:0006414(translational elongation)	03015(mRNA surveillance pathway)	K03267	NA	hypothetical protein MARPO_0103s0007 [Marchantia polymorpha]	NA	111.314	92.8014	1.19949	0.262423	0.350102	0.900306	up	no
811002	PF3D7_1144700	XM_001348090.2	GO:0020011(apicoplast)	NA	NA	NA		NA	11.0169	21.5669	0.510823	-0.969105	0.350184	0.900306	down	no
3885917	PF3D7_0624500	XM_961134.1	GO:0005680(anaphase-promoting complex)	NA	NA	NA	RING-H2 finger protein ATL18, partial [Glycine soja]	NA	99.1713	193.588	0.512281	-0.964994	0.35039	0.900306	down	no
3885987	PF3D7_0617000	XM_961063.2	GO:0005742(mitochondrial outer membrane translocase complex);GO:0030150(protein import into mitochondrial matrix)	NA	NA	NA	mitochondrial import receptor subunit TOM40-1 [Phalaenopsis equestris]	NA	3.81127	3.14925	1.21022	0.275264	0.350419	0.900306	up	no
811329	PF3D7_1228600	XM_001350647.1	GO:0016020(membrane);GO:0020003(symbiont-containing vacuole)	NA	NA	NA		NA	1698.53	3310.25	0.513112	-0.962653	0.350581	0.900306	down	no
813679	PF3D7_1322900	XM_002808983.1	NA	NA	NA	NA		NA	2.06281	4.12882	0.499612	-1.00112	0.350715	0.900306	down	no
811432	PF3D7_1239200	XM_001350750.1	GO:0003677(DNA binding);GO:0005634(nucleus);GO:0006355(regulation of transcription, DNA-templated)	NA	NA	NA		NA	12.4778	24.3228	0.513006	-0.962951	0.350805	0.900306	down	no
810174	PF3D7_1001200	XM_001347265.1	GO:0000062(fatty-acyl-CoA binding);GO:0006631(fatty acid metabolic process)	NA	NA	NA	PREDICTED: acyl-CoA-binding domain-containing protein 1-like [Malus domestica]	NA	4.58096	9.22124	0.496783	-1.00931	0.350895	0.900306	down	no
2655105	PF3D7_0715200	XM_001349019.1	NA	NA	NA	NA		NA	6.9563	13.5601	0.512999	-0.962973	0.35118	0.900306	down	no
811675	PF3D7_1409600	XM_001348231.1	GO:0020011(apicoplast)	NA	NA	NA		NA	13.9773	11.6506	1.1997	0.262676	0.351386	0.900306	up	no
812940	PF3D7_0512600	XM_001351647.1	GO:0005793(endoplasmic reticulum-Golgi intermediate compartment);GO:0016020(membrane);GO:0020020(food vacuole);GO:0060627(regulation of vesicle-mediated transport)	NA	NA	NA	GTP-binding protein YPTC1 [Coccomyxa subellipsoidea C-169]	NA	131.691	256.55	0.513315	-0.962082	0.35149	0.900306	down	no
2655496	PF3D7_0820700	XM_001349282.1	GO:0004591(oxoglutarate dehydrogenase (succinyl-transferring) activity);GO:0005759(mitochondrial matrix);GO:0006099(tricarboxylic acid cycle);GO:0006103(2-oxoglutarate metabolic process)	00020(Citrate cycle (TCA cycle));00310(Lysine degradation);00380(Tryptophan metabolism)	K00164	EC:1.2.4.2	2-oxoglutarate dehydrogenase, mitochondrial-like [Physcomitrella patens]	NA	19.0591	37.1327	0.513269	-0.962214	0.351492	0.900306	down	no
812481	PF3D7_0403600	XM_002808593.1	NA	NA	NA	NA		NA	4.73552	9.25201	0.511837	-0.966245	0.351495	0.900306	down	no
813465	PF3D7_0918900	XM_001352024.1	GO:0004357(glutamate-cysteine ligase activity);GO:0005737(cytoplasm);GO:0006750(glutathione biosynthetic process)	00270(Cysteine and methionine metabolism);00480(Glutathione metabolism)	K11204	EC:6.3.2.2	glutamate--cysteine ligase-like [Quercus suber]	NA	26.5448	22.1533	1.19823	0.260907	0.351587	0.900306	up	no
812757	PF3D7_0217100	XM_001349639.1	GO:0005739(mitochondrion)	00190(Oxidative phosphorylation)	K02132	NA	ATP synthase F1 subunit alpha [Physcomitrella patens]	NA	30.4511	59.3334	0.513221	-0.962347	0.35159	0.900306	down	no
814255	PF3D7_1355100	XM_001350227.1	GO:0003677(DNA binding);GO:0006270(DNA replication initiation);GO:0008094(DNA-dependent ATPase activity)	03030(DNA replication)	K02542	EC:3.6.4.12	hypothetical protein AALP_AA6G136800 [Arabis alpina]	NA	60.839	118.471	0.513534	-0.961469	0.35169	0.900306	down	no
812597	PF3D7_0200100	XM_001349479.1	GO:0020002(host cell plasma membrane);GO:0020030(infected host cell surface knob);GO:0020033(antigenic variation);GO:0020035(cytoadherence to microvasculature, mediated by symbiont protein);GO:0046789(host cell surface receptor binding);GO:0050839(cell adhesion molecule binding)	NA	NA	NA		NA	4.00152	7.79976	0.51303	-0.962884	0.351966	0.900306	down	no
812239	PF3D7_1468900	XM_001348795.1	NA	NA	NA	NA		NA	2.17589	1.80241	1.20721	0.271676	0.352002	0.900306	up	no
2655481	PF3D7_0823900	XM_001349249.1	GO:0005310(dicarboxylic acid transmembrane transporter activity);GO:0005743(mitochondrial inner membrane);GO:0006835(dicarboxylic acid transport);GO:0006839(mitochondrial transport);GO:0015367(oxoglutarate:malate antiporter activity);GO:0015742(alpha-ketoglutarate transport);GO:0015743(malate transport)	NA	NA	NA	hypothetical protein CBR_g51109 [Chara braunii]	NA	14.8148	28.8876	0.512844	-0.963409	0.352033	0.900306	down	no
814379	PF3D7_0306100	XM_001351101.2	NA	NA	NA	NA		NA	11.6208	9.68584	1.19977	0.262764	0.352185	0.900306	up	no
811131	PF3D7_1207800	XM_001350451.1	NA	NA	NA	NA		NA	1.62884	1.34208	1.21367	0.279373	0.352257	0.900306	up	no
811417	PF3D7_1237700	XM_001350735.1	NA	NA	NA	NA		NA	115.384	224.613	0.513704	-0.960991	0.352394	0.900306	down	no
814232	PF3D7_1350900	XM_001350186.1	NA	NA	NA	NA		NA	1.78981	1.46814	1.2191	0.285815	0.352498	0.900306	up	no
812235	PF3D7_1468500.1	XM_001348791.2	GO:0005783(endoplasmic reticulum);GO:0010564(regulation of cell cycle process);GO:0016021(integral component of membrane);GO:0016887(ATPase activity);GO:0030433(ubiquitin-dependent ERAD pathway)	04141(Protein processing in endoplasmic reticulum)	K13989	NA	unnamed protein product [Brassica oleracea]	NA	29.9153	58.3003	0.513123	-0.962622	0.352717	0.900306	down	no
8445052	PF3D7_1026500	XM_002585367.1	NA	NA	NA	NA		NA	53.0304	44.1303	1.20168	0.265051	0.352809	0.900306	up	no
813233	PF3D7_0109800	XM_001350992.1	GO:0004826(phenylalanine-tRNA ligase activity);GO:0006432(phenylalanyl-tRNA aminoacylation);GO:0009328(phenylalanine-tRNA ligase complex)	00970(Aminoacyl-tRNA biosynthesis)	K01889	EC:6.1.1.20	phenylalanyl-tRNA synthetase, putative / phenylalanine-tRNA ligase [Arabidopsis thaliana]	NA	16.6084	13.8679	1.19762	0.260164	0.353013	0.900306	up	no
811004	PF3D7_1144900	XM_001348092.2	GO:0005794(Golgi apparatus);GO:0006886(intracellular protein transport);GO:0006891(intra-Golgi vesicle-mediated transport);GO:0016020(membrane);GO:0060627(regulation of vesicle-mediated transport)	NA	NA	NA	ras-related protein RABH1e-like [Physcomitrella patens]	NA	78.5108	152.771	0.513912	-0.960406	0.353125	0.900306	down	no
813745	PF3D7_1338100	XM_001350072.1	GO:0004175(endopeptidase activity);GO:0005838(proteasome regulatory particle);GO:0006511(ubiquitin-dependent protein catabolic process)	03050(Proteasome)	K03033	NA	26S proteasome non-ATPase regulatory subunit 3 [Panicum miliaceum]	NA	105.562	205.308	0.514167	-0.959692	0.353146	0.900306	down	no
813140	PF3D7_0100200	XM_001350901.1	GO:0020002(host cell plasma membrane);GO:0020033(antigenic variation)	NA	NA	NA		NA	3.27748	2.70494	1.21167	0.276992	0.35328	0.900306	up	no
814355	PF3D7_0303800	XM_001351077.1	GO:0000151(ubiquitin ligase complex);GO:0000209(protein polyubiquitination);GO:0005737(cytoplasm);GO:0031624(ubiquitin conjugating enzyme binding);GO:0032436(positive regulation of proteasomal ubiquitin-dependent protein catabolic process);GO:0061630(ubiquitin protein ligase activity)	NA	NA	NA	probable E3 ubiquitin-protein ligase ARI7 [Coffea eugenioides]	NA	5.02091	9.79828	0.512427	-0.964581	0.353334	0.900306	down	no
3885860	PF3D7_0623000	XM_961119.1	GO:0004107(chorismate synthase activity);GO:0005829(cytosol);GO:0009423(chorismate biosynthetic process);GO:0010181(FMN binding);GO:0033587(shikimate biosynthetic process)	00400(Phenylalanine, tyrosine and tryptophan biosynthesis)	K01736	EC:4.2.3.5	chorismate synthase-like [Quercus suber]	NA	9.31395	18.1362	0.513557	-0.961404	0.353361	0.900306	down	no
813065	PF3D7_0525100	XM_001351771.1	GO:0004467(long-chain fatty acid-CoA ligase activity);GO:0006631(fatty acid metabolic process)	00061(Fatty acid biosynthesis);00071(Fatty acid degradation);04146(Peroxisome)	K01897	EC:6.2.1.3	PREDICTED: long chain acyl-CoA synthetase 6, peroxisomal-like [Juglans regia]	NA	1447.73	1210.86	1.19562	0.25776	0.35354	0.900306	up	no
811098	PF3D7_1204500	XM_001350418.1	NA	NA	NA	NA		NA	3.12391	6.13502	0.509193	-0.973716	0.353737	0.900306	down	no
2655195	PF3D7_0707800	XM_001348956.1	GO:0020011(apicoplast)	NA	NA	NA		NA	4.66208	9.07393	0.513788	-0.960755	0.354041	0.900306	down	no
811999	PF3D7_1443900	XM_001348555.1	GO:0009408(response to heat);GO:0020011(apicoplast);GO:0042623(ATPase activity, coupled)	04141(Protein processing in endoplasmic reticulum)	K09487	NA	heat shock protein 90-6, mitochondrial [Oryza sativa Japonica Group]	NA	4.99978	9.73806	0.513427	-0.961769	0.354088	0.900306	down	no
811228	PF3D7_1218200	XM_001350548.1	NA	NA	NA	NA		NA	10.4905	8.77743	1.19517	0.257211	0.35476	0.900306	up	no
811388	PF3D7_1234800	XM_001350706.1	GO:0000375(RNA splicing, via transesterification reactions);GO:0005681(spliceosomal complex);GO:0008380(RNA splicing)	03040(Spliceosome)	K12830	NA	PREDICTED: splicing factor 3B subunit 3-like [Populus euphratica]	NA	22.77	19.0686	1.19411	0.255936	0.355493	0.900306	up	no
810453	PF3D7_1030300	XM_001347544.1	NA	NA	NA	NA		NA	70.2418	58.851	1.19355	0.255264	0.355703	0.900306	up	no
812729	PF3D7_0214200	XM_001349611.1	GO:0003735(structural constituent of ribosome);GO:0022625(cytosolic large ribosomal subunit)	03010(Ribosome)	K02871	NA	PREDICTED: uncharacterized protein LOC104588795 [Nelumbo nucifera]	NA	27.7102	53.8518	0.514564	-0.958579	0.355708	0.900306	down	no
810849	PF3D7_1129100	XM_001347937.1	GO:0020003(symbiont-containing vacuole)	NA	NA	NA		NA	1661.44	1392.61	1.19304	0.25464	0.356	0.900306	up	no
813528	PF3D7_0925300	XM_001352087.1	GO:0020011(apicoplast)	NA	NA	NA	hypothetical protein OsI_36857 [Oryza sativa Indica Group]	NA	5.00793	9.7465	0.513819	-0.960669	0.356193	0.900306	down	no
811236	PF3D7_1218900	XM_001350556.1	NA	NA	NA	NA		NA	0.676627	1.33344	0.50743	-0.97872	0.356328	0.900306	down	no
813718	PF3D7_1330700	XM_001350004.1	NA	NA	NA	NA		NA	3.60629	7.01349	0.514194	-0.959616	0.356331	0.900306	down	no
814424	PF3D7_0310900	XM_001351146.1	NA	NA	NA	NA		NA	5.08661	9.88301	0.514683	-0.958245	0.356603	0.900306	down	no
812130	PF3D7_1457500	XM_001348686.1	GO:0005737(cytoplasm);GO:0006886(intracellular protein transport);GO:0016887(ATPase activity)	04144(Endocytosis)	K12196	NA	vacuolar protein sorting-associated protein 4-like [Quercus suber]	NA	24.2347	47.0077	0.515547	-0.955824	0.357076	0.900306	down	no
810563	PF3D7_1041300	XM_001347654.2	GO:0020002(host cell plasma membrane);GO:0020013(modulation by symbiont of host erythrocyte aggregation);GO:0020030(infected host cell surface knob);GO:0020033(antigenic variation);GO:0020035(cytoadherence to microvasculature, mediated by symbiont protein);GO:0046789(host cell surface receptor binding);GO:0050839(cell adhesion molecule binding)	NA	NA	NA		NA	30.5464	25.631	1.19178	0.253116	0.357372	0.900306	up	no
814289	PF3D7_1362000	XM_001350295.1	NA	NA	NA	NA		NA	60.1082	116.53	0.515818	-0.955065	0.357424	0.900306	down	no
811295	PF3D7_1225200	XM_001350613.1	GO:0003677(DNA binding);GO:0005634(nucleus);GO:0008150(biological_process)	NA	NA	NA		NA	8.87069	7.43686	1.1928	0.254351	0.357477	0.900306	up	no
813446	PF3D7_0917000	XM_001352005.1	NA	NA	NA	NA		NA	6.81119	13.2038	0.515852	-0.95497	0.357607	0.900306	down	no
813177	PF3D7_0104000	XM_001350936.1	NA	NA	NA	NA		NA	2.65036	5.26264	0.503618	-0.989598	0.357728	0.900306	down	no
813064	PF3D7_0525000	XM_001351770.3	GO:0003676(nucleic acid binding)	NA	NA	NA		NA	5.16816	10.0403	0.514744	-0.958074	0.357737	0.900306	down	no
810299	PF3D7_1014400	XM_001347390.1	GO:0004693(cyclin-dependent protein serine/threonine kinase activity);GO:0005634(nucleus);GO:0006468(protein phosphorylation);GO:0051726(regulation of cell cycle)	03022(Basal transcription factors);03420(Nucleotide excision repair)	K02202	EC:2.7.11.22;EC:2.7.11.23	PREDICTED: cyclin-dependent kinase D-3-like isoform X1 [Lupinus angustifolius]	NA	3.47771	2.87452	1.20984	0.274819	0.357753	0.900306	up	no
810566	PF3D7_1104100	XM_001347692.2	GO:0005484(SNAP receptor activity);GO:0005886(plasma membrane);GO:0006886(intracellular protein transport);GO:0020020(food vacuole);GO:0031201(SNARE complex);GO:0031338(regulation of vesicle fusion)	NA	NA	NA		NA	50.164	42.0905	1.19181	0.253156	0.358115	0.900306	up	no
3885716	PF3D7_0613800	XM_961032.2	NA	NA	NA	NA		NA	24.3387	47.1076	0.516662	-0.952707	0.35853	0.900306	down	no
813019	PF3D7_0520300	XM_001351725.1	GO:0000398(mRNA splicing, via spliceosome);GO:0000932(P-body);GO:0003723(RNA binding);GO:0005688(U6 snRNP);GO:0046540(U4/U6 x U5 tri-snRNP complex);GO:0071011(precatalytic spliceosome);GO:0071013(catalytic step 2 spliceosome);GO:1990726(Lsm1-7-Pat1 complex)	03040(Spliceosome);03018(RNA degradation)	K12621	NA	Sm-D1 protein [Chlamydomonas reinhardtii]	NA	16.1613	13.4316	1.20323	0.266907	0.3586	0.900306	up	no
810261	PF3D7_1010600	XM_001347352.1	GO:0003723(RNA binding);GO:0003743(translation initiation factor activity);GO:0005850(eukaryotic translation initiation factor 2 complex);GO:0006413(translational initiation)	03013(RNA transport)	K03238	NA	hypothetical protein BVRB_038540, partial [Beta vulgaris subsp. vulgaris]	NA	203.522	170.944	1.19057	0.251658	0.358738	0.900306	up	no
812668	PF3D7_0207600	XM_001349550.1	GO:0002377(immunoglobulin production);GO:0006508(proteolysis);GO:0008234(cysteine-type peptidase activity);GO:0020003(symbiont-containing vacuole);GO:0050776(regulation of immune response)	NA	NA	NA	senescence-specific cysteine protease SAG39-like [Rosa chinensis]	NA	819.442	1585.52	0.516828	-0.952243	0.35878	0.900306	down	no
2654988	PF3D7_0730200	XM_001349161.2	GO:0016192(vesicle-mediated transport);GO:0030130(clathrin coat of trans-Golgi network vesicle)	NA	NA	NA	beta-adaptin-like protein A isoform X1 [Selaginella moellendorffii]	NA	4.48043	3.74846	1.19527	0.257338	0.358845	0.900306	up	no
811248	PF3D7_1220400	XM_001350566.1	NA	NA	NA	NA		NA	2.06349	1.70938	1.20715	0.271609	0.359049	0.900306	up	no
9221823	PF3D7_0107200	XM_024473426.1	NA	03018(RNA degradation)	K12603	EC:3.1.13.4	hypothetical protein GPECTOR_54g226 [Gonium pectorale]	NA	1.4509	2.85044	0.509009	-0.974236	0.359221	0.900306	down	no
812382	PF3D7_0410400	XM_001351381.1	GO:0000175(3'-5'-exoribonuclease activity);GO:0000178(exosome (RNase complex));GO:0006364(rRNA processing)	03018(RNA degradation)	K03679	NA	hypothetical protein CEUSTIGMA_g5280.t1 [Chlamydomonas eustigma]	NA	11.4242	9.57169	1.19354	0.255246	0.359495	0.900306	up	no
813246	PF3D7_0111300	XM_001351005.1	GO:0005524(ATP binding)	NA	NA	NA	chromosome transmission fidelity protein 18 homolog isoform X2 [Herrania umbratica]	NA	5.41401	10.4869	0.516265	-0.953816	0.35982	0.900306	down	no
812509	PF3D7_0417800	XM_001351450.1	GO:0004672(protein kinase activity);GO:0006468(protein phosphorylation)	NA	NA	NA	cyclin-dependent kinase G-2 isoform X1 [Solanum pennellii]	NA	8.05522	15.6002	0.516353	-0.95357	0.359855	0.900306	down	no
813837	PF3D7_1355700	XM_001350232.1	GO:0005634(nucleus)	NA	NA	NA	RNA polymerase II C-terminal domain phosphatase-like 4 [Quercus suber]	NA	17.2377	14.4924	1.18943	0.250273	0.359977	0.900306	up	no
812914	PF3D7_0504600	XM_001351568.1	GO:0003863(3-methyl-2-oxobutanoate dehydrogenase (2-methylpropanoyl-transferring) activity);GO:0006099(tricarboxylic acid cycle);GO:0030062(mitochondrial tricarboxylic acid cycle enzyme complex)	00640(Propanoate metabolism);00280(Valine, leucine and isoleucine degradation)	K00167	EC:1.2.4.4	2-oxoisovalerate dehydrogenase subunit beta 1, mitochondrial isoform X1 [Selaginella moellendorffii]	NA	56.2842	108.834	0.517157	-0.951325	0.36019	0.900306	down	no
2655488	PF3D7_0822100	XM_001349268.1	GO:0016592(mediator complex);GO:0070847(core mediator complex)	NA	NA	NA		NA	1.99703	1.6207	1.2322	0.301233	0.360407	0.900306	up	no
810931	PF3D7_1137400	XM_001348019.1	GO:0004842(ubiquitin-protein transferase activity);GO:0005634(nucleus);GO:0005737(cytoplasm)	04120(Ubiquitin mediated proteolysis)	K10615	EC:2.3.2.26	RCC1 domain-containing protein [Cephalotus follicularis]	NA	3.09077	6.01758	0.513624	-0.961216	0.36079	0.900306	down	no
813130	PF3D7_0532400	XM_001351836.1	GO:0005515(protein binding);GO:0020030(infected host cell surface knob);GO:0020036(Maurer's cleft);GO:0033644(host cell membrane);GO:0044164(host cell cytosol);GO:0044538(host cell periphery)	NA	NA	NA		NA	15.8023	30.5459	0.517328	-0.950848	0.360953	0.900306	down	no
812955	PF3D7_0514000	XM_002808643.1	GO:0006464(cellular protein modification process)	NA	NA	NA	Putative tubulin-tyrosine ligase [Klebsormidium nitens]	NA	3.58183	6.96576	0.514204	-0.959586	0.361269	0.900306	down	no
814318	PF3D7_1368700	XM_001350361.1	GO:0005488(binding);GO:0005743(mitochondrial inner membrane);GO:0006810(transport)	NA	NA	NA	calcium-binding mitochondrial carrier protein SCaMC-3-like [Hevea brasiliensis]	NA	0.795095	1.57971	0.503318	-0.990457	0.36146	0.900306	down	no
2655270	PF3D7_0814900	XM_001349339.1	GO:0004784(superoxide dismutase activity);GO:0005515(protein binding);GO:0005829(cytosol);GO:0006801(superoxide metabolic process);GO:0006979(response to oxidative stress)	04146(Peroxisome)	K04564	EC:1.15.1.1	iron-superoxide dismutase 2 [Ulva fasciata]	NA	81.9797	158.353	0.517702	-0.949806	0.361524	0.900306	down	no
814264	PF3D7_1356300	XM_001350238.1	GO:0004842(ubiquitin-protein transferase activity);GO:0006511(ubiquitin-dependent protein catabolic process)	04120(Ubiquitin mediated proteolysis)	K04649	EC:2.3.2.23	hypothetical protein CHLRE_01g046850v5 [Chlamydomonas reinhardtii]	NA	397.668	767.515	0.518124	-0.948631	0.361795	0.900306	down	no
2655131	PF3D7_0721100	XM_001349077.1	GO:0020011(apicoplast)	NA	NA	NA		NA	43.3284	83.6881	0.517736	-0.94971	0.3618	0.900306	down	no
812048	PF3D7_1448800	XM_001348604.1	NA	NA	NA	NA		NA	4.24555	3.53354	1.2015	0.264836	0.361832	0.900306	up	no
813814	PF3D7_1350200	XM_001350179.1	GO:0000375(RNA splicing, via transesterification reactions);GO:0005732(small nucleolar ribonucleoprotein complex);GO:0006396(RNA processing)	03040(Spliceosome)	K11097	NA	PREDICTED: small nuclear ribonucleoprotein E-like [Erythranthe guttata]	NA	16.9176	14.1485	1.19572	0.257883	0.361906	0.900306	up	no
2655279	PF3D7_0813500	XM_001349354.1	NA	NA	NA	NA		NA	1.23602	2.42049	0.510649	-0.969596	0.362175	0.900306	down	no
813783	PF3D7_1345100	XM_001350130.1	GO:0005739(mitochondrion);GO:0020003(symbiont-containing vacuole);GO:0097619(PTEX complex)	NA	NA	NA	Thioredoxin [Macleaya cordata]	NA	207.302	174.628	1.18711	0.247456	0.36222	0.900306	up	no
811713	PF3D7_1413400	XM_001348269.2	GO:0000312(plastid small ribosomal subunit);GO:0003735(structural constituent of ribosome);GO:0006412(translation);GO:0020011(apicoplast)	03010(Ribosome)	K02996	NA	30S ribosomal protein S9, partial (chloroplast) [Acetabularia acetabulum]	NA	2.56935	5.00007	0.513863	-0.960543	0.362236	0.900306	down	no
813612	PF3D7_0934300	XM_001352172.1	NA	NA	NA	NA		NA	3.51629	6.91115	0.508785	-0.974873	0.362521	0.900306	down	no
810944	PF3D7_1138700	XM_001348032.2	NA	NA	NA	NA		NA	32.3771	27.2939	1.18624	0.246396	0.362768	0.900306	up	no
3885885	PF3D7_0606900	XM_960966.1	GO:0005829(cytosol)	NA	NA	NA	hypothetical protein CBR_g41800 [Chara braunii]	NA	3.71764	3.06789	1.21179	0.277143	0.362787	0.900306	up	no
812403	PF3D7_0409200	XM_001351370.1	GO:0000154(rRNA modification);GO:0005732(small nucleolar ribonucleoprotein complex)	NA	NA	NA	DDB1- and CUL4-associated factor 13 [Dendrobium catenatum]	NA	109.883	92.6352	1.18619	0.24633	0.362874	0.900306	up	no
810860	PF3D7_1130200	XM_001347948.1	GO:0003735(structural constituent of ribosome);GO:0006412(translation);GO:0022625(cytosolic large ribosomal subunit)	03010(Ribosome)	K02941	NA	60S acidic ribosomal protein P0-like [Carica papaya]	NA	574.172	484.255	1.18568	0.245715	0.363169	0.900306	up	no
813545	PF3D7_0927000	XM_001352104.1	GO:0003674(molecular_function);GO:0005737(cytoplasm);GO:0008150(biological_process)	NA	NA	NA	nudC domain-containing protein 2 [Selaginella moellendorffii]	NA	19.9379	38.5938	0.516608	-0.952859	0.363203	0.900306	down	no
810666	PF3D7_1111100	XM_001347754.1	GO:0005663(DNA replication factor C complex);GO:0006260(DNA replication);GO:0006271(DNA strand elongation involved in DNA replication)	03030(DNA replication);03420(Nucleotide excision repair);03430(Mismatch repair)	K10756	NA	P-loop containing nucleoside triphosphate hydrolase protein [Coccomyxa subellipsoidea C-169]	NA	9.13121	17.6508	0.517324	-0.950859	0.363369	0.900306	down	no
2655204	PF3D7_0710300	XM_002808726.1	GO:0020011(apicoplast)	NA	NA	NA		NA	5.27318	10.2356	0.51518	-0.95685	0.363528	0.900306	down	no
810722	PF3D7_1116800	XM_001347810.1	GO:0005515(protein binding);GO:0006986(response to unfolded protein);GO:0009408(response to heat);GO:0020003(symbiont-containing vacuole);GO:0020005(symbiont-containing vacuole membrane);GO:0020007(apical complex);GO:0034214(protein hexamerization);GO:0044053(translocation of peptides or proteins into host cell cytoplasm);GO:0097619(PTEX complex)	NA	NA	NA	Chaperone protein ClpB1 [Glycine soja]	NA	536.874	452.99	1.18518	0.245103	0.363588	0.900306	up	no
814227	PF3D7_1350100	XM_001350178.1	GO:0004824(lysine-tRNA ligase activity);GO:0005524(ATP binding);GO:0006430(lysyl-tRNA aminoacylation);GO:0015966(diadenosine tetraphosphate biosynthetic process)	00970(Aminoacyl-tRNA biosynthesis)	K04567	EC:6.1.1.6	Lysyl-tRNA synthetase (class II) [Handroanthus impetiginosus]	NA	102.13	86.156	1.18541	0.245389	0.363601	0.900306	up	no
9221781	PF3D7_0317900	XM_002808583.1	NA	NA	NA	NA		NA	1.08581	2.12506	0.510954	-0.968736	0.363636	0.900306	down	no
813238	PF3D7_0110400	XM_001350997.1	GO:0001193(maintenance of transcriptional fidelity during DNA-templated transcription elongation from RNA polymerase II promoter);GO:0003899(DNA-directed 5'-3' RNA polymerase activity);GO:0005665(DNA-directed RNA polymerase II, core complex);GO:0006283(transcription-coupled nucleotide-excision repair);GO:0006367(transcription initiation from RNA polymerase II promoter)	00230(Purine metabolism);00240(Pyrimidine metabolism);03020(RNA polymerase)	K03017	NA	PREDICTED: DNA-directed RNA polymerases II, IV and V subunit 9A-like [Brassica oleracea var. oleracea]	NA	21.1747	17.8195	1.18828	0.24888	0.363695	0.900306	up	no
812052	PF3D7_1449400	XM_001348608.2	GO:0020011(apicoplast)	03440(Homologous recombination)	K08991	EC:3.1.22.-	hypothetical protein CARUB_v10007286mg [Capsella rubella]	NA	5.57957	10.768	0.518163	-0.948523	0.363725	0.900306	down	no
810752	PF3D7_1119800	XM_001347840.1	GO:0000166(nucleotide binding);GO:0000184(nuclear-transcribed mRNA catabolic process, nonsense-mediated decay);GO:0000932(P-body);GO:0003729(mRNA binding);GO:0005634(nucleus);GO:0008266(poly(U) RNA binding);GO:0010494(cytoplasmic stress granule);GO:0034063(stress granule assembly);GO:0043488(regulation of mRNA stability)	03040(Spliceosome)	K12890	NA	hypothetical protein VOLCADRAFT_72532 [Volvox carteri f. nagariensis]	NA	9.70165	8.1544	1.18974	0.250651	0.363791	0.900306	up	no
813496	PF3D7_0922000	XM_001352055.1	GO:0003351(epithelial cilium movement);GO:0007368(determination of left/right symmetry);GO:0007507(heart development)	NA	NA	NA	hypothetical protein CEUSTIGMA_g3088.t1 [Chlamydomonas eustigma]	NA	0.737817	1.44485	0.510652	-0.969588	0.363923	0.900306	down	no
2655276	PF3D7_0813800	XM_001349351.1	GO:0005737(cytoplasm);GO:0006004(fucose metabolic process);GO:0008446(GDP-mannose 4,6-dehydratase activity);GO:0019673(GDP-mannose metabolic process)	00051(Fructose and mannose metabolism);00520(Amino sugar and nucleotide sugar metabolism)	K01711	EC:4.2.1.47	GDPmannose 4,6-dehydratase [Monoraphidium neglectum]	NA	11.7696	22.715	0.51814	-0.948585	0.364234	0.900306	down	no
813440	PF3D7_0916300	XM_024473199.1	NA	NA	NA	NA		NA	8.42976	16.3079	0.516913	-0.952006	0.364299	0.900306	down	no
3885983	PF3D7_0616600	XM_961059.1	NA	NA	NA	NA		NA	7.29684	14.0762	0.518379	-0.94792	0.364507	0.900306	down	no
813742	PF3D7_1337700	XM_001350068.1	NA	NA	NA	NA		NA	22.506	43.3629	0.519015	-0.946153	0.364583	0.900306	down	no
813394	PF3D7_0911700	XM_001351953.1	GO:0020011(apicoplast)	NA	NA	NA	hypothetical protein SOVF_208160 [Spinacia oleracea]	NA	5.27175	10.1655	0.51859	-0.947335	0.365189	0.900306	down	no
814495	PF3D7_0318100	XM_001351215.1	GO:0005739(mitochondrion);GO:0008150(biological_process);GO:0016020(membrane)	NA	NA	NA	predicted protein [Hordeum vulgare subsp. vulgare]	NA	2.61719	5.09741	0.513435	-0.961746	0.365617	0.900306	down	no
3885711	PF3D7_0604900	XM_960946.1	NA	NA	NA	NA		NA	3.54387	7.03541	0.503719	-0.989309	0.365748	0.900306	down	no
814204	PF3D7_1343300	XM_001350118.1	NA	NA	NA	NA		NA	19.4843	37.4932	0.519675	-0.944317	0.365778	0.900306	down	no
813390	PF3D7_0911300	XM_001351949.2	GO:0005515(protein binding);GO:0030522(intracellular receptor signaling pathway);GO:0031362(anchored component of external side of plasma membrane);GO:0046907(intracellular transport)	NA	NA	NA	hypothetical protein CEUSTIGMA_g774.t1 [Chlamydomonas eustigma]	NA	0.170061	0.139314	1.2207	0.287712	0.366145	0.900306	up	no
812990	PF3D7_0517500	XM_002808648.2	GO:0020011(apicoplast)	00040(Pentose and glucuronate interconversions);00052(Galactose metabolism);00053(Ascorbate and aldarate metabolism);00520(Amino sugar and nucleotide sugar metabolism)	K12447	EC:2.7.7.64	UDP-sugar pyrophosphorylase [Capsicum chinense]	NA	1.11397	0.926283	1.20262	0.266179	0.366262	0.900306	up	no
2655257	PF3D7_0817800	XM_001349311.1	NA	NA	NA	NA		NA	183.85	353.784	0.519667	-0.944341	0.366374	0.900306	down	no
814202	PF3D7_1342900	XM_002809016.1	NA	NA	NA	NA		NA	0.737199	0.620688	1.18771	0.248186	0.366407	0.900306	up	no
811023	PF3D7_1147000	XM_001348111.1	GO:0005634(nucleus);GO:0010468(regulation of gene expression)	NA	NA	NA		NA	0.555477	1.07205	0.518143	-0.948577	0.366432	0.900306	down	no
811501	PF3D7_1246800	XM_001350817.1	GO:0003924(GTPase activity);GO:0005047(signal recognition particle binding);GO:0005785(signal recognition particle receptor complex);GO:0006614(SRP-dependent cotranslational protein targeting to membrane)	03060(Protein export)	K12272	NA	signal recognition particle receptor subunit beta [Sorghum bicolor]	NA	31.9918	61.5702	0.519598	-0.944531	0.366557	0.900306	down	no
3885851	PF3D7_0622000	XM_961110.1	NA	NA	NA	NA		NA	5.00143	4.20419	1.18963	0.250513	0.367015	0.900306	up	no
811441	PF3D7_1240100	XM_001350759.1	GO:0020002(host cell plasma membrane);GO:0020013(modulation by symbiont of host erythrocyte aggregation);GO:0020030(infected host cell surface knob);GO:0020033(antigenic variation);GO:0020035(cytoadherence to microvasculature, mediated by symbiont protein);GO:0050839(cell adhesion molecule binding)	NA	NA	NA		NA	115.623	97.8439	1.18171	0.240879	0.367085	0.900306	up	no
2654931	PF3D7_0703300	XM_001348930.1	NA	NA	NA	NA		NA	11.1182	21.5091	0.516908	-0.952021	0.367319	0.900306	down	no
811948	PF3D7_1438700	XM_001348504.1	GO:0003896(DNA primase activity);GO:0005658(alpha DNA polymerase:primase complex);GO:0006269(DNA replication, synthesis of RNA primer)	00230(Purine metabolism);00240(Pyrimidine metabolism);03030(DNA replication)	K02684	EC:2.7.7.-	DNA primase small subunit isoform X1 [Prunus avium]	NA	20.5959	39.6022	0.520069	-0.943226	0.367369	0.900306	down	no
812721	PF3D7_0213400	XM_001349603.3	GO:0004672(protein kinase activity);GO:0004708(MAP kinase kinase activity);GO:0005737(cytoplasm);GO:0006468(protein phosphorylation);GO:0007165(signal transduction)	NA	NA	NA	serine/threonine-protein kinase Aurora-3-like [Helianthus annuus]	NA	4.3868	8.4899	0.516707	-0.952581	0.367873	0.900306	down	no
811064	PF3D7_1200200	XM_001350375.1	GO:0020002(host cell plasma membrane);GO:0020033(antigenic variation)	NA	NA	NA		NA	2.4951	2.08577	1.19624	0.258513	0.368631	0.900306	up	no
813762	PF3D7_1340100	XM_001350090.1	GO:0000175(3'-5'-exoribonuclease activity);GO:0008033(tRNA processing)	03018(RNA degradation)	K12589	NA	hypothetical protein VOLCADRAFT_90878 [Volvox carteri f. nagariensis]	NA	7.81641	6.57887	1.18811	0.248666	0.368657	0.900306	up	no
811539	PF3D7_1250700	XM_001350855.1	NA	NA	NA	NA		NA	19.5309	37.5913	0.519558	-0.944644	0.368848	0.900306	down	no
3885884	PF3D7_0606800	XM_960965.1	NA	NA	NA	NA		NA	19.2219	36.9439	0.520299	-0.942588	0.368999	0.900306	down	no
813554	PF3D7_0927900	XM_001352113.1	GO:0005783(endoplasmic reticulum);GO:0016020(membrane)	00564(Glycerophospholipid metabolism)	K01613	EC:4.1.1.65	mitochondrial phosphatidylserine decarboxylase [Hypseocharis bilobata]	NA	83.8181	160.774	0.521342	-0.939697	0.369177	0.900306	down	no
8444986	PF3D7_1018300	XM_002585361.1	NA	NA	NA	NA		NA	98.4161	83.4695	1.17907	0.237646	0.369725	0.900306	up	no
811869	PF3D7_1430800	XM_001348425.1	NA	NA	NA	NA		NA	8.80082	7.43398	1.18386	0.243504	0.369831	0.900306	up	no
811807	PF3D7_1423400	XM_001348363.1	NA	NA	NA	NA		NA	0.402281	0.333044	1.20789	0.272491	0.370038	0.900306	up	no
811008	PF3D7_1145400	XM_001348096.1	GO:0003924(GTPase activity);GO:0005737(cytoplasm);GO:0005886(plasma membrane);GO:0007017(microtubule-based process);GO:0016192(vesicle-mediated transport);GO:0020005(symbiont-containing vacuole membrane);GO:0020020(food vacuole);GO:0030430(host cell cytoplasm);GO:0031965(nuclear membrane)	NA	NA	NA	PREDICTED: dynamin-related protein 3A-like isoform X3 [Pyrus x bretschneideri]	NA	83.1906	159.421	0.521828	-0.938353	0.370101	0.900306	down	no
813691	PF3D7_1325900	XM_024473224.1	NA	NA	NA	NA		NA	5.99795	11.4954	0.521772	-0.938509	0.370355	0.900306	down	no
813871	PF3D7_1361600	XM_001350291.1	NA	NA	NA	NA		NA	9.28926	17.945	0.517652	-0.949945	0.370465	0.900306	down	no
811330	PF3D7_1228700	XM_001350648.1	GO:0020011(apicoplast)	NA	NA	NA		NA	12.567	24.0922	0.521619	-0.938931	0.370471	0.900306	down	no
811515	PF3D7_1248300	XM_001350831.2	NA	NA	NA	NA		NA	3.48548	6.78146	0.513972	-0.960239	0.370508	0.900306	down	no
811885	PF3D7_1432200	XM_001348441.2	NA	NA	NA	NA		NA	6.45014	12.3609	0.521818	-0.938383	0.370773	0.900306	down	no
813626	PF3D7_0935800	XM_001352186.1	GO:0020008(rhoptry)	NA	NA	NA		NA	134.188	256.904	0.522329	-0.936969	0.37109	0.900306	down	no
811934	PF3D7_1437200	XM_001348490.1	GO:0005971(ribonucleoside-diphosphate reductase complex);GO:0006260(DNA replication)	00230(Purine metabolism);00240(Pyrimidine metabolism);00480(Glutathione metabolism)	K10807	EC:1.17.4.1	hypothetical protein OsI_30411 [Oryza sativa Indica Group]	NA	86.7843	166.159	0.522298	-0.937055	0.371108	0.900306	down	no
811502	PF3D7_1246900	XM_001350818.1	GO:0004674(protein serine/threonine kinase activity);GO:0004683(calmodulin-dependent protein kinase activity);GO:0005524(ATP binding);GO:0005737(cytoplasm);GO:0020007(apical complex);GO:0035091(phosphatidylinositol binding);GO:0043274(phospholipase binding);GO:0046777(protein autophosphorylation)	NA	NA	NA	serine/threonine protein kinase [Klebsormidium nitens]	NA	3.11875	6.00849	0.519058	-0.946033	0.371225	0.900306	down	no
811376	PF3D7_1233600	XM_001350694.1	GO:0000151(ubiquitin ligase complex);GO:0005737(cytoplasm);GO:0061630(ubiquitin protein ligase activity);GO:0071596(ubiquitin-dependent protein catabolic process via the N-end rule pathway)	NA	NA	NA	hypothetical protein KFL_003380040 [Klebsormidium nitens]	NA	7.0244	5.96518	1.17757	0.235809	0.371447	0.900306	up	no
812253	PF3D7_1470400	XM_001348809.2	GO:0005739(mitochondrion)	NA	NA	NA	putative light-induced protein [Coccomyxa subellipsoidea C-169]	NA	15.3384	29.482	0.520263	-0.942687	0.371806	0.900306	down	no
812934	PF3D7_0512000	XM_002808639.1	GO:0006457(protein folding);GO:0051082(unfolded protein binding)	NA	NA	NA		NA	28.3999	54.4825	0.521266	-0.939908	0.371806	0.900306	down	no
813565	PF3D7_0929000	XM_001352124.1	GO:0003713(transcription coactivator activity);GO:0005669(transcription factor TFIID complex);GO:0006357(regulation of transcription by RNA polymerase II);GO:0008134(transcription factor binding);GO:0035035(histone acetyltransferase binding);GO:0044212(transcription regulatory region DNA binding);GO:0051123(RNA polymerase II transcriptional preinitiation complex assembly)	NA	NA	NA		NA	17.9946	15.2621	1.17904	0.237612	0.371834	0.900306	up	no
813544	PF3D7_0926900	XM_001352103.1	GO:0005634(nucleus);GO:0071171(site-specific DNA replication termination at RTS1 barrier);GO:1902979(mitotic DNA replication termination)	NA	NA	NA		NA	15.2841	29.3085	0.521492	-0.939282	0.371898	0.900306	down	no
811136	PF3D7_1208300	XM_001350456.1	GO:0000036(acyl carrier activity);GO:0005739(mitochondrion);GO:0006633(fatty acid biosynthetic process)	NA	NA	NA		NA	18.5467	35.5596	0.521566	-0.939078	0.371929	0.900306	down	no
2655311	PF3D7_0807100	XM_001349415.1	GO:0004004(ATP-dependent RNA helicase activity);GO:0010501(RNA secondary structure unwinding)	03040(Spliceosome);03013(RNA transport);03015(mRNA surveillance pathway)	K12812	EC:3.6.4.13	ATP-dependent RNA helicase [Medicago sativa]	NA	3.8048	3.22157	1.18104	0.240058	0.371961	0.900306	up	no
810451	PF3D7_1030100	XM_001347542.1	GO:0004004(ATP-dependent RNA helicase activity);GO:0008380(RNA splicing)	03040(Spliceosome)	K12818	EC:3.6.4.13	probable pre-mRNA-splicing factor ATP-dependent RNA helicase DEAH5 [Rosa chinensis]	NA	35.1624	29.8797	1.1768	0.234868	0.372171	0.900306	up	no
813595	PF3D7_0932400	XM_001352154.1	GO:0016149(translation release factor activity, codon specific);GO:0043022(ribosome binding)	NA	NA	NA	PREDICTED: peptide chain release factor APG3, chloroplastic [Fragaria vesca subsp. vesca]	NA	5.76592	11.0716	0.520785	-0.941239	0.372486	0.900306	down	no
2655193	PF3D7_0705300	XM_001348950.1	GO:0003688(DNA replication origin binding);GO:0005664(nuclear origin of replication recognition complex);GO:0006270(DNA replication initiation)	NA	NA	NA		NA	13.5274	25.8823	0.522652	-0.936078	0.372652	0.900306	down	no
811149	PF3D7_1209600	XM_001350469.1	GO:0004418(hydroxymethylbilane synthase activity);GO:0004852(uroporphyrinogen-III synthase activity);GO:0006779(porphyrin-containing compound biosynthetic process);GO:0006783(heme biosynthetic process);GO:0020011(apicoplast)	00860(Porphyrin and chlorophyll metabolism)	K01749	EC:2.5.1.61	porphobilinogen deaminase, chloroplastic [Dendrobium catenatum]	NA	3.33541	2.80694	1.18828	0.248869	0.372877	0.900306	up	no
2655367	PF3D7_0803800	XM_001349440.1	GO:0004175(endopeptidase activity);GO:0005839(proteasome core complex)	03050(Proteasome)	K02736	EC:3.4.25.1	20S proteasome regulatory subunit beta protein [Klebsormidium nitens]	NA	69.2709	132.463	0.522946	-0.935266	0.373127	0.900306	down	no
812268	PF3D7_1471900	XM_001348824.3	NA	NA	NA	NA		NA	1.13855	0.964949	1.1799	0.238671	0.373517	0.900306	up	no
814438	PF3D7_0312300	XM_001351160.1	GO:0005838(proteasome regulatory particle);GO:0006511(ubiquitin-dependent protein catabolic process)	03050(Proteasome)	K03031	NA	unknown [Picea sitchensis]	NA	14.9124	28.5655	0.522044	-0.937758	0.37354	0.900306	down	no
814071	PF3D7_1317100	XM_001349870.1	GO:0006268(DNA unwinding involved in DNA replication);GO:0006270(DNA replication initiation)	03030(DNA replication)	K02212	EC:3.6.4.12	Mini-chromosome maintenance complex protein 4 [Ostreococcus tauri]	NA	60.1449	114.92	0.523365	-0.934111	0.373568	0.900306	down	no
3885805	PF3D7_0614500	XM_961038.2	GO:0003735(structural constituent of ribosome);GO:0006412(translation);GO:0022625(cytosolic large ribosomal subunit)	03010(Ribosome)	K02885	NA	Ribosomal protein L19/L19e domain [Ostreococcus tauri]	NA	327.923	279.014	1.17529	0.233018	0.373655	0.900306	up	no
810880	PF3D7_1132400	XM_001347968.2	GO:0020011(apicoplast)	NA	NA	NA		NA	3.28842	6.2944	0.522435	-0.936677	0.373668	0.900306	down	no
3885914	PF3D7_0624200	XM_024473118.1	GO:0000395(mRNA 5'-splice site recognition)	NA	NA	NA		NA	15.1011	28.9083	0.52238	-0.936828	0.37369	0.900306	down	no
814121	PF3D7_1328900	XM_001349974.1	NA	NA	NA	NA		NA	0.913586	1.7859	0.511555	-0.967039	0.373726	0.900306	down	no
2655215	PF3D7_0829100	XM_002808839.1	GO:0003674(molecular_function);GO:0005575(cellular_component);GO:0008150(biological_process)	NA	NA	NA	hypothetical protein VOLCADRAFT_120131 [Volvox carteri f. nagariensis]	NA	45.6747	38.8292	1.1763	0.234255	0.37377	0.900306	up	no
811390	PF3D7_1235000	XM_001350708.1	GO:0000492(box C/D snoRNP assembly);GO:0097255(R2TP complex)	NA	NA	NA	hypothetical protein Rsub_09614 [Raphidocelis subcapitata]	NA	0.961758	0.791183	1.21559	0.281662	0.37402	0.900306	up	no
814525	PF3D7_0321100	XM_001351245.3	GO:0016740(transferase activity)	NA	NA	NA		NA	6.03761	11.5376	0.5233	-0.934291	0.374179	0.900306	down	no
813462	PF3D7_0918600	XM_001352021.1	GO:0032508(DNA duplex unwinding)	03440(Homologous recombination)	K10901	EC:3.6.4.12	ATP-dependent DNA helicase Q-like 3 [Papaver somniferum]	NA	1.29619	2.51006	0.516397	-0.953447	0.374407	0.900306	down	no
9221833	PF3D7_0114000	XM_002808568.1	GO:0020036(Maurer's cleft)	NA	NA	NA	PREDICTED: chaperone protein dnaJ 10 [Solanum tuberosum]	NA	7.96958	6.77916	1.1756	0.233398	0.374597	0.900306	up	no
2655401	PF3D7_0801900	XM_002808762.1	NA	NA	NA	NA		NA	3.33998	2.84263	1.17496	0.232613	0.374814	0.900306	up	no
810673	PF3D7_1111900	XM_001347761.1	GO:0004843(thiol-dependent ubiquitin-specific protease activity);GO:0016579(protein deubiquitination)	NA	NA	NA		NA	2.4586	4.79156	0.513111	-0.962658	0.37568	0.900306	down	no
813189	PF3D7_0105300	XM_001350948.1	GO:0000902(cell morphogenesis);GO:0001756(somitogenesis);GO:0003779(actin binding);GO:0003785(actin monomer binding);GO:0007010(cytoskeleton organization);GO:0007163(establishment or maintenance of cell polarity);GO:0007165(signal transduction);GO:0007190(activation of adenylate cyclase activity);GO:0008078(mesodermal cell migration);GO:0008154(actin polymerization or depolymerization);GO:0008179…	NA	NA	NA	hypothetical protein COCSUDRAFT_46736 [Coccomyxa subellipsoidea C-169]	NA	134.225	256.07	0.524172	-0.931889	0.37584	0.900306	down	no
3885804	PF3D7_0618500	XM_961077.1	GO:0005829(cytosol);GO:0006099(tricarboxylic acid cycle);GO:0030060(L-malate dehydrogenase activity)	00010(Glycolysis / Gluconeogenesis);00620(Pyruvate metabolism);00640(Propanoate metabolism);00270(Cysteine and methionine metabolism)	K00016	EC:1.1.1.27	RecName: Full=L-lactate dehydrogenase; Short=LDH	NA	32.6079	62.2355	0.523944	-0.932516	0.37594	0.900306	down	no
814484	PF3D7_0317000	XM_001351204.1	GO:0004175(endopeptidase activity);GO:0005839(proteasome core complex);GO:0006511(ubiquitin-dependent protein catabolic process)	03050(Proteasome)	K02727	EC:3.4.25.1	Proteasome subunit alpha type-3 [Zostera marina]	NA	45.7138	87.2272	0.524077	-0.932151	0.376033	0.900306	down	no
9221997	PF3D7_1372000	XM_002809078.1	GO:0020011(apicoplast)	NA	NA	NA		NA	3.32761	2.80977	1.1843	0.244036	0.376039	0.900306	up	no
811247	PF3D7_1220300	XM_001350565.1	GO:0003777(microtubule motor activity);GO:0005871(kinesin complex);GO:0007018(microtubule-based movement);GO:0016887(ATPase activity)	NA	NA	NA	hypothetical protein M569_03953 [Genlisea aurea]	NA	2.00695	3.83327	0.52356	-0.933572	0.376084	0.900306	down	no
811292	PF3D7_1224900	XM_001350610.1	GO:0000398(mRNA splicing, via spliceosome);GO:0005684(U2-type spliceosomal complex);GO:0005686(U2 snRNP);GO:0005689(U12-type spliceosomal complex);GO:0071011(precatalytic spliceosome);GO:0071013(catalytic step 2 spliceosome)	03040(Spliceosome)	K12833	NA	splicing factor 3B subunit 6-like protein [Oryza sativa Japonica Group]	NA	54.4252	46.3248	1.17486	0.232491	0.376548	0.900306	up	no
2655383	PF3D7_0823000	XM_001349258.1	NA	NA	NA	NA		NA	1.81055	3.46753	0.522143	-0.937484	0.376724	0.900306	down	no
2655388	PF3D7_0819600	XM_001349293.1	NA	NA	NA	NA		NA	96.7511	184.378	0.524744	-0.930314	0.376942	0.900306	down	no
2655187	PF3D7_0722300	XM_001349088.1	NA	NA	NA	NA	hypothetical protein Ahy_A01g001570 isoform A [Arachis hypogaea]	NA	25.8105	22.0303	1.17159	0.228474	0.377428	0.900306	up	no
2654983	PF3D7_0704300	XM_001348940.2	NA	NA	NA	NA		NA	28.5815	54.43	0.525106	-0.92932	0.377491	0.900306	down	no
811996	PF3D7_1443600	XM_001348552.1	GO:0000923(equatorial microtubule organizing center);GO:0000930(gamma-tubulin complex);GO:0005200(structural constituent of cytoskeleton);GO:0005813(centrosome);GO:0005816(spindle pole body);GO:0031122(cytoplasmic microtubule organization);GO:0043015(gamma-tubulin binding);GO:0051011(microtubule minus-end binding);GO:0051298(centrosome duplication);GO:0051415(microtubule nucleation by interphase …	NA	NA	NA	hypothetical protein AALP_AA5G170400 [Arabis alpina]	NA	0.192842	0.379444	0.508223	-0.976468	0.377523	0.900306	down	no
813085	PF3D7_0527000	XM_001351790.1	GO:0000166(nucleotide binding);GO:0003677(DNA binding);GO:0003678(DNA helicase activity);GO:0004386(helicase activity);GO:0005524(ATP binding);GO:0005634(nucleus);GO:0006260(DNA replication);GO:0006270(DNA replication initiation);GO:0016787(hydrolase activity);GO:0042555(MCM complex)	03030(DNA replication)	K02541	EC:3.6.4.12	Mini-chromosome maintenance, DNA-dependent ATPase [Corchorus olitorius]	NA	108.75	207.047	0.525244	-0.928939	0.377666	0.900306	down	no
810733	PF3D7_1118000	XM_001347821.1	NA	NA	NA	NA		NA	19.2853	36.8146	0.52385	-0.932776	0.377772	0.900306	down	no
812712	PF3D7_0212400	XM_001349594.1	NA	NA	NA	NA		NA	2.96473	2.53	1.17183	0.228761	0.377962	0.900306	up	no
812105	PF3D7_1455000	XM_001348661.2	GO:0004722(protein serine/threonine phosphatase activity);GO:0005634(nucleus);GO:0005737(cytoplasm);GO:0006470(protein dephosphorylation)	NA	NA	NA	PREDICTED: probable protein phosphatase 2C 11 [Musa acuminata subsp. malaccensis]	NA	1.22978	1.02035	1.20525	0.269336	0.378056	0.900306	up	no
812922	PF3D7_0503800	XM_001351560.1	GO:0003735(structural constituent of ribosome);GO:0006412(translation);GO:0022625(cytosolic large ribosomal subunit)	03010(Ribosome)	K02910	NA	predicted protein [Bathycoccus prasinos]	NA	244.467	208.737	1.17117	0.227952	0.378093	0.900306	up	no
812728	PF3D7_0214100	XM_001349610.2	GO:0006888(ER to Golgi vesicle-mediated transport);GO:0020036(Maurer's cleft);GO:0030127(COPII vesicle coat);GO:0030134(COPII-coated ER to Golgi transport vesicle);GO:0030430(host cell cytoplasm);GO:0044053(translocation of peptides or proteins into host cell cytoplasm)	04141(Protein processing in endoplasmic reticulum)	K14005	NA	protein transport protein SEC31, partial [Klebsormidium nitens]	NA	172.147	147.082	1.17041	0.227015	0.378295	0.900306	up	no
812851	PF3D7_0509100	XM_001351613.1	GO:0005886(plasma membrane);GO:0006810(transport);GO:0022857(transmembrane transporter activity)	NA	NA	NA	PREDICTED: structural maintenance of chromosomes protein 4-like isoform X1 [Fragaria vesca subsp. vesca]	NA	17.5187	33.3368	0.525505	-0.928222	0.378654	0.900306	down	no
813663	PF3D7_1321200	XM_001349915.1	GO:0003674(molecular_function);GO:0005575(cellular_component);GO:0008150(biological_process)	NA	NA	NA		NA	29.0831	55.5782	0.523282	-0.934338	0.378881	0.900306	down	no
813588	PF3D7_0931700	XM_002808932.1	NA	NA	NA	NA	predicted protein [Micromonas pusilla CCMP1545]	NA	1.00992	1.93944	0.520729	-0.941396	0.379066	0.900306	down	no
812916	PF3D7_0504500	XM_001351567.1	NA	NA	NA	NA		NA	3.69976	3.12216	1.185	0.244887	0.379509	0.900306	up	no
811172	PF3D7_1212000	XM_001350492.1	GO:0005739(mitochondrion);GO:0005829(cytosol);GO:0008379(thioredoxin peroxidase activity);GO:0020011(apicoplast)	00590(Arachidonic acid metabolism);00480(Glutathione metabolism)	K00432	EC:1.11.1.9	putative phospholipid hydroperoxide glutathione peroxidase [Panicum miliaceum]	NA	22.2908	42.4709	0.52485	-0.930023	0.37953	0.900306	down	no
812957	PF3D7_0514200	XM_001351664.1	GO:0020011(apicoplast)	NA	NA	NA		NA	5.62904	10.7235	0.524924	-0.92982	0.379535	0.900306	down	no
810354	PF3D7_1020300	XM_001347445.1	GO:0003777(microtubule motor activity);GO:0005868(cytoplasmic dynein complex);GO:0007018(microtubule-based movement)	04145(Phagosome)	K10415	NA	cytoplasmic dynein 1 intermediate chain 2-like [Quercus suber]	NA	7.3741	14.0339	0.525451	-0.928372	0.379648	0.900306	down	no
811626	PF3D7_1404700	XM_001348181.1	NA	NA	NA	NA		NA	4.22141	3.57359	1.18128	0.240351	0.380083	0.900306	up	no
814026	PF3D7_1308700	XM_001349779.1	NA	NA	NA	NA		NA	4.43213	8.46145	0.523802	-0.932905	0.380092	0.900306	down	no
814117	PF3D7_1326300	XM_001349965.1	GO:0000243(commitment complex);GO:0008187(poly-pyrimidine tract binding);GO:0016607(nuclear speck);GO:0030628(pre-mRNA 3'-splice site binding);GO:0071004(U2-type prespliceosome);GO:0089701(U2AF)	03040(Spliceosome)	K12837	NA		NA	81.2583	69.5115	1.16899	0.225264	0.380121	0.900306	up	no
813160	PF3D7_0102300	XM_001350919.1	NA	NA	NA	NA		NA	30.9772	59.0193	0.524864	-0.929983	0.38039	0.900306	down	no
813760	PF3D7_1339700	XM_001350086.1	NA	NA	NA	NA		NA	8.16045	15.508	0.526209	-0.926291	0.380624	0.900306	down	no
813175	PF3D7_0103800	XM_001350934.1	GO:0005524(ATP binding);GO:0005737(cytoplasm);GO:0005813(centrosome);GO:0005869(dynactin complex);GO:0043209(myelin sheath);GO:0070062(extracellular exosome);GO:1990752(microtubule end)	NA	NA	NA	actin-like protein [Quercus suber]	NA	15.9591	30.3551	0.525749	-0.927555	0.380644	0.900306	down	no
811670	PF3D7_1409200.1	XM_001348226.2;XM_024473347.1	GO:0020011(apicoplast);GO:0020011(apicoplast)	NA	NA	NA		NA	15.8888	30.2983	0.52441	-0.931233	0.380806	0.900306	down	no
814402	PF3D7_0308600	XM_001351124.1	GO:0005515(protein binding);GO:0016363(nuclear matrix)	03040(Spliceosome);04120(Ubiquitin mediated proteolysis)	K10599	EC:2.3.2.27	putative pre-mRNA-processing factor 19 [Helianthus annuus]	NA	30.2371	25.8691	1.16885	0.225086	0.380831	0.900306	up	no
814481	PF3D7_0316700	XM_001351201.1	GO:0001917(photoreceptor inner segment);GO:0005515(protein binding);GO:0005783(endoplasmic reticulum);GO:0005789(endoplasmic reticulum membrane);GO:0005886(plasma membrane);GO:0016020(membrane);GO:0016021(integral component of membrane);GO:0032386(regulation of intracellular transport);GO:0044317(rod spherule);GO:0045177(apical part of cell);GO:0050908(detection of light stimulus involved in visu…	NA	NA	NA	predicted protein [Hordeum vulgare subsp. vulgare]	NA	34.6704	65.8962	0.526136	-0.926492	0.381055	0.900306	down	no
810986	PF3D7_1142900	XM_001348074.2	NA	NA	NA	NA		NA	1.52457	1.27657	1.19427	0.256133	0.381769	0.900306	up	no
812526	PF3D7_0416500	XM_001351437.1	GO:0000994(RNA polymerase III core binding);GO:0005634(nucleus);GO:0005737(cytoplasm);GO:0016480(negative regulation of transcription by RNA polymerase III);GO:0070217(transcription factor TFIIIB complex assembly)	NA	NA	NA	Mod5 protein sorting/negative effector of RNA Pol III synthesis [Klebsormidium nitens]	NA	7.21649	13.7581	0.524527	-0.930912	0.38187	0.900306	down	no
814378	PF3D7_0306000	XM_001351100.1	NA	NA	NA	NA		NA	30.5303	58.0539	0.525895	-0.927154	0.381874	0.900306	down	no
2655137	PF3D7_0722700	XM_001349092.1	NA	NA	NA	NA		NA	47.8848	91.094	0.525664	-0.927787	0.381988	0.900306	down	no
813449	PF3D7_0917300	XM_001352008.1	NA	NA	NA	NA		NA	15.2434	28.966	0.526251	-0.926176	0.382156	0.900306	down	no
810742	PF3D7_1118800	XM_001347830.1	GO:0005930(axoneme);GO:0036064(ciliary basal body)	NA	NA	NA		NA	2.44303	2.0652	1.18295	0.242389	0.382257	0.900306	up	no
812112	PF3D7_1455600	XM_001348668.1	NA	NA	NA	NA	C2 calcium-dependent membrane targeting [Ostreococcus tauri]	NA	4.85067	9.20624	0.526889	-0.924428	0.382309	0.900306	down	no
3885764	PF3D7_0627100	XM_961161.1	NA	NA	NA	NA		NA	83.1976	71.3419	1.16618	0.221791	0.382648	0.900306	up	no
810395	PF3D7_1024500	XM_001347486.1	NA	NA	NA	NA		NA	4.43207	8.49274	0.521866	-0.938249	0.382707	0.900306	down	no
810294	PF3D7_1013900	XM_001347385.1	GO:0003743(translation initiation factor activity);GO:0005851(eukaryotic translation initiation factor 2B complex);GO:0006413(translational initiation)	03013(RNA transport)	K03680	NA	PREDICTED: translation initiation factor eIF-2B subunit delta-like isoform X1 [Cucumis melo]	NA	10.7622	9.22262	1.16693	0.222722	0.382775	0.900306	up	no
812652	PF3D7_0206000	XM_001349534.1	GO:0003684(damaged DNA binding);GO:0004519(endonuclease activity);GO:0006281(DNA repair)	03420(Nucleotide excision repair)	K10846	NA	hypothetical protein BE221DRAFT_145615 [Ostreococcus tauri]	NA	22.9627	19.6877	1.16634	0.221993	0.382885	0.900306	up	no
2655059	PF3D7_0705400	XM_001348951.1	GO:0006270(DNA replication initiation);GO:0008094(DNA-dependent ATPase activity)	03030(DNA replication)	K02210	EC:3.6.4.12	DNA replication licensing factor MCM7 component [Klebsormidium nitens]	NA	80.8255	153.209	0.52755	-0.92262	0.382971	0.900306	down	no
812839	PF3D7_0509700	XM_001351619.1	GO:0020011(apicoplast)	NA	NA	NA		NA	1.84365	3.5357	0.521438	-0.939433	0.383001	0.900306	down	no
810201	PF3D7_1004000	XM_001347292.1	GO:0003735(structural constituent of ribosome);GO:0006412(translation);GO:0022625(cytosolic large ribosomal subunit)	03010(Ribosome)	K02872	NA	60S ribosomal protein L13a-4 [Populus trichocarpa]	NA	340.111	291.803	1.16555	0.221011	0.383421	0.900306	up	no
814100	PF3D7_1323100	XM_001349935.1	GO:0003723(RNA binding);GO:0003735(structural constituent of ribosome);GO:0006412(translation);GO:0015934(large ribosomal subunit)	03010(Ribosome)	K02940	NA	60S ribosomal protein L9 [Selaginella moellendorffii]	NA	173.237	148.638	1.1655	0.220946	0.38369	0.900306	up	no
810795	PF3D7_1123700	XM_001347883.1	GO:0005739(mitochondrion)	NA	NA	NA		NA	13.0797	24.9452	0.524336	-0.931437	0.383725	0.900306	down	no
812516	PF3D7_0417600	XM_001351448.1	NA	NA	NA	NA		NA	2.11185	4.02812	0.524277	-0.931599	0.383808	0.900306	down	no
813194	PF3D7_0105800	XM_001350953.1	NA	NA	NA	NA		NA	27.7742	52.6122	0.527904	-0.921653	0.384104	0.900306	down	no
811001	PF3D7_1144600	XM_001348089.1	NA	NA	NA	NA		NA	9.90907	8.48064	1.16843	0.224577	0.3844	0.900306	up	no
810720	PF3D7_1116600	XM_001347808.2	GO:0004576(oligosaccharyl transferase activity);GO:0005887(integral component of plasma membrane);GO:0006486(protein glycosylation);GO:0008250(oligosaccharyltransferase complex);GO:0016021(integral component of membrane)	00510(N-Glycan biosynthesis);04141(Protein processing in endoplasmic reticulum)	K07151	EC:2.4.99.18	hypothetical protein AQUCO_00201458v1 [Aquilegia coerulea]	NA	6.02532	11.4315	0.52708	-0.923906	0.384663	0.900306	down	no
810918	PF3D7_1136000	XM_001348006.1	NA	NA	NA	NA		NA	3.95772	7.49294	0.528193	-0.920864	0.385064	0.900306	down	no
814479	PF3D7_0316500	XM_001351199.1	NA	NA	NA	NA		NA	8.44915	16.0291	0.527113	-0.923816	0.385225	0.900306	down	no
810764	PF3D7_1121000	XM_001347852.2	GO:0070258(inner membrane pellicle complex)	NA	NA	NA	hypothetical protein CDL15_Pgr027819 [Punica granatum]	NA	8.20792	15.5935	0.526367	-0.92586	0.385357	0.900306	down	no
[truncated: 3,805 more rows]
