# Supplementary material for: Hemozoin: a waste product after heme detoxification?
Source: Parasit Vectors. 2025 Mar 4;18:83. doi: 10.1186/s13071-025-06699-x (PMC11881329; doi:10.1186/s13071-025-06699-x)
Supplement: Supplementary file 1 — Supplementary Material 1. Supplementary files for differential gene expression analysis from 0 to 42 h post-infection across 8 stages. [file 13071_2025_6699_MOESM1_ESM.zip › P. falciparum 3D7WT vs P. falciparum 3D7C580Y 6 h differential gene expression.xlsx]

## Sheet: Sheet1
gene_id	gene_name	transcript_id	GO	KEGG	KO_ENTRY	EC	Description	trans_type	FPKM.3D7_6	FPKM.Z580_6	fc	log2(fc)	pval	qval	regulation	significant
36312543	PF3D7_1200610	XM_024473376.1	NA	NA	NA	NA		NA	421.882	4.90772	85.9629	6.42564	1.66845e-14	6.19828e-11	up	yes
812580	PF3D7_0412700	XM_001351401.1	GO:0020002(host cell plasma membrane);GO:0020013(modulation by symbiont of host erythrocyte aggregation);GO:0020030(infected host cell surface knob);GO:0020033(antigenic variation);GO:0020035(cytoadherence to microvasculature, mediated by symbiont protein);GO:0050839(cell adhesion molecule binding)	NA	NA	NA		NA	52.0395	3.15157	16.5122	4.04546	6.74478e-08	0.000125284	up	yes
3885990	PF3D7_0600200	XM_960904.1	GO:0020002(host cell plasma membrane);GO:0020013(modulation by symbiont of host erythrocyte aggregation);GO:0020030(infected host cell surface knob);GO:0020033(antigenic variation);GO:0020035(cytoadherence to microvasculature, mediated by symbiont protein);GO:0050839(cell adhesion molecule binding)	NA	NA	NA		NA	17.3587	1.29338	13.4211	3.74643	4.26566e-07	0.000484625	up	yes
812424	PF3D7_0424800	XM_001351515.1	NA	NA	NA	NA		NA	115.293	1360.63	0.0847347	-3.5609	5.21803e-07	0.000484625	down	yes
811060	PF3D7_1200600	XM_001350379.1	GO:0020002(host cell plasma membrane);GO:0020013(modulation by symbiont of host erythrocyte aggregation);GO:0020030(infected host cell surface knob);GO:0020033(antigenic variation);GO:0020035(cytoadherence to microvasculature, mediated by symbiont protein);GO:0046789(host cell surface receptor binding);GO:0050839(cell adhesion molecule binding)	NA	NA	NA		NA	827.208	72.4511	11.4175	3.51317	1.65392e-06	0.00122886	up	yes
813648	PF3D7_1300300	XM_001349704.1	GO:0020002(host cell plasma membrane);GO:0020013(modulation by symbiont of host erythrocyte aggregation);GO:0020030(infected host cell surface knob);GO:0020033(antigenic variation);GO:0020035(cytoadherence to microvasculature, mediated by symbiont protein);GO:0050839(cell adhesion molecule binding)	NA	NA	NA		NA	8.5706	0.784413	10.9261	3.44971	2.55078e-06	0.00138767	up	yes
811052	PF3D7_1150300	XM_001348139.1	GO:0020002(host cell plasma membrane);GO:0020033(antigenic variation)	NA	NA	NA		NA	17.1658	1.5395	11.1502	3.479	2.89283e-06	0.00138767	up	yes
812599	PF3D7_0200300	XM_001349481.1	GO:0020002(host cell plasma membrane);GO:0020013(modulation by symbiont of host erythrocyte aggregation);GO:0020030(infected host cell surface knob);GO:0020033(antigenic variation);GO:0020035(cytoadherence to microvasculature, mediated by symbiont protein);GO:0046789(host cell surface receptor binding);GO:0050839(cell adhesion molecule binding)	NA	NA	NA		NA	18.603	1.6942	10.9804	3.45686	2.98825e-06	0.00138767	up	yes
812425	PF3D7_0424900	XM_001351516.1	GO:0000062(fatty-acyl-CoA binding);GO:0006631(fatty acid metabolic process)	NA	NA	NA		NA	250.335	2260.87	0.110725	-3.17495	5.02737e-06	0.00207519	down	yes
2654948	PF3D7_0712800	XM_001348999.1	GO:0020002(host cell plasma membrane);GO:0020013(modulation by symbiont of host erythrocyte aggregation);GO:0020030(infected host cell surface knob);GO:0020033(antigenic variation);GO:0020035(cytoadherence to microvasculature, mediated by symbiont protein);GO:0050839(cell adhesion molecule binding)	NA	NA	NA		NA	10.3688	1.0559	9.81988	3.29571	6.25748e-06	0.00232465	up	yes
2654960	PF3D7_0712000	XM_001348995.1	GO:0020002(host cell plasma membrane);GO:0020013(modulation by symbiont of host erythrocyte aggregation);GO:0020030(infected host cell surface knob);GO:0020033(antigenic variation);GO:0020035(cytoadherence to microvasculature, mediated by symbiont protein);GO:0050839(cell adhesion molecule binding)	NA	NA	NA		NA	38.6537	4.12287	9.37544	3.22889	8.62942e-06	0.00291439	up	yes
811053	PF3D7_1150400	XM_001348140.1	GO:0020002(host cell plasma membrane);GO:0020013(modulation by symbiont of host erythrocyte aggregation);GO:0020030(infected host cell surface knob);GO:0020033(antigenic variation);GO:0020035(cytoadherence to microvasculature, mediated by symbiont protein);GO:0046789(host cell surface receptor binding);GO:0050839(cell adhesion molecule binding)	NA	NA	NA		NA	6.82517	0.850763	8.02241	3.00404	3.18479e-05	0.00985956	up	yes
2655305	PF3D7_0800300	XM_001349476.1	GO:0020002(host cell plasma membrane);GO:0020013(modulation by symbiont of host erythrocyte aggregation);GO:0020030(infected host cell surface knob);GO:0020033(antigenic variation);GO:0020035(cytoadherence to microvasculature, mediated by symbiont protein);GO:0050839(cell adhesion molecule binding)	NA	NA	NA		NA	1.1609	0.15026	7.72595	2.94971	5.6173e-05	0.0150732	up	yes
810584	PF3D7_1100200	XM_001347656.1	GO:0020002(host cell plasma membrane);GO:0020013(modulation by symbiont of host erythrocyte aggregation);GO:0020030(infected host cell surface knob);GO:0020033(antigenic variation);GO:0020035(cytoadherence to microvasculature, mediated by symbiont protein);GO:0046789(host cell surface receptor binding);GO:0050839(cell adhesion molecule binding)	NA	NA	NA		NA	5.7234	0.767179	7.46032	2.89924	5.68036e-05	0.0150732	up	yes
2655302	PF3D7_0800200	XM_001349477.1	GO:0005515(protein binding);GO:0020002(host cell plasma membrane);GO:0020013(modulation by symbiont of host erythrocyte aggregation);GO:0020030(infected host cell surface knob);GO:0020033(antigenic variation);GO:0020035(cytoadherence to microvasculature, mediated by symbiont protein);GO:0050839(cell adhesion molecule binding)	NA	NA	NA		NA	1.12051	0.152246	7.35985	2.87968	8.35974e-05	0.0196458	up	yes
813148	PF3D7_0101100	XM_001350910.1	GO:0020036(Maurer's cleft)	NA	NA	NA		NA	5.5446	35.6571	0.155498	-2.68503	8.4612e-05	0.0196458	down	yes
811061	PF3D7_1200500	XM_001350378.1	GO:0020002(host cell plasma membrane);GO:0020033(antigenic variation)	NA	NA	NA		NA	127.357	18.5338	6.87162	2.78065	0.000101322	0.0221419	up	yes
3885683	PF3D7_0601000	XM_960909.1	GO:0020036(Maurer's cleft)	NA	NA	NA		NA	76.18	12.2565	6.21545	2.63586	0.000218801	0.0451581	up	yes
813132	PF3D7_0532600	XM_002808676.1	GO:0044164(host cell cytosol)	NA	NA	NA		NA	3.2393	0.504658	6.4188	2.6823	0.000249978	0.0488773	up	yes
9221939	PF3D7_0425800	XM_002808849.1	GO:0020002(host cell plasma membrane);GO:0020013(modulation by symbiont of host erythrocyte aggregation);GO:0020030(infected host cell surface knob);GO:0020033(antigenic variation);GO:0020035(cytoadherence to microvasculature, mediated by symbiont protein);GO:0050839(cell adhesion molecule binding)	NA	NA	NA		NA	3.21493	0.588551	5.46245	2.44955	0.000578314	0.107422	up	yes
4794184	PF3D7_0712600	XM_001348998.1	GO:0020002(host cell plasma membrane);GO:0020013(modulation by symbiont of host erythrocyte aggregation);GO:0020030(infected host cell surface knob);GO:0020033(antigenic variation);GO:0020035(cytoadherence to microvasculature, mediated by symbiont protein);GO:0050839(cell adhesion molecule binding)	NA	NA	NA		NA	12.6522	2.37015	5.33814	2.41634	0.00064738	0.114525	up	yes
812532	PF3D7_0401900	XM_001351297.1	GO:0004467(long-chain fatty acid-CoA ligase activity);GO:0015908(fatty acid transport)	00061(Fatty acid biosynthesis);00071(Fatty acid degradation);04146(Peroxisome)	K01897	EC:6.2.1.3	long chain acyl-CoA synthetase 4 [Cinnamomum micranthum f. kanehirae]	NA	18.6591	3.57703	5.21637	2.38305	0.000774921	0.130856	up	yes
810583	PF3D7_1100300	XM_001347657.1	GO:0020002(host cell plasma membrane);GO:0020033(antigenic variation)	NA	NA	NA		NA	12.7442	2.50591	5.08564	2.34643	0.0010328	0.16682	up	yes
811446	PF3D7_1240900	XM_024473410.1	GO:0020002(host cell plasma membrane);GO:0020013(modulation by symbiont of host erythrocyte aggregation);GO:0020030(infected host cell surface knob);GO:0020033(antigenic variation);GO:0020035(cytoadherence to microvasculature, mediated by symbiont protein);GO:0046789(host cell surface receptor binding);GO:0050839(cell adhesion molecule binding)	NA	NA	NA		NA	13.9205	2.8653	4.85831	2.28045	0.00123859	0.191724	up	yes
813135	PF3D7_0532900	XM_001351839.1	GO:0020002(host cell plasma membrane);GO:0020013(modulation by symbiont of host erythrocyte aggregation);GO:0020030(infected host cell surface knob);GO:0020033(antigenic variation);GO:0020035(cytoadherence to microvasculature, mediated by symbiont protein);GO:0050839(cell adhesion molecule binding)	NA	NA	NA		NA	0.82912	0.178971	4.63271	2.21186	0.00197149	0.28844	up	yes
3885923	PF3D7_0610700	XM_961003.3	NA	NA	NA	NA		NA	132.152	29.1115	4.53951	2.18254	0.00201869	0.28844	up	yes
3885829	PF3D7_0632500	XM_961212.1	GO:0020002(host cell plasma membrane);GO:0020013(modulation by symbiont of host erythrocyte aggregation);GO:0020030(infected host cell surface knob);GO:0020033(antigenic variation);GO:0020035(cytoadherence to microvasculature, mediated by symbiont protein);GO:0050839(cell adhesion molecule binding)	NA	NA	NA		NA	11.242	2.5243	4.45351	2.15494	0.00220784	0.303783	up	yes
811492	PF3D7_1245900	XM_001350808.1	NA	NA	NA	NA		NA	6.34505	1.46544	4.32978	2.11429	0.00329887	0.437689	up	yes
9221974	PF3D7_0935100	XM_002808941.1	GO:0005783(endoplasmic reticulum);GO:0005794(Golgi apparatus);GO:0009306(protein secretion);GO:0046907(intracellular transport)	NA	NA	NA	protein kish [Ananas comosus]	NA	45.6165	10.9651	4.16015	2.05664	0.00389362	0.498787	up	yes
810716	PF3D7_1116200.1	XM_001347804.2;XM_024473313.1	GO:0000304(response to singlet oxygen);GO:0004359(glutaminase activity);GO:0005829(cytosol);GO:0042819(vitamin B6 biosynthetic process);GO:0042819(vitamin B6 biosynthetic process)	00750(Vitamin B6 metabolism);00750(Vitamin B6 metabolism)	K08681	EC:4.3.3.6	hypothetical protein PHYPA_023728 [Physcomitrella patens];LOW QUALITY PROTEIN: probable pyridoxal 5'-phosphate synthase subunit PDX2 [Carica papaya]	NA	3.59646	12.5285	0.287062	-1.80056	0.00620739	0.727706	down	yes
812476	PF3D7_0420700	XM_001351477.1	GO:0020002(host cell plasma membrane);GO:0020013(modulation by symbiont of host erythrocyte aggregation);GO:0020030(infected host cell surface knob);GO:0020033(antigenic variation);GO:0020035(cytoadherence to microvasculature, mediated by symbiont protein);GO:0050839(cell adhesion molecule binding)	NA	NA	NA		NA	2.74575	0.718531	3.82135	1.93408	0.00623311	0.727706	up	yes
812753	PF3D7_0216700.1	XM_024473268.1;XM_001349635.1	GO:0003674(molecular_function);GO:0005575(cellular_component);GO:0005575(cellular_component)	NA	NA	NA		NA	18.1394	4.79492	3.78304	1.91955	0.00626826	0.727706	up	yes
3885677	PF3D7_0600400	XM_960906.1	GO:0020002(host cell plasma membrane);GO:0020013(modulation by symbiont of host erythrocyte aggregation);GO:0020030(infected host cell surface knob);GO:0020033(antigenic variation);GO:0020035(cytoadherence to microvasculature, mediated by symbiont protein);GO:0050839(cell adhesion molecule binding)	NA	NA	NA		NA	8.93601	2.39045	3.73821	1.90235	0.00687271	0.754178	up	yes
812583	PF3D7_0412400	XM_001351399.1	GO:0020002(host cell plasma membrane);GO:0020013(modulation by symbiont of host erythrocyte aggregation);GO:0020030(infected host cell surface knob);GO:0020033(antigenic variation);GO:0020035(cytoadherence to microvasculature, mediated by symbiont protein);GO:0050839(cell adhesion molecule binding)	NA	NA	NA		NA	17.4283	4.68534	3.71975	1.89521	0.0069023	0.754178	up	yes
4794161	PF3D7_0420900	XM_001351478.1	GO:0020002(host cell plasma membrane);GO:0020013(modulation by symbiont of host erythrocyte aggregation);GO:0020030(infected host cell surface knob);GO:0020033(antigenic variation);GO:0020035(cytoadherence to microvasculature, mediated by symbiont protein);GO:0050839(cell adhesion molecule binding)	NA	NA	NA		NA	7.74429	2.11016	3.66999	1.87578	0.00757598	0.788016	up	yes
812870	PF3D7_0501400	XM_001351537.2	NA	NA	NA	NA		NA	136.856	451.519	0.303102	-1.72213	0.00763622	0.788016	down	yes
2655351	PF3D7_0821400	XM_001349275.1	NA	NA	NA	NA		NA	117.054	379.344	0.308569	-1.69633	0.00855257	0.858725	down	yes
813635	PF3D7_0936700	XM_001352195.1	GO:0006629(lipid metabolic process);GO:0016020(membrane);GO:0016298(lipase activity)	00561(Glycerolipid metabolism)	K01054	EC:3.1.1.23	hypothetical protein H632_c1079p0 [Helicosporidium sp. ATCC 50920]	NA	3.89505	1.0607	3.67215	1.87663	0.00910944	0.884242	up	yes
811679	PF3D7_1410000	XM_001348235.1	GO:0034975(protein folding in endoplasmic reticulum);GO:0072546(ER membrane protein complex)	NA	NA	NA		NA	4.6309	1.24977	3.70539	1.88963	0.00928276	0.884242	up	yes
812577	PF3D7_0413300	XM_001351405.1	GO:0020002(host cell plasma membrane);GO:0020033(antigenic variation)	NA	NA	NA		NA	4.22194	1.15894	3.64292	1.8651	0.00978327	0.908621	up	yes
813270	PF3D7_0113900	XM_001351028.1	NA	NA	NA	NA		NA	56.9602	178.234	0.319581	-1.64575	0.0105194	0.947881	down	yes
811745	PF3D7_1416500	XM_001348301.1	GO:0004354(glutamate dehydrogenase (NADP+) activity);GO:0005829(cytosol);GO:0006536(glutamate metabolic process)	00910(Nitrogen metabolism);00250(Alanine, aspartate and glutamate metabolism);00220(Arginine biosynthesis)	K00262	EC:1.4.1.4	Amino acid dehydrogenase family protein [Klebsormidium nitens]	NA	60.6413	189.016	0.320826	-1.64014	0.0107304	0.947881	down	yes
2655209	PF3D7_0711300	XM_001348990.1	NA	NA	NA	NA		NA	9.91537	31.1937	0.317865	-1.65352	0.0109714	0.947881	down	yes
813636	PF3D7_0936800	XM_001352196.1	GO:0020002(host cell plasma membrane);GO:0020036(Maurer's cleft);GO:0044164(host cell cytosol)	NA	NA	NA		NA	402.959	117.853	3.41917	1.77365	0.0113189	0.955672	up	yes
3885897	PF3D7_0616000	XM_961053.1	GO:0000304(response to singlet oxygen);GO:0005524(ATP binding);GO:0005829(cytosol);GO:0008478(pyridoxal kinase activity);GO:0008614(pyridoxine metabolic process);GO:0016310(phosphorylation);GO:0042819(vitamin B6 biosynthetic process);GO:0070280(pyridoxal binding);GO:0070281(pyridoxamine binding);GO:0070282(pyridoxine binding)	00750(Vitamin B6 metabolism)	K00868	EC:2.7.1.35	pyridoxal kinase [Brachypodium distachyon]	NA	2.53759	0.720082	3.52402	1.81722	0.0122425	0.984511	up	yes
3885724	PF3D7_0628300	XM_961173.2	GO:0004307(ethanolaminephosphotransferase activity);GO:0005783(endoplasmic reticulum);GO:0006629(lipid metabolic process)	00564(Glycerophospholipid metabolism);00565(Ether lipid metabolism);00440(Phosphonate and phosphinate metabolism)	K00993	EC:2.7.8.1	hypothetical protein VOLCADRAFT_60754 [Volvox carteri f. nagariensis]	NA	210.169	639.707	0.32854	-1.60586	0.0122937	0.984511	down	yes
2654929	PF3D7_0712300	XM_001348996.1	GO:0020002(host cell plasma membrane);GO:0020013(modulation by symbiont of host erythrocyte aggregation);GO:0020030(infected host cell surface knob);GO:0020033(antigenic variation);GO:0020035(cytoadherence to microvasculature, mediated by symbiont protein);GO:0050839(cell adhesion molecule binding)	NA	NA	NA		NA	5.40634	1.60165	3.37548	1.75509	0.0124555	0.984511	up	yes
54778404	PF3D7_1302050	XM_034153489.1	NA	NA	NA	NA		NA	22.7378	6.6115	3.43913	1.78204	0.0132753	1	up	yes
814294	PF3D7_1363400	XM_001350310.1	GO:0000166(nucleotide binding);GO:0005634(nucleus);GO:0005829(cytosol);GO:0008150(biological_process);GO:0009506(plasmodesma);GO:0010992(ubiquitin recycling)	04141(Protein processing in endoplasmic reticulum)	K14018	NA	phospholipase A-2-activating protein isoform X2 [Coffea eugenioides]	NA	3.04778	0.917794	3.32076	1.73152	0.0148053	1	up	yes
812073	PF3D7_1451600	XM_001348629.2	GO:0044312(crystalloid)	NA	NA	NA		NA	1.5003	0.443154	3.3855	1.75937	0.0154402	1	up	yes
9221841	PF3D7_0113200	XM_002808567.1	NA	NA	NA	NA		NA	1.45898	4.34912	0.335466	-1.57576	0.0155441	1	down	yes
813789	PF3D7_1346000	XM_001350138.1	GO:0005737(cytoplasm);GO:0005869(dynactin complex);GO:0007052(mitotic spindle organization)	NA	NA	NA		NA	3.16249	0.955711	3.30904	1.72641	0.0157009	1	up	yes
2655005	PF3D7_0713100	XM_001349002.1	GO:0016021(integral component of membrane);GO:0020036(Maurer's cleft);GO:0042000(translocation of peptides or proteins into host)	NA	NA	NA		NA	9.98392	29.288	0.340888	-1.55263	0.015857	1	down	yes
4794200	PF3D7_0900300	XM_001351843.1	GO:0020002(host cell plasma membrane);GO:0020033(antigenic variation)	NA	NA	NA		NA	4.27028	1.29302	3.30256	1.72358	0.0162698	1	up	yes
811597	PF3D7_1401300	XM_001348152.1	GO:0016787(hydrolase activity);GO:0020011(apicoplast)	NA	NA	NA		NA	7.79532	22.6715	0.343838	-1.5402	0.0162831	1	down	yes
3885684	PF3D7_0601100	XM_960910.1	GO:0020036(Maurer's cleft)	NA	NA	NA		NA	32.1119	9.9406	3.23038	1.6917	0.0163807	1	up	yes
812374	PF3D7_0411200	XM_001351389.1	GO:0020011(apicoplast)	NA	NA	NA		NA	0.912589	0.269713	3.38356	1.75854	0.0163983	1	up	yes
3885814	PF3D7_0631000	XM_961199.1	NA	NA	NA	NA		NA	6.63749	2.02383	3.27966	1.71355	0.0167574	1	up	yes
814359	PF3D7_0304200	XM_001351081.1	GO:0005515(protein binding)	04144(Endocytosis)	K12483	NA	Endocytosis/signaling protein [Klebsormidium nitens]	NA	44.9677	128.85	0.348994	-1.51873	0.0173792	1	down	yes
814212	PF3D7_1346700	XM_001350145.1	GO:0016020(membrane);GO:0046658(anchored component of plasma membrane)	NA	NA	NA		NA	25.32	8.00518	3.16295	1.66127	0.0181012	1	up	yes
3885849	PF3D7_0619000.1	XM_024473114.1;XM_961082.2	GO:0003674(molecular_function);GO:0005575(cellular_component);GO:0005770(late endosome);GO:0006914(autophagy);GO:0008150(biological_process);GO:0008333(endosome to lysosome transport);GO:0016021(integral component of membrane);GO:0016197(endosomal transport);GO:0017137(Rab GTPase binding);GO:0036020(endolysosome membrane);GO:1901096(regulation of autophagosome maturation);GO:1901096(regulation of…	NA	NA	NA	protein TRANSPARENT TESTA 9 isoform X2 [Cynara cardunculus var. scolymus]	NA	6.66417	2.134	3.12285	1.64287	0.0192943	1	up	yes
2655006	PF3D7_0713200	XM_001349003.2	GO:0020036(Maurer's cleft)	NA	NA	NA		NA	52.782	148.281	0.355959	-1.49022	0.0194521	1	down	yes
811974	PF3D7_1441300	XM_001348530.1	GO:0004674(protein serine/threonine kinase activity);GO:0006468(protein phosphorylation)	NA	NA	NA	CBL-interacting serine/threonine-protein kinase 7 [Quercus suber]	NA	3.32688	1.07142	3.10513	1.63465	0.0201744	1	up	yes
810549	PF3D7_1039900	XM_001347640.1	GO:0020036(Maurer's cleft)	NA	NA	NA		NA	21.2953	58.5942	0.363436	-1.46023	0.0219278	1	down	yes
812058	PF3D7_1450000	XM_001348614.2	GO:0004672(protein kinase activity);GO:0006468(protein phosphorylation)	04136(Autophagy - other eukaryotes)	K08269	EC:2.7.11.1	Serine/threonine-protein kinase involved in autophagy [Handroanthus impetiginosus]	NA	20.7387	56.9408	0.364215	-1.45714	0.0221505	1	down	yes
813707	PF3D7_1327000	XM_002808994.1	NA	NA	NA	NA		NA	3.27825	1.08068	3.03351	1.60099	0.0238764	1	up	yes
812333	PF3D7_1478000	XM_001348889.1	GO:0020011(apicoplast)	NA	NA	NA		NA	254.078	685.957	0.3704	-1.43284	0.0240344	1	down	yes
812334	PF3D7_1478100	XM_001348890.1	GO:0020011(apicoplast)	NA	NA	NA		NA	13.3271	4.38229	3.04113	1.60461	0.0240426	1	up	yes
3885747	PF3D7_0601600	XM_960914.1	NA	NA	NA	NA		NA	5.3462	1.72285	3.10311	1.63372	0.0241788	1	up	yes
811945	PF3D7_1438400	XM_001348501.2	GO:0005575(cellular_component)	NA	NA	NA		NA	0.750679	0.243409	3.08402	1.62481	0.0245825	1	up	yes
814170	PF3D7_1335900	XM_001350052.1	GO:0005737(cytoplasm);GO:0006928(movement of cell or subcellular component);GO:0016020(membrane);GO:0020009(microneme);GO:0044409(entry into host);GO:0046789(host cell surface receptor binding)	NA	NA	NA		NA	5.5605	14.806	0.375556	-1.4129	0.0265826	1	down	yes
814333	PF3D7_0301500	XM_001351056.1	GO:0020011(apicoplast)	NA	NA	NA		NA	69.5634	23.7545	2.92844	1.55013	0.027156	1	up	yes
2655199	PF3D7_0709000	XM_001348968.1	GO:0005783(endoplasmic reticulum);GO:0016020(membrane);GO:0020020(food vacuole);GO:0034635(glutathione transport);GO:0042493(response to drug)	NA	NA	NA		NA	234.192	616.378	0.379949	-1.39612	0.0275351	1	down	yes
810820	PF3D7_1126300.1	XM_024473320.1	NA	NA	NA	NA		NA	1.63688	4.37321	0.374297	-1.41774	0.0277833	1	down	yes
810162	PF3D7_1000300	XM_001347254.1	GO:0020002(host cell plasma membrane);GO:0020033(antigenic variation)	NA	NA	NA		NA	4.31315	1.44368	2.98761	1.57899	0.0289853	1	up	yes
812818	PF3D7_0223400	XM_001349700.1	GO:0020002(host cell plasma membrane);GO:0020033(antigenic variation)	NA	NA	NA		NA	21.0522	7.27983	2.89185	1.53199	0.0297709	1	up	yes
2655097	PF3D7_0713900	XM_002808729.1	NA	NA	NA	NA		NA	16.9781	6.06423	2.79972	1.48528	0.0340808	1	up	yes
812864	PF3D7_0508200	XM_002808637.3	GO:0016021(integral component of membrane);GO:0020011(apicoplast)	00600(Sphingolipid metabolism)	K04710	EC:2.3.1.24	LAG1-domain-containing protein [Coccomyxa subellipsoidea C-169]	NA	3.23547	1.11632	2.89834	1.53523	0.0346125	1	up	yes
814433	PF3D7_0311800	XM_001351155.1	NA	NA	NA	NA		NA	2.16574	0.755771	2.8656	1.51884	0.0348459	1	up	yes
812661	PF3D7_0206900	XM_001349543.1;XM_002585343.1	GO:0016021(integral component of membrane);GO:0046658(anchored component of plasma membrane);GO:0046658(anchored component of plasma membrane)	NA	NA	NA		NA	7.11596	2.50875	2.83645	1.50409	0.0358849	1	up	yes
811675	PF3D7_1409600	XM_001348231.1	GO:0020011(apicoplast)	NA	NA	NA		NA	28.7857	71.993	0.39984	-1.32251	0.0360508	1	down	yes
810901	PF3D7_1134300	XM_001347989.1	NA	NA	NA	NA		NA	2.32227	0.833357	2.78664	1.47853	0.0363921	1	up	yes
812036	PF3D7_1447800	XM_001348592.1	NA	NA	NA	NA		NA	0.803854	0.282265	2.84787	1.50988	0.0369283	1	up	yes
810941	PF3D7_1138400	XM_001348029.1	GO:0004383(guanylate cyclase activity);GO:0005887(integral component of plasma membrane);GO:0006182(cGMP biosynthetic process);GO:0007165(signal transduction)	NA	NA	NA	LOW QUALITY PROTEIN: putative phospholipid-transporting ATPase 9 [Quercus suber]	NA	0.916705	0.333164	2.75151	1.46023	0.0392977	1	up	yes
811239	PF3D7_1219300	XM_001350559.1	GO:0020002(host cell plasma membrane);GO:0020013(modulation by symbiont of host erythrocyte aggregation);GO:0020030(infected host cell surface knob);GO:0020033(antigenic variation);GO:0020035(cytoadherence to microvasculature, mediated by symbiont protein);GO:0046789(host cell surface receptor binding);GO:0050839(cell adhesion molecule binding)	NA	NA	NA		NA	1.80633	0.659491	2.73897	1.45364	0.0392985	1	up	yes
812626	PF3D7_0203100	XM_001349508.2	GO:0004674(protein serine/threonine kinase activity);GO:0006468(protein phosphorylation)	04626(Plant-pathogen interaction)	K04368	EC:2.7.12.2	mitogen-activated protein kinase kinase 6 [Arachis duranensis]	NA	0.963773	0.34861	2.76462	1.46708	0.0396146	1	up	yes
2655053	PF3D7_0718100	XM_001349048.1	GO:0004674(protein serine/threonine kinase activity);GO:0006468(protein phosphorylation);GO:0016020(membrane);GO:0020036(Maurer's cleft)	NA	NA	NA		NA	0.523482	0.186416	2.80814	1.48961	0.0400995	1	up	yes
810513	PF3D7_1036400	XM_024473296.1	NA	NA	NA	NA		NA	3.73936	9.14203	0.409029	-1.28972	0.0410821	1	down	yes
811957	PF3D7_1439600	XM_001348513.1	GO:0005739(mitochondrion)	NA	NA	NA		NA	8.90646	3.21592	2.76949	1.46962	0.0413964	1	up	yes
814125	PF3D7_1328200	XM_001349980.1	NA	NA	NA	NA		NA	0.567365	0.205601	2.75954	1.46443	0.0419311	1	up	yes
811008	PF3D7_1145400	XM_001348096.1	GO:0003924(GTPase activity);GO:0005737(cytoplasm);GO:0005886(plasma membrane);GO:0007017(microtubule-based process);GO:0016192(vesicle-mediated transport);GO:0020005(symbiont-containing vacuole membrane);GO:0020020(food vacuole);GO:0030430(host cell cytoplasm);GO:0031965(nuclear membrane)	NA	NA	NA	PREDICTED: dynamin-related protein 3A-like isoform X3 [Pyrus x bretschneideri]	NA	17.5048	42.2831	0.413989	-1.27233	0.0430903	1	down	yes
811984	PF3D7_1442400	XM_001348540.1	NA	NA	NA	NA		NA	1.76503	0.655509	2.69261	1.429	0.043682	1	up	yes
813355	PF3D7_0907800	XM_001351914.1	GO:0020011(apicoplast)	NA	NA	NA		NA	12.2679	29.6305	0.414031	-1.27219	0.0446819	1	down	yes
812001	PF3D7_1444100	XM_001348557.2	NA	NA	NA	NA		NA	0.12985	0.046738	2.77825	1.47418	0.0447621	1	up	yes
814279	PF3D7_1360000	XM_001350275.1	NA	NA	NA	NA		NA	2.8646	7.03841	0.406995	-1.29692	0.0449528	1	down	yes
814486	PF3D7_0317200	XM_001351206.1	GO:0004674(protein serine/threonine kinase activity);GO:0006468(protein phosphorylation)	NA	NA	NA	hypothetical protein CEUSTIGMA_g8035.t1 [Chlamydomonas eustigma]	NA	0.939411	0.343293	2.73647	1.45232	0.0451137	1	up	yes
2655297	PF3D7_0810200	XM_001349388.1	GO:0000166(nucleotide binding);GO:0005524(ATP binding);GO:0005739(mitochondrion);GO:0006744(ubiquinone biosynthetic process);GO:0016020(membrane);GO:0016021(integral component of membrane);GO:0016301(kinase activity);GO:0016310(phosphorylation);GO:0016740(transferase activity);GO:0031314(extrinsic component of mitochondrial inner membrane);GO:0043531(ADP binding)	NA	NA	NA	PREDICTED: protein ABC transporter 1, mitochondrial isoform X1 [Cucumis melo]	NA	1.68466	0.617961	2.72617	1.44687	0.0452284	1	up	yes
810893	PF3D7_1133600	XM_001347981.1	NA	NA	NA	NA		NA	4.14976	1.54624	2.68377	1.42426	0.0453875	1	up	yes
811047	PF3D7_1149800	XM_001348135.1	GO:0020002(host cell plasma membrane);GO:0020033(antigenic variation)	NA	NA	NA		NA	6.94835	2.5784	2.69483	1.43019	0.0453945	1	up	yes
811767	PF3D7_1419200	XM_001348323.2	NA	NA	NA	NA		NA	1.92359	0.706886	2.72121	1.44425	0.0456265	1	up	yes
810344	PF3D7_1019300	XM_024473284.1	GO:0020011(apicoplast)	NA	NA	NA		NA	9.05662	3.43628	2.63559	1.39813	0.0466788	1	up	yes
813693	PF3D7_1326100	XM_001349963.1	GO:0003682(chromatin binding);GO:0030587(sorocarp development);GO:0042800(histone methyltransferase activity (H3-K4 specific));GO:0048188(Set1C/COMPASS complex);GO:0080182(histone H3-K4 trimethylation)	03015(mRNA surveillance pathway)	K14962	NA	WD repeat-containing protein 82 isoform X1 [Asparagus officinalis]	NA	3.34982	1.23785	2.70616	1.43625	0.0475289	1	up	yes
812246	PF3D7_1469600	XM_001348802.2	GO:0003989(acetyl-CoA carboxylase activity);GO:0004075(biotin carboxylase activity);GO:0006633(fatty acid biosynthetic process);GO:0009317(acetyl-CoA carboxylase complex);GO:0009343(biotin carboxylase complex);GO:0009374(biotin binding);GO:0020011(apicoplast)	00620(Pyruvate metabolism);00640(Propanoate metabolism);00061(Fatty acid biosynthesis);00254(Aflatoxin biosynthesis)	K11262	EC:6.4.1.2;EC:6.3.4.14	acetyl-coa carboxylase [Micromonas pusilla CCMP1545]	NA	0.623536	0.233459	2.67086	1.4173	0.0480187	1	up	yes
9221937	PF3D7_0831300	XM_002808847.1	GO:0044164(host cell cytosol)	NA	NA	NA		NA	11.9646	4.56292	2.62213	1.39074	0.0481859	1	up	yes
811543	PF3D7_1251100	XM_001350859.1	NA	NA	NA	NA		NA	61.3434	144.969	0.423148	-1.24077	0.04827	1	down	yes
813047	PF3D7_0523200	XM_001351753.1	NA	NA	NA	NA		NA	0.917749	0.338454	2.71159	1.43914	0.0490313	1	up	yes
36312457	PF3D7_0211000	XR_002966598.1	NA	NA	NA	NA		NA	8.83107	3.36414	2.62506	1.39235	0.0501904	1	up	no
811966	PF3D7_1440500	XM_001348522.1	GO:0000256(allantoin catabolic process)	NA	NA	NA		NA	1.71672	0.632941	2.7123	1.43952	0.0502094	1	up	no
812266	PF3D7_1471700	XM_001348822.1	NA	NA	NA	NA		NA	1.60909	0.592425	2.7161	1.44154	0.0502866	1	up	no
811725	PF3D7_1414600	XM_001348281.1	GO:0004484(mRNA guanylyltransferase activity);GO:0006370(7-methylguanosine mRNA capping)	NA	NA	NA	PREDICTED: mRNA-capping enzyme-like [Daucus carota subsp. sativus]	NA	21.9362	51.3469	0.427216	-1.22696	0.0504265	1	down	no
810585	PF3D7_1100100	XM_001347655.1	GO:0020002(host cell plasma membrane);GO:0020013(modulation by symbiont of host erythrocyte aggregation);GO:0020030(infected host cell surface knob);GO:0020033(antigenic variation);GO:0020035(cytoadherence to microvasculature, mediated by symbiont protein);GO:0046789(host cell surface receptor binding);GO:0050839(cell adhesion molecule binding)	NA	NA	NA		NA	0.284761	0.682987	0.416935	-1.26211	0.0506645	1	down	no
2654957	PF3D7_0711700	XM_001348994.1	GO:0020002(host cell plasma membrane);GO:0020013(modulation by symbiont of host erythrocyte aggregation);GO:0020030(infected host cell surface knob);GO:0020033(antigenic variation);GO:0020035(cytoadherence to microvasculature, mediated by symbiont protein);GO:0050839(cell adhesion molecule binding)	NA	NA	NA		NA	8.05848	3.11108	2.59026	1.37309	0.0508182	1	up	no
811121	PF3D7_1206800	XM_001350441.1	NA	NA	NA	NA		NA	4.72575	1.80816	2.61356	1.38602	0.0515853	1	up	no
813579	PF3D7_0930700	XM_001352138.1	NA	NA	NA	NA		NA	2.00458	0.748901	2.6767	1.42045	0.0518519	1	up	no
812305	PF3D7_1475500	XM_001348861.1	GO:0044312(crystalloid)	NA	NA	NA		NA	3.60437	1.40471	2.56592	1.35948	0.0540611	1	up	no
813194	PF3D7_0105800	XM_001350953.1	NA	NA	NA	NA		NA	1.66207	0.639292	2.59986	1.37844	0.0567586	1	up	no
811444	PF3D7_1240600	XM_001350762.1	GO:0020002(host cell plasma membrane);GO:0020013(modulation by symbiont of host erythrocyte aggregation);GO:0020030(infected host cell surface knob);GO:0020033(antigenic variation);GO:0020035(cytoadherence to microvasculature, mediated by symbiont protein);GO:0046789(host cell surface receptor binding);GO:0050839(cell adhesion molecule binding)	NA	NA	NA		NA	7.94526	3.15273	2.52012	1.33349	0.0578874	1	up	no
811869	PF3D7_1430800	XM_001348425.1	NA	NA	NA	NA		NA	12.0537	4.74317	2.54128	1.34555	0.0583243	1	up	no
810333	PF3D7_1018000	XM_001347424.1	GO:0004730(pseudouridylate synthase activity);GO:0006396(RNA processing);GO:0020011(apicoplast)	NA	NA	NA	PREDICTED: uncharacterized protein LOC109336204 isoform X1 [Lupinus angustifolius]	NA	4.10124	9.36781	0.437802	-1.19165	0.0584652	1	down	no
3885794	PF3D7_0617400	XM_961067.1	GO:0020002(host cell plasma membrane);GO:0020013(modulation by symbiont of host erythrocyte aggregation);GO:0020030(infected host cell surface knob);GO:0020033(antigenic variation);GO:0020035(cytoadherence to microvasculature, mediated by symbiont protein);GO:0050839(cell adhesion molecule binding)	NA	NA	NA		NA	4.76677	1.89311	2.51795	1.33225	0.0587752	1	up	no
2654986	PF3D7_0729900	XM_024473147.1	GO:0003777(microtubule motor activity);GO:0007018(microtubule-based movement)	04145(Phagosome)	K10414	NA	dynein heavy chain, cytoplasmic-like [Quercus suber]	NA	0.353741	0.137351	2.57545	1.36483	0.0588007	1	up	no
813744	PF3D7_1303800	XM_001349729.1	NA	NA	NA	NA		NA	0.204665	0.079873	2.56238	1.35748	0.0589354	1	up	no
811122	PF3D7_1206900	XM_024473383.1	NA	NA	NA	NA		NA	1.44879	0.555789	2.60672	1.38224	0.0599345	1	up	no
812451	PF3D7_0404600	XM_001351322.2	NA	NA	NA	NA		NA	0.330782	0.128636	2.57146	1.36259	0.0600402	1	up	no
813654	PF3D7_1319800	XM_001349898.1	NA	NA	NA	NA		NA	22.0247	8.7304	2.52277	1.33501	0.0601695	1	up	no
814063	PF3D7_1315100	XM_001349851.1	GO:0005829(cytosol);GO:0006468(protein phosphorylation);GO:0016572(histone phosphorylation);GO:0020005(symbiont-containing vacuole membrane)	NA	NA	NA	hypothetical protein CEUSTIGMA_g8374.t1 [Chlamydomonas eustigma]	NA	5.02318	1.96509	2.55621	1.35401	0.060473	1	up	no
813645	PF3D7_0937800	XM_001352206.1	GO:0020002(host cell plasma membrane);GO:0020013(modulation by symbiont of host erythrocyte aggregation);GO:0020030(infected host cell surface knob);GO:0020033(antigenic variation);GO:0020035(cytoadherence to microvasculature, mediated by symbiont protein);GO:0050839(cell adhesion molecule binding)	NA	NA	NA		NA	0.812999	1.84397	0.440896	-1.18149	0.06065	1	down	no
810370	PF3D7_1021900	XM_001347461.1	NA	NA	NA	NA		NA	2.09084	0.832276	2.5122	1.32895	0.0606757	1	up	no
813419	PF3D7_0914200	XM_001351978.1	GO:0020011(apicoplast)	00564(Glycerophospholipid metabolism);00565(Ether lipid metabolism)	K13510	EC:2.3.1.23;EC:2.3.1.67	lysophospholipid acyltransferase LPEAT2-like [Physcomitrella patens]	NA	66.4181	149.35	0.444714	-1.16905	0.0610766	1	down	no
812531	PF3D7_0401800	XM_001351296.1	GO:0020036(Maurer's cleft);GO:0044538(host cell periphery)	NA	NA	NA		NA	27.6559	62.1525	0.444969	-1.16822	0.0613629	1	down	no
812635	PF3D7_0204100	XM_001349517.1	NA	NA	NA	NA		NA	1.1571	0.462592	2.50133	1.3227	0.0630748	1	up	no
811324	PF3D7_1228100	XM_001350642.1	GO:0005737(cytoplasm);GO:0007605(sensory perception of sound);GO:0010378(temperature compensation of the circadian clock);GO:0030425(dendrite);GO:0031514(motile cilium);GO:0035082(axoneme assembly);GO:0045433(male courtship behavior, veined wing generated song production);GO:0060285(cilium-dependent cell motility)	NA	NA	NA	hypothetical protein CEUSTIGMA_g5974.t1 [Chlamydomonas eustigma]	NA	1.73484	3.94357	0.439917	-1.1847	0.0630867	1	down	no
9221878	PF3D7_0706100	XM_024473129.1	NA	NA	NA	NA		NA	1.1281	0.44813	2.51735	1.3319	0.0631647	1	up	no
2655318	PF3D7_0805200	XM_001349429.1	GO:0005737(cytoplasm)	NA	NA	NA		NA	204.027	455.422	0.447995	-1.15844	0.063334	1	down	no
813001	PF3D7_0518600	XM_001351707.1	GO:0000166(nucleotide binding);GO:0005515(protein binding);GO:0005737(cytoplasm);GO:0006970(response to osmotic stress);GO:0009416(response to light stimulus);GO:0009723(response to ethylene);GO:0009733(response to auxin);GO:0009737(response to abscisic acid)	NA	NA	NA	uncharacterized WD repeat-containing protein C343.04c [Arachis ipaensis]	NA	7.14916	2.88839	2.47513	1.30751	0.063714	1	up	no
36312536	PF3D7_1139000	XR_002966649.1	NA	NA	NA	NA		NA	6.31731	2.53707	2.49	1.31615	0.0659239	1	up	no
812170	PF3D7_1461800	XM_024473370.1	NA	NA	NA	NA		NA	8.80915	3.59468	2.45061	1.29314	0.0660877	1	up	no
813312	PF3D7_0903300	XM_002808867.1	NA	NA	NA	NA		NA	0.344015	0.136247	2.52494	1.33625	0.0661279	1	up	no
810256	PF3D7_1010100	XM_001347347.1	GO:0020011(apicoplast)	NA	NA	NA		NA	45.1062	99.3173	0.454162	-1.13872	0.0676851	1	down	no
810709	PF3D7_1115400	XM_001347797.1	GO:0004197(cysteine-type endopeptidase activity);GO:0006508(proteolysis);GO:0020020(food vacuole);GO:0042540(hemoglobin catabolic process)	04626(Plant-pathogen interaction)	K13441	NA	cysteine protease [Solanum pimpinellifolium]	NA	119.01	261.722	0.45472	-1.13695	0.0677793	1	down	no
811318	PF3D7_1227500	XM_001350636.2	GO:0045736(negative regulation of cyclin-dependent protein serine/threonine kinase activity);GO:0051726(regulation of cell cycle)	NA	NA	NA		NA	0.832538	0.336243	2.476	1.30801	0.068579	1	up	no
812791	PF3D7_0220800	XM_001349673.1	GO:0020008(rhoptry)	NA	NA	NA		NA	1.60353	0.650818	2.46387	1.30093	0.0691059	1	up	no
812010	PF3D7_1445100	XM_001348566.1	GO:0004821(histidine-tRNA ligase activity);GO:0006418(tRNA aminoacylation for protein translation)	00970(Aminoacyl-tRNA biosynthesis)	K01892	EC:6.1.1.21	Histidyl-tRNA synthetase [Klebsormidium nitens]	NA	27.3016	59.7316	0.457072	-1.12951	0.0695048	1	down	no
812342	PF3D7_1479000	XM_001348898.1	GO:0004467(long-chain fatty acid-CoA ligase activity);GO:0006631(fatty acid metabolic process);GO:0030430(host cell cytoplasm)	00061(Fatty acid biosynthesis);00071(Fatty acid degradation);04146(Peroxisome)	K01897	EC:6.2.1.3	long chain acyl-CoA synthetase 4-like [Momordica charantia]	NA	22.6349	9.34008	2.42342	1.27705	0.0698221	1	up	no
812213	PF3D7_1466200	XM_001348769.1	NA	NA	NA	NA		NA	4.71292	1.9455	2.42248	1.27648	0.0700817	1	up	no
812417	PF3D7_0405700	XM_001351334.1	GO:0006554(lysine catabolic process);GO:0008923(lysine decarboxylase activity)	NA	NA	NA	uncharacterized protein LOC107417679 isoform X1 [Ziziphus jujuba]	NA	0.951736	0.388897	2.44727	1.29117	0.0708263	1	up	no
812199	PF3D7_1465000	XM_001348755.1	NA	NA	NA	NA		NA	8.63094	3.52469	2.44871	1.29202	0.0716655	1	up	no
810300	PF3D7_1014500	XM_001347391.1	NA	NA	NA	NA		NA	2.53758	1.0434	2.43204	1.28217	0.0718629	1	up	no
810734	PF3D7_1118100	XM_001347822.1	GO:0016192(vesicle-mediated transport);GO:0030131(clathrin adaptor complex)	NA	NA	NA	AP-1 complex subunit sigma-2 [Hevea brasiliensis]	NA	12.7471	27.7963	0.458591	-1.12472	0.0727674	1	down	no
814207	PF3D7_1345200	XM_001350131.1	NA	NA	NA	NA		NA	2.57609	1.05224	2.44821	1.29172	0.0729159	1	up	no
812311	PF3D7_1476100	XM_001348867.2	GO:0020005(symbiont-containing vacuole membrane)	NA	NA	NA		NA	8.05531	3.29053	2.44803	1.29162	0.0749936	1	up	no
812869	PF3D7_0501600	XM_001351539.1	GO:0020008(rhoptry);GO:0030260(entry into host cell)	NA	NA	NA		NA	0.900969	2.00311	0.449784	-1.1527	0.0750991	1	down	no
814193	PF3D7_1341800	XM_001350103.1	GO:0070258(inner membrane pellicle complex)	NA	NA	NA		NA	2.87625	1.17883	2.43991	1.28683	0.0764179	1	up	no
811327	PF3D7_1228400	XM_001350645.1	NA	NA	NA	NA		NA	59.9175	25.308	2.36753	1.24339	0.0773339	1	up	no
811682	PF3D7_1410300	XM_001348238.1	NA	NA	NA	NA		NA	3.23572	1.36483	2.37078	1.24536	0.0775066	1	up	no
810215	PF3D7_1005500	XM_024473274.1	GO:0000184(nuclear-transcribed mRNA catabolic process, nonsense-mediated decay);GO:0000932(P-body);GO:0003677(DNA binding);GO:0003724(RNA helicase activity);GO:0003729(mRNA binding);GO:0004386(helicase activity);GO:0005515(protein binding);GO:0005524(ATP binding);GO:0005737(cytoplasm);GO:0005829(cytosol);GO:0005886(plasma membrane);GO:0008270(zinc ion binding);GO:0009506(plasmodesma);GO:0009611(r…	03013(RNA transport);03015(mRNA surveillance pathway)	K14326	EC:3.6.4.-	PREDICTED: regulator of nonsense transcripts 1 homolog isoform X1 [Prunus mume]	NA	5.39359	2.27709	2.36863	1.24405	0.0782321	1	up	no
811355	PF3D7_1231400	XM_001350673.2	GO:0020011(apicoplast)	NA	NA	NA		NA	1.19977	0.501412	2.39278	1.25869	0.0782932	1	up	no
814293	PF3D7_1363200	XM_001350308.1	GO:0003684(damaged DNA binding);GO:0006974(cellular response to DNA damage stimulus);GO:0046403(polynucleotide 3'-phosphatase activity)	NA	NA	NA	polynucleotide 3'-phosphatase ZDP isoform X1 [Olea europaea var. sylvestris]	NA	4.04095	1.68767	2.3944	1.25966	0.0789507	1	up	no
811370	PF3D7_1233000	XM_001350688.1	GO:0003746(translation elongation factor activity);GO:0005525(GTP binding);GO:0005739(mitochondrion);GO:0006414(translational elongation)	NA	NA	NA	hypothetical protein CEUSTIGMA_g1269.t1 [Chlamydomonas eustigma]	NA	0.897493	1.94199	0.462151	-1.11356	0.0789715	1	down	no
810662	PF3D7_1110600	XM_001347750.2	GO:0000315(organellar large ribosomal subunit);GO:0003735(structural constituent of ribosome);GO:0006412(translation)	03010(Ribosome)	K02867	NA	54S ribosomal protein L19, mitochondrial [Setaria italica]	NA	6.43152	2.66555	2.41283	1.27073	0.0790831	1	up	no
812709	PF3D7_0212100	XM_001349591.1	GO:0005634(nucleus);GO:0034399(nuclear periphery)	NA	NA	NA		NA	21.5452	45.7592	0.47084	-1.08669	0.0797065	1	down	no
812312	PF3D7_1476200	XM_001348868.2	GO:0044538(host cell periphery)	NA	NA	NA		NA	1.65337	3.56986	0.463148	-1.11046	0.0809951	1	down	no
814287	PF3D7_1361700	XM_001350292.1	GO:0004129(cytochrome-c oxidase activity)	00190(Oxidative phosphorylation)	K02261	NA	cytochrome c oxidase subunit 2 (mitochondrion) [Gloeotilopsis planctonica]	NA	4.04005	1.66367	2.4284	1.28	0.0810809	1	up	no
4794185	PF3D7_0712900	XM_001349000.1	GO:0020002(host cell plasma membrane);GO:0020013(modulation by symbiont of host erythrocyte aggregation);GO:0020030(infected host cell surface knob);GO:0020033(antigenic variation);GO:0020035(cytoadherence to microvasculature, mediated by symbiont protein);GO:0050839(cell adhesion molecule binding)	NA	NA	NA		NA	5.36348	2.29757	2.33441	1.22306	0.0832734	1	up	no
810287	PF3D7_1013200	XM_001347378.1	NA	NA	NA	NA		NA	1.43799	0.607668	2.3664	1.24269	0.0834257	1	up	no
3885727	PF3D7_0628700	XM_961176.1	NA	NA	NA	NA		NA	2.76727	1.16352	2.37836	1.24997	0.083689	1	up	no
3885831	PF3D7_0632700	XM_961213.1	GO:0020002(host cell plasma membrane)	NA	NA	NA		NA	25.5789	10.9605	2.33374	1.22264	0.0837441	1	up	no
3885737	PF3D7_0602000	XM_960917.1	NA	NA	NA	NA		NA	2.21285	0.943485	2.3454	1.22983	0.0844062	1	up	no
811775	PF3D7_1420000	XM_001348331.1	GO:0000375(RNA splicing, via transesterification reactions);GO:0005681(spliceosomal complex);GO:0008380(RNA splicing)	03040(Spliceosome)	K12831	NA	splicing factor 3B subunit 4 [Aegilops tauschii subsp. tauschii]	NA	89.3449	187.324	0.476954	-1.06808	0.08452	1	down	no
813821	PF3D7_1305300	XM_002808951.1	GO:0005576(extracellular region);GO:0005739(mitochondrion);GO:0006448(regulation of translational elongation);GO:0019887(protein kinase regulator activity);GO:0022626(cytosolic ribosome)	NA	NA	NA		NA	18.8397	8.11733	2.32092	1.2147	0.0847253	1	up	no
814429	PF3D7_0311400	XM_001351151.1	GO:0004674(protein serine/threonine kinase activity);GO:0006468(protein phosphorylation)	04016(MAPK signaling pathway - plant);04075(Plant hormone signal transduction)	K14498	EC:2.7.11.1	sulfur stress regulator [Micractinium conductrix]	NA	0.426298	0.180012	2.36816	1.24377	0.0868288	1	up	no
810605	PF3D7_1104200	XM_001347693.1	GO:0005524(ATP binding);GO:0006338(chromatin remodeling);GO:0006355(regulation of transcription, DNA-templated);GO:0008026(ATP-dependent helicase activity);GO:0008094(DNA-dependent ATPase activity)	NA	NA	NA	hypothetical protein PHYPA_015232 [Physcomitrella patens]	NA	44.6974	93.0571	0.480322	-1.05793	0.0872278	1	down	no
810161	PF3D7_1000200	XM_001347253.2	GO:0020002(host cell plasma membrane);GO:0020033(antigenic variation)	NA	NA	NA		NA	14.012	6.06087	2.31188	1.20906	0.087925	1	up	no
811443	PF3D7_1240400	XM_001350761.1	GO:0020002(host cell plasma membrane);GO:0020013(modulation by symbiont of host erythrocyte aggregation);GO:0020030(infected host cell surface knob);GO:0020033(antigenic variation);GO:0020035(cytoadherence to microvasculature, mediated by symbiont protein);GO:0046789(host cell surface receptor binding);GO:0050839(cell adhesion molecule binding)	NA	NA	NA		NA	8.91615	3.87088	2.30339	1.20376	0.0880514	1	up	no
811058	PF3D7_1200800	XM_001350381.2	GO:0020036(Maurer's cleft);GO:0033644(host cell membrane)	NA	NA	NA		NA	139.053	288.661	0.481717	-1.05374	0.0883445	1	down	no
813975	PF3D7_1316000	XM_024473221.1	GO:0004672(protein kinase activity);GO:0006468(protein phosphorylation)	NA	NA	NA	glycogen synthase kinase [Raphidocelis subcapitata]	NA	2.68413	1.12278	2.39061	1.25738	0.0885039	1	up	no
814097	PF3D7_1322300	XM_001349927.1	NA	NA	NA	NA		NA	0.825642	0.349508	2.3623	1.24019	0.0889652	1	up	no
812866	PF3D7_0501800	XM_001351541.1	GO:0000070(mitotic sister chromatid segregation);GO:0000417(HIR complex);GO:0003682(chromatin binding);GO:0005634(nucleus);GO:0005829(cytosol);GO:0030466(chromatin silencing at silent mating-type cassette);GO:0034728(nucleosome organization);GO:0070868(heterochromatin organization involved in chromatin silencing);GO:1990141(chromatin silencing at centromere outer repeat region)	NA	NA	NA	protein HIRA isoform X1 [Panicum miliaceum]	NA	1.85647	0.798866	2.32389	1.21654	0.0894238	1	up	no
811091	PF3D7_1203900	XM_001350411.2	GO:0004842(ubiquitin-protein transferase activity);GO:0005737(cytoplasm);GO:0005783(endoplasmic reticulum);GO:0006464(cellular protein modification process);GO:0010564(regulation of cell cycle process);GO:0016887(ATPase activity);GO:0030433(ubiquitin-dependent ERAD pathway)	04141(Protein processing in endoplasmic reticulum);04120(Ubiquitin mediated proteolysis)	K06689	EC:2.3.2.23	ubiquitin conjugating enzyme [Chlamydomonas reinhardtii]	NA	81.8426	169.418	0.48308	-1.04967	0.089957	1	down	no
3885734	PF3D7_0629400	XM_961183.1	GO:0003723(RNA binding)	NA	NA	NA		NA	2.73916	1.17944	2.32242	1.21563	0.0909711	1	up	no
2654955	PF3D7_0719400	XM_001349059.1	NA	NA	NA	NA		NA	3.76105	1.65632	2.27072	1.18315	0.0951739	1	up	no
813663	PF3D7_1321200	XM_001349915.1	GO:0003674(molecular_function);GO:0005575(cellular_component);GO:0008150(biological_process)	NA	NA	NA		NA	6.26692	13.1938	0.474989	-1.07403	0.0956375	1	down	no
812329	PF3D7_1477600	XM_024473375.1	GO:0020003(symbiont-containing vacuole);GO:0020036(Maurer's cleft);GO:0044164(host cell cytosol);GO:0044228(host cell surface)	NA	NA	NA		NA	1.05319	0.459291	2.29307	1.19728	0.0974874	1	up	no
812638	PF3D7_0204500	XM_001349520.1	GO:0006520(cellular amino acid metabolic process);GO:0008483(transaminase activity)	00710(Carbon fixation in photosynthetic organisms);00250(Alanine, aspartate and glutamate metabolism);00270(Cysteine and methionine metabolism);00220(Arginine biosynthesis);00330(Arginine and proline metabolism);00350(Tyrosine metabolism);00360(Phenylalanine metabolism);00400(Phenylalanine, tyrosine and tryptophan biosynthesis);00950(Isoquinoline alkaloid biosynthesis);00960(Tropane, piperidine a…	K14454	EC:2.6.1.1	hypothetical protein DY000_00030651 [Brassica cretica]	NA	41.7536	18.5779	2.24749	1.16832	0.0982944	1	up	no
812794	PF3D7_0221200	XM_001349676.2	NA	NA	NA	NA		NA	4.05663	1.75363	2.31327	1.20994	0.0994962	1	up	no
814081	PF3D7_1319100	XM_001349891.1	GO:0004843(thiol-dependent ubiquitin-specific protease activity);GO:0005634(nucleus);GO:0005737(cytoplasm);GO:0005829(cytosol);GO:0005886(plasma membrane);GO:0008150(biological_process);GO:1990380(Lys48-specific deubiquitinase activity)	00970(Aminoacyl-tRNA biosynthesis)	K01872	EC:6.1.1.7	PREDICTED: protein FAM63A isoform X1 [Brassica oleracea var. oleracea]	NA	8.44833	17.0943	0.494219	-1.01678	0.0997442	1	down	no
810705	PF3D7_1114900	XM_001347793.1	NA	NA	NA	NA		NA	0.683203	0.299308	2.28261	1.19068	0.100101	1	up	no
813783	PF3D7_1345100	XM_001350130.1	GO:0005739(mitochondrion);GO:0020003(symbiont-containing vacuole);GO:0097619(PTEX complex)	NA	NA	NA	Thioredoxin [Macleaya cordata]	NA	58.4852	118.042	0.495459	-1.01316	0.100749	1	down	no
813310	PF3D7_0903100	XM_001351869.1	GO:0033116(endoplasmic reticulum-Golgi intermediate compartment membrane)	NA	NA	NA	protein RER1B [Prunus persica]	NA	10.0166	20.3028	0.493359	-1.01929	0.101191	1	down	no
811042	PF3D7_1149300	XM_024473336.1	GO:0006468(protein phosphorylation)	NA	NA	NA		NA	1.93122	3.94334	0.489743	-1.0299	0.101764	1	down	no
812110	PF3D7_1455400	XM_001348666.2	GO:0016020(membrane);GO:0020020(food vacuole);GO:0044179(hemolysis in other organism)	NA	NA	NA		NA	30.1652	13.5162	2.23179	1.1582	0.102217	1	up	no
811372	PF3D7_1233200.1	XM_024473403.1;XM_024473404.1	NA	NA	NA	NA		NA	1.62968	0.729441	2.23416	1.15973	0.103084	1	up	no
813470	PF3D7_0919400	XM_001352029.1	GO:0003756(protein disulfide isomerase activity);GO:0005783(endoplasmic reticulum);GO:0006457(protein folding);GO:0034976(response to endoplasmic reticulum stress)	NA	NA	NA		NA	2.87428	1.27053	2.26228	1.17778	0.103899	1	up	no
814508	PF3D7_0319400	XM_001351228.2	GO:0003777(microtubule motor activity);GO:0005871(kinesin complex);GO:0007018(microtubule-based movement);GO:0016887(ATPase activity)	NA	NA	NA	PREDICTED: kinesin-like protein KIN-8A [Lupinus angustifolius]	NA	1.61288	0.718719	2.24411	1.16614	0.10549	1	up	no
814140	PF3D7_1331700	XM_001350013.1	GO:0003723(RNA binding);GO:0004819(glutamine-tRNA ligase activity);GO:0005739(mitochondrion);GO:0005829(cytosol);GO:0006425(glutaminyl-tRNA aminoacylation)	00970(Aminoacyl-tRNA biosynthesis)	K01886	EC:6.1.1.18	hypothetical protein F511_24278 [Dorcoceras hygrometricum]	NA	42.6738	84.9967	0.502065	-0.994055	0.106179	1	down	no
810921	PF3D7_1136300	XM_001348009.1	GO:0003723(RNA binding);GO:0004518(nuclease activity);GO:0005509(calcium ion binding);GO:0005515(protein binding);GO:0005634(nucleus)	NA	NA	NA	ribonuclease TUDOR 1-like [Arachis hypogaea]	NA	58.5984	26.5953	2.20334	1.13969	0.1067	1	up	no
813643	PF3D7_0937600	XM_001352204.1	GO:0020002(host cell plasma membrane);GO:0020013(modulation by symbiont of host erythrocyte aggregation);GO:0020030(infected host cell surface knob);GO:0020033(antigenic variation);GO:0020035(cytoadherence to microvasculature, mediated by symbiont protein);GO:0050839(cell adhesion molecule binding)	NA	NA	NA		NA	5.0426	2.28281	2.20894	1.14336	0.107299	1	up	no
812435	PF3D7_0424200	XM_002808625.1	GO:0008201(heparin binding);GO:0020008(rhoptry);GO:0030260(entry into host cell);GO:0045177(apical part of cell);GO:0046789(host cell surface receptor binding)	NA	NA	NA		NA	2.2629	1.02295	2.21214	1.14544	0.108244	1	up	no
812924	PF3D7_0503500	XM_001351557.1	GO:0004672(protein kinase activity);GO:0006468(protein phosphorylation)	NA	NA	NA		NA	1.89914	0.847911	2.23979	1.16336	0.108254	1	up	no
811649	PF3D7_1407000	XM_001348204.1	GO:0044312(crystalloid)	NA	NA	NA	predicted protein [Chlamydomonas reinhardtii]	NA	1.92322	0.863706	2.22671	1.15491	0.108596	1	up	no
812692	PF3D7_0210200	XM_024473265.1	GO:0003674(molecular_function);GO:0005575(cellular_component)	NA	NA	NA		NA	0.632642	0.282592	2.23871	1.16267	0.109714	1	up	no
813056	PF3D7_0524200	XM_001351762.1	NA	NA	NA	NA		NA	6.10565	2.70546	2.25679	1.17427	0.112801	1	up	no
811113	PF3D7_1206000	XM_001350433.1	GO:0004725(protein tyrosine phosphatase activity);GO:0005634(nucleus);GO:0043657(host cell);GO:0048471(perinuclear region of cytoplasm)	NA	NA	NA	shewanella-like protein phosphatase 1 [Amborella trichopoda]	NA	5.72622	2.5956	2.20612	1.14151	0.11324	1	up	no
8445031	PF3D7_1449200	XM_002585421.1	NA	NA	NA	NA		NA	3.88703	7.93176	0.49006	-1.02897	0.113308	1	down	no
813994	PF3D7_1302900	XM_001349720.1	NA	NA	NA	NA		NA	0.848504	1.7051	0.497628	-1.00686	0.114073	1	down	no
812771	PF3D7_0218500	XM_001349653.1	GO:0000375(RNA splicing, via transesterification reactions);GO:0005681(spliceosomal complex);GO:0008380(RNA splicing)	03040(Spliceosome)	K11096	NA	small nuclear ribonucleoprotein Sm D2-like [Ananas comosus]	NA	98.4455	193.048	0.509952	-0.971566	0.114091	1	down	no
813007	PF3D7_0519100	XM_002808655.1	GO:0003735(structural constituent of ribosome);GO:0005762(mitochondrial large ribosomal subunit);GO:0022625(cytosolic large ribosomal subunit);GO:0070180(large ribosomal subunit rRNA binding)	03010(Ribosome)	K02894	NA	60S ribosomal protein [Monoraphidium neglectum]	NA	5.84599	11.6239	0.502927	-0.991579	0.114943	1	down	no
810203	PF3D7_1004200	XM_001347294.1	NA	NA	NA	NA		NA	1.05445	0.484264	2.17742	1.12262	0.11579	1	up	no
812122	PF3D7_1456700	XM_001348678.1	GO:0005643(nuclear pore);GO:0005654(nucleoplasm);GO:0005829(cytosol);GO:0006607(NLS-bearing protein import into nucleus);GO:0008139(nuclear localization sequence binding)	NA	NA	NA		NA	25.6247	50.0331	0.512155	-0.965348	0.115919	1	down	no
2655421	PF3D7_0818000	XM_002808809.1	GO:0071011(precatalytic spliceosome)	03040(Spliceosome)	K12846	NA		NA	78.3967	152.984	0.512449	-0.964518	0.116073	1	down	no
2655235	PF3D7_0809900	XM_001349391.1	GO:0003700(DNA binding transcription factor activity);GO:0005634(nucleus);GO:0006351(transcription, DNA-templated);GO:0006355(regulation of transcription, DNA-templated);GO:0009555(pollen development);GO:0009793(embryo development ending in seed dormancy);GO:0009909(regulation of flower development);GO:0034647(histone demethylase activity (H3-trimethyl-K4 specific));GO:0046872(metal ion binding);…	NA	NA	NA	uncharacterized protein A4U43_C07F21890 [Asparagus officinalis]	NA	20.8398	40.6549	0.512603	-0.964085	0.116216	1	down	no
814428	PF3D7_0311300	XM_001351150.1	GO:0004430(1-phosphatidylinositol 4-kinase activity);GO:0005524(ATP binding);GO:0005575(cellular_component)	03008(Ribosome biogenesis in eukaryotes)	K14544	NA	phosphatidylinositol 4-kinase gamma 5-like [Asparagus officinalis]	NA	2.16486	0.986702	2.19404	1.13359	0.116617	1	up	no
814431	PF3D7_0311600	XM_001351153.1	NA	NA	NA	NA		NA	11.487	5.30437	2.16557	1.11475	0.116785	1	up	no
2655128	PF3D7_0720200	XM_001349067.1	NA	NA	NA	NA		NA	28.6687	56.0872	0.511144	-0.968197	0.116878	1	down	no
812893	PF3D7_0506300	XM_001351585.1	GO:0003905(alkylbase DNA N-glycosylase activity);GO:0006284(base-excision repair)	NA	NA	NA		NA	1.24166	2.48034	0.500598	-0.998275	0.118475	1	down	no
813044	PF3D7_0522900	XM_001351750.1	NA	NA	NA	NA		NA	7.0265	3.26224	2.15389	1.10694	0.118703	1	up	no
813584	PF3D7_0931300	XM_001352143.1	NA	NA	NA	NA		NA	5.81355	2.66129	2.18448	1.12729	0.119274	1	up	no
813552	PF3D7_0927700	XM_001352111.1	GO:0005634(nucleus);GO:0005737(cytoplasm)	NA	NA	NA	Serine/threonine-protein phosphatase PP-X isozyme [Actinidia chinensis var. chinensis]	NA	1.77053	3.51042	0.504364	-0.987463	0.119308	1	down	no
811949	PF3D7_1438800	XM_024473363.1	GO:0020011(apicoplast)	NA	NA	NA		NA	4.27252	1.97153	2.16711	1.11577	0.119809	1	up	no
814050	PF3D7_1312800	XM_001349819.1	NA	NA	NA	NA		NA	0.810854	0.372928	2.17429	1.12055	0.119995	1	up	no
811300	PF3D7_1225700	XM_001350618.1	GO:0010008(endosome membrane);GO:0043550(regulation of lipid kinase activity);GO:0070772(PAS complex)	NA	NA	NA	hypothetical protein MARPO_0092s0044 [Marchantia polymorpha]	NA	35.8562	16.7318	2.143	1.09963	0.120284	1	up	no
812059	PF3D7_1450100	XM_001348615.1	GO:0005048(signal sequence binding);GO:0005515(protein binding);GO:0005634(nucleus);GO:0005786(signal recognition particle, endoplasmic reticulum targeting);GO:0005789(endoplasmic reticulum membrane);GO:0005829(cytosol);GO:0006614(SRP-dependent cotranslational protein targeting to membrane);GO:0008312(7S RNA binding);GO:0043022(ribosome binding)	03060(Protein export)	K03106	EC:3.6.5.4	signal recognition particle 54 kDa protein 2 [Quercus suber]	NA	280.35	542.258	0.517005	-0.951749	0.120353	1	down	no
811323	PF3D7_1228000	XM_001350641.1	NA	NA	NA	NA		NA	3.41953	6.81636	0.501665	-0.995204	0.120386	1	down	no
813413	PF3D7_0913600	XM_001351972.1	NA	NA	NA	NA		NA	1.12539	0.515424	2.18342	1.12659	0.120953	1	up	no
8444962	PF3D7_1403100	XM_002585402.1	GO:0000779(condensed chromosome, centromeric region);GO:0000799(nuclear condensin complex);GO:0003682(chromatin binding);GO:0007076(mitotic chromosome condensation);GO:0010032(meiotic chromosome condensation);GO:0042393(histone binding);GO:0051304(chromosome separation)	NA	NA	NA	hypothetical protein CEUSTIGMA_g5922.t1 [Chlamydomonas eustigma]	NA	1.26218	0.582253	2.16776	1.1162	0.121218	1	up	no
813053	PF3D7_0523900	XM_002808666.2	NA	NA	NA	NA		NA	12.8047	24.832	0.515652	-0.955529	0.121606	1	down	no
811114	PF3D7_1206100	XM_024473382.1	GO:0006190(inosine salvage);GO:0050483(IMP 5'-nucleotidase activity);GO:0071590(nicotinamide riboside biosynthetic process);GO:0071592(nicotinic acid riboside biosynthetic process)	00230(Purine metabolism);00760(Nicotinate and nicotinamide metabolism)	K18550	EC:3.1.3.99;EC:3.1.3.-	hypothetical protein CHLRE_04g225750v5 [Chlamydomonas reinhardtii]	NA	2.39752	1.09304	2.19345	1.1332	0.122384	1	up	no
814067	PF3D7_1316100	XM_001349862.1	GO:0000831(inositol hexakisphosphate 6-kinase activity);GO:0005634(nucleus);GO:0005737(cytoplasm);GO:0006468(protein phosphorylation);GO:0008440(inositol-1,4,5-trisphosphate 3-kinase activity);GO:0032958(inositol phosphate biosynthetic process);GO:0046488(phosphatidylinositol metabolic process)	00562(Inositol phosphate metabolism);04070(Phosphatidylinositol signaling system)	K00915	EC:2.7.1.140;EC:2.7.1.151	inositol polyphosphate multikinase beta-like [Spinacia oleracea]	NA	6.65497	3.11266	2.13803	1.09628	0.122628	1	up	no
811442	PF3D7_1240300	XM_001350760.1	GO:0020002(host cell plasma membrane);GO:0020013(modulation by symbiont of host erythrocyte aggregation);GO:0020030(infected host cell surface knob);GO:0020033(antigenic variation);GO:0020035(cytoadherence to microvasculature, mediated by symbiont protein);GO:0046789(host cell surface receptor binding);GO:0050839(cell adhesion molecule binding)	NA	NA	NA		NA	6.67557	3.12807	2.13409	1.09362	0.123028	1	up	no
8444953	PF3D7_0205100	XM_002585341.1	NA	NA	NA	NA		NA	1.74061	0.799938	2.17593	1.12163	0.12332	1	up	no
812620	PF3D7_0202400	XM_001349502.1	NA	NA	NA	NA		NA	4.01957	7.70823	0.521464	-0.939361	0.126484	1	down	no
9222022	PF3D7_1372400	XM_002809081.1	GO:0004467(long-chain fatty acid-CoA ligase activity);GO:0006631(fatty acid metabolic process);GO:0006810(transport);GO:0030430(host cell cytoplasm);GO:0030506(ankyrin binding)	00061(Fatty acid biosynthesis);00071(Fatty acid degradation);04146(Peroxisome)	K01897	EC:6.2.1.3	hypothetical protein Ahy_B05g078867 isoform B [Arachis hypogaea]	NA	1.92552	3.71534	0.51826	-0.948251	0.126608	1	down	no
811365	PF3D7_1232500	XM_001350683.2	NA	NA	NA	NA		NA	2.06503	0.963857	2.14247	1.09928	0.127037	1	up	no
811358	PF3D7_1231800	XM_001350676.1	NA	NA	NA	NA		NA	16.6463	7.86818	2.11564	1.0811	0.127139	1	up	no
811777	PF3D7_1420200	XM_001348333.1	GO:0003755(peptidyl-prolyl cis-trans isomerase activity);GO:0005528(FK506 binding);GO:0005789(endoplasmic reticulum membrane);GO:0061077(chaperone-mediated protein folding)	NA	NA	NA		NA	1.22311	2.35765	0.518784	-0.946794	0.127746	1	down	no
813483	PF3D7_0920700	XM_001352042.1	NA	NA	NA	NA		NA	1.69494	0.780295	2.17218	1.11915	0.128307	1	up	no
3885763	PF3D7_0627000	XM_961160.1	NA	NA	NA	NA		NA	10.3951	4.78326	2.17322	1.11983	0.128477	1	up	no
813480	PF3D7_0920400	XM_001352039.1	NA	NA	NA	NA		NA	0.705024	0.32757	2.15229	1.10587	0.128611	1	up	no
813703	PF3D7_1328000	XM_001349982.1	NA	NA	NA	NA		NA	0.744995	0.346534	2.14985	1.10423	0.128815	1	up	no
810417	PF3D7_1026300	XM_001347508.2	GO:0020011(apicoplast)	NA	NA	NA		NA	1.52739	0.712853	2.14264	1.09939	0.128844	1	up	no
813226	PF3D7_0109100	XM_001350985.1	GO:0044312(crystalloid)	NA	NA	NA		NA	2.49427	1.16993	2.13199	1.0922	0.129083	1	up	no
813722	PF3D7_1332000	XM_001350015.1	GO:0005484(SNAP receptor activity);GO:0005783(endoplasmic reticulum);GO:0005801(cis-Golgi network);GO:0006886(intracellular protein transport);GO:0031201(SNARE complex);GO:0031338(regulation of vesicle fusion)	04130(SNARE interactions in vesicular transport)	K08490	NA	hypothetical protein SELMODRAFT_131549 [Selaginella moellendorffii]	NA	17.4212	33.2019	0.524705	-0.930422	0.129665	1	down	no
813444	PF3D7_0916700	XM_001352003.1	GO:0000184(nuclear-transcribed mRNA catabolic process, nonsense-mediated decay);GO:0003723(RNA binding);GO:0003729(mRNA binding);GO:0003743(translation initiation factor activity);GO:0005515(protein binding);GO:0005634(nucleus);GO:0005829(cytosol);GO:0006413(translational initiation);GO:0006446(regulation of translational initiation);GO:0009651(response to salt stress);GO:0016032(viral process);G…	03040(Spliceosome)	K12741	NA	UBP1-associated protein 2C-like isoform X1 [Sesamum indicum]	NA	1251.13	2375.17	0.526752	-0.924805	0.130172	1	down	no
3885921	PF3D7_0610500	XM_961001.1	GO:0004045(aminoacyl-tRNA hydrolase activity)	00514(Other types of O-glycan biosynthesis)	K20781	EC:2.4.1.-	hypothetical protein VOLCADRAFT_92398 [Volvox carteri f. nagariensis]	NA	8.39347	3.89329	2.15588	1.10828	0.130437	1	up	no
811265	PF3D7_1222100	XM_001350583.1	NA	NA	NA	NA		NA	10.0664	4.77449	2.10838	1.07613	0.131006	1	up	no
811857	PF3D7_1429600	XM_001348413.1	NA	NA	NA	NA		NA	4.55577	8.71983	0.52246	-0.936607	0.132221	1	down	no
811883	PF3D7_1432100	XM_001348439.1	NA	NA	NA	NA		NA	4.99026	9.52514	0.523904	-0.932626	0.132937	1	down	no
811816	PF3D7_1425400	XM_001348372.1	GO:0004386(helicase activity)	NA	NA	NA	hypothetical protein CEUSTIGMA_g12991.t1 [Chlamydomonas eustigma]	NA	0.674993	0.3125	2.15998	1.11102	0.133234	1	up	no
813003	PF3D7_0518800	XM_002808654.1	NA	NA	NA	NA		NA	2.75429	5.30942	0.518755	-0.946875	0.134232	1	down	no
812695	PF3D7_0210600	XM_001349577.1	NA	NA	NA	NA		NA	4.36284	2.0645	2.11327	1.07948	0.134586	1	up	no
811782	PF3D7_1420700	XM_001348338.1	GO:0020005(symbiont-containing vacuole membrane)	NA	NA	NA		NA	704.247	1324.44	0.53173	-0.911234	0.135372	1	down	no
3885733	PF3D7_0629300	XM_961182.1	GO:0004607(phosphatidylcholine-sterol O-acyltransferase activity);GO:0006629(lipid metabolic process);GO:0009986(cell surface);GO:0016298(lipase activity);GO:0016787(hydrolase activity);GO:0030260(entry into host cell)	00564(Glycerophospholipid metabolism)	K06129	EC:3.1.1.5	lecithin-cholesterol acyltransferase-like 1 [Brassica napus]	NA	0.65485	1.25983	0.519793	-0.943992	0.136162	1	down	no
814413	PF3D7_0309800	XM_001351135.1	GO:0005634(nucleus);GO:0008150(biological_process)	NA	NA	NA	hypothetical protein TanjilG_32240 [Lupinus angustifolius]	NA	75.4201	141.694	0.532274	-0.90976	0.136316	1	down	no
811853	PF3D7_1429200	XM_001348409.1	NA	NA	NA	NA		NA	1.19386	0.564021	2.1167	1.08182	0.136485	1	up	no
810751	PF3D7_1119700	XM_001347839.1	NA	NA	NA	NA		NA	3.00713	1.40565	2.13931	1.09715	0.13666	1	up	no
810932	PF3D7_1137500	XM_001348020.1	GO:0003735(structural constituent of ribosome);GO:0006412(translation);GO:0015935(small ribosomal subunit);GO:0020011(apicoplast)	03010(Ribosome)	K02954	NA	ribosomal protein S14 (chloroplast) [Golenkinia longispicula]	NA	4.20334	1.9246	2.18401	1.12698	0.136798	1	up	no
810980	PF3D7_1142300	XM_001348068.1	GO:0020011(apicoplast)	NA	NA	NA		NA	7.23197	3.47851	2.07904	1.05592	0.137237	1	up	no
811550	PF3D7_1251800	XM_001350866.1	NA	NA	NA	NA		NA	18.2717	34.2569	0.533372	-0.906786	0.13772	1	down	no
813244	PF3D7_0111000	XM_024473104.1	GO:0003777(microtubule motor activity);GO:0005871(kinesin complex);GO:0007018(microtubule-based movement);GO:0016887(ATPase activity)	NA	NA	NA	Kinesin-like protein [Klebsormidium nitens]	NA	0.699657	0.32799	2.13317	1.093	0.137976	1	up	no
813897	PF3D7_1365800	XM_001350332.1	NA	NA	NA	NA		NA	41.8752	78.3635	0.534371	-0.904085	0.138836	1	down	no
9221819	PF3D7_0103500	XM_002808557.2	NA	NA	NA	NA		NA	0.433989	0.20142	2.15465	1.10745	0.139006	1	up	no
811980	PF3D7_1441900	XM_001348536.1	NA	NA	NA	NA		NA	13.9925	6.60935	2.11708	1.08208	0.139826	1	up	no
814058	PF3D7_1314200	XM_001349842.1	GO:0005730(nucleolus);GO:0007004(telomere maintenance via telomerase);GO:0032203(telomere formation via telomerase)	NA	NA	NA		NA	0.375019	0.17685	2.12055	1.08444	0.139914	1	up	no
812103	PF3D7_1454800	XM_001348659.1	NA	NA	NA	NA		NA	4.77398	9.08653	0.52539	-0.928538	0.140096	1	down	no
810749	PF3D7_1119500	XM_001347837.1	GO:0016192(vesicle-mediated transport);GO:0030131(clathrin adaptor complex)	NA	NA	NA	PREDICTED: AP-4 complex subunit mu-like [Erythranthe guttata]	NA	9.24407	17.2884	0.534696	-0.903208	0.140368	1	down	no
812307	PF3D7_1475700	XM_001348863.1	GO:0005198(structural molecule activity);GO:0005874(microtubule);GO:0007018(microtubule-based movement)	NA	NA	NA	Epsilon tubulin [Klebsormidium nitens]	NA	2.87072	1.36131	2.10879	1.07642	0.140674	1	up	no
811025	PF3D7_1147300	XM_001348113.1	NA	NA	NA	NA		NA	2.16097	1.04237	2.07313	1.05181	0.142931	1	up	no
36312486	PF3D7_0621350	XM_024473116.1	GO:0005802(trans-Golgi network);GO:0006895(Golgi to endosome transport);GO:0030173(integral component of Golgi membrane);GO:0043001(Golgi to plasma membrane protein transport)	NA	NA	NA	protein SYS1 homolog [Physcomitrella patens]	NA	5.92431	2.78841	2.12462	1.0872	0.144134	1	up	no
813193	PF3D7_0105700	XM_001350952.1	GO:0042800(histone methyltransferase activity (H3-K4 specific));GO:0048188(Set1C/COMPASS complex)	NA	NA	NA		NA	0.872859	0.420404	2.07624	1.05397	0.144305	1	up	no
811253	PF3D7_1220900	XM_001350571.1	GO:0000785(chromatin);GO:0003682(chromatin binding);GO:0006333(chromatin assembly or disassembly);GO:0008283(cell proliferation);GO:0031935(regulation of chromatin silencing);GO:0034399(nuclear periphery)	NA	NA	NA		NA	22.6001	41.938	0.538893	-0.891929	0.144501	1	down	no
813547	PF3D7_0927200	XM_002808916.1	NA	NA	NA	NA		NA	2.52918	1.22721	2.06092	1.04329	0.144678	1	up	no
9222032	PF3D7_1372600	XM_002809083.1	GO:0020002(host cell plasma membrane);GO:0020033(antigenic variation)	NA	NA	NA		NA	1.42331	2.72012	0.523253	-0.93442	0.144884	1	down	no
812666	PF3D7_0207400	XM_001349548.1	GO:0002377(immunoglobulin production);GO:0006508(proteolysis);GO:0008234(cysteine-type peptidase activity);GO:0050776(regulation of immune response)	NA	NA	NA	Peptidase C1A [Macleaya cordata]	NA	0.485886	0.933775	0.520346	-0.942457	0.145016	1	down	no
813290	PF3D7_0900200	XM_001351842.1	GO:0020002(host cell plasma membrane);GO:0020033(antigenic variation)	NA	NA	NA		NA	38.2206	18.629	2.05168	1.0368	0.145167	1	up	no
811453	PF3D7_1241700	XM_001350769.1	GO:0005524(ATP binding);GO:0005663(DNA replication factor C complex);GO:0006260(DNA replication)	03030(DNA replication);03420(Nucleotide excision repair);03430(Mismatch repair)	K10755	NA	Replication factor C subunit 2 [Chlorella sorokiniana]	NA	5.56304	2.67462	2.07994	1.05654	0.145753	1	up	no
814219	PF3D7_1348400	XM_001350161.1	NA	NA	NA	NA		NA	0.225615	0.10705	2.10757	1.07558	0.146029	1	up	no
811217	PF3D7_1217100.1	XM_001350537.2;XM_024473389.1	GO:0000737(DNA catabolic process, endonucleolytic);GO:0000781(chromosome, telomeric region);GO:0001541(ovarian follicle development);GO:0003677(DNA binding);GO:0003824(catalytic activity);GO:0005524(ATP binding);GO:0007130(synaptonemal complex assembly);GO:0007131(reciprocal meiotic recombination);GO:0007141(male meiosis I);GO:0007286(spermatid development);GO:0034502(protein localization to chro…	NA	NA	NA	meiotic recombination protein SPO11-2 isoform X1 [Abrus precatorius];hypothetical protein AQUCO_02700150v1 [Aquilegia coerulea]	NA	2.88904	5.38123	0.536874	-0.897344	0.14842	1	down	no
812270	PF3D7_1472000	XM_001348826.1	GO:0000350(generation of catalytic spliceosome for second transesterification step);GO:0000384(first spliceosomal transesterification activity);GO:0000389(mRNA 3'-splice site recognition);GO:0000974(Prp19 complex);GO:0071012(catalytic step 1 spliceosome);GO:0071013(catalytic step 2 spliceosome);GO:0071014(post-mRNA release spliceosomal complex);GO:0071020(post-spliceosomal complex)	03040(Spliceosome)	K12870	NA	pre-mRNA-splicing factor ISY1 [Klebsormidium nitens]	NA	29.1336	53.6547	0.542984	-0.881019	0.148803	1	down	no
2655173	PF3D7_0729100	XM_002808752.1	GO:0000256(allantoin catabolic process)	NA	NA	NA		NA	0.859824	0.417734	2.05831	1.04146	0.149546	1	up	no
812503	PF3D7_0418600	XM_001351458.1	NA	NA	NA	NA		NA	1.02709	0.50012	2.05369	1.03821	0.1499	1	up	no
814563	PF3D7_0324800	XM_001351281.1	GO:0020002(host cell plasma membrane);GO:0020033(antigenic variation)	NA	NA	NA		NA	13.5417	6.64211	2.03876	1.02769	0.150255	1	up	no
813540	PF3D7_0926500	XM_001352099.1	NA	NA	NA	NA		NA	0.750544	0.362846	2.06849	1.04858	0.150719	1	up	no
2655078	PF3D7_0724600	XM_001349112.1	GO:0005737(cytoplasm)	NA	NA	NA		NA	0.424734	0.203231	2.08991	1.06344	0.151388	1	up	no
812099	PF3D7_1454400	XM_001348655.2	GO:0005829(cytosol);GO:0006508(proteolysis);GO:0020020(food vacuole);GO:0042540(hemoglobin catabolic process);GO:0042803(protein homodimerization activity);GO:0070006(metalloaminopeptidase activity)	NA	NA	NA	probable Xaa-Pro aminopeptidase P isoform X2 [Selaginella moellendorffii]	NA	140.015	255.462	0.548083	-0.867534	0.153323	1	down	no
2655433	PF3D7_0815800	XM_001349330.1	GO:0000919(cell plate assembly);GO:0005089(Rho guanyl-nucleotide exchange factor activity);GO:0005096(GTPase activator activity);GO:0005515(protein binding);GO:0005525(GTP binding);GO:0005634(nucleus);GO:0005737(cytoplasm);GO:0005829(cytosol);GO:0006810(transport);GO:0009793(embryo development ending in seed dormancy);GO:0016020(membrane);GO:0042546(cell wall biogenesis);GO:0048528(post-embryonic…	NA	NA	NA	vacuolar protein sorting-associated protein 9A-like [Helianthus annuus]	NA	1.59843	0.785821	2.03409	1.02438	0.153468	1	up	no
812876	PF3D7_0507600	XM_001351598.1	GO:0030154(cell differentiation)	03018(RNA degradation)	K12606	NA	cell differentiation protein RCD1 homolog isoform X1 [Phalaenopsis equestris]	NA	7.29612	13.3393	0.546966	-0.870476	0.153867	1	down	no
814194	PF3D7_1341900	XM_001350104.1	GO:0000220(vacuolar proton-transporting V-type ATPase, V0 domain)	00190(Oxidative phosphorylation);04145(Phagosome)	K02149	NA	hypothetical protein COCSUDRAFT_28997 [Coccomyxa subellipsoidea C-169]	NA	13.6825	25.0335	0.546565	-0.871534	0.15416	1	down	no
811952	PF3D7_1439100	XM_001348508.1	GO:0004004(ATP-dependent RNA helicase activity)	NA	NA	NA	PREDICTED: DExH-box ATP-dependent RNA helicase DExH14 [Nicotiana tomentosiformis]	NA	3.70416	1.83645	2.01702	1.01223	0.155765	1	up	no
811173	PF3D7_1212100	XM_001350493.1	GO:0020011(apicoplast);GO:0044164(host cell cytosol)	NA	NA	NA		NA	3.36786	1.65086	2.04006	1.02861	0.155767	1	up	no
814108	PF3D7_1324000	XM_001349944.1	GO:0004066(asparagine synthase (glutamine-hydrolyzing) activity);GO:0005829(cytosol);GO:0006529(asparagine biosynthetic process);GO:0006541(glutamine metabolic process);GO:0042803(protein homodimerization activity)	NA	NA	NA		NA	2.35093	1.15846	2.02936	1.02103	0.156912	1	up	no
811450	PF3D7_1241400	XM_001350766.1	NA	NA	NA	NA		NA	0.845674	0.41447	2.04037	1.02883	0.157558	1	up	no
813332	PF3D7_0905300	XM_001351891.1	GO:0003777(microtubule motor activity);GO:0005524(ATP binding);GO:0007018(microtubule-based movement);GO:0016887(ATPase activity);GO:0030286(dynein complex)	NA	NA	NA	Dyneins heavy chain [Klebsormidium nitens]	NA	1.20384	0.598117	2.01272	1.00915	0.157647	1	up	no
3885692	PF3D7_0625800	XM_961148.1	NA	NA	NA	NA		NA	1.14558	0.552049	2.07515	1.05321	0.158679	1	up	no
813062	PF3D7_0524800	XM_001351768.1	GO:0003674(molecular_function);GO:0005829(cytosol);GO:0006511(ubiquitin-dependent protein catabolic process);GO:0009507(chloroplast)	04141(Protein processing in endoplasmic reticulum)	K14016	NA	hypothetical protein MIMGU_mgv1a019690mg [Erythranthe guttata]	NA	2.30172	1.12835	2.0399	1.0285	0.158885	1	up	no
812229	PF3D7_1467900	XM_001348785.1	GO:0005096(GTPase activator activity);GO:0005737(cytoplasm);GO:0007268(chemical synaptic transmission);GO:0007274(neuromuscular synaptic transmission);GO:0031175(neuron projection development);GO:0031594(neuromuscular junction);GO:0043087(regulation of GTPase activity);GO:0043195(terminal bouton);GO:1903422(negative regulation of synaptic vesicle recycling)	NA	NA	NA		NA	7.21811	3.61128	1.99877	0.99911	0.161438	1	up	no
812411	PF3D7_0425200	XM_001351520.1	NA	NA	NA	NA		NA	8.19074	4.06674	2.01408	1.01012	0.163412	1	up	no
810626	PF3D7_1106300	XM_024473307.1	GO:0020011(apicoplast)	03008(Ribosome biogenesis in eukaryotes);03018(RNA degradation)	K12618	EC:3.1.13.-	5'-3' exoribonuclease 4-like isoform X1 [Medicago truncatula]	NA	1.62598	0.796469	2.04148	1.02962	0.1635	1	up	no
811899	PF3D7_1433600	XM_001348455.1	GO:0008233(peptidase activity);GO:0043231(intracellular membrane-bounded organelle)	NA	NA	NA		NA	7.98535	3.91011	2.04223	1.03015	0.164797	1	up	no
813748	PF3D7_1338600	XM_002809010.1	NA	NA	NA	NA		NA	2.41512	1.2003	2.0121	1.0087	0.164861	1	up	no
813269	PF3D7_0113800	XM_001351027.1	GO:0008201(heparin binding);GO:0020009(microneme);GO:0046789(host cell surface receptor binding)	NA	NA	NA		NA	2.13109	1.07059	1.99057	0.993181	0.16561	1	up	no
814111	PF3D7_1324800	XM_001349952.1	GO:0004326(tetrahydrofolylpolyglutamate synthase activity);GO:0005524(ATP binding);GO:0008841(dihydrofolate synthase activity);GO:0009396(folic acid-containing compound biosynthetic process)	00790(Folate biosynthesis)	K01930	EC:6.3.2.17	hypothetical protein SELMODRAFT_32076, partial [Selaginella moellendorffii]	NA	9.64875	4.84715	1.9906	0.993205	0.165766	1	up	no
813629	PF3D7_0936100	XM_001352189.1	GO:0020011(apicoplast)	NA	NA	NA		NA	16.0823	28.9013	0.556455	-0.845664	0.165977	1	down	no
811697	PF3D7_1411800	XM_001348253.2	NA	NA	NA	NA		NA	17.381	8.75526	1.9852	0.989287	0.166336	1	up	no
810322	PF3D7_1016900	XM_001347413.2	GO:0020005(symbiont-containing vacuole membrane)	NA	NA	NA		NA	225.724	113.935	1.98116	0.986345	0.166374	1	up	no
811135	PF3D7_1208200	XM_034153491.1	GO:0005515(protein binding);GO:0030522(intracellular receptor signaling pathway);GO:0031362(anchored component of external side of plasma membrane);GO:0046907(intracellular transport)	NA	NA	NA		NA	0.330987	0.163588	2.0233	1.01671	0.167665	1	up	no
812550	PF3D7_0400300	XM_001351284.1	GO:0020002(host cell plasma membrane);GO:0020033(antigenic variation)	NA	NA	NA		NA	30.8416	15.5769	1.97995	0.985467	0.167687	1	up	no
812130	PF3D7_1457500	XM_001348686.1	GO:0005737(cytoplasm);GO:0006886(intracellular protein transport);GO:0016887(ATPase activity)	04144(Endocytosis)	K12196	NA	vacuolar protein sorting-associated protein 4-like [Quercus suber]	NA	14.3161	7.22871	1.98045	0.985828	0.168386	1	up	no
3885808	PF3D7_0614800	XM_961041.2	GO:0004519(endonuclease activity);GO:0006281(DNA repair)	03410(Base excision repair)	K10773	EC:4.2.99.18	predicted protein [Bathycoccus prasinos]	NA	1.8107	0.890136	2.03418	1.02445	0.168856	1	up	no
814523	PF3D7_0320900	XM_001351243.1	GO:0000786(nucleosome);GO:0003677(DNA binding);GO:0006333(chromatin assembly or disassembly)	NA	NA	NA	hypothetical protein CEUSTIGMA_g13064.t1 [Chlamydomonas eustigma]	NA	613.032	1091.68	0.56155	-0.832514	0.168947	1	down	no
811683	PF3D7_1410400	XM_001348239.1	GO:0005515(protein binding);GO:0020008(rhoptry)	NA	NA	NA		NA	1.75188	3.14926	0.556283	-0.84611	0.169166	1	down	no
9221852	PF3D7_0504800	XM_002808629.1	NA	NA	NA	NA		NA	0.474361	0.238492	1.989	0.992045	0.169778	1	up	no
813518	PF3D7_0924200	XM_001352077.1	NA	NA	NA	NA		NA	1.16229	0.579535	2.00555	1.004	0.17041	1	up	no
810713	PF3D7_1115800	XM_001347801.1	NA	NA	NA	NA		NA	1058.13	1878.43	0.563306	-0.82801	0.170984	1	down	no
813824	PF3D7_1352000	XM_001350196.1	GO:0020011(apicoplast)	NA	NA	NA		NA	0.401054	0.197566	2.02997	1.02146	0.171337	1	up	no
812294	PF3D7_1474400	XM_001348850.2	GO:0020011(apicoplast)	NA	NA	NA		NA	1.19277	0.60211	1.98099	0.986223	0.171375	1	up	no
812109	PF3D7_1455300	XM_001348665.1	NA	NA	NA	NA		NA	5.21177	9.27392	0.561981	-0.831406	0.171752	1	down	no
3885920	PF3D7_0610400	XM_961000.1	GO:0000786(nucleosome);GO:0003677(DNA binding);GO:0006333(chromatin assembly or disassembly);GO:0051276(chromosome organization)	NA	NA	NA	histone H3 [Selaginella moellendorffii]	NA	12.2605	21.9322	0.559016	-0.83904	0.172055	1	down	no
812737	PF3D7_0215000	XM_001349619.1	GO:0004467(long-chain fatty acid-CoA ligase activity);GO:0006631(fatty acid metabolic process);GO:0015909(long-chain fatty acid transport);GO:0020011(apicoplast)	00061(Fatty acid biosynthesis);00071(Fatty acid degradation);04146(Peroxisome)	K01897	EC:6.2.1.3	long chain acyl-CoA synthetase 4-like [Olea europaea var. sylvestris]	NA	9.26004	4.70328	1.96885	0.977351	0.172062	1	up	no
810954	PF3D7_1139800	XM_001348042.1	NA	NA	NA	NA		NA	2.16081	1.09676	1.97018	0.978329	0.172126	1	up	no
811142	PF3D7_1208900	XM_001350462.1	NA	NA	NA	NA	hypothetical protein PRUPE_5G049700 [Prunus persica]	NA	10.9882	5.58886	1.96609	0.975329	0.172127	1	up	no
810798	PF3D7_1124000	XM_001347886.2	GO:0005783(endoplasmic reticulum);GO:0006457(protein folding);GO:0016491(oxidoreductase activity)	04141(Protein processing in endoplasmic reticulum)	K10950	EC:1.8.4.-	Endoplasmic reticulum oxidoreductin-1 [Capsicum chinense]	NA	27.3076	48.4412	0.563727	-0.826931	0.172205	1	down	no
812981	PF3D7_0516600	XM_001351687.3	GO:0005525(GTP binding);GO:0005829(cytosol);GO:0005886(plasma membrane);GO:0006412(translation);GO:0008135(translation factor activity, RNA binding)	NA	NA	NA	unnamed protein product [Coffea canephora]	NA	17.3999	8.86402	1.96298	0.973042	0.172484	1	up	no
811305	PF3D7_1226200	XM_001350623.1	NA	NA	NA	NA		NA	5.64103	2.86054	1.97201	0.97967	0.172531	1	up	no
811226	PF3D7_1218000	XM_001350546.1	GO:0002020(protease binding);GO:0005783(endoplasmic reticulum);GO:0005794(Golgi apparatus);GO:0009986(cell surface);GO:0020008(rhoptry)	NA	NA	NA		NA	2.16384	3.90459	0.554178	-0.851578	0.172704	1	down	no
812856	PF3D7_0508900	XM_001351611.1	NA	NA	NA	NA		NA	1.22939	0.623027	1.97325	0.980574	0.173188	1	up	no
813397	PF3D7_0912000	XM_001351956.1	GO:0020011(apicoplast)	NA	NA	NA		NA	3.57848	1.82131	1.96479	0.974372	0.173599	1	up	no
812579	PF3D7_0412900	XM_001351402.1	GO:0020002(host cell plasma membrane);GO:0020013(modulation by symbiont of host erythrocyte aggregation);GO:0020030(infected host cell surface knob);GO:0020033(antigenic variation);GO:0020035(cytoadherence to microvasculature, mediated by symbiont protein);GO:0050839(cell adhesion molecule binding)	NA	NA	NA		NA	4.54344	2.31692	1.96098	0.971576	0.174079	1	up	no
813373	PF3D7_0909600	XM_001351932.1	NA	NA	NA	NA		NA	4.37652	2.21307	1.97758	0.983737	0.175074	1	up	no
813411	PF3D7_0913400	XM_001351970.1	NA	NA	NA	NA	hypothetical protein CICLE_v10016443mg [Citrus clementina]	NA	7.51136	3.78358	1.98525	0.98932	0.175159	1	up	no
2655225	PF3D7_0805900	XM_024473156.1	GO:0003674(molecular_function);GO:0005634(nucleus);GO:0008150(biological_process)	NA	NA	NA	PREDICTED: protein FRA10AC1 homolog isoform X1 [Tarenaya hassleriana]	NA	5.05253	9.02262	0.559984	-0.836542	0.175253	1	down	no
810249	PF3D7_1009400	XM_001347340.1	GO:0005634(nucleus)	NA	NA	NA	PREDICTED: protein SUPPRESSOR OF FRI 4 [Beta vulgaris subsp. vulgaris]	NA	24.4275	43.1214	0.566482	-0.819897	0.175645	1	down	no
811163	PF3D7_1211100	XM_001350483.1	NA	04141(Protein processing in endoplasmic reticulum)	K13993	NA		NA	1.75689	3.2085	0.547574	-0.868873	0.17569	1	down	no
2655371	PF3D7_0803200	XM_001349446.1	NA	NA	NA	NA	hypothetical protein KFL_005700060 [Klebsormidium nitens]	NA	0.671603	1.22247	0.549381	-0.864122	0.176025	1	down	no
2655363	PF3D7_0827600	XM_024473175.1	NA	NA	NA	NA		NA	0.427987	0.213194	2.0075	1.0054	0.176268	1	up	no
813708	PF3D7_1329700	XM_001349994.1	GO:0020011(apicoplast)	NA	NA	NA		NA	1.1215	2.01888	0.555504	-0.84813	0.176564	1	down	no
3885735	PF3D7_0629500	XM_961184.1	GO:0006865(amino acid transport);GO:0015171(amino acid transmembrane transporter activity)	NA	NA	NA		NA	35.8679	63.0468	0.56891	-0.813728	0.178144	1	down	no
813982	PF3D7_1317700	XM_001349877.1	NA	NA	NA	NA		NA	6.6146	3.31212	1.99709	0.997899	0.178194	1	up	no
3885698	PF3D7_0627800	XM_961168.1	GO:0003987(acetate-CoA ligase activity);GO:0006091(generation of precursor metabolites and energy)	00010(Glycolysis / Gluconeogenesis);00620(Pyruvate metabolism);00630(Glyoxylate and dicarboxylate metabolism);00640(Propanoate metabolism)	K01895	EC:6.2.1.1	predicted protein [Hordeum vulgare subsp. vulgare]	NA	58.0772	101.99	0.569438	-0.812388	0.178549	1	down	no
813442	PF3D7_0916500	XM_002808890.1	GO:0010564(regulation of cell cycle process);GO:0016887(ATPase activity);GO:0020011(apicoplast);GO:0030433(ubiquitin-dependent ERAD pathway)	04141(Protein processing in endoplasmic reticulum)	K14016	NA	unknown [Glycine max]	NA	7.78351	13.7437	0.566332	-0.820281	0.179225	1	down	no
811540	PF3D7_1250800	XM_001350856.1	GO:0000109(nucleotide-excision repair complex);GO:0005524(ATP binding);GO:0006289(nucleotide-excision repair);GO:0008026(ATP-dependent helicase activity)	NA	NA	NA	DNA repair protein RAD16-like [Solanum lycopersicum]	NA	11.8424	6.08988	1.94461	0.959479	0.17938	1	up	no
813963	PF3D7_1314100	XM_001349841.1	NA	NA	NA	NA		NA	1.73096	0.879381	1.96838	0.977011	0.179706	1	up	no
814091	PF3D7_1320700	XM_001349910.1	NA	NA	NA	NA		NA	0.932362	0.471805	1.97616	0.982699	0.180174	1	up	no
811029	PF3D7_1147800.1	XM_001348117.1;XM_024473334.1	GO:0016020(membrane);GO:0020007(apical complex);GO:0020008(rhoptry);GO:0030260(entry into host cell);GO:0046812(host cell surface binding);GO:0046812(host cell surface binding)	NA	NA	NA		NA	0.217406	0.392133	0.55442	-0.850949	0.180726	1	down	no
811850	PF3D7_1428900	XM_001348406.2	GO:0020011(apicoplast)	NA	NA	NA		NA	0.646925	0.325416	1.98799	0.991313	0.181521	1	up	no
813664	PF3D7_1321300	XM_001349916.1	NA	NA	NA	NA		NA	16.5839	8.56552	1.93613	0.953173	0.181757	1	up	no
812341	PF3D7_1478800	XM_001348897.1	NA	NA	NA	NA		NA	18.1168	31.7436	0.570724	-0.809135	0.182267	1	down	no
812564	PF3D7_0414500	XM_024473394.1	GO:0003676(nucleic acid binding);GO:0016070(RNA metabolic process)	03040(Spliceosome)	K12741	NA	RNA-binding protein musashi/mRNA cleavage and polyadenylation factor I complex, subunit HRP1 [Handroanthus impetiginosus]	NA	19.2895	9.94772	1.93909	0.955381	0.182363	1	up	no
813019	PF3D7_0520300	XM_001351725.1	GO:0000398(mRNA splicing, via spliceosome);GO:0000932(P-body);GO:0003723(RNA binding);GO:0005688(U6 snRNP);GO:0046540(U4/U6 x U5 tri-snRNP complex);GO:0071011(precatalytic spliceosome);GO:0071013(catalytic step 2 spliceosome);GO:1990726(Lsm1-7-Pat1 complex)	03040(Spliceosome);03018(RNA degradation)	K12621	NA	Sm-D1 protein [Chlamydomonas reinhardtii]	NA	20.7724	36.3735	0.571086	-0.808219	0.184145	1	down	no
811533	PF3D7_1250100	XM_001350849.1	GO:0035891(exit from host cell);GO:0044310(osmiophilic body)	NA	NA	NA		NA	0.223404	0.112573	1.98453	0.988794	0.185344	1	up	no
813504	PF3D7_0922800	XM_002808902.1	NA	NA	NA	NA		NA	0.740513	0.38198	1.93862	0.955028	0.18541	1	up	no
812512	PF3D7_0418400	XM_001351456.1	NA	NA	NA	NA		NA	7.02485	12.4031	0.566379	-0.820161	0.185729	1	down	no
2655085	PF3D7_0725400	XM_001349121.1	GO:0020011(apicoplast)	NA	NA	NA		NA	40.9508	21.2154	1.93024	0.948778	0.187243	1	up	no
811297	PF3D7_1225400	XM_001350615.1	NA	NA	NA	NA		NA	32.9845	57.257	0.576078	-0.795665	0.187731	1	down	no
812915	PF3D7_0504400	XM_001351566.1	GO:0005515(protein binding);GO:0008026(ATP-dependent helicase activity);GO:0020011(apicoplast)	NA	NA	NA	DEAD-box ATP-dependent RNA helicase 7-like [Physcomitrella patens]	NA	1.71324	0.88223	1.94194	0.957498	0.188127	1	up	no
2655335	PF3D7_0801300	XM_001349468.2	GO:0007155(cell adhesion);GO:0008201(heparin binding);GO:0034494(microneme lumen);GO:0050693(LBD domain binding);GO:0050839(cell adhesion molecule binding)	NA	NA	NA		NA	1.59605	2.86199	0.557672	-0.842512	0.188399	1	down	no
813542	PF3D7_0926700	XM_001352101.1	GO:0005737(cytoplasm)	00760(Nicotinate and nicotinamide metabolism)	K01950	EC:6.3.5.1	PREDICTED: glutamine-dependent NAD(+) synthetase-like [Brassica oleracea var. oleracea]	NA	3.88323	2.01179	1.93024	0.948781	0.189083	1	up	no
811120	PF3D7_1206700	XM_001350440.1	GO:0003743(translation initiation factor activity);GO:0006446(regulation of translational initiation)	03013(RNA transport)	K03262	NA	eukaryotic translation initiation factor 5 [Amborella trichopoda]	NA	322.692	168.467	1.91546	0.937689	0.189213	1	up	no
810438	PF3D7_1028700	XM_001347529.1	GO:0009986(cell surface);GO:0020009(microneme);GO:0030260(entry into host cell);GO:0046789(host cell surface receptor binding)	NA	NA	NA		NA	30.6745	15.9976	1.91745	0.939185	0.189566	1	up	no
811534	PF3D7_1250200	XM_001350850.1	GO:0020011(apicoplast)	NA	NA	NA	hypothetical protein ZOSMA_44G01250 [Zostera marina]	NA	46.7797	80.8505	0.578595	-0.789374	0.189946	1	down	no
813141	PF3D7_0100300	XM_001350902.1	GO:0005515(protein binding);GO:0020002(host cell plasma membrane);GO:0020013(modulation by symbiont of host erythrocyte aggregation);GO:0020030(infected host cell surface knob);GO:0020033(antigenic variation);GO:0020035(cytoadherence to microvasculature, mediated by symbiont protein);GO:0050839(cell adhesion molecule binding)	NA	NA	NA		NA	13.4715	23.2811	0.578646	-0.789248	0.190271	1	down	no
2655473	PF3D7_0825900	XM_001349230.1	NA	NA	NA	NA		NA	1.04625	0.531367	1.96897	0.97744	0.19178	1	up	no
2655034	PF3D7_0729000	XM_002808751.1	GO:0005515(protein binding);GO:0005634(nucleus);GO:0005737(cytoplasm);GO:0005786(signal recognition particle, endoplasmic reticulum targeting);GO:0005789(endoplasmic reticulum membrane);GO:0006614(SRP-dependent cotranslational protein targeting to membrane);GO:0043022(ribosome binding)	NA	NA	NA		NA	18.5348	32.1984	0.575644	-0.796751	0.191902	1	down	no
2654990	PF3D7_0730500	XM_001349165.1	NA	NA	NA	NA		NA	2.50711	1.31039	1.91325	0.936023	0.192502	1	up	no
811006	PF3D7_1145100	XM_001348094.1	GO:0005829(cytosol);GO:0016192(vesicle-mediated transport)	NA	NA	NA	coatomer subunit gamma-like [Cucurbita moschata]	NA	13.3097	22.9263	0.580542	-0.784529	0.192901	1	down	no
814242	PF3D7_1353300	XM_001350209.1	GO:0020011(apicoplast)	NA	NA	NA		NA	2.14679	1.11971	1.91727	0.939054	0.19303	1	up	no
811064	PF3D7_1200200	XM_001350375.1	GO:0020002(host cell plasma membrane);GO:0020033(antigenic variation)	NA	NA	NA		NA	8.82891	4.60127	1.9188	0.940203	0.193054	1	up	no
813317	PF3D7_0903800	XM_001351876.1	GO:0005515(protein binding);GO:0020003(symbiont-containing vacuole);GO:0044312(crystalloid)	NA	NA	NA		NA	0.50864	0.258087	1.97081	0.978787	0.193303	1	up	no
810468	PF3D7_1031700	XM_001347559.2	GO:0004864(protein phosphatase inhibitor activity);GO:0005515(protein binding);GO:0005634(nucleus);GO:0006470(protein dephosphorylation)	NA	NA	NA		NA	11.3862	19.7331	0.57701	-0.793331	0.193651	1	down	no
810502	PF3D7_1035400	XM_001347593.1	GO:0005886(plasma membrane);GO:0009986(cell surface);GO:0020037(heme binding);GO:0030260(entry into host cell)	NA	NA	NA		NA	20.2937	10.6313	1.90887	0.932721	0.19412	1	up	no
9221784	PF3D7_0322400	XM_024473302.1	GO:0003924(GTPase activity);GO:0005739(mitochondrion);GO:0042254(ribosome biogenesis)	NA	NA	NA		NA	12.5172	6.56956	1.90533	0.930038	0.194545	1	up	no
811551	PF3D7_1252100	XM_001350867.1	GO:0005515(protein binding);GO:0020003(symbiont-containing vacuole);GO:0020008(rhoptry);GO:0030260(entry into host cell);GO:0046812(host cell surface binding)	NA	NA	NA		NA	0.153904	0.272818	0.564127	-0.825908	0.195175	1	down	no
813666	PF3D7_1321500.1	XM_001349918.1	GO:0004117(calmodulin-dependent cyclic-nucleotide phosphodiesterase activity);GO:0007165(signal transduction)	00230(Purine metabolism)	K13293	EC:3.1.4.53	hypothetical protein CHLRE_12g509550v5 [Chlamydomonas reinhardtii]	NA	0.333682	0.592949	0.56275	-0.829434	0.195433	1	down	no
813153	PF3D7_0101600	XM_001350913.1	GO:0020002(host cell plasma membrane);GO:0020033(antigenic variation)	NA	NA	NA		NA	3.84574	1.9882	1.93429	0.951801	0.19564	1	up	no
811082	PF3D7_1202900	XM_001350402.1	GO:0001819(positive regulation of cytokine production);GO:0005634(nucleus);GO:0005694(chromosome);GO:0005829(cytosol);GO:0006355(regulation of transcription, DNA-templated);GO:0008301(DNA binding, bending)	NA	NA	NA	Domain of unknown function DUF1747 [Ostreococcus tauri]	NA	1054.92	1807.95	0.583489	-0.777222	0.196064	1	down	no
813557	PF3D7_0928200	XM_001352116.1	NA	NA	NA	NA		NA	12.9004	6.78404	1.90158	0.927197	0.196315	1	up	no
813289	PF3D7_0900100	XM_001351841.1	GO:0020002(host cell plasma membrane);GO:0020030(infected host cell surface knob);GO:0050839(cell adhesion molecule binding)	NA	NA	NA		NA	0.25968	0.452519	0.573854	-0.801243	0.19839	1	down	no
814495	PF3D7_0318100	XM_001351215.1	GO:0005739(mitochondrion);GO:0008150(biological_process);GO:0016020(membrane)	NA	NA	NA	predicted protein [Hordeum vulgare subsp. vulgare]	NA	5.78266	3.02018	1.91468	0.9371	0.1985	1	up	no
813288	PF3D7_0115700	XM_001351043.1	GO:0020002(host cell plasma membrane);GO:0020013(modulation by symbiont of host erythrocyte aggregation);GO:0020030(infected host cell surface knob);GO:0020033(antigenic variation);GO:0020035(cytoadherence to microvasculature, mediated by symbiont protein);GO:0046789(host cell surface receptor binding);GO:0050839(cell adhesion molecule binding)	NA	NA	NA		NA	0.220884	0.388452	0.568626	-0.814447	0.198553	1	down	no
810696	PF3D7_1114100	XM_001347784.2;XM_024473312.1	GO:0006465(signal peptide processing);GO:0008233(peptidase activity);GO:0020009(microneme);GO:0020009(microneme)	NA	NA	NA	BnaA06g38080D [Brassica napus]	NA	25.226	43.1512	0.584595	-0.774492	0.198855	1	down	no
812762	PF3D7_0217500	XM_001349644.1	GO:0004674(protein serine/threonine kinase activity);GO:0005886(plasma membrane);GO:0006468(protein phosphorylation);GO:0009931(calcium-dependent protein serine/threonine kinase activity);GO:0042493(response to drug)	NA	NA	NA	predicted protein [Chlamydomonas reinhardtii]	NA	2.56571	4.42096	0.580351	-0.785004	0.19888	1	down	no
2654934	PF3D7_0721200	XM_001349078.1	NA	NA	NA	NA		NA	11.6609	19.9267	0.585187	-0.773031	0.198903	1	down	no
813140	PF3D7_0100200	XM_001350901.1	GO:0020002(host cell plasma membrane);GO:0020033(antigenic variation)	NA	NA	NA		NA	16.4508	8.66372	1.89881	0.925096	0.198975	1	up	no
2654953	PF3D7_0719200	XM_002808739.1	GO:0004674(protein serine/threonine kinase activity);GO:0005524(ATP binding);GO:0006468(protein phosphorylation);GO:0007165(signal transduction)	NA	NA	NA	hypothetical protein CEUSTIGMA_g8618.t1 [Chlamydomonas eustigma]	NA	3.18744	1.64289	1.94013	0.956157	0.199679	1	up	no
9221799	PF3D7_0411300	XM_001351390.1	NA	NA	NA	NA		NA	1.07115	0.55127	1.94305	0.958324	0.200255	1	up	no
2654975	PF3D7_0702500	XM_001348924.1	GO:0005515(protein binding);GO:0020036(Maurer's cleft);GO:0030430(host cell cytoplasm)	NA	NA	NA		NA	86.8299	147.938	0.586937	-0.768723	0.200915	1	down	no
812134	PF3D7_1457900	XM_001348690.1	NA	NA	NA	NA		NA	3.75421	1.9877	1.88872	0.91741	0.201056	1	up	no
811146	PF3D7_1209300	XM_001350466.1	GO:0003677(DNA binding);GO:0005634(nucleus);GO:0006355(regulation of transcription, DNA-templated)	NA	NA	NA		NA	1.40615	0.73966	1.90108	0.926817	0.201228	1	up	no
2655272	PF3D7_0814600	XM_001349342.1	NA	NA	NA	NA		NA	10.9383	5.78222	1.89171	0.919692	0.201528	1	up	no
814131	PF3D7_1327300	XM_001349988.1	NA	NA	NA	NA		NA	16.7856	8.90538	1.88489	0.914479	0.201612	1	up	no
813655	PF3D7_1319900	XM_001349899.2	NA	NA	NA	NA		NA	1.29469	0.679464	1.90546	0.93014	0.20211	1	up	no
2654971	PF3D7_0701900	XM_001348918.1	NA	NA	NA	NA		NA	278.35	473.122	0.588326	-0.765312	0.202256	1	down	no
2655309	PF3D7_0807800	XM_001349409.1	GO:0005634(nucleus);GO:0005829(cytosol);GO:0008540(proteasome regulatory particle, base subcomplex);GO:0031593(polyubiquitin modification-dependent protein binding);GO:0043161(proteasome-mediated ubiquitin-dependent protein catabolic process);GO:0043248(proteasome assembly)	03050(Proteasome)	K03029	NA	hypothetical protein POPTR_009G133000 [Populus trichocarpa]	NA	51.1627	86.9771	0.588231	-0.765545	0.202515	1	down	no
811102	PF3D7_1204900	XM_001350422.1	GO:0020011(apicoplast)	NA	NA	NA		NA	7.55532	3.91257	1.93104	0.949378	0.202756	1	up	no
814029	PF3D7_1309400	XM_001349786.1	GO:0000228(nuclear chromosome);GO:0005634(nucleus);GO:0007129(synapsis);GO:0009554(megasporogenesis);GO:0009556(microsporogenesis)	NA	NA	NA	meiosis-specific protein ASY1-like isoform X3 [Papaver somniferum]	NA	2.87011	4.88772	0.587209	-0.768055	0.203094	1	down	no
813782	PF3D7_1345000	XM_002809023.1	NA	NA	NA	NA		NA	3.31955	1.72599	1.92327	0.94356	0.203247	1	up	no
812733	PF3D7_0214600	XM_001349615.1	GO:0004672(protein kinase activity);GO:0006468(protein phosphorylation)	NA	NA	NA	predicted protein, partial [Micromonas commoda]	NA	6.52115	3.46158	1.88387	0.913697	0.203329	1	up	no
812260	PF3D7_1471100	XM_001348816.1	GO:0005515(protein binding);GO:0020005(symbiont-containing vacuole membrane);GO:0044161(host cell cytoplasmic vesicle);GO:0097619(PTEX complex)	NA	NA	NA		NA	387.212	657.255	0.589135	-0.76333	0.203358	1	down	no
812798	PF3D7_0221700	XM_001349680.3	NA	NA	NA	NA		NA	24.9325	42.355	0.588655	-0.764506	0.203588	1	down	no
813089	PF3D7_0527400	XM_001351794.1	NA	NA	NA	NA		NA	104.014	176.509	0.589281	-0.762972	0.204026	1	down	no
9221998	PF3D7_1372100	XM_002809079.1	NA	NA	NA	NA		NA	4.57282	2.41657	1.89228	0.920124	0.204208	1	up	no
812825	PF3D7_0511200	XM_001351633.1	GO:0004768(stearoyl-CoA 9-desaturase activity);GO:0005783(endoplasmic reticulum);GO:0006633(fatty acid biosynthetic process)	NA	NA	NA	predicted protein [Hordeum vulgare subsp. vulgare]	NA	1.12193	0.582175	1.92713	0.946457	0.204674	1	up	no
2655260	PF3D7_0817300	XM_001349316.1	NA	NA	NA	NA		NA	1.3244	0.702546	1.88514	0.914673	0.205897	1	up	no
810944	PF3D7_1138700	XM_001348032.2	NA	NA	NA	NA		NA	27.8691	14.8774	1.87325	0.905545	0.206262	1	up	no
812370	PF3D7_0407200	XM_001351350.1	GO:0005739(mitochondrion)	NA	NA	NA	uncharacterized protein LOC100527794 [Glycine max]	NA	50.847	86.0725	0.590747	-0.759389	0.206444	1	down	no
813388	PF3D7_0911100	XM_001351947.1	NA	NA	NA	NA		NA	9.44741	5.03751	1.87541	0.90721	0.206762	1	up	no
811911	PF3D7_1434800	XM_001348467.1	GO:0005759(mitochondrial matrix);GO:0008494(translation activator activity);GO:0009060(aerobic respiration);GO:0042318(penicillin biosynthetic process);GO:0070131(positive regulation of mitochondrial translation)	NA	NA	NA	mitochondrial acidic [Chlorella sorokiniana]	NA	10.3039	5.46123	1.88673	0.915887	0.206827	1	up	no
810821	PF3D7_1126400	XM_001347909.1	NA	NA	NA	NA		NA	19.9502	33.8076	0.590111	-0.760942	0.20705	1	down	no
4794183	PF3D7_0712400	XM_001348997.1	GO:0020002(host cell plasma membrane);GO:0020013(modulation by symbiont of host erythrocyte aggregation);GO:0020030(infected host cell surface knob);GO:0020033(antigenic variation);GO:0020035(cytoadherence to microvasculature, mediated by symbiont protein);GO:0050839(cell adhesion molecule binding)	NA	NA	NA		NA	1.66242	0.883593	1.88144	0.911834	0.208183	1	up	no
3885941	PF3D7_0619300	XM_961085.2	NA	NA	NA	NA		NA	0.273641	0.1429	1.91491	0.937278	0.208334	1	up	no
812057	PF3D7_1449900	XM_001348613.1	NA	NA	NA	NA		NA	1.32015	2.29255	0.575843	-0.796253	0.208998	1	down	no
3885927	PF3D7_0611900	XM_961014.1	GO:0003674(molecular_function);GO:0005575(cellular_component);GO:0008150(biological_process)	NA	NA	NA	protein LSM12 homolog A-like [Physcomitrella patens]	NA	3.90516	2.02629	1.92725	0.946542	0.209331	1	up	no
2655214	PF3D7_0831100	XM_002808845.1	GO:0020003(symbiont-containing vacuole);GO:0020036(Maurer's cleft);GO:0044164(host cell cytosol);GO:0044228(host cell surface)	NA	NA	NA		NA	0.456584	0.238577	1.91378	0.936425	0.209669	1	up	no
813468	PF3D7_0919200	XM_001352027.1	NA	NA	NA	NA	hypothetical protein CDL12_25169 [Handroanthus impetiginosus]	NA	2.85849	1.49016	1.91825	0.93979	0.209729	1	up	no
813502	PF3D7_0922600	XM_002808901.1	GO:0004356(glutamate-ammonia ligase activity);GO:0006542(glutamine biosynthetic process)	NA	NA	NA	hypothetical protein GW17_00055093, partial [Ensete ventricosum]	NA	264.682	445.372	0.594294	-0.750751	0.210138	1	down	no
810242	PF3D7_1008700	XM_001347333.1	GO:0000226(microtubule cytoskeleton organization);GO:0005200(structural constituent of cytoskeleton);GO:0005874(microtubule);GO:0042493(response to drug)	04145(Phagosome)	K07375	NA	hypothetical protein CBR_g50106 [Chara braunii]	NA	57.9846	31.1349	1.86237	0.897138	0.211245	1	up	no
36312501	PF3D7_0801100	XR_002966624.1	NA	NA	NA	NA		NA	0.720057	0.380544	1.89218	0.920048	0.211449	1	up	no
813121	PF3D7_0530800	XM_002808675.1	NA	NA	NA	NA		NA	4.68103	2.46272	1.90075	0.926571	0.212221	1	up	no
3885765	PF3D7_0627200	XM_961162.2	NA	NA	NA	NA		NA	4.7578	2.46651	1.92896	0.947823	0.212517	1	up	no
812156	PF3D7_1460100	XM_001348712.1	GO:0020020(food vacuole);GO:0032266(phosphatidylinositol-3-phosphate binding)	00562(Inositol phosphate metabolism);04070(Phosphatidylinositol signaling system);04145(Phagosome)	K00921	EC:2.7.1.150	predicted protein, partial [Micromonas pusilla CCMP1545]	NA	5.85731	9.89404	0.592004	-0.756321	0.212572	1	down	no
814202	PF3D7_1342900	XM_002809016.1	NA	NA	NA	NA		NA	2.36376	1.26999	1.86125	0.896272	0.212669	1	up	no
9221885	PF3D7_0707300	XM_002808721.1	GO:0005783(endoplasmic reticulum);GO:0005794(Golgi apparatus);GO:0020003(symbiont-containing vacuole);GO:0020008(rhoptry);GO:0031225(anchored component of membrane);GO:0045121(membrane raft)	NA	NA	NA		NA	2.51014	4.22473	0.594154	-0.751092	0.213779	1	down	no
814439	PF3D7_0312400	XM_001351161.1	GO:0004674(protein serine/threonine kinase activity);GO:0018105(peptidyl-serine phosphorylation);GO:0020036(Maurer's cleft)	NA	NA	NA	Shaggy-related protein kinase theta [Pinus taeda]	NA	22.2946	11.9923	1.85907	0.89458	0.213865	1	up	no
812025	PF3D7_1446600	XM_001348581.1	GO:0005509(calcium ion binding);GO:0005813(centrosome)	04626(Plant-pathogen interaction)	K13448	NA	hypothetical protein H632_c654p0 [Helicosporidium sp. ATCC 50920]	NA	12.7944	6.83806	1.87105	0.903851	0.213957	1	up	no
813463	PF3D7_0918700	XM_001352022.1	NA	NA	NA	NA		NA	155.87	260.791	0.597682	-0.742551	0.21466	1	down	no
811180	PF3D7_1212900	XM_001350500.1	GO:0005634(nucleus)	NA	NA	NA	PREDICTED: transcription factor GTE12-like isoform X1 [Beta vulgaris subsp. vulgaris]	NA	106.689	178.452	0.597856	-0.742131	0.214896	1	down	no
811784	PF3D7_1420900	XM_001348340.1	GO:0005575(cellular_component);GO:0009058(biosynthetic process);GO:0016779(nucleotidyltransferase activity)	00051(Fructose and mannose metabolism);00520(Amino sugar and nucleotide sugar metabolism)	K00966	EC:2.7.7.13	probable mannose-1-phosphate guanylyltransferase 3 [Eutrema salsugineum]	NA	16.4099	27.4742	0.597284	-0.743512	0.21545	1	down	no
2655470	PF3D7_0826300	XM_001349226.1	GO:0006351(transcription, DNA-templated);GO:0042800(histone methyltransferase activity (H3-K4 specific));GO:0044212(transcription regulatory region DNA binding);GO:0048188(Set1C/COMPASS complex);GO:0051568(histone H3-K4 methylation)	NA	NA	NA		NA	2.18189	1.15021	1.89695	0.923682	0.215546	1	up	no
812736	PF3D7_0214900	XM_001349618.2	GO:0044409(entry into host);GO:1990225(rhoptry neck)	NA	NA	NA		NA	3.59097	6.01533	0.596969	-0.744272	0.215966	1	down	no
812433	PF3D7_0423900	XM_001351506.1	NA	NA	NA	NA		NA	53.5105	89.5094	0.59782	-0.742216	0.216312	1	down	no
813454	PF3D7_0917800	XM_001352013.1	NA	NA	NA	NA		NA	2.52021	1.33711	1.88482	0.914425	0.216759	1	up	no
811155	PF3D7_1210200	XM_001350475.1	NA	NA	NA	NA		NA	1.74512	0.935007	1.86643	0.90028	0.216836	1	up	no
814549	PF3D7_0323400	XM_001351269.1	GO:0005515(protein binding);GO:0016020(membrane);GO:0020009(microneme)	NA	NA	NA		NA	16.4129	8.8741	1.84953	0.887157	0.216985	1	up	no
813333	PF3D7_0905400	XM_001351892.1	GO:0005515(protein binding);GO:0020008(rhoptry);GO:0030260(entry into host cell)	NA	NA	NA		NA	3.34828	5.60523	0.597349	-0.743355	0.217349	1	down	no
812747	PF3D7_0216000	XM_001349629.1	GO:0003678(DNA helicase activity);GO:0006338(chromatin remodeling);GO:0016514(SWI/SNF complex)	NA	NA	NA	probable ATP-dependent DNA helicase CHR12 [Cucurbita moschata]	NA	1.09014	0.583507	1.86825	0.901689	0.217353	1	up	no
2655239	PF3D7_0811200	XM_001349378.1	GO:0034975(protein folding in endoplasmic reticulum);GO:0072546(ER membrane protein complex)	NA	NA	NA	PREDICTED: ER membrane protein complex subunit 1 [Musa acuminata subsp. malaccensis]	NA	15.3294	8.2927	1.84854	0.886389	0.217475	1	up	no
811976	PF3D7_1441500	XM_001348532.2	NA	NA	NA	NA		NA	7.81191	4.21014	1.8555	0.891806	0.217604	1	up	no
814427	PF3D7_0311200	XM_001351149.1	GO:0004832(valine-tRNA ligase activity);GO:0006438(valyl-tRNA aminoacylation);GO:0020011(apicoplast)	00970(Aminoacyl-tRNA biosynthesis)	K01873	EC:6.1.1.9	valine--tRNA ligase, mitochondrial 1-like isoform X1 [Cajanus cajan]	NA	0.384106	0.654837	0.586567	-0.769631	0.218846	1	down	no
3885707	PF3D7_0605900	XM_960956.1	GO:0016021(integral component of membrane);GO:0019368(fatty acid elongation, unsaturated fatty acid)	00062(Fatty acid elongation)	K10249	EC:2.3.1.199	elongation of very long chain fatty acids protein 5-like [Physcomitrella patens]	NA	341.907	568.689	0.601219	-0.734037	0.219428	1	down	no
810202	PF3D7_1004100	XM_001347293.1	NA	NA	NA	NA		NA	2.69873	1.45454	1.85537	0.891711	0.219568	1	up	no
2654944	PF3D7_0701800	XM_001348917.1	GO:0020002(host cell plasma membrane);GO:0020033(antigenic variation)	NA	NA	NA		NA	1.90586	3.24161	0.587935	-0.766272	0.219692	1	down	no
810694	PF3D7_1113900	XM_001347782.1	GO:0000165(MAPK cascade);GO:0004707(MAP kinase activity);GO:0005524(ATP binding);GO:0006468(protein phosphorylation);GO:0007165(signal transduction)	04016(MAPK signaling pathway - plant)	K20537	EC:2.7.11.24	mitogen-activated protein kinase 7-like [Cucurbita moschata]	NA	3.69774	1.99355	1.85485	0.891301	0.222252	1	up	no
2655400	PF3D7_0802100	XM_001349457.1	NA	NA	NA	NA		NA	0.96315	0.519757	1.85308	0.889923	0.222583	1	up	no
810375	PF3D7_1022500	XM_001347466.1	GO:0004108(citrate (Si)-synthase activity);GO:0005739(mitochondrion);GO:0005759(mitochondrial matrix);GO:0006099(tricarboxylic acid cycle);GO:0006101(citrate metabolic process)	00020(Citrate cycle (TCA cycle));00630(Glyoxylate and dicarboxylate metabolism)	K01647	EC:2.3.3.1	citrate synthase 1 [Pyrus calleryana]	NA	42.8521	23.3451	1.83559	0.876244	0.222691	1	up	no
811739	PF3D7_1416000	XM_024473354.1	NA	NA	NA	NA		NA	4.33601	2.29409	1.89008	0.918447	0.22312	1	up	no
811507	PF3D7_1247400	XM_001350823.1	GO:0003755(peptidyl-prolyl cis-trans isomerase activity);GO:0005528(FK506 binding);GO:0005634(nucleus);GO:0005737(cytoplasm);GO:0006457(protein folding);GO:0046983(protein dimerization activity)	NA	NA	NA	peptidyl-prolyl cis-trans isomerase FKBP62-like [Sesamum indicum]	NA	6.73996	3.63323	1.85509	0.891488	0.223224	1	up	no
2655025	PF3D7_0703900	XM_001348936.2	NA	NA	NA	NA		NA	12.9277	7.0549	1.83245	0.873772	0.22382	1	up	no
813120	PF3D7_0530700	XM_001351825.1	NA	NA	NA	NA		NA	4.78639	2.60205	1.83947	0.879289	0.223843	1	up	no
810891	PF3D7_1133400	XM_001347979.1	GO:0005515(protein binding);GO:0016021(integral component of membrane);GO:0020007(apical complex);GO:0020009(microneme);GO:0030260(entry into host cell);GO:0046812(host cell surface binding)	NA	NA	NA		NA	31.5402	17.2019	1.83353	0.874623	0.223873	1	up	no
812157	PF3D7_1460200	XM_001348713.1	NA	NA	NA	NA		NA	3.55391	5.94334	0.597965	-0.741867	0.224335	1	down	no
813972	PF3D7_1315500	XM_001349856.1	NA	NA	NA	NA		NA	17.5064	29.0487	0.602657	-0.730591	0.224393	1	down	no
811785	PF3D7_1421000	XM_001348341.1	NA	NA	NA	NA		NA	43.9031	72.6672	0.604166	-0.726983	0.224526	1	down	no
2655050	PF3D7_0717600	XM_024473137.1	NA	NA	NA	NA		NA	0.604643	1.02246	0.591362	-0.757886	0.224762	1	down	no
811651	PF3D7_1407200	XM_001348206.2	GO:0000149(SNARE binding);GO:0005484(SNAP receptor activity);GO:0006886(intracellular protein transport);GO:0006906(vesicle fusion);GO:0012505(endomembrane system);GO:0016021(integral component of membrane);GO:0031201(SNARE complex);GO:0048278(vesicle docking)	NA	NA	NA		NA	22.0254	36.4393	0.604442	-0.726325	0.225444	1	down	no
9221773	PF3D7_0316300.1	XM_001351197.1;XM_002808581.1	GO:0008152(metabolic process);GO:0016462(pyrophosphatase activity);GO:0016462(pyrophosphatase activity)	00190(Oxidative phosphorylation);00190(Oxidative phosphorylation)	K01507	EC:3.6.1.1	hypothetical protein AALP_AA8G092500 [Arabis alpina]	NA	3.90573	2.10684	1.85383	0.89051	0.225498	1	up	no
812285	PF3D7_1473400	XM_001348841.1	NA	NA	NA	NA		NA	1.27234	0.684613	1.85848	0.894124	0.225533	1	up	no
810811	PF3D7_1125300	XM_001347899.1	GO:0003677(DNA binding);GO:0003899(DNA-directed 5'-3' RNA polymerase activity);GO:0005739(mitochondrion);GO:0006351(transcription, DNA-templated)	NA	NA	NA	predicted protein [Ostreococcus lucimarinus CCE9901]	NA	2.60997	1.42049	1.83737	0.877644	0.226401	1	up	no
814407	PF3D7_0309100	XM_001351129.1	NA	NA	NA	NA		NA	3.97226	2.11073	1.88194	0.912217	0.226572	1	up	no
813895	PF3D7_1365700	XM_001350331.1	GO:0016020(membrane)	NA	NA	NA	PREDICTED: transmembrane protein 64-like, partial [Erythranthe guttata]	NA	17.3359	28.6103	0.605931	-0.722774	0.227408	1	down	no
2655422	PF3D7_0817900	XM_001349310.3	GO:0002720(positive regulation of cytokine production involved in immune response);GO:0003677(DNA binding);GO:0005694(chromosome);GO:0005829(cytosol);GO:0006355(regulation of transcription, DNA-templated);GO:0006359(regulation of transcription by RNA polymerase III);GO:0008301(DNA binding, bending)	NA	NA	NA	FACT complex subunit SSRP1 [Sesamum indicum]	NA	359.223	591.828	0.606972	-0.720298	0.227474	1	down	no
810849	PF3D7_1129100	XM_001347937.1	GO:0020003(symbiont-containing vacuole)	NA	NA	NA		NA	796.331	1311.22	0.607319	-0.719475	0.227688	1	down	no
813382	PF3D7_0910500	XM_001351941.1	NA	NA	NA	NA		NA	2.40721	3.97192	0.606056	-0.722478	0.228261	1	down	no
811268	PF3D7_1222500	XM_001350586.1	GO:0005524(ATP binding);GO:0005634(nucleus);GO:0005737(cytoplasm);GO:0005829(cytosol);GO:0017178(diphthine-ammonia ligase activity);GO:0017183(peptidyl-diphthamide biosynthetic process from peptidyl-histidine);GO:2000765(regulation of cytoplasmic translation)	NA	NA	NA	hypothetical protein EUGRSUZ_B021512, partial [Eucalyptus grandis]	NA	18.2472	30.0992	0.606236	-0.722049	0.22832	1	down	no
811344	PF3D7_1230300	XM_001350662.1	NA	NA	NA	NA		NA	1.403	2.3694	0.592131	-0.756012	0.228508	1	down	no
2655024	PF3D7_0727100	XM_002808747.1	GO:0020011(apicoplast)	NA	NA	NA		NA	0.843907	1.40864	0.599095	-0.739144	0.229049	1	down	no
814270	PF3D7_1357400	XM_001350249.1	NA	NA	NA	NA		NA	1.71069	0.929368	1.8407	0.880253	0.229475	1	up	no
3885815	PF3D7_0631100	XM_961200.1	NA	NA	NA	NA		NA	2.07762	3.44633	0.602848	-0.730134	0.230406	1	down	no
812779	PF3D7_0219600	XM_001349661.1	GO:0005663(DNA replication factor C complex);GO:0006260(DNA replication)	03030(DNA replication);03420(Nucleotide excision repair);03430(Mismatch repair)	K10754	NA	PREDICTED: replication factor C subunit 1 [Cucumis sativus]	NA	4.69267	7.7228	0.607639	-0.718715	0.230434	1	down	no
813581	PF3D7_0931000	XM_001352140.1	GO:0003924(GTPase activity);GO:0005622(intracellular);GO:0006412(translation)	03013(RNA transport)	K03231	NA	Elongation factor 1-alpha [Zostera marina]	NA	11.7458	6.44904	1.82132	0.864984	0.230472	1	up	no
812171	PF3D7_1461900	XM_001348727.1	GO:0004832(valine-tRNA ligase activity);GO:0006438(valyl-tRNA aminoacylation)	00970(Aminoacyl-tRNA biosynthesis)	K01873	EC:6.1.1.9	putative valyl tRNA synthetase [Ostreococcus tauri]	NA	121.161	66.7166	1.81605	0.860803	0.231131	1	up	no
2655031	PF3D7_0728600	XM_001349146.1	GO:0004842(ubiquitin-protein transferase activity);GO:0005634(nucleus);GO:0005737(cytoplasm);GO:0005829(cytosol);GO:0008270(zinc ion binding);GO:0034657(GID complex);GO:0043161(proteasome-mediated ubiquitin-dependent protein catabolic process);GO:0045721(negative regulation of gluconeogenesis);GO:0061630(ubiquitin protein ligase activity)	NA	NA	NA	hypothetical protein CHLNCDRAFT_144112 [Chlorella variabilis]	NA	2.20469	1.20979	1.82237	0.865817	0.231446	1	up	no
2655048	PF3D7_0717200	XM_002808733.1	NA	NA	NA	NA		NA	9.61956	15.8025	0.608736	-0.716111	0.231802	1	down	no
813108	PF3D7_0529500	XM_001351813.1	GO:0003723(RNA binding);GO:0051726(regulation of cell cycle)	NA	NA	NA	malignant T-cell-amplified sequence 1 homolog [Sesamum indicum]	NA	24.4403	40.1336	0.608974	-0.715548	0.231862	1	down	no
813164	PF3D7_0102700	XM_001350923.1	NA	NA	NA	NA		NA	245.206	401.56	0.610634	-0.711621	0.232411	1	down	no
812440	PF3D7_0423000	XM_001351497.1	NA	NA	NA	NA		NA	4.14643	6.86389	0.604093	-0.727156	0.232862	1	down	no
812274	PF3D7_1472400	XM_001348830.1	NA	NA	NA	NA		NA	2.69027	1.47551	1.82328	0.866539	0.232881	1	up	no
810231	PF3D7_1007400	XM_001347322.2	NA	NA	NA	NA		NA	2.5817	4.31508	0.598298	-0.741063	0.232882	1	down	no
813162	PF3D7_0102500	XM_001350921.1	GO:0008201(heparin binding);GO:0020009(microneme);GO:0030260(entry into host cell);GO:0046789(host cell surface receptor binding)	NA	NA	NA		NA	9.18767	5.07118	1.81174	0.857377	0.234239	1	up	no
9221892	PF3D7_0705800	XM_024473128.1	NA	NA	NA	NA		NA	3.26669	1.7312	1.88695	0.91606	0.235176	1	up	no
814557	PF3D7_0324200	XM_001351276.1	GO:0030430(host cell cytoplasm)	NA	NA	NA		NA	10.7238	17.5689	0.610385	-0.712207	0.236052	1	down	no
811879	PF3D7_1431800	XM_001348435.3	GO:0017110(nucleoside-diphosphatase activity);GO:0017111(nucleoside-triphosphatase activity)	00230(Purine metabolism);00240(Pyrimidine metabolism)	K01510	EC:3.6.1.5	hypothetical protein M569_07539, partial [Genlisea aurea]	NA	1.30845	0.71013	1.84255	0.8817	0.236367	1	up	no
3885726	PF3D7_0628600	XM_961175.1	GO:0003714(transcription corepressor activity);GO:0035267(NuA4 histone acetyltransferase complex);GO:0043967(histone H4 acetylation);GO:0043968(histone H2A acetylation)	NA	NA	NA	SWR1-complex protein 4 [Asparagus officinalis]	NA	31.5856	51.5229	0.61304	-0.705946	0.236635	1	down	no
2655489	PF3D7_0822000	XM_001349269.1	GO:0003723(RNA binding);GO:0003735(structural constituent of ribosome);GO:0006412(translation);GO:0022626(cytosolic ribosome)	NA	NA	NA		NA	1.42005	2.34851	0.604659	-0.725806	0.236798	1	down	no
811198	PF3D7_1215000	XM_001350518.1	GO:0005739(mitochondrion);GO:0006979(response to oxidative stress);GO:0008379(thioredoxin peroxidase activity)	NA	NA	NA	PREDICTED: 2-Cys peroxiredoxin BAS1, chloroplastic [Musa acuminata subsp. malaccensis]	NA	6.49586	3.53633	1.83689	0.877266	0.236798	1	up	no
811564	PF3D7_1253400	XM_001350880.1	GO:0004467(long-chain fatty acid-CoA ligase activity);GO:0006631(fatty acid metabolic process);GO:0006810(transport);GO:0030430(host cell cytoplasm);GO:0030506(ankyrin binding)	00061(Fatty acid biosynthesis);00071(Fatty acid degradation);04146(Peroxisome)	K01897	EC:6.2.1.3	long chain acyl-CoA synthetase 4-like isoform X1 [Abrus precatorius]	NA	4.14568	6.77286	0.612101	-0.708158	0.237426	1	down	no
811147	PF3D7_1209400	XM_001350467.1	NA	NA	NA	NA	hypothetical protein CEUSTIGMA_g5296.t1 [Chlamydomonas eustigma]	NA	4.24505	2.34392	1.81109	0.856856	0.237501	1	up	no
2654977	PF3D7_0703000	XM_001348927.1	NA	NA	NA	NA		NA	0.57972	0.954468	0.607375	-0.719341	0.238128	1	down	no
2654974	PF3D7_0702400	XM_001348923.1	GO:0005515(protein binding);GO:0020036(Maurer's cleft);GO:0030430(host cell cytoplasm);GO:0033644(host cell membrane)	NA	NA	NA		NA	103.64	168.666	0.614467	-0.702593	0.238317	1	down	no
3885759	PF3D7_0626600	XM_961156.1	NA	NA	NA	NA		NA	10.338	5.65788	1.82718	0.869619	0.238435	1	up	no
813259	PF3D7_0113000	XM_001351017.1	NA	NA	NA	NA		NA	10.6483	17.326	0.614586	-0.702313	0.239102	1	down	no
812017	PF3D7_1445800	XM_001348573.2	GO:0020011(apicoplast)	NA	NA	NA		NA	1.20154	0.657281	1.82804	0.870301	0.239182	1	up	no
811594	PF3D7_1401500	XM_001348154.1	GO:0016787(hydrolase activity)	00561(Glycerolipid metabolism)	K01054	EC:3.1.1.23	hypothetical protein H632_c1079p0 [Helicosporidium sp. ATCC 50920]	NA	15.318	8.48103	1.80615	0.852916	0.239535	1	up	no
810831	PF3D7_1127300	XM_001347919.1	GO:0008168(methyltransferase activity)	NA	NA	NA	tRNA (guanine-N-7) methyltransferase [Corchorus capsularis]	NA	3.28575	1.78152	1.84435	0.883115	0.240363	1	up	no
810304	PF3D7_1014900	XM_001347395.1	NA	NA	NA	NA		NA	0.272878	0.451426	0.60448	-0.726233	0.240442	1	down	no
810761	PF3D7_1120700	XM_001347849.1	NA	NA	NA	NA		NA	0.503512	0.269215	1.8703	0.903267	0.24057	1	up	no
812215	PF3D7_1466400	XM_001348771.1	GO:0043565(sequence-specific DNA binding)	NA	NA	NA		NA	88.1992	143.064	0.616503	-0.697819	0.240625	1	down	no
810885	PF3D7_1132800	XM_001347973.3	GO:0005215(transporter activity);GO:0006833(water transport);GO:0008519(ammonium transmembrane transporter activity);GO:0009247(glycolipid biosynthetic process);GO:0015791(polyol transport);GO:0048471(perinuclear region of cytoplasm);GO:0051475(glucosylglycerol transport)	NA	NA	NA	hypothetical protein BHE74_00001311 [Ensete ventricosum]	NA	8.74446	4.82339	1.81293	0.858322	0.24074	1	up	no
810833	PF3D7_1127500	XM_001347921.1	GO:0003756(protein disulfide isomerase activity);GO:0005783(endoplasmic reticulum);GO:0006457(protein folding);GO:0034976(response to endoplasmic reticulum stress)	04141(Protein processing in endoplasmic reticulum)	K09580	EC:5.3.4.1	PREDICTED: protein disulfide isomerase-like 1-4 [Raphanus sativus]	NA	5.91394	3.26215	1.8129	0.858297	0.241341	1	up	no
811610	PF3D7_1402700	XM_024473338.1	GO:0000166(nucleotide binding);GO:0005654(nucleoplasm);GO:0006396(RNA processing)	03040(Spliceosome)	K12842	NA	hypothetical protein CBR_g26149 [Chara braunii]	NA	33.7884	18.8274	1.79464	0.843698	0.241992	1	up	no
810722	PF3D7_1116800	XM_001347810.1	GO:0005515(protein binding);GO:0006986(response to unfolded protein);GO:0009408(response to heat);GO:0020003(symbiont-containing vacuole);GO:0020005(symbiont-containing vacuole membrane);GO:0020007(apical complex);GO:0034214(protein hexamerization);GO:0044053(translocation of peptides or proteins into host cell cytoplasm);GO:0097619(PTEX complex)	NA	NA	NA	Chaperone protein ClpB1 [Glycine soja]	NA	406.907	658.74	0.617705	-0.695011	0.242171	1	down	no
3885842	PF3D7_0604300	XM_960940.1	NA	NA	NA	NA		NA	5.31963	8.63679	0.615927	-0.699169	0.242427	1	down	no
813344	PF3D7_0906500	XM_001351903.1	GO:0004053(arginase activity);GO:0006525(arginine metabolic process)	00220(Arginine biosynthesis);00330(Arginine and proline metabolism)	K01476	EC:3.5.3.1	predicted protein [Micromonas pusilla CCMP1545]	NA	270.139	437.153	0.617951	-0.694436	0.242582	1	down	no
814394	PF3D7_0307700	XM_001351116.1	NA	NA	NA	NA		NA	1.361	0.75434	1.80422	0.851378	0.242595	1	up	no
811916	PF3D7_1435300	XM_001348472.1	GO:0005737(cytoplasm);GO:0006537(glutamate biosynthetic process);GO:0015930(glutamate synthase activity);GO:0019676(ammonia assimilation cycle)	00910(Nitrogen metabolism);00250(Alanine, aspartate and glutamate metabolism)	K00264	EC:1.4.1.13;EC:1.4.1.14	glutamate synthase 1 [NADH], chloroplastic-like isoform X1 [Chenopodium quinoa]	NA	0.663997	0.366233	1.81305	0.858415	0.242823	1	up	no
810588	PF3D7_1102300	XM_001347675.2	NA	NA	NA	NA		NA	6.17099	10.0126	0.616323	-0.698242	0.243845	1	down	no
9221965	PF3D7_0906700	XM_002808871.1	NA	NA	NA	NA		NA	3.81656	6.21504	0.614084	-0.703492	0.244127	1	down	no
811402	PF3D7_1236200	XM_001350720.1	NA	NA	NA	NA		NA	7.02061	3.91835	1.79173	0.841349	0.244182	1	up	no
9221895	PF3D7_0705900	XM_002808711.1	GO:0015986(ATP synthesis coupled proton transport);GO:0016020(membrane);GO:0016469(proton-transporting two-sector ATPase complex);GO:0046933(proton-transporting ATP synthase activity, rotational mechanism);GO:0046961(proton-transporting ATPase activity, rotational mechanism)	NA	NA	NA	hypothetical protein CDL12_28340 [Handroanthus impetiginosus]	NA	26.3894	42.7147	0.617805	-0.694776	0.244315	1	down	no
812734	PF3D7_0214700	XM_001349616.2	NA	NA	NA	NA		NA	3.25499	1.76928	1.83972	0.879488	0.244351	1	up	no
810477	PF3D7_1032900	XM_001347568.2	NA	NA	NA	NA		NA	7.3715	4.1178	1.79016	0.840085	0.24476	1	up	no
812183	PF3D7_1463200	XM_001348739.1	GO:0005663(DNA replication factor C complex);GO:0006260(DNA replication);GO:0006271(DNA strand elongation involved in DNA replication);GO:0043626(PCNA complex)	03030(DNA replication);03420(Nucleotide excision repair);03430(Mismatch repair)	K10756	NA	hypothetical protein GPECTOR_8g191 [Gonium pectorale]	NA	6.14044	3.40079	1.80559	0.852473	0.245028	1	up	no
8444958	PF3D7_1450200	XM_002585422.1	NA	NA	NA	NA		NA	7.09308	3.87803	1.82904	0.871088	0.245534	1	up	no
813138	PF3D7_0509900	XM_001351621.1	NA	NA	NA	NA		NA	1.3919	2.29605	0.606215	-0.722099	0.24577	1	down	no
2655206	PF3D7_0710500	XM_001348982.1	GO:0020011(apicoplast)	NA	NA	NA		NA	1.54369	2.55803	0.60347	-0.728646	0.247463	1	down	no
811999	PF3D7_1443900	XM_001348555.1	GO:0009408(response to heat);GO:0020011(apicoplast);GO:0042623(ATPase activity, coupled)	04141(Protein processing in endoplasmic reticulum)	K09487	NA	heat shock protein 90-6, mitochondrial [Oryza sativa Japonica Group]	NA	2.08881	3.38426	0.617213	-0.696161	0.248011	1	down	no
811794	PF3D7_1422100	XM_001348350.1	GO:0003735(structural constituent of ribosome);GO:0005762(mitochondrial large ribosomal subunit)	03010(Ribosome)	K02888	NA	Mitochondrial/chloroplast ribosomal L21 protein [Handroanthus impetiginosus]	NA	6.5709	10.6224	0.618589	-0.692946	0.248464	1	down	no
9221844	PF3D7_0112300	XR_002273095.1	NA	NA	NA	NA	uncharacterized protein LOC111289175 [Durio zibethinus]	NA	2.63055	1.46106	1.80044	0.84835	0.248744	1	up	no
812004	PF3D7_1444400	XM_001348560.1	GO:0020011(apicoplast)	NA	NA	NA		NA	3.3825	1.87594	1.8031	0.850476	0.248818	1	up	no
814092	PF3D7_1320800	XM_001349911.1	GO:0004149(dihydrolipoyllysine-residue succinyltransferase activity);GO:0005739(mitochondrion);GO:0006103(2-oxoglutarate metabolic process)	00020(Citrate cycle (TCA cycle));00310(Lysine degradation)	K00658	EC:2.3.1.61	Dihydrolipoyllysine-residue succinyltransferase component of 2-oxoglutarate dehydrogenase [Actinidia chinensis var. chinensis]	NA	3.19143	1.76315	1.81007	0.856044	0.249019	1	up	no
814013	PF3D7_1306600	XM_001349757.2	GO:0000221(vacuolar proton-transporting V-type ATPase, V1 domain);GO:0007035(vacuolar acidification);GO:0046933(proton-transporting ATP synthase activity, rotational mechanism);GO:0046961(proton-transporting ATPase activity, rotational mechanism)	00190(Oxidative phosphorylation);04145(Phagosome)	K02144	NA	hypothetical protein DM860_000733 [Cuscuta australis]	NA	5.56634	8.98777	0.619324	-0.691233	0.249488	1	down	no
2655194	PF3D7_0707500	XM_001348953.1	NA	NA	NA	NA		NA	5.83828	3.27735	1.7814	0.833014	0.24975	1	up	no
812837	PF3D7_0510000	XM_001351622.1	GO:0020011(apicoplast)	NA	NA	NA		NA	1.29837	2.11015	0.615296	-0.700647	0.249757	1	down	no
811855	PF3D7_1429400	XM_001348411.1	GO:0030743(rRNA (adenosine-2'-O-)-methyltransferase activity)	NA	NA	NA	tRNA/rRNA methyltransferase (SpoU) family protein [Artemisia annua]	NA	2.10619	1.18401	1.77886	0.830956	0.252286	1	up	no
813372	PF3D7_0909500	XM_001351931.1	GO:0020025(subpellicular microtubule)	NA	NA	NA		NA	6.20486	9.96248	0.622823	-0.683107	0.252399	1	down	no
36312534	PF3D7_1137000	XR_002966647.1	NA	NA	NA	NA		NA	17.9799	9.98506	1.80068	0.848542	0.252403	1	up	no
813510	PF3D7_0923400	XM_001352069.1	NA	NA	NA	NA		NA	14.5951	8.22528	1.77442	0.827351	0.25248	1	up	no
2655471	PF3D7_0810300	XM_002808789.1	GO:0004722(protein serine/threonine phosphatase activity);GO:0005634(nucleus)	NA	NA	NA	hypothetical protein VOLCADRAFT_121427 [Volvox carteri f. nagariensis]	NA	8.2687	4.64905	1.77858	0.830726	0.252836	1	up	no
812505	PF3D7_0418500	XM_001351457.1	GO:0005215(transporter activity);GO:0005794(Golgi apparatus);GO:0006888(ER to Golgi vesicle-mediated transport)	NA	NA	NA	PREDICTED: trafficking protein particle complex subunit 3 isoform X1 [Musa acuminata subsp. malaccensis]	NA	1.75714	2.89059	0.607883	-0.718134	0.252955	1	down	no
813169	PF3D7_0103200	XM_001350928.1	NA	NA	NA	NA		NA	4.06515	6.54262	0.621334	-0.686559	0.253121	1	down	no
810957	PF3D7_1140000	XM_001348045.2	GO:0004089(carbonate dehydratase activity)	NA	NA	NA		NA	1.07147	1.75357	0.611022	-0.710704	0.253948	1	down	no
813928	PF3D7_1308400	XM_002808957.1	NA	NA	NA	NA		NA	0.789144	0.443909	1.77772	0.830025	0.254391	1	up	no
812204	PF3D7_1465500	XM_001348760.2	GO:0005216(ion channel activity);GO:0005267(potassium channel activity);GO:0005886(plasma membrane)	NA	NA	NA	calcium-activated potassium channel subunit alpha-1-like isoform X2 [Selaginella moellendorffii]	NA	0.958985	0.534143	1.79537	0.844282	0.254714	1	up	no
813902	PF3D7_1366800	XM_002809060.1	GO:0006659(phosphatidylserine biosynthetic process);GO:0016020(membrane);GO:0016780(phosphotransferase activity, for other substituted phosphate groups)	00564(Glycerophospholipid metabolism)	K08730	EC:2.7.8.29	phosphatidylserine synthase 2 [Zea mays]	NA	11.3094	18.1072	0.624581	-0.67904	0.254872	1	down	no
810757	PF3D7_1120300	XM_001347845.2	GO:0015095(magnesium ion transmembrane transporter activity);GO:0015693(magnesium ion transport)	NA	NA	NA		NA	3.40325	1.90602	1.78553	0.836349	0.254931	1	up	no
812046	PF3D7_1448600	XM_001348602.1	GO:0005484(SNAP receptor activity);GO:0005515(protein binding);GO:0006886(intracellular protein transport);GO:0016192(vesicle-mediated transport);GO:0031201(SNARE complex);GO:0031338(regulation of vesicle fusion)	NA	NA	NA		NA	27.4485	43.8558	0.625881	-0.676039	0.255329	1	down	no
812490	PF3D7_0419400	XM_001351466.1	NA	NA	NA	NA		NA	0.391443	0.216466	1.80833	0.854662	0.255341	1	up	no
9221810	PF3D7_0402300	XM_002808591.2	GO:0008201(heparin binding);GO:0020007(apical complex);GO:0020008(rhoptry);GO:0046789(host cell surface receptor binding)	NA	NA	NA		NA	1.08339	0.608994	1.77898	0.831051	0.255637	1	up	no
811956	PF3D7_1439500	XM_001348512.2	GO:0016602(CCAAT-binding factor complex)	NA	NA	NA	nuclear transcription factor Y subunit C-2 [Selaginella moellendorffii]	NA	24.7737	39.5125	0.626983	-0.673502	0.255821	1	down	no
811872	PF3D7_1431100	XM_001348428.1	NA	NA	NA	NA		NA	23.4251	13.251	1.76779	0.82195	0.256985	1	up	no
2655121	PF3D7_0719300	XM_001349058.1	GO:0000784(nuclear chromosome, telomeric region);GO:0000812(Swr1 complex);GO:0003674(molecular_function);GO:0005634(nucleus);GO:0005829(cytosol);GO:0006338(chromatin remodeling);GO:0006348(chromatin silencing at telomere);GO:0043486(histone exchange)	NA	NA	NA	actin-related protein 6 [Olimarabidopsis pumila]	NA	57.1152	32.3907	1.76332	0.818296	0.257217	1	up	no
813057	PF3D7_0524300	XM_001351763.1	NA	NA	NA	NA		NA	8.82605	14.088	0.626494	-0.674628	0.257892	1	down	no
811212	PF3D7_1216500	XM_001350532.1	GO:0005774(vacuolar membrane);GO:0005886(plasma membrane);GO:0020005(symbiont-containing vacuole membrane);GO:0035891(exit from host cell);GO:0044310(osmiophilic body)	NA	NA	NA		NA	142.922	81.1058	1.76217	0.817352	0.258188	1	up	no
813554	PF3D7_0927900	XM_001352113.1	GO:0005783(endoplasmic reticulum);GO:0016020(membrane)	00564(Glycerophospholipid metabolism)	K01613	EC:4.1.1.65	mitochondrial phosphatidylserine decarboxylase [Hypseocharis bilobata]	NA	2.54003	4.11044	0.617945	-0.69445	0.258527	1	down	no
810772	PF3D7_1121700	XM_001347860.1	GO:0005524(ATP binding);GO:0006417(regulation of translation);GO:0006810(transport);GO:0016020(membrane);GO:0042626(ATPase activity, coupled to transmembrane movement of substances)	NA	NA	NA	PREDICTED: ABC transporter F family member 3 [Brassica oleracea var. oleracea]	NA	41.0545	65.246	0.629226	-0.66835	0.259062	1	down	no
813338	PF3D7_0905900	XM_001351897.1	GO:0006886(intracellular protein transport);GO:0006888(ER to Golgi vesicle-mediated transport);GO:0006890(retrograde vesicle-mediated transport, Golgi to ER);GO:0006891(intra-Golgi vesicle-mediated transport);GO:0030126(COPI vesicle coat)	NA	NA	NA	Coatomer subunit beta'-2 [Morus notabilis]	NA	66.0844	104.974	0.629532	-0.667649	0.25931	1	down	no
812555	PF3D7_0415500	XM_001351427.1	GO:0000339(RNA cap binding);GO:0005846(nuclear cap binding complex);GO:0006397(mRNA processing)	03040(Spliceosome);03013(RNA transport);03015(mRNA surveillance pathway)	K12883	NA	hypothetical protein GOBAR_DD17110 [Gossypium barbadense]	NA	81.1818	128.971	0.629456	-0.667823	0.259646	1	down	no
814352	PF3D7_0303500	XM_001351074.2	GO:0000226(microtubule cytoskeleton organization);GO:0000922(spindle pole);GO:0005815(microtubule organizing center)	NA	NA	NA		NA	0.357033	0.197556	1.80725	0.853796	0.260039	1	up	no
3885930	PF3D7_0612200	XM_961017.1	GO:0020011(apicoplast)	NA	NA	NA		NA	0.720222	0.403645	1.7843	0.835355	0.260817	1	up	no
9221777	PF3D7_0313300	XM_002808574.1	GO:0020011(apicoplast)	NA	NA	NA		NA	3.20492	1.76012	1.82085	0.864615	0.261408	1	up	no
814159	PF3D7_1334100	XM_001350036.1	GO:0003688(DNA replication origin binding);GO:0005664(nuclear origin of replication recognition complex);GO:0006270(DNA replication initiation)	NA	NA	NA		NA	1.52262	0.855692	1.77941	0.831395	0.261754	1	up	no
813968	PF3D7_1315200	XM_002808966.1	NA	NA	NA	NA		NA	1.33661	0.749269	1.78388	0.835018	0.262615	1	up	no
813064	PF3D7_0525000	XM_001351770.3	GO:0003676(nucleic acid binding)	NA	NA	NA		NA	4.00582	6.3634	0.62951	-0.667699	0.263143	1	down	no
810309	PF3D7_1015400	XM_001347400.1	NA	NA	NA	NA		NA	0.898342	0.495624	1.81255	0.858019	0.263268	1	up	no
810727	PF3D7_1117400	XM_001347815.1	NA	NA	NA	NA		NA	37.8494	59.775	0.633199	-0.65927	0.265248	1	down	no
813784	PF3D7_1345400	XM_002809025.1	NA	NA	NA	NA		NA	0.951652	0.535683	1.77652	0.829055	0.26528	1	up	no
8444980	PF3D7_1016600	XM_002585358.1	GO:0043657(host cell)	NA	NA	NA		NA	18.6252	29.445	0.632542	-0.660768	0.265628	1	down	no
2655192	PF3D7_0704900	XM_001348946.2	GO:0003747(translation release factor activity);GO:0006415(translational termination);GO:0020011(apicoplast)	NA	NA	NA	putative Peptide chain release factor [Zostera marina]	NA	1.92669	1.07151	1.7981	0.846473	0.266644	1	up	no
810652	PF3D7_1108900	XM_001347740.1	NA	NA	NA	NA		NA	1.7129	0.958511	1.78704	0.83757	0.267789	1	up	no
810400	PF3D7_1024900	XM_001347491.1	NA	NA	NA	NA		NA	0.491425	0.273875	1.79434	0.843454	0.267936	1	up	no
810165	PF3D7_1000600	XM_001347257.1	GO:0020002(host cell plasma membrane);GO:0020033(antigenic variation)	NA	NA	NA		NA	2.56838	1.4318	1.79381	0.843026	0.268305	1	up	no
812760	PF3D7_0217400	XM_001349642.2	NA	NA	NA	NA		NA	6.5321	10.3849	0.628999	-0.668871	0.268656	1	down	no
813627	PF3D7_0935900	XM_001352187.1	GO:0005515(protein binding);GO:0005737(cytoplasm);GO:0020036(Maurer's cleft);GO:0030430(host cell cytoplasm);GO:0033644(host cell membrane)	NA	NA	NA		NA	4205.51	6612.07	0.636036	-0.65282	0.268686	1	down	no
813313	PF3D7_0903400	XM_001351872.1	GO:0000724(double-strand break repair via homologous recombination);GO:0003677(DNA binding);GO:0004386(helicase activity);GO:0005524(ATP binding);GO:0005634(nucleus);GO:0005694(chromosome);GO:0005737(cytoplasm);GO:0005829(cytosol);GO:0006281(DNA repair);GO:0006310(DNA recombination);GO:0008150(biological_process);GO:0009378(four-way junction helicase activity);GO:0032508(DNA duplex unwinding);GO:…	NA	NA	NA	hypothetical protein KFL_000060450 [Klebsormidium nitens]	NA	181.149	104.049	1.741	0.799914	0.26871	1	up	no
3885717	PF3D7_0613900	XM_961033.1	GO:0003779(actin binding);GO:0005524(ATP binding);GO:0016459(myosin complex)	NA	NA	NA	myosin-2 isoform X1 [Capsella rubella]	NA	2.66158	1.52523	1.74503	0.803254	0.269062	1	up	no
814221	PF3D7_1348900	XM_001350166.1	NA	NA	NA	NA		NA	12.4846	19.766	0.63162	-0.662872	0.269326	1	down	no
2655168	PF3D7_0727800	XM_001349139.1	GO:0016021(integral component of membrane);GO:0020011(apicoplast)	NA	NA	NA	PREDICTED: probable manganese-transporting ATPase PDR2 isoform X1 [Camelina sativa]	NA	2.66737	1.52595	1.74801	0.805714	0.26944	1	up	no
2655426	PF3D7_0816800	XM_001349320.2	GO:0000794(condensed nuclear chromosome);GO:0007131(reciprocal meiotic recombination)	NA	NA	NA	meiotic recombination protein DMC1 homolog [Sorghum bicolor]	NA	2.83813	4.51391	0.628753	-0.669436	0.270076	1	down	no
813816	PF3D7_1350700	XM_002809031.1	GO:0020011(apicoplast)	NA	NA	NA	peptide deformylase [Chlorella sorokiniana]	NA	1.23494	1.96981	0.626935	-0.673611	0.270222	1	down	no
814300	PF3D7_1364800	XM_001350323.1	GO:0003677(DNA binding);GO:0003899(DNA-directed 5'-3' RNA polymerase activity);GO:0005665(DNA-directed RNA polymerase II, core complex);GO:0006366(transcription by RNA polymerase II)	00230(Purine metabolism);00240(Pyrimidine metabolism);03020(RNA polymerase)	K03013	NA	ultraviolet-B receptor UVR8 [Chlorella sorokiniana]	NA	271.562	426.357	0.636936	-0.65078	0.270261	1	down	no
36312513	PF3D7_0829800	XR_002966634.1	NA	NA	NA	NA		NA	4.08239	2.33731	1.74662	0.804564	0.271603	1	up	no
813878	PF3D7_1362700	XM_002809053.1	NA	NA	NA	NA		NA	3.51116	2.01765	1.74022	0.799273	0.271978	1	up	no
810928	PF3D7_1137100	XM_001348016.1	GO:0003735(structural constituent of ribosome);GO:0006412(translation);GO:0015935(small ribosomal subunit)	03010(Ribosome)	K02996	NA	cytosolic phosphoglucose isomerase isoform A [Chlorella sorokiniana]	NA	35.951	56.3547	0.637942	-0.648503	0.272297	1	down	no
811224	PF3D7_1217800	XM_001350544.1	GO:0002098(tRNA wobble uridine modification);GO:0005506(iron ion binding);GO:0005634(nucleus);GO:0005829(cytosol);GO:0008270(zinc ion binding);GO:0009055(electron transfer activity);GO:0017183(peptidyl-diphthamide biosynthetic process from peptidyl-histidine)	NA	NA	NA	diphthamide biosynthesis protein 3 [Bathycoccus prasinos]	NA	51.8305	29.7751	1.74073	0.799694	0.272616	1	up	no
811561	PF3D7_1253100	XM_001350877.1	GO:0044164(host cell cytosol)	NA	NA	NA		NA	22.18	12.7551	1.73892	0.798189	0.27263	1	up	no
814319	PF3D7_1369100	XM_001350365.1	NA	NA	NA	NA		NA	3.17213	5.00828	0.633377	-0.658863	0.272778	1	down	no
810653	PF3D7_1109100	XM_001347741.2	NA	NA	NA	NA		NA	1.05099	0.601073	1.74853	0.806141	0.273076	1	up	no
9222015	PF3D7_1343800	XM_002809017.1	GO:0005622(intracellular);GO:0006623(protein targeting to vacuole);GO:0019898(extrinsic component of membrane);GO:0045053(protein retention in Golgi apparatus)	NA	NA	NA	PREDICTED: uncharacterized protein LOC103953409 [Pyrus x bretschneideri]	NA	0.393051	0.225282	1.74471	0.802984	0.27317	1	up	no
3885987	PF3D7_0617000	XM_961063.2	GO:0005742(mitochondrial outer membrane translocase complex);GO:0030150(protein import into mitochondrial matrix)	NA	NA	NA	mitochondrial import receptor subunit TOM40-1 [Phalaenopsis equestris]	NA	7.37561	11.5659	0.637701	-0.649049	0.273877	1	down	no
814218	PF3D7_1347700	XM_001350154.1	GO:0004306(ethanolamine-phosphate cytidylyltransferase activity);GO:0005829(cytosol);GO:0008654(phospholipid biosynthetic process)	00564(Glycerophospholipid metabolism);00440(Phosphonate and phosphinate metabolism)	K00967	EC:2.7.7.14	ethanolamine-phosphate cytidylyltransferase-like [Cicer arietinum]	NA	337.518	527.74	0.639553	-0.644864	0.273963	1	down	no
8444986	PF3D7_1018300	XM_002585361.1	NA	NA	NA	NA		NA	85.5834	133.794	0.639665	-0.644611	0.274206	1	down	no
2655170	PF3D7_0728000	XM_001349141.1	GO:0003743(translation initiation factor activity);GO:0005850(eukaryotic translation initiation factor 2 complex);GO:0006413(translational initiation)	03013(RNA transport);04141(Protein processing in endoplasmic reticulum)	K03237	NA	eukaryotic initiation factor [Coccomyxa subellipsoidea C-169]	NA	271.187	423.457	0.640413	-0.642925	0.275294	1	down	no
2655125	PF3D7_0719800	XM_001349063.1	GO:0020011(apicoplast)	NA	NA	NA		NA	0.906833	1.46897	0.617325	-0.695897	0.275634	1	down	no
812480	PF3D7_0420300	XM_002808619.1	GO:0003674(molecular_function);GO:0005575(cellular_component)	NA	NA	NA		NA	8.18769	4.73605	1.7288	0.789774	0.276187	1	up	no
810918	PF3D7_1136000	XM_001348006.1	NA	NA	NA	NA		NA	0.28631	0.162133	1.7659	0.8204	0.27672	1	up	no
2655451	PF3D7_0830800	XM_001349187.1	GO:0020003(symbiont-containing vacuole);GO:0020036(Maurer's cleft);GO:0044164(host cell cytosol);GO:0044228(host cell surface)	NA	NA	NA		NA	0.982631	0.56267	1.74637	0.804361	0.276761	1	up	no
812314	PF3D7_1476300	XM_001348870.1	NA	NA	NA	NA		NA	0.640298	1.02311	0.625836	-0.676143	0.277377	1	down	no
810874	PF3D7_1131800	XM_001347962.1	GO:0006869(lipid transport);GO:0015485(cholesterol binding)	NA	NA	NA	oxysterol-binding related protein 1 [Petunia integrifolia]	NA	2.67628	1.54695	1.73004	0.790804	0.277686	1	up	no
813786	PF3D7_1345600	XM_001350134.1	GO:0070258(inner membrane pellicle complex)	NA	NA	NA		NA	10.6003	6.13032	1.72916	0.790074	0.27821	1	up	no
3885687	PF3D7_0625300	XM_961143.1	GO:0003677(DNA binding);GO:0003887(DNA-directed DNA polymerase activity);GO:0006260(DNA replication)	NA	NA	NA	hypothetical protein CDL15_Pgr015673 [Punica granatum]	NA	1.0562	1.65376	0.638665	-0.646868	0.279357	1	down	no
3885896	PF3D7_0615900	XM_961052.1	NA	NA	NA	NA		NA	1.08776	0.623026	1.74594	0.804	0.279763	1	up	no
810422	PF3D7_1027000	XM_001347513.1	NA	NA	NA	NA		NA	1.52311	0.879415	1.73196	0.792404	0.280116	1	up	no
810548	PF3D7_1039800	XM_001347639.1	GO:0030430(host cell cytoplasm)	NA	NA	NA		NA	18.9844	29.5741	0.641925	-0.639524	0.280296	1	down	no
2655442	PF3D7_0814400	XM_001349345.1	GO:0004620(phospholipase activity);GO:0005759(mitochondrial matrix);GO:0032048(cardiolipin metabolic process);GO:0046337(phosphatidylethanolamine metabolic process);GO:0046872(metal ion binding)	NA	NA	NA	phospholipase SGR2-like [Cynara cardunculus var. scolymus]	NA	21.9768	12.7651	1.72163	0.783774	0.280497	1	up	no
3885853	PF3D7_0622200	XM_961112.1	GO:0005783(endoplasmic reticulum);GO:0035598(N6-threonylcarbomyladenosine methylthiotransferase activity);GO:0051539(4 iron, 4 sulfur cluster binding)	NA	NA	NA	threonylcarbamoyladenosine tRNA methylthiotransferase-like [Physcomitrella patens]	NA	26.3425	40.9084	0.643938	-0.635007	0.280934	1	down	no
813921	PF3D7_1369500	XM_002809068.1	NA	NA	NA	NA		NA	38.7629	22.5511	1.71889	0.781479	0.281365	1	up	no
814167	PF3D7_1335400	XM_001350047.1	GO:0008201(heparin binding);GO:0016020(membrane);GO:0030260(entry into host cell)	NA	NA	NA		NA	3.64715	2.11986	1.72047	0.7828	0.281642	1	up	no
810699	PF3D7_1114200	XM_001347787.2	GO:0005096(GTPase activator activity);GO:0005622(intracellular);GO:0006886(intracellular protein transport);GO:0012505(endomembrane system);GO:0017137(Rab GTPase binding);GO:0031338(regulation of vesicle fusion);GO:0090630(activation of GTPase activity)	NA	NA	NA	hypothetical protein CQW23_06333 [Capsicum baccatum]	NA	224.327	347.901	0.6448	-0.633076	0.281947	1	down	no
810728	PF3D7_1117500	XM_001347816.2	GO:0004831(tyrosine-tRNA ligase activity);GO:0005524(ATP binding);GO:0006437(tyrosyl-tRNA aminoacylation);GO:0020011(apicoplast)	00970(Aminoacyl-tRNA biosynthesis)	K01866	EC:6.1.1.1	hypothetical protein TSUD_125230 [Trifolium subterraneum]	NA	1.80567	1.03095	1.75146	0.80856	0.282672	1	up	no
811304	PF3D7_1226100	XM_001350622.1	GO:0003824(catalytic activity);GO:0016787(hydrolase activity)	NA	NA	NA	PREDICTED: uncharacterized protein LOC103864697 [Brassica rapa]	NA	7.6254	4.40815	1.72984	0.790639	0.282757	1	up	no
812159	PF3D7_1460500	XM_001348715.1	NA	NA	NA	NA		NA	2.2618	1.31192	1.72403	0.785787	0.283463	1	up	no
810456	PF3D7_1030600	XM_001347547.1	GO:0000408(EKC/KEOPS complex);GO:0005515(protein binding);GO:0005737(cytoplasm)	NA	NA	NA	putative actin-like ATPase superfamily protein [Helianthus annuus]	NA	24.4591	37.8741	0.6458	-0.630841	0.284099	1	down	no
3885706	PF3D7_0605800	XM_960955.1	GO:0000014(single-stranded DNA endodeoxyribonuclease activity);GO:0006302(double-strand break repair)	03440(Homologous recombination);03450(Non-homologous end-joining)	K10866	EC:3.6.-.-	DNA repair protein Rad50, eukaryotes [Ostreococcus tauri]	NA	43.291	25.2724	1.71298	0.776506	0.284407	1	up	no
813171	PF3D7_0103400	XM_001350930.2	GO:0003674(molecular_function)	NA	NA	NA	flagellar/basal body protein, partial [Chlamydomonas reinhardtii]	NA	6.93162	4.03952	1.71595	0.779007	0.284638	1	up	no
813081	PF3D7_0526600	XM_001351786.1	NA	NA	NA	NA		NA	0.282748	0.16278	1.73699	0.796593	0.285294	1	up	no
812534	PF3D7_0401600.1	XM_001351294.1;XM_024473326.1	GO:0020036(Maurer's cleft);GO:0020036(Maurer's cleft)	NA	NA	NA		NA	41.6584	64.4226	0.646642	-0.628961	0.285393	1	down	no
813842	PF3D7_1305400	XM_001349745.1	GO:0000244(spliceosomal tri-snRNP complex assembly)	NA	NA	NA		NA	6.18599	9.58677	0.645263	-0.63204	0.285895	1	down	no
813385	PF3D7_0910800	XM_001351944.1	GO:0000166(nucleotide binding);GO:0005524(ATP binding);GO:0005575(cellular_component);GO:0005737(cytoplasm);GO:0008150(biological_process);GO:0016226(iron-sulfur cluster assembly);GO:0046872(metal ion binding);GO:0051536(iron-sulfur cluster binding);GO:0051539(4 iron, 4 sulfur cluster binding)	NA	NA	NA	Cytosolic Fe-S cluster assembly factor nubp1-A [Cajanus cajan]	NA	4.27853	6.64301	0.644065	-0.634721	0.286981	1	down	no
2655407	PF3D7_0804400	XM_001349437.1	GO:0006508(proteolysis);GO:0008235(metalloexopeptidase activity);GO:0020011(apicoplast)	NA	NA	NA	methionine aminopeptidase 1 [Klebsormidium nitens]	NA	4.75718	7.35797	0.646534	-0.629202	0.28853	1	down	no
813414	PF3D7_0913700	XM_001351973.1	NA	NA	NA	NA		NA	1.11971	0.638837	1.75273	0.809603	0.288675	1	up	no
812195	PF3D7_1464500	XM_001348751.2	NA	NA	NA	NA		NA	0.461736	0.267299	1.72741	0.788614	0.288697	1	up	no
2655056	PF3D7_0705000	XM_001348947.1	GO:0004482(mRNA (guanine-N7-)-methyltransferase activity);GO:0005634(nucleus);GO:0005845(mRNA cap binding complex);GO:0006370(7-methylguanosine mRNA capping);GO:0036265(RNA (guanine-N7)-methylation)	03015(mRNA surveillance pathway)	K00565	EC:2.1.1.56	mRNA cap guanine-N7 methyltransferase 1 isoform X1 [Sesamum indicum]	NA	118.169	69.309	1.70496	0.769734	0.289015	1	up	no
814460	PF3D7_0314700	XM_001351180.1	GO:0005654(nucleoplasm);GO:0005737(cytoplasm);GO:0006355(regulation of transcription, DNA-templated);GO:0043161(proteasome-mediated ubiquitin-dependent protein catabolic process);GO:0060816(random inactivation of X chromosome);GO:0061630(ubiquitin protein ligase activity);GO:1900095(regulation of dosage compensation by inactivation of X chromosome)	NA	NA	NA	PREDICTED: E3 ubiquitin-protein ligase At1g63170-like [Ipomoea nil]	NA	11.5287	6.75532	1.70661	0.771134	0.289039	1	up	no
3885954	PF3D7_0611200	XM_961008.1	NA	NA	NA	NA		NA	2.2548	1.28319	1.75718	0.813264	0.289066	1	up	no
814455	PF3D7_0314100.1	XM_002808578.2;XM_024473236.1	NA	NA	NA	NA		NA	23.1419	35.7044	0.648153	-0.625594	0.289561	1	down	no
2655423	PF3D7_0817700	XM_002808808.1	GO:0046812(host cell surface binding);GO:1990225(rhoptry neck)	NA	NA	NA		NA	0.83297	1.29693	0.642264	-0.638762	0.289826	1	down	no
2655466	PF3D7_0827200	XM_001349218.1	NA	NA	NA	NA		NA	0.758021	1.1798	0.6425	-0.638233	0.29002	1	down	no
3885690	PF3D7_0625600	XM_961146.1	GO:0004652(polynucleotide adenylyltransferase activity);GO:0006378(mRNA polyadenylation)	03015(mRNA surveillance pathway)	K14376	EC:2.7.7.19	hypothetical protein AMTR_s00044p00207970 [Amborella trichopoda]	NA	2.9227	4.52517	0.645876	-0.63067	0.290173	1	down	no
813222	PF3D7_0108600	XM_001350981.2	NA	NA	NA	NA		NA	3.82981	5.95104	0.643553	-0.635869	0.290189	1	down	no
2655337	PF3D7_0820800	XM_001349281.1	NA	NA	NA	NA		NA	1.40089	0.808561	1.73257	0.792917	0.290381	1	up	no
811431	PF3D7_1239100	XM_001350749.1	GO:0003735(structural constituent of ribosome);GO:0005739(mitochondrion);GO:0005840(ribosome);GO:0006412(translation)	NA	NA	NA		NA	4.23347	2.4484	1.72908	0.790001	0.290381	1	up	no
2655148	PF3D7_0723300	XM_001349098.1	NA	NA	NA	NA		NA	1.374	2.127	0.645979	-0.630442	0.292113	1	down	no
812652	PF3D7_0206000	XM_001349534.1	GO:0003684(damaged DNA binding);GO:0004519(endonuclease activity);GO:0006281(DNA repair)	03420(Nucleotide excision repair)	K10846	NA	hypothetical protein BE221DRAFT_145615 [Ostreococcus tauri]	NA	23.626	13.8993	1.6998	0.765365	0.292381	1	up	no
810648	PF3D7_1108500	XM_001347736.2	GO:0004776(succinate-CoA ligase (GDP-forming) activity);GO:0005739(mitochondrion);GO:0005759(mitochondrial matrix);GO:0006099(tricarboxylic acid cycle);GO:0006104(succinyl-CoA metabolic process);GO:0045244(succinate-CoA ligase complex (GDP-forming))	00020(Citrate cycle (TCA cycle));00640(Propanoate metabolism)	K01899	EC:6.2.1.4;EC:6.2.1.5	Succinyl-CoA ligase [ADP-forming] subunit alpha-1, mitochondrial [Apostasia shenzhenica]	NA	12.6565	19.4579	0.650455	-0.620478	0.292526	1	down	no
36312541	PF3D7_1148600	XR_002966654.1	NA	NA	NA	NA	uncharacterized protein LOC111289175 [Durio zibethinus]	NA	2.64613	1.54068	1.71751	0.780319	0.292611	1	up	no
36312498	PF3D7_0731000	XR_002966622.1	NA	NA	NA	NA		NA	1.27965	0.737122	1.73601	0.795773	0.293196	1	up	no
810210	PF3D7_1004900	XM_001347301.1	NA	NA	NA	NA		NA	2.98723	1.71764	1.73915	0.798384	0.293277	1	up	no
812094	PF3D7_1453900	XM_001348650.1	NA	NA	NA	NA		NA	122.477	72.1638	1.69721	0.763163	0.293593	1	up	no
813489	PF3D7_0921300	XM_001352048.1	NA	NA	NA	NA		NA	1.64558	2.55883	0.6431	-0.636886	0.293631	1	down	no
2655089	PF3D7_0726400	XM_002808745.1	NA	NA	NA	NA		NA	2.26754	1.33468	1.69894	0.764635	0.29411	1	up	no
810346	PF3D7_1019500.1	XM_024473286.1;XM_024473285.1	GO:0005654(nucleoplasm);GO:0016021(integral component of membrane);GO:0016021(integral component of membrane)	NA	NA	NA		NA	1.8389	1.07574	1.70944	0.773522	0.294114	1	up	no
2655334	PF3D7_0801400	XM_001349467.1	NA	NA	NA	NA		NA	20.1483	11.7434	1.71571	0.778809	0.294498	1	up	no
810835	PF3D7_1127700	XM_001347923.2	NA	NA	NA	NA		NA	0.756281	1.18292	0.639332	-0.645362	0.294609	1	down	no
813665	PF3D7_1321400	XM_001349917.1	GO:0008270(zinc ion binding)	NA	NA	NA	PREDICTED: probable protein S-acyltransferase 7 [Gossypium hirsutum]	NA	2.4746	3.83889	0.644613	-0.633495	0.294658	1	down	no
810453	PF3D7_1030300	XM_001347544.1	NA	NA	NA	NA		NA	217.854	128.549	1.69472	0.761043	0.294942	1	up	no
810745	PF3D7_1119100	XM_001347833.1	GO:0005575(cellular_component);GO:0008168(methyltransferase activity);GO:0016740(transferase activity);GO:0032259(methylation);GO:0052905(tRNA (guanine(9)-N(1))-methyltransferase activity)	NA	NA	NA	TRNA methyltransferase 10 A like [Actinidia chinensis var. chinensis]	NA	4.66528	2.73287	1.7071	0.771549	0.295234	1	up	no
3885901	PF3D7_0607200	XM_960969.1	GO:0043161(proteasome-mediated ubiquitin-dependent protein catabolic process);GO:0061630(ubiquitin protein ligase activity)	NA	NA	NA	E3 ubiquitin-protein ligase At1g63170 [Phalaenopsis equestris]	NA	1.4573	0.828567	1.75881	0.814604	0.295344	1	up	no
812143	PF3D7_1458800	XM_001348699.1	NA	NA	NA	NA		NA	3.22329	1.89083	1.7047	0.769517	0.295722	1	up	no
2655288	PF3D7_0812100	XM_001349369.1	NA	03050(Proteasome)	K06699	NA	proteasome activator subunit 4 [Ziziphus jujuba]	NA	8.63137	5.09404	1.6944	0.760778	0.295793	1	up	no
2655389	PF3D7_0819500	XM_002808814.1	GO:0003674(molecular_function);GO:0005739(mitochondrion);GO:0016021(integral component of membrane);GO:0140053(mitochondrial gene expression)	NA	NA	NA	Sporulation RMD1 [Micractinium conductrix]	NA	1.74774	2.73406	0.639246	-0.645557	0.295873	1	down	no
811131	PF3D7_1207800	XM_001350451.1	NA	NA	NA	NA		NA	13.4439	7.93652	1.69393	0.760378	0.29707	1	up	no
813337	PF3D7_0905800	XM_001351896.1	NA	NA	NA	NA		NA	13.2595	20.2614	0.654422	-0.611708	0.297221	1	down	no
810250	PF3D7_1009500	XM_001347341.2	GO:0005634(nucleus);GO:0008150(biological_process)	NA	NA	NA	DNA-dependent metalloprotease WSS1-like isoform X2 [Cucurbita moschata]	NA	2.44398	1.4128	1.72988	0.790674	0.297339	1	up	no
810299	PF3D7_1014400	XM_001347390.1	GO:0004693(cyclin-dependent protein serine/threonine kinase activity);GO:0005634(nucleus);GO:0006468(protein phosphorylation);GO:0051726(regulation of cell cycle)	03022(Basal transcription factors);03420(Nucleotide excision repair)	K02202	EC:2.7.11.22;EC:2.7.11.23	PREDICTED: cyclin-dependent kinase D-3-like isoform X1 [Lupinus angustifolius]	NA	32.6599	19.3025	1.69201	0.758735	0.298218	1	up	no
813503	PF3D7_0922700	XM_001352062.1	GO:0000350(generation of catalytic spliceosome for second transesterification step);GO:0000386(second spliceosomal transesterification activity);GO:0005682(U5 snRNP);GO:0046540(U4/U6 x U5 tri-snRNP complex);GO:0071021(U2-type post-spliceosomal complex);GO:0071048(nuclear retention of unspliced pre-mRNA at the site of transcription)	03040(Spliceosome)	K12817	NA	hypothetical protein GOBAR_DD29785 [Gossypium barbadense]	NA	43.0942	65.7754	0.655172	-0.610055	0.298285	1	down	no
3885776	PF3D7_0612800	XM_961022.1	GO:0046658(anchored component of plasma membrane)	NA	NA	NA		NA	1.55346	2.41868	0.642274	-0.638739	0.299166	1	down	no
811202	PF3D7_1215400	XM_001350522.1	NA	NA	NA	NA		NA	2.97215	1.74463	1.7036	0.768589	0.299424	1	up	no
810419	PF3D7_1026600	XM_001347510.1	NA	NA	NA	NA		NA	93.7656	55.5874	1.68681	0.7543	0.299718	1	up	no
3885981	PF3D7_0616400	XM_961057.1	NA	NA	NA	NA		NA	3.56704	2.10942	1.691	0.75788	0.299888	1	up	no
811281	PF3D7_1223800	XM_001350599.1	GO:0003735(structural constituent of ribosome);GO:0006412(translation)	NA	NA	NA	MC family transporter [Coccomyxa subellipsoidea C-169]	NA	10.3562	15.8122	0.654947	-0.610549	0.300113	1	down	no
811290	PF3D7_1224700	XM_001350608.1	GO:0020011(apicoplast)	NA	NA	NA		NA	73.3348	43.5074	1.68557	0.753235	0.300478	1	up	no
2654980	PF3D7_0703400	XM_001348931.1	NA	NA	NA	NA		NA	3.75718	2.21317	1.69765	0.763536	0.300533	1	up	no
811186	PF3D7_1213700	XM_001350506.1	GO:0003899(DNA-directed 5'-3' RNA polymerase activity);GO:0006352(DNA-templated transcription, initiation)	00230(Purine metabolism);00240(Pyrimidine metabolism);03020(RNA polymerase)	K03016	NA	DNA-directed RNA polymerases II, IV and V subunit 8B-like [Selaginella moellendorffii]	NA	147.877	225.146	0.656805	-0.606462	0.300581	1	down	no
811472	PF3D7_1243700	XM_001350788.1	GO:0000209(protein polyubiquitination);GO:0005634(nucleus);GO:0005737(cytoplasm);GO:0031625(ubiquitin protein ligase binding);GO:0043161(proteasome-mediated ubiquitin-dependent protein catabolic process);GO:0061630(ubiquitin protein ligase activity)	NA	NA	NA		NA	17.1974	10.1831	1.68882	0.756014	0.300721	1	up	no
2655146	PF3D7_0724200	XM_001349108.1	GO:0005829(cytosol);GO:0035303(regulation of dephosphorylation);GO:0051721(protein phosphatase 2A binding)	04136(Autophagy - other eukaryotes)	K17606	NA	PP2A regulatory subunit TAP46 [Populus trichocarpa]	NA	2.9321	4.50758	0.650482	-0.620419	0.300842	1	down	no
811535	PF3D7_1250300	XM_001350851.1	GO:0042147(retrograde transport, endosome to Golgi)	04144(Endocytosis)	K18466	NA	Membrane coat complex Retromer [Klebsormidium nitens]	NA	10.9324	16.688	0.655108	-0.610195	0.300927	1	down	no
810234	PF3D7_1007800	XM_001347325.2	NA	NA	NA	NA		NA	12.5407	7.43505	1.6867	0.754204	0.301006	1	up	no
813021	PF3D7_0520500	XM_001351727.1	GO:0009228(thiamine biosynthetic process);GO:0016301(kinase activity)	00730(Thiamine metabolism)	K14153	EC:2.7.1.49;EC:2.7.4.7	PREDICTED: thiamine biosynthetic bifunctional enzyme TH1, chloroplastic [Pyrus x bretschneideri]	NA	8.93818	5.28171	1.69229	0.758976	0.301021	1	up	no
8445026	PF3D7_0204400	XM_002585340.1	NA	NA	NA	NA		NA	12.2647	7.2026	1.70282	0.767923	0.301092	1	up	no
810341	PF3D7_1019000	XM_001347432.1	GO:0003735(structural constituent of ribosome)	NA	NA	NA	hypothetical protein CEUSTIGMA_g2976.t1 [Chlamydomonas eustigma]	NA	96.8397	147.298	0.65744	-0.605068	0.301161	1	down	no
812045	PF3D7_1448500	XM_001348601.1	GO:0005634(nucleus)	NA	NA	NA		NA	0.942074	0.556511	1.69282	0.75943	0.301592	1	up	no
813920	PF3D7_1369400	XM_002809067.1	GO:0016020(membrane)	NA	NA	NA		NA	0.318831	0.185358	1.72008	0.782478	0.301752	1	up	no
2655099	PF3D7_0714100	XM_001349011.1	GO:0016021(integral component of membrane)	NA	NA	NA		NA	2.32899	1.36656	1.70427	0.769157	0.302716	1	up	no
2655310	PF3D7_0807300	XM_001349413.1	GO:0003924(GTPase activity);GO:0005525(GTP binding);GO:0006886(intracellular protein transport);GO:0007264(small GTPase mediated signal transduction);GO:0016020(membrane);GO:0060627(regulation of vesicle-mediated transport)	NA	NA	NA	PREDICTED: ras-related protein RABC1-like [Fragaria vesca subsp. vesca]	NA	61.7533	93.8562	0.657957	-0.603935	0.30283	1	down	no
813719	PF3D7_1331100	XM_002809001.1	GO:0003677(DNA binding);GO:0004386(helicase activity);GO:0005524(ATP binding);GO:0005634(nucleus);GO:0006260(DNA replication);GO:0006310(DNA recombination);GO:0007049(cell cycle);GO:0009640(photomorphogenesis);GO:0009933(meristem structural organization);GO:0010468(regulation of gene expression);GO:0051301(cell division);GO:1902749(regulation of cell cycle G2/M phase transition);GO:1990067(intrac…	NA	NA	NA	PREDICTED: helicase and polymerase-containing protein TEBICHI [Tarenaya hassleriana]	NA	14.6411	8.70016	1.68286	0.750913	0.30298	1	up	no
813366	PF3D7_0908900	XM_001351925.1	NA	NA	NA	NA		NA	0.599357	0.92696	0.646583	-0.629092	0.303424	1	down	no
3885775	PF3D7_0612700	XM_961021.1	GO:0005515(protein binding);GO:0009986(cell surface);GO:0020004(symbiont-containing vacuolar space);GO:0030260(entry into host cell);GO:0045177(apical part of cell);GO:0046658(anchored component of plasma membrane)	NA	NA	NA		NA	1.79823	2.77619	0.647733	-0.626528	0.30415	1	down	no
813069	PF3D7_0525500	XM_024473440.1	NA	NA	NA	NA		NA	1.78674	1.05912	1.687	0.754463	0.304328	1	up	no
812217	PF3D7_1466700	XM_001348773.2	GO:0003723(RNA binding);GO:0005634(nucleus);GO:0005730(nucleolus);GO:0005829(cytosol);GO:0030687(preribosome, large subunit precursor);GO:0042254(ribosome biogenesis);GO:0042255(ribosome assembly);GO:0042273(ribosomal large subunit biogenesis)	NA	NA	NA	hypothetical protein SELMODRAFT_79020 [Selaginella moellendorffii]	NA	129.065	195.423	0.660438	-0.598505	0.306296	1	down	no
3885758	PF3D7_0613600	XM_961030.1	GO:0020011(apicoplast)	NA	NA	NA		NA	0.676098	0.395047	1.71144	0.775208	0.306375	1	up	no
813894	PF3D7_1365600	XM_001350330.1	GO:0003824(catalytic activity)	NA	NA	NA		NA	0.726164	1.13616	0.639139	-0.645797	0.306592	1	down	no
812429	PF3D7_0424600	XM_001351513.1	GO:0044538(host cell periphery)	NA	NA	NA		NA	2316.9	3504.71	0.66108	-0.597103	0.306786	1	down	no
813779	PF3D7_1344800	XM_001350126.1	GO:0020011(apicoplast)	00240(Pyrimidine metabolism);00250(Alanine, aspartate and glutamate metabolism)	K11541	EC:6.3.5.5;EC:2.1.3.2	predicted protein [Hordeum vulgare subsp. vulgare]	NA	20.6987	12.3385	1.67757	0.746372	0.307546	1	up	no
812127	PF3D7_1457200	XM_001348683.1	GO:0005829(cytosol)	NA	NA	NA	hypothetical protein KFL_001920150 [Klebsormidium nitens]	NA	14.2834	21.8009	0.655173	-0.610052	0.307819	1	down	no
811800	PF3D7_1422800	XM_001348356.1	GO:0005200(structural constituent of cytoskeleton);GO:0005884(actin filament);GO:0006887(exocytosis);GO:0006897(endocytosis);GO:0007010(cytoskeleton organization)	NA	NA	NA	actin-related protein 4 isoform X1 [Citrus sinensis]	NA	5.34195	8.10541	0.65906	-0.601518	0.307901	1	down	no
812909	PF3D7_0505000	XM_002808631.1	GO:0004176(ATP-dependent peptidase activity);GO:0005739(mitochondrion);GO:0006508(proteolysis);GO:0008237(metallopeptidase activity)	NA	NA	NA		NA	2.9953	1.78668	1.67646	0.745421	0.308249	1	up	no
811376	PF3D7_1233600	XM_001350694.1	GO:0000151(ubiquitin ligase complex);GO:0005737(cytoplasm);GO:0061630(ubiquitin protein ligase activity);GO:0071596(ubiquitin-dependent protein catabolic process via the N-end rule pathway)	NA	NA	NA	hypothetical protein KFL_003380040 [Klebsormidium nitens]	NA	33.2978	19.91	1.67242	0.741935	0.308465	1	up	no
813575	PF3D7_0930300	XM_001352134.1	GO:0005515(protein binding);GO:0046658(anchored component of plasma membrane)	NA	NA	NA		NA	18.9321	11.3172	1.67286	0.74232	0.308657	1	up	no
812673	PF3D7_0208100.1	XM_001349555.2	GO:0005509(calcium ion binding);GO:0005544(calcium-dependent phospholipid binding);GO:0005886(plasma membrane)	NA	NA	NA		NA	0.940751	0.557598	1.68715	0.754588	0.30902	1	up	no
812571	PF3D7_0413700	XM_001351409.1	GO:0005829(cytosol);GO:0009691(cytokinin biosynthetic process);GO:0016799(hydrolase activity, hydrolyzing N-glycosyl compounds)	NA	NA	NA	conserved hypothetical protein [Ricinus communis]	NA	3.15411	1.8525	1.70262	0.767755	0.309399	1	up	no
811219	PF3D7_1217300	XM_001350539.2	GO:0005525(GTP binding);GO:0020011(apicoplast)	NA	NA	NA	GTPase Der [Micractinium conductrix]	NA	46.6568	27.9212	1.67102	0.740727	0.309764	1	up	no
2655379	PF3D7_0823400	XM_002808827.1	GO:0005737(cytoplasm);GO:0005886(plasma membrane)	NA	NA	NA	uncharacterized protein LOC112289878 isoform X1 [Physcomitrella patens]	NA	0.736574	1.14213	0.644914	-0.632821	0.309876	1	down	no
810425	PF3D7_1027300	XM_001347516.1	GO:0005634(nucleus);GO:0016491(oxidoreductase activity);GO:0030260(entry into host cell)	NA	NA	NA	hypothetical protein CEUSTIGMA_g501.t1 [Chlamydomonas eustigma]	NA	895.783	1349.96	0.663565	-0.591691	0.310689	1	down	no
812530	PF3D7_0402100	XM_001351299.1	GO:0005515(protein binding);GO:0020030(infected host cell surface knob);GO:0020036(Maurer's cleft);GO:0033644(host cell membrane);GO:0044164(host cell cytosol);GO:0044538(host cell periphery)	NA	NA	NA		NA	105.354	158.747	0.663657	-0.59149	0.310987	1	down	no
8445016	PF3D7_0205800	XM_002585342.1	NA	NA	NA	NA		NA	9.53729	5.64093	1.69073	0.757647	0.311723	1	up	no
812782	PF3D7_0219900	XM_001349664.1	NA	NA	NA	NA		NA	26.0279	15.5692	1.67175	0.741362	0.311867	1	up	no
812970	PF3D7_0515600	XM_001351677.1	NA	NA	NA	NA		NA	1.35277	0.804644	1.6812	0.74949	0.311926	1	up	no
813408	PF3D7_0913100	XM_001351967.2	NA	NA	NA	NA		NA	1.11835	0.657645	1.70054	0.76599	0.313093	1	up	no
812886	PF3D7_0506700	XM_001351589.1	GO:0005096(GTPase activator activity);GO:0005622(intracellular);GO:0006886(intracellular protein transport);GO:0012505(endomembrane system);GO:0017137(Rab GTPase binding);GO:0031338(regulation of vesicle fusion);GO:0090630(activation of GTPase activity)	NA	NA	NA	EVI5-like protein isoform X1 [Sesamum indicum]	NA	0.630535	0.964796	0.653542	-0.613647	0.313532	1	down	no
813014	PF3D7_0519800	XM_001351720.1	GO:0005634(nucleus)	NA	NA	NA		NA	89.114	133.781	0.666119	-0.586147	0.314855	1	down	no
813321	PF3D7_0904200	XM_001351880.1	GO:0020011(apicoplast)	NA	NA	NA		NA	9.71405	5.80459	1.67351	0.742877	0.315058	1	up	no
812442	PF3D7_0423500	XM_001351502.3	GO:0005515(protein binding);GO:0042643(actomyosin, actin portion);GO:0070258(inner membrane pellicle complex)	NA	NA	NA		NA	4.40961	6.66398	0.661708	-0.595734	0.3153	1	down	no
810689	PF3D7_1113400	XM_001347777.1	GO:0005634(nucleus);GO:0005829(cytosol);GO:0030433(ubiquitin-dependent ERAD pathway);GO:0031593(polyubiquitin modification-dependent protein binding);GO:0042177(negative regulation of protein catabolic process)	04141(Protein processing in endoplasmic reticulum)	K04523	NA	ubiquitin domain-containing protein DSK2b-like isoform X2 [Solanum pennellii]	NA	285.55	427.98	0.667205	-0.583799	0.316517	1	down	no
2655138	PF3D7_0722800	XM_001349093.1	NA	NA	NA	NA		NA	2.82655	1.68751	1.67499	0.744152	0.316836	1	up	no
2655105	PF3D7_0715200	XM_001349019.1	NA	NA	NA	NA		NA	1.43497	0.86032	1.66794	0.73807	0.317124	1	up	no
814149	PF3D7_1332900	XM_001350024.1	GO:0004822(isoleucine-tRNA ligase activity);GO:0005829(cytosol);GO:0006428(isoleucyl-tRNA aminoacylation)	00970(Aminoacyl-tRNA biosynthesis)	K01870	EC:6.1.1.5	Isoleucine-tRNA synthetase, probable [Bathycoccus prasinos]	NA	54.7492	33.0174	1.65819	0.729613	0.317545	1	up	no
813447	PF3D7_0917100	XM_001352006.2	GO:0005634(nucleus);GO:0006284(base-excision repair);GO:0019104(DNA N-glycosylase activity)	00240(Pyrimidine metabolism);00250(Alanine, aspartate and glutamate metabolism)	K11540	EC:6.3.5.5;EC:2.1.3.2	DNA glycosylase, partial [Coccomyxa subellipsoidea C-169]	NA	0.987526	1.497	0.65967	-0.600184	0.317595	1	down	no
814489	PF3D7_0317500	XM_001351209.1	GO:0003777(microtubule motor activity);GO:0005871(kinesin complex)	NA	NA	NA	kinesin-like protein KIN-5A [Phalaenopsis equestris]	NA	22.7309	13.7069	1.65836	0.729753	0.317672	1	up	no
2655301	PF3D7_0809200	XM_001349397.2	NA	NA	NA	NA		NA	3.80532	2.28896	1.66247	0.733326	0.3179	1	up	no
810267	PF3D7_1011200.1	XM_001347358.2	NA	NA	NA	NA		NA	11.6572	17.5692	0.663501	-0.59183	0.318475	1	down	no
811269	PF3D7_1222600	XM_001350587.1	GO:0005634(nucleus)	NA	NA	NA		NA	4.01983	6.01995	0.667751	-0.582619	0.318519	1	down	no
811229	PF3D7_1218300	XM_001350549.1	GO:0035690(cellular response to drug)	04144(Endocytosis)	K11826	NA	clathrin adaptor complexes medium subunit [Sesuvium portulacastrum]	NA	63.4454	94.8674	0.668779	-0.580398	0.319154	1	down	no
812399	PF3D7_0425900	XM_001351526.1	GO:0020002(host cell plasma membrane);GO:0020033(antigenic variation)	NA	NA	NA		NA	5.45325	3.26131	1.6721	0.741664	0.319498	1	up	no
810486	PF3D7_1033800	XM_001347577.1	GO:0004190(aspartic-type endopeptidase activity);GO:0006508(proteolysis)	NA	NA	NA	predicted protein [Hordeum vulgare subsp. vulgare]	NA	2.09946	1.23682	1.69747	0.763382	0.320071	1	up	no
813077	PF3D7_0526200.1	XM_002808668.3;XM_024473441.1	GO:0043087(regulation of GTPase activity);GO:0043087(regulation of GTPase activity)	04144(Endocytosis);04144(Endocytosis)	K12486	NA	hypothetical protein CBR_g23026 [Chara braunii]	NA	3.03344	1.80408	1.68143	0.749693	0.320569	1	up	no
812784	PF3D7_0220100	XM_001349666.2	GO:0033643(host cell part)	04141(Protein processing in endoplasmic reticulum)	K09517	NA	predicted protein [Micromonas commoda]	NA	145.524	217.212	0.66996	-0.577854	0.320818	1	down	no
814381	PF3D7_0306300	XM_001351103.1	GO:0006979(response to oxidative stress);GO:0016209(antioxidant activity);GO:0019153(protein-disulfide reductase (glutathione) activity)	NA	NA	NA	glutaredoxin-C4 isoform X1 [Medicago truncatula]	NA	50.0961	30.2534	1.65588	0.7276	0.321109	1	up	no
811669	PF3D7_1409100	XM_001348225.3	GO:0016491(oxidoreductase activity);GO:0020011(apicoplast)	NA	NA	NA	uncharacterized protein LOC110787384 [Spinacia oleracea]	NA	2.66185	3.98564	0.667861	-0.58238	0.32132	1	down	no
810621	PF3D7_1105800	XM_001347709.2	NA	NA	NA	NA		NA	58.3548	87.1179	0.669837	-0.578117	0.321493	1	down	no
810853	PF3D7_1129500	XM_024473323.1	GO:0000703(oxidized pyrimidine nucleobase lesion DNA N-glycosylase activity);GO:0006284(base-excision repair);GO:0019104(DNA N-glycosylase activity);GO:0020011(apicoplast)	03410(Base excision repair)	K03575	EC:3.2.2.31	adenine DNA glycosylase [Cucurbita pepo subsp. pepo]	NA	1.86092	1.11132	1.6745	0.743733	0.322792	1	up	no
811062	PF3D7_1200400	XM_001350377.1	GO:0020002(host cell plasma membrane);GO:0020013(modulation by symbiont of host erythrocyte aggregation);GO:0020030(infected host cell surface knob);GO:0020033(antigenic variation);GO:0020035(cytoadherence to microvasculature, mediated by symbiont protein);GO:0046789(host cell surface receptor binding);GO:0050839(cell adhesion molecule binding)	NA	NA	NA		NA	1.41367	0.853147	1.657	0.728577	0.323121	1	up	no
2655294	PF3D7_0810800	XM_001349382.1	GO:0004156(dihydropteroate synthase activity);GO:0006761(dihydrofolate biosynthetic process)	00790(Folate biosynthesis)	K13941	EC:2.7.6.3;EC:2.5.1.15	folate synthesis bifunctional protein, mitochondrial [Lactuca sativa]	NA	0.955968	0.564192	1.6944	0.760776	0.323468	1	up	no
3885720	PF3D7_0614300	XM_961036.1	NA	NA	NA	NA		NA	16.192	9.81235	1.65016	0.722609	0.323658	1	up	no
9221833	PF3D7_0114000	XM_002808568.1	GO:0020036(Maurer's cleft)	NA	NA	NA	PREDICTED: chaperone protein dnaJ 10 [Solanum tuberosum]	NA	30.2995	18.3799	1.64851	0.721164	0.323984	1	up	no
812758	PF3D7_0217200	XM_001349640.1	NA	NA	NA	NA		NA	0.436593	0.260567	1.67555	0.744635	0.324579	1	up	no
813992	PF3D7_1302600	XM_001349717.1	NA	NA	NA	NA		NA	67.1331	99.7574	0.672964	-0.5714	0.325991	1	down	no
813350	PF3D7_0907300	XM_001351909.1	GO:0003682(chromatin binding);GO:0005665(DNA-directed RNA polymerase II, core complex);GO:0010923(negative regulation of phosphatase activity);GO:0019212(phosphatase inhibitor activity)	NA	NA	NA		NA	3.70025	5.5482	0.666928	-0.584396	0.327065	1	down	no
8444946	PF3D7_1116100	XM_002585383.1	GO:0020020(food vacuole)	NA	NA	NA		NA	2.08262	1.26031	1.65247	0.724623	0.327351	1	up	no
2655000	PF3D7_0701500	XM_002808700.1	GO:0030430(host cell cytoplasm)	NA	NA	NA		NA	31.0592	46.1389	0.673166	-0.570965	0.327657	1	down	no
3885718	PF3D7_0614000	XM_961034.2	GO:0004789(thiamine-phosphate diphosphorylase activity);GO:0009228(thiamine biosynthetic process)	00730(Thiamine metabolism)	K14153	EC:2.7.1.49;EC:2.7.4.7	PREDICTED: thiamine biosynthetic bifunctional enzyme TH1, chloroplastic [Erythranthe guttata]	NA	2.36466	1.41515	1.67096	0.74068	0.327823	1	up	no
3885678	PF3D7_0600500	XM_960907.1	GO:0020002(host cell plasma membrane);GO:0020033(antigenic variation)	NA	NA	NA		NA	3.07642	4.60457	0.668122	-0.581816	0.328004	1	down	no
810922	PF3D7_1136400	XM_001348010.1	GO:0005048(signal sequence binding);GO:0005786(signal recognition particle, endoplasmic reticulum targeting)	NA	NA	NA		NA	73.3393	44.6674	1.6419	0.715364	0.328215	1	up	no
3885988	PF3D7_0617100	XM_961064.1	GO:0006886(intracellular protein transport);GO:0016192(vesicle-mediated transport);GO:0030122(AP-2 adaptor complex);GO:0030130(clathrin coat of trans-Golgi network vesicle)	04144(Endocytosis)	K11824	NA	PREDICTED: AP-2 complex subunit alpha-1-like [Capsicum annuum]	NA	67.017	99.3313	0.674682	-0.567721	0.328409	1	down	no
811397	PF3D7_1235700	XM_001350715.1	GO:0005739(mitochondrion)	00190(Oxidative phosphorylation)	K02133	EC:3.6.3.14	ATPase, F1 complex beta subunit/V1 complex,C-terminal [Ostreococcus tauri]	NA	7.61888	4.62132	1.64864	0.721272	0.328555	1	up	no
811046	PF3D7_1149700	XM_001348134.1	NA	NA	NA	NA		NA	4.39258	6.66674	0.65888	-0.601912	0.328787	1	down	no
813456	PF3D7_0918000	XM_001352015.1	GO:0005783(endoplasmic reticulum);GO:0005886(plasma membrane);GO:0043495(protein membrane anchor);GO:0070258(inner membrane pellicle complex)	00740(Riboflavin metabolism)	K14379	EC:3.1.3.2	Annexin [Corchorus capsularis]	NA	43.9	26.7307	1.6423	0.715722	0.328823	1	up	no
2655328	PF3D7_0802800	XM_001349450.1	GO:0004722(protein serine/threonine phosphatase activity);GO:0004723(calcium-dependent protein serine/threonine phosphatase activity);GO:0006470(protein dephosphorylation)	NA	NA	NA	serine/threonine-protein phosphatase 2B catalytic subunit [Quercus suber]	NA	1.54937	0.924691	1.67556	0.744643	0.329172	1	up	no
813793	PF3D7_1346400	XM_002809027.1	GO:0005622(intracellular);GO:0006623(protein targeting to vacuole);GO:0019898(extrinsic component of membrane);GO:0045053(protein retention in Golgi apparatus)	NA	NA	NA	predicted protein, partial [Chlamydomonas reinhardtii]	NA	8.81588	5.37823	1.63918	0.712972	0.329954	1	up	no
810503	PF3D7_1035500	XM_001347594.1	GO:0005515(protein binding);GO:0030260(entry into host cell)	NA	NA	NA		NA	34.8757	21.2626	1.64023	0.713902	0.330308	1	up	no
811907	PF3D7_1434400	XM_001348463.2	NA	NA	NA	NA		NA	2.49458	3.76247	0.663018	-0.592881	0.330383	1	down	no
814531	PF3D7_0321700	XM_001351251.1	NA	NA	NA	NA		NA	1.78282	1.08196	1.64776	0.720509	0.330914	1	up	no
810501	PF3D7_1035300	XM_001347592.1	NA	NA	NA	NA		NA	0.54015	0.812238	0.665014	-0.588542	0.331693	1	down	no
813811	PF3D7_1349600	XM_001350173.1	NA	NA	NA	NA		NA	1.92279	2.90747	0.661326	-0.596567	0.331742	1	down	no
810225	PF3D7_1006700	XM_001347316.2	NA	NA	NA	NA		NA	72.7797	107.538	0.676782	-0.563237	0.33199	1	down	no
811826	PF3D7_1426500	XM_001348382.1	GO:0005319(lipid transporter activity);GO:0006869(lipid transport);GO:0042626(ATPase activity, coupled to transmembrane movement of substances);GO:0044444(cytoplasmic part)	NA	NA	NA	unknown [Picea sitchensis]	NA	3.03008	1.83562	1.65071	0.72309	0.332195	1	up	no
814347	PF3D7_0303000	XM_001351069.1	GO:0006888(ER to Golgi vesicle-mediated transport);GO:0016887(ATPase activity);GO:0020020(food vacuole);GO:0030430(host cell cytoplasm)	NA	NA	NA	predicted protein [Hordeum vulgare subsp. vulgare]	NA	2.69021	3.99267	0.673788	-0.569633	0.332237	1	down	no
811276	PF3D7_1223300	XM_001350594.1	GO:0003918(DNA topoisomerase type II (ATP-hydrolyzing) activity);GO:0005524(ATP binding);GO:0006265(DNA topological change);GO:0020011(apicoplast)	NA	NA	NA	DNA gyrase subunit A, chloroplastic/mitochondrial isoform X2 [Manihot esculenta]	NA	3.62193	2.20337	1.64382	0.717049	0.332402	1	up	no
812853	PF3D7_0509000	XM_001351612.1	GO:0005215(transporter activity);GO:0005483(soluble NSF attachment protein activity);GO:0005783(endoplasmic reticulum);GO:0005794(Golgi apparatus)	NA	NA	NA	alpha-soluble NSF attachment protein 2-like [Chenopodium quinoa]	NA	6.34845	3.85336	1.64751	0.720287	0.332505	1	up	no
810326	PF3D7_1017300.1	XM_002585359.1;XM_001347417.1	GO:0005794(Golgi apparatus);GO:0007030(Golgi organization);GO:0046983(protein dimerization activity);GO:0046983(protein dimerization activity)	NA	NA	NA		NA	2.22948	1.35021	1.65121	0.723524	0.333058	1	up	no
9221952	PF3D7_0805400	XM_002808768.1	GO:0004596(peptide alpha-N-acetyltransferase activity);GO:0006474(N-terminal protein amino acid acetylation);GO:0031248(protein acetyltransferase complex)	NA	NA	NA	N-alpha-acetyltransferase 30-like [Quercus suber]	NA	15.0461	22.2462	0.676344	-0.564172	0.333124	1	down	no
811833	PF3D7_1427200	XM_001348389.2	GO:0005783(endoplasmic reticulum);GO:0016209(antioxidant activity);GO:0016491(oxidoreductase activity);GO:0045454(cell redox homeostasis)	NA	NA	NA		NA	19.7053	29.1304	0.676451	-0.563942	0.335216	1	down	no
2655284	PF3D7_0812600	XM_001349363.1	GO:0004842(ubiquitin-protein transferase activity);GO:0006511(ubiquitin-dependent protein catabolic process)	04120(Ubiquitin mediated proteolysis)	K10573	EC:2.3.2.23	ubiquitin carrier-like protein [Annona cherimola]	NA	36.9312	54.4939	0.677712	-0.561256	0.335222	1	down	no
811401	PF3D7_1236100	XM_001350719.2	GO:0003723(RNA binding)	NA	NA	NA	RNA-binding protein [Klebsormidium nitens]	NA	16.1777	23.8588	0.678061	-0.560513	0.335281	1	down	no
812379	PF3D7_0410700	XM_001351384.1	GO:0005525(GTP binding);GO:0020011(apicoplast)	NA	NA	NA	ribosomal biogenesis GTPase [Bathycoccus prasinos]	NA	1.45068	0.878195	1.65189	0.724114	0.336039	1	up	no
2655359	PF3D7_0800800	XM_001349471.1	GO:0020011(apicoplast)	NA	NA	NA		NA	2.49176	3.72294	0.669299	-0.579277	0.33708	1	down	no
812950	PF3D7_0513600	XM_001351657.1	GO:0003904(deoxyribodipyrimidine photo-lyase activity);GO:0006281(DNA repair)	NA	NA	NA	Deoxyribodipyrimidine photolyase/cryptochrome [Handroanthus impetiginosus]	NA	9.74683	5.97724	1.63066	0.705452	0.337262	1	up	no
811432	PF3D7_1239200	XM_001350750.1	GO:0003677(DNA binding);GO:0005634(nucleus);GO:0006355(regulation of transcription, DNA-templated)	NA	NA	NA		NA	0.533306	0.323587	1.64811	0.72081	0.3376	1	up	no
811380	PF3D7_1234000	XM_001350698.1	NA	NA	NA	NA		NA	1.00476	1.52433	0.659148	-0.601325	0.339713	1	down	no
814423	PF3D7_0310800	XM_001351145.1	GO:0020011(apicoplast)	NA	NA	NA		NA	126.077	185.039	0.681354	-0.553523	0.339955	1	down	no
2655241	PF3D7_0808400	XM_002808784.1	GO:0006888(ER to Golgi vesicle-mediated transport);GO:0006890(retrograde vesicle-mediated transport, Golgi to ER);GO:0006891(intra-Golgi vesicle-mediated transport);GO:0030126(COPI vesicle coat)	NA	NA	NA		NA	4.62188	6.8344	0.676268	-0.564333	0.340239	1	down	no
810708	PF3D7_1115300	XM_001347796.1	GO:0004197(cysteine-type endopeptidase activity);GO:0006508(proteolysis);GO:0020020(food vacuole)	NA	NA	NA	BnaA01g26170D [Brassica napus]	NA	27.2373	39.9638	0.68155	-0.553109	0.340383	1	down	no
3885854	PF3D7_0622300	XM_961113.1	GO:0005794(Golgi apparatus);GO:0005886(plasma membrane)	NA	NA	NA	vacuolar transporter chaperone 4-like [Quercus suber]	NA	2.86556	1.75152	1.63604	0.710207	0.340438	1	up	no
810770	PF3D7_1121500	XM_001347858.1	NA	NA	NA	NA		NA	1.34999	0.811948	1.66266	0.733491	0.340812	1	up	no
812597	PF3D7_0200100	XM_001349479.1	GO:0020002(host cell plasma membrane);GO:0020030(infected host cell surface knob);GO:0020033(antigenic variation);GO:0020035(cytoadherence to microvasculature, mediated by symbiont protein);GO:0046789(host cell surface receptor binding);GO:0050839(cell adhesion molecule binding)	NA	NA	NA		NA	2.07615	3.05217	0.680221	-0.555924	0.340846	1	down	no
2655459	PF3D7_0828300	XM_001349207.1	NA	NA	NA	NA		NA	1.51904	2.26144	0.671714	-0.574082	0.341239	1	down	no
811926	PF3D7_1436300	XM_001348482.1	GO:0005515(protein binding);GO:0020005(symbiont-containing vacuole membrane);GO:0020007(apical complex);GO:0044053(translocation of peptides or proteins into host cell cytoplasm);GO:0097619(PTEX complex)	NA	NA	NA		NA	399.908	585.668	0.682824	-0.550414	0.341411	1	down	no
811501	PF3D7_1246800	XM_001350817.1	GO:0003924(GTPase activity);GO:0005047(signal recognition particle binding);GO:0005785(signal recognition particle receptor complex);GO:0006614(SRP-dependent cotranslational protein targeting to membrane)	03060(Protein export)	K12272	NA	signal recognition particle receptor subunit beta [Sorghum bicolor]	NA	3.60785	2.18229	1.65324	0.725298	0.341492	1	up	no
812739	PF3D7_0215200	XM_001349621.1	NA	NA	NA	NA		NA	2.62298	1.57651	1.66379	0.734472	0.341623	1	up	no
811129	PF3D7_1207600	XM_001350449.1	GO:0005524(ATP binding);GO:0008033(tRNA processing);GO:0020011(apicoplast);GO:0052381(tRNA dimethylallyltransferase activity)	00908(Zeatin biosynthesis)	K00791	EC:2.5.1.75	PREDICTED: tRNA dimethylallyltransferase 2 [Daucus carota subsp. sativus]	NA	32.0529	19.7542	1.62258	0.698293	0.341945	1	up	no
812173	PF3D7_1462100	XM_001348729.1	NA	NA	NA	NA		NA	0.272152	0.406945	0.668769	-0.580421	0.341972	1	down	no
2655343	PF3D7_0819800	XM_001349291.1	NA	NA	NA	NA		NA	0.960956	0.585436	1.64144	0.714959	0.342057	1	up	no
811659	PF3D7_1408000	XM_001348214.1	GO:0004190(aspartic-type endopeptidase activity);GO:0020020(food vacuole);GO:0042540(hemoglobin catabolic process)	NA	NA	NA	aspartic peptidase A1 family, Aspartic peptidase domain protein [Artemisia annua]	NA	91.403	133.801	0.683128	-0.549772	0.342159	1	down	no
812540	PF3D7_0416100	XM_001351433.1	GO:0020011(apicoplast);GO:0050567(glutaminyl-tRNA synthase (glutamine-hydrolyzing) activity)	00970(Aminoacyl-tRNA biosynthesis)	K02433	EC:6.3.5.6;EC:6.3.5.7	hypothetical protein SELMODRAFT_440512 [Selaginella moellendorffii]	NA	1.46861	0.889455	1.65113	0.723457	0.342474	1	up	no
810458	PF3D7_1030800	XM_001347549.1	GO:0005509(calcium ion binding)	NA	NA	NA		NA	4.00091	2.4238	1.65068	0.723057	0.343682	1	up	no
9221985	PF3D7_1343900	XM_002809018.1	GO:0000398(mRNA splicing, via spliceosome);GO:0017070(U6 snRNA binding);GO:0030621(U4 snRNA binding);GO:0046540(U4/U6 x U5 tri-snRNP complex)	03040(Spliceosome)	K12662	NA	WD40 repeat-like protein [Coccomyxa subellipsoidea C-169]	NA	14.2719	8.80569	1.62076	0.69667	0.344633	1	up	no
811400	PF3D7_1236000	XM_001350718.1	GO:0020011(apicoplast)	NA	NA	NA		NA	2.73069	4.03263	0.67715	-0.562453	0.344716	1	down	no
811741	PF3D7_1416200	XM_001348297.1	NA	NA	NA	NA	Metacaspase 9 [Zostera marina]	NA	3.00623	1.8557	1.62	0.69599	0.34537	1	up	no
810635	PF3D7_1107200	XM_001347723.3	GO:0016192(vesicle-mediated transport);GO:0043231(intracellular membrane-bounded organelle)	NA	NA	NA		NA	5.74805	3.5444	1.62173	0.69753	0.345596	1	up	no
812152	PF3D7_1459700	XM_001348708.2	GO:0004733(pyridoxamine-phosphate oxidase activity)	00750(Vitamin B6 metabolism)	K00275	EC:1.4.3.5	pyridoxine/pyridoxamine 5'-phosphate oxidase 1, chloroplastic isoform X1 [Selaginella moellendorffii]	NA	3.54615	2.15605	1.64474	0.71786	0.345991	1	up	no
812877	PF3D7_0501200	XM_001351535.1	GO:0005515(protein binding);GO:0009986(cell surface);GO:0020036(Maurer's cleft);GO:0030430(host cell cytoplasm)	NA	NA	NA		NA	35.3205	51.5385	0.685322	-0.545146	0.346417	1	down	no
810434	PF3D7_1028300	XM_001347525.1	GO:0006364(rRNA processing);GO:0042254(ribosome biogenesis)	NA	NA	NA		NA	69.7464	101.689	0.685881	-0.54397	0.346938	1	down	no
812828	PF3D7_0510800	XM_024473431.1	GO:0005515(protein binding)	NA	NA	NA		NA	2.24675	1.38133	1.62651	0.701778	0.347143	1	up	no
813221	PF3D7_0108500	XM_001350980.1	NA	NA	NA	NA		NA	8976.53	13074.9	0.686545	-0.542575	0.347449	1	down	no
812622	PF3D7_0202600.1	XM_001349504.2;XM_024473258.1	NA	NA	NA	NA		NA	0.780943	0.479567	1.62843	0.703485	0.348868	1	up	no
812844	PF3D7_0502700	XM_002808627.1	NA	NA	NA	NA		NA	1.54609	2.28716	0.675986	-0.564935	0.349033	1	down	no
812501	PF3D7_0418800	XM_002808616.1	GO:0044312(crystalloid)	NA	NA	NA		NA	2.21689	1.33956	1.65493	0.726774	0.350144	1	up	no
814234	PF3D7_1351600	XM_001350192.1	GO:0004370(glycerol kinase activity);GO:0005524(ATP binding);GO:0006071(glycerol metabolic process)	00561(Glycerolipid metabolism)	K00864	EC:2.7.1.30	Glycerol kinase [Klebsormidium nitens]	NA	9.08196	13.2205	0.686961	-0.541701	0.350406	1	down	no
812439	PF3D7_0423700	XM_001351504.1	GO:0020005(symbiont-containing vacuole membrane)	NA	NA	NA		NA	12.3207	18.0367	0.683093	-0.549846	0.350941	1	down	no
9222026	PF3D7_1326900	XM_002808993.1	NA	NA	NA	NA		NA	5.96359	3.70068	1.61148	0.688391	0.350952	1	up	no
810368	PF3D7_1021700	XM_001347459.2	NA	NA	NA	NA		NA	0.482585	0.299273	1.61252	0.689321	0.352153	1	up	no
814492	PF3D7_0317800	XM_001351212.1	GO:0005838(proteasome regulatory particle);GO:0006511(ubiquitin-dependent protein catabolic process)	NA	NA	NA	26S proteasome non-ATPase regulatory subunit 9 isoform X3 [Medicago truncatula]	NA	17.433	10.8	1.61417	0.69079	0.352157	1	up	no
2655181	PF3D7_0731600	XM_001349172.1	GO:0004467(long-chain fatty acid-CoA ligase activity);GO:0006631(fatty acid metabolic process);GO:0016208(AMP binding)	00061(Fatty acid biosynthesis);00071(Fatty acid degradation);04146(Peroxisome)	K01897	EC:6.2.1.3	PREDICTED: long chain acyl-CoA synthetase 4-like [Musa acuminata subsp. malaccensis]	NA	16.8453	10.4726	1.60851	0.685722	0.352212	1	up	no
2655106	PF3D7_0715600	XM_001349023.1	GO:0003746(translation elongation factor activity);GO:0005525(GTP binding);GO:0006414(translational elongation)	NA	NA	NA	uncharacterized protein LOC110699738 [Chenopodium quinoa]	NA	0.749391	1.10791	0.676401	-0.564049	0.352253	1	down	no
811626	PF3D7_1404700	XM_001348181.1	NA	NA	NA	NA		NA	2.20686	3.25538	0.67791	-0.560834	0.352262	1	down	no
811167	PF3D7_1211500	XM_001350487.1	GO:0003735(structural constituent of ribosome);GO:0006412(translation);GO:0022627(cytosolic small ribosomal subunit)	NA	NA	NA		NA	5.88832	8.57324	0.686826	-0.541984	0.352361	1	down	no
811616	PF3D7_1403700	XM_001348171.2	GO:0005515(protein binding);GO:0005789(endoplasmic reticulum membrane);GO:0065002(intracellular protein transmembrane transport)	00600(Sphingolipid metabolism)	K04710	EC:2.3.1.24	PREDICTED: LAG1 longevity assurance homolog 2-like [Nicotiana sylvestris]	NA	1.81555	1.10509	1.6429	0.716249	0.352561	1	up	no
812278	PF3D7_1472800	XM_001348834.2	GO:0020011(apicoplast)	NA	NA	NA		NA	3.80974	2.35355	1.61872	0.694853	0.352781	1	up	no
811791	PF3D7_1421600	XM_001348347.2	NA	NA	NA	NA		NA	15.8101	22.9444	0.689059	-0.5373	0.352891	1	down	no
812984	PF3D7_0516900	XM_001351690.1	GO:0003735(structural constituent of ribosome);GO:0006412(translation);GO:0022625(cytosolic large ribosomal subunit)	03010(Ribosome)	K02938	NA	hypothetical protein DM860_011206 [Cuscuta australis]	NA	721.936	1046.49	0.689865	-0.535614	0.352934	1	down	no
812521	PF3D7_0417300	XM_001351444.1	GO:0020011(apicoplast)	NA	NA	NA	predicted protein, partial [Micromonas pusilla CCMP1545]	NA	9.62836	13.9716	0.689136	-0.537138	0.353229	1	down	no
810747	PF3D7_1119300	XM_001347835.1	GO:0000398(mRNA splicing, via spliceosome);GO:0003723(RNA binding);GO:0005686(U2 snRNP)	03040(Spliceosome)	K12836	NA	hypothetical protein MARPO_0091s0013 [Marchantia polymorpha]	NA	205.31	297.507	0.690102	-0.535119	0.353473	1	down	no
810553	PF3D7_1040300	XM_001347644.1	GO:0020002(host cell plasma membrane);GO:0020033(antigenic variation)	NA	NA	NA		NA	1.57931	0.95215	1.65868	0.730034	0.354532	1	up	no
812939	PF3D7_0511500	XM_001351636.1	GO:0003674(molecular_function)	NA	NA	NA		NA	47.0386	29.3477	1.6028	0.680595	0.354567	1	up	no
811733	PF3D7_1415400	XM_001348289.1	NA	NA	NA	NA		NA	0.589197	0.359216	1.64023	0.713898	0.354707	1	up	no
3885935	PF3D7_0609200	XM_960989.1	NA	NA	NA	NA		NA	2.55618	3.73657	0.684099	-0.547723	0.354876	1	down	no
812730	PF3D7_0214300	XM_001349612.1	NA	NA	NA	NA		NA	12.0426	7.51217	1.60308	0.680843	0.354957	1	up	no
813827	PF3D7_1352400	XM_002809033.1	NA	NA	NA	NA		NA	3.01238	4.37002	0.689329	-0.536736	0.354961	1	down	no
812363	PF3D7_0407800	XM_001351356.1	NA	NA	NA	NA		NA	0.802828	0.49441	1.62381	0.699383	0.355007	1	up	no
810530	PF3D7_1038100	XM_001347621.1	NA	NA	NA	NA		NA	1.70586	2.48367	0.68683	-0.541976	0.356096	1	down	no
9221809	PF3D7_0417500.1	XM_002808613.1	GO:0005634(nucleus);GO:0005737(cytoplasm);GO:0032886(regulation of microtubule-based process)	NA	NA	NA	putative dioxygenase [Handroanthus impetiginosus]	NA	3.29947	2.02884	1.62629	0.701582	0.356634	1	up	no
812961	PF3D7_0514700	XM_001351668.1	NA	NA	NA	NA		NA	0.536871	0.32654	1.64412	0.717316	0.356783	1	up	no
813621	PF3D7_0935300	XM_001352181.1	NA	NA	NA	NA		NA	6.86582	4.20314	1.6335	0.707965	0.356783	1	up	no
2654995	PF3D7_0731200	XM_001349169.1	NA	NA	NA	NA		NA	95.0773	137.375	0.692099	-0.530949	0.356898	1	down	no
813082	PF3D7_0526700	XM_001351787.1	GO:0020011(apicoplast)	NA	NA	NA		NA	1.71188	2.4886	0.687888	-0.539755	0.356973	1	down	no
814109	PF3D7_1324400	XM_001349948.1	GO:0005758(mitochondrial intermembrane space);GO:1990050(phosphatidic acid transporter activity)	NA	NA	NA		NA	129.835	187.598	0.692094	-0.53096	0.35706	1	down	no
810257	PF3D7_1010200	XM_001347348.2	GO:0000166(nucleotide binding);GO:0003674(molecular_function);GO:0004386(helicase activity);GO:0005524(ATP binding);GO:0005575(cellular_component);GO:0005634(nucleus);GO:0008150(biological_process);GO:0016787(hydrolase activity)	NA	NA	NA	unnamed protein product [Brassica oleracea]	NA	51.2626	32.0508	1.59942	0.677547	0.357152	1	up	no
810594	PF3D7_1102900	XM_001347681.2	NA	NA	NA	NA		NA	414.189	598.049	0.692567	-0.529973	0.357487	1	down	no
2655036	PF3D7_0704000	XM_002808704.1	NA	NA	NA	NA		NA	3.00572	1.87716	1.6012	0.679158	0.357562	1	up	no
810500	PF3D7_1035200	XM_001347591.1	GO:0020003(symbiont-containing vacuole)	NA	NA	NA		NA	16.2448	23.4728	0.692068	-0.531014	0.358074	1	down	no
810806	PF3D7_1124800	XM_001347894.1	GO:0000055(ribosomal large subunit export from nucleus);GO:0000447(endonucleolytic cleavage in ITS1 to separate SSU-rRNA from 5.8S rRNA and LSU-rRNA from tricistronic rRNA transcript (SSU-rRNA, 5.8S rRNA, LSU-rRNA));GO:0005730(nucleolus);GO:0030687(preribosome, large subunit precursor);GO:0042273(ribosomal large subunit biogenesis)	NA	NA	NA		NA	233.264	336.557	0.693089	-0.528888	0.358444	1	down	no
812267	PF3D7_1471800	XM_001348823.1	NA	NA	NA	NA		NA	5.26855	3.25571	1.61825	0.694434	0.359048	1	up	no
813862	PF3D7_1360200	XM_001350277.1	GO:0034975(protein folding in endoplasmic reticulum);GO:0072546(ER membrane protein complex)	NA	NA	NA	predicted protein [Micromonas commoda]	NA	25.6071	36.9826	0.692409	-0.530304	0.359323	1	down	no
2655049	PF3D7_0717300	XM_002808734.1	GO:0005673(transcription factor TFIIE complex);GO:0006367(transcription initiation from RNA polymerase II promoter)	NA	NA	NA		NA	22.4852	14.0678	1.59834	0.676577	0.359473	1	up	no
814088	PF3D7_1320200	XM_001349905.1	GO:0005096(GTPase activator activity);GO:0005622(intracellular);GO:0006886(intracellular protein transport);GO:0012505(endomembrane system);GO:0017137(Rab GTPase binding);GO:0031338(regulation of vesicle fusion);GO:0090630(activation of GTPase activity)	NA	NA	NA	hypothetical protein SELMODRAFT_269465 [Selaginella moellendorffii]	NA	5.20923	3.2476	1.60402	0.681696	0.359547	1	up	no
812450	PF3D7_0404400	XM_001351320.2	NA	NA	NA	NA		NA	36.8727	23.0829	1.5974	0.675728	0.359947	1	up	no
810316	PF3D7_1016200	XM_001347407.1	NA	NA	NA	NA		NA	9.94198	6.21129	1.60063	0.67864	0.359957	1	up	no
812431	PF3D7_0405200	XM_001351328.1	NA	NA	NA	NA		NA	4.51193	2.8095	1.60596	0.683435	0.359997	1	up	no
812194	PF3D7_1464400	XM_001348750.2	NA	NA	NA	NA	zinc finger protein 593 homolog [Phoenix dactylifera]	NA	70.4612	101.631	0.693304	-0.528441	0.360072	1	down	no
813478	PF3D7_0920200	XM_001352037.1	GO:0020011(apicoplast)	NA	NA	NA		NA	0.711929	1.04604	0.680593	-0.555136	0.360216	1	down	no
811518	PF3D7_1248600	XM_001350834.1	GO:0020011(apicoplast)	NA	NA	NA		NA	17.0831	10.6989	1.59671	0.675103	0.36025	1	up	no
2655454	PF3D7_0830300	XM_001349192.1	GO:0044164(host cell cytosol)	NA	NA	NA		NA	5.22222	3.25261	1.60555	0.683065	0.361151	1	up	no
811939	PF3D7_1437700	XM_001348495.1	GO:0003987(acetate-CoA ligase activity);GO:0006096(glycolytic process);GO:0006099(tricarboxylic acid cycle)	NA	NA	NA	conserved hypothetical protein [Ricinus communis]	NA	4.30099	2.69042	1.59863	0.676836	0.361178	1	up	no
811207	PF3D7_1216000	XM_001350527.1	GO:0004828(serine-tRNA ligase activity);GO:0006434(seryl-tRNA aminoacylation);GO:0020011(apicoplast)	00970(Aminoacyl-tRNA biosynthesis)	K01875	EC:6.1.1.11	Seryl-tRNA synthetase [Artemisia annua]	NA	1.33573	1.94303	0.687446	-0.540682	0.36193	1	down	no
810686	PF3D7_1113100	XM_001347774.1	GO:0004725(protein tyrosine phosphatase activity);GO:0005737(cytoplasm);GO:0006470(protein dephosphorylation);GO:0009986(cell surface);GO:0018342(protein prenylation);GO:0020008(rhoptry);GO:0020009(microneme)	NA	NA	NA	dual specificity phosphatase CDC14A isoform X2 [Micractinium conductrix]	NA	455.483	654.69	0.695724	-0.523412	0.362688	1	down	no
812320	PF3D7_1476800	XM_001348876.1	GO:0016787(hydrolase activity)	NA	NA	NA	caffeoyl shikimate esterase 3 [Populus tomentosa]	NA	26.7012	38.4066	0.695224	-0.52445	0.362938	1	down	no
2655256	PF3D7_0818500	XM_001349304.1	GO:0008270(zinc ion binding)	NA	NA	NA	hypothetical protein CDL15_Pgr017305 [Punica granatum]	NA	482.385	693.17	0.695912	-0.523022	0.363007	1	down	no
813877	PF3D7_1362600	XM_001350301.1	NA	NA	NA	NA		NA	3.7748	5.4892	0.687677	-0.540196	0.363777	1	down	no
2655073	PF3D7_0709300	XM_001348971.1	GO:0020005(symbiont-containing vacuole membrane);GO:0020020(food vacuole);GO:0031910(cytostome)	NA	NA	NA		NA	5.6464	3.54812	1.59138	0.670275	0.363867	1	up	no
812556	PF3D7_0415200	XM_001351423.1	NA	NA	NA	NA		NA	0.701103	0.436261	1.60707	0.684435	0.365308	1	up	no
813514	PF3D7_0923800	XM_024473202.1;XM_002808905.1	GO:0005737(cytoplasm);GO:0005739(mitochondrion);GO:0005739(mitochondrion)	00450(Selenocompound metabolism);00450(Selenocompound metabolism)	K22182	EC:1.8.1.9	thioredoxin-disufide reductase [Micromonas pusilla CCMP1545]	NA	12.2631	17.6068	0.696495	-0.521816	0.365314	1	down	no
814176	PF3D7_1337400	XM_001350066.1	GO:0003713(transcription coactivator activity);GO:0005634(nucleus);GO:0006366(transcription by RNA polymerase II);GO:0045893(positive regulation of transcription, DNA-templated)	NA	NA	NA		NA	72.2503	103.569	0.697607	-0.519514	0.365877	1	down	no
813225	PF3D7_0109000	XM_001350984.1	NA	NA	NA	NA		NA	24.9679	15.6886	1.59147	0.670364	0.365942	1	up	no
814424	PF3D7_0310900	XM_001351146.1	NA	NA	NA	NA		NA	4.57681	6.57274	0.696333	-0.522151	0.36673	1	down	no
812005	PF3D7_1444500	XM_001348561.1	GO:0003824(catalytic activity);GO:0004672(protein kinase activity);GO:0005524(ATP binding);GO:0006468(protein phosphorylation);GO:0010608(posttranscriptional regulation of gene expression);GO:0042594(response to starvation)	04141(Protein processing in endoplasmic reticulum)	K16196	EC:2.7.11.1	eIF-2-alpha kinase GCN2 isoform X1 [Phalaenopsis equestris]	NA	50.2979	31.7221	1.58558	0.665009	0.36721	1	up	no
2655315	PF3D7_0806100	XM_001349425.2	NA	NA	NA	NA		NA	1.13994	0.704806	1.61739	0.693666	0.367419	1	up	no
810274	PF3D7_1011900	XM_001347365.2	GO:0004392(heme oxygenase (decyclizing) activity);GO:0020011(apicoplast)	NA	NA	NA		NA	2.58744	1.604	1.61311	0.689847	0.367569	1	up	no
812221	PF3D7_1467100	XM_001348777.1	GO:0003905(alkylbase DNA N-glycosylase activity);GO:0006284(base-excision repair)	03410(Base excision repair)	K03652	EC:3.2.2.21	DNA-3-methyladenine glycosylase [Helianthus annuus]	NA	8.83084	5.54818	1.59167	0.670538	0.367629	1	up	no
811839	PF3D7_1427900	XM_001348395.1	NA	NA	NA	NA		NA	22.44	14.1256	1.5886	0.66776	0.367667	1	up	no
810508	PF3D7_1035900	XM_001347599.1	NA	NA	NA	NA		NA	3.43802	4.94596	0.695117	-0.524673	0.36776	1	down	no
814369	PF3D7_0305100	XM_001351091.2	NA	NA	NA	NA		NA	0.391771	0.244365	1.60322	0.680973	0.368353	1	up	no
3885711	PF3D7_0604900	XM_960946.1	NA	NA	NA	NA		NA	11.1762	6.97389	1.60258	0.6804	0.368796	1	up	no
812083	PF3D7_1452600	XM_001348639.1	NA	NA	NA	NA		NA	0.738597	0.462504	1.59695	0.675322	0.368813	1	up	no
811525	PF3D7_1249300	XM_001350841.3	GO:0005634(nucleus)	NA	NA	NA	hypothetical protein BRARA_B03641 [Brassica rapa]	NA	16.8814	24.1305	0.699589	-0.515421	0.369521	1	down	no
810363	PF3D7_1021200	XM_001347454.1	NA	NA	NA	NA		NA	0.973111	0.603506	1.61243	0.689236	0.370168	1	up	no
810929	PF3D7_1137200	XM_001348017.1	NA	NA	NA	NA		NA	5.37715	3.37948	1.59112	0.670042	0.370569	1	up	no
813687	PF3D7_1325400	XM_001349957.1	NA	NA	NA	NA		NA	0.268358	0.16674	1.60944	0.686559	0.370791	1	up	no
814101	PF3D7_1323200	XM_001349936.1	GO:0000221(vacuolar proton-transporting V-type ATPase, V1 domain);GO:0007035(vacuolar acidification);GO:0020020(food vacuole)	NA	NA	NA		NA	68.3505	97.5166	0.700911	-0.512696	0.372507	1	down	no
2655486	PF3D7_0822900	XM_001349259.1	NA	NA	NA	NA		NA	2.86994	1.81091	1.58481	0.66431	0.372523	1	up	no
814422	PF3D7_0310700	XM_001351144.3	GO:0006888(ER to Golgi vesicle-mediated transport);GO:0017112(Rab guanyl-nucleotide exchange factor activity);GO:0030008(TRAPP complex)	NA	NA	NA	PREDICTED: trafficking protein particle complex subunit 4-like [Daucus carota subsp. sativus]	NA	50.0848	31.6597	1.58198	0.661727	0.372555	1	up	no
812663	PF3D7_0207100	XM_001349545.2	GO:0003674(molecular_function);GO:0005575(cellular_component);GO:0005737(cytoplasm);GO:0016020(membrane)	NA	NA	NA		NA	2.51159	1.58616	1.58344	0.663061	0.372989	1	up	no
811986	PF3D7_1442600	XM_001348542.2	GO:0020011(apicoplast)	NA	NA	NA		NA	0.180801	0.112119	1.61258	0.689372	0.37366	1	up	no
9222017	PF3D7_1359500	XM_002809042.2	NA	NA	NA	NA		NA	13.9989	8.84733	1.58228	0.662002	0.373745	1	up	no
810361	PF3D7_1021000	XM_001347452.2	NA	NA	NA	NA		NA	10.2727	14.6658	0.700451	-0.513645	0.37414	1	down	no
811220	PF3D7_1217400	XM_001350540.1	GO:0020011(apicoplast)	NA	NA	NA		NA	26.9223	17.0813	1.57613	0.656389	0.374554	1	up	no
813917	PF3D7_1369200	XM_002809066.1	NA	NA	NA	NA		NA	4.95569	3.14267	1.57691	0.657097	0.375006	1	up	no
814010	PF3D7_1305900	XM_001349750.1	NA	NA	NA	NA		NA	2.07572	1.29455	1.60344	0.681166	0.375598	1	up	no
4794155	PF3D7_0413100	XM_001351403.1	GO:0020002(host cell plasma membrane);GO:0020013(modulation by symbiont of host erythrocyte aggregation);GO:0020030(infected host cell surface knob);GO:0020033(antigenic variation);GO:0020035(cytoadherence to microvasculature, mediated by symbiont protein);GO:0050839(cell adhesion molecule binding)	NA	NA	NA		NA	3.1885	2.02137	1.57739	0.657542	0.376181	1	up	no
2655076	PF3D7_0709700	XM_001348975.1	GO:0006644(phospholipid metabolic process);GO:0016787(hydrolase activity)	NA	NA	NA		NA	42.941	61.0142	0.703787	-0.506788	0.376903	1	down	no
814292	PF3D7_1363100	XM_001350307.1	NA	NA	NA	NA		NA	7.10711	4.51014	1.57581	0.656091	0.377053	1	up	no
813808	PF3D7_1349100	XM_001350168.1	GO:0006139(nucleobase-containing compound metabolic process);GO:0016787(hydrolase activity)	NA	NA	NA		NA	6.38804	9.12373	0.700157	-0.51425	0.377772	1	down	no
812957	PF3D7_0514200	XM_001351664.1	GO:0020011(apicoplast)	NA	NA	NA		NA	1.03094	0.645788	1.5964	0.674825	0.378554	1	up	no
811908	PF3D7_1434500	XM_001348464.2	GO:0016887(ATPase activity)	03008(Ribosome biogenesis in eukaryotes)	K14572	NA	PREDICTED: midasin isoform X1 [Erythranthe guttata]	NA	16.1147	10.2634	1.57011	0.650868	0.378557	1	up	no
810616	PF3D7_1105300	XM_001347704.2	NA	NA	NA	NA		NA	3.67551	5.23107	0.70263	-0.509162	0.378981	1	down	no
812676	PF3D7_0208400	XM_001349558.3	NA	NA	NA	NA		NA	4.08208	2.59777	1.57138	0.652029	0.379429	1	up	no
813211	PF3D7_0107400	XM_001350970.1	NA	NA	NA	NA		NA	4.58078	6.60208	0.693839	-0.527326	0.379752	1	down	no
813802	PF3D7_1348200	XM_001350159.1	GO:0000386(second spliceosomal transesterification activity);GO:0005681(spliceosomal complex)	03040(Spliceosome)	K12819	NA	Pre-mRNA splicing Prp18-interacting factor [Corchorus capsularis]	NA	45.8801	65.0518	0.705285	-0.503721	0.379799	1	down	no
814378	PF3D7_0306000	XM_001351100.1	NA	NA	NA	NA		NA	4.95011	7.11607	0.695624	-0.523621	0.380012	1	down	no
9221839	PF3D7_0102600	XM_002808554.1	GO:0004674(protein serine/threonine kinase activity);GO:0005634(nucleus);GO:0005737(cytoplasm);GO:0006468(protein phosphorylation);GO:0035556(intracellular signal transduction)	NA	NA	NA		NA	32.6063	46.1952	0.705836	-0.502594	0.380015	1	down	no
811630	PF3D7_1405100	XM_001348185.2	GO:0000331(contractile vacuole);GO:0005096(GTPase activator activity);GO:0006886(intracellular protein transport);GO:0006971(hypotonic response);GO:0012505(endomembrane system);GO:0017137(Rab GTPase binding);GO:0031164(contractile vacuolar membrane);GO:0031338(regulation of vesicle fusion);GO:0033298(contractile vacuole organization);GO:0090630(activation of GTPase activity)	NA	NA	NA		NA	0.592164	0.369224	1.60381	0.6815	0.380369	1	up	no
811776	PF3D7_1420100	XM_001348332.1	NA	NA	NA	NA		NA	0.437051	0.627755	0.696213	-0.5224	0.38059	1	down	no
813235	PF3D7_0110000	XM_001350994.1	NA	NA	NA	NA		NA	34.6381	22.0654	1.56979	0.650574	0.380879	1	up	no
812745	PF3D7_0215800	XM_001349627.1	GO:0003688(DNA replication origin binding);GO:0005524(ATP binding);GO:0005656(nuclear pre-replicative complex);GO:0006267(pre-replicative complex assembly involved in nuclear cell cycle DNA replication);GO:0016887(ATPase activity)	NA	NA	NA		NA	0.65062	0.936843	0.694481	-0.525992	0.38126	1	down	no
812101	PF3D7_1454600	XM_001348657.1	GO:0000314(organellar small ribosomal subunit);GO:0003735(structural constituent of ribosome);GO:0005739(mitochondrion);GO:0006412(translation)	NA	NA	NA		NA	3.91963	5.61723	0.697787	-0.519142	0.381664	1	down	no
813179	PF3D7_0104200	XM_001350938.1	NA	NA	NA	NA		NA	17.1793	24.3133	0.706581	-0.501073	0.382343	1	down	no
814230	PF3D7_1350500	XM_001350182.1	NA	NA	NA	NA		NA	56.0022	79.1109	0.707895	-0.498393	0.383094	1	down	no
812459	PF3D7_0422300	XM_001351490.1	GO:0005198(structural molecule activity);GO:0005874(microtubule);GO:0007018(microtubule-based movement)	04145(Phagosome)	K07374	NA	tubulin alpha chain [Coccomyxa subellipsoidea C-169]	NA	138.435	88.5035	1.56417	0.645397	0.383221	1	up	no
810641	PF3D7_1107700	XM_001347729.1	GO:0005515(protein binding);GO:0005654(nucleoplasm);GO:0042254(ribosome biogenesis);GO:0051726(regulation of cell cycle)	NA	NA	NA	pescadillo-like protein [Arabidopsis thaliana]	NA	130.039	183.63	0.708156	-0.497861	0.383443	1	down	no
2655488	PF3D7_0822100	XM_001349268.1	GO:0016592(mediator complex);GO:0070847(core mediator complex)	NA	NA	NA		NA	5.53646	3.51049	1.57712	0.657292	0.383893	1	up	no
812193	PF3D7_1464300	XM_001348749.1	NA	NA	NA	NA		NA	4.53822	2.89699	1.56653	0.647571	0.385634	1	up	no
3885819	PF3D7_0631500	XM_961203.1	GO:0030430(host cell cytoplasm)	NA	NA	NA		NA	13.7786	8.80358	1.56512	0.646271	0.386027	1	up	no
2655399	PF3D7_0802400	XM_001349454.1	NA	NA	NA	NA		NA	38.4535	54.182	0.70971	-0.494698	0.38639	1	down	no
814390	PF3D7_0307300	XM_001351112.1	GO:0005819(spindle);GO:0005874(microtubule);GO:0030981(cortical microtubule cytoskeleton);GO:0031115(negative regulation of microtubule polymerization);GO:0035372(protein localization to microtubule);GO:0051010(microtubule plus-end binding)	NA	NA	NA	hypothetical protein SELMODRAFT_15189, partial [Selaginella moellendorffii]	NA	1.991	2.83611	0.702017	-0.510422	0.386916	1	down	no
811134	PF3D7_1208100	XM_001350454.2	NA	NA	NA	NA		NA	6.80738	4.36615	1.55913	0.640739	0.387388	1	up	no
811680	PF3D7_1410100	XM_001348236.1	GO:0016787(hydrolase activity)	NA	NA	NA		NA	3.60469	2.28611	1.57678	0.656981	0.388033	1	up	no
812891	PF3D7_0500800	XM_001351531.1	GO:0005515(protein binding);GO:0020002(host cell plasma membrane)	NA	NA	NA		NA	4.56377	6.42628	0.710172	-0.493759	0.388643	1	down	no
813568	PF3D7_0929300	XM_001352127.1	NA	NA	NA	NA		NA	4.84149	6.82963	0.708895	-0.496356	0.388722	1	down	no
810184	PF3D7_1002200	XM_001347275.1	GO:0009986(cell surface)	NA	NA	NA		NA	38.9229	54.6972	0.711607	-0.490847	0.389487	1	down	no
810448	PF3D7_1029800	XM_001347539.1	NA	NA	NA	NA		NA	1.53554	2.19799	0.698611	-0.517439	0.389506	1	down	no
3885857	PF3D7_0622700	XM_961116.1	NA	NA	NA	NA		NA	1.50247	0.935713	1.60569	0.683196	0.390035	1	up	no
812223	PF3D7_1467300	XM_001348779.1	GO:0019288(isopentenyl diphosphate biosynthetic process, methylerythritol 4-phosphate pathway);GO:0020011(apicoplast)	00900(Terpenoid backbone biosynthesis)	K00099	EC:1.1.1.267	1-deoxy-D-xylulose 5-phosphate reductoisomerase [Rehmannia glutinosa]	NA	8.93649	5.72852	1.56	0.641547	0.390525	1	up	no
810590	PF3D7_1102500	XM_001347677.1	GO:0044538(host cell periphery)	NA	NA	NA		NA	131.755	84.7716	1.55424	0.636209	0.39077	1	up	no
814105	PF3D7_1323600	XM_001349940.1	GO:0016020(membrane);GO:0020011(apicoplast)	NA	NA	NA		NA	2.53422	3.58338	0.707214	-0.499782	0.390879	1	down	no
814541	PF3D7_0322700	XM_001351261.2	NA	NA	NA	NA		NA	11.6635	7.50652	1.55378	0.635784	0.391433	1	up	no
812141	PF3D7_1458600	XM_001348697.1	NA	NA	NA	NA		NA	33.8811	21.8154	1.55308	0.635137	0.39186	1	up	no
810924	PF3D7_1136600	XM_001348012.1	NA	NA	NA	NA		NA	258.147	166.312	1.55218	0.634298	0.392229	1	up	no
812907	PF3D7_0505500	XM_001351577.1	GO:0003684(damaged DNA binding);GO:0006281(DNA repair)	03430(Mismatch repair)	K08737	NA	DNA mismatch repair protein MSH6 [Ziziphus jujuba]	NA	1.1749	0.749606	1.56736	0.648337	0.39234	1	up	no
812123	PF3D7_1456800	XM_001348679.1	GO:0006885(regulation of pH);GO:0009678(hydrogen-translocating pyrophosphatase activity);GO:0015078(proton transmembrane transporter activity);GO:0020020(food vacuole)	00190(Oxidative phosphorylation)	K01507	EC:3.6.1.1	pyrophosphate-energized vacuolar membrane proton pump-like [Helianthus annuus]	NA	494.779	693.161	0.7138	-0.486407	0.392891	1	down	no
811425	PF3D7_1238500	XM_001350743.1	NA	NA	NA	NA		NA	3.09497	1.99258	1.55325	0.635288	0.394177	1	up	no
814079	PF3D7_1318900	XM_001349889.1	NA	NA	NA	NA		NA	23.9542	15.4431	1.55113	0.633318	0.3943	1	up	no
814048	PF3D7_1312600	XM_001349817.1	GO:0003826(alpha-ketoacid dehydrogenase activity);GO:0005947(mitochondrial alpha-ketoglutarate dehydrogenase complex)	00640(Propanoate metabolism);00280(Valine, leucine and isoleucine degradation)	K00166	EC:1.2.4.4	PREDICTED: 2-oxoisovalerate dehydrogenase subunit alpha 2, mitochondrial [Camelina sativa]	NA	3.07753	1.97112	1.56131	0.642757	0.394462	1	up	no
812396	PF3D7_0406200	XM_001351339.1	GO:0016021(integral component of membrane);GO:0020005(symbiont-containing vacuole membrane)	NA	NA	NA		NA	926.153	597.768	1.54935	0.631665	0.394514	1	up	no
811819	PF3D7_1425700	XM_001348375.1	NA	NA	NA	NA		NA	1.85329	1.17076	1.58298	0.662641	0.394693	1	up	no
9222011	PF3D7_1312500	XM_002808961.1	NA	NA	NA	NA		NA	42.1218	59.0495	0.713331	-0.487357	0.395265	1	down	no
2655355	PF3D7_0801700	XM_002808761.1	GO:0006508(proteolysis);GO:0008234(cysteine-type peptidase activity)	NA	NA	NA	PREDICTED: ubiquitin-like-specific protease 1D isoform X4 [Elaeis guineensis]	NA	2.29138	1.47404	1.55449	0.636442	0.395334	1	up	no
814558	PF3D7_0324300	XM_001351277.1	GO:0020036(Maurer's cleft)	NA	NA	NA		NA	55.4101	35.765	1.54928	0.6316	0.395618	1	up	no
811515	PF3D7_1248300	XM_001350831.2	NA	NA	NA	NA		NA	7.11494	10.0447	0.708328	-0.49751	0.395775	1	down	no
813423	PF3D7_0914600	XM_001351982.1	GO:0000993(RNA polymerase II core binding);GO:0003674(molecular_function);GO:0005634(nucleus);GO:0005730(nucleolus);GO:0006351(transcription, DNA-templated);GO:0006355(regulation of transcription, DNA-templated);GO:0006368(transcription elongation from RNA polymerase II promoter);GO:0008023(transcription elongation factor complex);GO:0008150(biological_process);GO:0046872(metal ion binding);GO:00…	NA	NA	NA	predicted protein [Micromonas pusilla CCMP1545]	NA	63.0633	88.251	0.71459	-0.484812	0.396107	1	down	no
811897	PF3D7_1433400	XM_001348453.2	NA	NA	NA	NA		NA	1.62344	1.04822	1.54876	0.631112	0.396943	1	up	no
812168	PF3D7_1461400	XM_001348724.2	NA	NA	NA	NA		NA	7.1799	10.0772	0.712487	-0.489064	0.397014	1	down	no
2655127	PF3D7_0720100	XM_001349066.1	GO:0000447(endonucleolytic cleavage in ITS1 to separate SSU-rRNA from 5.8S rRNA and LSU-rRNA from tricistronic rRNA transcript (SSU-rRNA, 5.8S rRNA, LSU-rRNA));GO:0000472(endonucleolytic cleavage to generate mature 5'-end of SSU-rRNA from (SSU-rRNA, 5.8S rRNA, LSU-rRNA));GO:0000480(endonucleolytic cleavage in 5'-ETS of tricistronic rRNA transcript (SSU-rRNA, 5.8S rRNA, LSU-rRNA));GO:0003723(RNA b…	NA	NA	NA	Pre-rRNA-processing protein ESF2 [Triticum urartu]	NA	42.6635	59.6117	0.71569	-0.482593	0.397262	1	down	no
812121	PF3D7_1456600	XM_001348677.1	GO:0003735(structural constituent of ribosome);GO:0005762(mitochondrial large ribosomal subunit)	NA	NA	NA		NA	5.09381	7.16914	0.71052	-0.493054	0.397442	1	down	no
9221851	PF3D7_0502600	XM_002808626.1	NA	NA	NA	NA		NA	0.510499	0.73011	0.699208	-0.516206	0.397635	1	down	no
814308	PF3D7_1366500	XM_001350340.1	GO:0000287(magnesium ion binding);GO:0004550(nucleoside diphosphate kinase activity);GO:0005524(ATP binding);GO:0006183(GTP biosynthetic process);GO:0006228(UTP biosynthetic process);GO:0006241(CTP biosynthetic process);GO:0032552(deoxyribonucleotide binding);GO:0032553(ribonucleotide binding)	00230(Purine metabolism);00240(Pyrimidine metabolism);04016(MAPK signaling pathway - plant)	K00940	EC:2.7.4.6	nucleoside diphosphate kinase-like [Quercus suber]	NA	17.0705	11.0006	1.55178	0.633925	0.397855	1	up	no
3885787	PF3D7_0603500	XM_960932.1	GO:0005739(mitochondrion);GO:0006816(calcium ion transport);GO:0008273(calcium, potassium:sodium antiporter activity);GO:0016021(integral component of membrane)	NA	NA	NA	hypothetical protein GPECTOR_13g739 [Gonium pectorale]	NA	1.92029	1.2184	1.57607	0.656333	0.398342	1	up	no
8444996	PF3D7_1025200	XM_002585365.1	GO:0020011(apicoplast)	NA	NA	NA		NA	2.39408	1.52889	1.56589	0.646984	0.398497	1	up	no
3885700	PF3D7_0628000	XM_961170.1	GO:0003874(6-pyruvoyltetrahydropterin synthase activity);GO:0006729(tetrahydrobiopterin biosynthetic process)	NA	NA	NA		NA	16.548	23.1697	0.714209	-0.485582	0.398506	1	down	no
813817	PF3D7_1351000	XM_001350187.2	GO:0005548(phospholipid transporter activity);GO:0005737(cytoplasm);GO:0006810(transport)	NA	NA	NA	phosphatidylinositol transfer protein 2-like isoform X1 [Physcomitrella patens]	NA	43.0755	27.8935	1.54428	0.626938	0.398574	1	up	no
811623	PF3D7_1404400	XM_001348178.1	GO:0000311(plastid large ribosomal subunit);GO:0003735(structural constituent of ribosome);GO:0006412(translation)	NA	NA	NA	hypothetical protein CEUSTIGMA_g9396.t1 [Chlamydomonas eustigma]	NA	4.59446	2.92917	1.56852	0.649403	0.398716	1	up	no
811846	PF3D7_1428500	XM_001348402.1	GO:0004045(aminoacyl-tRNA hydrolase activity);GO:0005762(mitochondrial large ribosomal subunit);GO:0016149(translation release factor activity, codon specific);GO:0016150(translation release factor activity, codon nonspecific);GO:0043022(ribosome binding);GO:0070126(mitochondrial translational termination);GO:0072344(rescue of stalled ribosome)	NA	NA	NA		NA	8.31444	11.5967	0.716965	-0.480024	0.398749	1	down	no
812317	PF3D7_1476500	XM_001348873.1	NA	NA	NA	NA		NA	18.098	11.6949	1.54751	0.629953	0.399192	1	up	no
811778	PF3D7_1420300	XM_001348334.1	GO:0005739(mitochondrion);GO:0006457(protein folding);GO:0030150(protein import into mitochondrial matrix);GO:0050821(protein stabilization);GO:0051087(chaperone binding)	NA	NA	NA	hypothetical protein Rsub_02182 [Raphidocelis subcapitata]	NA	35.0163	48.8487	0.716833	-0.480292	0.399486	1	down	no
813434	PF3D7_0915700	XM_001351993.1	NA	NA	NA	NA		NA	6.05412	3.85817	1.56917	0.650002	0.399994	1	up	no
811109	PF3D7_1205600	XM_001350429.1	NA	NA	NA	NA		NA	14.6087	9.44453	1.54679	0.629278	0.400009	1	up	no
810614	PF3D7_1105100	XM_001347702.1	GO:0000786(nucleosome);GO:0003677(DNA binding);GO:0051276(chromosome organization)	NA	NA	NA	histone H2B.4-like [Cynara cardunculus var. scolymus]	NA	84.9746	118.465	0.717298	-0.479355	0.400234	1	down	no
2655066	PF3D7_0708500	XM_001348963.1	GO:0006986(response to unfolded protein);GO:0009408(response to heat)	NA	NA	NA	NF-kappa-B-activating protein-like [Cucurbita moschata]	NA	41.2146	57.3723	0.718371	-0.477199	0.400949	1	down	no
813024	PF3D7_0520800	XM_001351730.1	GO:0020011(apicoplast)	NA	NA	NA		NA	0.766676	0.492724	1.55599	0.637837	0.401652	1	up	no
9221935	PF3D7_0805600	XM_024473154.1	NA	NA	NA	NA		NA	87.5989	121.868	0.718801	-0.476335	0.401756	1	down	no
810802	PF3D7_1124400	XM_001347890.2	GO:0000290(deadenylation-dependent decapping of nuclear-transcribed mRNA);GO:0000339(RNA cap binding);GO:0000932(P-body);GO:0005634(nucleus)	03040(Spliceosome);03018(RNA degradation)	K12627	NA	hypothetical protein CHLNCDRAFT_132948 [Chlorella variabilis]	NA	29.3072	18.9841	1.54378	0.626467	0.402949	1	up	no
810460	PF3D7_1031000	XM_001347551.1	GO:0005886(plasma membrane);GO:0046658(anchored component of plasma membrane)	NA	NA	NA		NA	20.1662	28.0807	0.71815	-0.477642	0.403204	1	down	no
813764	PF3D7_1340900	XM_001350097.1	GO:0005315(inorganic phosphate transmembrane transporter activity);GO:0005887(integral component of plasma membrane);GO:0006817(phosphate ion transport)	NA	NA	NA	sodium phosphate symporter [Micractinium conductrix]	NA	80.0905	111.215	0.720139	-0.473653	0.403918	1	down	no
814306	PF3D7_1366000	XM_001350334.1	NA	NA	NA	NA		NA	127.178	82.6295	1.53913	0.622116	0.40407	1	up	no
811066	PF3D7_1201400	XM_001350387.1	NA	NA	NA	NA		NA	28.8123	18.7378	1.53765	0.620731	0.404272	1	up	no
813379	PF3D7_0910200	XM_001351938.1	NA	NA	NA	NA		NA	12.4822	8.12037	1.53715	0.62026	0.404591	1	up	no
813100	PF3D7_0528700	XM_001351805.1	GO:0006457(protein folding);GO:0016018(cyclosporin A binding)	03040(Spliceosome)	K12733	EC:5.2.1.8	peptidyl-prolyl cis-trans isomerase CYP18-2 [Papaver somniferum]	NA	177.102	245.813	0.720474	-0.472983	0.404599	1	down	no
2655500	PF3D7_0819900	XM_002808816.1	GO:0000375(RNA splicing, via transesterification reactions);GO:0005732(small nucleolar ribonucleoprotein complex);GO:0008380(RNA splicing)	03040(Spliceosome);03018(RNA degradation)	K12622	NA	Sm-like ribonucleo protein [Coccomyxa subellipsoidea C-169]	NA	42.4293	58.9924	0.719234	-0.475467	0.404731	1	down	no
810317	PF3D7_1016300	XM_001347408.1	GO:0030430(host cell cytoplasm)	NA	NA	NA		NA	56.4588	36.7558	1.53605	0.619226	0.405362	1	up	no
812024	PF3D7_1446500	XM_001348580.1	NA	NA	NA	NA		NA	18.9447	12.3358	1.53574	0.618938	0.405521	1	up	no
813573	PF3D7_0930000	XM_001352132.1	NA	NA	NA	NA		NA	1.05571	0.6643	1.5892	0.668303	0.405566	1	up	no
812192	PF3D7_1464200	XM_001348748.1	NA	NA	NA	NA		NA	69.2561	96.0378	0.721134	-0.471661	0.405794	1	down	no
2655204	PF3D7_0710300	XM_002808726.1	GO:0020011(apicoplast)	NA	NA	NA		NA	1.67783	2.39129	0.701641	-0.511194	0.405821	1	down	no
812449	PF3D7_0404700	XM_001351323.2	GO:0008234(cysteine-type peptidase activity);GO:0020011(apicoplast);GO:0030163(protein catabolic process)	NA	NA	NA		NA	0.69492	0.44496	1.56176	0.643171	0.405963	1	up	no
814446	PF3D7_0313100	XM_001351166.3	GO:0005783(endoplasmic reticulum);GO:0010564(regulation of cell cycle process);GO:0016887(ATPase activity);GO:0030433(ubiquitin-dependent ERAD pathway)	NA	NA	NA		NA	5.99813	8.32739	0.72029	-0.473351	0.406397	1	down	no
812929	PF3D7_0504700	XM_001351569.1	NA	NA	NA	NA		NA	0.532266	0.343282	1.55052	0.632753	0.407262	1	up	no
811727	PF3D7_1414800	XM_001348283.1	GO:0005681(spliceosomal complex);GO:0008380(RNA splicing)	03040(Spliceosome)	K11086	NA	hypothetical protein AQUCO_00900572v1 [Aquilegia coerulea]	NA	162.473	224.925	0.722345	-0.469241	0.407747	1	down	no
811875	PF3D7_1431400	XM_001348431.2	NA	NA	NA	NA		NA	9.70622	13.4488	0.721716	-0.470498	0.407978	1	down	no
812977	PF3D7_0516200	XM_001351683.1	GO:0003723(RNA binding);GO:0006412(translation);GO:0022627(cytosolic small ribosomal subunit)	03010(Ribosome)	K02955	NA	PREDICTED: 40S ribosomal protein S14-2 [Eucalyptus grandis]	NA	908.394	1256.96	0.722692	-0.468547	0.408099	1	down	no
810847	PF3D7_1128900	XM_024473322.1	NA	NA	NA	NA		NA	0.880633	1.23656	0.712165	-0.489717	0.408308	1	down	no
812916	PF3D7_0504500	XM_001351567.1	NA	NA	NA	NA		NA	3.48488	4.86189	0.716775	-0.480408	0.408464	1	down	no
813343	PF3D7_0906400	XM_001351902.1	GO:0003777(microtubule motor activity);GO:0005813(centrosome);GO:0005868(cytoplasmic dynein complex);GO:0007018(microtubule-based movement);GO:0009794(regulation of mitotic cell cycle, embryonic);GO:0045504(dynein heavy chain binding);GO:0060236(regulation of mitotic spindle organization)	NA	NA	NA		NA	5.57238	3.62623	1.53668	0.61982	0.408591	1	up	no
811038	PF3D7_1149000	XM_001348126.2	GO:0020036(Maurer's cleft);GO:0033644(host cell membrane);GO:0046789(host cell surface receptor binding)	NA	NA	NA		NA	0.411419	0.267265	1.53937	0.622338	0.40904	1	up	no
811309	PF3D7_1226600	XM_001350627.1	GO:0005634(nucleus);GO:0006275(regulation of DNA replication);GO:0030337(DNA polymerase processivity factor activity);GO:0043626(PCNA complex);GO:0051259(protein complex oligomerization)	03030(DNA replication);03410(Base excision repair);03420(Nucleotide excision repair);03430(Mismatch repair)	K04802	NA	proliferating cell nuclear antigen-like [Dendrobium catenatum]	NA	3.18258	4.45844	0.713833	-0.486341	0.409431	1	down	no
8445002	PF3D7_0203200	XM_002585339.1	NA	NA	NA	NA		NA	6.02169	3.91752	1.53712	0.620227	0.409544	1	up	no
810426	PF3D7_1027400	XM_001347517.1	GO:0003899(DNA-directed 5'-3' RNA polymerase activity);GO:0005665(DNA-directed RNA polymerase II, core complex);GO:0006366(transcription by RNA polymerase II)	00230(Purine metabolism);00240(Pyrimidine metabolism);03020(RNA polymerase)	K03015	NA	DNA-directed RNA polymerase II subunit RPB7 [Chlorella sorokiniana]	NA	144.305	199.497	0.723341	-0.467253	0.409577	1	down	no
810204	PF3D7_1004300	XM_001347295.1	GO:0000209(protein polyubiquitination);GO:0043161(proteasome-mediated ubiquitin-dependent protein catabolic process);GO:0061630(ubiquitin protein ligase activity)	NA	NA	NA	E3 ubiquitin-protein ligase ring1-like protein [Trifolium pratense]	NA	280.611	183.486	1.52933	0.612902	0.41042	1	up	no
813352	PF3D7_0907500	XM_024473191.1	GO:0070258(inner membrane pellicle complex);GO:0071944(cell periphery)	NA	NA	NA		NA	12.3985	8.04601	1.54094	0.623815	0.410726	1	up	no
811607	PF3D7_1402400	XM_001348163.1	NA	NA	NA	NA		NA	9.98991	13.8193	0.722894	-0.468144	0.410733	1	down	no
811416	PF3D7_1237600	XM_024473406.1	GO:0005730(nucleolus);GO:0005794(Golgi apparatus)	NA	NA	NA	PREDICTED: uncharacterized WD repeat-containing protein C17D11.16 [Beta vulgaris subsp. vulgaris]	NA	46.667	64.4656	0.723906	-0.466125	0.410745	1	down	no
811232	PF3D7_1218600	XM_001350552.1	GO:0004814(arginine-tRNA ligase activity);GO:0006420(arginyl-tRNA aminoacylation)	00970(Aminoacyl-tRNA biosynthesis)	K01887	EC:6.1.1.19	arginine--tRNA ligase, cytoplasmic-like isoform X1 [Spinacia oleracea]	NA	32.8707	45.3969	0.724074	-0.465791	0.411076	1	down	no
814078	PF3D7_1318800	XM_001349888.1	GO:0005515(protein binding);GO:0005784(Sec61 translocon complex);GO:0006457(protein folding);GO:0030176(integral component of endoplasmic reticulum membrane);GO:0043952(protein transport by the Sec complex);GO:0045047(protein targeting to ER);GO:0051082(unfolded protein binding)	03060(Protein export);04141(Protein processing in endoplasmic reticulum)	K09540	NA	hypothetical protein GPECTOR_162g134 [Gonium pectorale]	NA	198.292	273.67	0.724567	-0.464809	0.411353	1	down	no
812596	PF3D7_0424500	XM_001351512.1	GO:0004674(protein serine/threonine kinase activity);GO:0006468(protein phosphorylation);GO:0020036(Maurer's cleft)	NA	NA	NA		NA	263.633	363.778	0.724707	-0.46453	0.411577	1	down	no
811238	PF3D7_1219100	XM_001350558.1	GO:0006898(receptor-mediated endocytosis);GO:0030125(clathrin vesicle coat)	04144(Endocytosis)	K04646	NA	clathrin heavy chain 1 [Spinacia oleracea]	NA	18.4248	12.0584	1.52797	0.611612	0.411838	1	up	no
814335	PF3D7_0301700	XM_001351058.1	NA	NA	NA	NA		NA	29.8233	41.1822	0.724179	-0.465581	0.412241	1	down	no
812244	PF3D7_1469400	XM_001348800.1	GO:0005337(nucleoside transmembrane transporter activity)	NA	NA	NA		NA	3.30524	2.14347	1.54201	0.624811	0.412566	1	up	no
812378	PF3D7_0410900	XM_001351386.1	NA	NA	NA	NA		NA	1.70826	1.11352	1.53411	0.617405	0.412963	1	up	no
812098	PF3D7_1454300	XM_001348654.1	GO:0004674(protein serine/threonine kinase activity);GO:0006468(protein phosphorylation)	NA	NA	NA	predicted protein [Bathycoccus prasinos]	NA	4.5386	2.96081	1.53289	0.616254	0.41348	1	up	no
814196	PF3D7_1342100	XM_001350106.1	GO:0003994(aconitate hydratase activity);GO:0005506(iron ion binding);GO:0005739(mitochondrion);GO:0005829(cytosol);GO:0006099(tricarboxylic acid cycle);GO:0006447(regulation of translational initiation by iron);GO:0020020(food vacuole)	00020(Citrate cycle (TCA cycle));00630(Glyoxylate and dicarboxylate metabolism)	K01681	EC:4.2.1.3	RNA-binding translational regulator IRP (aconitase superfamily) [Handroanthus impetiginosus]	NA	48.6938	31.9085	1.52605	0.609798	0.413546	1	up	no
813867	PF3D7_1360900.1	XM_024473249.1	GO:0006396(RNA processing);GO:0008143(poly(A) binding)	03013(RNA transport);03015(mRNA surveillance pathway);03018(RNA degradation)	K13126	NA	polyadenylate-binding protein 2-like [Lactuca sativa]	NA	8.27809	5.38731	1.53659	0.619732	0.413654	1	up	no
9222018	PF3D7_1369700	XM_002809069.1	GO:0000398(mRNA splicing, via spliceosome)	03040(Spliceosome)	K11092	NA	U2 small nuclear ribonucleoprotein A'-like isoform X2 [Physcomitrella patens]	NA	41.3382	27.0569	1.52782	0.611477	0.414053	1	up	no
814152	PF3D7_1333200	XM_001350027.1	GO:0004842(ubiquitin-protein transferase activity);GO:0010564(regulation of cell cycle process);GO:0016567(protein ubiquitination);GO:0016887(ATPase activity);GO:0020011(apicoplast);GO:0030433(ubiquitin-dependent ERAD pathway)	04120(Ubiquitin mediated proteolysis)	K03178	EC:6.2.1.45	Ubiquitin-activating enzyme like [Actinidia chinensis var. chinensis]	NA	0.278168	0.390139	0.712997	-0.488032	0.414159	1	down	no
813297	PF3D7_0901700	XM_002808861.1	NA	NA	NA	NA		NA	8.01953	11.0868	0.723344	-0.467247	0.414214	1	down	no
812914	PF3D7_0504600	XM_001351568.1	GO:0003863(3-methyl-2-oxobutanoate dehydrogenase (2-methylpropanoyl-transferring) activity);GO:0006099(tricarboxylic acid cycle);GO:0030062(mitochondrial tricarboxylic acid cycle enzyme complex)	00640(Propanoate metabolism);00280(Valine, leucine and isoleucine degradation)	K00167	EC:1.2.4.4	2-oxoisovalerate dehydrogenase subunit beta 1, mitochondrial isoform X1 [Selaginella moellendorffii]	NA	3.76663	2.4406	1.54332	0.626039	0.41448	1	up	no
811542	PF3D7_1251000	XM_024473418.1	NA	NA	NA	NA		NA	5.8498	8.11017	0.721291	-0.471346	0.414836	1	down	no
3885933	PF3D7_0609000	XM_960987.1	NA	NA	NA	NA		NA	14.5512	9.54749	1.52408	0.607942	0.414866	1	up	no
811704	PF3D7_1412400	XM_001348260.1	GO:0000285(1-phosphatidylinositol-3-phosphate 5-kinase activity);GO:0005524(ATP binding);GO:0005634(nucleus);GO:0006458('de novo' protein folding);GO:0007005(mitochondrion organization);GO:0010008(endosome membrane);GO:0016308(1-phosphatidylinositol-4-phosphate 5-kinase activity);GO:0042147(retrograde transport, endosome to Golgi);GO:0044183(protein binding involved in protein folding);GO:0046854…	00562(Inositol phosphate metabolism);04070(Phosphatidylinositol signaling system);04145(Phagosome)	K00921	EC:2.7.1.150	1-phosphatidylinositol-3-phosphate 5-kinase FAB1A isoform X1 [Phoenix dactylifera]	NA	15.315	10.0478	1.52421	0.608062	0.414952	1	up	no
814003	PF3D7_1305000	XM_001349740.1	NA	NA	NA	NA		NA	5.19475	3.40387	1.52613	0.609877	0.41567	1	up	no
810467	PF3D7_1031600	XM_001347558.1	GO:0005682(U5 snRNP)	NA	NA	NA		NA	14.8412	9.73749	1.52413	0.607987	0.41598	1	up	no
814478	PF3D7_0316400	XM_001351198.1	GO:0020011(apicoplast)	NA	NA	NA		NA	1.21004	0.78392	1.54358	0.62628	0.416127	1	up	no
812861	PF3D7_0508300	XM_001351605.1	GO:0009670(triose-phosphate:phosphate antiporter activity);GO:0016020(membrane);GO:0020011(apicoplast);GO:0031355(integral component of plastid outer membrane);GO:0046323(glucose import)	NA	NA	NA	predicted protein [Hordeum vulgare subsp. vulgare]	NA	2.4239	3.37886	0.717371	-0.479209	0.416127	1	down	no
811237	PF3D7_1219000	XM_001350557.1	GO:0000910(cytokinesis);GO:0003779(actin binding)	NA	NA	NA	formin-like protein 20 [Cynara cardunculus var. scolymus]	NA	1.35534	0.887086	1.52785	0.611506	0.416216	1	up	no
813652	PF3D7_1319400	XM_001349894.1	NA	NA	NA	NA		NA	33.8351	22.2215	1.52263	0.606562	0.416432	1	up	no
813088	PF3D7_0527300	XM_001351793.2	GO:0006508(proteolysis);GO:0008235(metalloexopeptidase activity)	NA	NA	NA	methionine aminopeptidase 1B, chloroplastic isoform X1 [Helianthus annuus]	NA	88.898	122.188	0.727553	-0.458875	0.416841	1	down	no
813192	PF3D7_0105600	XM_001350951.1	NA	NA	NA	NA		NA	0.608708	0.847427	0.718301	-0.477339	0.416916	1	down	no
810181	PF3D7_1001900	XM_001347272.1	GO:0020036(Maurer's cleft)	NA	NA	NA		NA	508.133	698.093	0.727887	-0.458213	0.417071	1	down	no
813494	PF3D7_0921800	XM_002808899.1	GO:0000027(ribosomal large subunit assembly);GO:0000460(maturation of 5.8S rRNA);GO:0000470(maturation of LSU-rRNA);GO:0005730(nucleolus);GO:0030687(preribosome, large subunit precursor);GO:0042134(rRNA primary transcript binding)	NA	NA	NA	predicted protein, partial [Ostreococcus lucimarinus CCE9901]	NA	71.2119	97.8542	0.727735	-0.458515	0.417209	1	down	no
814550	PF3D7_0323500	XM_001351270.1	GO:0003723(RNA binding);GO:0004518(nuclease activity);GO:0005681(spliceosomal complex)	NA	NA	NA		NA	25.4203	34.9639	0.727043	-0.459887	0.417366	1	down	no
2655139	PF3D7_0723000	XM_001349095.1	GO:0008033(tRNA processing);GO:0008193(tRNA guanylyltransferase activity)	NA	NA	NA	PREDICTED: tRNA(His) guanylyltransferase 1 isoform X1 [Elaeis guineensis]	NA	1.20841	1.69769	0.711797	-0.490462	0.417615	1	down	no
813614	PF3D7_0934500	XM_001352174.2	GO:0020020(food vacuole)	00190(Oxidative phosphorylation);04145(Phagosome)	K02150	NA	PREDICTED: V-type proton ATPase subunit E2 [Pyrus x bretschneideri]	NA	101.065	138.733	0.728485	-0.457029	0.418471	1	down	no
810902	PF3D7_1134400	XM_001347990.2	NA	NA	NA	NA		NA	2.99439	1.90539	1.57153	0.652173	0.418644	1	up	no
814246	PF3D7_1353800	XM_001350214.1	GO:0004175(endopeptidase activity);GO:0005839(proteasome core complex);GO:0006511(ubiquitin-dependent protein catabolic process)	03050(Proteasome)	K02728	EC:3.4.25.1	proteasome subunit alpha type-4 [Coffea arabica]	NA	26.0281	35.7609	0.727835	-0.458316	0.418688	1	down	no
3885934	PF3D7_0609100	XM_024473105.1	GO:0005215(transporter activity);GO:0006810(transport);GO:0016021(integral component of membrane)	NA	NA	NA		NA	160.401	220.095	0.728779	-0.456446	0.418801	1	down	no
810620	PF3D7_1105700	XM_001347708.1	GO:0003972(RNA ligase (ATP) activity);GO:0006388(tRNA splicing, via endonucleolytic cleavage and ligation);GO:0072669(tRNA-splicing ligase complex);GO:2000237(positive regulation of tRNA processing)	NA	NA	NA	hypothetical protein C2E20_8856 [Micractinium conductrix]	NA	137.688	188.911	0.728853	-0.456301	0.41886	1	down	no
813647	PF3D7_1300100	XM_001349702.1	GO:0020002(host cell plasma membrane);GO:0020013(modulation by symbiont of host erythrocyte aggregation);GO:0020030(infected host cell surface knob);GO:0020033(antigenic variation);GO:0020035(cytoadherence to microvasculature, mediated by symbiont protein);GO:0050839(cell adhesion molecule binding)	NA	NA	NA		NA	0.795458	1.09799	0.724467	-0.465007	0.418935	1	down	no
812621	PF3D7_0202500	XM_001349503.1	GO:0020005(symbiont-containing vacuole membrane)	NA	NA	NA		NA	10124.6	13886.8	0.729085	-0.45584	0.41906	1	down	no
810247	PF3D7_1009200	XM_001347338.1	NA	NA	NA	NA		NA	33.2456	45.6068	0.728962	-0.456085	0.41927	1	down	no
812743	PF3D7_0215600	XM_001349625.1	NA	NA	NA	NA		NA	25.0455	34.3877	0.728326	-0.457343	0.419297	1	down	no
813402	PF3D7_0912500	XM_002808885.1	GO:0005634(nucleus)	NA	NA	NA		NA	234.974	322.182	0.729319	-0.455378	0.419625	1	down	no
814521	PF3D7_0320700	XM_001351241.1	GO:0004175(endopeptidase activity);GO:0005783(endoplasmic reticulum);GO:0005787(signal peptidase complex);GO:0006465(signal peptide processing);GO:0015031(protein transport)	NA	NA	NA		NA	1.90953	2.72051	0.701901	-0.510661	0.419721	1	down	no
812763	PF3D7_0217600	XM_001349645.1	NA	NA	NA	NA		NA	4.5808	6.2868	0.728637	-0.456727	0.420091	1	down	no
813918	PF3D7_1306900	XM_002808955.1	GO:0000398(mRNA splicing, via spliceosome);GO:0005681(spliceosomal complex)	03040(Spliceosome)	K11091	NA	hypothetical protein B456_004G090600 [Gossypium raimondii]	NA	58.417	80.0558	0.729704	-0.454617	0.420675	1	down	no
2655405	PF3D7_0804500	XM_024473153.1	NA	NA	NA	NA		NA	3.57246	2.35403	1.51759	0.601785	0.420961	1	up	no
811792	PF3D7_1421800	XM_001348348.1	NA	NA	NA	NA		NA	2.41283	1.5694	1.53741	0.620506	0.420997	1	up	no
810948	PF3D7_1139100	XM_001348036.1	GO:0003676(nucleic acid binding);GO:0003723(RNA binding);GO:0005634(nucleus);GO:0005737(cytoplasm);GO:0006376(mRNA splice site selection);GO:0006397(mRNA processing);GO:0007286(spermatid development);GO:0008380(RNA splicing);GO:0031369(translation initiation factor binding);GO:0040018(positive regulation of multicellular organism growth)	03013(RNA transport);03015(mRNA surveillance pathway);03018(RNA degradation)	K13126	NA	PREDICTED: flowering time control protein FCA-like isoform X1 [Tarenaya hassleriana]	NA	65.4321	43.1616	1.51598	0.60025	0.421539	1	up	no
813684	PF3D7_1324300	XM_001349947.2	GO:0016020(membrane)	NA	NA	NA		NA	4.15597	2.74066	1.51641	0.600663	0.421925	1	up	no
810414	PF3D7_1026000	XM_001347505.2	NA	NA	NA	NA		NA	21.5993	29.589	0.729977	-0.454077	0.422089	1	down	no
2655255	PF3D7_0818800	XM_001349301.1	GO:0005732(small nucleolar ribonucleoprotein complex);GO:0006396(RNA processing)	03008(Ribosome biogenesis in eukaryotes)	K14561	NA	PREDICTED: U3 small nucleolar ribonucleoprotein protein IMP4 [Nelumbo nucifera]	NA	46.3156	63.4096	0.73042	-0.453203	0.422136	1	down	no
814351	PF3D7_0303400	XM_001351073.1	GO:0000139(Golgi membrane);GO:0016409(palmitoyltransferase activity);GO:0018345(protein palmitoylation);GO:0070258(inner membrane pellicle complex)	NA	NA	NA		NA	2.5207	1.64528	1.53208	0.615488	0.422347	1	up	no
810235	PF3D7_1007900	XM_001347326.1	GO:0003743(translation initiation factor activity);GO:0005852(eukaryotic translation initiation factor 3 complex);GO:0006413(translational initiation)	03013(RNA transport)	K03251	NA	eukaryotic translation initiation factor 3 subunit D-like [Dendrobium catenatum]	NA	144.141	197.183	0.731	-0.452057	0.422548	1	down	no
810863	PF3D7_1130600	XM_001347951.1	GO:0004004(ATP-dependent RNA helicase activity);GO:0010501(RNA secondary structure unwinding)	NA	NA	NA	tRNA:m(4)X modification enzyme TRM13 homolog isoform X2 [Arachis ipaensis]	NA	11.613	7.65764	1.51652	0.600765	0.4226	1	up	no
814012	PF3D7_1306400	XM_001349755.1	GO:0004175(endopeptidase activity);GO:0005838(proteasome regulatory particle);GO:0006511(ubiquitin-dependent protein catabolic process)	03050(Proteasome)	K03064	NA	hypothetical protein CEUSTIGMA_g6907.t1 [Chlamydomonas eustigma]	NA	80.353	53.0552	1.51452	0.598859	0.423094	1	up	no
813692	PF3D7_1326000	XM_001349962.1	NA	NA	NA	NA		NA	6.39014	4.16977	1.53249	0.61588	0.423273	1	up	no
812639	PF3D7_0204600	XM_001349521.2	GO:0020011(apicoplast)	NA	NA	NA		NA	2.137	2.93571	0.727934	-0.458121	0.423303	1	down	no
3885840	PF3D7_0604100	XM_960938.1	GO:0034399(nuclear periphery);GO:0042162(telomeric DNA binding)	NA	NA	NA		NA	0.334378	0.216483	1.54459	0.627226	0.423621	1	up	no
813730	PF3D7_1335300	XM_024473230.1	GO:0005488(binding);GO:0008201(heparin binding);GO:0020008(rhoptry);GO:0030260(entry into host cell)	NA	NA	NA		NA	2.96031	1.95422	1.51483	0.59916	0.4241	1	up	no
813539	PF3D7_0926400	XM_002808914.1	GO:0008028(monocarboxylic acid transmembrane transporter activity);GO:0015718(monocarboxylic acid transport);GO:0016021(integral component of membrane)	NA	NA	NA		NA	5.92079	3.90424	1.5165	0.600748	0.424183	1	up	no
814515	PF3D7_0320100	XM_001351235.1	GO:0005484(SNAP receptor activity);GO:0005515(protein binding);GO:0006886(intracellular protein transport);GO:0006888(ER to Golgi vesicle-mediated transport);GO:0016192(vesicle-mediated transport);GO:0030134(COPII-coated ER to Golgi transport vesicle);GO:0031201(SNARE complex);GO:0031338(regulation of vesicle fusion)	04130(SNARE interactions in vesicular transport);04145(Phagosome)	K08517	NA	predicted protein [Micromonas commoda]	NA	15.7889	21.6427	0.729528	-0.454964	0.424236	1	down	no
810731	PF3D7_1117800	XM_001347819.1	GO:0004519(endonuclease activity);GO:0005515(protein binding);GO:0005524(ATP binding);GO:0006298(mismatch repair);GO:0016887(ATPase activity)	03430(Mismatch repair)	K08734	NA	hypothetical protein DM860_013689 [Cuscuta australis]	NA	16.2855	10.7569	1.51396	0.598328	0.42448	1	up	no
812063	PF3D7_1450600	XM_001348619.1	GO:0003674(molecular_function);GO:0005575(cellular_component);GO:0008150(biological_process)	NA	NA	NA	hypothetical protein BHE74_00005178 [Ensete ventricosum]	NA	2.02395	2.78272	0.727328	-0.459322	0.424566	1	down	no
814459	PF3D7_0314600	XM_001351179.2	NA	NA	NA	NA	uncharacterized protein A4U43_C10F240 [Asparagus officinalis]	NA	4.44454	6.1191	0.726339	-0.461286	0.424769	1	down	no
812403	PF3D7_0409200	XM_001351370.1	GO:0000154(rRNA modification);GO:0005732(small nucleolar ribonucleoprotein complex)	NA	NA	NA	DDB1- and CUL4-associated factor 13 [Dendrobium catenatum]	NA	159.803	218.207	0.732349	-0.449397	0.424882	1	down	no
814349	PF3D7_0303200	XM_024473159.1	GO:0008195(phosphatidate phosphatase activity)	00561(Glycerolipid metabolism);00564(Glycerophospholipid metabolism)	K15728	EC:3.1.3.4	phosphatidate phosphatase PAH2-like isoform X1 [Helianthus annuus]	NA	1.39937	1.92258	0.72786	-0.458267	0.425008	1	down	no
9221790	PF3D7_0320200	XM_002808585.1	GO:0003924(GTPase activity);GO:0005739(mitochondrion);GO:0042254(ribosome biogenesis)	NA	NA	NA		NA	1.02082	0.661831	1.54242	0.625198	0.425106	1	up	no
2655216	PF3D7_0812000	XM_001349370.1	NA	NA	NA	NA		NA	3.44883	2.26703	1.5213	0.605302	0.425159	1	up	no
811624	PF3D7_1404500	XM_001348179.1	GO:0003723(RNA binding);GO:0005730(nucleolus);GO:0032040(small-subunit processome)	NA	NA	NA	rRNA biogenesis protein RRP5 [Cucurbita moschata]	NA	54.5747	74.5028	0.732519	-0.449062	0.425567	1	down	no
813856	PF3D7_1359000	XM_002809041.1	NA	NA	NA	NA		NA	12.7436	8.43368	1.51103	0.595534	0.425944	1	up	no
3885757	PF3D7_0613500	XM_961029.1	GO:0016192(vesicle-mediated transport);GO:0020011(apicoplast);GO:0030135(coated vesicle)	NA	NA	NA	AP3-complex subunit beta-A [Ananas comosus]	NA	1.10902	0.729567	1.5201	0.60417	0.426937	1	up	no
811545	PF3D7_1251300	XM_001350861.1	GO:0004798(thymidylate kinase activity);GO:0006227(dUDP biosynthetic process);GO:0006235(dTTP biosynthetic process)	00240(Pyrimidine metabolism)	K00943	EC:2.7.4.9	thymidylate kinase isoform X1 [Ziziphus jujuba]	NA	3.3062	4.56727	0.72389	-0.466158	0.4273	1	down	no
812934	PF3D7_0512000	XM_002808639.1	GO:0006457(protein folding);GO:0051082(unfolded protein binding)	NA	NA	NA		NA	16.4545	10.8094	1.52224	0.6062	0.427764	1	up	no
811608	PF3D7_1402300	XM_001348162.1	GO:0004175(endopeptidase activity);GO:0005838(proteasome regulatory particle);GO:0006508(proteolysis)	03050(Proteasome)	K03036	NA	26S proteasome non-ATPase regulatory subunit 11 homolog [Amborella trichopoda]	NA	14.0541	9.30206	1.51086	0.59537	0.428262	1	up	no
811112	PF3D7_1205900	XM_001350432.1	GO:0003674(molecular_function);GO:0005575(cellular_component);GO:0006450(regulation of translational fidelity)	NA	NA	NA	PREDICTED: transmembrane and coiled-coil domain-containing protein 4 [Beta vulgaris subsp. vulgaris]	NA	17.1969	23.4248	0.73413	-0.445892	0.428481	1	down	no
811009	PF3D7_1145500	XM_001348097.2	GO:0005215(transporter activity);GO:0005524(ATP binding);GO:0005739(mitochondrion);GO:0006810(transport);GO:0016021(integral component of membrane);GO:0020011(apicoplast);GO:0042626(ATPase activity, coupled to transmembrane movement of substances)	NA	NA	NA	PREDICTED: ABC transporter B family member 27-like [Capsicum annuum]	NA	1.28673	0.841706	1.52872	0.61232	0.42892	1	up	no
2654952	PF3D7_0702900	XM_002808702.1	NA	NA	NA	NA		NA	54.9901	74.984	0.733359	-0.447409	0.428922	1	down	no
812327	PF3D7_1477400	XM_001348883.2	NA	NA	NA	NA		NA	3.94349	2.57903	1.52906	0.612647	0.429249	1	up	no
812670	PF3D7_0207800	XM_001349552.1	GO:0002377(immunoglobulin production);GO:0006508(proteolysis);GO:0008234(cysteine-type peptidase activity);GO:0050776(regulation of immune response)	NA	NA	NA	hypothetical protein Ahy_B03g066604 [Arachis hypogaea]	NA	1.28533	0.843715	1.52341	0.607306	0.429249	1	up	no
811539	PF3D7_1250700	XM_001350855.1	NA	NA	NA	NA		NA	53.9057	35.7429	1.50815	0.59278	0.429386	1	up	no
811954	PF3D7_1439300	XM_001348510.2	GO:0003674(molecular_function);GO:0005635(nuclear envelope);GO:0005737(cytoplasm);GO:0005783(endoplasmic reticulum);GO:0006997(nucleus organization)	NA	NA	NA	Sad1/UNC-like, C-terminal protein [Actinidia chinensis var. chinensis]	NA	5.60375	3.71379	1.5089	0.593501	0.429407	1	up	no
812069	PF3D7_1451200	XM_001348625.1	NA	NA	NA	NA		NA	773.376	1051.99	0.735154	-0.443881	0.429586	1	down	no
814054	PF3D7_1302000	XM_001349828.1	NA	NA	NA	NA		NA	593.656	807.377	0.735289	-0.443616	0.429891	1	down	no
813031	PF3D7_0521500	XM_001351737.1	GO:0004730(pseudouridylate synthase activity);GO:0006364(rRNA processing)	NA	NA	NA	Pseudouridine synthase family protein [Arabidopsis thaliana]	NA	1.20646	0.777892	1.55094	0.633144	0.429906	1	up	no
813438	PF3D7_0916100	XM_024473198.1	GO:0005783(endoplasmic reticulum);GO:0045454(cell redox homeostasis)	NA	NA	NA		NA	3.95825	5.43337	0.728507	-0.456986	0.430924	1	down	no
812050	PF3D7_1449100	XM_001348606.1	NA	NA	NA	NA		NA	0.994026	0.654868	1.5179	0.602079	0.431624	1	up	no
811505	PF3D7_1247200	XM_001350821.1	NA	NA	NA	NA	hypothetical protein Rsub_08506 [Raphidocelis subcapitata]	NA	4.01921	5.56309	0.722479	-0.468973	0.431624	1	down	no
811764	PF3D7_1418800	XR_002966682.1	GO:0004004(ATP-dependent RNA helicase activity)	NA	NA	NA		NA	29.4791	40.1838	0.733609	-0.446918	0.431659	1	down	no
811591	PF3D7_1401800	XM_001348157.1	GO:0004103(choline kinase activity);GO:0005829(cytosol);GO:0006629(lipid metabolic process);GO:0006656(phosphatidylcholine biosynthetic process);GO:0033265(choline binding)	00564(Glycerophospholipid metabolism)	K14156	EC:2.7.1.32;EC:2.7.1.82	putative choline kinase 3 [Capsicum baccatum]	NA	2.50928	1.64195	1.52823	0.611864	0.431666	1	up	no
3885741	PF3D7_0602400	XM_960921.1	GO:0003746(translation elongation factor activity);GO:0006414(translational elongation);GO:0020011(apicoplast)	NA	NA	NA	PREDICTED: elongation factor G-2, chloroplastic [Juglans regia]	NA	1.72703	2.3604	0.731668	-0.450738	0.431919	1	down	no
814504	PF3D7_0319000	XM_001351224.1	GO:0005215(transporter activity);GO:0005887(integral component of plasma membrane);GO:0006812(cation transport);GO:0015662(ATPase activity, coupled to transmembrane movement of ions, phosphorylative mechanism)	NA	NA	NA	putative phospholipid-transporting ATPase 9 [Oryza sativa Japonica Group]	NA	0.446189	0.61199	0.729079	-0.455853	0.43293	1	down	no
2654938	PF3D7_0731800	XM_002808755.1	GO:0020011(apicoplast)	NA	NA	NA	predicted protein [Micromonas pusilla CCMP1545]	NA	51.2178	69.5105	0.736835	-0.440587	0.432957	1	down	no
2655007	PF3D7_0702000	XM_002808701.1	GO:0020011(apicoplast)	NA	NA	NA		NA	3231.84	4384.17	0.737161	-0.439949	0.433091	1	down	no
2655023	PF3D7_0726500	XM_001349127.1	GO:0016579(protein deubiquitination)	NA	NA	NA	ubiquitin carboxyl-terminal hydrolase 13-like isoform X2 [Chenopodium quinoa]	NA	78.9263	52.5432	1.50212	0.587004	0.433144	1	up	no
814320	PF3D7_1369600	XM_001350370.1	GO:0020011(apicoplast)	NA	NA	NA		NA	5.60133	3.71678	1.50704	0.591713	0.433355	1	up	no
814380	PF3D7_0306200	XM_001351102.1	GO:0051879(Hsp90 protein binding)	NA	NA	NA		NA	19.0981	12.6848	1.50558	0.590323	0.433524	1	up	no
814238	PF3D7_1352700	XM_001350203.1	GO:0000398(mRNA splicing, via spliceosome);GO:0005681(spliceosomal complex)	03040(Spliceosome)	K12874	NA	PREDICTED: intron-binding protein aquarius-like [Erythranthe guttata]	NA	9.51152	6.33372	1.50173	0.586622	0.434085	1	up	no
814172	PF3D7_1336700	XM_001350059.1	NA	NA	NA	NA		NA	192.647	261.195	0.737562	-0.439163	0.434258	1	down	no
810589	PF3D7_1102400	XM_001347676.1	GO:0004632(phosphopantothenate--cysteine ligase activity);GO:0005634(nucleus);GO:0005737(cytoplasm);GO:0005829(cytosol);GO:0015937(coenzyme A biosynthetic process);GO:1990181(acetyl-CoA biosynthetic process from pantothenate)	00770(Pantothenate and CoA biosynthesis)	K01922	EC:6.3.2.51	putative phosphopantothenate--cysteine ligase [Medicago truncatula]	NA	5.92289	8.04232	0.736465	-0.441311	0.434448	1	down	no
812958	PF3D7_0514300	XM_001351665.1	GO:0004815(aspartate-tRNA ligase activity);GO:0006422(aspartyl-tRNA aminoacylation);GO:0020011(apicoplast)	00970(Aminoacyl-tRNA biosynthesis)	K22503	EC:6.1.1.12	aspartate--tRNA ligase 2, cytoplasmic [Brachypodium distachyon]	NA	0.789398	0.518231	1.52326	0.607158	0.434807	1	up	no
812022	PF3D7_1446300	XM_001348578.1	GO:0020011(apicoplast)	NA	NA	NA		NA	2.74314	1.81941	1.50771	0.592355	0.434932	1	up	no
813809	PF3D7_1349500	XM_001350172.1	NA	NA	NA	NA		NA	4.95845	3.30241	1.50147	0.586371	0.435003	1	up	no
811959	PF3D7_1439800	XM_001348515.1	GO:0016192(vesicle-mediated transport);GO:0061025(membrane fusion)	NA	NA	NA	uncharacterized protein C17C9.12-like [Quercus suber]	NA	41.191	27.4474	1.50073	0.58566	0.435903	1	up	no
810282	PF3D7_1012700	XM_001347373.1	GO:0005634(nucleus)	NA	NA	NA	RNA polymerase II subunit A C-terminal domain phosphatase-like [Quercus suber]	NA	25.6344	34.7069	0.738596	-0.437143	0.436043	1	down	no
812923	PF3D7_0503600	XM_001351558.1	GO:0003779(actin binding);GO:0005524(ATP binding);GO:0016459(myosin complex)	NA	NA	NA	hypothetical protein CEUSTIGMA_g6898.t1 [Chlamydomonas eustigma]	NA	10.6549	7.09858	1.50099	0.58591	0.436195	1	up	no
810618	PF3D7_1105500	XM_001347706.2	GO:0005509(calcium ion binding);GO:0005813(centrosome)	NA	NA	NA	hypothetical protein H632_c654p0 [Helicosporidium sp. ATCC 50920]	NA	9.91785	6.55117	1.51391	0.598275	0.436612	1	up	no
813567	PF3D7_0929200	XM_002808920.1	GO:0003676(nucleic acid binding);GO:0003723(RNA binding)	NA	NA	NA		NA	379.176	513.016	0.73911	-0.436138	0.436615	1	down	no
814383	PF3D7_0306500	XM_001351105.1	NA	NA	NA	NA		NA	7.18121	4.77309	1.50452	0.589303	0.436714	1	up	no
810327	PF3D7_1017400	XM_001347418.2	GO:0004615(phosphomannomutase activity);GO:0009298(GDP-mannose biosynthetic process)	00051(Fructose and mannose metabolism);00520(Amino sugar and nucleotide sugar metabolism)	K17497	EC:5.4.2.8	eukaryotic phosphomannomutase [Coccomyxa subellipsoidea C-169]	NA	45.5752	30.419	1.49825	0.583277	0.43828	1	up	no
813724	PF3D7_1332400	XM_001350019.1	GO:0005634(nucleus);GO:0005654(nucleoplasm);GO:0005794(Golgi apparatus);GO:0016779(nucleotidyltransferase activity);GO:0031965(nuclear membrane);GO:0042493(response to drug)	03018(RNA degradation)	K03514	EC:2.7.7.19	poly(A) RNA polymerase protein 1-like [Physcomitrella patens]	NA	4.55178	3.03254	1.50098	0.585904	0.438477	1	up	no
810330	PF3D7_1017700	XM_001347421.1	NA	NA	NA	NA		NA	5.9688	8.09401	0.737435	-0.439413	0.438753	1	down	no
812980	PF3D7_0516500	XM_002808646.1	GO:0005215(transporter activity);GO:0006810(transport);GO:0016021(integral component of membrane)	NA	NA	NA		NA	4.15387	2.76294	1.50343	0.588253	0.439918	1	up	no
811458	PF3D7_1242200	XM_001350774.2	GO:0008479(queuine tRNA-ribosyltransferase activity);GO:0008616(queuosine biosynthetic process);GO:0020011(apicoplast)	NA	NA	NA	Queuine tRNA-ribosyltransferase [Chlorella sorokiniana]	NA	2.83711	3.84502	0.737866	-0.438569	0.441128	1	down	no
812992	PF3D7_0517700	XM_001351698.1	GO:0003743(translation initiation factor activity);GO:0005852(eukaryotic translation initiation factor 3 complex)	03013(RNA transport)	K03253	NA	eukaryotic translation initiation factor 3B [Klebsormidium nitens]	NA	331.292	446.407	0.742129	-0.430257	0.441822	1	down	no
2655237	PF3D7_0809600	XM_002808786.1	GO:0004197(cysteine-type endopeptidase activity);GO:0005634(nucleus);GO:0005737(cytoplasm);GO:0005813(centrosome);GO:0051307(meiotic chromosome separation);GO:0072686(mitotic spindle);GO:1901970(positive regulation of mitotic sister chromatid separation)	NA	NA	NA		NA	0.742765	0.4964	1.4963	0.581403	0.442051	1	up	no
813319	PF3D7_0904000	XM_001351878.1	GO:0005096(GTPase activator activity);GO:0005622(intracellular);GO:0006886(intracellular protein transport);GO:0012505(endomembrane system);GO:0017137(Rab GTPase binding);GO:0031338(regulation of vesicle fusion);GO:0090630(activation of GTPase activity)	NA	NA	NA		NA	316.943	426.8	0.742602	-0.429338	0.442666	1	down	no
811517	PF3D7_1248500	XM_001350833.1	GO:0010906(regulation of glucose metabolic process)	NA	NA	NA	predicted protein [Chlamydomonas reinhardtii]	NA	813.235	1094.89	0.742755	-0.429042	0.442916	1	down	no
811037	PF3D7_1148900	XM_001348125.1	GO:0020036(Maurer's cleft)	NA	NA	NA		NA	267.298	359.952	0.742593	-0.429356	0.443248	1	down	no
811311	PF3D7_1226800	XM_001350629.1	GO:0020011(apicoplast)	04141(Protein processing in endoplasmic reticulum)	K11863	EC:3.4.22.-	Ataxin-3 [Klebsormidium nitens]	NA	1.55268	2.12183	0.731766	-0.450546	0.443517	1	down	no
814438	PF3D7_0312300	XM_001351160.1	GO:0005838(proteasome regulatory particle);GO:0006511(ubiquitin-dependent protein catabolic process)	03050(Proteasome)	K03031	NA	unknown [Picea sitchensis]	NA	5.77059	7.80184	0.739645	-0.435095	0.44352	1	down	no
814374	PF3D7_0305600	XM_001351096.1	GO:0003906(DNA-(apurinic or apyrimidinic site) lyase activity);GO:0006281(DNA repair);GO:0020011(apicoplast)	03410(Base excision repair)	K01142	EC:3.1.11.2	DNA-(apurinic or apyrimidinic site) lyase [Manihot esculenta]	NA	2.66276	1.76498	1.50866	0.593269	0.443545	1	up	no
813752	PF3D7_1339000	XM_001350081.1	NA	NA	NA	NA		NA	2.61571	1.70134	1.53744	0.620532	0.44372	1	up	no
812669	PF3D7_0207700	XM_001349551.1	GO:0002377(immunoglobulin production);GO:0006508(proteolysis);GO:0008234(cysteine-type peptidase activity);GO:0020003(symbiont-containing vacuole);GO:0050776(regulation of immune response)	NA	NA	NA	thiol protease SEN102 precursor [Zea mays]	NA	0.43416	0.597556	0.72656	-0.460847	0.444366	1	down	no
810233	PF3D7_1007700	XM_001347324.1	NA	NA	NA	NA		NA	3.66402	2.45634	1.49166	0.576916	0.444574	1	up	no
3885752	PF3D7_0629900	XM_961188.1	GO:0005488(binding);GO:0005794(Golgi apparatus);GO:0016192(vesicle-mediated transport)	NA	NA	NA	phosphatidylinositol/phosphatidylcholine transfer protein SFH1 [Selaginella moellendorffii]	NA	186.392	250.602	0.743776	-0.427061	0.444831	1	down	no
812047	PF3D7_1448700	XM_001348603.1	NA	NA	NA	NA		NA	12.0724	16.2784	0.741621	-0.431245	0.444864	1	down	no
810827	PF3D7_1126900	XM_001347915.2	GO:0000398(mRNA splicing, via spliceosome);GO:0003723(RNA binding);GO:0005685(U1 snRNP);GO:0071013(catalytic step 2 spliceosome)	03040(Spliceosome)	K11098	NA	probable small nuclear ribonucleoprotein F [Carica papaya]	NA	121.47	163.343	0.743651	-0.427303	0.445549	1	down	no
813916	PF3D7_1369000	XM_002809065.1	GO:0005783(endoplasmic reticulum)	NA	NA	NA		NA	1.40994	0.937589	1.50379	0.588604	0.446121	1	up	no
812062	PF3D7_1450500	XM_001348618.1	NA	NA	NA	NA		NA	0.259608	0.356027	0.729181	-0.455652	0.44641	1	down	no
811689	PF3D7_1411000.1	XM_001348245.2;XM_024473349.1	NA	NA	NA	NA		NA	3.34035	2.24161	1.49015	0.575461	0.446517	1	up	no
810435	PF3D7_1028400	XM_001347526.1	GO:0005634(nucleus);GO:0005730(nucleolus)	NA	NA	NA		NA	124.22	166.791	0.744768	-0.425137	0.446617	1	down	no
814284	PF3D7_1361000	XM_001350285.1	GO:0005515(protein binding)	03013(RNA transport)	K02516	EC:2.1.1.320	protein arginine N-methyltransferase 1.5 isoform X1 [Lactuca sativa]	NA	36.1552	24.3113	1.48718	0.572577	0.44666	1	up	no
811015	PF3D7_1146100	XM_001348103.2	NA	NA	NA	NA		NA	2.16787	2.96261	0.731744	-0.45059	0.44679	1	down	no
810807	PF3D7_1124900	XM_001347895.2	GO:0003735(structural constituent of ribosome);GO:0006412(translation);GO:0015934(large ribosomal subunit)	03010(Ribosome)	K02918	NA	60S ribosomal L35-like [Chlorella sorokiniana]	NA	377.136	506.291	0.7449	-0.424881	0.446949	1	down	no
3885693	PF3D7_0627300	XM_961163.1	GO:0008270(zinc ion binding)	04141(Protein processing in endoplasmic reticulum)	K10666	EC:2.3.2.27	zf-C3HC4_2 domain-containing protein [Cephalotus follicularis]	NA	225.592	302.612	0.745482	-0.423754	0.447801	1	down	no
8445061	PF3D7_1426300	XM_002585411.1	GO:0003777(microtubule motor activity);GO:0005856(cytoskeleton);GO:0007018(microtubule-based movement)	NA	NA	NA	flagellar outer dynein arm intermediate chain 2 [Micromonas pusilla CCMP1545]	NA	1.48545	0.990248	1.50008	0.585037	0.447817	1	up	no
812640	PF3D7_0204700	XM_001349522.1	GO:0005353(fructose transmembrane transporter activity);GO:0005355(glucose transmembrane transporter activity);GO:0005887(integral component of plasma membrane);GO:0015149(hexose transmembrane transporter activity)	NA	NA	NA	plastidic glucose transporter 4 [Sesamum indicum]	NA	110.181	147.757	0.74569	-0.423352	0.4483	1	down	no
811491	PF3D7_1245800	XM_001350807.2	GO:0005768(endosome);GO:0005794(Golgi apparatus);GO:0006895(Golgi to endosome transport);GO:0030036(actin cytoskeleton organization);GO:0030125(clathrin vesicle coat);GO:0030276(clathrin binding);GO:0032266(phosphatidylinositol-3-phosphate binding);GO:0032511(late endosome to vacuole transport via multivesicular body sorting pathway);GO:0034498(early endosome to Golgi transport);GO:0080025(phosph…	04144(Endocytosis)	K12471	NA	clathrin interactor EPSIN 2-like [Helianthus annuus]	NA	18.9049	25.3745	0.745033	-0.424624	0.448355	1	down	no
810298	PF3D7_1014300	XM_001347389.1	GO:0005634(nucleus);GO:0005737(cytoplasm);GO:0007010(cytoskeleton organization);GO:0007259(JAK-STAT cascade);GO:0007299(ovarian follicle cell-cell adhesion);GO:0008536(Ran GTPase binding);GO:0016020(membrane);GO:0030536(larval feeding behavior);GO:0046843(dorsal appendage formation);GO:0060250(germ-line stem-cell niche homeostasis)	NA	NA	NA	predicted protein [Chlamydomonas reinhardtii]	NA	0.901971	0.605345	1.49001	0.575323	0.448516	1	up	no
2655271	PF3D7_0814700	XM_001349341.1	NA	NA	NA	NA		NA	8.25863	11.1221	0.742539	-0.42946	0.448621	1	down	no
2655444	PF3D7_0814100	XM_002808799.3	NA	NA	NA	NA		NA	5.51433	3.63417	1.51736	0.60156	0.44933	1	up	no
812181	PF3D7_1462900	XM_001348737.1	NA	NA	NA	NA		NA	0.890346	0.592467	1.50278	0.587631	0.44955	1	up	no
814153	PF3D7_1333500	XM_001350030.1	NA	NA	NA	NA		NA	3.26619	2.18325	1.49602	0.581128	0.44997	1	up	no
811991	PF3D7_1443100	XM_001348547.1	NA	NA	NA	NA		NA	1.45092	1.96222	0.739425	-0.435525	0.450362	1	down	no
9221927	PF3D7_0832000	XM_002808696.1	GO:0020013(modulation by symbiont of host erythrocyte aggregation);GO:0020036(Maurer's cleft)	NA	NA	NA		NA	5.24911	3.51397	1.49378	0.57897	0.450424	1	up	no
813037	PF3D7_0522200	XM_001351743.1	NA	NA	NA	NA		NA	61.5527	41.4526	1.48489	0.57036	0.450937	1	up	no
813223	PF3D7_0108700	XM_001350982.2	NA	NA	NA	NA		NA	12.0303	8.11618	1.48227	0.567805	0.451621	1	up	no
3885770	PF3D7_0630500	XM_961194.1	GO:0007010(cytoskeleton organization);GO:0008092(cytoskeletal protein binding)	NA	NA	NA	ribosome biogenesis protein WDR12 homolog [Olea europaea var. sylvestris]	NA	4.69863	3.15016	1.49155	0.576816	0.451622	1	up	no
814038	PF3D7_1311100	XM_001349803.1	NA	NA	NA	NA		NA	16.2011	21.6743	0.747479	-0.419894	0.452321	1	down	no
813311	PF3D7_0903200	XM_002808866.1	GO:0005515(protein binding);GO:0005773(vacuole);GO:0016020(membrane);GO:0060627(regulation of vesicle-mediated transport)	04144(Endocytosis);04145(Phagosome)	K07897	NA	hypothetical protein CHLNCDRAFT_35566 [Chlorella variabilis]	NA	6.77968	4.5399	1.49335	0.578556	0.452364	1	up	no
2655339	PF3D7_0820500	XM_001349284.1	NA	NA	NA	NA		NA	107.944	144.276	0.748179	-0.418545	0.452524	1	down	no
4794208	PF3D7_0932700	XM_001352157.1	NA	NA	NA	NA		NA	1.10455	0.736317	1.50011	0.585064	0.452963	1	up	no
2655130	PF3D7_0721000	XM_024473142.1	GO:0003674(molecular_function);GO:0005575(cellular_component);GO:0005737(cytoplasm);GO:0016020(membrane)	NA	NA	NA		NA	10.4486	7.06066	1.47983	0.565431	0.453076	1	up	no
812100	PF3D7_1454500	XM_001348656.1	GO:0005506(iron ion binding);GO:0005739(mitochondrion);GO:0006879(cellular iron ion homeostasis);GO:0016226(iron-sulfur cluster assembly)	NA	NA	NA	iron-sulfur cluster assembly protein 1 [Arabidopsis lyrata subsp. lyrata]	NA	186.061	248.577	0.748505	-0.417917	0.453405	1	down	no
811690	PF3D7_1411100.1	XM_001348246.2	NA	NA	NA	NA		NA	3.29856	4.43678	0.743457	-0.427679	0.453562	1	down	no
2655291	PF3D7_0811500	XM_001349375.1	GO:0005829(cytosol);GO:0006355(regulation of transcription, DNA-templated);GO:0008469(histone-arginine N-methyltransferase activity);GO:0035242(protein-arginine omega-N asymmetric methyltransferase activity)	NA	NA	NA	hypothetical protein VOLCADRAFT_56214 [Volvox carteri f. nagariensis]	NA	19.7535	13.3579	1.47879	0.564415	0.45463	1	up	no
812330	PF3D7_1477700	XM_001348886.2	GO:0020003(symbiont-containing vacuole)	NA	NA	NA		NA	10.0679	6.77989	1.48497	0.57043	0.454833	1	up	no
813619	PF3D7_0935000	XM_001352179.1	GO:0000398(mRNA splicing, via spliceosome);GO:0005685(U1 snRNP);GO:0030619(U1 snRNA binding);GO:0035614(snRNA stem-loop binding)	03040(Spliceosome)	K11094	NA	hypothetical protein GPECTOR_21g690 [Gonium pectorale]	NA	185.257	247.213	0.749383	-0.416224	0.454853	1	down	no
2655245	PF3D7_0808100	XM_002808783.1	NA	NA	NA	NA		NA	1.12257	1.50415	0.746316	-0.422141	0.455956	1	down	no
811558	PF3D7_1252800	XM_001350874.1	NA	NA	NA	NA		NA	15.9978	21.338	0.749734	-0.415549	0.456695	1	down	no
811738	PF3D7_1415900	XM_001348294.1	GO:0000812(Swr1 complex);GO:0031063(regulation of histone deacetylation);GO:0031491(nucleosome binding);GO:0042826(histone deacetylase binding);GO:0043486(histone exchange)	NA	NA	NA		NA	89.0075	118.646	0.750197	-0.414659	0.456958	1	down	no
813375	PF3D7_0909800	XM_002808879.1	GO:0000243(commitment complex);GO:0000245(spliceosomal complex assembly);GO:0000387(spliceosomal snRNP assembly);GO:0003723(RNA binding);GO:0005682(U5 snRNP);GO:0005685(U1 snRNP);GO:0005686(U2 snRNP);GO:0005687(U4 snRNP);GO:0005689(U12-type spliceosomal complex);GO:0034715(pICln-Sm protein complex);GO:0034719(SMN-Sm protein complex);GO:0071010(prespliceosome);GO:0071011(precatalytic spliceosome);…	03040(Spliceosome)	K11088	NA	hypothetical protein SELMODRAFT_112116 [Selaginella moellendorffii]	NA	160.18	213.45	0.750433	-0.414206	0.456968	1	down	no
811266	PF3D7_1222300	XM_001350584.1	GO:0005783(endoplasmic reticulum);GO:0009408(response to heat);GO:0051082(unfolded protein binding)	04141(Protein processing in endoplasmic reticulum);04626(Plant-pathogen interaction)	K09487	NA	endoplasmin homolog [Chenopodium quinoa]	NA	41.0107	27.8015	1.47513	0.56084	0.457411	1	up	no
3885798	PF3D7_0617900	XM_961071.1	GO:0000786(nucleosome);GO:0003677(DNA binding);GO:0051276(chromosome organization)	NA	NA	NA	histone H3.3 isoform X2 [Selaginella moellendorffii]	NA	674.893	898.362	0.751248	-0.412639	0.457943	1	down	no
813870	PF3D7_1361500.1	XM_002809049.1;XM_024473250.1	NA	NA	NA	NA		NA	1.46436	1.9736	0.741973	-0.430561	0.458299	1	down	no
812625	PF3D7_0203000	XM_001349507.1	GO:0020008(rhoptry)	NA	NA	NA		NA	0.501029	0.335761	1.49222	0.577459	0.458381	1	up	no
810837	PF3D7_1127900	XM_001347925.1	NA	NA	NA	NA		NA	14.4385	19.2407	0.750414	-0.414241	0.458618	1	down	no
811188	PF3D7_1213900	XM_001350508.2	GO:0005085(guanyl-nucleotide exchange factor activity);GO:0005851(eukaryotic translation initiation factor 2B complex);GO:0009058(biosynthetic process);GO:0016740(transferase activity);GO:0016779(nucleotidyltransferase activity)	03013(RNA transport)	K03240	NA		NA	112.979	150.287	0.751758	-0.41166	0.458847	1	down	no
811359	PF3D7_1231900	XM_001350677.1	NA	NA	NA	NA		NA	1.61357	1.08575	1.48614	0.57157	0.459075	1	up	no
36312594	PF3D7_1478900	XR_002966697.1	NA	NA	NA	NA		NA	14.7956	19.6827	0.751705	-0.411761	0.459105	1	down	no
812218	PF3D7_1466800	XM_001348774.1	NA	NA	NA	NA		NA	73.9748	50.2358	1.47255	0.558317	0.459391	1	up	no
812318	PF3D7_1476600	XM_001348874.2	GO:0020011(apicoplast)	NA	NA	NA		NA	9.62128	6.52667	1.47415	0.559883	0.459508	1	up	no
812331	PF3D7_1477800	XM_001348887.1	GO:0000036(acyl carrier activity);GO:0030497(fatty acid elongation)	NA	NA	NA	hypothetical protein LSAT_8X5421 [Lactuca sativa]	NA	7.909	5.32193	1.48612	0.571548	0.459733	1	up	no
3885713	PF3D7_0605100	XM_960948.1	GO:0003723(RNA binding)	NA	NA	NA	protein BTR1-like [Ananas comosus]	NA	253.717	172.432	1.47141	0.557197	0.460231	1	up	no
811329	PF3D7_1228600	XM_001350647.1	GO:0016020(membrane);GO:0020003(symbiont-containing vacuole)	NA	NA	NA		NA	4.1461	5.51627	0.751613	-0.411938	0.460994	1	down	no
811635	PF3D7_1405600	XM_001348190.1	GO:0004748(ribonucleoside-diphosphate reductase activity, thioredoxin disulfide as acceptor);GO:0006260(DNA replication)	00230(Purine metabolism);00240(Pyrimidine metabolism);00480(Glutathione metabolism)	K10808	EC:1.17.4.1	ribonucleoside-diphosphate reductase small chain isoform A [Chlorella sorokiniana]	NA	3.46372	2.32929	1.48703	0.572434	0.461059	1	up	no
813770	PF3D7_1342700	XM_001350112.1	GO:0003700(DNA binding transcription factor activity);GO:0006351(transcription, DNA-templated)	00230(Purine metabolism);00240(Pyrimidine metabolism);03020(RNA polymerase)	K03009	NA	DNA-directed RNA polymerases II, IV and V subunit 12 [Amborella trichopoda]	NA	90.1044	119.873	0.751668	-0.411833	0.461393	1	down	no
814499	PF3D7_0318500	XM_001351219.1	NA	NA	NA	NA		NA	0.286489	0.193393	1.48138	0.566944	0.461438	1	up	no
813345	PF3D7_0906600	XM_001351904.1	GO:0003676(nucleic acid binding)	NA	NA	NA		NA	424.492	563.364	0.753495	-0.40833	0.461823	1	down	no
810353	PF3D7_1020200	XM_001347444.2	NA	NA	NA	NA		NA	0.480951	0.65292	0.736616	-0.441016	0.461825	1	down	no
2655478	PF3D7_0824800	XM_001349240.1	NA	NA	NA	NA		NA	17.8203	12.119	1.47045	0.556255	0.461838	1	up	no
811583	PF3D7_1255200	XM_001350899.1	GO:0020002(host cell plasma membrane);GO:0020013(modulation by symbiont of host erythrocyte aggregation);GO:0020030(infected host cell surface knob);GO:0020033(antigenic variation);GO:0020035(cytoadherence to microvasculature, mediated by symbiont protein);GO:0046789(host cell surface receptor binding);GO:0050839(cell adhesion molecule binding)	NA	NA	NA		NA	0.339163	0.455102	0.745246	-0.424211	0.462322	1	down	no
812070	PF3D7_1451300	XM_001348626.2	NA	NA	NA	NA		NA	9.09275	6.15312	1.47775	0.563399	0.462582	1	up	no
812569	PF3D7_0414000	XM_001351412.1	GO:0000228(nuclear chromosome);GO:0005524(ATP binding);GO:0051276(chromosome organization)	NA	NA	NA	structural maintenance of chromosomes protein 3 [Sorghum bicolor]	NA	1.29404	0.87424	1.48019	0.56578	0.462606	1	up	no
811700	PF3D7_1412000	XM_001348256.1	NA	NA	NA	NA		NA	3.12117	2.10353	1.48378	0.569275	0.462633	1	up	no
811418	PF3D7_1237800	XM_001350736.1	GO:0006511(ubiquitin-dependent protein catabolic process)	NA	NA	NA	PREDICTED: ubiquitin-like protein 5 [Daucus carota subsp. sativus]	NA	40.1911	53.5289	0.75083	-0.413442	0.463159	1	down	no
813640	PF3D7_0937200	XM_001352200.1	GO:0006629(lipid metabolic process);GO:0016020(membrane);GO:0016298(lipase activity)	00561(Glycerolipid metabolism)	K01054	EC:3.1.1.23	caffeoyl shikimate esterase 13 [Populus tomentosa]	NA	3.77149	2.53714	1.48651	0.571929	0.463197	1	up	no
811296	PF3D7_1225300	XM_001350614.1	GO:0000462(maturation of SSU-rRNA from tricistronic rRNA transcript (SSU-rRNA, 5.8S rRNA, LSU-rRNA));GO:0005730(nucleolus);GO:0032040(small-subunit processome);GO:0070181(small ribosomal subunit rRNA binding)	NA	NA	NA		NA	98.7455	130.888	0.754426	-0.406549	0.463775	1	down	no
812995	PF3D7_0518000	XM_002808651.1	GO:0005634(nucleus);GO:0005737(cytoplasm);GO:0007275(multicellular organism development);GO:0016740(transferase activity);GO:0061630(ubiquitin protein ligase activity)	NA	NA	NA	E3 ubiquitin-protein ligase CSU1 [Selaginella moellendorffii]	NA	22.703	30.1309	0.753478	-0.408362	0.463803	1	down	no
813913	PF3D7_1368300	XM_002809064.1	NA	NA	NA	NA		NA	2.75062	3.7142	0.740567	-0.433298	0.464235	1	down	no
810212	PF3D7_1005100	XM_001347303.1	GO:0000462(maturation of SSU-rRNA from tricistronic rRNA transcript (SSU-rRNA, 5.8S rRNA, LSU-rRNA));GO:0005730(nucleolus);GO:0019843(rRNA binding);GO:0032040(small-subunit processome);GO:0034511(U3 snoRNA binding)	NA	NA	NA	hypothetical protein AXG93_1593s1010 [Marchantia polymorpha subsp. ruderalis]	NA	19.069	12.9937	1.46756	0.553422	0.464617	1	up	no
810528	PF3D7_1037800	XM_001347619.2	NA	NA	NA	NA	hypothetical protein MARPO_0014s0208 [Marchantia polymorpha]	NA	0.693847	0.465458	1.49068	0.575967	0.46463	1	up	no
814408	PF3D7_0309200	XM_001351130.2	GO:0004674(protein serine/threonine kinase activity);GO:0006468(protein phosphorylation)	NA	NA	NA	hypothetical protein MICPUN_113602 [Micromonas commoda]	NA	4.54915	3.09725	1.46877	0.554609	0.464712	1	up	no
812681	PF3D7_0208900	XM_001349563.1	GO:0009986(cell surface)	NA	NA	NA		NA	0.389871	0.262366	1.48598	0.571416	0.464913	1	up	no
811702	PF3D7_1412200	XM_001348258.1	NA	NA	NA	NA		NA	27.1113	18.479	1.46714	0.553009	0.464957	1	up	no
3885969	PF3D7_0620500	XM_961098.1	GO:0003723(RNA binding);GO:0005848(mRNA cleavage stimulating factor complex);GO:0006396(RNA processing)	NA	NA	NA		NA	30.8777	21.0475	1.46705	0.552916	0.464995	1	up	no
813674	PF3D7_1322200	XM_024473223.1	NA	NA	NA	NA		NA	0.69961	0.475016	1.47281	0.558575	0.465191	1	up	no
812282	PF3D7_1473200	XM_001348838.1	GO:0016020(membrane);GO:0016021(integral component of membrane)	NA	NA	NA	DnaJ domain [Ostreococcus tauri]	NA	98.8391	130.824	0.75551	-0.404478	0.465566	1	down	no
812006	PF3D7_1444700	XM_001348562.2	NA	NA	NA	NA		NA	7.14962	4.81778	1.48401	0.569498	0.465624	1	up	no
9221806	PF3D7_0419900	XM_002808618.2	GO:0004430(1-phosphatidylinositol 4-kinase activity);GO:0005886(plasma membrane)	00562(Inositol phosphate metabolism);04070(Phosphatidylinositol signaling system)	K00888	EC:2.7.1.67	hypothetical protein DM860_012792 [Cuscuta australis]	NA	29.6574	20.239	1.46536	0.551254	0.465746	1	up	no
811636	PF3D7_1405700	XM_001348191.1	GO:0000209(protein polyubiquitination);GO:0043161(proteasome-mediated ubiquitin-dependent protein catabolic process);GO:0061630(ubiquitin protein ligase activity)	NA	NA	NA	E3 ubiquitin-protein ligase RNF181 [Capsella rubella]	NA	0.946699	1.27257	0.743929	-0.426764	0.466096	1	down	no
8445053	PF3D7_1018200	XM_002585360.1	GO:0005634(nucleus);GO:0005737(cytoplasm)	04075(Plant hormone signal transduction)	K14501	EC:3.1.3.16	Serine/threonine-protein phosphatase BSU1 [Arabidopsis lyrata subsp. lyrata]	NA	1.51756	2.01155	0.754424	-0.406552	0.466746	1	down	no
2655491	PF3D7_0821600	XM_001349273.1	GO:0005634(nucleus);GO:0006378(mRNA polyadenylation);GO:0006379(mRNA cleavage);GO:0006388(tRNA splicing, via endonucleolytic cleavage and ligation);GO:0051731(polynucleotide 5'-hydroxyl-kinase activity)	03015(mRNA surveillance pathway)	K14399	EC:2.7.1.78	PREDICTED: protein CLP1 homolog isoform X1 [Camelina sativa]	NA	51.4645	68.0225	0.756581	-0.402434	0.46764	1	down	no
813927	PF3D7_1308000	XM_002808956.1	NA	NA	NA	NA		NA	0.643539	0.424812	1.51488	0.599203	0.467932	1	up	no
813224	PF3D7_0108800	XM_001350983.1	GO:0003735(structural constituent of ribosome);GO:0006412(translation)	NA	NA	NA		NA	1.50507	2.01048	0.748611	-0.417711	0.467993	1	down	no
2654956	PF3D7_0720000	XM_001349065.1	GO:0000175(3'-5'-exoribonuclease activity);GO:0000178(exosome (RNase complex));GO:0006364(rRNA processing);GO:0008312(7S RNA binding)	03018(RNA degradation)	K07573	NA	exosome complex component CSL4-like isoform X3 [Papaver somniferum]	NA	29.1795	38.5959	0.756026	-0.403492	0.468819	1	down	no
2654983	PF3D7_0704300	XM_001348940.2	NA	NA	NA	NA		NA	0.750534	0.507795	1.47803	0.563671	0.469212	1	up	no
2655027	PF3D7_0727300	XM_001349134.1	GO:0003677(DNA binding);GO:0003886(DNA (cytosine-5-)-methyltransferase activity);GO:0005634(nucleus);GO:0006306(DNA methylation)	NA	NA	NA	hypothetical protein PAHAL_5G247300 [Panicum hallii]	NA	8.02342	10.5981	0.757062	-0.401516	0.470214	1	down	no
810840	PF3D7_1128200	XM_001347928.1	GO:0003713(transcription coactivator activity);GO:0005829(cytosol);GO:0006355(regulation of transcription, DNA-templated);GO:0034399(nuclear periphery)	NA	NA	NA	Transcription regulator, DNA-binding [Trema orientale]	NA	68.1273	89.9402	0.757474	-0.400732	0.470368	1	down	no
811089	PF3D7_1203600	XM_001350409.1	GO:0004408(holocytochrome-c synthase activity);GO:0005739(mitochondrion);GO:0005743(mitochondrial inner membrane);GO:0055114(oxidation-reduction process)	00860(Porphyrin and chlorophyll metabolism)	K01764	EC:4.4.1.17	cytochrome c-type heme lyase [Chlorella sorokiniana]	NA	15.7349	20.8153	0.75593	-0.403675	0.470769	1	down	no
4794199	PF3D7_0800100	XM_001349478.1	GO:0020002(host cell plasma membrane);GO:0020013(modulation by symbiont of host erythrocyte aggregation);GO:0020030(infected host cell surface knob);GO:0020033(antigenic variation);GO:0020035(cytoadherence to microvasculature, mediated by symbiont protein);GO:0050839(cell adhesion molecule binding)	NA	NA	NA		NA	0.415578	0.554759	0.749114	-0.416742	0.471394	1	down	no
2655378	PF3D7_0823600	XM_001349252.2	GO:0009107(lipoate biosynthetic process);GO:0016979(lipoate-protein ligase activity);GO:0020011(apicoplast)	00785(Lipoic acid metabolism)	K03801	EC:2.3.1.181	hypothetical protein CUMW_044180 [Citrus unshiu]	NA	3.41586	2.31913	1.47291	0.558667	0.471442	1	up	no
811074	PF3D7_1202100.1	XM_024473377.1;XM_001350394.1	NA	NA	NA	NA	uncharacterized protein LOC100277594 [Zea mays]	NA	4.29628	2.93378	1.46442	0.550325	0.471474	1	up	no
814491	PF3D7_0317700	XM_001351211.1	GO:0003676(nucleic acid binding);GO:0005634(nucleus)	04120(Ubiquitin mediated proteolysis);03420(Nucleotide excision repair)	K10610	NA	hypothetical protein Rsub_12402 [Raphidocelis subcapitata]	NA	30.545	20.9353	1.45902	0.545	0.471708	1	up	no
813242	PF3D7_0110800	XM_001351001.1	NA	03022(Basal transcription factors)	K03124	NA	PREDICTED: transcription initiation factor IIB-2-like isoform X2 [Solanum tuberosum]	NA	120.181	158.307	0.759167	-0.397511	0.472113	1	down	no
810812	PF3D7_1125400	XM_001347900.2	GO:0005739(mitochondrion);GO:0005743(mitochondrial inner membrane);GO:0006626(protein targeting to mitochondrion);GO:0015450(P-P-bond-hydrolysis-driven protein transmembrane transporter activity)	NA	NA	NA	mitochondrial import inner membrane translocase subunit TIM44-2 isoform X1 [Morus notabilis]	NA	53.8705	36.9213	1.45906	0.545042	0.472239	1	up	no
3885966	PF3D7_0603300	XM_960930.1	GO:0004152(dihydroorotate dehydrogenase activity);GO:0005743(mitochondrial inner membrane);GO:0006207('de novo' pyrimidine nucleobase biosynthetic process);GO:0042493(response to drug)	00240(Pyrimidine metabolism)	K00254	EC:1.3.5.2	hypothetical protein CEUSTIGMA_g8303.t1 [Chlamydomonas eustigma]	NA	4.23322	2.88485	1.46739	0.553257	0.472347	1	up	no
810814	PF3D7_1125700	XM_001347902.1	NA	NA	NA	NA		NA	8.46062	5.79127	1.46093	0.546883	0.473049	1	up	no
814071	PF3D7_1317100	XM_001349870.1	GO:0006268(DNA unwinding involved in DNA replication);GO:0006270(DNA replication initiation)	03030(DNA replication)	K02212	EC:3.6.4.12	Mini-chromosome maintenance complex protein 4 [Ostreococcus tauri]	NA	2.871	3.78933	0.757653	-0.40039	0.473057	1	down	no
813905	PF3D7_1367100	XM_001350346.1	GO:0003723(RNA binding);GO:0005685(U1 snRNP);GO:0006396(RNA processing)	03040(Spliceosome)	K11093	NA	U1 snRNP [Zea mays]	NA	112.65	148.233	0.759952	-0.39602	0.4735	1	down	no
814204	PF3D7_1343300	XM_001350118.1	NA	NA	NA	NA		NA	5.66425	3.88051	1.45966	0.545637	0.473548	1	up	no
814235	PF3D7_1351800.1	XM_024473242.1;XM_024473243.1	NA	NA	NA	NA		NA	5.99795	7.96095	0.753421	-0.408471	0.474253	1	down	no
811335	PF3D7_1229300	XM_001350653.1	NA	NA	NA	NA		NA	10.0564	6.8958	1.45834	0.544331	0.474311	1	up	no
814075	PF3D7_1317400	XM_001349874.1	GO:0034399(nuclear periphery)	NA	NA	NA		NA	2.38756	1.60428	1.48824	0.573611	0.474926	1	up	no
810531	PF3D7_1038400	XM_001347622.2	GO:0007276(gamete generation);GO:0030430(host cell cytoplasm)	NA	NA	NA		NA	0.519705	0.356231	1.4589	0.54488	0.475067	1	up	no
8445051	PF3D7_1018500	XM_002585362.1	GO:0000398(mRNA splicing, via spliceosome);GO:0005686(U2 snRNP);GO:0005689(U12-type spliceosomal complex);GO:0071011(precatalytic spliceosome);GO:0071013(catalytic step 2 spliceosome)	03040(Spliceosome)	K12834	NA	hypothetical protein CHLNCDRAFT_49281 [Chlorella variabilis]	NA	240.97	316.69	0.760902	-0.394218	0.475316	1	down	no
813302	PF3D7_0902300	XM_001351861.1	GO:0004674(protein serine/threonine kinase activity);GO:0005634(nucleus);GO:0005737(cytoplasm);GO:0006468(protein phosphorylation);GO:0035556(intracellular signal transduction)	04016(MAPK signaling pathway - plant);04075(Plant hormone signal transduction)	K14498	EC:2.7.11.1	predicted protein [Ostreococcus lucimarinus CCE9901]	NA	232.506	305.471	0.761138	-0.39377	0.475458	1	down	no
2654988	PF3D7_0730200	XM_001349161.2	GO:0016192(vesicle-mediated transport);GO:0030130(clathrin coat of trans-Golgi network vesicle)	NA	NA	NA	beta-adaptin-like protein A isoform X1 [Selaginella moellendorffii]	NA	7.26178	9.55818	0.759745	-0.396413	0.475719	1	down	no
813233	PF3D7_0109800	XM_001350992.1	GO:0004826(phenylalanine-tRNA ligase activity);GO:0006432(phenylalanyl-tRNA aminoacylation);GO:0009328(phenylalanine-tRNA ligase complex)	00970(Aminoacyl-tRNA biosynthesis)	K01889	EC:6.1.1.20	phenylalanyl-tRNA synthetase, putative / phenylalanine-tRNA ligase [Arabidopsis thaliana]	NA	47.1408	61.9311	0.761182	-0.393687	0.475842	1	down	no
814256	PF3D7_1355200	XM_001350228.1	NA	NA	NA	NA		NA	2.19635	1.50106	1.4632	0.549123	0.475845	1	up	no
812251	PF3D7_1470200	XM_001348807.2	NA	NA	NA	NA		NA	100.01	131.367	0.761298	-0.393467	0.476345	1	down	no
813792	PF3D7_1346300	XM_001350141.1	GO:0003677(DNA binding);GO:0003723(RNA binding);GO:0005634(nucleus);GO:0005737(cytoplasm)	NA	NA	NA		NA	3117.79	4091.27	0.76206	-0.392024	0.477041	1	down	no
811514	PF3D7_1248200	XM_001350830.3	GO:0000387(spliceosomal snRNP assembly);GO:0000974(Prp19 complex);GO:0003674(molecular_function);GO:0005575(cellular_component);GO:0017070(U6 snRNA binding);GO:0036002(pre-mRNA binding);GO:0071006(U2-type catalytic step 1 spliceosome);GO:0071007(U2-type catalytic step 2 spliceosome)	03040(Spliceosome)	K12872	NA	zinc finger CCCH domain-containing protein 25 [Selaginella moellendorffii]	NA	86.1021	113.019	0.761835	-0.392449	0.477071	1	down	no
810399	PF3D7_1024800	XM_001347490.2	NA	NA	NA	NA		NA	1251.81	1641.4	0.762647	-0.390913	0.478074	1	down	no
813240	PF3D7_0110600	XM_001350999.1	GO:0005634(nucleus);GO:0016307(phosphatidylinositol phosphate kinase activity);GO:0019992(diacylglycerol binding);GO:0031152(aggregation involved in sorocarp development);GO:0035556(intracellular signal transduction);GO:0046488(phosphatidylinositol metabolic process);GO:0046872(metal ion binding)	00562(Inositol phosphate metabolism);04070(Phosphatidylinositol signaling system);04144(Endocytosis)	K00889	EC:2.7.1.68	phosphatidylinositol 4-phosphate 5-kinase 4-like isoform X2 [Cucurbita moschata]	NA	126.456	165.816	0.762629	-0.390946	0.478091	1	down	no
813529	PF3D7_0925400	XM_001352088.1	GO:0004721(phosphoprotein phosphatase activity);GO:0005634(nucleus);GO:0046872(metal ion binding);GO:2000765(regulation of cytoplasmic translation)	03015(mRNA surveillance pathway);04136(Autophagy - other eukaryotes)	K04382	EC:3.1.3.16	hypothetical protein CEUSTIGMA_g8806.t1 [Chlamydomonas eustigma]	NA	1.37435	1.83062	0.750756	-0.413585	0.478501	1	down	no
811673	PF3D7_1409400	XM_001348229.2	NA	NA	NA	NA		NA	1.78339	2.38843	0.74668	-0.421437	0.478981	1	down	no
811830	PF3D7_1426900	XM_001348386.1	GO:0005739(mitochondrion);GO:0005750(mitochondrial respiratory chain complex III);GO:0006122(mitochondrial electron transport, ubiquinol to cytochrome c);GO:0008121(ubiquinol-cytochrome-c reductase activity)	NA	NA	NA		NA	22.4684	15.3566	1.46311	0.549039	0.479506	1	up	no
3885811	PF3D7_0615100	XM_961044.1	GO:0006633(fatty acid biosynthetic process);GO:0016631(enoyl-[acyl-carrier-protein] reductase activity);GO:0020011(apicoplast)	00061(Fatty acid biosynthesis);00780(Biotin metabolism);00333(Prodigiosin biosyntheses)	K00208	EC:1.3.1.9;EC:1.3.1.10	enoyl-[acyl-carrier-protein] reductase [NADH], chloroplastic isoform X1 [Amborella trichopoda]	NA	3.00121	2.05403	1.46114	0.54709	0.479846	1	up	no
811696	PF3D7_1411700	XM_001348252.1	GO:0005634(nucleus);GO:0052907(23S rRNA (adenine(1618)-N(6))-methyltransferase activity);GO:0070475(rRNA base methylation)	NA	NA	NA	hypothetical protein BHE74_00007146 [Ensete ventricosum]	NA	7.41167	9.71921	0.762579	-0.391041	0.480504	1	down	no
814457	PF3D7_0314400	XM_001351177.1	GO:0004722(protein serine/threonine phosphatase activity);GO:0005634(nucleus);GO:0005737(cytoplasm);GO:0006470(protein dephosphorylation)	NA	NA	NA	Serine/threonine protein phosphatase 2A [Klebsormidium nitens]	NA	4.8165	6.34622	0.758955	-0.397914	0.480947	1	down	no
9221934	PF3D7_0805500	XM_002808769.1	NA	NA	NA	NA		NA	14.1564	9.76466	1.44976	0.535813	0.481319	1	up	no
811948	PF3D7_1438700	XM_001348504.1	GO:0003896(DNA primase activity);GO:0005658(alpha DNA polymerase:primase complex);GO:0006269(DNA replication, synthesis of RNA primer)	00230(Purine metabolism);00240(Pyrimidine metabolism);03030(DNA replication)	K02684	EC:2.7.7.-	DNA primase small subunit isoform X1 [Prunus avium]	NA	3.12929	4.11819	0.759869	-0.396177	0.481553	1	down	no
814305	PF3D7_1365900	XM_001350333.1	GO:0003735(structural constituent of ribosome);GO:0006412(translation);GO:0006464(cellular protein modification process);GO:0006511(ubiquitin-dependent protein catabolic process);GO:0022625(cytosolic large ribosomal subunit);GO:0031386(protein tag)	03010(Ribosome)	K02927	NA	PREDICTED: ubiquitin-60S ribosomal protein L40-2 [Vitis vinifera]	NA	1214.43	1588.37	0.764578	-0.387265	0.481571	1	down	no
811758	PF3D7_1417800	XM_001348314.1	GO:0005634(nucleus);GO:0005737(cytoplasm);GO:0006260(DNA replication);GO:0051726(regulation of cell cycle)	03030(DNA replication)	K02540	EC:3.6.4.12	DNA replication licensing factor Mcm [Parasponia andersonii]	NA	2.40197	1.65033	1.45545	0.541468	0.482053	1	up	no
810290	PF3D7_1013500	XM_001347381.2	GO:0004435(phosphatidylinositol phospholipase C activity);GO:0004629(phospholipase C activity);GO:0006644(phospholipid metabolic process);GO:0035556(intracellular signal transduction)	00562(Inositol phosphate metabolism);04070(Phosphatidylinositol signaling system);04933(AGE-RAGE signaling pathway in diabetic complications)	K05857	EC:3.1.4.11	phosphoinositide phospholipase C 2-like [Physcomitrella patens]	NA	2.08841	2.73871	0.762555	-0.391087	0.482373	1	down	no
812710	PF3D7_0212200	XM_001349592.1	GO:0003735(structural constituent of ribosome);GO:0005739(mitochondrion);GO:0006412(translation);GO:0020011(apicoplast);GO:0022625(cytosolic large ribosomal subunit)	03010(Ribosome)	K02935	NA	uncharacterized protein LOC111299931 [Durio zibethinus]	NA	9.18285	12.0755	0.760451	-0.395073	0.482483	1	down	no
3885736	PF3D7_0601900	XM_960916.1	GO:0005515(protein binding);GO:0020036(Maurer's cleft)	NA	NA	NA		NA	122.011	159.554	0.764695	-0.387043	0.482524	1	down	no
811724	PF3D7_1414500	XM_024473352.1	GO:0005576(extracellular region)	NA	NA	NA	uncharacterized protein LOC8282084 [Ricinus communis]	NA	29.1255	20.1236	1.44733	0.533393	0.482628	1	up	no
8445037	PF3D7_1422300	XM_002585410.1	NA	NA	NA	NA		NA	3.21712	4.22628	0.761217	-0.39362	0.482985	1	down	no
811618	PF3D7_1403900	XM_001348173.2	NA	NA	NA	NA		NA	2.83142	3.73185	0.758718	-0.398364	0.483021	1	down	no
2654962	PF3D7_0718500	XM_001349051.1	GO:0006458('de novo' protein folding);GO:0016272(prefoldin complex);GO:0051082(unfolded protein binding)	NA	NA	NA	prefoldin subunit 3 [Klebsormidium nitens]	NA	21.9733	15.1292	1.45238	0.538415	0.483053	1	up	no
813718	PF3D7_1330700	XM_001350004.1	NA	NA	NA	NA		NA	0.971495	0.653453	1.48671	0.572123	0.483062	1	up	no
3885913	PF3D7_0624100	XM_961130.2	NA	NA	NA	NA		NA	5.45535	7.17286	0.760554	-0.394878	0.483624	1	down	no
810815	PF3D7_1125800	XM_001347903.2	NA	NA	NA	NA	uncharacterized protein LOC112290208 isoform X2 [Physcomitrella patens]	NA	32.178	22.2427	1.44668	0.532743	0.483757	1	up	no
813091	PF3D7_0527600	XM_024473442.1	NA	NA	NA	NA		NA	2.55351	3.3602	0.75993	-0.396062	0.483837	1	down	no
2655207	PF3D7_0711100	XM_001348988.1	NA	NA	NA	NA		NA	30.6785	40.115	0.764765	-0.386912	0.483872	1	down	no
811915	PF3D7_1435200	XM_001348471.1	NA	NA	NA	NA		NA	2.31965	1.57038	1.47713	0.562794	0.483874	1	up	no
811917	PF3D7_1435400	XM_001348473.1	NA	NA	NA	NA		NA	21.5367	14.8631	1.44901	0.535065	0.484072	1	up	no
811920	PF3D7_1435700.1	XM_001348476.2;XM_024473362.1	GO:0010494(cytoplasmic stress granule);GO:0010603(regulation of cytoplasmic mRNA processing body assembly);GO:0034063(stress granule assembly);GO:0034063(stress granule assembly)	NA	NA	NA	PREDICTED: polyadenylate-binding protein-interacting protein 4-like isoform X1 [Capsicum annuum]	NA	2.33469	1.60778	1.45212	0.538164	0.484901	1	up	no
812214	PF3D7_1466300	XM_001348770.1	GO:0004175(endopeptidase activity);GO:0005838(proteasome regulatory particle);GO:0006511(ubiquitin-dependent protein catabolic process)	03050(Proteasome)	K03032	NA	26S proteasome non-ATPase regulatory subunit 1 homolog A-like [Asparagus officinalis]	NA	62.93	82.0961	0.766541	-0.383566	0.485215	1	down	no
813303	PF3D7_0902400	XM_024473183.1	GO:0004674(protein serine/threonine kinase activity);GO:0005634(nucleus);GO:0005737(cytoplasm);GO:0006468(protein phosphorylation);GO:0035556(intracellular signal transduction)	NA	NA	NA		NA	24.6232	17.0354	1.44541	0.531484	0.485576	1	up	no
3885943	PF3D7_0619500	XM_961087.1	GO:0005324(long-chain fatty acid transporter activity);GO:0006097(glyoxylate cycle)	00630(Glyoxylate and dicarboxylate metabolism);04146(Peroxisome)	K12261	EC:4.1.-.-	hypothetical protein AXG93_3114s1020 [Marchantia polymorpha subsp. ruderalis]	NA	0.650999	0.856438	0.760124	-0.395693	0.485744	1	down	no
811283	PF3D7_1224000	XM_001350601.1	GO:0003934(GTP cyclohydrolase I activity);GO:0006730(one-carbon metabolic process);GO:0009396(folic acid-containing compound biosynthetic process)	00790(Folate biosynthesis)	K01495	EC:3.5.4.16	hypothetical protein BHE74_00000095 [Ensete ventricosum]	NA	3.22729	2.211	1.45965	0.545622	0.485744	1	up	no
811145	PF3D7_1209200	XM_001350465.1	GO:0000375(RNA splicing, via transesterification reactions);GO:0000398(mRNA splicing, via spliceosome);GO:0005634(nucleus);GO:0005681(spliceosomal complex);GO:0005732(small nucleolar ribonucleoprotein complex)	03040(Spliceosome);03018(RNA degradation)	K12626	NA	sm LSM7 [Micractinium conductrix]	NA	127.994	166.98	0.766525	-0.383595	0.486051	1	down	no
813925	PF3D7_1307000	XM_001349761.1	GO:0000176(nuclear exosome (RNase complex));GO:0000177(cytoplasmic exosome (RNase complex));GO:0000467(exonucleolytic trimming to generate mature 3'-end of 5.8S rRNA from tricistronic rRNA transcript (SSU-rRNA, 5.8S rRNA, LSU-rRNA));GO:0003723(RNA binding);GO:0034427(nuclear-transcribed mRNA catabolic process, exonucleolytic, 3'-5');GO:0034475(U4 snRNA 3'-end processing);GO:0043928(exonucleolytic…	03018(RNA degradation)	K03681	NA	hypothetical protein SELMODRAFT_141745, partial [Selaginella moellendorffii]	NA	44.4571	57.9955	0.766562	-0.383525	0.486105	1	down	no
812242	PF3D7_1469200	XM_001348798.1	GO:0005634(nucleus);GO:0005737(cytoplasm);GO:0005783(endoplasmic reticulum);GO:0016791(phosphatase activity);GO:0020011(apicoplast)	NA	NA	NA	hypothetical protein VOLCADRAFT_87011 [Volvox carteri f. nagariensis]	NA	8.4049	5.80325	1.44831	0.534368	0.486131	1	up	no
811000	PF3D7_1144500	XM_001348088.1	GO:0005634(nucleus);GO:0005829(cytosol);GO:0007346(regulation of mitotic cell cycle);GO:0016925(protein sumoylation);GO:0019948(SUMO activating enzyme activity)	04120(Ubiquitin mediated proteolysis)	K10684	EC:6.2.1.45	SUMO-activating enzyme subunit 1A [Apostasia shenzhenica]	NA	9.18135	12.0105	0.764442	-0.38752	0.486133	1	down	no
813733	PF3D7_1336000	XM_001350053.1	NA	NA	NA	NA		NA	21.535	28.0996	0.76638	-0.383868	0.486434	1	down	no
813230	PF3D7_0109500	XM_001350989.1	GO:0004596(peptide alpha-N-acetyltransferase activity);GO:0017196(N-terminal peptidyl-methionine acetylation);GO:0031416(NatB complex)	NA	NA	NA	N-terminal acetyltransferase B complex catalytic subunit NAA20 [Selaginella moellendorffii]	NA	22.4248	29.2971	0.765428	-0.385661	0.486492	1	down	no
812297	PF3D7_1474700	XM_001348853.2	NA	NA	NA	NA		NA	0.733143	0.495082	1.48085	0.566427	0.486715	1	up	no
810656	PF3D7_1110100	XM_001347744.2	GO:0005783(endoplasmic reticulum)	NA	NA	NA		NA	1.94573	2.54866	0.76343	-0.389431	0.48688	1	down	no
810485	PF3D7_1033700	XM_001347576.1	GO:0005634(nucleus)	NA	NA	NA	hypothetical protein B296_00033499 [Ensete ventricosum]	NA	116.785	152.116	0.767735	-0.38132	0.487367	1	down	no
812414	PF3D7_0405900	XM_001351336.1	GO:0005488(binding);GO:0046658(anchored component of plasma membrane);GO:1990225(rhoptry neck)	NA	NA	NA		NA	0.597518	0.793682	0.752843	-0.409579	0.487473	1	down	no
811556	PF3D7_1252600	XM_001350872.1	GO:0006629(lipid metabolic process);GO:0016020(membrane);GO:0016298(lipase activity)	00561(Glycerolipid metabolism)	K01054	EC:3.1.1.23	hypothetical protein H632_c1079p0 [Helicosporidium sp. ATCC 50920]	NA	250.186	325.586	0.768419	-0.380035	0.488548	1	down	no
814447	PF3D7_0313200	XM_001351167.1	GO:0020011(apicoplast)	NA	NA	NA		NA	6.31539	4.35351	1.45064	0.536693	0.489055	1	up	no
810628	PF3D7_1106500	XM_001347716.2	GO:0020011(apicoplast)	NA	NA	NA		NA	1.75572	1.21525	1.44474	0.530809	0.489353	1	up	no
811756	PF3D7_1417600	XM_001348312.1	GO:0003674(molecular_function)	NA	NA	NA		NA	26.5108	18.4083	1.44016	0.526229	0.489362	1	up	no
811633	PF3D7_1405400	XM_001348188.1	GO:0003677(DNA binding);GO:0009987(cellular process);GO:0020011(apicoplast)	NA	NA	NA	DNA mismatch repair protein MSH1, mitochondrial, partial [Mucuna pruriens]	NA	0.232665	0.310494	0.749338	-0.416311	0.489817	1	down	no
811289	PF3D7_1224600	XM_001350607.2	GO:0004408(holocytochrome-c synthase activity);GO:0005739(mitochondrion);GO:0005743(mitochondrial inner membrane);GO:0018063(cytochrome c-heme linkage);GO:0055114(oxidation-reduction process)	00860(Porphyrin and chlorophyll metabolism)	K01764	EC:4.4.1.17	hypothetical protein APUTEX25_005246 [Auxenochlorella protothecoides]	NA	8.63244	11.2802	0.765277	-0.385947	0.489975	1	down	no
811068	PF3D7_1201500	XM_001350388.1	GO:0005524(ATP binding)	NA	NA	NA	PREDICTED: GPN-loop GTPase 1 [Erythranthe guttata]	NA	140.855	182.987	0.769754	-0.377532	0.490937	1	down	no
814192	PF3D7_1341500	XM_001350100.1	NA	NA	NA	NA		NA	9.6964	12.6171	0.768512	-0.37986	0.491362	1	down	no
2655453	PF3D7_0830400	XM_001349191.1	GO:0020036(Maurer's cleft)	NA	NA	NA		NA	1705.63	2214.98	0.770045	-0.376985	0.491381	1	down	no
814420	PF3D7_0310500	XM_001351142.1	GO:0004386(helicase activity)	03018(RNA degradation)	K14442	EC:3.6.4.13	putative ATP-dependent RNA helicase [Zostera marina]	NA	3.56456	2.47436	1.4406	0.526665	0.49161	1	up	no
2655059	PF3D7_0705400	XM_001348951.1	GO:0006270(DNA replication initiation);GO:0008094(DNA-dependent ATPase activity)	03030(DNA replication)	K02210	EC:3.6.4.12	DNA replication licensing factor MCM7 component [Klebsormidium nitens]	NA	8.8871	11.5543	0.769162	-0.37864	0.492032	1	down	no
813032	PF3D7_0521700	XM_001351738.1	GO:0004004(ATP-dependent RNA helicase activity);GO:0010501(RNA secondary structure unwinding)	NA	NA	NA	ATP-dependent RNA helicase DDX1 [Micractinium conductrix]	NA	10.1586	13.1948	0.769894	-0.377268	0.492401	1	down	no
812392	PF3D7_0409600	XM_001351375.1	GO:0005662(DNA replication factor A complex);GO:0006260(DNA replication);GO:0006261(DNA-dependent DNA replication);GO:0051052(regulation of DNA metabolic process)	03030(DNA replication);03420(Nucleotide excision repair);03430(Mismatch repair);03440(Homologous recombination)	K07466	NA	replication protein A 70 kDa DNA-binding subunit C [Setaria italica]	NA	1.81992	1.25842	1.4462	0.532269	0.493245	1	up	no
2655015	PF3D7_0713700	XM_002808728.1	NA	NA	NA	NA		NA	9.74128	12.6893	0.767676	-0.38143	0.493323	1	down	no
811885	PF3D7_1432200	XM_001348441.2	NA	NA	NA	NA		NA	0.315317	0.415024	0.759756	-0.396392	0.49335	1	down	no
811844	PF3D7_1428400	XM_034153490.1	GO:0003674(molecular_function);GO:0005829(cytosol);GO:0070647(protein modification by small protein conjugation or removal);GO:0080008(Cul4-RING E3 ubiquitin ligase complex)	NA	NA	NA	DDB1- and CUL4-associated factor 8 [Amborella trichopoda]	NA	0.904248	0.627153	1.44183	0.527901	0.493935	1	up	no
812585	PF3D7_0412100	XM_001351396.1	GO:0003735(structural constituent of ribosome);GO:0006412(translation);GO:0015935(small ribosomal subunit)	03010(Ribosome)	K02950	NA	ribosomal protein S12 (mitochondrion) [Micromonas commoda]	NA	1.45519	1.93131	0.753471	-0.408377	0.494009	1	down	no
811893	PF3D7_1432900	XM_001348449.1	NA	NA	NA	NA	hypothetical protein CEUSTIGMA_g1820.t1 [Chlamydomonas eustigma]	NA	17.0517	22.155	0.769656	-0.377715	0.494041	1	down	no
811420	PF3D7_1238000	XM_024473407.1	NA	NA	NA	NA		NA	6.06931	7.95745	0.762721	-0.390774	0.49458	1	down	no
811119	PF3D7_1206600	XM_001350439.1	GO:0003899(DNA-directed 5'-3' RNA polymerase activity);GO:0005666(DNA-directed RNA polymerase III complex);GO:0006383(transcription by RNA polymerase III)	00230(Purine metabolism);00240(Pyrimidine metabolism);03020(RNA polymerase)	K03021	EC:2.7.7.6	hypothetical protein MARPO_0097s0027 [Marchantia polymorpha]	NA	219.492	152.995	1.43464	0.520689	0.494587	1	up	no
811462	PF3D7_1242600	XM_001350778.2	GO:0004660(protein farnesyltransferase activity);GO:0004662(CAAX-protein geranylgeranyltransferase activity);GO:0005953(CAAX-protein geranylgeranyltransferase complex);GO:0005965(protein farnesyltransferase complex);GO:0018343(protein farnesylation);GO:0018344(protein geranylgeranylation)	NA	NA	NA		NA	3.13786	4.08523	0.768099	-0.380635	0.494679	1	down	no
2655487	PF3D7_0822600	XM_001349263.1	GO:0006888(ER to Golgi vesicle-mediated transport);GO:0020036(Maurer's cleft)	04141(Protein processing in endoplasmic reticulum)	K14006	NA	protein transport protein SEC23 [Amborella trichopoda]	NA	187.528	242.908	0.772012	-0.373305	0.494942	1	down	no
811609	PF3D7_1402500	XM_001348164.1	GO:0003735(structural constituent of ribosome)	03010(Ribosome)	K02977	NA	ubiquitin-40S ribosomal protein S27a [Dendrobium catenatum]	NA	486.897	339.479	1.43425	0.520295	0.495151	1	up	no
810354	PF3D7_1020300	XM_001347445.1	GO:0003777(microtubule motor activity);GO:0005868(cytoplasmic dynein complex);GO:0007018(microtubule-based movement)	04145(Phagosome)	K10415	NA	cytoplasmic dynein 1 intermediate chain 2-like [Quercus suber]	NA	6.19685	4.309	1.43812	0.524185	0.495422	1	up	no
812375	PF3D7_0411000	XM_001351387.1	GO:0020011(apicoplast)	NA	NA	NA		NA	11.4197	14.7928	0.771979	-0.373367	0.495488	1	down	no
813206	PF3D7_0107000.1	XM_001350965.2	GO:0005509(calcium ion binding);GO:0005856(cytoskeleton)	NA	NA	NA	hypothetical protein H632_c654p0 [Helicosporidium sp. ATCC 50920]	NA	7.32692	5.05641	1.44904	0.535094	0.495809	1	up	no
3885880	PF3D7_0610000	XM_960997.2	GO:0003735(structural constituent of ribosome);GO:0005762(mitochondrial large ribosomal subunit)	03010(Ribosome)	K02884	NA	PREDICTED: 50S ribosomal protein L19-1, chloroplastic-like [Brassica oleracea var. oleracea]	NA	4.55518	5.92463	0.768855	-0.379217	0.496036	1	down	no
813008	PF3D7_0519200	XM_001351714.1	GO:0016020(membrane);GO:0046961(proton-transporting ATPase activity, rotational mechanism)	00190(Oxidative phosphorylation);04145(Phagosome)	K02155	NA	PREDICTED: V-type proton ATPase subunit c1-like [Juglans regia]	NA	40.7881	52.8407	0.771907	-0.373501	0.496396	1	down	no
813033	PF3D7_0521800	XM_024473435.1	GO:0005524(ATP binding);GO:0005737(cytoplasm);GO:0005739(mitochondrion);GO:0008150(biological_process);GO:0016887(ATPase activity)	NA	NA	NA	hypothetical protein AQUCO_00700918v1 [Aquilegia coerulea]	NA	3.72104	4.83675	0.769326	-0.378332	0.496448	1	down	no
2655276	PF3D7_0813800	XM_001349351.1	GO:0005737(cytoplasm);GO:0006004(fucose metabolic process);GO:0008446(GDP-mannose 4,6-dehydratase activity);GO:0019673(GDP-mannose metabolic process)	00051(Fructose and mannose metabolism);00520(Amino sugar and nucleotide sugar metabolism)	K01711	EC:4.2.1.47	GDPmannose 4,6-dehydratase [Monoraphidium neglectum]	NA	18.853	13.1477	1.43394	0.51998	0.497146	1	up	no
814020	PF3D7_1307700	XM_001349768.1	NA	NA	NA	NA		NA	7.5152	9.72736	0.772584	-0.372237	0.497209	1	down	no
813407	PF3D7_0913000	XM_001351966.1	NA	NA	NA	NA		NA	511.658	661.614	0.773347	-0.370811	0.497398	1	down	no
812988	PF3D7_0517300	XM_001351694.2	GO:0005634(nucleus);GO:0005681(spliceosomal complex);GO:0005737(cytoplasm);GO:0006397(mRNA processing);GO:0008380(RNA splicing)	03040(Spliceosome)	K12890	NA	Nucleotide-binding, alpha-beta plait [Artemisia annua]	NA	2607.27	3371.04	0.773432	-0.370654	0.497416	1	down	no
813139	PF3D7_0100100	XM_001350900.1	GO:0020002(host cell plasma membrane);GO:0020013(modulation by symbiont of host erythrocyte aggregation);GO:0020030(infected host cell surface knob);GO:0020033(antigenic variation);GO:0020035(cytoadherence to microvasculature, mediated by symbiont protein);GO:0046789(host cell surface receptor binding);GO:0050839(cell adhesion molecule binding)	NA	NA	NA		NA	1.33849	1.73435	0.77175	-0.373794	0.497865	1	down	no
810195	PF3D7_1003400	XM_001347286.1	NA	NA	NA	NA		NA	1.63428	1.13716	1.43715	0.523213	0.498049	1	up	no
814129	PF3D7_1327600	XM_001349985.1	GO:0004515(nicotinate-nucleotide adenylyltransferase activity);GO:0005737(cytoplasm)	NA	NA	NA		NA	6.88754	4.76336	1.44594	0.532009	0.498139	1	up	no
811328	PF3D7_1228500	XM_001350646.1	GO:0000455(enzyme-directed rRNA pseudouridine synthesis);GO:0005829(cytosol);GO:0009982(pseudouridine synthase activity)	NA	NA	NA		NA	1.41494	0.964026	1.46774	0.553592	0.498201	1	up	no
813873	PF3D7_1362100	XM_002809051.1	NA	NA	NA	NA		NA	6.56668	4.56222	1.43936	0.52543	0.498734	1	up	no
813174	PF3D7_0103700	XM_024473262.1	NA	NA	NA	NA		NA	3.22827	4.20085	0.768481	-0.379919	0.498745	1	down	no
813287	PF3D7_0115600	XM_001351042.1	GO:0020002(host cell plasma membrane);GO:0020033(antigenic variation)	NA	NA	NA		NA	22.7235	15.8606	1.4327	0.518737	0.499136	1	up	no
811799	PF3D7_1422700	XM_001348355.1	NA	NA	NA	NA		NA	5.88377	4.10701	1.43262	0.518651	0.499137	1	up	no
811781	PF3D7_1420600	XM_001348337.2	GO:0004594(pantothenate kinase activity)	00770(Pantothenate and CoA biosynthesis)	K09680	EC:2.7.1.33	fumble-domain-containing protein [Coccomyxa subellipsoidea C-169]	NA	16.1629	20.8863	0.773852	-0.36987	0.499654	1	down	no
811230	PF3D7_1218400	XM_001350550.2	GO:0009670(triose-phosphate:phosphate antiporter activity);GO:0015717(triose phosphate transport)	NA	NA	NA	PREDICTED: probable sugar phosphate/phosphate translocator At5g25400 [Brassica oleracea var. oleracea]	NA	188.639	243.518	0.77464	-0.368402	0.499695	1	down	no
811768	PF3D7_1419300	XM_001348324.1	GO:0004364(glutathione transferase activity)	00480(Glutathione metabolism)	K00799	EC:2.5.1.18	hypothetical protein VOLCADRAFT_107623 [Volvox carteri f. nagariensis]	NA	68.4495	47.8522	1.43044	0.516455	0.499727	1	up	no
813013	PF3D7_0519700	XM_002808656.1	NA	NA	NA	NA		NA	1056.66	1363.18	0.775143	-0.367466	0.500548	1	down	no
812360	PF3D7_0408200	XM_001351360.2	NA	NA	NA	NA		NA	10.1915	13.1641	0.774183	-0.369253	0.500558	1	down	no
810987	PF3D7_1143100	XM_001348075.1	NA	NA	NA	NA		NA	3.23277	2.25841	1.43144	0.517463	0.500598	1	up	no
812994	PF3D7_0517900	XM_002808650.1	GO:0008270(zinc ion binding)	NA	NA	NA	CONSTANS-like zinc finger protein [Betula luminifera]	NA	5.02399	6.50077	0.77283	-0.371778	0.501041	1	down	no
814205	PF3D7_1343700	XM_001350122.1	GO:0042493(response to drug)	NA	NA	NA	PREDICTED: FH protein interacting protein FIP2-like [Malus domestica]	NA	582.826	751.421	0.775632	-0.366557	0.501385	1	down	no
810797	PF3D7_1123900	XM_001347885.1	GO:0005634(nucleus);GO:0005730(nucleolus)	03040(Spliceosome);03008(Ribosome biogenesis in eukaryotes)	K12845	NA	ribonucleoprotein-associated protein [Monoraphidium neglectum]	NA	424.935	547.84	0.775655	-0.366513	0.501633	1	down	no
810794	PF3D7_1123600	XM_001347882.1	NA	NA	NA	NA		NA	9.95368	12.8429	0.775032	-0.367672	0.501812	1	down	no
813061	PF3D7_0524700	XM_001351767.1	GO:0005739(mitochondrion)	NA	NA	NA		NA	13.8249	17.8933	0.772631	-0.372148	0.502373	1	down	no
813009	PF3D7_0519300	XM_001351715.1	GO:0004659(prenyltransferase activity)	00190(Oxidative phosphorylation);00860(Porphyrin and chlorophyll metabolism)	K02257	EC:2.5.1.141	Heme A farnesyltransferase [Klebsormidium nitens]	NA	3.00927	2.09885	1.43377	0.51981	0.502818	1	up	no
810211	PF3D7_1005000	XM_001347302.1	GO:0004825(methionine-tRNA ligase activity);GO:0006431(methionyl-tRNA aminoacylation);GO:0020011(apicoplast)	00450(Selenocompound metabolism);00970(Aminoacyl-tRNA biosynthesis)	K01874	EC:6.1.1.10	class I (M) tRNA synthetase, partial [Helicosporidium sp. ATCC 50920]	NA	5.55412	7.16991	0.774643	-0.368396	0.502929	1	down	no
814340	PF3D7_0302200	XM_001351063.1	GO:0020002(host cell plasma membrane);GO:0020008(rhoptry);GO:0020035(cytoadherence to microvasculature, mediated by symbiont protein);GO:0050839(cell adhesion molecule binding)	NA	NA	NA		NA	8.19967	10.5672	0.775956	-0.365953	0.503007	1	down	no
2655448	PF3D7_0812900	XM_001349361.1	NA	NA	NA	NA		NA	1.25662	0.874532	1.43691	0.522968	0.503007	1	up	no
813866	PF3D7_1360700	XM_024473248.1	GO:0016925(protein sumoylation);GO:0019789(SUMO transferase activity)	NA	NA	NA		NA	41.2474	53.1155	0.77656	-0.36483	0.503311	1	down	no
811085	PF3D7_1203200	XM_001350405.1	GO:0005515(protein binding);GO:0005634(nucleus);GO:0005737(cytoplasm);GO:0005789(endoplasmic reticulum membrane)	NA	NA	NA		NA	114.155	147.067	0.77621	-0.365482	0.50332	1	down	no
810455	PF3D7_1030500	XM_001347546.1	GO:0004175(endopeptidase activity);GO:0005838(proteasome regulatory particle);GO:0006511(ubiquitin-dependent protein catabolic process)	03050(Proteasome)	K03039	NA	26S proteasome non-ATPase regulatory subunit 13 homolog B-like [Manihot esculenta]	NA	7.92183	5.53764	1.43054	0.516562	0.503402	1	up	no
813667	PF3D7_1321600	XM_002808980.1	GO:0004117(calmodulin-dependent cyclic-nucleotide phosphodiesterase activity);GO:0007165(signal transduction)	00230(Purine metabolism)	K13293	EC:3.1.4.53	Cyclic nucleotide phosphodiesterase [Klebsormidium nitens]	NA	0.593356	0.781994	0.758773	-0.39826	0.503419	1	down	no
810842	PF3D7_1128400	XM_001347930.2	GO:0004337(geranyltranstransferase activity);GO:0008299(isoprenoid biosynthetic process)	00900(Terpenoid backbone biosynthesis)	K00787	EC:2.5.1.1;EC:2.5.1.10	PREDICTED: farnesyl pyrophosphate synthase 1-like [Nicotiana tabacum]	NA	25.8683	33.327	0.776196	-0.365508	0.503668	1	down	no
810507	PF3D7_1035800	XM_001347598.1	NA	NA	NA	NA		NA	16.9675	21.8558	0.776338	-0.365244	0.503843	1	down	no
2655051	PF3D7_0717900	XM_001349046.1	NA	NA	NA	NA		NA	1.50572	1.97163	0.763693	-0.388935	0.504398	1	down	no
813543	PF3D7_0926800	XM_001352102.1	NA	NA	NA	NA		NA	1.29673	0.900296	1.44034	0.526412	0.504769	1	up	no
2655115	PF3D7_0717400	XM_001349041.1	GO:0006400(tRNA modification);GO:0008270(zinc ion binding);GO:0008479(queuine tRNA-ribosyltransferase activity);GO:0008616(queuosine biosynthetic process)	NA	NA	NA	putative queuine tRNA-ribosyltransferase, partial [Ostreococcus tauri]	NA	41.5244	29.1495	1.42453	0.510488	0.504966	1	up	no
9221881	PF3D7_0706300	XM_002808715.1	NA	NA	NA	NA		NA	17.5587	12.2472	1.43369	0.519736	0.505206	1	up	no
811256	PF3D7_1221200	XM_001350574.1	NA	NA	NA	NA		NA	4.7181	6.23693	0.756478	-0.40263	0.505477	1	down	no
2655113	PF3D7_0716700	XM_001349034.1	NA	NA	NA	NA		NA	0.617339	0.424823	1.45317	0.539201	0.506001	1	up	no
813695	PF3D7_1326400	XM_002808988.1	GO:0003743(translation initiation factor activity);GO:0005085(guanyl-nucleotide exchange factor activity);GO:0005737(cytoplasm);GO:0005851(eukaryotic translation initiation factor 2B complex);GO:0006413(translational initiation);GO:0008135(translation factor activity, RNA binding);GO:0014003(oligodendrocyte development);GO:0051716(cellular response to stimulus)	03013(RNA transport)	K03241	NA	translation initiation factor eIF-2B subunit gamma [Populus trichocarpa]	NA	19.6229	25.236	0.777575	-0.362945	0.506363	1	down	no
811373	PF3D7_1233300	XM_001350691.1	GO:0003674(molecular_function);GO:0005575(cellular_component);GO:0005737(cytoplasm)	NA	NA	NA		NA	0.450929	0.310027	1.45448	0.540506	0.506501	1	up	no
813036	PF3D7_0522100	XM_001351742.1	NA	NA	NA	NA		NA	1.2475	0.864721	1.44266	0.528733	0.506842	1	up	no
813533	PF3D7_0925800	XM_001352092.1	GO:0005829(cytosol)	NA	NA	NA		NA	0.7834	0.545032	1.43735	0.523408	0.507102	1	up	no
814475	PF3D7_0316100	XM_001351195.1	GO:0003735(structural constituent of ribosome);GO:0005762(mitochondrial large ribosomal subunit)	NA	NA	NA		NA	1.88069	1.28334	1.46547	0.551362	0.50721	1	up	no
810739	PF3D7_1118600	XM_001347827.1	GO:0004402(histone acetyltransferase activity);GO:0005634(nucleus);GO:0005737(cytoplasm);GO:0043981(histone H4-K5 acetylation);GO:0043982(histone H4-K8 acetylation);GO:0043983(histone H4-K12 acetylation);GO:0043984(histone H4-K16 acetylation)	NA	NA	NA	Histone acetyltransferase MYST family [Klebsormidium nitens]	NA	67.6344	86.8394	0.778844	-0.360594	0.507517	1	down	no
3885925	PF3D7_0610900	XM_961005.1	GO:0006351(transcription, DNA-templated)	NA	NA	NA	putative transcription elongation factor SPT5 homolog 1 isoform X2 [Papaver somniferum]	NA	108.32	76.2318	1.42093	0.506837	0.5081	1	up	no
814037	PF3D7_1310900	XM_001349801.1	NA	NA	NA	NA	ribosomal protein S15 (chloroplast) [Prasinococcus sp. CCMP1194]	NA	11.9158	15.3157	0.778016	-0.362129	0.509541	1	down	no
3885714	PF3D7_0605200	XM_960949.1	GO:0003998(acylphosphatase activity)	NA	NA	NA		NA	3.05224	2.10741	1.44834	0.534399	0.509547	1	up	no
814368	PF3D7_0305000	XM_001351090.1	GO:0003746(translation elongation factor activity);GO:0005515(protein binding);GO:0006414(translational elongation);GO:0020011(apicoplast)	NA	NA	NA	hypothetical protein CBR_g24367 [Chara braunii]	NA	4.70935	3.29604	1.42879	0.514797	0.509724	1	up	no
811494	PF3D7_1246100	XM_001350810.1	GO:0003870(5-aminolevulinate synthase activity);GO:0005739(mitochondrion);GO:0006783(heme biosynthetic process)	00260(Glycine, serine and threonine metabolism)	K00639	EC:2.3.1.29	5-aminolevulinic acid synthase [Ostreococcus tauri]	NA	1.59547	2.05608	0.775979	-0.365911	0.509783	1	down	no
813039	PF3D7_0522400	XM_002808663.1	NA	NA	NA	NA		NA	0.265691	0.186095	1.42772	0.51371	0.509943	1	up	no
812106	PF3D7_1455100	XM_001348662.2	GO:0005634(nucleus);GO:0005737(cytoplasm);GO:0045177(apical part of cell)	NA	NA	NA	protein-tyrosine-phosphatase MKP1 [Sesamum indicum]	NA	10.1203	13.0592	0.774956	-0.367813	0.510018	1	down	no
814509	PF3D7_0319500	XM_001351229.1	GO:0003723(RNA binding)	NA	NA	NA	zinc finger CCCH domain-containing protein 25 [Amborella trichopoda]	NA	156.442	200.47	0.780379	-0.357754	0.510246	1	down	no
813092	PF3D7_0527900	XM_001351797.1	GO:0004004(ATP-dependent RNA helicase activity)	NA	NA	NA	hypothetical protein MARPO_0164s0014 [Marchantia polymorpha]	NA	128.185	164.221	0.780568	-0.357403	0.510394	1	down	no
2655481	PF3D7_0823900	XM_001349249.1	GO:0005310(dicarboxylic acid transmembrane transporter activity);GO:0005743(mitochondrial inner membrane);GO:0006835(dicarboxylic acid transport);GO:0006839(mitochondrial transport);GO:0015367(oxoglutarate:malate antiporter activity);GO:0015742(alpha-ketoglutarate transport);GO:0015743(malate transport)	NA	NA	NA	hypothetical protein CBR_g51109 [Chara braunii]	NA	1.82943	2.38628	0.766644	-0.383371	0.510394	1	down	no
811231	PF3D7_1218500	XM_001350551.1	GO:0003777(microtubule motor activity);GO:0003924(GTPase activity);GO:0005783(endoplasmic reticulum);GO:0005794(Golgi apparatus);GO:0005875(microtubule associated complex);GO:0006898(receptor-mediated endocytosis);GO:0007017(microtubule-based process);GO:0020011(apicoplast)	NA	NA	NA	dynamin-related protein 3A-like isoform X1 [Helianthus annuus]	NA	181.262	232.203	0.780618	-0.357312	0.510433	1	down	no
2654936	PF3D7_0721400	XM_001349080.2	NA	NA	NA	NA		NA	4.07438	5.2898	0.770234	-0.37663	0.510692	1	down	no
814123	PF3D7_1328500	XM_001349977.1	GO:0005737(cytoplasm);GO:0016787(hydrolase activity)	NA	NA	NA	alpha/beta-hydrolase [Coccomyxa subellipsoidea C-169]	NA	5.29899	3.72645	1.42199	0.507914	0.510809	1	up	no
2655368	PF3D7_0803600.1	XM_024473152.1	NA	NA	NA	NA		NA	10.3111	13.2122	0.780423	-0.357671	0.510844	1	down	no
2655397	PF3D7_0802600	XM_002808764.1	GO:0004016(adenylate cyclase activity);GO:0005737(cytoplasm);GO:0009268(response to pH)	NA	NA	NA	hypothetical protein KFL_000150030 [Klebsormidium nitens]	NA	0.565339	0.729705	0.77475	-0.368197	0.511092	1	down	no
812944	PF3D7_0513000	XM_001351651.1	NA	NA	NA	NA		NA	3.37525	2.36883	1.42486	0.510821	0.512305	1	up	no
2655227	PF3D7_0826600	XM_001349223.1	GO:0005484(SNAP receptor activity);GO:0005515(protein binding);GO:0006886(intracellular protein transport);GO:0031201(SNARE complex);GO:0031338(regulation of vesicle fusion)	NA	NA	NA		NA	2.4515	1.70596	1.43702	0.523078	0.513195	1	up	no
811812	PF3D7_1424100	XM_001348368.1	GO:0003735(structural constituent of ribosome);GO:0006412(translation);GO:0022625(cytosolic large ribosomal subunit)	03010(Ribosome)	K02932	NA	60S ribosomal protein L5 [Coccomyxa subellipsoidea C-169]	NA	963.486	1231.56	0.782332	-0.354147	0.51349	1	down	no
811716	PF3D7_1413700	XM_001348272.2	NA	NA	NA	NA		NA	7.92988	5.59813	1.41652	0.502354	0.5137	1	up	no
810221	PF3D7_1006200	XM_001347312.1	GO:0003677(DNA binding);GO:0003723(RNA binding);GO:0005515(protein binding);GO:0005634(nucleus)	NA	NA	NA		NA	2344.25	2995.96	0.782471	-0.353891	0.513769	1	down	no
813577	PF3D7_0930500	XM_001352136.2	GO:0020011(apicoplast)	00561(Glycerolipid metabolism);00564(Glycerophospholipid metabolism);04070(Phosphatidylinositol signaling system)	K00901	EC:2.7.1.107	diacylglycerol kinase 2 [Oryza sativa Japonica Group]	NA	37.3612	26.3978	1.41532	0.501126	0.513987	1	up	no
812120	PF3D7_1456500	XM_001348676.1	NA	NA	NA	NA		NA	0.450728	0.314627	1.43258	0.518615	0.514343	1	up	no
814307	PF3D7_1366400	XM_001350339.1	GO:0020008(rhoptry)	NA	NA	NA		NA	18.636	13.1689	1.41514	0.500949	0.514409	1	up	no
811516	PF3D7_1248400	XM_001350832.1	GO:0020011(apicoplast)	NA	NA	NA		NA	5.22377	3.6728	1.42229	0.508211	0.514977	1	up	no
811319	PF3D7_1227600	XM_001350637.2	NA	NA	NA	NA		NA	2.29323	1.61489	1.42005	0.505944	0.515005	1	up	no
812691	PF3D7_0210100.1	XM_001349573.1;XM_024473264.1	GO:0003735(structural constituent of ribosome);GO:0006412(translation);GO:0022625(cytosolic large ribosomal subunit);GO:0022625(cytosolic large ribosomal subunit)	NA	NA	NA	ribosomal protein L37ae [Helicosporidium sp. ATCC 50920]	NA	1818.48	2321.88	0.783193	-0.352561	0.515071	1	down	no
9222008	PF3D7_1370300	XM_002809070.1	GO:0020036(Maurer's cleft)	NA	NA	NA		NA	451.119	575.853	0.783393	-0.352192	0.515482	1	down	no
813418	PF3D7_0914100	XM_002808886.1	NA	NA	NA	NA		NA	4.61662	5.90536	0.781768	-0.355188	0.515551	1	down	no
2655158	PF3D7_0725000	XM_001349117.1	GO:0005634(nucleus);GO:0006298(mismatch repair);GO:0006310(DNA recombination);GO:0008409(5'-3' exonuclease activity)	03430(Mismatch repair)	K10746	EC:3.1.-.-	hypothetical protein CEUSTIGMA_g428.t1 [Chlamydomonas eustigma]	NA	1.45455	1.02101	1.42462	0.510581	0.515594	1	up	no
810996	PF3D7_1143900	XM_001348084.1	GO:0005829(cytosol);GO:0046496(nicotinamide nucleotide metabolic process);GO:0047453(ATP-dependent NAD(P)H-hydrate dehydratase activity);GO:0052855(ADP-dependent NAD(P)H-hydrate dehydratase activity)	NA	NA	NA	ATP-dependent (S)-NAD(P)H-hydrate dehydratase [Artemisia annua]	NA	5.39647	6.91256	0.780675	-0.357206	0.516121	1	down	no
811467	PF3D7_1243100	XM_001350783.1	GO:0000398(mRNA splicing, via spliceosome);GO:0003723(RNA binding);GO:0046540(U4/U6 x U5 tri-snRNP complex)	03040(Spliceosome)	K12848	NA	hypothetical protein COCSUDRAFT_61191 [Coccomyxa subellipsoidea C-169]	NA	24.0848	30.7618	0.782944	-0.353019	0.516903	1	down	no
813559	PF3D7_0928400	XM_001352118.1	NA	NA	NA	NA		NA	31.8312	40.6423	0.783202	-0.352544	0.517019	1	down	no
813429	PF3D7_0915200	XM_001351988.1	NA	NA	NA	NA		NA	2.73198	3.51267	0.777751	-0.36262	0.517072	1	down	no
811243	PF3D7_1219700	XM_001350561.1	GO:0008429(phosphatidylethanolamine binding);GO:0019887(protein kinase regulator activity)	NA	NA	NA		NA	4.08088	2.85318	1.43029	0.516309	0.517266	1	up	no
813515	PF3D7_0923900	XM_001352074.1	GO:0000289(nuclear-transcribed mRNA poly(A) tail shortening);GO:0000398(mRNA splicing, via spliceosome);GO:0003723(RNA binding);GO:0003729(mRNA binding);GO:0005515(protein binding);GO:0005634(nucleus);GO:0005737(cytoplasm);GO:0006378(mRNA polyadenylation);GO:0008143(poly(A) binding);GO:0060050(positive regulation of protein glycosylation);GO:0071011(precatalytic spliceosome);GO:0071013(catalytic …	03015(mRNA surveillance pathway)	K14396	NA	polyadenylate-binding protein 2-like [Lactuca sativa]	NA	441.869	563.204	0.784563	-0.350039	0.517603	1	down	no
813183	PF3D7_0104500	XM_001350942.2	NA	NA	NA	NA	hypothetical protein CEUSTIGMA_g7356.t1 [Chlamydomonas eustigma]	NA	23.4156	16.5607	1.41393	0.499706	0.517836	1	up	no
812824	PF3D7_0503000	XM_002808628.1	GO:0003735(structural constituent of ribosome);GO:0006412(translation);GO:0015934(large ribosomal subunit);GO:0020011(apicoplast)	03010(Ribosome)	K02902	NA	hypothetical protein AXG93_2651s1160 [Marchantia polymorpha subsp. ruderalis]	NA	4.131	2.8943	1.42729	0.513275	0.517939	1	up	no
813850	PF3D7_1358700	XM_001350262.1	NA	NA	NA	NA	HVA22-like protein f [Carica papaya]	NA	59.0927	41.8302	1.41268	0.498435	0.51837	1	up	no
811409	PF3D7_1236900	XM_001350727.2	NA	NA	NA	NA		NA	2.49513	1.7459	1.42914	0.515146	0.518631	1	up	no
813829	PF3D7_1352900	XM_024473245.1	NA	NA	NA	NA		NA	1517.73	1076.32	1.4101	0.4958	0.518805	1	up	no
811585	PF3D7_1408600	XM_001348220.1	GO:0003735(structural constituent of ribosome);GO:0006412(translation);GO:0022627(cytosolic small ribosomal subunit)	03010(Ribosome)	K02995	NA	predicted protein [Hordeum vulgare subsp. vulgare]	NA	1092.42	1390.67	0.78554	-0.348243	0.519334	1	down	no
814443	PF3D7_0312800	XM_001351163.1	GO:0003735(structural constituent of ribosome);GO:0006412(translation);GO:0022625(cytosolic large ribosomal subunit)	03010(Ribosome)	K02898	NA	60S ribosomal protein L26-1-like [Coffea arabica]	NA	909.611	1157.91	0.785563	-0.348201	0.519407	1	down	no
8445033	PF3D7_1135700	XM_002585389.1	NA	NA	NA	NA		NA	154.967	197.318	0.785367	-0.348562	0.519959	1	down	no
3885863	PF3D7_0623300	XM_961122.2	NA	NA	NA	NA		NA	16.1936	20.6501	0.784191	-0.350723	0.520023	1	down	no
2655180	PF3D7_0730400	XM_001349164.1	NA	NA	NA	NA		NA	29.2368	37.2749	0.784358	-0.350416	0.520345	1	down	no
9222019	PF3D7_1369800	rna-PF3D7_1369800	NA	NA	NA	NA		NA	23.3759	16.2969	1.43438	0.520425	0.520739	1	up	no
811947	PF3D7_1438600	XM_001348503.1	GO:0045048(protein insertion into ER membrane);GO:0071818(BAT3 complex)	NA	NA	NA		NA	9.63236	6.81604	1.41319	0.498955	0.521962	1	up	no
811918	PF3D7_1435500	XM_001348474.1	GO:0005198(structural molecule activity);GO:0030125(clathrin vesicle coat);GO:0032050(clathrin heavy chain binding);GO:0072583(clathrin-dependent endocytosis)	NA	NA	NA		NA	10.7134	13.6655	0.783976	-0.351118	0.521974	1	down	no
814044	PF3D7_1312000	XM_001349812.1	GO:0004314([acyl-carrier-protein] S-malonyltransferase activity);GO:0006633(fatty acid biosynthetic process);GO:0020011(apicoplast)	00061(Fatty acid biosynthesis);00333(Prodigiosin biosyntheses)	K00645	EC:2.3.1.39	hypothetical protein Rsub_02321 [Raphidocelis subcapitata]	NA	1.67453	2.16067	0.775003	-0.367727	0.522708	1	down	no
812523	PF3D7_0416900	XM_002808611.1	NA	NA	NA	NA		NA	2.1987	1.56094	1.40858	0.494238	0.523082	1	up	no
813751	PF3D7_1338900	XM_001350080.1	GO:0004672(protein kinase activity);GO:0006468(protein phosphorylation);GO:0020011(apicoplast)	NA	NA	NA	hypothetical protein PRUPE_8G235000 [Prunus persica]	NA	1.83642	1.29701	1.41588	0.501704	0.523098	1	up	no
811842	PF3D7_1428200	XM_001348398.1	GO:0005215(transporter activity);GO:0006810(transport)	NA	NA	NA		NA	27.6056	19.6261	1.40657	0.492182	0.523273	1	up	no
811523	PF3D7_1249100	XM_001350839.1	NA	NA	NA	NA		NA	141.449	179.591	0.78762	-0.344428	0.52329	1	down	no
813105	PF3D7_0529200	XM_001351810.1	GO:0005351(carbohydrate:proton symporter activity);GO:0008643(carbohydrate transport);GO:0016021(integral component of membrane)	NA	NA	NA		NA	0.645235	0.834753	0.772965	-0.371525	0.52357	1	down	no
811303	PF3D7_1226000	XM_001350621.1	GO:0020011(apicoplast)	NA	NA	NA		NA	0.565927	0.392473	1.44195	0.528023	0.523739	1	up	no
810505	PF3D7_1035700	XM_001347596.1	GO:0005515(protein binding);GO:0009986(cell surface);GO:0030260(entry into host cell);GO:0046812(host cell surface binding)	NA	NA	NA		NA	2.38222	3.0399	0.783651	-0.351716	0.523762	1	down	no
3885918	PF3D7_0624600	XM_961135.1	GO:0003723(RNA binding);GO:0005634(nucleus);GO:0006338(chromatin remodeling);GO:0008026(ATP-dependent helicase activity)	NA	NA	NA	hypothetical protein OsI_01941 [Oryza sativa Indica Group]	NA	168.16	119.703	1.40481	0.490379	0.524195	1	up	no
811437	PF3D7_1239700	XM_001350755.1	GO:0004176(ATP-dependent peptidase activity);GO:0004222(metalloendopeptidase activity);GO:0005524(ATP binding);GO:0005739(mitochondrion);GO:0006508(proteolysis)	NA	NA	NA	PREDICTED: ATP-dependent zinc metalloprotease FTSH 1, chloroplastic-like [Populus euphratica]	NA	1.98458	1.40563	1.41188	0.49762	0.524257	1	up	no
813370	PF3D7_0909300	XM_001351929.2	GO:0005829(cytosol)	NA	NA	NA	PREDICTED: DNA-binding protein DDB_G0278111 [Erythranthe guttata]	NA	490.019	621.704	0.788186	-0.343391	0.524261	1	down	no
812628	PF3D7_0203400	XM_001349510.2	NA	NA	NA	NA		NA	7.35046	5.19139	1.41589	0.501714	0.524322	1	up	no
811143	PF3D7_1209000	XM_001350463.1	GO:0005737(cytoplasm);GO:0034399(nuclear periphery)	NA	NA	NA		NA	34.4357	43.7353	0.787367	-0.344893	0.524579	1	down	no
811384	PF3D7_1234400	XM_001350702.2	GO:0004190(aspartic-type endopeptidase activity);GO:0006508(proteolysis);GO:0030163(protein catabolic process)	NA	NA	NA		NA	2.12581	1.502	1.41531	0.501121	0.525199	1	up	no
812259	PF3D7_1471000	XM_001348815.1	GO:0042254(ribosome biogenesis)	03008(Ribosome biogenesis in eukaryotes)	K11108	NA	probable RNA 3'-terminal phosphate cyclase-like protein isoform X1 [Quercus suber]	NA	24.7679	31.4186	0.788319	-0.343149	0.5252	1	down	no
812842	PF3D7_0502800	XM_001351550.1	GO:0005575(cellular_component);GO:0005634(nucleus);GO:0005829(cytosol);GO:0009055(electron transfer activity);GO:0017183(peptidyl-diphthamide biosynthetic process from peptidyl-histidine);GO:0046872(metal ion binding)	NA	NA	NA		NA	12.7318	8.9923	1.41586	0.501678	0.525358	1	up	no
811993	PF3D7_1443300	XM_001348549.1	GO:0005732(small nucleolar ribonucleoprotein complex);GO:0008380(RNA splicing)	03040(Spliceosome);03018(RNA degradation)	K12624	NA	sm-like protein LSM5 [Brachypodium distachyon]	NA	108.79	77.434	1.40494	0.490508	0.525539	1	up	no
810360	PF3D7_1020900	XM_001347451.1	GO:0005525(GTP binding);GO:0006471(protein ADP-ribosylation);GO:0006886(intracellular protein transport);GO:0020020(food vacuole)	04144(Endocytosis)	K07937	NA	predicted protein [Micromonas pusilla CCMP1545]	NA	88.876	112.692	0.788663	-0.342519	0.525557	1	down	no
810252	PF3D7_1009700	XM_001347343.2	GO:0015631(tubulin binding);GO:0018095(protein polyglutamylation);GO:0070740(tubulin-glutamic acid ligase activity)	NA	NA	NA	tubulin polyglutamylase ttll6-like isoform X2 [Physcomitrella patens]	NA	5.03697	6.3968	0.787421	-0.344793	0.526194	1	down	no
3885852	PF3D7_0622100	XM_961111.1	NA	NA	NA	NA		NA	1.95504	1.38874	1.40778	0.493418	0.526295	1	up	no
813715	PF3D7_1330300	XM_024473228.1	GO:0006986(response to unfolded protein);GO:0009408(response to heat)	NA	NA	NA	Molecular chaperone (DnaJ superfamily) [Handroanthus impetiginosus]	NA	4.90723	6.24846	0.78535	-0.348593	0.526361	1	down	no
810744	PF3D7_1119000	XM_001347832.1	GO:0020011(apicoplast)	NA	NA	NA		NA	3.62795	4.60826	0.787271	-0.345068	0.526442	1	down	no
3885788	PF3D7_0603600	XM_960933.1	NA	NA	NA	NA		NA	0.750454	0.530269	1.41523	0.501039	0.52645	1	up	no
9221889	PF3D7_0831800	XM_002808697.2	GO:0020020(food vacuole)	NA	NA	NA		NA	13601	17225.8	0.789568	-0.340865	0.526579	1	down	no
810447	PF3D7_1029700	XM_001347538.2	GO:0020011(apicoplast)	NA	NA	NA		NA	0.643744	0.83411	0.771774	-0.373751	0.527105	1	down	no
812766	PF3D7_0217900	XM_001349648.1	NA	NA	NA	NA		NA	11.6794	8.31468	1.40467	0.490232	0.527164	1	up	no
813717	PF3D7_1330600	XM_001350003.1	GO:0003746(translation elongation factor activity);GO:0005525(GTP binding);GO:0005739(mitochondrion);GO:0006414(translational elongation)	NA	NA	NA	hypothetical protein DM860_011919 [Cuscuta australis]	NA	3.73883	2.64622	1.4129	0.498655	0.527439	1	up	no
812767	PF3D7_0218000	XM_001349649.1	GO:0005663(DNA replication factor C complex);GO:0006260(DNA replication)	03030(DNA replication);03420(Nucleotide excision repair);03430(Mismatch repair)	K10755	NA	PREDICTED: replication factor C subunit 4 [Lupinus angustifolius]	NA	1.04697	1.35033	0.775345	-0.367089	0.527469	1	down	no
813681	PF3D7_1323700	XM_001349941.1	GO:0005515(protein binding);GO:0042643(actomyosin, actin portion);GO:0070258(inner membrane pellicle complex)	NA	NA	NA		NA	6.25964	7.96521	0.785873	-0.347633	0.527821	1	down	no
3885958	PF3D7_0611600	XM_961012.1	NA	NA	NA	NA		NA	5.19699	6.58967	0.788658	-0.342529	0.528298	1	down	no
2655068	PF3D7_0708700	XM_001348965.1	NA	NA	NA	NA		NA	33.4481	42.3386	0.790015	-0.340049	0.529159	1	down	no
811681	PF3D7_1410200	XM_001348237.1	GO:0003883(CTP synthase activity);GO:0006206(pyrimidine nucleobase metabolic process)	00240(Pyrimidine metabolism)	K01937	EC:6.3.4.2	CTP synthase isoform X2 [Selaginella moellendorffii]	NA	276.108	197.238	1.39987	0.485296	0.52929	1	up	no
812728	PF3D7_0214100	XM_001349610.2	GO:0006888(ER to Golgi vesicle-mediated transport);GO:0020036(Maurer's cleft);GO:0030127(COPII vesicle coat);GO:0030134(COPII-coated ER to Golgi transport vesicle);GO:0030430(host cell cytoplasm);GO:0044053(translocation of peptides or proteins into host cell cytoplasm)	04141(Protein processing in endoplasmic reticulum)	K14005	NA	protein transport protein SEC31, partial [Klebsormidium nitens]	NA	243.324	307.579	0.791093	-0.338081	0.529396	1	down	no
812769	PF3D7_0218300	XM_001349651.2	GO:0000027(ribosomal large subunit assembly);GO:0008989(rRNA (guanine-N1-)-methyltransferase activity);GO:0020011(apicoplast)	NA	NA	NA		NA	5.40044	3.83365	1.40869	0.494359	0.529432	1	up	no
811292	PF3D7_1224900	XM_001350610.1	GO:0000398(mRNA splicing, via spliceosome);GO:0005684(U2-type spliceosomal complex);GO:0005686(U2 snRNP);GO:0005689(U12-type spliceosomal complex);GO:0071011(precatalytic spliceosome);GO:0071013(catalytic step 2 spliceosome)	03040(Spliceosome)	K12833	NA	splicing factor 3B subunit 6-like protein [Oryza sativa Japonica Group]	NA	58.023	73.4197	0.790292	-0.339543	0.529628	1	down	no
814553	PF3D7_0323800	XM_024473310.1	GO:0020011(apicoplast)	NA	NA	NA		NA	23.388	16.7033	1.4002	0.485633	0.529821	1	up	no
813046	PF3D7_0523100	XM_001351752.2	GO:0004222(metalloendopeptidase activity);GO:0005739(mitochondrion);GO:0008121(ubiquinol-cytochrome-c reductase activity)	NA	NA	NA	unknown [Picea sitchensis]	NA	15.6562	19.8127	0.790213	-0.339686	0.529831	1	down	no
810634	PF3D7_1107100	XM_001347722.2	GO:0003676(nucleic acid binding);GO:0006139(nucleobase-containing compound metabolic process)	03015(mRNA surveillance pathway)	K14411	NA	heterogeneous nuclear ribonucleoprotein A1-like 2 [Citrus clementina]	NA	0.819855	1.05391	0.777918	-0.36231	0.530036	1	down	no
2655045	PF3D7_0716800	XM_001349035.1	GO:0003743(translation initiation factor activity);GO:0005852(eukaryotic translation initiation factor 3 complex);GO:0006446(regulation of translational initiation)	03013(RNA transport)	K03246	NA	hypothetical protein M569_08807 [Genlisea aurea]	NA	375.456	474.284	0.791627	-0.337107	0.530405	1	down	no
811904	PF3D7_1434100	XM_001348460.1	GO:0008479(queuine tRNA-ribosyltransferase activity)	NA	NA	NA		NA	4.02572	2.86224	1.40649	0.4921	0.531171	1	up	no
812752	PF3D7_0216600	XM_001349634.1	GO:0016020(membrane)	NA	NA	NA	bidirectional sugar transporter SWEET15-like [Cucurbita maxima]	NA	62.935	79.4351	0.792282	-0.335914	0.531835	1	down	no
3885781	PF3D7_0606100	XM_960958.1	GO:0003723(RNA binding)	NA	NA	NA		NA	261.511	329.972	0.792525	-0.335471	0.532025	1	down	no
2655274	PF3D7_0814000	XM_001349349.1	GO:0003735(structural constituent of ribosome);GO:0006412(translation);GO:0022625(cytosolic large ribosomal subunit)	03010(Ribosome)	K02873	NA	predicted protein [Bathycoccus prasinos]	NA	2231.15	2814.56	0.792717	-0.335123	0.532331	1	down	no
812502	PF3D7_0418900	XM_002808617.1	NA	NA	NA	NA		NA	2.36664	1.67856	1.40993	0.495621	0.532934	1	up	no
811661	PF3D7_1408200	XM_001348216.1	NA	NA	NA	NA		NA	53.0511	37.994	1.3963	0.481613	0.5331	1	up	no
2655386	PF3D7_0822700	XM_002808824.1	GO:0005385(zinc ion transmembrane transporter activity);GO:0010043(response to zinc ion);GO:0016020(membrane);GO:0061088(regulation of sequestering of zinc ion)	NA	NA	NA		NA	4.48642	3.20508	1.39979	0.485207	0.533181	1	up	no
811028	PF3D7_1147700	XM_001348116.1	GO:0005739(mitochondrion)	NA	NA	NA		NA	3.71317	2.6098	1.42278	0.508714	0.533802	1	up	no
813714	PF3D7_1330200	XM_001349999.1	GO:0020011(apicoplast)	NA	NA	NA		NA	6.01277	7.61731	0.789356	-0.341252	0.533858	1	down	no
813898	PF3D7_1366100	XM_002809058.1	NA	NA	NA	NA	hypothetical protein CEUSTIGMA_g3321.t1 [Chlamydomonas eustigma]	NA	36.8152	46.4962	0.791791	-0.336809	0.534139	1	down	no
814480	PF3D7_0316600	XM_001351200.1	GO:0005887(integral component of plasma membrane);GO:0015650(lactate:proton symporter activity);GO:0035873(lactate transmembrane transport)	NA	NA	NA	formate nitrite transporter [Raphidocelis subcapitata]	NA	119.653	85.7511	1.39535	0.480628	0.534204	1	up	no
2655324	PF3D7_0803700	XM_001349441.1	GO:0000226(microtubule cytoskeleton organization);GO:0005200(structural constituent of cytoskeleton);GO:0005815(microtubule organizing center)	NA	NA	NA	tubulin gamma chain-like [Physcomitrella patens]	NA	1.66677	2.11132	0.789444	-0.341092	0.534367	1	down	no
811937	PF3D7_1437500	XM_001348493.1	NA	NA	NA	NA		NA	16.6466	21.0137	0.792178	-0.336103	0.534497	1	down	no
812726	PF3D7_0213900	XM_001349608.1	NA	NA	NA	NA		NA	34.0903	42.9478	0.793761	-0.333224	0.534542	1	down	no
811078	PF3D7_1202500	XM_024473379.1	GO:0001510(RNA methylation);GO:0005634(nucleus);GO:0008168(methyltransferase activity);GO:0009452(7-methylguanosine RNA capping);GO:0071164(RNA trimethylguanosine synthase activity)	NA	NA	NA		NA	7.23495	5.17866	1.39707	0.482404	0.534583	1	up	no
814255	PF3D7_1355100	XM_001350227.1	GO:0003677(DNA binding);GO:0006270(DNA replication initiation);GO:0008094(DNA-dependent ATPase activity)	03030(DNA replication)	K02542	EC:3.6.4.12	hypothetical protein AALP_AA6G136800 [Arabis alpina]	NA	8.59691	6.15679	1.39633	0.48164	0.534933	1	up	no
810738	PF3D7_1118500	XM_001347826.1	GO:0000154(rRNA modification);GO:0030515(snoRNA binding);GO:0031428(box C/D snoRNP complex);GO:0032040(small-subunit processome)	03008(Ribosome biogenesis in eukaryotes)	K14564	NA	nucleolar protein 56-like [Chenopodium quinoa]	NA	231.997	292.093	0.794259	-0.332318	0.53519	1	down	no
813720	PF3D7_1331300	XM_001350009.1	GO:0005783(endoplasmic reticulum);GO:0005787(signal peptidase complex);GO:0006465(signal peptide processing);GO:0008233(peptidase activity)	03060(Protein export)	K13280	EC:3.4.21.89	signal peptidase complex catalytic subunit-like [Raphidocelis subcapitata]	NA	6.07691	4.31738	1.40754	0.493181	0.53521	1	up	no
810342	PF3D7_1019100	XM_001347433.1	NA	NA	NA	NA		NA	0.360261	0.25551	1.40997	0.495663	0.535274	1	up	no
810735	PF3D7_1118200	XM_001347823.1	GO:0005524(ATP binding);GO:0005739(mitochondrion);GO:0006986(response to unfolded protein);GO:0009408(response to heat);GO:0016887(ATPase activity)	NA	NA	NA	Histidine kinase-like ATPase, ATP-binding domain [Ostreococcus tauri]	NA	40.9702	29.3957	1.39375	0.478972	0.535924	1	up	no
813126	PF3D7_0531400	XM_001351832.1	NA	NA	NA	NA		NA	4.63244	3.31754	1.39635	0.481659	0.536228	1	up	no
812129	PF3D7_1457400	XM_001348685.2	NA	NA	NA	NA		NA	24.0021	17.2302	1.39302	0.478217	0.536509	1	up	no
2655084	PF3D7_0703700	XM_001348934.1	NA	NA	NA	NA		NA	139.16	174.927	0.795535	-0.330003	0.537837	1	down	no
811414	PF3D7_1237400	XM_001350732.1	GO:0005634(nucleus);GO:0008150(biological_process);GO:0016787(hydrolase activity)	00440(Phosphonate and phosphinate metabolism)	K06167	EC:3.1.4.55	putative hydrolase C777.06c [Sesamum indicum]	NA	9.52601	11.9981	0.79396	-0.332862	0.53787	1	down	no
3885975	PF3D7_0621100	XM_961102.2	NA	NA	NA	NA		NA	3.05707	2.18993	1.39597	0.481266	0.537886	1	up	no
812519	PF3D7_0417400	XM_002808612.1	NA	NA	NA	NA		NA	26.2413	18.8714	1.39053	0.475634	0.538994	1	up	no
813431	PF3D7_0915400	XM_001351990.1	GO:0005524(ATP binding);GO:0005737(cytoplasm)	00010(Glycolysis / Gluconeogenesis);00030(Pentose phosphate pathway);00051(Fructose and mannose metabolism)	K00895	EC:2.7.1.90	PREDICTED: pyrophosphate--fructose 6-phosphate 1-phosphotransferase subunit beta 2 [Brassica rapa]	NA	804.208	578.487	1.39019	0.475284	0.539248	1	up	no
3885793	PF3D7_0617300	XM_961066.1	NA	NA	NA	NA		NA	8.63608	10.8979	0.792451	-0.335606	0.539685	1	down	no
814389	PF3D7_0307200	XM_001351111.1	GO:0003735(structural constituent of ribosome);GO:0006412(translation);GO:0022625(cytosolic large ribosomal subunit)	03010(Ribosome)	K02937	NA	60S ribosomal protein L7-2-like [Physcomitrella patens]	NA	1464.47	1836.7	0.797336	-0.32674	0.540748	1	down	no
810280	PF3D7_1012500	XM_001347371.1	GO:0000287(magnesium ion binding);GO:0004422(hypoxanthine phosphoribosyltransferase activity);GO:0005829(cytosol);GO:0006168(adenine salvage);GO:0006178(guanine salvage);GO:0032263(GMP salvage);GO:0032264(IMP salvage);GO:0046100(hypoxanthine metabolic process)	00010(Glycolysis / Gluconeogenesis);00030(Pentose phosphate pathway);00052(Galactose metabolism);00500(Starch and sucrose metabolism);00520(Amino sugar and nucleotide sugar metabolism);00230(Purine metabolism)	K15779	EC:5.4.2.2;EC:5.4.2.7	hypothetical protein CEUSTIGMA_g3344.t1 [Chlamydomonas eustigma]	NA	31.4327	39.4389	0.796999	-0.32735	0.540922	1	down	no
811629	PF3D7_1405000	XM_001348184.1	NA	NA	NA	NA		NA	15.6358	19.6238	0.796776	-0.327753	0.541188	1	down	no
814546	PF3D7_0323100	XM_001351266.1	NA	NA	NA	NA		NA	0.347172	0.243803	1.42399	0.509935	0.541387	1	up	no
813790	PF3D7_1346100	XM_001350139.1	GO:0005739(mitochondrion);GO:0005794(Golgi apparatus);GO:0005886(plasma membrane);GO:0009306(protein secretion);GO:0015031(protein transport);GO:0015450(P-P-bond-hydrolysis-driven protein transmembrane transporter activity);GO:0016020(membrane);GO:0016021(integral component of membrane)	03060(Protein export);04141(Protein processing in endoplasmic reticulum);04145(Phagosome)	K10956	NA	protein transport protein Sec61 subunit alpha-like [Ananas comosus]	NA	83.7748	105.029	0.797636	-0.326198	0.541707	1	down	no
812138	PF3D7_1458300	XM_001348694.2	GO:0000324(fungal-type vacuole);GO:0005739(mitochondrion);GO:0005783(endoplasmic reticulum)	NA	NA	NA		NA	0.253407	0.324559	0.780773	-0.357024	0.541844	1	down	no
2655412	PF3D7_0830700	XM_001349188.1	GO:0016021(integral component of membrane)	NA	NA	NA		NA	40.0379	50.221	0.797233	-0.326927	0.542392	1	down	no
811555	PF3D7_1252500	XM_024473420.1	NA	NA	NA	NA		NA	14.2945	17.9246	0.79748	-0.326479	0.543016	1	down	no
9221861	PF3D7_0531600	XR_002273101.1	NA	NA	NA	NA	hypothetical protein Csa_2G252100 [Cucumis sativus]	NA	74.9671	54.078	1.38628	0.471216	0.543627	1	up	no
9221775	PF3D7_0310300	XM_002808573.1	NA	NA	NA	NA		NA	55.9144	40.3415	1.38603	0.470957	0.543846	1	up	no
2655101	PF3D7_0714500	XM_001349015.1	GO:0006357(regulation of transcription by RNA polymerase II);GO:0008023(transcription elongation factor complex);GO:0032784(regulation of DNA-templated transcription, elongation)	NA	NA	NA	PREDICTED: transcription elongation factor S-II [Cucumis sativus]	NA	35.2025	44.07	0.798786	-0.324119	0.54399	1	down	no
811087	PF3D7_1203400	XM_001350407.1	NA	NA	NA	NA		NA	4.52133	3.25692	1.38822	0.473237	0.544095	1	up	no
811522	PF3D7_1249000	XM_001350838.1	NA	NA	NA	NA		NA	0.616732	0.784063	0.786585	-0.346326	0.544247	1	down	no
812712	PF3D7_0212400	XM_001349594.1	NA	NA	NA	NA		NA	6.08443	7.612	0.799322	-0.323152	0.544952	1	down	no
812031	PF3D7_1447100	XM_001348587.1	NA	NA	NA	NA		NA	140.603	175.884	0.799408	-0.322995	0.545051	1	down	no
2655129	PF3D7_0720400	XM_001349069.1	GO:0009055(electron transfer activity);GO:0015036(disulfide oxidoreductase activity);GO:0055114(oxidation-reduction process)	00053(Ascorbate and aldarate metabolism)	K08232	EC:1.6.5.4	PREDICTED: monodehydroascorbate reductase-like [Ipomoea nil]	NA	2.28918	2.88382	0.793799	-0.333154	0.545241	1	down	no
814354	PF3D7_0303700	XM_001351076.1	GO:0005739(mitochondrion)	00640(Propanoate metabolism);00280(Valine, leucine and isoleucine degradation)	K09699	EC:2.3.1.168	lipoamide acyltransferase component of branched-chain alpha-keto acid dehydrogenase complex, mitochondrial [Setaria italica]	NA	1.55702	1.9772	0.787487	-0.344672	0.545322	1	down	no
814409	PF3D7_0309300	XM_001351131.1	GO:0005634(nucleus);GO:0005829(cytosol);GO:0030735(carnosine N-methyltransferase activity);GO:0035498(carnosine metabolic process)	00340(Histidine metabolism)	K19787	EC:2.1.1.22	carnosine N-methyltransferase isoform X2 [Brachypodium distachyon]	NA	25.0014	31.2631	0.799709	-0.322452	0.54571	1	down	no
814160	PF3D7_1334200	XM_001350037.1	GO:0003755(peptidyl-prolyl cis-trans isomerase activity);GO:0005528(FK506 binding);GO:0005789(endoplasmic reticulum membrane);GO:0061077(chaperone-mediated protein folding)	NA	NA	NA	hypothetical protein COLO4_33102 [Corchorus olitorius]	NA	57.4456	41.5024	1.38415	0.469002	0.546207	1	up	no
814155	PF3D7_1333700	XM_001350032.1	GO:0000775(chromosome, centromeric region);GO:0000786(nucleosome);GO:0003677(DNA binding);GO:0006333(chromatin assembly or disassembly);GO:0007059(chromosome segregation);GO:0034399(nuclear periphery)	NA	NA	NA	unnamed protein product [Brassica rapa]	NA	32.7672	23.6299	1.38668	0.471639	0.546215	1	up	no
9221938	PF3D7_0831400	XM_002808848.1	GO:0020011(apicoplast);GO:0020036(Maurer's cleft)	NA	NA	NA		NA	2.17622	2.76359	0.787464	-0.344715	0.546368	1	down	no
812832	PF3D7_0510400	XM_001351626.1	NA	NA	NA	NA		NA	3.64057	2.61003	1.39484	0.480097	0.547003	1	up	no
813142	PF3D7_0100400	XM_001350903.1	GO:0020002(host cell plasma membrane);GO:0020033(antigenic variation)	NA	NA	NA		NA	0.948145	1.20856	0.784524	-0.350111	0.547211	1	down	no
811211	PF3D7_1216400	XM_001350531.2	NA	NA	NA	NA		NA	66.5474	83.1014	0.800797	-0.320492	0.547279	1	down	no
810619	PF3D7_1105600	XM_001347707.2	GO:0044053(translocation of peptides or proteins into host cell cytoplasm);GO:0097619(PTEX complex)	NA	NA	NA		NA	217.631	271.687	0.801036	-0.320062	0.54755	1	down	no
811934	PF3D7_1437200	XM_001348490.1	GO:0005971(ribonucleoside-diphosphate reductase complex);GO:0006260(DNA replication)	00230(Purine metabolism);00240(Pyrimidine metabolism);00480(Glutathione metabolism)	K10807	EC:1.17.4.1	hypothetical protein OsI_30411 [Oryza sativa Indica Group]	NA	3.13089	3.92103	0.798485	-0.324662	0.547861	1	down	no
810444	PF3D7_1029400	XM_001347535.1	GO:0016020(membrane);GO:0016021(integral component of membrane)	NA	NA	NA	hypothetical protein GOBAR_DD04114 [Gossypium barbadense]	NA	19.944	24.9064	0.800757	-0.320563	0.548467	1	down	no
811278	PF3D7_1223500	XM_001350596.3	NA	NA	NA	NA		NA	8.72436	6.31351	1.38186	0.466607	0.548494	1	up	no
812131	PF3D7_1457600	XM_001348687.1	NA	NA	NA	NA		NA	6.04922	4.36529	1.38575	0.470672	0.548817	1	up	no
810612	PF3D7_1104900	XM_001347700.1	GO:0004683(calmodulin-dependent protein kinase activity);GO:0005516(calmodulin binding);GO:0005634(nucleus);GO:0005737(cytoplasm);GO:0009931(calcium-dependent protein serine/threonine kinase activity);GO:0018105(peptidyl-serine phosphorylation);GO:0035556(intracellular signal transduction);GO:0046777(protein autophosphorylation)	NA	NA	NA	phosphoenolpyruvate carboxylase kinase 1-like [Olea europaea var. sylvestris]	NA	0.591054	0.741564	0.797037	-0.327281	0.549434	1	down	no
813987	PF3D7_1318400	XM_001349884.1	GO:0000070(mitotic sister chromatid segregation)	NA	NA	NA	PREDICTED: structural maintenance of chromosomes protein 2-1-like [Musa acuminata subsp. malaccensis]	NA	0.968936	0.694705	1.39474	0.480001	0.549476	1	up	no
811166	PF3D7_1211400	XM_001350486.1	GO:0005634(nucleus);GO:0005737(cytoplasm);GO:0006986(response to unfolded protein);GO:0009408(response to heat);GO:0030430(host cell cytoplasm);GO:0030544(Hsp70 protein binding);GO:0051082(unfolded protein binding)	NA	NA	NA	dnaJ homolog subfamily B member 4 isoform X1 [Vigna radiata var. radiata]	NA	515.511	642.655	0.802158	-0.318041	0.549647	1	down	no
810478	PF3D7_1033000	XM_001347569.1	GO:0005739(mitochondrion)	NA	NA	NA		NA	8.87433	11.0853	0.800546	-0.320943	0.549662	1	down	no
2654973	PF3D7_0702300	XM_001348922.1	GO:0009986(cell surface)	NA	NA	NA		NA	549.158	684.433	0.802355	-0.317687	0.549919	1	down	no
811808	PF3D7_1423500	XM_001348364.1	NA	NA	NA	NA		NA	0.268409	0.33968	0.790182	-0.339743	0.550034	1	down	no
812089	PF3D7_1453400	XM_001348645.1	NA	NA	NA	NA		NA	1.22003	0.879749	1.3868	0.471757	0.550249	1	up	no
811519	PF3D7_1248700	XM_001350835.1	NA	NA	NA	NA		NA	796.765	577.546	1.37957	0.464219	0.550442	1	up	no
3885883	PF3D7_0606700	XM_960964.2	GO:0006886(intracellular protein transport);GO:0006888(ER to Golgi vesicle-mediated transport);GO:0006890(retrograde vesicle-mediated transport, Golgi to ER);GO:0006891(intra-Golgi vesicle-mediated transport);GO:0030126(COPI vesicle coat)	NA	NA	NA	coatomer subunit alpha-1-like [Helianthus annuus]	NA	55.7017	69.3923	0.802706	-0.317056	0.550646	1	down	no
2655251	PF3D7_0807500	XM_001349412.2	GO:0004175(endopeptidase activity);GO:0005839(proteasome core complex);GO:0006511(ubiquitin-dependent protein catabolic process)	03050(Proteasome)	K02730	EC:3.4.25.1	proteasome subunit alpha type-6 [Selaginella moellendorffii]	NA	67.2882	83.8512	0.802471	-0.317479	0.550707	1	down	no
812037	PF3D7_1447900	XM_001348593.1	GO:0005773(vacuole);GO:0006855(drug transmembrane transport);GO:0042626(ATPase activity, coupled to transmembrane movement of substances);GO:0046872(metal ion binding);GO:0046873(metal ion transmembrane transporter activity)	02010(ABC transporters)	K05663	NA	ABC transporter B family member 25, mitochondrial [Selaginella moellendorffii]	NA	4.3612	3.15357	1.38294	0.467738	0.55097	1	up	no
811348	PF3D7_1230700	XM_001350666.1	GO:0005643(nuclear pore);GO:0005654(nucleoplasm)	03013(RNA transport);04141(Protein processing in endoplasmic reticulum)	K14004	NA	WD40 repeat-like protein [Coccomyxa subellipsoidea C-169]	NA	356.625	444.107	0.803015	-0.316501	0.551141	1	down	no
814507	PF3D7_0319300	XM_001351227.1	GO:0004842(ubiquitin-protein transferase activity)	04120(Ubiquitin mediated proteolysis)	K10573	EC:2.3.2.23	PREDICTED: ubiquitin-conjugating enzyme E2 2 [Populus euphratica]	NA	17.3074	21.6277	0.800241	-0.321493	0.551146	1	down	no
813476	PF3D7_0920000	XM_002808895.1	GO:0005783(endoplasmic reticulum);GO:0006629(lipid metabolic process);GO:0006631(fatty acid metabolic process);GO:0006633(fatty acid biosynthetic process);GO:0009922(fatty acid elongase activity);GO:0016020(membrane);GO:0016021(integral component of membrane);GO:0016740(transferase activity);GO:0019367(fatty acid elongation, saturated fatty acid);GO:0030148(sphingolipid biosynthetic process);GO:0…	00062(Fatty acid elongation);01040(Biosynthesis of unsaturated fatty acids)	K10246	EC:2.3.1.199		NA	0.856804	0.604788	1.4167	0.502536	0.551404	1	up	no
811477	PF3D7_1244200	XM_001350793.1	GO:0000439(core TFIIH complex);GO:0003690(double-stranded DNA binding);GO:0003700(DNA binding transcription factor activity);GO:0005675(holo TFIIH complex);GO:0006289(nucleotide-excision repair);GO:0008353(RNA polymerase II carboxy-terminal domain kinase activity);GO:0070816(phosphorylation of RNA polymerase II C-terminal domain)	03022(Basal transcription factors);03420(Nucleotide excision repair)	K03144	NA	PREDICTED: LOW QUALITY PROTEIN: general transcription factor IIH subunit 4 [Fragaria vesca subsp. vesca]	NA	31.4333	22.7905	1.37923	0.463865	0.551451	1	up	no
812407	PF3D7_0425400	XM_001351522.1	GO:0000062(fatty-acyl-CoA binding);GO:0006631(fatty acid metabolic process)	NA	NA	NA		NA	44.2944	32.1018	1.37981	0.464469	0.551707	1	up	no
812239	PF3D7_1468900	XM_001348795.1	NA	NA	NA	NA		NA	7.29322	5.28122	1.38097	0.465683	0.551986	1	up	no
811430	PF3D7_1239000	XM_001350748.2	GO:0005634(nucleus);GO:0006203(dGTP catabolic process);GO:0008832(dGTPase activity)	NA	NA	NA	hypothetical protein MARPO_0016s0133 [Marchantia polymorpha]	NA	10.1059	12.5868	0.802897	-0.316713	0.55281	1	down	no
812299	PF3D7_1474900	XM_001348855.1	GO:0000242(pericentriolar material);GO:0000932(P-body);GO:0005515(protein binding);GO:0005737(cytoplasm);GO:0005783(endoplasmic reticulum);GO:0005819(spindle);GO:0043186(P granule);GO:0051233(spindle midzone);GO:1990124(messenger ribonucleoprotein complex)	NA	NA	NA	hypothetical protein CBR_g36473 [Chara braunii]	NA	1.66046	2.08935	0.794722	-0.331477	0.553354	1	down	no
813819	PF3D7_1351200	XM_001350189.1	NA	NA	NA	NA		NA	1.084	1.35413	0.80051	-0.321008	0.553521	1	down	no
813130	PF3D7_0532400	XM_001351836.1	GO:0005515(protein binding);GO:0020030(infected host cell surface knob);GO:0020036(Maurer's cleft);GO:0033644(host cell membrane);GO:0044164(host cell cytosol);GO:0044538(host cell periphery)	NA	NA	NA		NA	3.38142	4.22458	0.800416	-0.321177	0.553559	1	down	no
812196	PF3D7_1464600	XM_001348752.2	NA	NA	NA	NA		NA	145.046	105.36	1.37667	0.461179	0.553629	1	up	no
811347	PF3D7_1230600	XM_001350665.1	GO:0008152(metabolic process);GO:0008168(methyltransferase activity)	NA	NA	NA	predicted protein [Ostreococcus lucimarinus CCE9901]	NA	18.3613	13.3169	1.3788	0.463413	0.553886	1	up	no
2655346	PF3D7_0822300	XM_001349266.1	GO:0000375(RNA splicing, via transesterification reactions);GO:0005732(small nucleolar ribonucleoprotein complex)	03040(Spliceosome)	K11099	NA	probable small nuclear ribonucleoprotein G [Hevea brasiliensis]	NA	73.7155	91.7533	0.803409	-0.315793	0.553894	1	down	no
810227	PF3D7_1006900	XM_001347318.2	GO:0003674(molecular_function);GO:0005575(cellular_component);GO:0008150(biological_process)	NA	NA	NA	hypothetical protein CTI12_AA257220 [Artemisia annua]	NA	10.3649	12.9372	0.80117	-0.319819	0.554151	1	down	no
813340	PF3D7_0906100	XM_001351899.1	GO:0003674(molecular_function);GO:0005737(cytoplasm);GO:0005768(endosome);GO:0005770(late endosome);GO:0006623(protein targeting to vacuole);GO:0006810(transport);GO:0007034(vacuolar transport);GO:0010008(endosome membrane);GO:0015031(protein transport);GO:0016020(membrane);GO:0045324(late endosome to vacuole transport)	04144(Endocytosis)	K12197	NA	subunit of the ESCRT-III complex [Chlamydomonas reinhardtii]	NA	2.46207	1.73691	1.4175	0.503352	0.554671	1	up	no
2655155	PF3D7_0724500	XM_001349111.1	NA	NA	NA	NA		NA	5.61603	7.00887	0.801275	-0.319631	0.554752	1	down	no
812843	PF3D7_0502500	XM_001351548.1	NA	NA	NA	NA		NA	2.97155	2.15035	1.3819	0.466649	0.554905	1	up	no
814236	PF3D7_1352100	XM_001350197.1	GO:0005524(ATP binding);GO:0006810(transport);GO:0016020(membrane);GO:0020011(apicoplast);GO:0042626(ATPase activity, coupled to transmembrane movement of substances)	02010(ABC transporters)	K05663	NA	ABC transporter B family member 25, mitochondrial [Selaginella moellendorffii]	NA	8.19445	10.1884	0.804292	-0.314208	0.555314	1	down	no
2655409	PF3D7_0806300	XM_002808775.1	GO:0016021(integral component of membrane)	NA	NA	NA		NA	0.77309	0.967918	0.798714	-0.324248	0.555444	1	down	no
814028	PF3D7_1309100	XM_001349783.1	GO:0003735(structural constituent of ribosome);GO:0006412(translation);GO:0022625(cytosolic large ribosomal subunit)	03010(Ribosome)	K02896	NA	Ribosomal protein L24e-related [Ostreococcus tauri]	NA	1031.34	1280.59	0.80536	-0.312294	0.555464	1	down	no
2655341	PF3D7_0820100	XM_002808818.1	NA	NA	NA	NA		NA	3.32444	2.39301	1.38923	0.474283	0.555611	1	up	no
3885961	PF3D7_0602800	XM_960925.1	GO:0000049(tRNA binding);GO:0005506(iron ion binding);GO:0016706(oxidoreductase activity, acting on paired donors, with incorporation or reduction of molecular oxygen, 2-oxoglutarate as one donor, and incorporation of one atom each of oxygen into both donors);GO:0031591(wybutosine biosynthetic process);GO:0042803(protein homodimerization activity);GO:0055114(oxidation-reduction process)	NA	NA	NA	hypothetical protein CHLRE_14g626634v5 [Chlamydomonas reinhardtii]	NA	7.99901	5.80624	1.37766	0.462217	0.555836	1	up	no
811340	PF3D7_1229900.1	XM_024473397.1;XM_024473398.1	NA	NA	NA	NA		NA	0.713608	0.903414	0.789901	-0.340255	0.55598	1	down	no
814551	PF3D7_0323600	XM_001351271.2	NA	NA	NA	NA		NA	3.31597	2.40029	1.38148	0.466219	0.555994	1	up	no
812364	PF3D7_0407900	XM_001351357.1	GO:0016887(ATPase activity)	NA	NA	NA	AAA-type ATPase family protein [Artemisia annua]	NA	8.94315	11.1094	0.805007	-0.312927	0.556106	1	down	no
812751	PF3D7_0216500	XM_001349633.1	NA	NA	NA	NA		NA	0.516864	0.371424	1.39157	0.476718	0.556149	1	up	no
812023	PF3D7_1446400	XM_001348579.2	GO:0004739(pyruvate dehydrogenase (acetyl-transferring) activity);GO:0006086(acetyl-CoA biosynthetic process from pyruvate);GO:0006099(tricarboxylic acid cycle);GO:0006633(fatty acid biosynthetic process);GO:0016020(membrane);GO:0020011(apicoplast);GO:0045254(pyruvate dehydrogenase complex)	00010(Glycolysis / Gluconeogenesis);00020(Citrate cycle (TCA cycle));00620(Pyruvate metabolism)	K00162	EC:1.2.4.1	pyruvate dehydrogenase E1 component subunit beta [Selaginella moellendorffii]	NA	4.16309	5.19807	0.80089	-0.320323	0.556153	1	down	no
812079	PF3D7_1452200	XM_001348635.1	GO:0005759(mitochondrial matrix);GO:0016226(iron-sulfur cluster assembly)	NA	NA	NA		NA	1.12546	0.797593	1.41108	0.496795	0.556158	1	up	no
9221956	PF3D7_0830200	XR_002273088.2	NA	NA	NA	NA	Regulator of rDNA transcription protein 15 [Capsicum baccatum]	NA	0.359089	0.253206	1.41817	0.50403	0.556374	1	up	no
813049	PF3D7_0523400	XM_024473437.1	GO:0005575(cellular_component);GO:0005737(cytoplasm)	NA	NA	NA	DnaJ-like protein [Chlamydomonas reinhardtii]	NA	6.04978	7.52821	0.803615	-0.315424	0.556548	1	down	no
2655137	PF3D7_0722700	XM_001349092.1	NA	NA	NA	NA		NA	11.5287	8.30021	1.38896	0.474006	0.557963	1	up	no
3885739	PF3D7_0602200	XM_960919.1	NA	NA	NA	NA		NA	9.80086	12.1937	0.803761	-0.315162	0.55797	1	down	no
811199	PF3D7_1215100	XM_001350519.1	GO:0005515(protein binding);GO:0005521(lamin binding);GO:0005634(nucleus);GO:0005635(nuclear envelope);GO:0005637(nuclear inner membrane);GO:0005638(lamin filament);GO:0005737(cytoplasm);GO:0005856(cytoskeleton);GO:0006998(nuclear envelope organization);GO:0007097(nuclear migration);GO:0007275(multicellular organism development);GO:0007399(nervous system development);GO:0009791(post-embryonic dev…	NA	NA	NA		NA	3.82612	2.78071	1.37595	0.460427	0.558182	1	up	no
2655381	PF3D7_0823200	XM_001349256.1	GO:0003723(RNA binding);GO:0006417(regulation of translation)	NA	NA	NA	PREDICTED: CUGBP Elav-like family member 5 [Nicotiana sylvestris]	NA	1146.46	1420.26	0.807221	-0.308964	0.55883	1	down	no
813509	PF3D7_0923300	XM_001352068.1	GO:0020009(microneme);GO:0030260(entry into host cell)	NA	NA	NA		NA	15.5666	11.3407	1.37263	0.456939	0.559076	1	up	no
813254	PF3D7_0112100	XM_001351013.1	NA	NA	NA	NA		NA	9.28291	6.70939	1.38357	0.468395	0.55951	1	up	no
2655229	PF3D7_0826100	XM_001349228.1	GO:0004842(ubiquitin-protein transferase activity);GO:0006511(ubiquitin-dependent protein catabolic process)	04120(Ubiquitin mediated proteolysis)	K10592	EC:2.3.2.26	E3 ubiquitin-protein ligase UPL2 isoform X1 [Amborella trichopoda]	NA	32.3496	23.5964	1.37095	0.455179	0.559731	1	up	no
810654	PF3D7_1109400	XM_001347742.2	GO:0003674(molecular_function);GO:0005634(nucleus);GO:0006364(rRNA processing);GO:0009553(embryo sac development);GO:0009555(pollen development)	NA	NA	NA	bystin [Cynara cardunculus var. scolymus]	NA	398.242	493.036	0.807733	-0.308049	0.559786	1	down	no
812615	PF3D7_0201900	XM_001349497.1	GO:0005515(protein binding);GO:0005737(cytoplasm);GO:0020003(symbiont-containing vacuole);GO:0020036(Maurer's cleft)	NA	NA	NA		NA	6.16234	4.49253	1.37169	0.455951	0.55995	1	up	no
810688	PF3D7_1113300	XM_001347776.1	GO:0005459(UDP-galactose transmembrane transporter activity);GO:0016020(membrane)	NA	NA	NA	UDP-galactose transporter related protein [Klebsormidium nitens]	NA	8.07888	10.0287	0.805573	-0.311912	0.559977	1	down	no
814299	PF3D7_1364500	XM_001350320.1	GO:0000175(3'-5'-exoribonuclease activity);GO:0000178(exosome (RNase complex));GO:0006396(RNA processing)	03018(RNA degradation)	K03678	NA	exosome complex component RRP45A isoform X1 [Citrus sinensis]	NA	12.5384	15.535	0.807109	-0.309165	0.560238	1	down	no
811903	PF3D7_1434000	XM_001348459.2	GO:0006810(transport);GO:0016020(membrane);GO:0042626(ATPase activity, coupled to transmembrane movement of substances)	03018(RNA degradation)	K12608	NA	hypothetical protein MIMGU_mgv1a010242mg [Erythranthe guttata]	NA	26.2174	19.0979	1.37279	0.457113	0.560268	1	up	no
3885871	PF3D7_0623500	XM_961124.2	GO:0004784(superoxide dismutase activity);GO:0005739(mitochondrion);GO:0006979(response to oxidative stress);GO:0019430(removal of superoxide radicals);GO:0020011(apicoplast)	04146(Peroxisome)	K04564	EC:1.15.1.1	iron superoxide dismutase [Pinus pinaster]	NA	51.9416	64.3058	0.807727	-0.308059	0.560641	1	down	no
811371	PF3D7_1233100	XM_001350689.1	GO:0005730(nucleolus)	NA	NA	NA	protein FAM32A-like [Trifolium pratense]	NA	43.1454	31.4449	1.3721	0.456381	0.560799	1	up	no
811998	PF3D7_1443800	XM_001348554.1	GO:0005684(U2-type spliceosomal complex);GO:0034247(snoRNA splicing);GO:0045292(mRNA cis splicing, via spliceosome)	NA	NA	NA	PREDICTED: zinc finger CCCH domain-containing protein 1-like [Daucus carota subsp. sativus]	NA	8.41032	10.4193	0.807185	-0.309029	0.561336	1	down	no
810311	PF3D7_1015600	XM_001347402.1	GO:0005739(mitochondrion);GO:0006457(protein folding);GO:0006626(protein targeting to mitochondrion);GO:0006986(response to unfolded protein);GO:0042623(ATPase activity, coupled)	03018(RNA degradation)	K04077	NA	chaperonin CPN60-2, mitochondrial [Helianthus annuus]	NA	3.81505	2.77184	1.37636	0.460858	0.561376	1	up	no
811108	PF3D7_1205500	XM_001350428.1	GO:0005737(cytoplasm);GO:0005886(plasma membrane);GO:0008270(zinc ion binding);GO:0016567(protein ubiquitination);GO:0016874(ligase activity);GO:0045087(innate immune response);GO:0070206(protein trimerization)	NA	NA	NA		NA	83.5126	103.268	0.8087	-0.306324	0.561604	1	down	no
3885963	PF3D7_0603000	XM_960927.1	NA	NA	NA	NA		NA	34.9697	25.5332	1.36958	0.453732	0.561809	1	up	no
810931	PF3D7_1137400	XM_001348019.1	GO:0004842(ubiquitin-protein transferase activity);GO:0005634(nucleus);GO:0005737(cytoplasm)	04120(Ubiquitin mediated proteolysis)	K10615	EC:2.3.2.26	RCC1 domain-containing protein [Cephalotus follicularis]	NA	1.15154	0.817311	1.40894	0.494612	0.561904	1	up	no
810990	PF3D7_1143400	XM_001348078.2	GO:0003743(translation initiation factor activity);GO:0006413(translational initiation);GO:0016282(eukaryotic 43S preinitiation complex)	03013(RNA transport)	K03236	NA	translation initiation factor 1A [Tamarix hispida]	NA	370.195	457.631	0.808938	-0.305899	0.562133	1	down	no
810894	PF3D7_1133700	XM_001347982.1	NA	NA	NA	NA		NA	1357.53	991.899	1.36861	0.452714	0.562207	1	up	no
811701	PF3D7_1412100	XM_001348257.1	NA	NA	NA	NA		NA	4.79417	5.93516	0.807758	-0.308005	0.562762	1	down	no
3885859	PF3D7_0622900	XM_961118.2	GO:0003677(DNA binding);GO:0005634(nucleus);GO:0006355(regulation of transcription, DNA-templated)	NA	NA	NA		NA	114.365	83.603	1.36795	0.45202	0.562972	1	up	no
814200	PF3D7_1342600	XM_001350111.1	GO:0003774(motor activity);GO:0003779(actin binding);GO:0005515(protein binding);GO:0005524(ATP binding);GO:0005886(plasma membrane);GO:0016459(myosin complex);GO:0020039(pellicle);GO:0070258(inner membrane pellicle complex)	NA	NA	NA	myosin-17 [Morus notabilis]	NA	75.3918	55.1135	1.36794	0.452001	0.563259	1	up	no
814382	PF3D7_0306400	XM_001351104.1	GO:0004368(glycerol-3-phosphate dehydrogenase activity);GO:0005739(mitochondrion);GO:0006127(glycerophosphate shuttle)	00564(Glycerophospholipid metabolism)	K00111	EC:1.1.5.3	glycerol-3-phosphate dehydrogenase, mitochondrial-like [Quercus suber]	NA	1.02562	0.738338	1.38909	0.47414	0.563986	1	up	no
813951	PF3D7_1301900	XM_001349827.1	GO:0020011(apicoplast)	NA	NA	NA		NA	3.81028	4.7949	0.794653	-0.331604	0.564058	1	down	no
810564	PF3D7_1103500	XM_001347685.2	GO:0020011(apicoplast)	NA	NA	NA		NA	1.19535	1.49958	0.797127	-0.327118	0.56438	1	down	no
813592	PF3D7_0932100	XM_002808935.1	GO:0016020(membrane);GO:0016021(integral component of membrane)	NA	NA	NA	DUF21-domain-containing protein, partial [Coccomyxa subellipsoidea C-169]	NA	6.37261	4.65662	1.36851	0.452603	0.564424	1	up	no
810479	PF3D7_1033100	XM_001347570.1	GO:0004014(adenosylmethionine decarboxylase activity);GO:0004586(ornithine decarboxylase activity);GO:0006596(polyamine biosynthetic process);GO:0009445(putrescine metabolic process)	00330(Arginine and proline metabolism);00480(Glutathione metabolism)	K01581	EC:4.1.1.17	ornithine decarboxylase 1 [Chlamydomonas reinhardtii]	NA	878.539	642.986	1.36634	0.450318	0.564675	1	up	no
812940	PF3D7_0512600	XM_001351647.1	GO:0005793(endoplasmic reticulum-Golgi intermediate compartment);GO:0016020(membrane);GO:0020020(food vacuole);GO:0060627(regulation of vesicle-mediated transport)	NA	NA	NA	GTP-binding protein YPTC1 [Coccomyxa subellipsoidea C-169]	NA	45.4041	56.0418	0.810183	-0.30368	0.5653	1	down	no
811426	PF3D7_1238600	XM_001350744.1	NA	NA	NA	NA		NA	0.947157	1.20017	0.789183	-0.341568	0.565439	1	down	no
814177	PF3D7_1337500	XM_002809008.1	NA	NA	NA	NA		NA	44.7339	32.7592	1.36553	0.449466	0.565667	1	up	no
812243	PF3D7_1469300	XM_001348799.1	GO:0005730(nucleolus)	NA	NA	NA	PREDICTED: RNA-binding protein pno1 isoform X2 [Eucalyptus grandis]	NA	41.6193	51.3672	0.810232	-0.303593	0.56577	1	down	no
811706	PF3D7_1412600	XM_001348262.1	GO:0006412(translation);GO:0008612(peptidyl-lysine modification to peptidyl-hypusine)	NA	NA	NA	Deoxyhypusine synthase [Artemisia annua]	NA	20.2476	24.9895	0.810244	-0.303571	0.565903	1	down	no
811482	PF3D7_1244800	XM_001350798.1	GO:0002181(cytoplasmic translation);GO:0003723(RNA binding);GO:0003729(mRNA binding);GO:0005634(nucleus);GO:0005737(cytoplasm);GO:0005829(cytosol);GO:0019221(cytokine-mediated signaling pathway);GO:0042788(polysomal ribosome);GO:0046872(metal ion binding)	NA	NA	NA	PREDICTED: zinc finger CCCH domain-containing protein 11-like [Erythranthe guttata]	NA	120.643	148.747	0.811064	-0.302113	0.566142	1	down	no
813238	PF3D7_0110400	XM_001350997.1	GO:0001193(maintenance of transcriptional fidelity during DNA-templated transcription elongation from RNA polymerase II promoter);GO:0003899(DNA-directed 5'-3' RNA polymerase activity);GO:0005665(DNA-directed RNA polymerase II, core complex);GO:0006283(transcription-coupled nucleotide-excision repair);GO:0006367(transcription initiation from RNA polymerase II promoter)	00230(Purine metabolism);00240(Pyrimidine metabolism);03020(RNA polymerase)	K03017	NA	PREDICTED: DNA-directed RNA polymerases II, IV and V subunit 9A-like [Brassica oleracea var. oleracea]	NA	45.7773	56.4542	0.810876	-0.302448	0.566477	1	down	no
3885947	PF3D7_0619800	XM_024473115.1	NA	NA	NA	NA		NA	2.50343	1.83061	1.36754	0.451578	0.566581	1	up	no
810804	PF3D7_1124600	XM_001347892.1	GO:0004305(ethanolamine kinase activity);GO:0005737(cytoplasm);GO:0006629(lipid metabolic process);GO:0006646(phosphatidylethanolamine biosynthetic process);GO:0006656(phosphatidylcholine biosynthetic process)	00564(Glycerophospholipid metabolism)	K00894	EC:2.7.1.82	PREDICTED: probable ethanolamine kinase isoform X1 [Daucus carota subsp. sativus]	NA	4.19286	5.18221	0.809087	-0.305633	0.566626	1	down	no
810900	PF3D7_1134200	XM_001347988.1	NA	NA	NA	NA		NA	25.1753	18.4453	1.36486	0.448751	0.566629	1	up	no
2655414	PF3D7_0824600	XM_002808829.1	GO:0005737(cytoplasm);GO:0016226(iron-sulfur cluster assembly)	NA	NA	NA	anamorsin homolog [Papaver somniferum]	NA	72.4084	89.2657	0.811157	-0.301948	0.566926	1	down	no
813437	PF3D7_0916000	XM_001351996.1	NA	NA	NA	NA		NA	9.92003	7.26745	1.365	0.448896	0.567546	1	up	no
810592	PF3D7_1102700	XM_001347679.1	GO:0020005(symbiont-containing vacuole membrane)	NA	NA	NA		NA	6591.78	8116.99	0.812096	-0.300277	0.567745	1	down	no
812879	PF3D7_0507300	XM_001351595.1	NA	NA	NA	NA		NA	0.993885	0.720719	1.37902	0.463642	0.567746	1	up	no
811139	PF3D7_1208600	XM_001350459.1	GO:0005744(mitochondrial inner membrane presequence translocase complex);GO:0006626(protein targeting to mitochondrion);GO:0015031(protein transport);GO:0015450(P-P-bond-hydrolysis-driven protein transmembrane transporter activity)	NA	NA	NA	mitochondrial import inner membrane translocase subunit TIM10 isoform X1 [Populus trichocarpa]	NA	6.01234	7.56889	0.794349	-0.332155	0.567949	1	down	no
811867	PF3D7_1430600	XM_001348423.1	GO:0004536(deoxyribonuclease activity)	NA	NA	NA		NA	1.13615	1.41348	0.8038	-0.315092	0.568089	1	down	no
36312451	PF3D7_0109950	XM_024473446.1	NA	NA	NA	NA		NA	2.08049	2.62882	0.791417	-0.33749	0.568094	1	down	no
813085	PF3D7_0527000	XM_001351790.1	GO:0000166(nucleotide binding);GO:0003677(DNA binding);GO:0003678(DNA helicase activity);GO:0004386(helicase activity);GO:0005524(ATP binding);GO:0005634(nucleus);GO:0006260(DNA replication);GO:0006270(DNA replication initiation);GO:0016787(hydrolase activity);GO:0042555(MCM complex)	03030(DNA replication)	K02541	EC:3.6.4.12	Mini-chromosome maintenance, DNA-dependent ATPase [Corchorus olitorius]	NA	14.3623	10.5278	1.36422	0.44808	0.568293	1	up	no
814015	PF3D7_1307200	XM_001349763.1	GO:0005634(nucleus);GO:0005737(cytoplasm);GO:0006457(protein folding)	NA	NA	NA	J domain-containing protein spf31 [Tetrabaena socialis]	NA	23.9712	17.5643	1.36477	0.448655	0.568642	1	up	no
814178	PF3D7_1337800	XM_001350069.1	GO:0004674(protein serine/threonine kinase activity);GO:0004683(calmodulin-dependent protein kinase activity);GO:0006468(protein phosphorylation);GO:0035891(exit from host cell);GO:0042493(response to drug)	NA	NA	NA	predicted protein [Chlamydomonas reinhardtii]	NA	18.4629	22.7374	0.812007	-0.300436	0.568727	1	down	no
813506	PF3D7_0923000	XM_001352065.1	GO:0001055(RNA polymerase II activity);GO:0005665(DNA-directed RNA polymerase II, core complex)	00230(Purine metabolism);00240(Pyrimidine metabolism);03020(RNA polymerase)	K03011	NA	DNA-directed RNA polymerase family protein [Artemisia annua]	NA	57.415	70.6823	0.812296	-0.299922	0.56873	1	down	no
812538	PF3D7_0416400	XM_002808609.1	GO:0000790(nuclear chromatin);GO:0010485(H4 histone acetyltransferase activity);GO:0042393(histone binding)	NA	NA	NA		NA	1.63116	1.18895	1.37193	0.456209	0.568836	1	up	no
814122	PF3D7_1328800	XM_001349975.1	GO:0003677(DNA binding);GO:0005515(protein binding);GO:0005634(nucleus);GO:0005677(chromatin silencing complex);GO:0005730(nucleolus);GO:0005737(cytoplasm);GO:0006342(chromatin silencing);GO:0006355(regulation of transcription, DNA-templated);GO:0016233(telomere capping)	NA	NA	NA	hypothetical protein SELMODRAFT_228577 [Selaginella moellendorffii]	NA	155.679	114.229	1.36287	0.446643	0.56894	1	up	no
813175	PF3D7_0103800	XM_001350934.1	GO:0005524(ATP binding);GO:0005737(cytoplasm);GO:0005813(centrosome);GO:0005869(dynactin complex);GO:0043209(myelin sheath);GO:0070062(extracellular exosome);GO:1990752(microtubule end)	NA	NA	NA	actin-like protein [Quercus suber]	NA	2.36996	2.94152	0.80569	-0.311703	0.569118	1	down	no
811422	PF3D7_1238200	XM_001350740.1	NA	NA	NA	NA		NA	1.37815	0.984252	1.4002	0.485633	0.570308	1	up	no
811862	PF3D7_1430100	XM_001348418.1	GO:0005634(nucleus);GO:0005737(cytoplasm);GO:0051721(protein phosphatase 2A binding)	NA	NA	NA	serine/threonine-protein phosphatase 2A activator [Helianthus annuus]	NA	2.97674	2.16465	1.37516	0.459598	0.571187	1	up	no
2655304	PF3D7_0808700	XM_001349401.1	GO:0020002(host cell plasma membrane);GO:0020013(modulation by symbiont of host erythrocyte aggregation);GO:0020030(infected host cell surface knob);GO:0020033(antigenic variation);GO:0020035(cytoadherence to microvasculature, mediated by symbiont protein);GO:0050839(cell adhesion molecule binding)	NA	NA	NA		NA	0.400825	0.496617	0.807111	-0.309161	0.571222	1	down	no
810926	PF3D7_1136800	XM_001348014.2	NA	NA	NA	NA		NA	13.4498	9.86938	1.36279	0.446558	0.571573	1	up	no
2655144	PF3D7_0723700	XM_001349102.1	GO:0020011(apicoplast)	03013(RNA transport)	K00784	EC:3.1.26.11	hypothetical protein CEUSTIGMA_g7583.t1 [Chlamydomonas eustigma]	NA	3.9742	4.88985	0.812744	-0.299127	0.571707	1	down	no
813634	PF3D7_0936600	XM_001352194.1	GO:0044164(host cell cytosol)	NA	NA	NA		NA	266.173	195.758	1.35971	0.443295	0.572078	1	up	no
812072	PF3D7_1451500	XM_001348628.1	NA	NA	NA	NA		NA	15.9562	11.6705	1.36723	0.451252	0.572398	1	up	no
810514	PF3D7_1036500	XM_001347605.1	NA	NA	NA	NA		NA	5.39	3.94281	1.36705	0.451062	0.572415	1	up	no
811731	PF3D7_1415200	XM_001348287.1	GO:0003899(DNA-directed 5'-3' RNA polymerase activity);GO:0006351(transcription, DNA-templated)	00230(Purine metabolism);00240(Pyrimidine metabolism);03020(RNA polymerase)	K03020	NA	unknown [Picea sitchensis]	NA	111.337	136.726	0.814307	-0.296356	0.572781	1	down	no
814244	PF3D7_1353500	XM_001350211.1	GO:0003700(DNA binding transcription factor activity)	03022(Basal transcription factors);03420(Nucleotide excision repair)	K03143	NA	hypothetical protein AXF42_Ash010814 [Apostasia shenzhenica]	NA	3.86197	4.77303	0.809124	-0.305568	0.573578	1	down	no
811847	PF3D7_1428600	XM_001348403.1	GO:0003747(translation release factor activity);GO:0006415(translational termination);GO:0020011(apicoplast)	NA	NA	NA	hypothetical protein AQUCO_01700250v1 [Aquilegia coerulea]	NA	4.32842	5.3516	0.808809	-0.306129	0.573825	1	down	no
810799	PF3D7_1124100	XM_001347887.1	GO:0005543(phospholipid binding);GO:0012505(endomembrane system);GO:0019898(extrinsic component of membrane)	NA	NA	NA	protein FAN isoform X2 [Selaginella moellendorffii]	NA	19.5737	14.4087	1.35846	0.441973	0.573872	1	up	no
4794163	PF3D7_0421300	XM_001351481.1	GO:0020002(host cell plasma membrane);GO:0020013(modulation by symbiont of host erythrocyte aggregation);GO:0020030(infected host cell surface knob);GO:0020033(antigenic variation);GO:0020035(cytoadherence to microvasculature, mediated by symbiont protein);GO:0050839(cell adhesion molecule binding)	NA	NA	NA		NA	2.2761	1.6736	1.36001	0.443612	0.574817	1	up	no
814412	PF3D7_0309700	XM_001351134.1	NA	NA	NA	NA	Ribosomal protein L7Ae/L30e/S12e/Gadd45 [Ostreococcus tauri]	NA	28.0834	34.4317	0.815627	-0.294018	0.574818	1	down	no
812434	PF3D7_0424000	XM_024473423.1	GO:0044164(host cell cytosol)	NA	NA	NA		NA	14.5733	10.7139	1.36022	0.443837	0.574956	1	up	no
812065	PF3D7_1450800	XM_001348621.1	NA	NA	NA	NA		NA	2.2957	1.67558	1.3701	0.454276	0.575154	1	up	no
812841	PF3D7_0509600	XM_001351618.1	GO:0004816(asparagine-tRNA ligase activity);GO:0006421(asparaginyl-tRNA aminoacylation);GO:0020011(apicoplast)	00970(Aminoacyl-tRNA biosynthesis)	K01893	EC:6.1.1.22	asparaginyl-tRNA synthetase [Bathycoccus prasinos]	NA	8.11654	9.95425	0.815385	-0.294447	0.575803	1	down	no
812985	PF3D7_0517000	XM_001351691.2	GO:0000027(ribosomal large subunit assembly);GO:0003735(structural constituent of ribosome);GO:0006412(translation);GO:0019843(rRNA binding);GO:0022625(cytosolic large ribosomal subunit)	03010(Ribosome)	K02870	NA	60S ribosomal protein L12 [Selaginella moellendorffii]	NA	1421.22	1740.64	0.816491	-0.292492	0.575848	1	down	no
9221930	PF3D7_0833400	XM_002808683.1	GO:0020002(host cell plasma membrane);GO:0020033(antigenic variation)	NA	NA	NA		NA	2.39796	1.74821	1.37166	0.455924	0.576122	1	up	no
2655360	PF3D7_0800700	XM_024473151.1	GO:0020003(symbiont-containing vacuole);GO:0020036(Maurer's cleft);GO:0044164(host cell cytosol);GO:0044228(host cell surface)	NA	NA	NA		NA	0.301746	0.217508	1.38729	0.472266	0.576214	1	up	no
2655366	PF3D7_0826900	XM_002808835.1	NA	NA	NA	NA		NA	8.34378	6.14205	1.35847	0.441981	0.576313	1	up	no
812084	PF3D7_1452700	XM_001348640.2	GO:0003729(mRNA binding);GO:0005685(U1 snRNP);GO:0006376(mRNA splice site selection);GO:0071004(U2-type prespliceosome)	NA	NA	NA	hypothetical protein SELMODRAFT_149618, partial [Selaginella moellendorffii]	NA	6.3183	4.63988	1.36174	0.445449	0.576527	1	up	no
812889	PF3D7_0506500	XM_002808634.1	NA	NA	NA	NA		NA	0.985731	1.20978	0.814799	-0.295484	0.576695	1	down	no
9221797	PF3D7_0406900	XM_002808598.1	NA	NA	NA	NA		NA	14.2439	10.5046	1.35597	0.439321	0.576992	1	up	no
813025	PF3D7_0520900	XM_001351731.1	GO:0004013(adenosylhomocysteinase activity);GO:0006730(one-carbon metabolic process)	00270(Cysteine and methionine metabolism)	K01251	EC:3.3.1.1	hypothetical protein CBR_g6529 [Chara braunii]	NA	407.996	301.146	1.35481	0.438092	0.57744	1	up	no
813383	PF3D7_0910600	XM_001351942.1	GO:0005484(SNAP receptor activity);GO:0005515(protein binding);GO:0005794(Golgi apparatus);GO:0005829(cytosol);GO:0006886(intracellular protein transport);GO:0018342(protein prenylation);GO:0031201(SNARE complex);GO:0031338(regulation of vesicle fusion)	NA	NA	NA	vesicle-associated membrane protein [Klebsormidium nitens]	NA	8.04343	9.89259	0.813076	-0.298538	0.57771	1	down	no
2655077	PF3D7_0710100	XM_001348978.1	NA	NA	NA	NA		NA	39.8976	29.448	1.35485	0.438129	0.57809	1	up	no
811379	PF3D7_1233900	XM_001350697.2	GO:0016929(SUMO-specific protease activity)	NA	NA	NA	hypothetical protein EUTSA_v10005561mg, partial [Eutrema salsugineum]	NA	12.6216	15.4434	0.81728	-0.291098	0.578288	1	down	no
2655380	PF3D7_0830600	XM_001349189.1	GO:0020036(Maurer's cleft)	NA	NA	NA		NA	4021.15	2971.02	1.35346	0.43665	0.578842	1	up	no
810667	PF3D7_1111200	XM_001347755.1	GO:0020011(apicoplast)	NA	NA	NA		NA	5.79984	7.1021	0.816637	-0.292233	0.580181	1	down	no
812142	PF3D7_1458700	XM_001348698.1	NA	NA	NA	NA	exonuclease V, chloroplastic [Selaginella moellendorffii]	NA	1.94491	2.41334	0.805898	-0.311331	0.580239	1	down	no
814362	PF3D7_0304400.1	XM_001351084.1	GO:0022625(cytosolic large ribosomal subunit)	03010(Ribosome)	K02929	NA	60S ribosomal protein L36a [Brachypodium distachyon]	NA	1448.1	1768.34	0.818904	-0.288234	0.580336	1	down	no
811242	PF3D7_1219600	XM_001350560.1	GO:0004012(phospholipid-translocating ATPase activity);GO:0015914(phospholipid transport);GO:0016021(integral component of membrane)	NA	NA	NA	hypothetical protein SELMODRAFT_164122 [Selaginella moellendorffii]	NA	27.0481	33.0263	0.818985	-0.288092	0.580704	1	down	no
812054	PF3D7_1449600	XM_001348610.1	NA	NA	NA	NA		NA	2.73495	2.00882	1.36147	0.445162	0.58123	1	up	no
814066	PF3D7_1315800	XM_001349859.2	GO:0003700(DNA binding transcription factor activity);GO:0005634(nucleus);GO:0006355(regulation of transcription, DNA-templated)	NA	NA	NA		NA	25.9588	31.6944	0.819033	-0.288007	0.581453	1	down	no
813624	PF3D7_0935600	XM_001352184.1	NA	NA	NA	NA		NA	7944.81	9689.39	0.81995	-0.286393	0.582165	1	down	no
811942	PF3D7_1438000	XM_001348498.1	GO:0003735(structural constituent of ribosome)	NA	NA	NA	hypothetical protein MARPO_0011s0080 [Marchantia polymorpha]	NA	289.764	214.577	1.3504	0.433382	0.582341	1	up	no
810803	PF3D7_1124500	XM_001347891.1	GO:0004739(pyruvate dehydrogenase (acetyl-transferring) activity);GO:0006086(acetyl-CoA biosynthetic process from pyruvate);GO:0006099(tricarboxylic acid cycle);GO:0006633(fatty acid biosynthetic process);GO:0016020(membrane);GO:0020011(apicoplast);GO:0045254(pyruvate dehydrogenase complex)	00010(Glycolysis / Gluconeogenesis);00020(Citrate cycle (TCA cycle));00620(Pyruvate metabolism)	K00161	EC:1.2.4.1	pyruvate dehydrogenase E1 component subunit alpha-3, chloroplastic-like [Papaver somniferum]	NA	5.42145	6.63231	0.81743	-0.290833	0.582681	1	down	no
810940	PF3D7_1138200	XM_001348028.1	NA	NA	NA	NA		NA	12.1389	8.96818	1.35356	0.436755	0.582824	1	up	no
811094	PF3D7_1204200	XM_001350414.1	GO:0020011(apicoplast)	NA	NA	NA		NA	3.20122	2.3605	1.35616	0.439533	0.583253	1	up	no
814166	PF3D7_1335100	XM_001350045.1	GO:0016020(membrane);GO:0030260(entry into host cell)	NA	NA	NA		NA	6.29503	7.68806	0.818805	-0.288407	0.583664	1	down	no
810286	PF3D7_1013100	XM_001347377.1	GO:0000462(maturation of SSU-rRNA from tricistronic rRNA transcript (SSU-rRNA, 5.8S rRNA, LSU-rRNA));GO:0030515(snoRNA binding);GO:0032040(small-subunit processome);GO:0034388(Pwp2p-containing subcomplex of 90S preribosome)	NA	NA	NA		NA	54.2142	40.1863	1.34907	0.431967	0.583985	1	up	no
813459	PF3D7_0918300	XM_001352018.1	GO:0003743(translation initiation factor activity);GO:0006413(translational initiation);GO:0031369(translation initiation factor binding);GO:0071541(eukaryotic translation initiation factor 3 complex, eIF3m)	03013(RNA transport)	K03249	NA	eukaryotic translation initiation factor 3 subunit F isoform X2 [Cinnamomum micranthum f. kanehirae]	NA	137.629	167.66	0.82088	-0.284757	0.584133	1	down	no
813585	PF3D7_0931400	XM_002808930.1	NA	NA	NA	NA		NA	15.7029	11.6315	1.35003	0.432997	0.58487	1	up	no
812056	PF3D7_1449800	XM_001348612.1	NA	NA	NA	NA		NA	32.3383	39.4109	0.82054	-0.285354	0.585332	1	down	no
811931	PF3D7_1436900	XM_001348487.1	GO:0008270(zinc ion binding)	00230(Purine metabolism)	K01522	EC:3.6.1.29	bifunctional bis(5'-adenosyl)-triphosphatase/adenylylsulfatase FHIT-like [Cynara cardunculus var. scolymus]	NA	14.3344	10.6034	1.35188	0.434962	0.585731	1	up	no
2655142	PF3D7_0723500	XM_001349100.1	GO:0005869(dynactin complex);GO:0007018(microtubule-based movement)	NA	NA	NA		NA	5.31988	3.91455	1.359	0.442548	0.58576	1	up	no
811381	PF3D7_1234100	XM_001350699.1	GO:0003674(molecular_function);GO:0005575(cellular_component);GO:0008150(biological_process);GO:0008270(zinc ion binding);GO:0016020(membrane);GO:0016021(integral component of membrane)	03013(RNA transport);03015(mRNA surveillance pathway)	K14326	EC:3.6.4.-	PREDICTED: regulator of nonsense transcripts 1 homolog isoform X1 [Malus domestica]	NA	15.7274	11.6766	1.34692	0.429659	0.586342	1	up	no
811277	PF3D7_1223400	XM_001350595.1	GO:0004012(phospholipid-translocating ATPase activity);GO:0005524(ATP binding);GO:0015917(aminophospholipid transport);GO:0016021(integral component of membrane)	NA	NA	NA	probable phospholipid-transporting ATPase NEO1 [Quercus suber]	NA	715.812	531.569	1.3466	0.429322	0.586515	1	up	no
810601	PF3D7_1103700	XM_001347688.1	GO:0004674(protein serine/threonine kinase activity);GO:0005634(nucleus);GO:0005737(cytoplasm);GO:0005956(protein kinase CK2 complex)	03008(Ribosome biogenesis in eukaryotes);04712(Circadian rhythm - plant)	K03115	NA	putative casein kinase II, regulatory subunit [Rosa chinensis]	NA	86.9799	105.807	0.82206	-0.282684	0.586666	1	down	no
9221867	PF3D7_0614100	XM_002808679.1	NA	NA	NA	NA		NA	0.952966	0.700981	1.35947	0.443049	0.586954	1	up	no
812765	PF3D7_0217800	XM_001349647.1	GO:0003735(structural constituent of ribosome);GO:0006412(translation);GO:0022627(cytosolic small ribosomal subunit)	03010(Ribosome)	K02976	NA	hypothetical protein AXG93_4542s1550 [Marchantia polymorpha subsp. ruderalis]	NA	411.714	500.645	0.822368	-0.282144	0.586973	1	down	no
811395	PF3D7_1235500	XM_001350713.1	GO:0000398(mRNA splicing, via spliceosome);GO:0001510(RNA methylation);GO:0003723(RNA binding);GO:0005634(nucleus);GO:0016422(mRNA (2'-O-methyladenosine-N6-)-methyltransferase activity);GO:0019827(stem cell population maintenance);GO:0036396(RNA N6-methyladenosine methyltransferase complex);GO:0061157(mRNA destabilization);GO:0080009(mRNA methylation)	NA	NA	NA	methyltransferase-like protein 14 homolog [Selaginella moellendorffii]	NA	8.23873	10.0231	0.821971	-0.282841	0.587386	1	down	no
810278	PF3D7_1012300	XM_001347369.1	GO:0005739(mitochondrion)	NA	NA	NA		NA	4.7006	5.77328	0.814199	-0.296547	0.587399	1	down	no
2654965	PF3D7_0719000	XM_001349056.1	NA	NA	NA	NA		NA	14.1987	10.4916	1.35334	0.436525	0.587726	1	up	no
813439	PF3D7_0916200	XM_001351998.1	NA	NA	NA	NA		NA	0.687394	0.503401	1.3655	0.449429	0.58797	1	up	no
812224	PF3D7_1467400	XM_001348780.1	GO:0020011(apicoplast)	NA	NA	NA		NA	4.04646	4.94753	0.817876	-0.290046	0.588386	1	down	no
2655098	PF3D7_0714000	XM_001349010.1	GO:0000786(nucleosome);GO:0000791(euchromatin);GO:0003677(DNA binding);GO:0006333(chromatin assembly or disassembly)	NA	NA	NA	putative histone H2B [Helianthus annuus]	NA	1333.81	1619.92	0.82338	-0.28037	0.588549	1	down	no
812388	PF3D7_0409900	XM_001351378.2	GO:0005200(structural constituent of cytoskeleton);GO:0007010(cytoskeleton organization);GO:0015629(actin cytoskeleton)	NA	NA	NA	hypothetical protein LSAT_5X41341 [Lactuca sativa]	NA	3.5872	2.64678	1.35531	0.438618	0.588603	1	up	no
811107	PF3D7_1205400	XM_001350427.1	NA	NA	NA	NA		NA	2.05475	1.52257	1.34953	0.432455	0.58912	1	up	no
810302	PF3D7_1014700	XM_001347393.1	GO:0009987(cellular process)	NA	NA	NA	prohibitin [Chlamydomonas reinhardtii]	NA	4.55281	3.35975	1.35511	0.438405	0.589319	1	up	no
812365	PF3D7_0407700	XM_001351355.1	NA	NA	NA	NA		NA	0.793756	0.584148	1.35883	0.442362	0.589355	1	up	no
813113	PF3D7_0530000	XM_001351818.1	NA	NA	NA	NA		NA	251.902	305.87	0.823557	-0.280059	0.589373	1	down	no
3885771	PF3D7_0630600	XM_024473121.1	GO:0005654(nucleoplasm);GO:0031965(nuclear membrane)	NA	NA	NA	hypothetical protein CEUSTIGMA_g10120.t1 [Chlamydomonas eustigma]	NA	5.53285	6.72295	0.82298	-0.28107	0.589537	1	down	no
812126	PF3D7_1457100	XM_001348682.1	NA	NA	NA	NA		NA	4.691	3.48056	1.34777	0.430576	0.589576	1	up	no
810658	PF3D7_1110300	XM_001347746.2	NA	NA	NA	NA		NA	113.537	137.826	0.823768	-0.27969	0.589698	1	down	no
2655388	PF3D7_0819600	XM_001349293.1	NA	NA	NA	NA		NA	3.93647	4.80627	0.819028	-0.288016	0.589793	1	down	no
810183	PF3D7_1002100	XM_001347274.1	GO:0020036(Maurer's cleft)	NA	NA	NA		NA	3537.83	4292.67	0.824155	-0.279013	0.58991	1	down	no
812826	PF3D7_0511300	XM_024473432.1	GO:0020011(apicoplast)	NA	NA	NA		NA	0.622275	0.457768	1.35937	0.442936	0.589972	1	up	no
811874	PF3D7_1431300	XM_001348430.1	GO:0003924(GTPase activity);GO:0005829(cytosol);GO:0042254(ribosome biogenesis)	03008(Ribosome biogenesis in eukaryotes)	K14539	EC:3.6.1.-	hypothetical protein DM860_006119 [Cuscuta australis]	NA	86.3665	64.2991	1.3432	0.425674	0.590555	1	up	no
810808	PF3D7_1125000	XM_001347896.2	GO:0020011(apicoplast)	NA	NA	NA		NA	2.4024	2.94957	0.814493	-0.296025	0.590693	1	down	no
811834	PF3D7_1427300	XM_001348390.1	NA	NA	NA	NA		NA	0.34155	0.250286	1.36464	0.448519	0.590695	1	up	no
811864	PF3D7_1430300	XM_001348420.1	GO:0000828(inositol hexakisphosphate kinase activity);GO:0000829(inositol heptakisphosphate kinase activity);GO:0005737(cytoplasm);GO:0005886(plasma membrane);GO:0006020(inositol metabolic process);GO:0009817(defense response to fungus, incompatible interaction);GO:0009861(jasmonic acid and ethylene-dependent systemic resistance);GO:0032958(inositol phosphate biosynthetic process);GO:0033857(diph…	04070(Phosphatidylinositol signaling system)	K13024	EC:2.7.4.24	inositol hexakisphosphate and diphosphoinositol-pentakisphosphate kinase VIP2 isoform X4 [Vigna radiata var. radiata]	NA	47.9573	35.7119	1.3429	0.425347	0.590804	1	up	no
810376	PF3D7_1022600	XM_001347467.1	GO:0005737(cytoplasm);GO:0008150(biological_process)	NA	NA	NA	kelch domain-containing protein 4-like isoform X2 [Arachis hypogaea]	NA	102.44	76.2958	1.34268	0.425111	0.591149	1	up	no
813774	PF3D7_1343500	XM_001350120.1	GO:0020011(apicoplast)	NA	NA	NA		NA	1.55103	1.91176	0.811311	-0.301673	0.591471	1	down	no
812398	PF3D7_0426000	XM_001351527.1	GO:0020002(host cell plasma membrane);GO:0020013(modulation by symbiont of host erythrocyte aggregation);GO:0020030(infected host cell surface knob);GO:0020033(antigenic variation);GO:0020035(cytoadherence to microvasculature, mediated by symbiont protein);GO:0050839(cell adhesion molecule binding)	NA	NA	NA		NA	0.63577	0.776099	0.819187	-0.287736	0.591727	1	down	no
810765	PF3D7_1121100	XM_001347853.2	GO:0020011(apicoplast)	NA	NA	NA		NA	15.3948	11.4675	1.34247	0.424892	0.591879	1	up	no
813103	PF3D7_0529000	XM_001351808.1	GO:0020011(apicoplast)	NA	NA	NA		NA	117.064	141.864	0.825185	-0.27721	0.591946	1	down	no
810712	PF3D7_1115700	XM_001347800.1	GO:0004197(cysteine-type endopeptidase activity);GO:0005515(protein binding);GO:0006508(proteolysis);GO:0020020(food vacuole)	NA	NA	NA	BnaA01g26170D [Brassica napus]	NA	131.594	159.436	0.825373	-0.276881	0.592356	1	down	no
811194	PF3D7_1214600	XM_001350514.2	GO:0005739(mitochondrion);GO:0009055(electron transfer activity);GO:0055114(oxidation-reduction process)	NA	NA	NA	predicted protein [Micromonas pusilla CCMP1545]	NA	18.5237	13.7673	1.34548	0.42812	0.592391	1	up	no
811932	PF3D7_1437000	XM_001348488.2	GO:0047812(D-amino-acid N-acetyltransferase activity)	NA	NA	NA		NA	54.8253	66.4211	0.82542	-0.276799	0.592782	1	down	no
813810	PF3D7_1304600	XM_001349737.1	GO:0020011(apicoplast)	NA	NA	NA		NA	0.32728	0.401848	0.814437	-0.296124	0.592998	1	down	no
813814	PF3D7_1350200	XM_001350179.1	GO:0000375(RNA splicing, via transesterification reactions);GO:0005732(small nucleolar ribonucleoprotein complex);GO:0006396(RNA processing)	03040(Spliceosome)	K11097	NA	PREDICTED: small nuclear ribonucleoprotein E-like [Erythranthe guttata]	NA	92.0147	111.475	0.825428	-0.276786	0.593619	1	down	no
811657	PF3D7_1407800	XM_001348212.1	GO:0004190(aspartic-type endopeptidase activity);GO:0020020(food vacuole);GO:0042540(hemoglobin catabolic process)	NA	NA	NA	Aspartic proteinase [Triticum urartu]	NA	1065.13	1288.61	0.826574	-0.274784	0.594386	1	down	no
811346	PF3D7_1230500	XM_001350664.1	NA	NA	NA	NA		NA	6.95367	5.17524	1.34364	0.426149	0.594851	1	up	no
9221821	PF3D7_0106000	XM_002808559.1	NA	NA	NA	NA		NA	0.759557	0.558699	1.35951	0.443087	0.59499	1	up	no
812804	PF3D7_0222000	XM_001349686.1	GO:0020036(Maurer's cleft)	NA	NA	NA	DNAJ heat shock N-terminal domain-containing protein [Arabidopsis thaliana]	NA	2.28365	1.67775	1.36114	0.44482	0.594991	1	up	no
814249	PF3D7_1354200	XM_001350218.1	GO:0004445(inositol-polyphosphate 5-phosphatase activity)	00562(Inositol phosphate metabolism);04070(Phosphatidylinositol signaling system)	K21797	EC:3.1.3.-	phosphoinositide phosphatase SAC8-like isoform X2 [Coffea arabica]	NA	7.19717	5.36698	1.34101	0.423318	0.595087	1	up	no
813328	PF3D7_0904900	XM_024473187.1	GO:0005507(copper ion binding);GO:0005886(plasma membrane);GO:0006825(copper ion transport);GO:0020002(host cell plasma membrane);GO:0031410(cytoplasmic vesicle)	04016(MAPK signaling pathway - plant)	K17686	EC:3.6.3.54	PREDICTED: probable copper-transporting ATPase HMA5 [Nicotiana sylvestris]	NA	0.43583	0.322956	1.3495	0.432428	0.595448	1	up	no
814506	PF3D7_0319200	XM_001351226.1	GO:0020011(apicoplast)	NA	NA	NA	glucose-repressible alcohol dehydrogenase transcriptional effector-like [Quercus suber]	NA	20.9596	15.6617	1.33827	0.420368	0.596584	1	up	no
811804	PF3D7_1423100	XM_001348360.1	NA	NA	NA	NA		NA	2.70344	2.00624	1.34752	0.430304	0.596656	1	up	no
813038	PF3D7_0522300	XM_002808662.1	GO:0008757(S-adenosylmethionine-dependent methyltransferase activity)	NA	NA	NA	18S rRNA (guanine-N(7))-methyltransferase RID2-like [Papaver somniferum]	NA	110.555	133.582	0.827625	-0.272951	0.596793	1	down	no
813623	PF3D7_0935500	XM_002808942.1	NA	NA	NA	NA		NA	59.1908	71.5125	0.827698	-0.272824	0.597248	1	down	no
810852	PF3D7_1129400	XM_001347940.1	GO:0042254(ribosome biogenesis)	NA	NA	NA	25S rRNA (cytosine-C(5))-methyltransferase nop2-like [Papaver somniferum]	NA	63.5039	47.4888	1.33724	0.419257	0.597457	1	up	no
810771	PF3D7_1121600	XM_001347859.1	GO:0004364(glutathione transferase activity);GO:0006749(glutathione metabolic process);GO:0020005(symbiont-containing vacuole membrane);GO:0042493(response to drug)	NA	NA	NA		NA	2192.79	2647.28	0.828319	-0.271742	0.597618	1	down	no
9221984	PF3D7_1326800	XM_002808992.1	GO:0005484(SNAP receptor activity);GO:0005515(protein binding);GO:0005783(endoplasmic reticulum);GO:0006886(intracellular protein transport);GO:0016192(vesicle-mediated transport);GO:0031201(SNARE complex);GO:0031338(regulation of vesicle fusion)	NA	NA	NA		NA	1.61108	1.98313	0.81239	-0.299756	0.59798	1	down	no
812834	PF3D7_0510300	XM_001351625.1	GO:0070258(inner membrane pellicle complex);GO:0071944(cell periphery)	NA	NA	NA		NA	10.7817	8.03258	1.34225	0.424655	0.598028	1	up	no
813378	PF3D7_0910100	XM_002808880.1	GO:0020011(apicoplast)	NA	NA	NA	PREDICTED: exportin-7-like isoform X4 [Musa acuminata subsp. malaccensis]	NA	28.407	21.2574	1.33634	0.418282	0.598572	1	up	no
3885688	PF3D7_0625400	XM_961144.1	NA	NA	NA	NA		NA	19.5695	23.6298	0.82817	-0.272001	0.598594	1	down	no
2655411	PF3D7_0825000	XM_002808831.1	GO:0020011(apicoplast)	NA	NA	NA		NA	1.73894	2.10214	0.827224	-0.273649	0.59881	1	down	no
814245	PF3D7_1353700	XM_001350213.1	NA	NA	NA	NA		NA	5.05696	6.16005	0.820929	-0.28467	0.599011	1	down	no
811357	PF3D7_1231600	XM_001350675.1	GO:0004004(ATP-dependent RNA helicase activity);GO:0005681(spliceosomal complex);GO:0008380(RNA splicing);GO:0051726(regulation of cell cycle)	03040(Spliceosome)	K12813	EC:3.6.4.13	ATP-dependent RNA helicase [Klebsormidium nitens]	NA	8.48934	6.35091	1.33671	0.418689	0.599057	1	up	no
812133	PF3D7_1457800	XM_001348689.1	NA	NA	NA	NA		NA	0.987178	0.726346	1.3591	0.442653	0.599327	1	up	no
811600	PF3D7_1400200	XM_001348141.2	GO:0020002(host cell plasma membrane);GO:0020033(antigenic variation)	NA	NA	NA		NA	1.36531	1.0031	1.36109	0.444763	0.599327	1	up	no
810724	PF3D7_1117100	XM_001347812.1	GO:0000338(protein deneddylation);GO:0006511(ubiquitin-dependent protein catabolic process);GO:0016579(protein deubiquitination)	NA	NA	NA	hypothetical protein M569_08100 [Genlisea aurea]	NA	1.06448	0.784219	1.35737	0.440815	0.599327	1	up	no
811877	PF3D7_1431600	XM_001348433.1	GO:0004775(succinate-CoA ligase (ADP-forming) activity);GO:0005739(mitochondrion);GO:0005759(mitochondrial matrix);GO:0006099(tricarboxylic acid cycle);GO:0006104(succinyl-CoA metabolic process)	00020(Citrate cycle (TCA cycle));00640(Propanoate metabolism)	K01900	EC:6.2.1.4;EC:6.2.1.5	succinate--CoA ligase [ADP-forming] subunit beta, mitochondrial-like [Quercus suber]	NA	2.3729	2.87765	0.824597	-0.278238	0.59969	1	down	no
810466	PF3D7_1031500	XM_001347557.1	GO:0004004(ATP-dependent RNA helicase activity);GO:0010501(RNA secondary structure unwinding)	NA	NA	NA	DEAD-box ATP-dependent RNA helicase 52C-like [Dorcoceras hygrometricum]	NA	25.046	30.1981	0.82939	-0.269877	0.600024	1	down	no
814062	PF3D7_1314800	XM_001349848.1	GO:0019941(modification-dependent protein catabolic process)	NA	NA	NA		NA	26.1825	19.5749	1.33756	0.419602	0.600024	1	up	no
810981	PF3D7_1142400	XM_001348069.1	GO:0004109(coproporphyrinogen oxidase activity);GO:0005829(cytosol);GO:0006783(heme biosynthetic process)	00860(Porphyrin and chlorophyll metabolism)	K00228	EC:1.3.3.3	probable oxygen-dependent coproporphyrinogen-III oxidase [Quercus suber]	NA	43.2675	52.1666	0.829411	-0.269841	0.600118	1	down	no
810340	PF3D7_1018900	XM_001347431.1	NA	NA	NA	NA		NA	3.73493	4.51845	0.826595	-0.274748	0.600124	1	down	no
810527	PF3D7_1037700	XM_001347618.1	GO:0006221(pyrimidine nucleotide biosynthetic process);GO:0007049(cell cycle);GO:0045747(positive regulation of Notch signaling pathway)	NA	NA	NA	rudimentary enhancer [Glycine max]	NA	50.922	61.4623	0.828509	-0.271411	0.600132	1	down	no
811356	PF3D7_1231500	XM_001350674.1	GO:0000245(spliceosomal complex assembly);GO:0000375(RNA splicing, via transesterification reactions);GO:0005681(spliceosomal complex)	03040(Spliceosome)	K12859	NA	thioredoxin-like protein YLS8 [Asparagus officinalis]	NA	23.6697	17.7059	1.33683	0.418814	0.600443	1	up	no
811404	PF3D7_1236400	XM_001350722.2	NA	NA	NA	NA		NA	38.9023	46.8792	0.829841	-0.269092	0.600887	1	down	no
812016	PF3D7_1445700	XM_001348572.1	GO:0020036(Maurer's cleft)	NA	NA	NA		NA	463.091	557.842	0.830147	-0.268561	0.601052	1	down	no
812029	PF3D7_1446900	XM_001348585.3	GO:0020011(apicoplast)	NA	NA	NA	PREDICTED: glutaminyl-peptide cyclotransferase [Vitis vinifera]	NA	51.7512	38.7761	1.33462	0.416424	0.601196	1	up	no
814223	PF3D7_1349300	XM_001350170.1	GO:0004672(protein kinase activity);GO:0005737(cytoplasm);GO:0006468(protein phosphorylation)	NA	NA	NA	PREDICTED: serine/threonine-protein kinase STY46 isoform X1 [Nelumbo nucifera]	NA	6.65933	4.98908	1.33478	0.416603	0.601209	1	up	no
3885799	PF3D7_0618000	XM_961072.1	NA	NA	NA	NA		NA	2.95221	3.57565	0.825643	-0.27641	0.601235	1	down	no
812873	PF3D7_0507800	XM_001351600.1	NA	NA	NA	NA		NA	141.51	106.11	1.33362	0.415344	0.601329	1	up	no
811863	PF3D7_1430200	XM_001348419.1	GO:0004190(aspartic-type endopeptidase activity);GO:0006508(proteolysis)	NA	NA	NA	Aspartic proteinase [Triticum urartu]	NA	8.95634	10.8023	0.829117	-0.270352	0.601476	1	down	no
810459	PF3D7_1030900	XM_001347550.1	GO:0016020(membrane)	NA	NA	NA		NA	6.09398	4.53676	1.34325	0.425723	0.602024	1	up	no
813822	PF3D7_1351700	XM_001350193.1	GO:0070258(inner membrane pellicle complex)	NA	NA	NA		NA	8.49381	6.36806	1.33381	0.415558	0.602335	1	up	no
813516	PF3D7_0924000	XM_001352075.1	GO:0004771(sterol esterase activity);GO:0004806(triglyceride lipase activity);GO:0005737(cytoplasm);GO:0005811(lipid droplet);GO:0006642(triglyceride mobilization);GO:0006644(phospholipid metabolic process);GO:0007114(cell budding);GO:0019433(triglyceride catabolic process);GO:0042171(lysophosphatidic acid acyltransferase activity);GO:0047499(calcium-independent phospholipase A2 activity)	00100(Steroid biosynthesis);00561(Glycerolipid metabolism);00564(Glycerophospholipid metabolism);00565(Ether lipid metabolism);00590(Arachidonic acid metabolism);00591(Linoleic acid metabolism);00592(alpha-Linolenic acid metabolism)	K14674	EC:3.1.1.3;EC:3.1.1.13	predicted protein [Bathycoccus prasinos]	NA	31.9547	38.4614	0.830825	-0.267384	0.602462	1	down	no
811419	PF3D7_1237900	XM_001350737.1	GO:0020011(apicoplast)	NA	NA	NA		NA	376.877	453.476	0.831084	-0.266933	0.602706	1	down	no
811665	PF3D7_1408700	XM_001348221.2	GO:0004843(thiol-dependent ubiquitin-specific protease activity);GO:0005634(nucleus);GO:0005737(cytoplasm);GO:0070530(K63-linked polyubiquitin modification-dependent protein binding);GO:0071947(protein deubiquitination involved in ubiquitin-dependent protein catabolic process)	NA	NA	NA	predicted protein [Bathycoccus prasinos]	NA	22.3348	16.763	1.33239	0.414014	0.60277	1	up	no
3885960	PF3D7_0602700	XM_960924.1	NA	NA	NA	NA		NA	3.19195	3.86635	0.825571	-0.276535	0.603133	1	down	no
812486	PF3D7_0419800	XM_001351470.1	GO:0003735(structural constituent of ribosome);GO:0005840(ribosome);GO:0006412(translation)	03008(Ribosome biogenesis in eukaryotes)	K11129	NA	H/ACA ribonucleoprotein complex subunit 2-like protein [Physcomitrella patens]	NA	68.5164	51.4144	1.33263	0.414277	0.6035	1	up	no
810529	PF3D7_1038000.1	XM_001347620.2;XM_024473303.1	NA	NA	NA	NA		NA	3147.94	3783.84	0.831942	-0.265445	0.604306	1	down	no
814240	PF3D7_1353100	XM_001350207.1	NA	NA	NA	NA		NA	473.842	569.584	0.831909	-0.265502	0.604321	1	down	no
813415	PF3D7_0913800	XM_001351974.1	NA	NA	NA	NA		NA	15.2874	18.5084	0.82597	-0.275839	0.604474	1	down	no
813699	PF3D7_1329100	XM_001349972.1	GO:0000146(microfilament motor activity);GO:0003774(motor activity);GO:0007010(cytoskeleton organization);GO:0016459(myosin complex);GO:0030048(actin filament-based movement)	NA	NA	NA	myosin-6-like [Cynara cardunculus var. scolymus]	NA	1.99171	1.49323	1.33382	0.415569	0.604765	1	up	no
810517	PF3D7_1036800	XM_001347608.2	GO:0005789(endoplasmic reticulum membrane);GO:0005887(integral component of plasma membrane);GO:0008521(acetyl-CoA transmembrane transporter activity);GO:0015295(solute:proton symporter activity)	00604(Glycosphingolipid biosynthesis - ganglio series)	K03372	EC:2.3.1.-	MFS transporter, PAT family, solute carrier family 33 (acetyl-CoA transportor), member 1,ACATN, SLC33A1 [Klebsormidium nitens]	NA	1.57661	1.90852	0.826093	-0.275624	0.604769	1	down	no
813000	PF3D7_0518500	XM_001351706.1	GO:0020011(apicoplast)	03040(Spliceosome)	K12858	EC:3.6.4.13	DEAD-box ATP-dependent RNA helicase 21 [Panicum miliaceum]	NA	54.3769	65.3443	0.832159	-0.265068	0.60481	1	down	no
814345	PF3D7_0302800	XM_001351067.1	GO:0005634(nucleus)	NA	NA	NA		NA	40.9627	30.7734	1.3311	0.412624	0.604963	1	up	no
8444997	PF3D7_1027600	XM_002585369.1	GO:0000228(nuclear chromosome);GO:0000706(meiotic DNA double-strand break processing);GO:0000737(DNA catabolic process, endonucleolytic);GO:0003677(DNA binding);GO:0003824(catalytic activity);GO:0003918(DNA topoisomerase type II (ATP-hydrolyzing) activity);GO:0005515(protein binding);GO:0005524(ATP binding);GO:0005634(nucleus);GO:0005694(chromosome);GO:0006259(DNA metabolic process);GO:0006265(DN…	NA	NA	NA	meiotic recombination protein spo11-2 [Nicotiana attenuata]	NA	1.12396	1.38184	0.81338	-0.297998	0.605003	1	down	no
811924	PF3D7_1436100	XM_001348480.2	GO:0020011(apicoplast)	NA	NA	NA		NA	2.84393	2.13421	1.33254	0.414183	0.605372	1	up	no
812819	PF3D7_0223500	XM_001349701.2	GO:0020002(host cell plasma membrane);GO:0020013(modulation by symbiont of host erythrocyte aggregation);GO:0020030(infected host cell surface knob);GO:0020033(antigenic variation);GO:0020035(cytoadherence to microvasculature, mediated by symbiont protein);GO:0046789(host cell surface receptor binding);GO:0050839(cell adhesion molecule binding)	NA	NA	NA		NA	0.612609	0.739847	0.828021	-0.27226	0.605438	1	down	no
810232	PF3D7_1007600	XM_001347323.1	NA	NA	NA	NA		NA	205.262	246.599	0.832371	-0.264701	0.605676	1	down	no
814126	PF3D7_1328100	XM_001349981.1	GO:0004175(endopeptidase activity);GO:0005839(proteasome core complex);GO:0006511(ubiquitin-dependent protein catabolic process)	03050(Proteasome)	K02739	EC:3.4.25.1	PREDICTED: proteasome subunit beta type-7-A-like [Nelumbo nucifera]	NA	68.4719	82.2529	0.832456	-0.264553	0.605781	1	down	no
811687	PF3D7_1410800	XM_001348243.1	NA	NA	NA	NA		NA	2.70655	3.31405	0.816689	-0.292141	0.605837	1	down	no
814513	PF3D7_0319900	XM_001351233.1	GO:0020011(apicoplast)	NA	NA	NA		NA	3.4066	4.12053	0.826739	-0.274496	0.605929	1	down	no
812091	PF3D7_1453600	XM_001348647.1	NA	NA	NA	NA		NA	0.644126	0.482647	1.33457	0.416375	0.606408	1	up	no
812675	PF3D7_0208300	XM_001349557.1	NA	NA	NA	NA		NA	6.51355	4.89611	1.33035	0.411807	0.606796	1	up	no
810669	PF3D7_1111400	XM_001347757.1	NA	NA	NA	NA		NA	7.00195	8.4796	0.82574	-0.27624	0.607172	1	down	no
814087	PF3D7_1320000	XM_001349903.1	NA	NA	NA	NA		NA	47.7566	57.2896	0.8336	-0.262573	0.607541	1	down	no
814185	PF3D7_1339900	XM_001350088.1	GO:0005524(ATP binding);GO:0005887(integral component of plasma membrane);GO:0006810(transport);GO:0042626(ATPase activity, coupled to transmembrane movement of substances);GO:0043190(ATP-binding cassette (ABC) transporter complex)	02010(ABC transporters)	K05666	NA	putative ABC transporter ATP-binding protein HI1051 family, partial [Cajanus cajan]	NA	1.16772	1.41153	0.82727	-0.273571	0.608295	1	down	no
9221986	PF3D7_1344000	XM_002809019.1	GO:0004047(aminomethyltransferase activity);GO:0005739(mitochondrion);GO:0006546(glycine catabolic process);GO:0008168(methyltransferase activity);GO:0008483(transaminase activity);GO:0016740(transferase activity);GO:0032259(methylation)	00630(Glyoxylate and dicarboxylate metabolism);00260(Glycine, serine and threonine metabolism);00670(One carbon pool by folate)	K00605	EC:2.1.2.10		NA	3.36113	4.04159	0.831635	-0.265977	0.608662	1	down	no
811721	PF3D7_1414200	XM_001348277.1	NA	NA	NA	NA		NA	10.7988	12.9634	0.833022	-0.263574	0.608744	1	down	no
3885779	PF3D7_0613100	XM_961025.2	NA	NA	NA	NA		NA	32.4764	39.1162	0.830256	-0.268372	0.609199	1	down	no
811813	PF3D7_1424400	XM_001348369.2	GO:0003735(structural constituent of ribosome);GO:0006412(translation);GO:0022625(cytosolic large ribosomal subunit)	03010(Ribosome)	K02936	NA	PREDICTED: 60S ribosomal protein L7a-1-like [Gossypium arboreum]	NA	986.154	1181.37	0.834755	-0.260575	0.609504	1	down	no
814426	PF3D7_0311100	XM_001351148.1	GO:0006397(mRNA processing)	NA	NA	NA		NA	47.1751	56.5239	0.834604	-0.260836	0.609755	1	down	no
2654946	PF3D7_0704600	XM_002808707.1	GO:0004842(ubiquitin-protein transferase activity);GO:0005783(endoplasmic reticulum);GO:0005794(Golgi apparatus);GO:0042493(response to drug)	04120(Ubiquitin mediated proteolysis)	K10590	EC:2.3.2.26	hypothetical protein GQ55_3G238500 [Panicum hallii var. hallii]	NA	73.7578	55.6189	1.32613	0.407218	0.609972	1	up	no
811688	PF3D7_1410900	XM_001348244.1	GO:0003723(RNA binding);GO:0005634(nucleus);GO:0005737(cytoplasm);GO:0006364(rRNA processing)	03008(Ribosome biogenesis in eukaryotes)	K14574	NA	ribosome maturation protein SBDS [Cinnamomum micranthum f. kanehirae]	NA	98.2494	74.0854	1.32616	0.407259	0.610097	1	up	no
2655200	PF3D7_0709600	XM_002808724.1	GO:0000172(ribonuclease MRP complex);GO:0004526(ribonuclease P activity);GO:0030677(ribonuclease P complex)	NA	NA	NA		NA	31.6537	37.8999	0.835193	-0.259818	0.610505	1	down	no
811364	PF3D7_1232400	XM_001350682.1	NA	NA	NA	NA	coiled-coil domain-containing protein 130 [Eutrema salsugineum]	NA	17.1313	12.9046	1.32753	0.408749	0.610993	1	up	no
813858	PF3D7_1359600	XM_002809043.1	NA	NA	NA	NA		NA	1.05381	0.792988	1.32891	0.410245	0.61113	1	up	no
813199	PF3D7_0106300	XM_001350958.1	GO:0005783(endoplasmic reticulum);GO:0005887(integral component of plasma membrane);GO:0019829(cation-transporting ATPase activity)	NA	NA	NA	calcium-transporting ATPase 1, endoplasmic reticulum-type-like isoform X2 [Physcomitrella patens]	NA	183.136	219.142	0.835697	-0.258948	0.611249	1	down	no
812279	PF3D7_1472900	XM_001348835.1	GO:0004151(dihydroorotase activity);GO:0006207('de novo' pyrimidine nucleobase biosynthetic process)	NA	NA	NA	probable dihydroorotase [Quercus suber]	NA	8.29432	9.96453	0.832385	-0.264678	0.611427	1	down	no
811435	PF3D7_1239500	XM_001350753.1	GO:0003918(DNA topoisomerase type II (ATP-hydrolyzing) activity);GO:0006265(DNA topological change);GO:0016887(ATPase activity);GO:0020011(apicoplast);GO:0046983(protein dimerization activity)	NA	NA	NA	DNA gyrase subunit B [Bathycoccus prasinos]	NA	0.649425	0.48574	1.33698	0.418979	0.611761	1	up	no
814119	PF3D7_1329300	XM_001349970.1	GO:0003682(chromatin binding);GO:0006333(chromatin assembly or disassembly);GO:0031497(chromatin assembly);GO:0042393(histone binding);GO:0051082(unfolded protein binding)	NA	NA	NA	hypothetical protein AXG93_939s1020 [Marchantia polymorpha subsp. ruderalis]	NA	19.3885	14.629	1.32535	0.406373	0.61233	1	up	no
811856	PF3D7_1429500	XM_001348412.1	GO:0017183(peptidyl-diphthamide biosynthetic process from peptidyl-histidine)	NA	NA	NA	hypothetical protein DM860_000625 [Cuscuta australis]	NA	8.53355	6.43096	1.32695	0.408112	0.612422	1	up	no
811723	PF3D7_1414400	XM_001348279.1	GO:0005515(protein binding);GO:0005634(nucleus);GO:0005737(cytoplasm);GO:0006470(protein dephosphorylation);GO:0020036(Maurer's cleft)	03015(mRNA surveillance pathway)	K06269	EC:3.1.3.16	predicted protein [Hordeum vulgare subsp. vulgare]	NA	10.8994	13.0592	0.834614	-0.260819	0.612555	1	down	no
2655312	PF3D7_0806900	XM_001349417.2	NA	NA	NA	NA		NA	1.46971	1.08489	1.35471	0.437983	0.612644	1	up	no
811285	PF3D7_1224200	XM_001350603.2	NA	NA	NA	NA		NA	0.678293	0.50192	1.3514	0.434451	0.612644	1	up	no
814019	PF3D7_1307600	XM_001349767.1	GO:0003899(DNA-directed 5'-3' RNA polymerase activity);GO:0020011(apicoplast)	NA	NA	NA	alpha subunit of RNA polymerase (chloroplast) [Kirchneriella aperta]	NA	4.00381	3.01535	1.32781	0.409048	0.612708	1	up	no
812683	PF3D7_0209100	XM_001349565.1	GO:0004620(phospholipase activity)	NA	NA	NA	patatin-like protein 2 [Hevea brasiliensis]	NA	85.3253	102.015	0.836403	-0.25773	0.612747	1	down	no
3885904	PF3D7_0607500	XM_960972.1	GO:0005739(mitochondrion);GO:0006743(ubiquinone metabolic process);GO:0008412(4-hydroxybenzoate octaprenyltransferase activity)	00130(Ubiquinone and other terpenoid-quinone biosynthesis)	K06125	EC:2.5.1.39	hypothetical protein DVH24_032795 [Malus domestica]	NA	1.10614	0.823663	1.34295	0.425409	0.61299	1	up	no
2655134	PF3D7_0722000	XM_001349085.1	NA	NA	NA	NA		NA	31.8349	24.024	1.32513	0.406134	0.613447	1	up	no
812770	PF3D7_0218400	XM_001349652.1	GO:0004004(ATP-dependent RNA helicase activity)	NA	NA	NA	PREDICTED: DEAD-box ATP-dependent RNA helicase 10 [Eucalyptus grandis]	NA	62.7125	74.95	0.836723	-0.257177	0.613461	1	down	no
814023	PF3D7_1308200	XM_001349773.1	GO:0004088(carbamoyl-phosphate synthase (glutamine-hydrolyzing) activity);GO:0006207('de novo' pyrimidine nucleobase biosynthetic process);GO:0006538(glutamate catabolic process)	00240(Pyrimidine metabolism);00250(Alanine, aspartate and glutamate metabolism)	K11540	EC:6.3.5.5;EC:2.1.3.2	protein pyrABCN-like [Quercus suber]	NA	213.881	161.683	1.32284	0.403635	0.613767	1	up	no
814148	PF3D7_1332800	XM_001350023.1	GO:0000054(ribosomal subunit export from nucleus);GO:0000460(maturation of 5.8S rRNA);GO:0000470(maturation of LSU-rRNA);GO:0005730(nucleolus);GO:0005829(cytosol);GO:0030687(preribosome, large subunit precursor);GO:0043023(ribosomal large subunit binding);GO:1902626(assembly of large subunit precursor of preribosome)	03008(Ribosome biogenesis in eukaryotes)	K03264	NA	eukaryotic translation initiation factor 6-2-like [Physcomitrella patens]	NA	152.066	181.687	0.836968	-0.256755	0.613842	1	down	no
813686	PF3D7_1324700	XM_002808984.1	GO:0005484(SNAP receptor activity);GO:0006886(intracellular protein transport);GO:0031201(SNARE complex);GO:0031338(regulation of vesicle fusion)	04130(SNARE interactions in vesicular transport)	K08516	NA	YKT6 protein [Gonium pectorale]	NA	63.4411	75.8353	0.836564	-0.257452	0.613848	1	down	no
810509	PF3D7_1036000	XM_001347600.1	GO:0009986(cell surface);GO:0019898(extrinsic component of membrane)	NA	NA	NA		NA	4.76287	3.58619	1.32812	0.409381	0.613992	1	up	no
8444991	PF3D7_1145300	XM_002585397.1	NA	NA	NA	NA		NA	25.851	30.9671	0.834789	-0.260517	0.614025	1	down	no
811722	PF3D7_1414300	XM_001348278.1	GO:0003735(structural constituent of ribosome);GO:0006412(translation);GO:0022625(cytosolic large ribosomal subunit)	03010(Ribosome)	K02866	NA	60S ribosomal protein L10-A-like [Quercus suber]	NA	718.583	857.886	0.837621	-0.25563	0.614825	1	down	no
813741	PF3D7_1337200	XM_001350064.1	GO:0020011(apicoplast)	00730(Thiamine metabolism);00900(Terpenoid backbone biosynthesis)	K01662	EC:2.2.1.7	1-deoxy-D-xylulose 5-phosphate synthase [Micractinium conductrix]	NA	1.72465	1.29724	1.32948	0.410862	0.615344	1	up	no
811421	PF3D7_1238100	XM_001350739.2	GO:0005634(nucleus);GO:0007507(heart development);GO:0019219(regulation of nucleobase-containing compound metabolic process)	NA	NA	NA	SGT1 protein [Corchorus capsularis]	NA	37.3092	44.5794	0.836916	-0.256845	0.615497	1	down	no
812684	PF3D7_0209200	XM_001349566.2	GO:0000176(nuclear exosome (RNase complex));GO:0000177(cytoplasmic exosome (RNase complex));GO:0005730(nucleolus);GO:0016075(rRNA catabolic process);GO:0031125(rRNA 3'-end processing);GO:0034427(nuclear-transcribed mRNA catabolic process, exonucleolytic, 3'-5');GO:0034475(U4 snRNA 3'-end processing);GO:0071028(nuclear mRNA surveillance);GO:0071051(polyadenylation-dependent snoRNA 3'-end processin…	03018(RNA degradation)	K12587	NA	Exosome complex exonuclease 1 [Zostera marina]	NA	45.121	34.1212	1.32237	0.403128	0.615511	1	up	no
812946	PF3D7_0513200	XM_001351653.1	NA	NA	NA	NA		NA	37.626	28.4768	1.32129	0.401944	0.615666	1	up	no
2655440	PF3D7_0829300	XM_002808840.1	GO:0000398(mRNA splicing, via spliceosome);GO:0005732(small nucleolar ribonucleoprotein complex);GO:0017070(U6 snRNA binding)	03040(Spliceosome);03018(RNA degradation)	K12627	NA	sm-like protein LSM8 isoform X1 [Cinnamomum micranthum f. kanehirae]	NA	24.8772	29.766	0.835759	-0.25884	0.615974	1	down	no
812780	PF3D7_0219700	XM_001349662.1	GO:0020011(apicoplast)	NA	NA	NA		NA	1095.47	1306.77	0.838301	-0.25446	0.616045	1	down	no
3885777	PF3D7_0612900	XM_961023.1	GO:0005525(GTP binding)	03008(Ribosome biogenesis in eukaryotes)	K06943	NA	predicted protein [Bathycoccus prasinos]	NA	161.155	192.242	0.838294	-0.254471	0.616124	1	down	no
812071	PF3D7_1451400	XM_001348627.1	GO:0006355(regulation of transcription, DNA-templated);GO:0017136(NAD-dependent histone deacetylase activity)	NA	NA	NA	NAD-dependent protein deacetylase SRT1 [Ananas comosus]	NA	4.17696	4.98979	0.837101	-0.256526	0.616876	1	down	no
813578	PF3D7_0930600.1	XM_001352137.1	GO:0000209(protein polyubiquitination);GO:0003755(peptidyl-prolyl cis-trans isomerase activity);GO:0005634(nucleus);GO:0034450(ubiquitin-ubiquitin ligase activity)	04120(Ubiquitin mediated proteolysis)	K10598	EC:5.2.1.8	peptidyl-prolyl cis-trans isomerase CYP65 [Prunus yedoensis var. nudiflora]	NA	25.0775	18.9851	1.32091	0.401528	0.616973	1	up	no
813330	PF3D7_0905100	XM_001351889.1	GO:0005634(nucleus);GO:0005643(nuclear pore)	NA	NA	NA		NA	26.4456	31.5312	0.838714	-0.25375	0.617023	1	down	no
810308	PF3D7_1015300	XM_001347399.1	GO:0006464(cellular protein modification process);GO:0006508(proteolysis);GO:0008235(metalloexopeptidase activity)	NA	NA	NA	methionine aminopeptidase 1A [Cajanus cajan]	NA	127.983	96.9465	1.32014	0.400694	0.617099	1	up	no
810487	PF3D7_1033900	XM_001347578.1	GO:0004842(ubiquitin-protein transferase activity);GO:0006511(ubiquitin-dependent protein catabolic process)	04120(Ubiquitin mediated proteolysis)	K10576	EC:2.3.2.23	ubiquitin-conjugating enzyme E2-23 kDa-like [Manihot esculenta]	NA	9.15572	10.9402	0.836885	-0.256898	0.617186	1	down	no
813424	PF3D7_0914700	XM_001351983.1	NA	NA	NA	NA		NA	57.1044	68.0895	0.838667	-0.25383	0.617205	1	down	no
2655325	PF3D7_0803400	XM_001349444.1	GO:0000724(double-strand break repair via homologous recombination);GO:0003684(damaged DNA binding);GO:0006310(DNA recombination)	03440(Homologous recombination)	K10875	EC:3.6.4.-	SNF2 super family [Micromonas pusilla CCMP1545]	NA	2.82492	2.13456	1.32342	0.404274	0.6178	1	up	no
811832	PF3D7_1427100	XM_001348388.1	GO:0020011(apicoplast)	NA	NA	NA		NA	404.244	306.526	1.31879	0.399216	0.618521	1	up	no
810964	PF3D7_1140700	XM_001348052.1	NA	NA	NA	NA		NA	68.0874	51.6511	1.31822	0.39859	0.619285	1	up	no
8445021	PF3D7_1214300	XM_002585435.1	GO:0018344(protein geranylgeranylation)	NA	NA	NA	hypothetical protein EUGRSUZ_G01411 [Eucalyptus grandis]	NA	11.7069	13.9538	0.838979	-0.253294	0.619709	1	down	no
811331	PF3D7_1228800	XM_001350649.1	NA	NA	NA	NA		NA	3.31935	2.5172	1.31867	0.399084	0.619746	1	up	no
812081	PF3D7_1452400	XM_001348637.3	NA	NA	NA	NA		NA	38.077	28.8873	1.31812	0.398485	0.61975	1	up	no
3885868	PF3D7_0615600	XM_961049.1	NA	NA	NA	NA		NA	32.9392	24.9939	1.31789	0.398231	0.61977	1	up	no
3885764	PF3D7_0627100	XM_961161.1	NA	NA	NA	NA		NA	132.33	157.469	0.840353	-0.250932	0.619832	1	down	no
9221982	PF3D7_1365200	XM_002809057.1	NA	NA	NA	NA		NA	23.459	28.1204	0.834235	-0.261474	0.619953	1	down	no
813950	PF3D7_1301700	XM_001349824.1	GO:0020011(apicoplast)	NA	NA	NA		NA	1838.67	1395.58	1.31749	0.397792	0.620058	1	up	no
813520	PF3D7_0924400	XM_001352079.1	NA	NA	NA	NA		NA	56.7946	43.1127	1.31735	0.397638	0.620409	1	up	no
812878	PF3D7_0501100.1	XM_001351534.2;XM_024473425.1	GO:0044164(host cell cytosol);GO:0051082(unfolded protein binding);GO:0051082(unfolded protein binding)	NA	NA	NA	dnaJ homolog subfamily B member 1-like [Ananas comosus];hypothetical protein SELMODRAFT_231730 [Selaginella moellendorffii]	NA	2171.94	2583.07	0.840835	-0.250105	0.6207	1	down	no
811774	PF3D7_1419900	XM_001348330.2	GO:0003676(nucleic acid binding);GO:0003677(DNA binding);GO:0003723(RNA binding);GO:0003729(mRNA binding);GO:0004519(endonuclease activity);GO:0004521(endoribonuclease activity);GO:0005515(protein binding);GO:0005516(calmodulin binding);GO:0005634(nucleus);GO:0005737(cytoplasm);GO:0005847(mRNA cleavage and polyadenylation specificity factor complex);GO:0006378(mRNA polyadenylation);GO:0006396(RNA…	03015(mRNA surveillance pathway)	K14404	NA	hypothetical protein CBR_g11088 [Chara braunii]	NA	30.1488	35.8726	0.84044	-0.250783	0.620897	1	down	no
811429	PF3D7_1238900	XM_001350747.1	GO:0004683(calmodulin-dependent protein kinase activity);GO:0005509(calcium ion binding);GO:0005516(calmodulin binding);GO:0006468(protein phosphorylation);GO:0016020(membrane)	04626(Plant-pathogen interaction)	K13412	EC:2.7.11.1	hypothetical protein MARPO_0029s0151 [Marchantia polymorpha]	NA	15.8726	12.0392	1.31842	0.398805	0.620942	1	up	no
811793	PF3D7_1421900	XM_001348349.1	GO:0020011(apicoplast);GO:0022857(transmembrane transporter activity);GO:0031090(organelle membrane)	NA	NA	NA		NA	3.18329	3.8437	0.828183	-0.271978	0.621155	1	down	no
813593	PF3D7_0932200	XM_001352152.1	GO:0005515(protein binding)	NA	NA	NA		NA	10.4006	7.84267	1.32616	0.407255	0.621189	1	up	no
812729	PF3D7_0214200	XM_001349611.1	GO:0003735(structural constituent of ribosome);GO:0022625(cytosolic large ribosomal subunit)	03010(Ribosome)	K02871	NA	PREDICTED: uncharacterized protein LOC104588795 [Nelumbo nucifera]	NA	19.7262	14.9601	1.31859	0.398999	0.621213	1	up	no
812648	PF3D7_0205600	XM_001349530.1	NA	NA	NA	NA		NA	6.7377	8.02769	0.839307	-0.252729	0.62136	1	down	no
811441	PF3D7_1240100	XM_001350759.1	GO:0020002(host cell plasma membrane);GO:0020013(modulation by symbiont of host erythrocyte aggregation);GO:0020030(infected host cell surface knob);GO:0020033(antigenic variation);GO:0020035(cytoadherence to microvasculature, mediated by symbiont protein);GO:0050839(cell adhesion molecule binding)	NA	NA	NA		NA	39.6194	47.1034	0.841116	-0.249623	0.621601	1	down	no
814133	PF3D7_1329600	XM_001349993.1	NA	NA	NA	NA		NA	275.65	327.643	0.841313	-0.249285	0.621745	1	down	no
814002	PF3D7_1304900	XM_001349739.1	GO:0003899(DNA-directed 5'-3' RNA polymerase activity);GO:0006366(transcription by RNA polymerase II);GO:0016591(DNA-directed RNA polymerase II, holoenzyme)	00230(Purine metabolism);00240(Pyrimidine metabolism);03020(RNA polymerase)	K03008	NA	predicted protein [Ostreococcus lucimarinus CCE9901]	NA	110.601	131.514	0.840978	-0.24986	0.621929	1	down	no
810958	PF3D7_1140100	XM_001348046.2	GO:0005753(mitochondrial proton-transporting ATP synthase complex);GO:0007035(vacuolar acidification);GO:0015986(ATP synthesis coupled proton transport);GO:0046961(proton-transporting ATPase activity, rotational mechanism)	00190(Oxidative phosphorylation);04145(Phagosome)	K02151	NA	vacuolar ATP synthase, partial [Coccomyxa subellipsoidea C-169]	NA	8.17718	9.76744	0.837188	-0.256376	0.623073	1	down	no
814254	PF3D7_1354900	XM_001350225.1	GO:0020011(apicoplast)	NA	NA	NA		NA	1.89041	1.41797	1.33318	0.414875	0.623121	1	up	no
811389	PF3D7_1234900	XM_001350707.1	NA	NA	NA	NA		NA	17.3272	13.142	1.31846	0.398855	0.623415	1	up	no
814096	PF3D7_1321900	XM_001349922.1	GO:0020011(apicoplast)	NA	NA	NA		NA	48.9847	58.1831	0.841906	-0.248269	0.623507	1	down	no
813840	PF3D7_1356800	XM_001350243.1	GO:0004674(protein serine/threonine kinase activity);GO:0005952(cAMP-dependent protein kinase complex);GO:0006468(protein phosphorylation)	NA	NA	NA	hypothetical protein [Zea mays]	NA	0.151821	0.114116	1.33041	0.41187	0.623567	1	up	no
814195	PF3D7_1342000	XM_001350105.1	GO:0003735(structural constituent of ribosome);GO:0006412(translation);GO:0022627(cytosolic small ribosomal subunit)	03010(Ribosome)	K02991	NA	40S ribosomal protein S6-B-like [Quercus suber]	NA	1045.73	1241.4	0.842382	-0.247453	0.623578	1	down	no
812489	PF3D7_0419600	XM_001351468.1	GO:0003924(GTPase activity);GO:0005525(GTP binding);GO:0006260(DNA replication)	NA	NA	NA	hypothetical protein CEUSTIGMA_g12954.t1 [Chlamydomonas eustigma]	NA	1099.62	1305.36	0.842391	-0.247438	0.623608	1	down	no
813836	PF3D7_1355500	XM_001350230.1	GO:0005634(nucleus);GO:0005737(cytoplasm)	NA	NA	NA	serine/threonine-protein phosphatase 5-like [Cucurbita moschata]	NA	86.325	102.491	0.842273	-0.247639	0.623654	1	down	no
2654930	PF3D7_0720700	XM_001349073.4	NA	NA	NA	NA		NA	87.0629	66.2382	1.31439	0.394394	0.623763	1	up	no
811671	PF3D7_1409300	XM_001348227.1	GO:0003674(molecular_function);GO:0004190(aspartic-type endopeptidase activity);GO:0005575(cellular_component);GO:0006508(proteolysis);GO:0006511(ubiquitin-dependent protein catabolic process);GO:0043130(ubiquitin binding)	NA	NA	NA	DNA damage-inducible protein 1 isoform X2 [Cucurbita moschata]	NA	0.969769	1.17332	0.826514	-0.274888	0.623787	1	down	no
811726	PF3D7_1414700	XM_001348282.1	NA	NA	NA	NA	PREDICTED: ubiquitin carboxyl-terminal hydrolase 25 [Nelumbo nucifera]	NA	28.7238	21.8495	1.31462	0.394643	0.623817	1	up	no
810219	PF3D7_1006000	XM_001347310.1	NA	NA	NA	NA		NA	4.28456	5.10289	0.839635	-0.252166	0.62423	1	down	no
811821	PF3D7_1425900	XM_001348377.2	NA	NA	NA	NA		NA	20.2395	24.0316	0.842201	-0.247763	0.624445	1	down	no
811549	PF3D7_1251700	XM_024473419.1	GO:0004830(tryptophan-tRNA ligase activity);GO:0005524(ATP binding);GO:0006418(tRNA aminoacylation for protein translation);GO:0020011(apicoplast)	00970(Aminoacyl-tRNA biosynthesis)	K01867	EC:6.1.1.2	hypothetical protein CEUSTIGMA_g88.t1 [Chlamydomonas eustigma]	NA	4.53573	3.43668	1.3198	0.400319	0.624685	1	up	no
2655298	PF3D7_0810000	XM_001349390.1	GO:0000036(acyl carrier activity);GO:0030497(fatty acid elongation)	NA	NA	NA	acyl-CoA-binding domain-containing protein 2-like [Helianthus annuus]	NA	100.788	76.6694	1.31458	0.394605	0.624914	1	up	no
811656	PF3D7_1407700	XM_001348211.1	NA	NA	NA	NA		NA	62.4433	47.5267	1.31386	0.393809	0.624921	1	up	no
812967	PF3D7_0515300	XM_001351674.1	GO:0006897(endocytosis);GO:0016303(1-phosphatidylinositol-3-kinase activity);GO:0020020(food vacuole);GO:0030492(hemoglobin binding);GO:0043656(intracellular region of host);GO:0046488(phosphatidylinositol metabolic process);GO:0046907(intracellular transport)	00562(Inositol phosphate metabolism);04070(Phosphatidylinositol signaling system);04145(Phagosome);04136(Autophagy - other eukaryotes)	K00914	EC:2.7.1.137	hypothetical protein MARPO_0003s0185 [Marchantia polymorpha]	NA	2.2518	1.71171	1.31553	0.395647	0.625024	1	up	no
2655037	PF3D7_0729600.1	XM_024473146.1	NA	NA	NA	NA		NA	3.85377	4.64674	0.829349	-0.269948	0.6253	1	down	no
810737	PF3D7_1118400	XM_001347825.1	GO:0016787(hydrolase activity)	NA	NA	NA		NA	29.8658	22.7252	1.31421	0.394198	0.625592	1	up	no
2655242	PF3D7_0808300	XM_001349404.1	GO:0005634(nucleus);GO:0005829(cytosol);GO:0007030(Golgi organization);GO:0031468(nuclear envelope reassembly);GO:0043130(ubiquitin binding);GO:0043161(proteasome-mediated ubiquitin-dependent protein catabolic process);GO:0061025(membrane fusion)	04141(Protein processing in endoplasmic reticulum)	K14012	NA	plant UBX domain-containing protein 4 [Prunus yedoensis var. nudiflora]	NA	128.83	152.779	0.843244	-0.245978	0.625641	1	down	no
811183	PF3D7_1213400	XM_001350503.1	NA	NA	NA	NA		NA	0.957118	1.15117	0.831428	-0.266337	0.625672	1	down	no
812851	PF3D7_0509100	XM_001351613.1	GO:0005886(plasma membrane);GO:0006810(transport);GO:0022857(transmembrane transporter activity)	NA	NA	NA	PREDICTED: structural maintenance of chromosomes protein 4-like isoform X1 [Fragaria vesca subsp. vesca]	NA	0.36087	0.27164	1.32849	0.409783	0.62605	1	up	no
2655278	PF3D7_0813600	XM_001349353.1	GO:0001731(formation of translation preinitiation complex);GO:0002188(translation reinitiation);GO:0002192(IRES-dependent translational initiation of linear mRNA);GO:0003729(mRNA binding);GO:0003743(translation initiation factor activity);GO:0005575(cellular_component);GO:0005840(ribosome);GO:0006413(translational initiation);GO:0043022(ribosome binding);GO:0070992(translation initiation complex)	NA	NA	NA	translation machinery-associated protein 22-like isoform X2 [Herrania umbratica]	NA	183.817	217.883	0.843651	-0.245282	0.62611	1	down	no
811169	PF3D7_1211700	XM_001350489.1	GO:0004003(ATP-dependent DNA helicase activity);GO:0005524(ATP binding);GO:0005656(nuclear pre-replicative complex);GO:0006270(DNA replication initiation);GO:0006271(DNA strand elongation involved in DNA replication);GO:0008094(DNA-dependent ATPase activity)	03030(DNA replication)	K02209	EC:3.6.4.12	MCM-domain-containing protein [Coccomyxa subellipsoidea C-169]	NA	2.87942	2.18423	1.31828	0.398654	0.626473	1	up	no
814544	PF3D7_0322900	XM_001351264.1	GO:0003735(structural constituent of ribosome);GO:0006412(translation);GO:0022627(cytosolic small ribosomal subunit)	03010(Ribosome)	K02984	NA	hypothetical protein CBR_g4803 [Chara braunii]	NA	1097.69	1300.53	0.844028	-0.244638	0.626632	1	down	no
810437	PF3D7_1028600	XM_001347528.1	NA	NA	NA	NA		NA	2.6402	1.9563	1.34958	0.432514	0.627161	1	up	no
2655314	PF3D7_0806500	XM_001349421.1	GO:0033643(host cell part)	NA	NA	NA	PREDICTED: chaperone protein dnaJ 10-like [Gossypium hirsutum]	NA	80.602	95.4351	0.844573	-0.243705	0.627863	1	down	no
2655333	PF3D7_0801500	XM_001349465.1	GO:0000462(maturation of SSU-rRNA from tricistronic rRNA transcript (SSU-rRNA, 5.8S rRNA, LSU-rRNA));GO:0005634(nucleus);GO:0005730(nucleolus);GO:0008150(biological_process);GO:0030686(90S preribosome);GO:0032040(small-subunit processome)	NA	NA	NA	nucleolar protein 10 [Aegilops tauschii subsp. tauschii]	NA	91.8574	108.753	0.844646	-0.243582	0.62792	1	down	no
812197	PF3D7_1464700	XM_001348753.1	GO:0000220(vacuolar proton-transporting V-type ATPase, V0 domain);GO:0007035(vacuolar acidification);GO:0020020(food vacuole)	00190(Oxidative phosphorylation);04145(Phagosome)	K02146	NA	Vacuolar H+-ATPase V0 sector subunit d [Klebsormidium nitens]	NA	37.8102	44.7784	0.844384	-0.244028	0.627963	1	down	no
810338	PF3D7_1018700	XM_001347429.1	NA	NA	NA	NA		NA	97.7414	115.703	0.844763	-0.243381	0.628163	1	down	no
811057	PF3D7_1200900	XM_001350382.1	NA	NA	NA	NA		NA	31.0908	23.6996	1.31187	0.391624	0.628208	1	up	no
810470	PF3D7_1032000	XM_001347561.2	GO:0020011(apicoplast)	NA	NA	NA		NA	10.0306	7.64155	1.31263	0.392465	0.628849	1	up	no
814311	PF3D7_1367400	XM_001350349.1	NA	NA	NA	NA		NA	57.7951	68.3538	0.845529	-0.242074	0.629513	1	down	no
9221913	PF3D7_0725600	XR_002273081.2	NA	NA	NA	NA	hypothetical protein CR513_07769, partial [Mucuna pruriens]	NA	91.7017	70.0303	1.30946	0.388969	0.629749	1	up	no
814283	PF3D7_1360800	XM_001350283.1	GO:0004222(metalloendopeptidase activity);GO:0020011(apicoplast);GO:0020020(food vacuole);GO:0042540(hemoglobin catabolic process)	NA	NA	NA	Presequence protease 1, chloroplastic/mitochondrial [Apostasia shenzhenica]	NA	148.488	113.407	1.30934	0.388845	0.629793	1	up	no
810898	PF3D7_1134000	XM_001347986.1	GO:0005739(mitochondrion);GO:0006986(response to unfolded protein);GO:0009408(response to heat)	03018(RNA degradation)	K04043	NA	hypothetical protein GPECTOR_16g725 [Gonium pectorale]	NA	77.5246	59.208	1.30936	0.388862	0.629995	1	up	no
811427	PF3D7_1238700	XM_024473409.1	GO:0005515(protein binding);GO:0051260(protein homooligomerization)	NA	NA	NA		NA	1.31179	0.988637	1.32686	0.408021	0.630435	1	up	no
811838	PF3D7_1427800	XM_001348394.1	GO:0000178(exosome (RNase complex));GO:0004527(exonuclease activity);GO:0006364(rRNA processing)	03018(RNA degradation)	K11600	NA	hypothetical protein EUGRSUZ_F04376 [Eucalyptus grandis]	NA	14.0739	16.6544	0.845057	-0.242879	0.630729	1	down	no
813882	PF3D7_1363000	XM_002809055.1	NA	NA	NA	NA		NA	24.7052	18.8764	1.30878	0.388226	0.630881	1	up	no
811854	PF3D7_1429300	XM_001348410.2	GO:0003924(GTPase activity);GO:0005739(mitochondrion);GO:0042254(ribosome biogenesis)	NA	NA	NA		NA	5.206	3.97001	1.31133	0.39103	0.631013	1	up	no
810358	PF3D7_1020700	XM_001347449.2	GO:0042254(ribosome biogenesis)	03008(Ribosome biogenesis in eukaryotes)	K14521	EC:2.3.1.-	PREDICTED: RNA cytidine acetyltransferase 1 isoform X1 [Eucalyptus grandis]	NA	59.1257	45.1921	1.30832	0.387713	0.631154	1	up	no
811664	PF3D7_1408500	XM_001348219.1	NA	NA	NA	NA		NA	51.2846	60.6304	0.845856	-0.241517	0.631531	1	down	no
812464	PF3D7_0422000	XM_002808622.1	GO:0006633(fatty acid biosynthetic process);GO:0016491(oxidoreductase activity)	00062(Fatty acid elongation);01040(Biosynthesis of unsaturated fatty acids)	K10251	EC:1.1.1.62;EC:1.1.1.330	adh_short domain-containing protein [Cephalotus follicularis]	NA	3.58439	4.24649	0.844082	-0.244544	0.631719	1	down	no
813017	PF3D7_0520100	XM_002808657.1	GO:0003824(catalytic activity)	NA	NA	NA	protein kinase and PP2C-like domain-containing protein [Panicum miliaceum]	NA	6.72467	7.95202	0.845655	-0.241858	0.631958	1	down	no
9221820	PF3D7_0104600	XM_002808558.1	NA	NA	NA	NA		NA	0.322071	0.385661	0.835114	-0.259954	0.632101	1	down	no
812806	PF3D7_0222200	XM_001349688.1	GO:0030430(host cell cytoplasm)	NA	NA	NA		NA	13.4992	10.2932	1.31147	0.391186	0.632877	1	up	no
811392	PF3D7_1235200	XM_001350710.2	GO:0009678(hydrogen-translocating pyrophosphatase activity);GO:0016020(membrane)	00190(Oxidative phosphorylation)	K01507	EC:3.6.1.1	hypothetical protein AXG93_104s1020 [Marchantia polymorpha subsp. ruderalis]	NA	2.45103	2.89893	0.845494	-0.242133	0.633029	1	down	no
811498	PF3D7_1246500	XM_001350814.1	GO:0003674(molecular_function);GO:0005575(cellular_component);GO:0008150(biological_process)	NA	NA	NA	hypothetical protein BHE74_00005178 [Ensete ventricosum]	NA	2.4792	2.94746	0.841133	-0.249594	0.633625	1	down	no
814483	PF3D7_0316900	XM_001351203.1	GO:0004842(ubiquitin-protein transferase activity);GO:0008270(zinc ion binding);GO:0020011(apicoplast)	04120(Ubiquitin mediated proteolysis)	K10604	EC:2.3.2.27	probable E3 ubiquitin-protein ligase LUL3 [Eutrema salsugineum]	NA	35.3403	27.0538	1.30629	0.38548	0.633791	1	up	no
810464	PF3D7_1031300	XM_001347555.1	NA	NA	NA	NA		NA	0.481614	0.358017	1.34523	0.427849	0.63414	1	up	no
813517	PF3D7_0924100	XM_001352076.1	NA	NA	NA	NA		NA	1.13132	1.34348	0.842088	-0.247957	0.634243	1	down	no
812309	PF3D7_1475900	XM_001348865.2	NA	NA	NA	NA		NA	0.556733	0.671978	0.828499	-0.271428	0.63441	1	down	no
813059	PF3D7_0524500	XM_001351765.1	NA	NA	NA	NA		NA	4.58173	3.45504	1.3261	0.407191	0.63441	1	up	no
814503	PF3D7_0318900	XM_001351223.3	GO:0005509(calcium ion binding);GO:0005783(endoplasmic reticulum)	NA	NA	NA		NA	27.6109	21.1348	1.30642	0.385616	0.634624	1	up	no
810752	PF3D7_1119800	XM_001347840.1	GO:0000166(nucleotide binding);GO:0000184(nuclear-transcribed mRNA catabolic process, nonsense-mediated decay);GO:0000932(P-body);GO:0003729(mRNA binding);GO:0005634(nucleus);GO:0008266(poly(U) RNA binding);GO:0010494(cytoplasmic stress granule);GO:0034063(stress granule assembly);GO:0043488(regulation of mRNA stability)	03040(Spliceosome)	K12890	NA	hypothetical protein VOLCADRAFT_72532 [Volvox carteri f. nagariensis]	NA	35.1778	41.514	0.847372	-0.238933	0.634865	1	down	no
814511	PF3D7_0319700	XM_001351231.2	GO:0006810(transport);GO:0042626(ATPase activity, coupled to transmembrane movement of substances)	NA	NA	NA		NA	48.9116	37.4849	1.30483	0.383866	0.635235	1	up	no
3885917	PF3D7_0624500	XM_961134.1	GO:0005680(anaphase-promoting complex)	NA	NA	NA	RING-H2 finger protein ATL18, partial [Glycine soja]	NA	17.8408	13.5606	1.31564	0.395763	0.635685	1	up	no
812423	PF3D7_0405500	XM_001351331.1	NA	NA	NA	NA		NA	24.7963	18.9798	1.30645	0.385655	0.635896	1	up	no
811003	PF3D7_1144800	XM_001348091.2	NA	NA	NA	NA		NA	9.8535	7.53976	1.30687	0.386118	0.63603	1	up	no
812875	PF3D7_0507500	XM_001351597.1	GO:0004252(serine-type endopeptidase activity);GO:0006508(proteolysis);GO:0008236(serine-type peptidase activity);GO:0020003(symbiont-containing vacuole);GO:0020026(merozoite dense granule)	NA	NA	NA	hypothetical protein COCSUDRAFT_39124 [Coccomyxa subellipsoidea C-169]	NA	16.8504	19.8563	0.848615	-0.236818	0.636073	1	down	no
812467	PF3D7_0422200	XM_001351489.2	NA	NA	NA	NA		NA	3.67229	2.81479	1.30464	0.383649	0.636347	1	up	no
812458	PF3D7_0422700	XM_001351494.1	GO:0003743(translation initiation factor activity);GO:0004004(ATP-dependent RNA helicase activity);GO:0006446(regulation of translational initiation);GO:0016281(eukaryotic translation initiation factor 4F complex)	03040(Spliceosome);03013(RNA transport);03015(mRNA surveillance pathway)	K13025	EC:3.6.4.13	eukaryotic initiation factor [Volvox carteri f. nagariensis]	NA	109.829	129.337	0.849169	-0.235877	0.636457	1	down	no
811653	PF3D7_1407400	XM_001348208.1	GO:0020011(apicoplast)	NA	NA	NA		NA	27.2793	32.1718	0.847925	-0.237992	0.636528	1	down	no
812445	PF3D7_0423200	XM_001351499.1	NA	NA	NA	NA		NA	10.0608	11.8965	0.845694	-0.241793	0.636682	1	down	no
814016	PF3D7_1307300	XM_001349764.1	GO:0004004(ATP-dependent RNA helicase activity)	NA	NA	NA	predicted protein [Micromonas commoda]	NA	3.88892	2.97346	1.30788	0.387225	0.636933	1	up	no
3885970	PF3D7_0620600	XM_961099.1	NA	NA	NA	NA		NA	1.53491	1.84728	0.830902	-0.26725	0.637007	1	down	no
812598	PF3D7_0200200	XM_001349480.1	GO:0020002(host cell plasma membrane);GO:0020033(antigenic variation)	NA	NA	NA		NA	21.2419	16.2753	1.30516	0.384228	0.637116	1	up	no
812426	PF3D7_0405400	XM_001351330.1	GO:0000375(RNA splicing, via transesterification reactions);GO:0005681(spliceosomal complex);GO:0008380(RNA splicing)	03040(Spliceosome)	K12856	NA	pre-mRNA-processing-splicing factor 8A [Zea mays]	NA	146.838	112.677	1.30318	0.382035	0.637121	1	up	no
3885838	PF3D7_0608100	XM_960978.1	GO:0020011(apicoplast)	NA	NA	NA		NA	1.09003	0.828676	1.31538	0.395481	0.637149	1	up	no
811809	PF3D7_1423600	XM_001348365.2	GO:0004683(calmodulin-dependent protein kinase activity);GO:0006468(protein phosphorylation)	04626(Plant-pathogen interaction)	K13412	EC:2.7.11.1	CDPK-related kinase 3 [Zostera marina]	NA	5.35184	4.08635	1.30969	0.389223	0.637368	1	up	no
810442	PF3D7_1029200	XM_001347533.1	NA	NA	NA	NA		NA	24.9005	19.0988	1.30377	0.382691	0.637387	1	up	no
814074	PF3D7_1317300	XM_001349873.1	NA	NA	NA	NA		NA	8.3556	6.3881	1.30799	0.387357	0.638037	1	up	no
814490	PF3D7_0317600	XM_001351210.1	GO:0003735(structural constituent of ribosome);GO:0006412(translation);GO:0022627(cytosolic small ribosomal subunit)	03010(Ribosome)	K02949	NA	component of cytosolic 80S ribosome and 40S small subunit [Volvox carteri f. nagariensis]	NA	1511.3	1777.31	0.85033	-0.233905	0.638284	1	down	no
813646	PF3D7_1353600	XM_001350212.1	GO:0005046(KDEL sequence binding);GO:0005794(Golgi apparatus);GO:0005801(cis-Golgi network)	NA	NA	NA	ER lumen protein retaining receptor [Auxenochlorella protothecoides]	NA	13.2542	15.6528	0.846763	-0.23997	0.638284	1	down	no
814445	PF3D7_0313000	XM_001351165.1	GO:0020011(apicoplast)	NA	NA	NA		NA	21.0942	24.8321	0.849473	-0.23536	0.638408	1	down	no
[truncated: 3,673 more rows]
