# Supplementary material for: Hemozoin: a waste product after heme detoxification?
Source: Parasit Vectors. 2025 Mar 4;18:83. doi: 10.1186/s13071-025-06699-x (PMC11881329; doi:10.1186/s13071-025-06699-x)
Supplement: Supplementary file 1 — Supplementary Material 1. Supplementary files for differential gene expression analysis from 0 to 42 h post-infection across 8 stages. [file 13071_2025_6699_MOESM1_ESM.zip › P. falciparum 3D7WT vs P. falciparum 3D7C580Y 0 h differential gene expression.xlsx]

## Sheet: Sheet1
gene_id	gene_name	transcript_id	GO	KEGG	KO_ENTRY	EC	Description	trans_type	FPKM.3D7_0	FPKM.Z580_0	fc	log2(fc)	pval	qval	regulation	significant
36312543	PF3D7_1200610	XM_024473376.1	NA	NA	NA	NA		NA	405.56	6.43881	62.9869	5.97698	7.01588e-13	2.30963e-09	up	yes
3885683	PF3D7_0601000	XM_960909.1	GO:0020036(Maurer's cleft)	NA	NA	NA		NA	42.1163	1.1442	36.8087	5.20197	1.69215e-10	2.78527e-07	up	yes
812580	PF3D7_0412700	XM_001351401.1	GO:0020002(host cell plasma membrane);GO:0020013(modulation by symbiont of host erythrocyte aggregation);GO:0020030(infected host cell surface knob);GO:0020033(antigenic variation);GO:0020035(cytoadherence to microvasculature, mediated by symbiont protein);GO:0050839(cell adhesion molecule binding)	NA	NA	NA		NA	134.244	5.43281	24.7099	4.62702	3.92573e-09	4.30784e-06	up	yes
813753	PF3D7_1300400	XM_001349705.1	GO:0020002(host cell plasma membrane);GO:0020033(antigenic variation)	NA	NA	NA		NA	11.3089	185.086	0.0611008	-4.03266	1.31511e-08	1.08233e-05	down	yes
812424	PF3D7_0424800	XM_001351515.1	NA	NA	NA	NA		NA	25.7341	376.638	0.0683257	-3.87143	3.55477e-08	2.34046e-05	down	yes
811060	PF3D7_1200600	XM_001350379.1	GO:0020002(host cell plasma membrane);GO:0020013(modulation by symbiont of host erythrocyte aggregation);GO:0020030(infected host cell surface knob);GO:0020033(antigenic variation);GO:0020035(cytoadherence to microvasculature, mediated by symbiont protein);GO:0046789(host cell surface receptor binding);GO:0050839(cell adhesion molecule binding)	NA	NA	NA		NA	741.036	48.9729	15.1315	3.91949	3.17929e-07	0.000174437	up	yes
3885990	PF3D7_0600200	XM_960904.1	GO:0020002(host cell plasma membrane);GO:0020013(modulation by symbiont of host erythrocyte aggregation);GO:0020030(infected host cell surface knob);GO:0020033(antigenic variation);GO:0020035(cytoadherence to microvasculature, mediated by symbiont protein);GO:0050839(cell adhesion molecule binding)	NA	NA	NA		NA	10.7675	0.754087	14.2788	3.8358	5.7008e-07	0.0002681	up	yes
9221933	PF3D7_0832200.1	XM_002808695.1;XM_002808694.1	GO:0044164(host cell cytosol);GO:0044164(host cell cytosol)	NA	NA	NA		NA	38.241	2.88227	13.2677	3.72984	1.18982e-06	0.000489611	up	yes
812551	PF3D7_0400400	XM_001351285.1	GO:0020002(host cell plasma membrane);GO:0020013(modulation by symbiont of host erythrocyte aggregation);GO:0020030(infected host cell surface knob);GO:0020033(antigenic variation);GO:0020035(cytoadherence to microvasculature, mediated by symbiont protein);GO:0050839(cell adhesion molecule binding)	NA	NA	NA		NA	2.54855	0.205055	12.4286	3.63559	2.19391e-06	0.000802483	up	yes
2654948	PF3D7_0712800	XM_001348999.1	GO:0020002(host cell plasma membrane);GO:0020013(modulation by symbiont of host erythrocyte aggregation);GO:0020030(infected host cell surface knob);GO:0020033(antigenic variation);GO:0020035(cytoadherence to microvasculature, mediated by symbiont protein);GO:0050839(cell adhesion molecule binding)	NA	NA	NA		NA	17.8817	1.73464	10.3086	3.36578	8.45884e-06	0.00278465	up	yes
812425	PF3D7_0424900	XM_001351516.1	GO:0000062(fatty-acyl-CoA binding);GO:0006631(fatty acid metabolic process)	NA	NA	NA		NA	343.895	2561	0.134282	-2.89666	1.16906e-05	0.00349867	down	yes
813989	PF3D7_1301200	XM_001349712.1	GO:0030430(host cell cytoplasm)	NA	NA	NA		NA	10.7537	1.18623	9.0654	3.18037	3.30231e-05	0.00905935	up	yes
812529	PF3D7_0402000	XM_001351298.1	GO:0005515(protein binding);GO:0020005(symbiont-containing vacuole membrane)	NA	NA	NA		NA	12.9581	1.71632	7.54993	2.91646	0.000120855	0.0306042	up	yes
813270	PF3D7_0113900	XM_001351028.1	NA	NA	NA	NA		NA	46.9768	249.909	0.187975	-2.41138	0.000163118	0.0383561	down	yes
3885678	PF3D7_0600500	XM_960907.1	GO:0020002(host cell plasma membrane);GO:0020033(antigenic variation)	NA	NA	NA		NA	4.88879	25.181	0.194146	-2.36479	0.000222153	0.0487552	down	yes
3885724	PF3D7_0628300	XM_961173.2	GO:0004307(ethanolaminephosphotransferase activity);GO:0005783(endoplasmic reticulum);GO:0006629(lipid metabolic process)	00564(Glycerophospholipid metabolism);00565(Ether lipid metabolism);00440(Phosphonate and phosphinate metabolism)	K00993	EC:2.7.8.1	hypothetical protein VOLCADRAFT_60754 [Volvox carteri f. nagariensis]	NA	31.5024	157.731	0.199722	-2.32393	0.000255337	0.0525355	down	yes
2654960	PF3D7_0712000	XM_001348995.1	GO:0020002(host cell plasma membrane);GO:0020013(modulation by symbiont of host erythrocyte aggregation);GO:0020030(infected host cell surface knob);GO:0020033(antigenic variation);GO:0020035(cytoadherence to microvasculature, mediated by symbiont protein);GO:0050839(cell adhesion molecule binding)	NA	NA	NA		NA	54.6837	8.45782	6.46546	2.69275	0.000308166	0.0596754	up	yes
813648	PF3D7_1300300	XM_001349704.1	GO:0020002(host cell plasma membrane);GO:0020013(modulation by symbiont of host erythrocyte aggregation);GO:0020030(infected host cell surface knob);GO:0020033(antigenic variation);GO:0020035(cytoadherence to microvasculature, mediated by symbiont protein);GO:0050839(cell adhesion molecule binding)	NA	NA	NA		NA	8.00031	1.39362	5.74067	2.52122	0.000732491	0.123196	up	yes
2655005	PF3D7_0713100	XM_001349002.1	GO:0016021(integral component of membrane);GO:0020036(Maurer's cleft);GO:0042000(translocation of peptides or proteins into host)	NA	NA	NA		NA	10.5645	45.8592	0.230368	-2.11799	0.00074603	0.123196	down	yes
811061	PF3D7_1200500	XM_001350378.1	GO:0020002(host cell plasma membrane);GO:0020033(antigenic variation)	NA	NA	NA		NA	15.5569	2.68208	5.80031	2.53613	0.000748459	0.123196	up	yes
811052	PF3D7_1150300	XM_001348139.1	GO:0020002(host cell plasma membrane);GO:0020033(antigenic variation)	NA	NA	NA		NA	1.09233	4.83177	0.226073	-2.14514	0.000917117	0.142832	down	yes
810584	PF3D7_1100200	XM_001347656.1	GO:0020002(host cell plasma membrane);GO:0020013(modulation by symbiont of host erythrocyte aggregation);GO:0020030(infected host cell surface knob);GO:0020033(antigenic variation);GO:0020035(cytoadherence to microvasculature, mediated by symbiont protein);GO:0046789(host cell surface receptor binding);GO:0050839(cell adhesion molecule binding)	NA	NA	NA		NA	9.81025	1.77595	5.52394	2.4657	0.00095453	0.142832	up	yes
2655305	PF3D7_0800300	XM_001349476.1	GO:0020002(host cell plasma membrane);GO:0020013(modulation by symbiont of host erythrocyte aggregation);GO:0020030(infected host cell surface knob);GO:0020033(antigenic variation);GO:0020035(cytoadherence to microvasculature, mediated by symbiont protein);GO:0050839(cell adhesion molecule binding)	NA	NA	NA		NA	1.06644	0.192159	5.5498	2.47244	0.00112864	0.161542	up	yes
811446	PF3D7_1240900	XM_024473410.1	GO:0020002(host cell plasma membrane);GO:0020013(modulation by symbiont of host erythrocyte aggregation);GO:0020030(infected host cell surface knob);GO:0020033(antigenic variation);GO:0020035(cytoadherence to microvasculature, mediated by symbiont protein);GO:0046789(host cell surface receptor binding);GO:0050839(cell adhesion molecule binding)	NA	NA	NA		NA	26.9185	5.48544	4.90727	2.29492	0.00210298	0.266939	up	yes
813141	PF3D7_0100300	XM_001350902.1	GO:0005515(protein binding);GO:0020002(host cell plasma membrane);GO:0020013(modulation by symbiont of host erythrocyte aggregation);GO:0020030(infected host cell surface knob);GO:0020033(antigenic variation);GO:0020035(cytoadherence to microvasculature, mediated by symbiont protein);GO:0050839(cell adhesion molecule binding)	NA	NA	NA		NA	13.4609	49.5715	0.271546	-1.88073	0.00217362	0.266939	down	yes
4794184	PF3D7_0712600	XM_001348998.1	GO:0020002(host cell plasma membrane);GO:0020013(modulation by symbiont of host erythrocyte aggregation);GO:0020030(infected host cell surface knob);GO:0020033(antigenic variation);GO:0020035(cytoadherence to microvasculature, mediated by symbiont protein);GO:0050839(cell adhesion molecule binding)	NA	NA	NA		NA	33.8354	6.95801	4.8628	2.28179	0.00223171	0.266939	up	yes
9221939	PF3D7_0425800	XM_002808849.1	GO:0020002(host cell plasma membrane);GO:0020013(modulation by symbiont of host erythrocyte aggregation);GO:0020030(infected host cell surface knob);GO:0020033(antigenic variation);GO:0020035(cytoadherence to microvasculature, mediated by symbiont protein);GO:0050839(cell adhesion molecule binding)	NA	NA	NA		NA	3.33909	0.684701	4.87672	2.28591	0.00228375	0.266939	up	yes
811022	PF3D7_1146800	XM_001348110.2	NA	NA	NA	NA		NA	0.634948	0.125528	5.05822	2.33863	0.00229499	0.266939	up	yes
3885744	PF3D7_0601300	XM_960912.1	GO:0020036(Maurer's cleft)	NA	NA	NA	DNAJ heat shock N-terminal domain-containing protein [Arabidopsis thaliana]	NA	8.73584	1.75953	4.96486	2.31175	0.00240934	0.266939	up	yes
812531	PF3D7_0401800	XM_001351296.1	GO:0020036(Maurer's cleft);GO:0044538(host cell periphery)	NA	NA	NA		NA	21.4348	77.6202	0.27615	-1.85647	0.00243262	0.266939	down	yes
810716	PF3D7_1116200.1	XM_001347804.2;XM_024473313.1	GO:0000304(response to singlet oxygen);GO:0004359(glutaminase activity);GO:0005829(cytosol);GO:0042819(vitamin B6 biosynthetic process);GO:0042819(vitamin B6 biosynthetic process)	00750(Vitamin B6 metabolism);00750(Vitamin B6 metabolism)	K08681	EC:4.3.3.6	hypothetical protein PHYPA_023728 [Physcomitrella patens];LOW QUALITY PROTEIN: probable pyridoxal 5'-phosphate synthase subunit PDX2 [Carica papaya]	NA	9.80182	34.4591	0.284448	-1.81377	0.00313489	0.315521	down	yes
813193	PF3D7_0105700	XM_001350952.1	GO:0042800(histone methyltransferase activity (H3-K4 specific));GO:0048188(Set1C/COMPASS complex)	NA	NA	NA		NA	1.00199	0.212339	4.7188	2.23842	0.00314255	0.315521	up	yes
813064	PF3D7_0525000	XM_001351770.3	GO:0003676(nucleic acid binding)	NA	NA	NA		NA	2.814	9.85489	0.285543	-1.80822	0.00316288	0.315521	down	yes
812532	PF3D7_0401900	XM_001351297.1	GO:0004467(long-chain fatty acid-CoA ligase activity);GO:0015908(fatty acid transport)	00061(Fatty acid biosynthesis);00071(Fatty acid degradation);04146(Peroxisome)	K01897	EC:6.2.1.3	long chain acyl-CoA synthetase 4 [Cinnamomum micranthum f. kanehirae]	NA	7.95912	1.73122	4.59741	2.20082	0.00339885	0.329088	up	yes
813132	PF3D7_0532600	XM_002808676.1	GO:0044164(host cell cytosol)	NA	NA	NA		NA	3.55957	0.794658	4.47937	2.1633	0.00457292	0.430116	up	yes
814320	PF3D7_1369600	XM_001350370.1	GO:0020011(apicoplast)	NA	NA	NA		NA	2.03472	0.458309	4.43962	2.15043	0.00508129	0.464656	up	yes
811053	PF3D7_1150400	XM_001348140.1	GO:0020002(host cell plasma membrane);GO:0020013(modulation by symbiont of host erythrocyte aggregation);GO:0020030(infected host cell surface knob);GO:0020033(antigenic variation);GO:0020035(cytoadherence to microvasculature, mediated by symbiont protein);GO:0046789(host cell surface receptor binding);GO:0050839(cell adhesion molecule binding)	NA	NA	NA		NA	5.6903	1.33547	4.26089	2.09115	0.00527031	0.468916	up	yes
810820	PF3D7_1126300.1	XM_024473320.1	NA	NA	NA	NA		NA	3.59066	11.3246	0.317066	-1.65714	0.00611648	0.517453	down	yes
810585	PF3D7_1100100	XM_001347655.1	GO:0020002(host cell plasma membrane);GO:0020013(modulation by symbiont of host erythrocyte aggregation);GO:0020030(infected host cell surface knob);GO:0020033(antigenic variation);GO:0020035(cytoadherence to microvasculature, mediated by symbiont protein);GO:0046789(host cell surface receptor binding);GO:0050839(cell adhesion molecule binding)	NA	NA	NA		NA	1.16864	3.67773	0.31776	-1.65399	0.00613021	0.517453	down	yes
3885829	PF3D7_0632500	XM_961212.1	GO:0020002(host cell plasma membrane);GO:0020013(modulation by symbiont of host erythrocyte aggregation);GO:0020030(infected host cell surface knob);GO:0020033(antigenic variation);GO:0020035(cytoadherence to microvasculature, mediated by symbiont protein);GO:0050839(cell adhesion molecule binding)	NA	NA	NA		NA	16.2613	3.9418	4.12535	2.04452	0.00633945	0.521737	up	yes
813920	PF3D7_1369400	XM_002809067.1	GO:0016020(membrane)	NA	NA	NA		NA	1.01283	0.246608	4.10706	2.0381	0.00748976	0.595732	up	yes
813824	PF3D7_1352000	XM_001350196.1	GO:0020011(apicoplast)	NA	NA	NA		NA	1.09209	0.265209	4.11784	2.04189	0.00760048	0.595732	up	yes
813047	PF3D7_0523200	XM_001351753.1	NA	NA	NA	NA		NA	3.10375	0.777436	3.99229	1.99722	0.00863436	0.66103	up	yes
811583	PF3D7_1255200	XM_001350899.1	GO:0020002(host cell plasma membrane);GO:0020013(modulation by symbiont of host erythrocyte aggregation);GO:0020030(infected host cell surface knob);GO:0020033(antigenic variation);GO:0020035(cytoadherence to microvasculature, mediated by symbiont protein);GO:0046789(host cell surface receptor binding);GO:0050839(cell adhesion molecule binding)	NA	NA	NA		NA	1.14847	3.38859	0.338923	-1.56097	0.00906348	0.678113	down	yes
812583	PF3D7_0412400	XM_001351399.1	GO:0020002(host cell plasma membrane);GO:0020013(modulation by symbiont of host erythrocyte aggregation);GO:0020030(infected host cell surface knob);GO:0020033(antigenic variation);GO:0020035(cytoadherence to microvasculature, mediated by symbiont protein);GO:0050839(cell adhesion molecule binding)	NA	NA	NA		NA	40.2907	10.4365	3.86055	1.94881	0.00942592	0.689559	up	yes
811745	PF3D7_1416500	XM_001348301.1	GO:0004354(glutamate dehydrogenase (NADP+) activity);GO:0005829(cytosol);GO:0006536(glutamate metabolic process)	00910(Nitrogen metabolism);00250(Alanine, aspartate and glutamate metabolism);00220(Arginine biosynthesis)	K00262	EC:1.4.1.4	Amino acid dehydrogenase family protein [Klebsormidium nitens]	NA	24.6743	71.3864	0.345645	-1.53264	0.00984247	0.700096	down	yes
814359	PF3D7_0304200	XM_001351081.1	GO:0005515(protein binding)	04144(Endocytosis)	K12483	NA	Endocytosis/signaling protein [Klebsormidium nitens]	NA	42.9245	123.801	0.346721	-1.52815	0.0099953	0.700096	down	yes
813288	PF3D7_0115700	XM_001351043.1	GO:0020002(host cell plasma membrane);GO:0020013(modulation by symbiont of host erythrocyte aggregation);GO:0020030(infected host cell surface knob);GO:0020033(antigenic variation);GO:0020035(cytoadherence to microvasculature, mediated by symbiont protein);GO:0046789(host cell surface receptor binding);GO:0050839(cell adhesion molecule binding)	NA	NA	NA		NA	0.470852	1.37624	0.342131	-1.54738	0.0102655	0.704042	down	yes
2655214	PF3D7_0831100	XM_002808845.1	GO:0020003(symbiont-containing vacuole);GO:0020036(Maurer's cleft);GO:0044164(host cell cytosol);GO:0044228(host cell surface)	NA	NA	NA		NA	1.80771	0.468723	3.85667	1.94736	0.0105424	0.708278	up	yes
811029	PF3D7_1147800.1	XM_001348117.1;XM_024473334.1	GO:0016020(membrane);GO:0020007(apical complex);GO:0020008(rhoptry);GO:0030260(entry into host cell);GO:0046812(host cell surface binding);GO:0046812(host cell surface binding)	NA	NA	NA		NA	0.763794	2.1911	0.34859	-1.5204	0.0110652	0.728535	down	yes
2655199	PF3D7_0709000	XM_001348968.1	GO:0005783(endoplasmic reticulum);GO:0016020(membrane);GO:0020020(food vacuole);GO:0034635(glutathione transport);GO:0042493(response to drug)	NA	NA	NA		NA	144.079	400.606	0.359651	-1.47533	0.0123396	0.79651	down	yes
811047	PF3D7_1149800	XM_001348135.1	GO:0020002(host cell plasma membrane);GO:0020033(antigenic variation)	NA	NA	NA		NA	11.3349	3.05074	3.71546	1.89354	0.0128952	0.816366	up	yes
812753	PF3D7_0216700.1	XM_001349635.1;XM_024473268.1	GO:0003674(molecular_function);GO:0005575(cellular_component);GO:0005575(cellular_component)	NA	NA	NA		NA	1.4784	0.394907	3.74366	1.90445	0.0137764	0.844695	up	yes
813291	PF3D7_0900400	XM_001351844.1	GO:0020002(host cell plasma membrane);GO:0020033(antigenic variation)	NA	NA	NA		NA	1.04698	2.98532	0.35071	-1.51165	0.0138559	0.844695	down	yes
812333	PF3D7_1478000	XM_001348889.1	GO:0020011(apicoplast)	NA	NA	NA		NA	146.862	394.865	0.37193	-1.4269	0.0149658	0.88212	down	yes
811725	PF3D7_1414600	XM_001348281.1	GO:0004484(mRNA guanylyltransferase activity);GO:0006370(7-methylguanosine mRNA capping)	NA	NA	NA	PREDICTED: mRNA-capping enzyme-like [Daucus carota subsp. sativus]	NA	23.6717	63.6273	0.372036	-1.42649	0.0150663	0.88212	down	yes
2655097	PF3D7_0713900	XM_002808729.1	NA	NA	NA	NA		NA	39.6814	11.1753	3.55081	1.82815	0.0152736	0.88212	up	yes
3885734	PF3D7_0629400	XM_961183.1	GO:0003723(RNA binding)	NA	NA	NA		NA	2.09569	0.573304	3.65546	1.87005	0.0161703	0.917802	up	yes
811492	PF3D7_1245900	XM_001350808.1	NA	NA	NA	NA		NA	7.67252	2.156	3.55868	1.83134	0.0168342	0.926465	up	yes
812036	PF3D7_1447800	XM_001348592.1	NA	NA	NA	NA		NA	3.3778	0.96173	3.51222	1.81238	0.0168858	0.926465	up	yes
811784	PF3D7_1420900	XM_001348340.1	GO:0005575(cellular_component);GO:0009058(biosynthetic process);GO:0016779(nucleotidyltransferase activity)	00051(Fructose and mannose metabolism);00520(Amino sugar and nucleotide sugar metabolism)	K00966	EC:2.7.7.13	probable mannose-1-phosphate guanylyltransferase 3 [Eutrema salsugineum]	NA	2.12726	5.55796	0.382741	-1.38556	0.0193371	1	down	yes
813044	PF3D7_0522900	XM_001351750.1	NA	NA	NA	NA		NA	1.34093	0.383407	3.4974	1.80628	0.0195346	1	up	yes
814429	PF3D7_0311400	XM_001351151.1	GO:0004674(protein serine/threonine kinase activity);GO:0006468(protein phosphorylation)	04016(MAPK signaling pathway - plant);04075(Plant hormone signal transduction)	K14498	EC:2.7.11.1	sulfur stress regulator [Micractinium conductrix]	NA	0.525615	0.149056	3.52629	1.81815	0.0195935	1	up	yes
811857	PF3D7_1429600	XM_001348413.1	NA	NA	NA	NA		NA	1.94663	5.0531	0.385236	-1.37619	0.0223903	1	down	yes
812195	PF3D7_1464500	XM_001348751.2	NA	NA	NA	NA		NA	3.34855	1.00899	3.31871	1.73062	0.0226929	1	up	yes
36312488	PF3D7_0701100	XM_024473126.1	GO:0020002(host cell plasma membrane);GO:0020033(antigenic variation)	NA	NA	NA		NA	3.12669	7.86681	0.397454	-1.33114	0.0234505	1	down	yes
812312	PF3D7_1476200	XM_001348868.2	GO:0044538(host cell periphery)	NA	NA	NA		NA	6.52564	16.2562	0.401424	-1.3168	0.0234774	1	down	yes
813540	PF3D7_0926500	XM_001352099.1	NA	NA	NA	NA		NA	1.04741	0.31041	3.37428	1.75458	0.0235974	1	up	yes
813744	PF3D7_1303800	XM_001349729.1	NA	NA	NA	NA		NA	0.181098	0.054461	3.32528	1.73348	0.0254433	1	up	yes
811675	PF3D7_1409600	XM_001348231.1	GO:0020011(apicoplast)	NA	NA	NA		NA	21.242	51.744	0.410522	-1.28447	0.0258693	1	down	yes
811892	PF3D7_1432800	XM_001348448.1	NA	NA	NA	NA		NA	3.44164	1.05307	3.2682	1.70849	0.0263997	1	up	yes
812870	PF3D7_0501400	XM_001351537.2	NA	NA	NA	NA		NA	234.887	567.734	0.413727	-1.27325	0.0268321	1	down	yes
811853	PF3D7_1429200	XM_001348409.1	NA	NA	NA	NA		NA	1.32828	0.404609	3.28286	1.71495	0.0276499	1	up	yes
811008	PF3D7_1145400	XM_001348096.1	GO:0003924(GTPase activity);GO:0005737(cytoplasm);GO:0005886(plasma membrane);GO:0007017(microtubule-based process);GO:0016192(vesicle-mediated transport);GO:0020005(symbiont-containing vacuole membrane);GO:0020020(food vacuole);GO:0030430(host cell cytoplasm);GO:0031965(nuclear membrane)	NA	NA	NA	PREDICTED: dynamin-related protein 3A-like isoform X3 [Pyrus x bretschneideri]	NA	18.4749	44.397	0.41613	-1.26489	0.0277942	1	down	yes
813521	PF3D7_0924500	XM_002808907.1	NA	NA	NA	NA		NA	1.00483	0.307058	3.27244	1.71037	0.0287998	1	up	yes
814340	PF3D7_0302200	XM_001351063.1	GO:0020002(host cell plasma membrane);GO:0020008(rhoptry);GO:0020035(cytoadherence to microvasculature, mediated by symbiont protein);GO:0050839(cell adhesion molecule binding)	NA	NA	NA		NA	2.82801	6.75333	0.418758	-1.25581	0.0292497	1	down	yes
814530	PF3D7_0321600	XM_001351250.1	GO:0004004(ATP-dependent RNA helicase activity);GO:0006364(rRNA processing);GO:0010501(RNA secondary structure unwinding)	03040(Spliceosome)	K12823	EC:3.6.4.13	PREDICTED: DEAD-box ATP-dependent RNA helicase 20 [Vitis vinifera]	NA	9.23305	2.9126	3.17004	1.6645	0.029556	1	up	yes
2655360	PF3D7_0800700	XM_024473151.1	GO:0020003(symbiont-containing vacuole);GO:0020036(Maurer's cleft);GO:0044164(host cell cytosol);GO:0044228(host cell surface)	NA	NA	NA		NA	1.47642	0.4622	3.19432	1.67551	0.030022	1	up	yes
811945	PF3D7_1438400	XM_001348501.2	GO:0005575(cellular_component)	NA	NA	NA		NA	3.3554	1.06509	3.15035	1.65551	0.0303331	1	up	yes
810661	PF3D7_1110500	XM_001347749.1	GO:0030117(membrane coat);GO:0042147(retrograde transport, endosome to Golgi)	04144(Endocytosis)	K18468	NA	VPS35B VPS35 homolog B [Klebsormidium nitens]	NA	2.16139	0.676534	3.1948	1.67572	0.0306647	1	up	yes
3885707	PF3D7_0605900	XM_960956.1	GO:0016021(integral component of membrane);GO:0019368(fatty acid elongation, unsaturated fatty acid)	00062(Fatty acid elongation)	K10249	EC:2.3.1.199	elongation of very long chain fatty acids protein 5-like [Physcomitrella patens]	NA	33.9877	80.0084	0.424802	-1.23514	0.0311118	1	down	yes
810173	PF3D7_1001100.1	XM_024473272.1;XM_001347264.2	GO:0000062(fatty-acyl-CoA binding);GO:0006631(fatty acid metabolic process);GO:0006631(fatty acid metabolic process)	NA	NA	NA		NA	360.645	115.864	3.11265	1.63814	0.0313012	1	up	yes
813003	PF3D7_0518800	XM_002808654.1	NA	NA	NA	NA		NA	2.09824	5.12121	0.409716	-1.2873	0.0313715	1	down	yes
810316	PF3D7_1016200	XM_001347407.1	NA	NA	NA	NA		NA	5.8041	1.8421	3.15081	1.65572	0.0315213	1	up	yes
2655006	PF3D7_0713200	XM_001349003.2	GO:0020036(Maurer's cleft)	NA	NA	NA		NA	109.733	255.778	0.429018	-1.22089	0.0325845	1	down	yes
3885849	PF3D7_0619000.1	XM_024473114.1;XM_961082.2	GO:0003674(molecular_function);GO:0005575(cellular_component);GO:0005770(late endosome);GO:0006914(autophagy);GO:0008150(biological_process);GO:0008333(endosome to lysosome transport);GO:0016021(integral component of membrane);GO:0016197(endosomal transport);GO:0017137(Rab GTPase binding);GO:0036020(endolysosome membrane);GO:1901096(regulation of autophagosome maturation);GO:1901096(regulation of…	NA	NA	NA	protein TRANSPARENT TESTA 9 isoform X2 [Cynara cardunculus var. scolymus]	NA	16.7491	38.992	0.429552	-1.2191	0.0327676	1	down	yes
2655451	PF3D7_0830800	XM_001349187.1	GO:0020003(symbiont-containing vacuole);GO:0020036(Maurer's cleft);GO:0044164(host cell cytosol);GO:0044228(host cell surface)	NA	NA	NA		NA	6.43234	2.08417	3.08628	1.62587	0.0332743	1	up	yes
8445026	PF3D7_0204400	XM_002585340.1	NA	NA	NA	NA		NA	30.8791	9.94843	3.10391	1.63409	0.0336578	1	up	yes
813069	PF3D7_0525500	XM_024473440.1	NA	NA	NA	NA		NA	3.97945	1.3019	3.05666	1.61195	0.0352485	1	up	yes
814116	PF3D7_1325800	XM_001349960.1	NA	NA	NA	NA		NA	1.43515	0.462743	3.10139	1.63291	0.0352881	1	up	yes
811701	PF3D7_1412100	XM_001348257.1	NA	NA	NA	NA		NA	0.355688	0.853322	0.416827	-1.26248	0.0352938	1	down	yes
813224	PF3D7_0108800	XM_001350983.1	GO:0003735(structural constituent of ribosome);GO:0006412(translation)	NA	NA	NA		NA	4.47345	10.2772	0.43528	-1.19998	0.0369765	1	down	yes
810944	PF3D7_1138700	XM_001348032.2	NA	NA	NA	NA		NA	34.5216	11.4599	3.01238	1.5909	0.037117	1	up	yes
2655351	PF3D7_0821400	XM_001349275.1	NA	NA	NA	NA		NA	74.0383	168.255	0.440036	-1.18431	0.0373576	1	down	yes
812367	PF3D7_0407300	XM_001351351.1	GO:0003677(DNA binding);GO:0006354(DNA-templated transcription, elongation);GO:0006355(regulation of transcription, DNA-templated);GO:0008270(zinc ion binding)	NA	NA	NA		NA	14.0648	4.65337	3.0225	1.59574	0.0379893	1	up	yes
812899	PF3D7_0500100	XM_001351528.1	GO:0020002(host cell plasma membrane);GO:0020013(modulation by symbiont of host erythrocyte aggregation);GO:0020030(infected host cell surface knob);GO:0020033(antigenic variation);GO:0020035(cytoadherence to microvasculature, mediated by symbiont protein);GO:0050839(cell adhesion molecule binding)	NA	NA	NA		NA	0.785692	1.78951	0.439054	-1.18753	0.0383981	1	down	yes
814212	PF3D7_1346700	XM_001350145.1	GO:0016020(membrane);GO:0046658(anchored component of plasma membrane)	NA	NA	NA		NA	15.1608	5.05838	2.99716	1.5836	0.0391007	1	up	yes
3885690	PF3D7_0625600	XM_961146.1	GO:0004652(polynucleotide adenylyltransferase activity);GO:0006378(mRNA polyadenylation)	03015(mRNA surveillance pathway)	K14376	EC:2.7.7.19	hypothetical protein AMTR_s00044p00207970 [Amborella trichopoda]	NA	2.24173	5.07198	0.441983	-1.17794	0.0395791	1	down	yes
812694	PF3D7_0210500	XM_001349576.1	NA	NA	NA	NA		NA	0.757056	0.244115	3.10123	1.63284	0.0399577	1	up	yes
811522	PF3D7_1249000	XM_001350838.1	NA	NA	NA	NA		NA	2.50804	0.826543	3.03437	1.6014	0.0409892	1	up	yes
811735	PF3D7_1415600	XM_001348291.2	NA	NA	NA	NA		NA	5.4893	1.85027	2.96676	1.56889	0.0413486	1	up	yes
811372	PF3D7_1233200.1	XM_024473404.1;XM_024473403.1	NA	NA	NA	NA		NA	1.88857	0.637358	2.96313	1.56712	0.0417713	1	up	yes
811006	PF3D7_1145100	XM_001348094.1	GO:0005829(cytosol);GO:0016192(vesicle-mediated transport)	NA	NA	NA	coatomer subunit gamma-like [Cucurbita moschata]	NA	13.9731	30.7685	0.454136	-1.1388	0.0436744	1	down	yes
810987	PF3D7_1143100	XM_001348075.1	NA	NA	NA	NA		NA	1.32305	0.446874	2.96067	1.56592	0.0441359	1	up	yes
3885923	PF3D7_0610700	XM_961003.3	NA	NA	NA	NA		NA	37.1526	12.7579	2.91212	1.54207	0.0459478	1	up	yes
2655053	PF3D7_0718100	XM_001349048.1	GO:0004674(protein serine/threonine kinase activity);GO:0006468(protein phosphorylation);GO:0016020(membrane);GO:0020036(Maurer's cleft)	NA	NA	NA		NA	0.366287	0.12261	2.98742	1.5789	0.0467053	1	up	yes
811279	PF3D7_1223600	XM_001350597.1	GO:0003674(molecular_function)	NA	NA	NA		NA	1.06982	0.363118	2.94621	1.55886	0.046955	1	up	yes
813636	PF3D7_0936800	XM_001352196.1	GO:0020002(host cell plasma membrane);GO:0020036(Maurer's cleft);GO:0044164(host cell cytosol)	NA	NA	NA		NA	3606.01	1256.02	2.87098	1.52154	0.0471757	1	up	yes
9221937	PF3D7_0831300	XM_002808847.1	GO:0044164(host cell cytosol)	NA	NA	NA		NA	8.49497	2.96152	2.86845	1.52027	0.0487488	1	up	yes
813917	PF3D7_1369200	XM_002809066.1	NA	NA	NA	NA		NA	7.79322	2.72975	2.85491	1.51345	0.0489734	1	up	yes
812342	PF3D7_1479000	XM_001348898.1	GO:0004467(long-chain fatty acid-CoA ligase activity);GO:0006631(fatty acid metabolic process);GO:0030430(host cell cytoplasm)	00061(Fatty acid biosynthesis);00071(Fatty acid degradation);04146(Peroxisome)	K01897	EC:6.2.1.3	long chain acyl-CoA synthetase 4-like [Momordica charantia]	NA	8.19739	2.88544	2.84095	1.50638	0.0511883	1	up	no
811883	PF3D7_1432100	XM_001348439.1	NA	NA	NA	NA		NA	5.019	10.814	0.46412	-1.10743	0.0512189	1	down	no
812422	PF3D7_0405600	XM_001351332.2	GO:0005643(nuclear pore);GO:0005783(endoplasmic reticulum);GO:0017056(structural constituent of nuclear pore);GO:0034613(cellular protein localization);GO:0051292(nuclear pore complex assembly);GO:0071786(endoplasmic reticulum tubular network organization)	NA	NA	NA		NA	6.41576	2.23018	2.8768	1.52446	0.051552	1	up	no
812170	PF3D7_1461800	XM_024473370.1	NA	NA	NA	NA		NA	4.50446	1.59797	2.81886	1.49511	0.0524156	1	up	no
9221867	PF3D7_0614100	XM_002808679.1	NA	NA	NA	NA		NA	2.46012	0.861987	2.85401	1.51299	0.0535133	1	up	no
810968	PF3D7_1141100	XM_001348056.1	NA	NA	NA	NA		NA	1.34885	0.476906	2.82833	1.49995	0.0537168	1	up	no
814077	PF3D7_1318300	XM_001349883.1	NA	NA	NA	NA		NA	0.853859	0.29817	2.86367	1.51786	0.0539609	1	up	no
812586	PF3D7_0412200	XM_001351397.1	NA	NA	NA	NA		NA	2.86051	0.986563	2.89947	1.53579	0.0546776	1	up	no
812215	PF3D7_1466400	XM_001348771.1	GO:0043565(sequence-specific DNA binding)	NA	NA	NA		NA	60.7512	127.69	0.47577	-1.07166	0.0547593	1	down	no
814546	PF3D7_0323100	XM_001351266.1	NA	NA	NA	NA		NA	5.77159	2.06777	2.79122	1.48089	0.0554049	1	up	no
813645	PF3D7_0937800	XM_001352206.1	GO:0020002(host cell plasma membrane);GO:0020013(modulation by symbiont of host erythrocyte aggregation);GO:0020030(infected host cell surface knob);GO:0020033(antigenic variation);GO:0020035(cytoadherence to microvasculature, mediated by symbiont protein);GO:0050839(cell adhesion molecule binding)	NA	NA	NA		NA	2.85843	6.00138	0.476296	-1.07007	0.0555732	1	down	no
811682	PF3D7_1410300	XM_001348238.1	NA	NA	NA	NA		NA	8.80854	3.17144	2.77746	1.47377	0.0557598	1	up	no
811866	PF3D7_1430500	XM_001348422.1	GO:0020011(apicoplast)	NA	NA	NA		NA	0.797479	1.73609	0.459353	-1.12232	0.0559164	1	down	no
814073	PF3D7_1317200	XM_001349872.1	NA	NA	NA	NA		NA	0.692843	0.245161	2.82607	1.4988	0.0575122	1	up	no
2655478	PF3D7_0824800	XM_001349240.1	NA	NA	NA	NA		NA	30.6203	11.1211	2.75335	1.46119	0.0581245	1	up	no
814522	PF3D7_0320800	XM_001351242.1	GO:0004004(ATP-dependent RNA helicase activity);GO:0005515(protein binding);GO:0005737(cytoplasm)	03018(RNA degradation)	K12614	EC:3.6.4.13	hypothetical protein CBR_g23054 [Chara braunii]	NA	1.60718	3.40723	0.471696	-1.08407	0.0582027	1	down	no
810893	PF3D7_1133600	XM_001347981.1	NA	NA	NA	NA		NA	1.44274	0.508603	2.83666	1.5042	0.0596638	1	up	no
2655365	PF3D7_0831000	XM_001349185.1	NA	NA	NA	NA		NA	6.53663	2.3857	2.73993	1.45414	0.0623697	1	up	no
814067	PF3D7_1316100	XM_001349862.1	GO:0000831(inositol hexakisphosphate 6-kinase activity);GO:0005634(nucleus);GO:0005737(cytoplasm);GO:0006468(protein phosphorylation);GO:0008440(inositol-1,4,5-trisphosphate 3-kinase activity);GO:0032958(inositol phosphate biosynthetic process);GO:0046488(phosphatidylinositol metabolic process)	00562(Inositol phosphate metabolism);04070(Phosphatidylinositol signaling system)	K00915	EC:2.7.1.140;EC:2.7.1.151	inositol polyphosphate multikinase beta-like [Spinacia oleracea]	NA	11.9228	4.39678	2.7117	1.4392	0.0628305	1	up	no
813380	PF3D7_0910300	XM_001351939.1	NA	NA	NA	NA		NA	10.7525	3.93818	2.73033	1.44907	0.0628561	1	up	no
810477	PF3D7_1032900	XM_001347568.2	NA	NA	NA	NA		NA	10.0992	3.74811	2.69448	1.43	0.0648596	1	up	no
812417	PF3D7_0405700	XM_001351334.1	GO:0006554(lysine catabolic process);GO:0008923(lysine decarboxylase activity)	NA	NA	NA	uncharacterized protein LOC107417679 isoform X1 [Ziziphus jujuba]	NA	0.917209	0.336798	2.72332	1.44537	0.0656313	1	up	no
813126	PF3D7_0531400	XM_001351832.1	NA	NA	NA	NA		NA	8.75635	3.27445	2.67414	1.41908	0.0676775	1	up	no
813289	PF3D7_0900100	XM_001351841.1	GO:0020002(host cell plasma membrane);GO:0020030(infected host cell surface knob);GO:0050839(cell adhesion molecule binding)	NA	NA	NA		NA	0.80656	1.63243	0.494087	-1.01716	0.0677014	1	down	no
810300	PF3D7_1014500	XM_001347391.1	NA	NA	NA	NA		NA	0.793918	0.287833	2.75826	1.46376	0.0681473	1	up	no
812923	PF3D7_0503600	XM_001351558.1	GO:0003779(actin binding);GO:0005524(ATP binding);GO:0016459(myosin complex)	NA	NA	NA	hypothetical protein CEUSTIGMA_g6898.t1 [Chlamydomonas eustigma]	NA	1.25731	0.458245	2.74376	1.45615	0.0686132	1	up	no
9221852	PF3D7_0504800	XM_002808629.1	NA	NA	NA	NA		NA	0.220593	0.080953	2.72495	1.44623	0.0696428	1	up	no
814081	PF3D7_1319100	XM_001349891.1	GO:0004843(thiol-dependent ubiquitin-specific protease activity);GO:0005634(nucleus);GO:0005737(cytoplasm);GO:0005829(cytosol);GO:0005886(plasma membrane);GO:0008150(biological_process);GO:1990380(Lys48-specific deubiquitinase activity)	00970(Aminoacyl-tRNA biosynthesis)	K01872	EC:6.1.1.7	PREDICTED: protein FAM63A isoform X1 [Brassica oleracea var. oleracea]	NA	4.2522	8.53529	0.498191	-1.00523	0.069742	1	down	no
812782	PF3D7_0219900	XM_001349664.1	NA	NA	NA	NA		NA	14.8311	5.54969	2.67242	1.41814	0.0699421	1	up	no
2655134	PF3D7_0722000	XM_001349085.1	NA	NA	NA	NA		NA	23.6092	8.87292	2.66082	1.41187	0.0701236	1	up	no
812638	PF3D7_0204500	XM_001349520.1	GO:0006520(cellular amino acid metabolic process);GO:0008483(transaminase activity)	00710(Carbon fixation in photosynthetic organisms);00250(Alanine, aspartate and glutamate metabolism);00270(Cysteine and methionine metabolism);00220(Arginine biosynthesis);00330(Arginine and proline metabolism);00350(Tyrosine metabolism);00360(Phenylalanine metabolism);00400(Phenylalanine, tyrosine and tryptophan biosynthesis);00950(Isoquinoline alkaloid biosynthesis);00960(Tropane, piperidine a…	K14454	EC:2.6.1.1	hypothetical protein DY000_00030651 [Brassica cretica]	NA	84.3101	31.9072	2.64235	1.40182	0.0707419	1	up	no
811984	PF3D7_1442400	XM_001348540.1	NA	NA	NA	NA		NA	0.48287	0.175947	2.74441	1.45649	0.0718845	1	up	no
814481	PF3D7_0316700	XM_001351201.1	GO:0001917(photoreceptor inner segment);GO:0005515(protein binding);GO:0005783(endoplasmic reticulum);GO:0005789(endoplasmic reticulum membrane);GO:0005886(plasma membrane);GO:0016020(membrane);GO:0016021(integral component of membrane);GO:0032386(regulation of intracellular transport);GO:0044317(rod spherule);GO:0045177(apical part of cell);GO:0050908(detection of light stimulus involved in visu…	NA	NA	NA	predicted protein [Hordeum vulgare subsp. vulgare]	NA	6.25555	12.5285	0.499304	-1.00201	0.0721584	1	down	no
2655150	PF3D7_0724000	XM_002808742.1	NA	NA	NA	NA		NA	0.829592	0.307322	2.69942	1.43265	0.0723234	1	up	no
811300	PF3D7_1225700	XM_001350618.1	GO:0010008(endosome membrane);GO:0043550(regulation of lipid kinase activity);GO:0070772(PAS complex)	NA	NA	NA	hypothetical protein MARPO_0092s0044 [Marchantia polymorpha]	NA	70.1707	26.7243	2.62572	1.39271	0.0725907	1	up	no
814061	PF3D7_1314600	XM_001349846.1	GO:0005739(mitochondrion);GO:0006464(cellular protein modification process);GO:0006629(lipid metabolic process);GO:0009249(protein lipoylation);GO:0016979(lipoate-protein ligase activity)	00785(Lipoic acid metabolism)	K03800	EC:6.3.1.20	hypothetical protein OsI_29008 [Oryza sativa Indica Group]	NA	5.05071	1.89823	2.66075	1.41183	0.0732113	1	up	no
811775	PF3D7_1420000	XM_001348331.1	GO:0000375(RNA splicing, via transesterification reactions);GO:0005681(spliceosomal complex);GO:0008380(RNA splicing)	03040(Spliceosome)	K12831	NA	splicing factor 3B subunit 4 [Aegilops tauschii subsp. tauschii]	NA	127.836	252.03	0.507226	-0.979298	0.0741795	1	down	no
812398	PF3D7_0426000	XM_001351527.1	GO:0020002(host cell plasma membrane);GO:0020013(modulation by symbiont of host erythrocyte aggregation);GO:0020030(infected host cell surface knob);GO:0020033(antigenic variation);GO:0020035(cytoadherence to microvasculature, mediated by symbiont protein);GO:0050839(cell adhesion molecule binding)	NA	NA	NA		NA	1.45881	2.88329	0.505953	-0.982925	0.0750764	1	down	no
812143	PF3D7_1458800	XM_001348699.1	NA	NA	NA	NA		NA	4.3587	1.6625	2.62178	1.39055	0.0761771	1	up	no
2655421	PF3D7_0818000	XM_002808809.1	GO:0071011(precatalytic spliceosome)	03040(Spliceosome)	K12846	NA		NA	16.4193	32.2232	0.509547	-0.972713	0.0764359	1	down	no
812301	PF3D7_1475100	XM_001348857.1	NA	NA	NA	NA		NA	3.23883	1.24272	2.60624	1.38197	0.0779024	1	up	no
811956	PF3D7_1439500	XM_001348512.2	GO:0016602(CCAAT-binding factor complex)	NA	NA	NA	nuclear transcription factor Y subunit C-2 [Selaginella moellendorffii]	NA	23.2837	45.4244	0.512582	-0.964144	0.0779827	1	down	no
812675	PF3D7_0208300	XM_001349557.1	NA	NA	NA	NA		NA	14.6222	5.65515	2.58565	1.37053	0.0782641	1	up	no
814430	PF3D7_0311500	XM_001351152.1	GO:0003674(molecular_function);GO:0005575(cellular_component);GO:0008150(biological_process);GO:0016020(membrane);GO:0016021(integral component of membrane)	NA	NA	NA		NA	177.597	69.2618	2.56414	1.35847	0.0817117	1	up	no
812060	PF3D7_1450300	XM_001348616.1	GO:0003958(NADPH-hemoprotein reductase activity);GO:0005515(protein binding);GO:0005634(nucleus);GO:0005737(cytoplasm);GO:0009793(embryo development ending in seed dormancy);GO:0010181(FMN binding);GO:0016491(oxidoreductase activity);GO:0016651(oxidoreductase activity, acting on NAD(P)H);GO:0055114(oxidation-reduction process)	NA	NA	NA	NADPH-dependent diflavin oxidoreductase 1-like isoform X2 [Brassica napus]	NA	8.28083	3.22008	2.57162	1.36268	0.0817812	1	up	no
810828	PF3D7_1127000	XM_001347916.2	GO:0020020(food vacuole)	NA	NA	NA		NA	19.6691	7.64934	2.57135	1.36253	0.0821261	1	up	no
813693	PF3D7_1326100	XM_001349963.1	GO:0003682(chromatin binding);GO:0030587(sorocarp development);GO:0042800(histone methyltransferase activity (H3-K4 specific));GO:0048188(Set1C/COMPASS complex);GO:0080182(histone H3-K4 trimethylation)	03015(mRNA surveillance pathway)	K14962	NA	WD repeat-containing protein 82 isoform X1 [Asparagus officinalis]	NA	13.6537	5.31359	2.56958	1.36153	0.0823346	1	up	no
812819	PF3D7_0223500	XM_001349701.2	GO:0020002(host cell plasma membrane);GO:0020013(modulation by symbiont of host erythrocyte aggregation);GO:0020030(infected host cell surface knob);GO:0020033(antigenic variation);GO:0020035(cytoadherence to microvasculature, mediated by symbiont protein);GO:0046789(host cell surface receptor binding);GO:0050839(cell adhesion molecule binding)	NA	NA	NA		NA	1.82128	3.52335	0.516917	-0.951994	0.0823776	1	down	no
812939	PF3D7_0511500	XM_001351636.1	GO:0003674(molecular_function)	NA	NA	NA		NA	55.1808	21.6917	2.54387	1.34702	0.0838477	1	up	no
813674	PF3D7_1322200	XM_024473223.1	NA	NA	NA	NA		NA	0.478997	0.184917	2.59034	1.37314	0.0850816	1	up	no
811491	PF3D7_1245800	XM_001350807.2	GO:0005768(endosome);GO:0005794(Golgi apparatus);GO:0006895(Golgi to endosome transport);GO:0030036(actin cytoskeleton organization);GO:0030125(clathrin vesicle coat);GO:0030276(clathrin binding);GO:0032266(phosphatidylinositol-3-phosphate binding);GO:0032511(late endosome to vacuole transport via multivesicular body sorting pathway);GO:0034498(early endosome to Golgi transport);GO:0080025(phosph…	04144(Endocytosis)	K12471	NA	clathrin interactor EPSIN 2-like [Helianthus annuus]	NA	15.252	29.2033	0.52227	-0.937133	0.0854518	1	down	no
814259	PF3D7_1355800	XM_002809036.1	GO:0000398(mRNA splicing, via spliceosome);GO:0005686(U2 snRNP);GO:0005689(U12-type spliceosomal complex);GO:0071011(precatalytic spliceosome)	03040(Spliceosome)	K12832	NA	PREDICTED: uncharacterized protein At4g14342 [Erythranthe guttata]	NA	24.1551	46.425	0.520305	-0.942572	0.0856242	1	down	no
812059	PF3D7_1450100	XM_001348615.1	GO:0005048(signal sequence binding);GO:0005515(protein binding);GO:0005634(nucleus);GO:0005786(signal recognition particle, endoplasmic reticulum targeting);GO:0005789(endoplasmic reticulum membrane);GO:0005829(cytosol);GO:0006614(SRP-dependent cotranslational protein targeting to membrane);GO:0008312(7S RNA binding);GO:0043022(ribosome binding)	03060(Protein export)	K03106	EC:3.6.5.4	signal recognition particle 54 kDa protein 2 [Quercus suber]	NA	153.923	293.949	0.523638	-0.933359	0.0858038	1	down	no
813850	PF3D7_1358700	XM_001350262.1	NA	NA	NA	NA	HVA22-like protein f [Carica papaya]	NA	51.4386	20.2454	2.54075	1.34526	0.0859194	1	up	no
3885727	PF3D7_0628700	XM_961176.1	NA	NA	NA	NA		NA	3.28651	1.28149	2.5646	1.35873	0.0864335	1	up	no
810765	PF3D7_1121100	XM_001347853.2	GO:0020011(apicoplast)	NA	NA	NA		NA	22.3448	8.83645	2.5287	1.3384	0.0864437	1	up	no
3885776	PF3D7_0612800	XM_961022.1	GO:0046658(anchored component of plasma membrane)	NA	NA	NA		NA	2.81772	5.42766	0.51914	-0.945805	0.0870561	1	down	no
814121	PF3D7_1328900	XM_001349974.1	NA	NA	NA	NA		NA	4.7541	1.85059	2.56897	1.36119	0.0874082	1	up	no
2655378	PF3D7_0823600	XM_001349252.2	GO:0009107(lipoate biosynthetic process);GO:0016979(lipoate-protein ligase activity);GO:0020011(apicoplast)	00785(Lipoic acid metabolism)	K03801	EC:2.3.1.181	hypothetical protein CUMW_044180 [Citrus unshiu]	NA	4.24507	1.65611	2.56329	1.358	0.0874524	1	up	no
814537	PF3D7_0322300	XM_001351257.1	GO:0004144(diacylglycerol O-acyltransferase activity);GO:0005783(endoplasmic reticulum);GO:0019432(triglyceride biosynthetic process)	00561(Glycerolipid metabolism)	K11155	EC:2.3.1.20;EC:2.3.1.75	RecName: Full=Diacylglycerol O-acyltransferase 1; Short=CaDGAT1	NA	4.30474	1.69219	2.54389	1.34703	0.08811	1	up	no
811716	PF3D7_1413700	XM_001348272.2	NA	NA	NA	NA		NA	0.550523	1.06874	0.515116	-0.957031	0.0889405	1	down	no
812099	PF3D7_1454400	XM_001348655.2	GO:0005829(cytosol);GO:0006508(proteolysis);GO:0020020(food vacuole);GO:0042540(hemoglobin catabolic process);GO:0042803(protein homodimerization activity);GO:0070006(metalloaminopeptidase activity)	NA	NA	NA	probable Xaa-Pro aminopeptidase P isoform X2 [Selaginella moellendorffii]	NA	162.309	307.028	0.528646	-0.919625	0.0895481	1	down	no
36312519	PF3D7_0906890	XM_024473190.1	NA	NA	NA	NA		NA	7.04887	2.72939	2.58258	1.36881	0.0897047	1	up	no
812005	PF3D7_1444500	XM_001348561.1	GO:0003824(catalytic activity);GO:0004672(protein kinase activity);GO:0005524(ATP binding);GO:0006468(protein phosphorylation);GO:0010608(posttranscriptional regulation of gene expression);GO:0042594(response to starvation)	04141(Protein processing in endoplasmic reticulum)	K16196	EC:2.7.11.1	eIF-2-alpha kinase GCN2 isoform X1 [Phalaenopsis equestris]	NA	53.8572	21.4995	2.50504	1.32483	0.0899951	1	up	no
812709	PF3D7_0212100	XM_001349591.1	GO:0005634(nucleus);GO:0034399(nuclear periphery)	NA	NA	NA		NA	29.9117	56.465	0.529739	-0.916647	0.0904301	1	down	no
8445007	PF3D7_1115100	XM_002585382.1	NA	NA	NA	NA		NA	1.99858	3.83996	0.52047	-0.942113	0.0918031	1	down	no
3885698	PF3D7_0627800	XM_961168.1	GO:0003987(acetate-CoA ligase activity);GO:0006091(generation of precursor metabolites and energy)	00010(Glycolysis / Gluconeogenesis);00620(Pyruvate metabolism);00630(Glyoxylate and dicarboxylate metabolism);00640(Propanoate metabolism)	K01895	EC:6.2.1.1	predicted protein [Hordeum vulgare subsp. vulgare]	NA	46.7402	87.803	0.53233	-0.909608	0.0924567	1	down	no
814131	PF3D7_1327300	XM_001349988.1	NA	NA	NA	NA		NA	10.5144	4.22691	2.48748	1.31469	0.093392	1	up	no
810996	PF3D7_1143900	XM_001348084.1	GO:0005829(cytosol);GO:0046496(nicotinamide nucleotide metabolic process);GO:0047453(ATP-dependent NAD(P)H-hydrate dehydratase activity);GO:0052855(ADP-dependent NAD(P)H-hydrate dehydratase activity)	NA	NA	NA	ATP-dependent (S)-NAD(P)H-hydrate dehydratase [Artemisia annua]	NA	2.94755	5.58793	0.527486	-0.922797	0.0934388	1	down	no
813739	PF3D7_1337000	XM_001350062.2	GO:0004222(metalloendopeptidase activity);GO:0006508(proteolysis)	NA	NA	NA		NA	0.977267	0.379604	2.57444	1.36426	0.0935578	1	up	no
2655486	PF3D7_0822900	XM_001349259.1	NA	NA	NA	NA		NA	0.81198	0.315933	2.5701	1.36183	0.0940902	1	up	no
813243	PF3D7_0110900	XM_001351002.1	GO:0005829(cytosol)	00230(Purine metabolism);03008(Ribosome biogenesis in eukaryotes)	K18532	EC:2.7.4.3	PREDICTED: exonuclease V, chloroplastic-like isoform X1 [Nicotiana sylvestris]	NA	6.1654	2.42169	2.54591	1.34818	0.094867	1	up	no
811534	PF3D7_1250200	XM_001350850.1	GO:0020011(apicoplast)	NA	NA	NA	hypothetical protein ZOSMA_44G01250 [Zostera marina]	NA	50.2838	93.7866	0.536152	-0.899287	0.0954486	1	down	no
813419	PF3D7_0914200	XM_001351978.1	GO:0020011(apicoplast)	00564(Glycerophospholipid metabolism);00565(Ether lipid metabolism)	K13510	EC:2.3.1.23;EC:2.3.1.67	lysophospholipid acyltransferase LPEAT2-like [Physcomitrella patens]	NA	60.63	112.895	0.53705	-0.896872	0.0962308	1	down	no
811318	PF3D7_1227500	XM_001350636.2	GO:0045736(negative regulation of cyclin-dependent protein serine/threonine kinase activity);GO:0051726(regulation of cell cycle)	NA	NA	NA		NA	0.865516	0.344714	2.51082	1.32816	0.0964068	1	up	no
813179	PF3D7_0104200	XM_001350938.1	NA	NA	NA	NA		NA	1.37899	2.61535	0.527267	-0.923394	0.0966424	1	down	no
812122	PF3D7_1456700	XM_001348678.1	GO:0005643(nuclear pore);GO:0005654(nucleoplasm);GO:0005829(cytosol);GO:0006607(NLS-bearing protein import into nucleus);GO:0008139(nuclear localization sequence binding)	NA	NA	NA		NA	44.0325	81.7168	0.538842	-0.892065	0.0976434	1	down	no
811869	PF3D7_1430800	XM_001348425.1	NA	NA	NA	NA		NA	10.6896	4.3049	2.48312	1.31216	0.0977984	1	up	no
812585	PF3D7_0412100	XM_001351396.1	GO:0003735(structural constituent of ribosome);GO:0006412(translation);GO:0015935(small ribosomal subunit)	03010(Ribosome)	K02950	NA	ribosomal protein S12 (mitochondrion) [Micromonas commoda]	NA	1.62496	3.08696	0.526394	-0.925784	0.0989221	1	down	no
810256	PF3D7_1010100	XM_001347347.1	GO:0020011(apicoplast)	NA	NA	NA		NA	20.4644	37.6016	0.544244	-0.877675	0.102929	1	down	no
812476	PF3D7_0420700	XM_001351477.1	GO:0020002(host cell plasma membrane);GO:0020013(modulation by symbiont of host erythrocyte aggregation);GO:0020030(infected host cell surface knob);GO:0020033(antigenic variation);GO:0020035(cytoadherence to microvasculature, mediated by symbiont protein);GO:0050839(cell adhesion molecule binding)	NA	NA	NA		NA	7.25654	2.99153	2.42569	1.2784	0.104541	1	up	no
814459	PF3D7_0314600	XM_001351179.2	NA	NA	NA	NA	uncharacterized protein A4U43_C10F240 [Asparagus officinalis]	NA	8.4482	3.45332	2.4464	1.29066	0.105979	1	up	no
812980	PF3D7_0516500	XM_002808646.1	GO:0005215(transporter activity);GO:0006810(transport);GO:0016021(integral component of membrane)	NA	NA	NA		NA	1.25547	2.34015	0.536489	-0.898379	0.106632	1	down	no
2655173	PF3D7_0729100	XM_002808752.1	GO:0000256(allantoin catabolic process)	NA	NA	NA		NA	0.601857	0.245353	2.45302	1.29456	0.106769	1	up	no
9221984	PF3D7_1326800	XM_002808992.1	GO:0005484(SNAP receptor activity);GO:0005515(protein binding);GO:0005783(endoplasmic reticulum);GO:0006886(intracellular protein transport);GO:0016192(vesicle-mediated transport);GO:0031201(SNARE complex);GO:0031338(regulation of vesicle fusion)	NA	NA	NA		NA	3.41904	1.38818	2.46297	1.3004	0.107415	1	up	no
810926	PF3D7_1136800	XM_001348014.2	NA	NA	NA	NA		NA	23.8005	9.86638	2.41228	1.2704	0.107623	1	up	no
813135	PF3D7_0532900	XM_001351839.1	GO:0020002(host cell plasma membrane);GO:0020013(modulation by symbiont of host erythrocyte aggregation);GO:0020030(infected host cell surface knob);GO:0020033(antigenic variation);GO:0020035(cytoadherence to microvasculature, mediated by symbiont protein);GO:0050839(cell adhesion molecule binding)	NA	NA	NA		NA	1.36958	0.567995	2.41126	1.26979	0.109006	1	up	no
811443	PF3D7_1240400	XM_001350761.1	GO:0020002(host cell plasma membrane);GO:0020013(modulation by symbiont of host erythrocyte aggregation);GO:0020030(infected host cell surface knob);GO:0020033(antigenic variation);GO:0020035(cytoadherence to microvasculature, mediated by symbiont protein);GO:0046789(host cell surface receptor binding);GO:0050839(cell adhesion molecule binding)	NA	NA	NA		NA	12.5312	5.22354	2.39898	1.26242	0.109252	1	up	no
813350	PF3D7_0907300	XM_001351909.1	GO:0003682(chromatin binding);GO:0005665(DNA-directed RNA polymerase II, core complex);GO:0010923(negative regulation of phosphatase activity);GO:0019212(phosphatase inhibitor activity)	NA	NA	NA		NA	11.9235	4.9101	2.42836	1.27998	0.109312	1	up	no
814118	PF3D7_1326600	XM_002808990.1	GO:0020011(apicoplast)	NA	NA	NA		NA	0.241663	0.098515	2.45306	1.29458	0.109342	1	up	no
813629	PF3D7_0936100	XM_001352189.1	GO:0020011(apicoplast)	NA	NA	NA		NA	13.2195	24.0072	0.550647	-0.860801	0.109547	1	down	no
810370	PF3D7_1021900	XM_001347461.1	NA	NA	NA	NA		NA	1.97011	0.817972	2.40853	1.26816	0.110207	1	up	no
810460	PF3D7_1031000	XM_001347551.1	GO:0005886(plasma membrane);GO:0046658(anchored component of plasma membrane)	NA	NA	NA		NA	11.2993	20.4328	0.552997	-0.854655	0.11164	1	down	no
810645	PF3D7_1108100	XM_001347733.1	NA	NA	NA	NA		NA	0.725161	0.293387	2.47169	1.3055	0.112046	1	up	no
3885996	PF3D7_0626300	XM_961153.2	GO:0004312(fatty acid synthase activity);GO:0004315(3-oxoacyl-[acyl-carrier-protein] synthase activity);GO:0020011(apicoplast)	00061(Fatty acid biosynthesis);00780(Biotin metabolism)	K09458	EC:2.3.1.179	3-oxoacyl, partial [Dorcoceras hygrometricum]	NA	1.38294	2.51967	0.548857	-0.865498	0.113817	1	down	no
811596	PF3D7_1400300	XM_001348142.1	GO:0020002(host cell plasma membrane);GO:0020033(antigenic variation)	NA	NA	NA		NA	1.53666	2.82519	0.543915	-0.878548	0.113829	1	down	no
2655235	PF3D7_0809900	XM_001349391.1	GO:0003700(DNA binding transcription factor activity);GO:0005634(nucleus);GO:0006351(transcription, DNA-templated);GO:0006355(regulation of transcription, DNA-templated);GO:0009555(pollen development);GO:0009793(embryo development ending in seed dormancy);GO:0009909(regulation of flower development);GO:0034647(histone demethylase activity (H3-trimethyl-K4 specific));GO:0046872(metal ion binding);…	NA	NA	NA	uncharacterized protein A4U43_C07F21890 [Asparagus officinalis]	NA	12.1524	21.7726	0.55815	-0.841276	0.114018	1	down	no
813560	PF3D7_0928500	XM_024473206.1	NA	NA	NA	NA		NA	19.2852	8.07653	2.38781	1.25569	0.115298	1	up	no
810922	PF3D7_1136400	XM_001348010.1	GO:0005048(signal sequence binding);GO:0005786(signal recognition particle, endoplasmic reticulum targeting)	NA	NA	NA		NA	46.3451	19.5913	2.3656	1.24221	0.115825	1	up	no
9221805	PF3D7_0418000	XM_024473421.1	NA	NA	NA	NA		NA	0.181109	0.073996	2.44755	1.29134	0.116663	1	up	no
813897	PF3D7_1365800	XM_001350332.1	NA	NA	NA	NA		NA	35.2283	62.7646	0.561277	-0.833216	0.116954	1	down	no
812657	PF3D7_0206500	XM_001349539.1	NA	NA	NA	NA		NA	67.1822	28.482	2.35876	1.23803	0.117132	1	up	no
814564	PF3D7_0324900	XM_001351282.1	GO:0020002(host cell plasma membrane);GO:0020013(modulation by symbiont of host erythrocyte aggregation);GO:0020030(infected host cell surface knob);GO:0020033(antigenic variation);GO:0020035(cytoadherence to microvasculature, mediated by symbiont protein);GO:0046789(host cell surface receptor binding);GO:0050839(cell adhesion molecule binding)	NA	NA	NA		NA	1.06739	1.90756	0.559558	-0.837641	0.117469	1	down	no
812363	PF3D7_0407800	XM_001351356.1	NA	NA	NA	NA		NA	0.487454	0.201177	2.42301	1.2768	0.11759	1	up	no
2655239	PF3D7_0811200	XM_001349378.1	GO:0034975(protein folding in endoplasmic reticulum);GO:0072546(ER membrane protein complex)	NA	NA	NA	PREDICTED: ER membrane protein complex subunit 1 [Musa acuminata subsp. malaccensis]	NA	24.2768	10.3071	2.35535	1.23594	0.118172	1	up	no
3885921	PF3D7_0610500	XM_961001.1	GO:0004045(aminoacyl-tRNA hydrolase activity)	00514(Other types of O-glycan biosynthesis)	K20781	EC:2.4.1.-	hypothetical protein VOLCADRAFT_92398 [Volvox carteri f. nagariensis]	NA	43.1584	18.2456	2.36542	1.2421	0.118368	1	up	no
813663	PF3D7_1321200	XM_001349915.1	GO:0003674(molecular_function);GO:0005575(cellular_component);GO:0008150(biological_process)	NA	NA	NA		NA	18.9296	33.8965	0.558453	-0.840493	0.118992	1	down	no
9221784	PF3D7_0322400	XM_024473302.1	GO:0003924(GTPase activity);GO:0005739(mitochondrion);GO:0042254(ribosome biogenesis)	NA	NA	NA		NA	41.1751	17.5886	2.34101	1.22713	0.121232	1	up	no
36312594	PF3D7_1478900	XR_002966697.1	NA	NA	NA	NA		NA	3.56988	6.30485	0.566212	-0.820586	0.12233	1	down	no
813470	PF3D7_0919400	XM_001352029.1	GO:0003756(protein disulfide isomerase activity);GO:0005783(endoplasmic reticulum);GO:0006457(protein folding);GO:0034976(response to endoplasmic reticulum stress)	NA	NA	NA		NA	2.10632	0.876572	2.4029	1.26478	0.122693	1	up	no
810302	PF3D7_1014700	XM_001347393.1	GO:0009987(cellular process)	NA	NA	NA	prohibitin [Chlamydomonas reinhardtii]	NA	3.6688	1.53435	2.39111	1.25768	0.122885	1	up	no
813504	PF3D7_0922800	XM_002808902.1	NA	NA	NA	NA		NA	2.99616	1.28222	2.33669	1.22447	0.122887	1	up	no
2655291	PF3D7_0811500	XM_001349375.1	GO:0005829(cytosol);GO:0006355(regulation of transcription, DNA-templated);GO:0008469(histone-arginine N-methyltransferase activity);GO:0035242(protein-arginine omega-N asymmetric methyltransferase activity)	NA	NA	NA	hypothetical protein VOLCADRAFT_56214 [Volvox carteri f. nagariensis]	NA	11.3863	4.878	2.33421	1.22293	0.123563	1	up	no
812523	PF3D7_0416900	XM_002808611.1	NA	NA	NA	NA		NA	9.32023	4.00291	2.32837	1.21932	0.124222	1	up	no
810425	PF3D7_1027300	XM_001347516.1	GO:0005634(nucleus);GO:0016491(oxidoreductase activity);GO:0030260(entry into host cell)	NA	NA	NA	hypothetical protein CEUSTIGMA_g501.t1 [Chlamydomonas eustigma]	NA	491.407	859.729	0.571583	-0.806964	0.125778	1	down	no
811078	PF3D7_1202500	XM_024473379.1	GO:0001510(RNA methylation);GO:0005634(nucleus);GO:0008168(methyltransferase activity);GO:0009452(7-methylguanosine RNA capping);GO:0071164(RNA trimethylguanosine synthase activity)	NA	NA	NA		NA	9.75238	4.1972	2.32354	1.21633	0.126252	1	up	no
810438	PF3D7_1028700	XM_001347529.1	GO:0009986(cell surface);GO:0020009(microneme);GO:0030260(entry into host cell);GO:0046789(host cell surface receptor binding)	NA	NA	NA		NA	2.13203	0.900077	2.36872	1.24411	0.126438	1	up	no
811552	PF3D7_1252200	XM_001350868.1	GO:0004568(chitinase activity);GO:0006032(chitin catabolic process);GO:0008061(chitin binding);GO:0020009(microneme)	NA	NA	NA		NA	1.92907	3.43877	0.560975	-0.833991	0.12735	1	down	no
813707	PF3D7_1327000	XM_002808994.1	NA	NA	NA	NA		NA	21.0723	9.10436	2.31453	1.21072	0.127421	1	up	no
810605	PF3D7_1104200	XM_001347693.1	GO:0005524(ATP binding);GO:0006338(chromatin remodeling);GO:0006355(regulation of transcription, DNA-templated);GO:0008026(ATP-dependent helicase activity);GO:0008094(DNA-dependent ATPase activity)	NA	NA	NA	hypothetical protein PHYPA_015232 [Physcomitrella patens]	NA	64.8444	113.083	0.573425	-0.802323	0.127538	1	down	no
810549	PF3D7_1039900	XM_001347640.1	GO:0020036(Maurer's cleft)	NA	NA	NA		NA	30.4185	53.0142	0.57378	-0.801431	0.128611	1	down	no
812089	PF3D7_1453400	XM_001348645.1	NA	NA	NA	NA		NA	1.51864	0.651339	2.33156	1.2213	0.129149	1	up	no
814202	PF3D7_1342900	XM_002809016.1	NA	NA	NA	NA		NA	6.2069	2.69186	2.3058	1.20527	0.129331	1	up	no
811338	PF3D7_1229600	XM_001350656.2	GO:0020011(apicoplast)	NA	NA	NA		NA	1.3	0.555533	2.3401	1.22657	0.130172	1	up	no
814238	PF3D7_1352700	XM_001350203.1	GO:0000398(mRNA splicing, via spliceosome);GO:0005681(spliceosomal complex)	03040(Spliceosome)	K12874	NA	PREDICTED: intron-binding protein aquarius-like [Erythranthe guttata]	NA	20.2729	8.81228	2.30053	1.20197	0.130276	1	up	no
810963	PF3D7_1140600	XM_001348051.1	NA	NA	NA	NA		NA	1.30772	0.563973	2.31877	1.21336	0.130855	1	up	no
2655068	PF3D7_0708700	XM_001348965.1	NA	NA	NA	NA		NA	4.22149	7.39753	0.570661	-0.809294	0.131142	1	down	no
813024	PF3D7_0520800	XM_001351730.1	GO:0020011(apicoplast)	NA	NA	NA		NA	4.59601	2.00068	2.29722	1.19989	0.132318	1	up	no
812134	PF3D7_1457900	XM_001348690.1	NA	NA	NA	NA		NA	7.44456	3.24766	2.29228	1.19679	0.132556	1	up	no
810288	PF3D7_1013300	XM_001347379.1	GO:0005789(endoplasmic reticulum membrane);GO:0009966(regulation of signal transduction)	NA	NA	NA		NA	1.39394	0.585743	2.37978	1.25083	0.132983	1	up	no
812274	PF3D7_1472400	XM_001348830.1	NA	NA	NA	NA		NA	3.49866	1.52546	2.29351	1.19756	0.135095	1	up	no
4794199	PF3D7_0800100	XM_001349478.1	GO:0020002(host cell plasma membrane);GO:0020013(modulation by symbiont of host erythrocyte aggregation);GO:0020030(infected host cell surface knob);GO:0020033(antigenic variation);GO:0020035(cytoadherence to microvasculature, mediated by symbiont protein);GO:0050839(cell adhesion molecule binding)	NA	NA	NA		NA	1.54548	2.66618	0.579662	-0.786717	0.13572	1	down	no
811842	PF3D7_1428200	XM_001348398.1	GO:0005215(transporter activity);GO:0006810(transport)	NA	NA	NA		NA	45.8383	20.1393	2.27606	1.18654	0.136366	1	up	no
812305	PF3D7_1475500	XM_001348861.1	GO:0044312(crystalloid)	NA	NA	NA		NA	1.84891	0.808166	2.28778	1.19395	0.137876	1	up	no
813647	PF3D7_1300100	XM_001349702.1	GO:0020002(host cell plasma membrane);GO:0020013(modulation by symbiont of host erythrocyte aggregation);GO:0020030(infected host cell surface knob);GO:0020033(antigenic variation);GO:0020035(cytoadherence to microvasculature, mediated by symbiont protein);GO:0050839(cell adhesion molecule binding)	NA	NA	NA		NA	2.07756	3.56361	0.582993	-0.77845	0.137931	1	down	no
9221793	PF3D7_0407500	XM_002808600.1	GO:0005488(binding);GO:0006810(transport);GO:0016020(membrane)	NA	NA	NA	solute carrier family 25 member 40-like [Quercus suber]	NA	2.98061	1.28801	2.31413	1.21047	0.137976	1	up	no
813902	PF3D7_1366800	XM_002809060.1	GO:0006659(phosphatidylserine biosynthetic process);GO:0016020(membrane);GO:0016780(phosphotransferase activity, for other substituted phosphate groups)	00564(Glycerophospholipid metabolism)	K08730	EC:2.7.8.29	phosphatidylserine synthase 2 [Zea mays]	NA	35.9786	61.5562	0.584484	-0.774764	0.138502	1	down	no
810734	PF3D7_1118100	XM_001347822.1	GO:0016192(vesicle-mediated transport);GO:0030131(clathrin adaptor complex)	NA	NA	NA	AP-1 complex subunit sigma-2 [Hevea brasiliensis]	NA	19.3259	33.0571	0.584621	-0.774427	0.140447	1	down	no
812329	PF3D7_1477600	XM_024473375.1	GO:0020003(symbiont-containing vacuole);GO:0020036(Maurer's cleft);GO:0044164(host cell cytosol);GO:0044228(host cell surface)	NA	NA	NA		NA	0.488976	0.210179	2.32647	1.21815	0.141846	1	up	no
812067	PF3D7_1451000	XM_001348623.1	NA	NA	NA	NA		NA	0.636749	1.10645	0.575488	-0.797142	0.143215	1	down	no
813001	PF3D7_0518600	XM_001351707.1	GO:0000166(nucleotide binding);GO:0005515(protein binding);GO:0005737(cytoplasm);GO:0006970(response to osmotic stress);GO:0009416(response to light stimulus);GO:0009723(response to ethylene);GO:0009733(response to auxin);GO:0009737(response to abscisic acid)	NA	NA	NA	uncharacterized WD repeat-containing protein C343.04c [Arachis ipaensis]	NA	1.93868	0.851877	2.27577	1.18635	0.143295	1	up	no
813883	PF3D7_1363300	XM_001350309.1	GO:0005739(mitochondrion);GO:0006412(translation)	NA	NA	NA		NA	10.0726	4.4727	2.25202	1.17122	0.146584	1	up	no
811561	PF3D7_1253100	XM_001350877.1	GO:0044164(host cell cytosol)	NA	NA	NA		NA	6.60533	2.9113	2.26886	1.18197	0.147455	1	up	no
3885692	PF3D7_0625800	XM_961148.1	NA	NA	NA	NA		NA	3.30033	1.46285	2.25609	1.17383	0.147761	1	up	no
813388	PF3D7_0911100	XM_001351947.1	NA	NA	NA	NA		NA	1.48148	0.655088	2.26149	1.17728	0.148024	1	up	no
812885	PF3D7_0506900	XM_001351591.1	GO:0006465(signal peptide processing);GO:0008233(peptidase activity)	NA	NA	NA	hypothetical protein TanjilG_23536 [Lupinus angustifolius]	NA	0.991383	1.69523	0.584808	-0.773965	0.14807	1	down	no
2655363	PF3D7_0827600	XM_024473175.1	NA	NA	NA	NA		NA	0.559327	0.243162	2.30022	1.20177	0.149159	1	up	no
810826	PF3D7_1126800	XM_001347914.1	GO:0003676(nucleic acid binding);GO:0005634(nucleus);GO:0005681(spliceosomal complex);GO:0008380(RNA splicing)	03040(Spliceosome)	K12900	NA	PREDICTED: serine/arginine-rich SC35-like splicing factor SCL28 [Fragaria vesca subsp. vesca]	NA	3.74139	1.66947	2.24106	1.16418	0.149397	1	up	no
813053	PF3D7_0523900	XM_002808666.2	NA	NA	NA	NA		NA	13.5036	22.7432	0.593742	-0.752092	0.149854	1	down	no
814261	PF3D7_1356000	XM_001350235.1	NA	NA	NA	NA		NA	0.645433	0.283304	2.27823	1.18792	0.15003	1	up	no
3885934	PF3D7_0609100	XM_024473105.1	GO:0005215(transporter activity);GO:0006810(transport);GO:0016021(integral component of membrane)	NA	NA	NA		NA	174.518	292.11	0.597439	-0.743137	0.151083	1	down	no
812179	PF3D7_1462700	XM_001348735.1	GO:0005739(mitochondrion);GO:0005750(mitochondrial respiratory chain complex III);GO:0009055(electron transfer activity);GO:0055114(oxidation-reduction process)	00190(Oxidative phosphorylation)	K00413	NA	PREDICTED: cytochrome c1-2, heme protein, mitochondrial [Elaeis guineensis]	NA	5.09506	2.2681	2.24641	1.16762	0.151093	1	up	no
811058	PF3D7_1200800	XM_001350381.2	GO:0020036(Maurer's cleft);GO:0033644(host cell membrane)	NA	NA	NA		NA	47.2895	79.0646	0.598112	-0.741511	0.151953	1	down	no
9221889	PF3D7_0831800	XM_002808697.2	GO:0020020(food vacuole)	NA	NA	NA		NA	19278.1	32161.8	0.599411	-0.738383	0.153009	1	down	no
813502	PF3D7_0922600	XM_002808901.1	GO:0004356(glutamate-ammonia ligase activity);GO:0006542(glutamine biosynthetic process)	NA	NA	NA	hypothetical protein GW17_00055093, partial [Ensete ventricosum]	NA	235.707	393.093	0.599622	-0.737876	0.153295	1	down	no
812568	PF3D7_0414300	XM_002808605.3	NA	NA	NA	NA		NA	16.1251	7.20026	2.23951	1.16318	0.153425	1	up	no
811450	PF3D7_1241400	XM_001350766.1	NA	NA	NA	NA		NA	0.943757	0.420208	2.24593	1.16731	0.153887	1	up	no
810642	PF3D7_1107800	XM_001347730.1	NA	NA	NA	NA		NA	34.4519	15.5976	2.2088	1.14326	0.153929	1	up	no
811359	PF3D7_1231900	XM_001350677.1	NA	NA	NA	NA		NA	3.92421	1.765	2.22335	1.15274	0.154084	1	up	no
2655139	PF3D7_0723000	XM_001349095.1	GO:0008033(tRNA processing);GO:0008193(tRNA guanylyltransferase activity)	NA	NA	NA	PREDICTED: tRNA(His) guanylyltransferase 1 isoform X1 [Elaeis guineensis]	NA	3.04848	5.13766	0.593359	-0.753022	0.154089	1	down	no
812451	PF3D7_0404600	XM_001351322.2	NA	NA	NA	NA		NA	3.91787	1.7737	2.20887	1.14331	0.154726	1	up	no
810340	PF3D7_1018900	XM_001347431.1	NA	NA	NA	NA		NA	0.500066	0.864119	0.5787	-0.789111	0.155575	1	down	no
813310	PF3D7_0903100	XM_001351869.1	GO:0033116(endoplasmic reticulum-Golgi intermediate compartment membrane)	NA	NA	NA	protein RER1B [Prunus persica]	NA	16.2445	27.0923	0.599598	-0.737933	0.155958	1	down	no
9221913	PF3D7_0725600	XR_002273081.2	NA	NA	NA	NA	hypothetical protein CR513_07769, partial [Mucuna pruriens]	NA	69.1888	114.904	0.602142	-0.731823	0.155988	1	down	no
810798	PF3D7_1124000	XM_001347886.2	GO:0005783(endoplasmic reticulum);GO:0006457(protein folding);GO:0016491(oxidoreductase activity)	04141(Protein processing in endoplasmic reticulum)	K10950	EC:1.8.4.-	Endoplasmic reticulum oxidoreductin-1 [Capsicum chinense]	NA	34.3738	57.054	0.602479	-0.731018	0.156763	1	down	no
813033	PF3D7_0521800	XM_024473435.1	GO:0005524(ATP binding);GO:0005737(cytoplasm);GO:0005739(mitochondrion);GO:0008150(biological_process);GO:0016887(ATPase activity)	NA	NA	NA	hypothetical protein AQUCO_00700918v1 [Aquilegia coerulea]	NA	1.77496	2.97556	0.596513	-0.745375	0.156966	1	down	no
814553	PF3D7_0323800	XM_024473310.1	GO:0020011(apicoplast)	NA	NA	NA		NA	43.0304	19.5763	2.19808	1.13625	0.157141	1	up	no
814303	PF3D7_1365400	XM_001350328.1	GO:0003824(catalytic activity);GO:0010564(regulation of cell cycle process);GO:0016020(membrane);GO:0016887(ATPase activity);GO:0020011(apicoplast);GO:0030433(ubiquitin-dependent ERAD pathway)	04122(Sulfur relay system)	K11996	EC:2.7.7.80;EC:2.8.1.11	PREDICTED: adenylyltransferase and sulfurtransferase MOCS3-2 [Oryza brachyantha]	NA	9.4517	4.28558	2.20546	1.14108	0.157649	1	up	no
810921	PF3D7_1136300	XM_001348009.1	GO:0003723(RNA binding);GO:0004518(nuclease activity);GO:0005509(calcium ion binding);GO:0005515(protein binding);GO:0005634(nucleus)	NA	NA	NA	ribonuclease TUDOR 1-like [Arachis hypogaea]	NA	215.578	98.3913	2.19103	1.13161	0.158848	1	up	no
813173	PF3D7_0103600	XM_024473254.1	GO:0004004(ATP-dependent RNA helicase activity);GO:0010501(RNA secondary structure unwinding)	NA	NA	NA		NA	1.17618	0.529681	2.22054	1.15091	0.158873	1	up	no
813664	PF3D7_1321300	XM_001349916.1	NA	NA	NA	NA		NA	22.8562	10.4395	2.1894	1.13053	0.159452	1	up	no
813865	PF3D7_1360500	XM_001350280.2	GO:0004016(adenylate cyclase activity);GO:0005886(plasma membrane);GO:0007165(signal transduction);GO:0009190(cyclic nucleotide biosynthetic process)	NA	NA	NA	hypothetical protein CEUSTIGMA_g2046.t1 [Chlamydomonas eustigma]	NA	0.518669	0.233652	2.21984	1.15045	0.160301	1	up	no
810941	PF3D7_1138400	XM_001348029.1	GO:0004383(guanylate cyclase activity);GO:0005887(integral component of plasma membrane);GO:0006182(cGMP biosynthetic process);GO:0007165(signal transduction)	NA	NA	NA	LOW QUALITY PROTEIN: putative phospholipid-transporting ATPase 9 [Quercus suber]	NA	0.176117	0.078155	2.25343	1.17212	0.160726	1	up	no
811327	PF3D7_1228400	XM_001350645.1	NA	NA	NA	NA		NA	46.1621	21.1677	2.18078	1.12484	0.161991	1	up	no
814140	PF3D7_1331700	XM_001350013.1	GO:0003723(RNA binding);GO:0004819(glutamine-tRNA ligase activity);GO:0005739(mitochondrion);GO:0005829(cytosol);GO:0006425(glutaminyl-tRNA aminoacylation)	00970(Aminoacyl-tRNA biosynthesis)	K01886	EC:6.1.1.18	hypothetical protein F511_24278 [Dorcoceras hygrometricum]	NA	66.2753	109.026	0.607883	-0.718135	0.162	1	down	no
812597	PF3D7_0200100	XM_001349479.1	GO:0020002(host cell plasma membrane);GO:0020030(infected host cell surface knob);GO:0020033(antigenic variation);GO:0020035(cytoadherence to microvasculature, mediated by symbiont protein);GO:0046789(host cell surface receptor binding);GO:0050839(cell adhesion molecule binding)	NA	NA	NA		NA	4.34933	7.16134	0.607335	-0.719437	0.162554	1	down	no
9221883	PF3D7_0706700	XM_002808719.1	GO:0000228(nuclear chromosome);GO:0000400(four-way junction DNA binding);GO:0000403(Y-form DNA binding);GO:0000404(heteroduplex DNA loop binding);GO:0000406(double-strand/single-strand DNA junction binding);GO:0000710(meiotic mismatch repair);GO:0003684(damaged DNA binding);GO:0006301(postreplication repair);GO:0006311(meiotic gene conversion);GO:0007131(reciprocal meiotic recombination);GO:00321…	03430(Mismatch repair)	K08735	NA	hypothetical protein SELMODRAFT_268576 [Selaginella moellendorffii]	NA	1.11588	1.85584	0.60128	-0.73389	0.162959	1	down	no
812241	PF3D7_1469100	XM_001348797.1	GO:0000139(Golgi membrane);GO:0000149(SNARE binding);GO:0005484(SNAP receptor activity);GO:0005797(Golgi medial cisterna);GO:0005801(cis-Golgi network);GO:0006888(ER to Golgi vesicle-mediated transport);GO:0006891(intra-Golgi vesicle-mediated transport);GO:0006906(vesicle fusion);GO:0031201(SNARE complex);GO:0048209(regulation of vesicle targeting, to, from or within Golgi)	NA	NA	NA		NA	18.7812	8.58415	2.1879	1.12955	0.163429	1	up	no
811202	PF3D7_1215400	XM_001350522.1	NA	NA	NA	NA		NA	1.64192	0.734367	2.23583	1.16081	0.164024	1	up	no
814129	PF3D7_1327600	XM_001349985.1	GO:0004515(nicotinate-nucleotide adenylyltransferase activity);GO:0005737(cytoplasm)	NA	NA	NA		NA	4.39293	7.29613	0.60209	-0.731949	0.164552	1	down	no
814254	PF3D7_1354900	XM_001350225.1	GO:0020011(apicoplast)	NA	NA	NA		NA	5.93425	2.72027	2.18149	1.12531	0.164963	1	up	no
3885716	PF3D7_0613800	XM_961032.2	NA	NA	NA	NA		NA	0.254533	0.114092	2.23095	1.15766	0.165098	1	up	no
814218	PF3D7_1347700	XM_001350154.1	GO:0004306(ethanolamine-phosphate cytidylyltransferase activity);GO:0005829(cytosol);GO:0008654(phospholipid biosynthetic process)	00564(Glycerophospholipid metabolism);00440(Phosphonate and phosphinate metabolism)	K00967	EC:2.7.7.14	ethanolamine-phosphate cytidylyltransferase-like [Cicer arietinum]	NA	189.258	309.667	0.611167	-0.710362	0.165458	1	down	no
813809	PF3D7_1349500	XM_001350172.1	NA	NA	NA	NA		NA	8.70191	4.01383	2.16798	1.11635	0.166231	1	up	no
811640	PF3D7_1406100	XM_001348195.1	NA	NA	NA	NA		NA	6.11108	2.81334	2.17218	1.11914	0.16638	1	up	no
814306	PF3D7_1366000	XM_001350334.1	NA	NA	NA	NA		NA	57.024	26.2031	2.17623	1.12183	0.166681	1	up	no
812864	PF3D7_0508200	XM_002808637.3	GO:0016021(integral component of membrane);GO:0020011(apicoplast)	00600(Sphingolipid metabolism)	K04710	EC:2.3.1.24	LAG1-domain-containing protein [Coccomyxa subellipsoidea C-169]	NA	2.28241	1.01585	2.24681	1.16788	0.166863	1	up	no
812070	PF3D7_1451300	XM_001348626.2	NA	NA	NA	NA		NA	1.81145	3.04438	0.595013	-0.749006	0.167246	1	down	no
2655089	PF3D7_0726400	XM_002808745.1	NA	NA	NA	NA		NA	8.5035	3.92974	2.16388	1.11362	0.167247	1	up	no
811890	PF3D7_1432600	XM_001348446.1	NA	NA	NA	NA		NA	2.15895	0.988284	2.18454	1.12733	0.167372	1	up	no
810487	PF3D7_1033900	XM_001347578.1	GO:0004842(ubiquitin-protein transferase activity);GO:0006511(ubiquitin-dependent protein catabolic process)	04120(Ubiquitin mediated proteolysis)	K10576	EC:2.3.2.23	ubiquitin-conjugating enzyme E2-23 kDa-like [Manihot esculenta]	NA	6.91115	11.3568	0.608548	-0.716558	0.168516	1	down	no
812226	PF3D7_1467600	XM_001348782.2	NA	NA	NA	NA		NA	12.4418	20.2606	0.614089	-0.70348	0.168935	1	down	no
811219	PF3D7_1217300	XM_001350539.2	GO:0005525(GTP binding);GO:0020011(apicoplast)	NA	NA	NA	GTPase Der [Micractinium conductrix]	NA	6.60042	3.04647	2.16658	1.11542	0.169122	1	up	no
814266	PF3D7_1356600	XM_001350241.1	GO:0003777(microtubule motor activity);GO:0005871(kinesin complex);GO:0007018(microtubule-based movement);GO:0016887(ATPase activity)	04120(Ubiquitin mediated proteolysis)	K10615	EC:2.3.2.26	ultraviolet-B receptor UVR8-like [Helianthus annuus]	NA	29.6864	48.2717	0.614986	-0.701374	0.170087	1	down	no
813192	PF3D7_0105600	XM_001350951.1	NA	NA	NA	NA		NA	3.38314	5.51143	0.613841	-0.704063	0.170631	1	down	no
813176	PF3D7_0103900	XM_001350935.1	NA	NA	NA	NA		NA	3.4531	1.58421	2.1797	1.12413	0.17067	1	up	no
813227	PF3D7_0109200	XM_001350986.1	GO:0003729(mRNA binding);GO:0005849(mRNA cleavage factor complex);GO:0006378(mRNA polyadenylation)	03015(mRNA surveillance pathway)	K14397	NA	Cleavage and polyadenylation specificity factor subunit 5 [Monoraphidium neglectum]	NA	4.55441	7.45479	0.610938	-0.710903	0.171648	1	down	no
812010	PF3D7_1445100	XM_001348566.1	GO:0004821(histidine-tRNA ligase activity);GO:0006418(tRNA aminoacylation for protein translation)	00970(Aminoacyl-tRNA biosynthesis)	K01892	EC:6.1.1.21	Histidyl-tRNA synthetase [Klebsormidium nitens]	NA	45.2266	73.3127	0.616901	-0.696889	0.171791	1	down	no
812061	PF3D7_1450400	XM_001348617.1	NA	NA	NA	NA		NA	32.4411	15.1072	2.14739	1.10259	0.172261	1	up	no
811020	PF3D7_1146600	XM_001348108.1	GO:0003677(DNA binding);GO:0005634(nucleus);GO:0006355(regulation of transcription, DNA-templated)	NA	NA	NA	hypothetical protein C2E20_4572 [Micractinium conductrix]	NA	0.374267	0.621919	0.601794	-0.732659	0.17233	1	down	no
2655025	PF3D7_0703900	XM_001348936.2	NA	NA	NA	NA		NA	20.3001	9.47721	2.142	1.09896	0.173908	1	up	no
811587	PF3D7_1402100	XM_001348160.1	GO:0001522(pseudouridine synthesis);GO:0003723(RNA binding);GO:0009982(pseudouridine synthase activity)	NA	NA	NA	hypothetical protein BRARA_G01103 [Brassica rapa]	NA	5.52985	2.57192	2.15008	1.10439	0.174383	1	up	no
812239	PF3D7_1468900	XM_001348795.1	NA	NA	NA	NA		NA	27.411	12.804	2.14081	1.09816	0.174867	1	up	no
814124	PF3D7_1328300	XM_001349979.1	GO:0016020(membrane)	NA	NA	NA		NA	23.7231	11.0621	2.14454	1.10067	0.175022	1	up	no
811146	PF3D7_1209300	XM_001350466.1	GO:0003677(DNA binding);GO:0005634(nucleus);GO:0006355(regulation of transcription, DNA-templated)	NA	NA	NA		NA	2.39241	1.11026	2.15483	1.10757	0.175267	1	up	no
811134	PF3D7_1208100	XM_001350454.2	NA	NA	NA	NA		NA	7.80227	3.65047	2.13733	1.09581	0.17561	1	up	no
810282	PF3D7_1012700	XM_001347373.1	GO:0005634(nucleus)	NA	NA	NA	RNA polymerase II subunit A C-terminal domain phosphatase-like [Quercus suber]	NA	23.2674	37.5045	0.620389	-0.688754	0.175744	1	down	no
813786	PF3D7_1345600	XM_001350134.1	GO:0070258(inner membrane pellicle complex)	NA	NA	NA		NA	10.9164	5.08606	2.14634	1.10188	0.175992	1	up	no
810749	PF3D7_1119500	XM_001347837.1	GO:0016192(vesicle-mediated transport);GO:0030131(clathrin adaptor complex)	NA	NA	NA	PREDICTED: AP-4 complex subunit mu-like [Erythranthe guttata]	NA	14.3901	23.2115	0.619953	-0.68977	0.176351	1	down	no
811608	PF3D7_1402300	XM_001348162.1	GO:0004175(endopeptidase activity);GO:0005838(proteasome regulatory particle);GO:0006508(proteolysis)	03050(Proteasome)	K03036	NA	26S proteasome non-ATPase regulatory subunit 11 homolog [Amborella trichopoda]	NA	38.6467	18.1236	2.13239	1.09247	0.177458	1	up	no
811322	PF3D7_1227900	XM_001350640.1	GO:0009451(RNA modification)	NA	NA	NA	Pseudouridine synthase, RsuA/RluB/C/D/E/F [Ostreococcus tauri]	NA	14.7471	6.90348	2.13618	1.09503	0.177793	1	up	no
812330	PF3D7_1477700	XM_001348886.2	GO:0020003(symbiont-containing vacuole)	NA	NA	NA		NA	8.42649	3.9182	2.15061	1.10474	0.178557	1	up	no
811238	PF3D7_1219100	XM_001350558.1	GO:0006898(receptor-mediated endocytosis);GO:0030125(clathrin vesicle coat)	04144(Endocytosis)	K04646	NA	clathrin heavy chain 1 [Spinacia oleracea]	NA	32.7381	15.404	2.1253	1.08766	0.179379	1	up	no
810287	PF3D7_1013200	XM_001347378.1	NA	NA	NA	NA		NA	3.06573	1.43145	2.1417	1.09876	0.180311	1	up	no
811957	PF3D7_1439600	XM_001348513.1	GO:0005739(mitochondrion)	NA	NA	NA		NA	4.34849	1.98268	2.19324	1.13306	0.180539	1	up	no
812615	PF3D7_0201900	XM_001349497.1	GO:0005515(protein binding);GO:0005737(cytoplasm);GO:0020003(symbiont-containing vacuole);GO:0020036(Maurer's cleft)	NA	NA	NA		NA	71.8336	33.9421	2.11636	1.08158	0.182178	1	up	no
811893	PF3D7_1432900	XM_001348449.1	NA	NA	NA	NA	hypothetical protein CEUSTIGMA_g1820.t1 [Chlamydomonas eustigma]	NA	2.65609	4.32173	0.614589	-0.702306	0.182677	1	down	no
811785	PF3D7_1421000	XM_001348341.1	NA	NA	NA	NA		NA	38.811	61.9877	0.626108	-0.675516	0.183248	1	down	no
810333	PF3D7_1018000	XM_001347424.1	GO:0004730(pseudouridylate synthase activity);GO:0006396(RNA processing);GO:0020011(apicoplast)	NA	NA	NA	PREDICTED: uncharacterized protein LOC109336204 isoform X1 [Lupinus angustifolius]	NA	1.86019	2.99923	0.620223	-0.689142	0.183571	1	down	no
2654971	PF3D7_0701900	XM_001348918.1	NA	NA	NA	NA		NA	76.2721	121.418	0.628176	-0.67076	0.184321	1	down	no
811261	PF3D7_1221700	XM_001350579.2	NA	NA	NA	NA	hypothetical protein VOLCADRAFT_78603 [Volvox carteri f. nagariensis]	NA	0.801953	0.367627	2.18143	1.12527	0.184641	1	up	no
3885904	PF3D7_0607500	XM_960972.1	GO:0005739(mitochondrion);GO:0006743(ubiquinone metabolic process);GO:0008412(4-hydroxybenzoate octaprenyltransferase activity)	00130(Ubiquinone and other terpenoid-quinone biosynthesis)	K06125	EC:2.5.1.39	hypothetical protein DVH24_032795 [Malus domestica]	NA	3.97242	1.86482	2.13019	1.09098	0.184728	1	up	no
2655293	PF3D7_0811000	XM_001349380.2	GO:0031461(cullin-RING ubiquitin ligase complex);GO:0031625(ubiquitin protein ligase binding);GO:0061630(ubiquitin protein ligase activity)	04141(Protein processing in endoplasmic reticulum);04120(Ubiquitin mediated proteolysis)	K03347	NA	Cullin, N-terminal [Trema orientale]	NA	0.910144	0.417495	2.18001	1.12434	0.186473	1	up	no
811952	PF3D7_1439100	XM_001348508.1	GO:0004004(ATP-dependent RNA helicase activity)	NA	NA	NA	PREDICTED: DExH-box ATP-dependent RNA helicase DExH14 [Nicotiana tomentosiformis]	NA	8.13701	3.87344	2.10072	1.07088	0.188297	1	up	no
810954	PF3D7_1139800	XM_001348042.1	NA	NA	NA	NA		NA	2.8222	1.34129	2.10409	1.0732	0.189012	1	up	no
812785	PF3D7_0220200	XM_001349667.1	GO:0020011(apicoplast)	NA	NA	NA		NA	884.031	421.742	2.09614	1.06774	0.189079	1	up	no
811493	PF3D7_1246000	XM_001350809.2	NA	NA	NA	NA		NA	1.91126	0.886183	2.15673	1.10885	0.189089	1	up	no
813221	PF3D7_0108500	XM_001350980.1	NA	NA	NA	NA		NA	4359.58	6892.63	0.632499	-0.660865	0.189161	1	down	no
2655433	PF3D7_0815800	XM_001349330.1	GO:0000919(cell plate assembly);GO:0005089(Rho guanyl-nucleotide exchange factor activity);GO:0005096(GTPase activator activity);GO:0005515(protein binding);GO:0005525(GTP binding);GO:0005634(nucleus);GO:0005737(cytoplasm);GO:0005829(cytosol);GO:0006810(transport);GO:0009793(embryo development ending in seed dormancy);GO:0016020(membrane);GO:0042546(cell wall biogenesis);GO:0048528(post-embryonic…	NA	NA	NA	vacuolar protein sorting-associated protein 9A-like [Helianthus annuus]	NA	4.19027	1.99671	2.09859	1.06942	0.190161	1	up	no
811690	PF3D7_1411100.1	XM_001348246.2	NA	NA	NA	NA		NA	2.10508	3.3899	0.620986	-0.687368	0.190517	1	down	no
812024	PF3D7_1446500	XM_001348580.1	NA	NA	NA	NA		NA	47.7461	22.8374	2.0907	1.06398	0.190977	1	up	no
811236	PF3D7_1218900	XM_001350556.1	NA	NA	NA	NA		NA	4.24327	2.01858	2.10211	1.07184	0.191974	1	up	no
814465	PF3D7_0315200	XM_001351185.1	GO:0002312(B cell activation involved in immune response);GO:0020009(microneme);GO:0030260(entry into host cell);GO:0034235(GPI anchor binding);GO:0043395(heparan sulfate proteoglycan binding)	NA	NA	NA		NA	6.02852	9.50174	0.634465	-0.656387	0.192051	1	down	no
811954	PF3D7_1439300	XM_001348510.2	GO:0003674(molecular_function);GO:0005635(nuclear envelope);GO:0005737(cytoplasm);GO:0005783(endoplasmic reticulum);GO:0006997(nucleus organization)	NA	NA	NA	Sad1/UNC-like, C-terminal protein [Actinidia chinensis var. chinensis]	NA	9.31876	4.45843	2.09015	1.0636	0.192115	1	up	no
2655479	PF3D7_0824500	XM_001349243.1	NA	NA	NA	NA		NA	2.15296	0.995585	2.16251	1.1127	0.192141	1	up	no
810249	PF3D7_1009400	XM_001347340.1	GO:0005634(nucleus)	NA	NA	NA	PREDICTED: protein SUPPRESSOR OF FRI 4 [Beta vulgaris subsp. vulgaris]	NA	32.0439	50.4344	0.635357	-0.65436	0.193168	1	down	no
811340	PF3D7_1229900.1	XM_024473398.1;XM_024473397.1	NA	NA	NA	NA		NA	1.31084	0.61085	2.14593	1.1016	0.193367	1	up	no
810368	PF3D7_1021700	XM_001347459.2	NA	NA	NA	NA		NA	1.34231	0.642515	2.08915	1.06292	0.193433	1	up	no
813609	PF3D7_0934000	XM_001352169.1	GO:0020011(apicoplast)	00970(Aminoacyl-tRNA biosynthesis)	K01892	EC:6.1.1.21	histidyl-tRNA synthetase [Medicago truncatula]	NA	2.61287	1.23348	2.11828	1.0829	0.194204	1	up	no
812646	PF3D7_0205400	XM_001349528.1	GO:0000973(posttranscriptional tethering of RNA polymerase II gene DNA at nuclear periphery);GO:0003690(double-stranded DNA binding);GO:0003723(RNA binding);GO:0005643(nuclear pore);GO:0006368(transcription elongation from RNA polymerase II promoter);GO:0016973(poly(A)+ mRNA export from nucleus);GO:0035327(transcriptionally active chromatin);GO:0070390(transcription export complex 2);GO:0071033(n…	NA	NA	NA	predicted protein [Ostreococcus lucimarinus CCE9901]	NA	22.8287	10.9431	2.08612	1.06082	0.194452	1	up	no
810984	PF3D7_1142700	XM_001348072.1	NA	NA	NA	NA		NA	60.7392	29.1835	2.08129	1.05747	0.194698	1	up	no
813717	PF3D7_1330600	XM_001350003.1	GO:0003746(translation elongation factor activity);GO:0005525(GTP binding);GO:0005739(mitochondrion);GO:0006414(translational elongation)	NA	NA	NA	hypothetical protein DM860_011919 [Cuscuta australis]	NA	2.37526	1.11884	2.12297	1.08608	0.195843	1	up	no
813070	PF3D7_0506000	XM_001351582.1	NA	NA	NA	NA		NA	10.991	5.2469	2.09477	1.06679	0.196516	1	up	no
811381	PF3D7_1234100	XM_001350699.1	GO:0003674(molecular_function);GO:0005575(cellular_component);GO:0008150(biological_process);GO:0008270(zinc ion binding);GO:0016020(membrane);GO:0016021(integral component of membrane)	03013(RNA transport);03015(mRNA surveillance pathway)	K14326	EC:3.6.4.-	PREDICTED: regulator of nonsense transcripts 1 homolog isoform X1 [Malus domestica]	NA	18.9009	9.14347	2.06715	1.04764	0.199442	1	up	no
811221	PF3D7_1217500	XM_001350541.1	NA	NA	NA	NA		NA	7.10358	3.37978	2.10179	1.07162	0.199675	1	up	no
810844	PF3D7_1128600	XM_001347932.1	GO:0000288(nuclear-transcribed mRNA catabolic process, deadenylation-dependent decay);GO:0000932(P-body);GO:0017148(negative regulation of translation);GO:0030015(CCR4-NOT core complex)	03018(RNA degradation)	K12605	NA	putative NOT transcription complex subunit VIP2 isoform X2 [Chlorella sorokiniana]	NA	2.19846	1.04468	2.10443	1.07343	0.200672	1	up	no
813391	PF3D7_0911400	XM_001351950.1	NA	NA	NA	NA		NA	15.2445	7.38279	2.06487	1.04605	0.201054	1	up	no
811173	PF3D7_1212100	XM_001350493.1	GO:0020011(apicoplast);GO:0044164(host cell cytosol)	NA	NA	NA		NA	1.05936	1.67838	0.631181	-0.663874	0.201657	1	down	no
814242	PF3D7_1353300	XM_001350209.1	GO:0020011(apicoplast)	NA	NA	NA		NA	13.9055	6.74287	2.06224	1.04422	0.201749	1	up	no
811364	PF3D7_1232400	XM_001350682.1	NA	NA	NA	NA	coiled-coil domain-containing protein 130 [Eutrema salsugineum]	NA	6.20968	2.99068	2.07634	1.05404	0.201795	1	up	no
812058	PF3D7_1450000	XM_001348614.2	GO:0004672(protein kinase activity);GO:0006468(protein phosphorylation)	04136(Autophagy - other eukaryotes)	K08269	EC:2.7.11.1	Serine/threonine-protein kinase involved in autophagy [Handroanthus impetiginosus]	NA	18.7024	29.0952	0.6428	-0.637557	0.202266	1	down	no
812569	PF3D7_0414000	XM_001351412.1	GO:0000228(nuclear chromosome);GO:0005524(ATP binding);GO:0051276(chromosome organization)	NA	NA	NA	structural maintenance of chromosomes protein 3 [Sorghum bicolor]	NA	1.87166	0.901018	2.07727	1.05469	0.202715	1	up	no
813244	PF3D7_0111000	XM_024473104.1	GO:0003777(microtubule motor activity);GO:0005871(kinesin complex);GO:0007018(microtubule-based movement);GO:0016887(ATPase activity)	NA	NA	NA	Kinesin-like protein [Klebsormidium nitens]	NA	0.616237	0.293125	2.1023	1.07197	0.203016	1	up	no
813255	PF3D7_0112200	XM_001351014.1	GO:0005524(ATP binding);GO:0005887(integral component of plasma membrane);GO:0006810(transport);GO:0042493(response to drug);GO:0043190(ATP-binding cassette (ABC) transporter complex);GO:0043492(ATPase activity, coupled to movement of substances)	02010(ABC transporters)	K05666	NA	ABC transporter C family member 12-like isoform X3 [Cucurbita pepo subsp. pepo]	NA	2.9166	1.4118	2.06587	1.04675	0.204182	1	up	no
812990	PF3D7_0517500	XM_002808648.2	GO:0020011(apicoplast)	00040(Pentose and glucuronate interconversions);00052(Galactose metabolism);00053(Ascorbate and aldarate metabolism);00520(Amino sugar and nucleotide sugar metabolism)	K12447	EC:2.7.7.64	UDP-sugar pyrophosphorylase [Capsicum chinense]	NA	2.70513	4.21738	0.641424	-0.640651	0.204183	1	down	no
54778394	PF3D7_0726050	XM_034153484.1	NA	NA	NA	NA		NA	45.5573	22.106	2.06086	1.04325	0.204575	1	up	no
814194	PF3D7_1341900	XM_001350104.1	GO:0000220(vacuolar proton-transporting V-type ATPase, V0 domain)	00190(Oxidative phosphorylation);04145(Phagosome)	K02149	NA	hypothetical protein COCSUDRAFT_28997 [Coccomyxa subellipsoidea C-169]	NA	85.2271	132.036	0.645485	-0.631544	0.204811	1	down	no
811206	PF3D7_1215900	XM_001350526.1	GO:0003674(molecular_function);GO:0008150(biological_process);GO:0016020(membrane);GO:0016021(integral component of membrane)	NA	NA	NA		NA	8.79292	4.26818	2.06011	1.04272	0.205224	1	up	no
813699	PF3D7_1329100	XM_001349972.1	GO:0000146(microfilament motor activity);GO:0003774(motor activity);GO:0007010(cytoskeleton organization);GO:0016459(myosin complex);GO:0030048(actin filament-based movement)	NA	NA	NA	myosin-6-like [Cynara cardunculus var. scolymus]	NA	3.79001	1.84343	2.05596	1.03981	0.205729	1	up	no
811319	PF3D7_1227600	XM_001350637.2	NA	NA	NA	NA		NA	1.51999	0.730636	2.08037	1.05684	0.206164	1	up	no
2654966	PF3D7_0719100	XM_001349057.1	NA	NA	NA	NA		NA	13.7314	6.63972	2.06807	1.04829	0.2071	1	up	no
814413	PF3D7_0309800	XM_001351135.1	GO:0005634(nucleus);GO:0008150(biological_process)	NA	NA	NA	hypothetical protein TanjilG_32240 [Lupinus angustifolius]	NA	66.8368	103.077	0.648419	-0.625002	0.20846	1	down	no
811894	PF3D7_1433100	XM_001348450.2	GO:0000138(Golgi trans cisterna);GO:0005797(Golgi medial cisterna);GO:0006886(intracellular protein transport);GO:0016020(membrane)	NA	NA	NA		NA	0.561861	0.883507	0.635944	-0.653028	0.208725	1	down	no
814108	PF3D7_1324000	XM_001349944.1	GO:0004066(asparagine synthase (glutamine-hydrolyzing) activity);GO:0005829(cytosol);GO:0006529(asparagine biosynthetic process);GO:0006541(glutamine metabolic process);GO:0042803(protein homodimerization activity)	NA	NA	NA		NA	20.1683	9.87686	2.04197	1.02996	0.209339	1	up	no
813921	PF3D7_1369500	XM_002809068.1	NA	NA	NA	NA		NA	37.484	18.364	2.04117	1.0294	0.209481	1	up	no
812213	PF3D7_1466200	XM_001348769.1	NA	NA	NA	NA		NA	7.94907	3.89585	2.0404	1.02885	0.210106	1	up	no
811239	PF3D7_1219300	XM_001350559.1	GO:0020002(host cell plasma membrane);GO:0020013(modulation by symbiont of host erythrocyte aggregation);GO:0020030(infected host cell surface knob);GO:0020033(antigenic variation);GO:0020035(cytoadherence to microvasculature, mediated by symbiont protein);GO:0046789(host cell surface receptor binding);GO:0050839(cell adhesion molecule binding)	NA	NA	NA		NA	6.62042	3.24933	2.03747	1.02678	0.211155	1	up	no
813381	PF3D7_0910400	XM_001351940.1	GO:0004756(selenide, water dikinase activity);GO:0006418(tRNA aminoacylation for protein translation)	00450(Selenocompound metabolism)	K01008	EC:2.7.9.3	selenide, water dikinase [Bathycoccus prasinos]	NA	1.97703	0.960295	2.05877	1.04178	0.211177	1	up	no
813397	PF3D7_0912000	XM_001351956.1	GO:0020011(apicoplast)	NA	NA	NA		NA	3.02712	1.48273	2.04159	1.02969	0.211804	1	up	no
810215	PF3D7_1005500	XM_024473274.1	GO:0000184(nuclear-transcribed mRNA catabolic process, nonsense-mediated decay);GO:0000932(P-body);GO:0003677(DNA binding);GO:0003724(RNA helicase activity);GO:0003729(mRNA binding);GO:0004386(helicase activity);GO:0005515(protein binding);GO:0005524(ATP binding);GO:0005737(cytoplasm);GO:0005829(cytosol);GO:0005886(plasma membrane);GO:0008270(zinc ion binding);GO:0009506(plasmodesma);GO:0009611(r…	03013(RNA transport);03015(mRNA surveillance pathway)	K14326	EC:3.6.4.-	PREDICTED: regulator of nonsense transcripts 1 homolog isoform X1 [Prunus mume]	NA	14.8793	7.31592	2.03383	1.0242	0.212537	1	up	no
810341	PF3D7_1019000	XM_001347432.1	GO:0003735(structural constituent of ribosome)	NA	NA	NA	hypothetical protein CEUSTIGMA_g2976.t1 [Chlamydomonas eustigma]	NA	80.0545	122.642	0.652748	-0.615401	0.213214	1	down	no
4794161	PF3D7_0420900	XM_001351478.1	GO:0020002(host cell plasma membrane);GO:0020013(modulation by symbiont of host erythrocyte aggregation);GO:0020030(infected host cell surface knob);GO:0020033(antigenic variation);GO:0020035(cytoadherence to microvasculature, mediated by symbiont protein);GO:0050839(cell adhesion molecule binding)	NA	NA	NA		NA	14.5074	7.14043	2.03173	1.02271	0.21322	1	up	no
812480	PF3D7_0420300	XM_002808619.1	GO:0003674(molecular_function);GO:0005575(cellular_component)	NA	NA	NA		NA	12.393	6.10986	2.02837	1.02032	0.214383	1	up	no
812989	PF3D7_0517400	XM_001351695.1	GO:0005634(nucleus);GO:0006351(transcription, DNA-templated)	NA	NA	NA	FACT complex subunit SPT16-like [Coffea arabica]	NA	10.7556	16.4421	0.654151	-0.612304	0.215515	1	down	no
810209	PF3D7_1004800	XM_001347300.1	GO:0005471(ATP:ADP antiporter activity);GO:0005739(mitochondrion);GO:0005743(mitochondrial inner membrane)	NA	NA	NA		NA	2.91589	1.40769	2.0714	1.05061	0.216527	1	up	no
2655287	PF3D7_0812300	XM_001349366.1	GO:0009986(cell surface);GO:0071976(cell gliding)	NA	NA	NA		NA	2.13437	1.03201	2.06817	1.04836	0.217301	1	up	no
813985	PF3D7_1318000	XM_001349880.1	NA	NA	NA	NA		NA	21.3349	10.516	2.02881	1.02063	0.217982	1	up	no
812106	PF3D7_1455100	XM_001348662.2	GO:0005634(nucleus);GO:0005737(cytoplasm);GO:0045177(apical part of cell)	NA	NA	NA	protein-tyrosine-phosphatase MKP1 [Sesamum indicum]	NA	8.46788	12.9978	0.651483	-0.6182	0.218653	1	down	no
813788	PF3D7_1304200.1	XM_024473217.1;XM_002808950.1	GO:0015095(magnesium ion transmembrane transporter activity);GO:0015693(magnesium ion transport);GO:0015693(magnesium ion transport)	NA	NA	NA	PREDICTED: magnesium transporter MRS2-11, chloroplastic [Daucus carota subsp. sativus]	NA	0.906424	1.41384	0.641109	-0.641359	0.218704	1	down	no
812850	PF3D7_0502200	XM_001351545.1	GO:0003674(molecular_function);GO:0005737(cytoplasm);GO:0008150(biological_process);GO:0016020(membrane);GO:0016021(integral component of membrane)	04146(Peroxisome)	K13348	NA	predicted protein [Chlamydomonas reinhardtii]	NA	5.17246	2.54345	2.03364	1.02406	0.2196	1	up	no
2655148	PF3D7_0723300	XM_001349098.1	NA	NA	NA	NA		NA	0.849337	1.30743	0.649623	-0.622326	0.21967	1	down	no
9221938	PF3D7_0831400	XM_002808848.1	GO:0020011(apicoplast);GO:0020036(Maurer's cleft)	NA	NA	NA		NA	1.9294	3.00584	0.641883	-0.639618	0.219698	1	down	no
813977	PF3D7_1316600	XM_001349866.1	GO:0005737(cytoplasm)	00564(Glycerophospholipid metabolism);00440(Phosphonate and phosphinate metabolism)	K00968	EC:2.7.7.15	PREDICTED: choline-phosphate cytidylyltransferase 2-like isoform X2 [Nelumbo nucifera]	NA	2.74071	1.3506	2.02926	1.02096	0.219919	1	up	no
814243	PF3D7_1353400	XM_001350210.1	NA	NA	NA	NA		NA	27.4192	13.6337	2.01114	1.00801	0.22138	1	up	no
813014	PF3D7_0519800	XM_001351720.1	GO:0005634(nucleus)	NA	NA	NA		NA	121.117	183.632	0.659564	-0.600416	0.221654	1	down	no
814333	PF3D7_0301500	XM_001351056.1	GO:0020011(apicoplast)	NA	NA	NA		NA	50.6998	25.1927	2.01248	1.00897	0.221711	1	up	no
3885717	PF3D7_0613900	XM_961033.1	GO:0003779(actin binding);GO:0005524(ATP binding);GO:0016459(myosin complex)	NA	NA	NA	myosin-2 isoform X1 [Capsella rubella]	NA	0.719209	0.353115	2.03676	1.02627	0.223274	1	up	no
811162	PF3D7_1211000	XM_001350482.1	GO:0003777(microtubule motor activity);GO:0005524(ATP binding);GO:0005871(kinesin complex);GO:0007018(microtubule-based movement);GO:0016887(ATPase activity)	NA	NA	NA	kinesin-related protein [Klebsormidium nitens]	NA	0.59039	0.288441	2.04683	1.03339	0.223348	1	up	no
812244	PF3D7_1469400	XM_001348800.1	GO:0005337(nucleoside transmembrane transporter activity)	NA	NA	NA		NA	3.40863	1.67793	2.03145	1.02251	0.223413	1	up	no
813878	PF3D7_1362700	XM_002809053.1	NA	NA	NA	NA		NA	5.47239	2.72481	2.00836	1.00602	0.223957	1	up	no
810709	PF3D7_1115400	XM_001347797.1	GO:0004197(cysteine-type endopeptidase activity);GO:0006508(proteolysis);GO:0020020(food vacuole);GO:0042540(hemoglobin catabolic process)	04626(Plant-pathogen interaction)	K13441	NA	cysteine protease [Solanum pimpinellifolium]	NA	150.025	226.665	0.661877	-0.595365	0.224567	1	down	no
811924	PF3D7_1436100	XM_001348480.2	GO:0020011(apicoplast)	NA	NA	NA		NA	10.9376	5.46533	2.00126	1.00091	0.225833	1	up	no
814470	PF3D7_0315600	XM_001351190.1	NA	NA	NA	NA		NA	0.708902	1.10419	0.642011	-0.63933	0.226094	1	down	no
2655057	PF3D7_0705100	XM_001348948.1	GO:0003674(molecular_function);GO:0005575(cellular_component)	NA	NA	NA		NA	0.861444	0.417071	2.06546	1.04646	0.226251	1	up	no
811501	PF3D7_1246800	XM_001350817.1	GO:0003924(GTPase activity);GO:0005047(signal recognition particle binding);GO:0005785(signal recognition particle receptor complex);GO:0006614(SRP-dependent cotranslational protein targeting to membrane)	03060(Protein export)	K12272	NA	signal recognition particle receptor subunit beta [Sorghum bicolor]	NA	18.8678	9.40672	2.00578	1.00416	0.226422	1	up	no
2655082	PF3D7_0725100	XM_001349118.1	NA	NA	NA	NA		NA	22.5545	11.2851	1.9986	0.998991	0.226592	1	up	no
814460	PF3D7_0314700	XM_001351180.1	GO:0005654(nucleoplasm);GO:0005737(cytoplasm);GO:0006355(regulation of transcription, DNA-templated);GO:0043161(proteasome-mediated ubiquitin-dependent protein catabolic process);GO:0060816(random inactivation of X chromosome);GO:0061630(ubiquitin protein ligase activity);GO:1900095(regulation of dosage compensation by inactivation of X chromosome)	NA	NA	NA	PREDICTED: E3 ubiquitin-protein ligase At1g63170-like [Ipomoea nil]	NA	10.3172	5.15958	1.99962	0.999728	0.22715	1	up	no
813039	PF3D7_0522400	XM_002808663.1	NA	NA	NA	NA		NA	0.324247	0.161453	2.00831	1.00598	0.228162	1	up	no
811896	PF3D7_1433300	XM_001348452.2	GO:0006334(nucleosome assembly);GO:0006338(chromatin remodeling);GO:0031497(chromatin assembly);GO:0042393(histone binding);GO:0051082(unfolded protein binding)	NA	NA	NA	WD-40 repeat-containing protein MSI1 [Spinacia oleracea]	NA	3.03095	4.5943	0.659719	-0.600077	0.229585	1	down	no
811147	PF3D7_1209400	XM_001350467.1	NA	NA	NA	NA	hypothetical protein CEUSTIGMA_g5296.t1 [Chlamydomonas eustigma]	NA	0.915639	0.448917	2.03966	1.02833	0.229591	1	up	no
812616	PF3D7_0202000	XM_001349498.3	GO:0005515(protein binding);GO:0005737(cytoplasm);GO:0020030(infected host cell surface knob);GO:0020036(Maurer's cleft)	NA	NA	NA		NA	11008.6	16523.3	0.666249	-0.585867	0.229924	1	down	no
810791	PF3D7_1123300	XM_001347879.1	GO:0000209(protein polyubiquitination);GO:0005622(intracellular);GO:0031624(ubiquitin conjugating enzyme binding);GO:0032436(positive regulation of proteasomal ubiquitin-dependent protein catabolic process);GO:0046872(metal ion binding);GO:0061630(ubiquitin protein ligase activity)	NA	NA	NA	predicted protein [Micromonas commoda]	NA	23.3277	11.712	1.99179	0.994064	0.230028	1	up	no
814177	PF3D7_1337500	XM_002809008.1	NA	NA	NA	NA		NA	62.3322	31.337	1.98909	0.992111	0.230151	1	up	no
811065	PF3D7_1200100	XM_001350374.1	GO:0020002(host cell plasma membrane);GO:0020013(modulation by symbiont of host erythrocyte aggregation);GO:0020030(infected host cell surface knob);GO:0020033(antigenic variation);GO:0020035(cytoadherence to microvasculature, mediated by symbiont protein);GO:0046789(host cell surface receptor binding);GO:0050839(cell adhesion molecule binding)	NA	NA	NA		NA	2.55884	3.84489	0.665516	-0.587454	0.230934	1	down	no
813444	PF3D7_0916700	XM_001352003.1	GO:0000184(nuclear-transcribed mRNA catabolic process, nonsense-mediated decay);GO:0003723(RNA binding);GO:0003729(mRNA binding);GO:0003743(translation initiation factor activity);GO:0005515(protein binding);GO:0005634(nucleus);GO:0005829(cytosol);GO:0006413(translational initiation);GO:0006446(regulation of translational initiation);GO:0009651(response to salt stress);GO:0016032(viral process);G…	03040(Spliceosome)	K12741	NA	UBP1-associated protein 2C-like isoform X1 [Sesamum indicum]	NA	657.967	984.233	0.668508	-0.580984	0.232827	1	down	no
2655318	PF3D7_0805200	XM_001349429.1	GO:0005737(cytoplasm)	NA	NA	NA		NA	29.4072	44.1718	0.665746	-0.586956	0.233199	1	down	no
813821	PF3D7_1305300	XM_002808951.1	GO:0005576(extracellular region);GO:0005739(mitochondrion);GO:0006448(regulation of translational elongation);GO:0019887(protein kinase regulator activity);GO:0022626(cytosolic ribosome)	NA	NA	NA		NA	39.0007	19.6802	1.98172	0.986757	0.233328	1	up	no
814348	PF3D7_0303100	XM_001351070.1	GO:0005634(nucleus);GO:0006378(mRNA polyadenylation);GO:0006379(mRNA cleavage);GO:0006388(tRNA splicing, via endonucleolytic cleavage and ligation);GO:0051731(polynucleotide 5'-hydroxyl-kinase activity)	NA	NA	NA	polynucleotide 5'-hydroxyl-kinase NOL9 [Brachypodium distachyon]	NA	0.552459	0.271624	2.03391	1.02426	0.233788	1	up	no
812716	PF3D7_0212800	XM_001349598.1	GO:0006855(drug transmembrane transport)	NA	NA	NA		NA	0.550524	0.268872	2.04753	1.03389	0.233923	1	up	no
810815	PF3D7_1125800	XM_001347903.2	NA	NA	NA	NA	uncharacterized protein LOC112290208 isoform X2 [Physcomitrella patens]	NA	2.28571	1.13685	2.01056	1.0076	0.233969	1	up	no
811936	PF3D7_1437400	XM_001348492.1	NA	NA	NA	NA		NA	3.81607	1.9138	1.99398	0.995649	0.234618	1	up	no
811195	PF3D7_1214700	XM_001350515.1	NA	NA	NA	NA		NA	2.53475	3.88882	0.651805	-0.617488	0.234691	1	down	no
3885819	PF3D7_0631500	XM_961203.1	GO:0030430(host cell cytoplasm)	NA	NA	NA		NA	14.9369	22.3755	0.667556	-0.583038	0.234781	1	down	no
3885975	PF3D7_0621100	XM_961102.2	NA	NA	NA	NA		NA	0.983734	0.489957	2.0078	1.00561	0.236077	1	up	no
814079	PF3D7_1318900	XM_001349889.1	NA	NA	NA	NA		NA	1.14708	1.73762	0.660146	-0.599143	0.236386	1	down	no
814383	PF3D7_0306500	XM_001351105.1	NA	NA	NA	NA		NA	2.90229	1.43119	2.02788	1.01997	0.237331	1	up	no
811330	PF3D7_1228700	XM_001350648.1	GO:0020011(apicoplast)	NA	NA	NA		NA	0.321686	0.49744	0.646683	-0.628869	0.238183	1	down	no
814032	PF3D7_1309700	XM_001349789.1	GO:0005768(endosome);GO:0006904(vesicle docking involved in exocytosis);GO:0007032(endosome organization);GO:0007040(lysosome organization);GO:0030674(protein binding, bridging);GO:0030897(HOPS complex);GO:0035542(regulation of SNARE complex assembly)	NA	NA	NA	PREDICTED: vacuolar protein sorting-associated protein 18 homolog [Gossypium arboreum]	NA	3.44805	5.13506	0.671472	-0.574601	0.238416	1	down	no
811091	PF3D7_1203900	XM_001350411.2	GO:0004842(ubiquitin-protein transferase activity);GO:0005737(cytoplasm);GO:0005783(endoplasmic reticulum);GO:0006464(cellular protein modification process);GO:0010564(regulation of cell cycle process);GO:0016887(ATPase activity);GO:0030433(ubiquitin-dependent ERAD pathway)	04141(Protein processing in endoplasmic reticulum);04120(Ubiquitin mediated proteolysis)	K06689	EC:2.3.2.23	ubiquitin conjugating enzyme [Chlamydomonas reinhardtii]	NA	95.77	142.375	0.672662	-0.572045	0.238802	1	down	no
811025	PF3D7_1147300	XM_001348113.1	NA	NA	NA	NA		NA	1.25723	0.632484	1.98777	0.991149	0.239614	1	up	no
812950	PF3D7_0513600	XM_001351657.1	GO:0003904(deoxyribodipyrimidine photo-lyase activity);GO:0006281(DNA repair)	NA	NA	NA	Deoxyribodipyrimidine photolyase/cryptochrome [Handroanthus impetiginosus]	NA	9.80366	4.97527	1.97048	0.978547	0.239774	1	up	no
811575	PF3D7_1254400	XM_001350891.1	GO:0020002(host cell plasma membrane);GO:0020033(antigenic variation)	NA	NA	NA		NA	2.81717	4.22943	0.666089	-0.586214	0.239931	1	down	no
811341	PF3D7_1230000	XM_001350659.3	GO:0005096(GTPase activator activity);GO:0005622(intracellular);GO:0006886(intracellular protein transport);GO:0012505(endomembrane system);GO:0017137(Rab GTPase binding);GO:0031338(regulation of vesicle fusion);GO:0090630(activation of GTPase activity)	NA	NA	NA		NA	4.11222	2.08747	1.96995	0.978159	0.240824	1	up	no
811819	PF3D7_1425700	XM_001348375.1	NA	NA	NA	NA		NA	27.809	14.132	1.96781	0.976588	0.241127	1	up	no
813630	PF3D7_0936200	XM_001352190.1	GO:0020011(apicoplast)	NA	NA	NA		NA	19.1702	9.72006	1.97224	0.979832	0.242698	1	up	no
3885939	PF3D7_0619100	XM_961083.2	NA	NA	NA	NA		NA	2.07084	1.03422	2.00231	1.00167	0.242939	1	up	no
812680	PF3D7_0208800	XM_001349562.1	GO:0020011(apicoplast)	NA	NA	NA		NA	5.61116	2.81443	1.99371	0.995458	0.24376	1	up	no
811476	PF3D7_1244100	XM_001350792.1	GO:0004596(peptide alpha-N-acetyltransferase activity);GO:0005737(cytoplasm);GO:0017196(N-terminal peptidyl-methionine acetylation)	NA	NA	NA	hypothetical protein GPECTOR_50g631 [Gonium pectorale]	NA	16.7532	8.54857	1.95976	0.970677	0.243863	1	up	no
813463	PF3D7_0918700	XM_001352022.1	NA	NA	NA	NA		NA	73.2428	108.182	0.677035	-0.562698	0.243911	1	down	no
810437	PF3D7_1028600	XM_001347528.1	NA	NA	NA	NA		NA	6.2257	3.11508	1.99857	0.998968	0.244006	1	up	no
2655207	PF3D7_0711100	XM_001348988.1	NA	NA	NA	NA		NA	20.6013	30.4653	0.676223	-0.564429	0.244386	1	down	no
812126	PF3D7_1457100	XM_001348682.1	NA	NA	NA	NA		NA	6.49291	3.30925	1.96205	0.97236	0.244506	1	up	no
3885933	PF3D7_0609000	XM_960987.1	NA	NA	NA	NA		NA	29.7434	15.2179	1.9545	0.9668	0.245302	1	up	no
812003	PF3D7_1444300	XM_001348559.2	GO:0005783(endoplasmic reticulum)	00561(Glycerolipid metabolism);00564(Glycerophospholipid metabolism)	K00655	EC:2.3.1.51	hypothetical protein PAHAL_9G205700 [Panicum hallii]	NA	38.0961	56.2182	0.677647	-0.561395	0.245501	1	down	no
814123	PF3D7_1328500	XM_001349977.1	GO:0005737(cytoplasm);GO:0016787(hydrolase activity)	NA	NA	NA	alpha/beta-hydrolase [Coccomyxa subellipsoidea C-169]	NA	53.3537	27.3298	1.95222	0.965114	0.246559	1	up	no
3885794	PF3D7_0617400	XM_961067.1	GO:0020002(host cell plasma membrane);GO:0020013(modulation by symbiont of host erythrocyte aggregation);GO:0020030(infected host cell surface knob);GO:0020033(antigenic variation);GO:0020035(cytoadherence to microvasculature, mediated by symbiont protein);GO:0050839(cell adhesion molecule binding)	NA	NA	NA		NA	4.41526	2.25802	1.95537	0.96744	0.246667	1	up	no
813456	PF3D7_0918000	XM_001352015.1	GO:0005783(endoplasmic reticulum);GO:0005886(plasma membrane);GO:0043495(protein membrane anchor);GO:0070258(inner membrane pellicle complex)	00740(Riboflavin metabolism)	K14379	EC:3.1.3.2	Annexin [Corchorus capsularis]	NA	13.2544	6.76938	1.958	0.969378	0.24672	1	up	no
811562	PF3D7_1253200	XM_001350878.2	GO:0005634(nucleus)	NA	NA	NA		NA	7.61815	3.84091	1.98342	0.987993	0.247229	1	up	no
814523	PF3D7_0320900	XM_001351243.1	GO:0000786(nucleosome);GO:0003677(DNA binding);GO:0006333(chromatin assembly or disassembly)	NA	NA	NA	hypothetical protein CEUSTIGMA_g13064.t1 [Chlamydomonas eustigma]	NA	854.462	1256.97	0.679779	-0.556862	0.24738	1	down	no
3885786	PF3D7_0603400	XM_960931.1	GO:0020036(Maurer's cleft)	NA	NA	NA	hypothetical protein CDL15_Pgr015617 [Punica granatum]	NA	28.0134	14.3705	1.94937	0.963007	0.248233	1	up	no
3885746	PF3D7_0601500	XM_960913.2	NA	NA	NA	NA		NA	5.10534	2.59955	1.96393	0.973744	0.248239	1	up	no
811291	PF3D7_1224800	XM_001350609.1	NA	NA	NA	NA		NA	2.90743	4.30875	0.674773	-0.567526	0.249019	1	down	no
811679	PF3D7_1410000	XM_001348235.1	GO:0034975(protein folding in endoplasmic reticulum);GO:0072546(ER membrane protein complex)	NA	NA	NA		NA	2.92344	1.46251	1.99892	0.99922	0.249181	1	up	no
9222015	PF3D7_1343800	XM_002809017.1	GO:0005622(intracellular);GO:0006623(protein targeting to vacuole);GO:0019898(extrinsic component of membrane);GO:0045053(protein retention in Golgi apparatus)	NA	NA	NA	PREDICTED: uncharacterized protein LOC103953409 [Pyrus x bretschneideri]	NA	0.164186	0.082993	1.97831	0.98427	0.249285	1	up	no
810629	PF3D7_1106600	XM_001347717.1	GO:0004004(ATP-dependent RNA helicase activity);GO:0010501(RNA secondary structure unwinding)	NA	NA	NA	predicted protein [Micromonas commoda]	NA	1.17189	0.594357	1.9717	0.979437	0.250103	1	up	no
813108	PF3D7_0529500	XM_001351813.1	GO:0003723(RNA binding);GO:0051726(regulation of cell cycle)	NA	NA	NA	malignant T-cell-amplified sequence 1 homolog [Sesamum indicum]	NA	83.0817	121.85	0.681834	-0.552508	0.25073	1	down	no
3885677	PF3D7_0600400	XM_960906.1	GO:0020002(host cell plasma membrane);GO:0020013(modulation by symbiont of host erythrocyte aggregation);GO:0020030(infected host cell surface knob);GO:0020033(antigenic variation);GO:0020035(cytoadherence to microvasculature, mediated by symbiont protein);GO:0050839(cell adhesion molecule binding)	NA	NA	NA		NA	9.43612	4.85422	1.9439	0.958955	0.251545	1	up	no
9221872	PF3D7_0721900	XM_002808741.1	GO:0016020(membrane);GO:0046961(proton-transporting ATPase activity, rotational mechanism)	NA	NA	NA		NA	20.5755	30.2821	0.679463	-0.557533	0.251746	1	down	no
811765	PF3D7_1419000	XM_001348321.1	NA	NA	NA	NA		NA	0.610894	0.910637	0.670842	-0.575954	0.251947	1	down	no
3885694	PF3D7_0627400	XM_961164.1	GO:0005744(mitochondrial inner membrane presequence translocase complex);GO:0006626(protein targeting to mitochondrion)	NA	NA	NA	hypothetical protein VOLCADRAFT_81742 [Volvox carteri f. nagariensis]	NA	5.75427	2.89699	1.98629	0.990075	0.252072	1	up	no
811212	PF3D7_1216500	XM_001350532.1	GO:0005774(vacuolar membrane);GO:0005886(plasma membrane);GO:0020005(symbiont-containing vacuole membrane);GO:0035891(exit from host cell);GO:0044310(osmiophilic body)	NA	NA	NA		NA	146.767	75.6907	1.93904	0.955339	0.252843	1	up	no
810727	PF3D7_1117400	XM_001347815.1	NA	NA	NA	NA		NA	5.88064	8.63518	0.68101	-0.554253	0.252951	1	down	no
813928	PF3D7_1308400	XM_002808957.1	NA	NA	NA	NA		NA	6.99607	3.61176	1.93703	0.953844	0.253628	1	up	no
2655118	PF3D7_0717800	XM_001349045.1	NA	NA	NA	NA		NA	0.693953	0.349736	1.98422	0.988572	0.253802	1	up	no
811910	PF3D7_1434700	XM_001348466.1	GO:0005739(mitochondrion);GO:0005744(mitochondrial inner membrane presequence translocase complex);GO:0006626(protein targeting to mitochondrion);GO:0015031(protein transport)	NA	NA	NA	hypothetical protein MARPO_0028s0095 [Marchantia polymorpha]	NA	5.13218	2.59639	1.97666	0.983065	0.255924	1	up	no
812260	PF3D7_1471100	XM_001348816.1	GO:0005515(protein binding);GO:0020005(symbiont-containing vacuole membrane);GO:0044161(host cell cytoplasmic vesicle);GO:0097619(PTEX complex)	NA	NA	NA		NA	513.006	747.348	0.686436	-0.542803	0.256143	1	down	no
812208	PF3D7_1465800	XM_001348764.2	GO:0003777(microtubule motor activity);GO:0005524(ATP binding);GO:0007018(microtubule-based movement);GO:0008569(ATP-dependent microtubule motor activity, minus-end-directed);GO:0016887(ATPase activity);GO:0030286(dynein complex);GO:0031514(motile cilium);GO:0045503(dynein light chain binding);GO:0045505(dynein intermediate chain binding);GO:0051959(dynein light intermediate chain binding)	NA	NA	NA	predicted protein [Ostreococcus lucimarinus CCE9901]	NA	0.116956	0.173074	0.675757	-0.565423	0.256151	1	down	no
2655007	PF3D7_0702000	XM_002808701.1	GO:0020011(apicoplast)	NA	NA	NA		NA	1070.12	1558.25	0.686745	-0.542154	0.256507	1	down	no
812309	PF3D7_1475900	XM_001348865.2	NA	NA	NA	NA		NA	0.690136	1.02385	0.674062	-0.569048	0.257877	1	down	no
811733	PF3D7_1415400	XM_001348289.1	NA	NA	NA	NA		NA	3.40977	1.76251	1.93461	0.952043	0.258433	1	up	no
813618	PF3D7_0934900	XM_024473213.1	NA	NA	NA	NA		NA	2.45793	1.25495	1.95859	0.969815	0.259016	1	up	no
813418	PF3D7_0914100	XM_002808886.1	NA	NA	NA	NA		NA	1.43413	0.736088	1.94831	0.962227	0.260328	1	up	no
813558	PF3D7_0928300	XM_002808919.1	NA	NA	NA	NA		NA	6.81576	9.95307	0.684791	-0.546265	0.260727	1	down	no
812909	PF3D7_0505000	XM_002808631.1	GO:0004176(ATP-dependent peptidase activity);GO:0005739(mitochondrion);GO:0006508(proteolysis);GO:0008237(metallopeptidase activity)	NA	NA	NA		NA	11.3998	5.93407	1.92107	0.941909	0.261241	1	up	no
813139	PF3D7_0100100	XM_001350900.1	GO:0020002(host cell plasma membrane);GO:0020013(modulation by symbiont of host erythrocyte aggregation);GO:0020030(infected host cell surface knob);GO:0020033(antigenic variation);GO:0020035(cytoadherence to microvasculature, mediated by symbiont protein);GO:0046789(host cell surface receptor binding);GO:0050839(cell adhesion molecule binding)	NA	NA	NA		NA	4.6404	6.72702	0.689815	-0.535718	0.26155	1	down	no
812246	PF3D7_1469600	XM_001348802.2	GO:0003989(acetyl-CoA carboxylase activity);GO:0004075(biotin carboxylase activity);GO:0006633(fatty acid biosynthetic process);GO:0009317(acetyl-CoA carboxylase complex);GO:0009343(biotin carboxylase complex);GO:0009374(biotin binding);GO:0020011(apicoplast)	00620(Pyruvate metabolism);00640(Propanoate metabolism);00061(Fatty acid biosynthesis);00254(Aflatoxin biosynthesis)	K11262	EC:6.4.1.2;EC:6.3.4.14	acetyl-coa carboxylase [Micromonas pusilla CCMP1545]	NA	0.575114	0.29678	1.93785	0.954454	0.261784	1	up	no
2655294	PF3D7_0810800	XM_001349382.1	GO:0004156(dihydropteroate synthase activity);GO:0006761(dihydrofolate biosynthetic process)	00790(Folate biosynthesis)	K13941	EC:2.7.6.3;EC:2.5.1.15	folate synthesis bifunctional protein, mitochondrial [Lactuca sativa]	NA	4.02044	2.07782	1.93493	0.952282	0.262233	1	up	no
810950	PF3D7_1139300	XM_001348038.1	NA	NA	NA	NA		NA	44.2335	23.062	1.91803	0.939622	0.262383	1	up	no
814234	PF3D7_1351600	XM_001350192.1	GO:0004370(glycerol kinase activity);GO:0005524(ATP binding);GO:0006071(glycerol metabolic process)	00561(Glycerolipid metabolism)	K00864	EC:2.7.1.30	Glycerol kinase [Klebsormidium nitens]	NA	2.69544	1.38421	1.94727	0.961455	0.262635	1	up	no
813426	PF3D7_0914900	XM_001351985.1	NA	NA	NA	NA		NA	13.9135	7.24555	1.92028	0.94132	0.262871	1	up	no
813516	PF3D7_0924000	XM_001352075.1	GO:0004771(sterol esterase activity);GO:0004806(triglyceride lipase activity);GO:0005737(cytoplasm);GO:0005811(lipid droplet);GO:0006642(triglyceride mobilization);GO:0006644(phospholipid metabolic process);GO:0007114(cell budding);GO:0019433(triglyceride catabolic process);GO:0042171(lysophosphatidic acid acyltransferase activity);GO:0047499(calcium-independent phospholipase A2 activity)	00100(Steroid biosynthesis);00561(Glycerolipid metabolism);00564(Glycerophospholipid metabolism);00565(Ether lipid metabolism);00590(Arachidonic acid metabolism);00591(Linoleic acid metabolism);00592(alpha-Linolenic acid metabolism)	K14674	EC:3.1.1.3;EC:3.1.1.13	predicted protein [Bathycoccus prasinos]	NA	8.79522	12.7291	0.690953	-0.533341	0.263175	1	down	no
2655334	PF3D7_0801400	XM_001349467.1	NA	NA	NA	NA		NA	13.9682	7.18945	1.94287	0.958192	0.263881	1	up	no
813164	PF3D7_0102700	XM_001350923.1	NA	NA	NA	NA		NA	43.2095	62.4381	0.692037	-0.531078	0.264365	1	down	no
811057	PF3D7_1200900	XM_001350382.1	NA	NA	NA	NA		NA	23.2577	12.1329	1.91691	0.938782	0.26514	1	up	no
813473	PF3D7_0919700	XM_001352032.1	GO:0005622(intracellular);GO:0030170(pyridoxal phosphate binding)	NA	NA	NA	hypothetical protein KFL_000990090 [Klebsormidium nitens]	NA	15.5061	8.06441	1.92279	0.9432	0.265702	1	up	no
810714	PF3D7_1115900	XM_001347802.2	GO:0070258(inner membrane pellicle complex)	NA	NA	NA	putative DHHC-type Zn-finger protein [Handroanthus impetiginosus]	NA	8.0775	11.7043	0.69013	-0.53506	0.265826	1	down	no
814431	PF3D7_0311600	XM_001351153.1	NA	NA	NA	NA		NA	1.08527	0.554408	1.95753	0.969037	0.266295	1	up	no
810745	PF3D7_1119100	XM_001347833.1	GO:0005575(cellular_component);GO:0008168(methyltransferase activity);GO:0016740(transferase activity);GO:0032259(methylation);GO:0052905(tRNA (guanine(9)-N(1))-methyltransferase activity)	NA	NA	NA	TRNA methyltransferase 10 A like [Actinidia chinensis var. chinensis]	NA	11.7376	6.12045	1.91776	0.939422	0.266301	1	up	no
812440	PF3D7_0423000	XM_001351497.1	NA	NA	NA	NA		NA	8.5107	4.41904	1.92592	0.945546	0.266724	1	up	no
3885749	PF3D7_0629600	XM_961185.1	GO:0000028(ribosomal small subunit assembly);GO:0006364(rRNA processing);GO:0032545(CURI complex);GO:0034456(UTP-C complex)	NA	NA	NA		NA	41.3031	21.6052	1.91172	0.934871	0.266785	1	up	no
813130	PF3D7_0532400	XM_001351836.1	GO:0005515(protein binding);GO:0020030(infected host cell surface knob);GO:0020036(Maurer's cleft);GO:0033644(host cell membrane);GO:0044164(host cell cytosol);GO:0044538(host cell periphery)	NA	NA	NA		NA	111.597	58.4567	1.90905	0.932856	0.266921	1	up	no
3885935	PF3D7_0609200	XM_960989.1	NA	NA	NA	NA		NA	5.5297	2.87379	1.92418	0.944245	0.267483	1	up	no
811474	PF3D7_1243900	XM_001350790.1	GO:0005544(calcium-dependent phospholipid binding);GO:0020002(host cell plasma membrane);GO:0031410(cytoplasmic vesicle);GO:0044409(entry into host)	NA	NA	NA		NA	0.257783	0.381759	0.675251	-0.566505	0.267514	1	down	no
812780	PF3D7_0219700	XM_001349662.1	GO:0020011(apicoplast)	NA	NA	NA		NA	398.41	573.263	0.694987	-0.524943	0.267595	1	down	no
9221829	PF3D7_0111800	XM_024473111.1	NA	NA	NA	NA		NA	6.94087	3.62312	1.91572	0.937886	0.268638	1	up	no
810927	PF3D7_1136900	XM_001348015.1	GO:0006508(proteolysis);GO:0008236(serine-type peptidase activity);GO:0016021(integral component of membrane);GO:0020009(microneme);GO:0020026(merozoite dense granule);GO:0051604(protein maturation)	NA	NA	NA	hypothetical protein APUTEX25_001049, partial [Auxenochlorella protothecoides]	NA	2.0005	1.04437	1.91551	0.937726	0.269088	1	up	no
810346	PF3D7_1019500.1	XM_024473285.1;XM_024473286.1	GO:0005654(nucleoplasm);GO:0016021(integral component of membrane);GO:0016021(integral component of membrane)	NA	NA	NA		NA	1.14271	0.594206	1.92308	0.943419	0.270306	1	up	no
810553	PF3D7_1040300	XM_001347644.1	GO:0020002(host cell plasma membrane);GO:0020033(antigenic variation)	NA	NA	NA		NA	8.1136	4.24111	1.91308	0.935901	0.270574	1	up	no
813759	PF3D7_1339600	XM_001350085.1	NA	NA	NA	NA		NA	1.34085	0.686676	1.95266	0.965441	0.270655	1	up	no
810242	PF3D7_1008700	XM_001347333.1	GO:0000226(microtubule cytoskeleton organization);GO:0005200(structural constituent of cytoskeleton);GO:0005874(microtubule);GO:0042493(response to drug)	04145(Phagosome)	K07375	NA	hypothetical protein CBR_g50106 [Chara braunii]	NA	43.1116	22.6666	1.90199	0.927512	0.270791	1	up	no
812984	PF3D7_0516900	XM_001351690.1	GO:0003735(structural constituent of ribosome);GO:0006412(translation);GO:0022625(cytosolic large ribosomal subunit)	03010(Ribosome)	K02938	NA	hypothetical protein DM860_011206 [Cuscuta australis]	NA	1386.67	1987.22	0.697794	-0.519127	0.271323	1	down	no
2655087	PF3D7_0726200	XM_002808744.1	GO:0020011(apicoplast)	NA	NA	NA		NA	28.9183	15.2162	1.90049	0.926373	0.271618	1	up	no
2655247	PF3D7_0830900	XM_001349186.1	GO:0020011(apicoplast)	NA	NA	NA		NA	16.7958	8.79357	1.91001	0.933579	0.271647	1	up	no
811852	PF3D7_1429100	XM_001348408.1	GO:0000315(organellar large ribosomal subunit);GO:0003735(structural constituent of ribosome);GO:0006412(translation);GO:0020011(apicoplast)	03010(Ribosome)	K02876	NA	hypothetical protein PHYPA_024934 [Physcomitrella patens]	NA	4.28752	2.24235	1.91207	0.935132	0.274356	1	up	no
811696	PF3D7_1411700	XM_001348252.1	GO:0005634(nucleus);GO:0052907(23S rRNA (adenine(1618)-N(6))-methyltransferase activity);GO:0070475(rRNA base methylation)	NA	NA	NA	hypothetical protein BHE74_00007146 [Ensete ventricosum]	NA	12.5974	6.63839	1.89766	0.924223	0.274585	1	up	no
811764	PF3D7_1418800	XR_002966682.1	GO:0004004(ATP-dependent RNA helicase activity)	NA	NA	NA		NA	7.19834	10.4782	0.686981	-0.541658	0.274713	1	down	no
2655483	PF3D7_0823800	XM_001349250.1	GO:0005515(protein binding);GO:0009408(response to heat)	NA	NA	NA	Chaperone protein like [Actinidia chinensis var. chinensis]	NA	22.8839	12.0865	1.89335	0.920938	0.275636	1	up	no
2655179	PF3D7_0730300	XM_001349163.1	GO:0005634(nucleus)	NA	NA	NA		NA	1775.35	2531.09	0.701416	-0.511657	0.276237	1	down	no
814427	PF3D7_0311200	XM_001351149.1	GO:0004832(valine-tRNA ligase activity);GO:0006438(valyl-tRNA aminoacylation);GO:0020011(apicoplast)	00970(Aminoacyl-tRNA biosynthesis)	K01873	EC:6.1.1.9	valine--tRNA ligase, mitochondrial 1-like isoform X1 [Cajanus cajan]	NA	1.95619	1.02963	1.89989	0.925915	0.276499	1	up	no
811712	PF3D7_1413200	XM_001348268.1	NA	NA	NA	NA		NA	2.0496	1.06128	1.93125	0.949535	0.277182	1	up	no
2655000	PF3D7_0701500	XM_002808700.1	GO:0030430(host cell cytoplasm)	NA	NA	NA		NA	52.7839	75.204	0.701876	-0.510711	0.277712	1	down	no
812658	PF3D7_0206600	XM_001349540.1	GO:0003700(DNA binding transcription factor activity);GO:0005666(DNA-directed RNA polymerase III complex);GO:0006383(transcription by RNA polymerase III)	00230(Purine metabolism);00240(Pyrimidine metabolism);03020(RNA polymerase)	K03019	NA	PREDICTED: DNA-directed RNA polymerase III subunit RPC10 [Tarenaya hassleriana]	NA	5.2535	7.63714	0.687888	-0.539754	0.278461	1	down	no
813889	PF3D7_1364400	XM_001350319.1	NA	NA	NA	NA		NA	19.6407	10.4245	1.88409	0.913865	0.279445	1	up	no
4794183	PF3D7_0712400	XM_001348997.1	GO:0020002(host cell plasma membrane);GO:0020013(modulation by symbiont of host erythrocyte aggregation);GO:0020030(infected host cell surface knob);GO:0020033(antigenic variation);GO:0020035(cytoadherence to microvasculature, mediated by symbiont protein);GO:0050839(cell adhesion molecule binding)	NA	NA	NA		NA	3.38447	1.79189	1.88877	0.917443	0.2795	1	up	no
811093	PF3D7_1204100	XM_001350413.1	NA	NA	NA	NA		NA	0.742063	0.382309	1.941	0.956803	0.279583	1	up	no
812663	PF3D7_0207100	XM_001349545.2	GO:0003674(molecular_function);GO:0005575(cellular_component);GO:0005737(cytoplasm);GO:0016020(membrane)	NA	NA	NA		NA	0.744435	0.391111	1.90339	0.928568	0.280539	1	up	no
811358	PF3D7_1231800	XM_001350676.1	NA	NA	NA	NA		NA	48.1521	25.6121	1.88005	0.910773	0.28136	1	up	no
813091	PF3D7_0527600	XM_024473442.1	NA	NA	NA	NA		NA	4.83387	6.88333	0.702258	-0.509928	0.282	1	down	no
2655073	PF3D7_0709300	XM_001348971.1	GO:0020005(symbiont-containing vacuole membrane);GO:0020020(food vacuole);GO:0031910(cytostome)	NA	NA	NA		NA	24.6291	13.1143	1.87804	0.909224	0.282517	1	up	no
8445051	PF3D7_1018500	XM_002585362.1	GO:0000398(mRNA splicing, via spliceosome);GO:0005686(U2 snRNP);GO:0005689(U12-type spliceosomal complex);GO:0071011(precatalytic spliceosome);GO:0071013(catalytic step 2 spliceosome)	03040(Spliceosome)	K12834	NA	hypothetical protein CHLNCDRAFT_49281 [Chlorella variabilis]	NA	187.87	266.129	0.705938	-0.502388	0.282966	1	down	no
2654990	PF3D7_0730500	XM_001349165.1	NA	NA	NA	NA		NA	0.3486	0.181139	1.92449	0.944475	0.283095	1	up	no
813577	PF3D7_0930500	XM_001352136.2	GO:0020011(apicoplast)	00561(Glycerolipid metabolism);00564(Glycerophospholipid metabolism);04070(Phosphatidylinositol signaling system)	K00901	EC:2.7.1.107	diacylglycerol kinase 2 [Oryza sativa Japonica Group]	NA	36.8694	19.6608	1.87527	0.907101	0.283968	1	up	no
812637	PF3D7_0204300	XM_001349519.1	NA	NA	NA	NA		NA	72.4729	38.6552	1.87485	0.906777	0.284214	1	up	no
813601	PF3D7_0933100	XM_002808936.1	NA	NA	NA	NA		NA	1.2008	1.71642	0.699596	-0.515405	0.28517	1	down	no
813259	PF3D7_0113000	XM_001351017.1	NA	NA	NA	NA		NA	219.955	310.709	0.707913	-0.498355	0.285257	1	down	no
810624	PF3D7_1106100	XM_001347712.1	GO:0020011(apicoplast)	NA	NA	NA	hypothetical protein CBR_g28520 [Chara braunii]	NA	3.34922	4.78314	0.700214	-0.514132	0.285736	1	down	no
813066	PF3D7_0525200	XM_001351772.1	GO:0051276(chromosome organization)	NA	NA	NA	structural maintenance of chromosomes protein 6A [Eutrema salsugineum]	NA	2.07053	1.10322	1.87681	0.90828	0.285763	1	up	no
812947	PF3D7_0513300	XM_001351654.1	NA	NA	NA	NA		NA	1539.1	2172.61	0.708408	-0.497348	0.285892	1	down	no
812559	PF3D7_0415000	XM_001351421.1	GO:0006811(ion transport);GO:0015446(ATPase-coupled arsenite transmembrane transporter activity);GO:0016020(membrane)	NA	NA	NA	anion-transporting ATPase [Micractinium conductrix]	NA	13.2508	18.7454	0.706882	-0.500458	0.285998	1	down	no
812123	PF3D7_1456800	XM_001348679.1	GO:0006885(regulation of pH);GO:0009678(hydrogen-translocating pyrophosphatase activity);GO:0015078(proton transmembrane transporter activity);GO:0020020(food vacuole)	00190(Oxidative phosphorylation)	K01507	EC:3.6.1.1	pyrophosphate-energized vacuolar membrane proton pump-like [Helianthus annuus]	NA	495.633	699.493	0.708561	-0.497036	0.286106	1	down	no
812218	PF3D7_1466800	XM_001348774.1	NA	NA	NA	NA		NA	70.0653	37.4649	1.87016	0.903162	0.28664	1	up	no
811642	PF3D7_1406300	XM_001348197.1	GO:0005829(cytosol);GO:0008889(glycerophosphodiester phosphodiesterase activity);GO:0020003(symbiont-containing vacuole);GO:0020020(food vacuole)	NA	NA	NA		NA	7.4169	3.95149	1.87699	0.908421	0.287122	1	up	no
2655168	PF3D7_0727800	XM_001349139.1	GO:0016021(integral component of membrane);GO:0020011(apicoplast)	NA	NA	NA	PREDICTED: probable manganese-transporting ATPase PDR2 isoform X1 [Camelina sativa]	NA	11.6016	6.20383	1.87007	0.903091	0.287124	1	up	no
814275	PF3D7_1358500	XM_001350260.1	GO:0008270(zinc ion binding)	NA	NA	NA	zinc finger protein ZPR1-like [Phalaenopsis equestris]	NA	57.7782	30.9403	1.86741	0.901036	0.288319	1	up	no
810407	PF3D7_1025500	XM_001347498.2	NA	NA	NA	NA		NA	0.311925	0.165644	1.8831	0.913113	0.289283	1	up	no
810602	PF3D7_1103800	XM_001347689.1	GO:0000288(nuclear-transcribed mRNA catabolic process, deadenylation-dependent decay);GO:0000932(P-body);GO:0017148(negative regulation of translation);GO:0030015(CCR4-NOT core complex)	03018(RNA degradation)	K12604	NA	hypothetical protein AXG93_4421s1330 [Marchantia polymorpha subsp. ruderalis]	NA	1.49336	0.797781	1.87189	0.904496	0.289785	1	up	no
813249	PF3D7_0111600	XM_001351008.1	NA	NA	NA	NA		NA	4.55931	2.39973	1.89993	0.925943	0.289881	1	up	no
810931	PF3D7_1137400	XM_001348019.1	GO:0004842(ubiquitin-protein transferase activity);GO:0005634(nucleus);GO:0005737(cytoplasm)	04120(Ubiquitin mediated proteolysis)	K10615	EC:2.3.2.26	RCC1 domain-containing protein [Cephalotus follicularis]	NA	1.07587	1.55343	0.692575	-0.529957	0.290423	1	down	no
813447	PF3D7_0917100	XM_001352006.2	GO:0005634(nucleus);GO:0006284(base-excision repair);GO:0019104(DNA N-glycosylase activity)	00240(Pyrimidine metabolism);00250(Alanine, aspartate and glutamate metabolism)	K11540	EC:6.3.5.5;EC:2.1.3.2	DNA glycosylase, partial [Coccomyxa subellipsoidea C-169]	NA	15.4651	8.29073	1.86535	0.899446	0.2905	1	up	no
2655498	PF3D7_0820300	XM_001349286.1	GO:0020011(apicoplast)	NA	NA	NA		NA	102.353	54.9551	1.86248	0.897227	0.290684	1	up	no
814226	PF3D7_1349800	XM_001350175.1	GO:0005524(ATP binding)	NA	NA	NA	BnaA03g57850D [Brassica napus]	NA	6.32963	3.37552	1.87516	0.907011	0.291276	1	up	no
812772	PF3D7_0218600	XM_001349654.1	GO:0003824(catalytic activity);GO:0005886(plasma membrane);GO:0016740(transferase activity)	NA	NA	NA	hypothetical protein SELMODRAFT_99699 [Selaginella moellendorffii]	NA	8.85462	4.75692	1.86142	0.896404	0.291991	1	up	no
813345	PF3D7_0906600	XM_001351904.1	GO:0003676(nucleic acid binding)	NA	NA	NA		NA	380.296	533.415	0.712945	-0.488137	0.292222	1	down	no
812668	PF3D7_0207600	XM_001349550.1	GO:0002377(immunoglobulin production);GO:0006508(proteolysis);GO:0008234(cysteine-type peptidase activity);GO:0020003(symbiont-containing vacuole);GO:0050776(regulation of immune response)	NA	NA	NA	senescence-specific cysteine protease SAG39-like [Rosa chinensis]	NA	1.83719	2.58842	0.709776	-0.494565	0.29325	1	down	no
813724	PF3D7_1332400	XM_001350019.1	GO:0005634(nucleus);GO:0005654(nucleoplasm);GO:0005794(Golgi apparatus);GO:0016779(nucleotidyltransferase activity);GO:0031965(nuclear membrane);GO:0042493(response to drug)	03018(RNA degradation)	K03514	EC:2.7.7.19	poly(A) RNA polymerase protein 1-like [Physcomitrella patens]	NA	13.6072	7.32268	1.85822	0.893922	0.29423	1	up	no
810948	PF3D7_1139100	XM_001348036.1	GO:0003676(nucleic acid binding);GO:0003723(RNA binding);GO:0005634(nucleus);GO:0005737(cytoplasm);GO:0006376(mRNA splice site selection);GO:0006397(mRNA processing);GO:0007286(spermatid development);GO:0008380(RNA splicing);GO:0031369(translation initiation factor binding);GO:0040018(positive regulation of multicellular organism growth)	03013(RNA transport);03015(mRNA surveillance pathway);03018(RNA degradation)	K13126	NA	PREDICTED: flowering time control protein FCA-like isoform X1 [Tarenaya hassleriana]	NA	68.7314	37.0425	1.85548	0.891789	0.2943	1	up	no
812094	PF3D7_1453900	XM_001348650.1	NA	NA	NA	NA		NA	113.939	61.4609	1.85385	0.890523	0.295205	1	up	no
811782	PF3D7_1420700	XM_001348338.1	GO:0020005(symbiont-containing vacuole membrane)	NA	NA	NA		NA	509.352	712.232	0.715149	-0.483684	0.295303	1	down	no
810257	PF3D7_1010200	XM_001347348.2	GO:0000166(nucleotide binding);GO:0003674(molecular_function);GO:0004386(helicase activity);GO:0005524(ATP binding);GO:0005575(cellular_component);GO:0005634(nucleus);GO:0008150(biological_process);GO:0016787(hydrolase activity)	NA	NA	NA	unnamed protein product [Brassica oleracea]	NA	46.2924	24.9734	1.85367	0.890381	0.295328	1	up	no
810611	PF3D7_1104800	XM_001347699.1	GO:0020011(apicoplast)	NA	NA	NA	MFS general substrate transporter [Coccomyxa subellipsoidea C-169]	NA	20.8981	11.2571	1.85644	0.892535	0.295743	1	up	no
810797	PF3D7_1123900	XM_001347885.1	GO:0005634(nucleus);GO:0005730(nucleolus)	03040(Spliceosome);03008(Ribosome biogenesis in eukaryotes)	K12845	NA	ribonucleoprotein-associated protein [Monoraphidium neglectum]	NA	503.797	703.809	0.715815	-0.482341	0.296345	1	down	no
812466	PF3D7_0422100	XM_001351488.1	NA	NA	NA	NA		NA	59.9859	32.3782	1.85266	0.889602	0.296486	1	up	no
2655288	PF3D7_0812100	XM_001349369.1	NA	03050(Proteasome)	K06699	NA	proteasome activator subunit 4 [Ziziphus jujuba]	NA	22.3941	12.0968	1.85124	0.888492	0.296782	1	up	no
813743	PF3D7_1338000	XM_002809009.1	NA	NA	NA	NA	probable lysosomal cobalamin transporter [Quercus suber]	NA	0.743875	1.06455	0.698773	-0.517105	0.296959	1	down	no
811329	PF3D7_1228600	XM_001350647.1	GO:0016020(membrane);GO:0020003(symbiont-containing vacuole)	NA	NA	NA		NA	2.58449	3.62968	0.712044	-0.489961	0.297984	1	down	no
36312593	PF3D7_1446000	XR_002966696.1	NA	NA	NA	NA		NA	24.3134	34.2377	0.710135	-0.493835	0.298056	1	down	no
811142	PF3D7_1208900	XM_001350462.1	NA	NA	NA	NA	hypothetical protein PRUPE_5G049700 [Prunus persica]	NA	20.3609	11.0247	1.84685	0.885065	0.299466	1	up	no
811544	PF3D7_1251200	XM_001350860.1	GO:0000910(cytokinesis);GO:0003779(actin binding);GO:0006928(movement of cell or subcellular component);GO:0007017(microtubule-based process)	NA	NA	NA	PREDICTED: WD repeat-containing protein 26-like [Raphanus sativus]	NA	2.5035	1.34326	1.86375	0.898204	0.299574	1	up	no
812713	PF3D7_0212500	XM_001349595.1	NA	NA	NA	NA		NA	18.867	10.2277	1.8447	0.883384	0.300261	1	up	no
811836	PF3D7_1427500	XM_001348392.1	GO:0003684(damaged DNA binding);GO:0006298(mismatch repair)	03430(Mismatch repair)	K08735	NA	hypothetical protein SELMODRAFT_268576 [Selaginella moellendorffii]	NA	1.14983	0.616681	1.86454	0.898821	0.302596	1	up	no
813670	PF3D7_1321700	XM_001349920.1	GO:0000375(RNA splicing, via transesterification reactions);GO:0003729(mRNA binding);GO:0008380(RNA splicing)	NA	NA	NA	RNA-binding protein 39 isoform X2 [Brachypodium distachyon]	NA	273.47	379.636	0.720348	-0.473233	0.302668	1	down	no
812100	PF3D7_1454500	XM_001348656.1	GO:0005506(iron ion binding);GO:0005739(mitochondrion);GO:0006879(cellular iron ion homeostasis);GO:0016226(iron-sulfur cluster assembly)	NA	NA	NA	iron-sulfur cluster assembly protein 1 [Arabidopsis lyrata subsp. lyrata]	NA	119.518	165.98	0.720075	-0.473782	0.302757	1	down	no
813364	PF3D7_0908700	XM_001351923.2	GO:0001522(pseudouridine synthesis);GO:0003723(RNA binding);GO:0005634(nucleus);GO:0005737(cytoplasm);GO:0006396(RNA processing);GO:0008033(tRNA processing);GO:0009451(RNA modification);GO:0009982(pseudouridine synthase activity);GO:0016853(isomerase activity);GO:0031119(tRNA pseudouridine synthesis);GO:1990481(mRNA pseudouridine synthesis)	NA	NA	NA	PREDICTED: tRNA pseudouridine(38/39) synthase-like isoform X2 [Lupinus angustifolius]	NA	4.44437	2.38461	1.86377	0.898226	0.302847	1	up	no
812554	PF3D7_0415400	XM_001351426.1	GO:0006886(intracellular protein transport);GO:0030126(COPI vesicle coat)	NA	NA	NA	coatomer subunit zeta-2-like [Physcomitrella patens]	NA	55.1724	29.9502	1.84214	0.881383	0.302939	1	up	no
812091	PF3D7_1453600	XM_001348647.1	NA	NA	NA	NA		NA	1.51071	0.815009	1.85361	0.89034	0.303164	1	up	no
812372	PF3D7_0407100	XM_002808599.1	GO:0005737(cytoplasm);GO:0008757(S-adenosylmethionine-dependent methyltransferase activity);GO:0032259(methylation)	NA	NA	NA		NA	3.72792	1.99572	1.86796	0.901465	0.303637	1	up	no
812579	PF3D7_0412900	XM_001351402.1	GO:0020002(host cell plasma membrane);GO:0020013(modulation by symbiont of host erythrocyte aggregation);GO:0020030(infected host cell surface knob);GO:0020033(antigenic variation);GO:0020035(cytoadherence to microvasculature, mediated by symbiont protein);GO:0050839(cell adhesion molecule binding)	NA	NA	NA		NA	8.49639	4.6192	1.83936	0.879207	0.303839	1	up	no
810274	PF3D7_1011900	XM_001347365.2	GO:0004392(heme oxygenase (decyclizing) activity);GO:0020011(apicoplast)	NA	NA	NA		NA	3.37803	1.80636	1.87007	0.903093	0.304816	1	up	no
3885782	PF3D7_0606200	XM_960959.1	GO:0005737(cytoplasm);GO:0031625(ubiquitin protein ligase binding);GO:0061630(ubiquitin protein ligase activity)	NA	NA	NA	protein PEROXIN-4 [Papaver somniferum]	NA	49.7463	68.9749	0.721223	-0.471482	0.305278	1	down	no
811986	PF3D7_1442600	XM_001348542.2	GO:0020011(apicoplast)	NA	NA	NA		NA	0.958216	0.519713	1.84374	0.882636	0.305874	1	up	no
811073	PF3D7_1202000	XM_001350393.3	GO:0004004(ATP-dependent RNA helicase activity);GO:0005524(ATP binding);GO:0016070(RNA metabolic process)	NA	NA	NA	PREDICTED: DEAD-box ATP-dependent RNA helicase 3, chloroplastic-like [Daucus carota subsp. sativus]	NA	6.29637	3.41902	1.84157	0.880939	0.306373	1	up	no
3885766	PF3D7_0630100	XM_961190.1	NA	NA	NA	NA		NA	1.97498	1.05926	1.8645	0.898787	0.306497	1	up	no
811374	PF3D7_1233400	XM_024473405.1	NA	NA	NA	NA		NA	47.0897	25.675	1.83406	0.875044	0.306519	1	up	no
812379	PF3D7_0410700	XM_001351384.1	GO:0005525(GTP binding);GO:0020011(apicoplast)	NA	NA	NA	ribosomal biogenesis GTPase [Bathycoccus prasinos]	NA	1.55756	0.840454	1.85324	0.890046	0.306805	1	up	no
813347	PF3D7_0906910	XM_001351906.2	GO:0005515(protein binding);GO:0005634(nucleus);GO:0005737(cytoplasm);GO:0005829(cytosol);GO:0007021(tubulin complex assembly);GO:0009524(phragmoplast);GO:0009793(embryo development ending in seed dormancy);GO:0051301(cell division)	NA	NA	NA	tubulin-folding cofactor B [Asparagus officinalis]	NA	63.6029	34.6645	1.83481	0.875632	0.30686	1	up	no
810221	PF3D7_1006200	XM_001347312.1	GO:0003677(DNA binding);GO:0003723(RNA binding);GO:0005515(protein binding);GO:0005634(nucleus)	NA	NA	NA		NA	1579.23	2182.74	0.723507	-0.466921	0.307183	1	down	no
812431	PF3D7_0405200	XM_001351328.1	NA	NA	NA	NA		NA	1.44011	0.775317	1.85745	0.893324	0.307458	1	up	no
812131	PF3D7_1457600	XM_001348687.1	NA	NA	NA	NA		NA	12.5542	6.83402	1.83701	0.877362	0.307503	1	up	no
810849	PF3D7_1129100	XM_001347937.1	GO:0020003(symbiont-containing vacuole)	NA	NA	NA		NA	820.369	1132.33	0.724498	-0.464947	0.308558	1	down	no
814029	PF3D7_1309400	XM_001349786.1	GO:0000228(nuclear chromosome);GO:0005634(nucleus);GO:0007129(synapsis);GO:0009554(megasporogenesis);GO:0009556(microsporogenesis)	NA	NA	NA	meiosis-specific protein ASY1-like isoform X3 [Papaver somniferum]	NA	4.60162	6.36142	0.723363	-0.467208	0.308798	1	down	no
813547	PF3D7_0927200	XM_002808916.1	NA	NA	NA	NA		NA	1.80146	0.979539	1.83909	0.878993	0.309056	1	up	no
814396	PF3D7_0307900	XM_001351118.1	NA	NA	NA	NA		NA	0.173847	0.0926	1.8774	0.908734	0.309105	1	up	no
813554	PF3D7_0927900	XM_001352113.1	GO:0005783(endoplasmic reticulum);GO:0016020(membrane)	00564(Glycerophospholipid metabolism)	K01613	EC:4.1.1.65	mitochondrial phosphatidylserine decarboxylase [Hypseocharis bilobata]	NA	22.2283	30.6716	0.724718	-0.464508	0.31016	1	down	no
3885985	PF3D7_0616800	XM_961061.1	GO:0006090(pyruvate metabolic process);GO:0008924(malate dehydrogenase (quinone) activity)	NA	NA	NA		NA	5.93709	3.22681	1.83993	0.879648	0.310225	1	up	no
812141	PF3D7_1458600	XM_001348697.1	NA	NA	NA	NA		NA	26.2205	14.3502	1.82718	0.869617	0.310455	1	up	no
813073	PF3D7_0525800	XM_001351778.1	GO:0070258(inner membrane pellicle complex)	NA	NA	NA		NA	2.6921	1.44308	1.86553	0.899587	0.310616	1	up	no
3885856	PF3D7_0622500	XM_961115.1	GO:0008173(RNA methyltransferase activity)	NA	NA	NA		NA	3.04716	1.64471	1.8527	0.889631	0.310795	1	up	no
811546	PF3D7_1251400	XM_001350862.1	NA	NA	NA	NA		NA	1.0153	1.43576	0.70715	-0.499912	0.310973	1	down	no
2655194	PF3D7_0707500	XM_001348953.1	NA	NA	NA	NA		NA	1.04216	0.565426	1.84315	0.882172	0.311318	1	up	no
810665	PF3D7_1111000	XM_001347753.1	GO:0005762(mitochondrial large ribosomal subunit);GO:0008168(methyltransferase activity);GO:0031167(rRNA methylation)	NA	NA	NA	hypothetical protein CEUSTIGMA_g2151.t1 [Chlamydomonas eustigma]	NA	12.8664	7.04474	1.82639	0.868993	0.312422	1	up	no
813352	PF3D7_0907500	XM_024473191.1	GO:0070258(inner membrane pellicle complex);GO:0071944(cell periphery)	NA	NA	NA		NA	2.26745	3.1919	0.710376	-0.493344	0.313285	1	down	no
810980	PF3D7_1142300	XM_001348068.1	GO:0020011(apicoplast)	NA	NA	NA		NA	0.552195	0.296804	1.86047	0.895667	0.313666	1	up	no
812588	PF3D7_0411900	XM_001351394.1	GO:0003887(DNA-directed DNA polymerase activity);GO:0006260(DNA replication);GO:0008408(3'-5' exonuclease activity)	00230(Purine metabolism);00240(Pyrimidine metabolism);03030(DNA replication)	K02320	EC:2.7.7.7	hypothetical protein MARPO_0074s0003 [Marchantia polymorpha]	NA	1.07567	0.58508	1.8385	0.878532	0.313838	1	up	no
2655503	PF3D7_0819200	XM_001349297.1	GO:0030260(entry into host cell)	NA	NA	NA		NA	3.8479	5.30959	0.724707	-0.464531	0.314155	1	down	no
811862	PF3D7_1430100	XM_001348418.1	GO:0005634(nucleus);GO:0005737(cytoplasm);GO:0051721(protein phosphatase 2A binding)	NA	NA	NA	serine/threonine-protein phosphatase 2A activator [Helianthus annuus]	NA	1.08408	1.53555	0.705988	-0.502285	0.315706	1	down	no
3885820	PF3D7_0631600	XM_961204.1	GO:0020036(Maurer's cleft)	NA	NA	NA		NA	39.1357	53.6621	0.729299	-0.455418	0.316442	1	down	no
812144	PF3D7_1458900	XM_001348700.1	GO:0009306(protein secretion);GO:0016192(vesicle-mediated transport);GO:0030173(integral component of Golgi membrane)	NA	NA	NA	Golgi apparatus membrane protein-like protein ECHIDNA [Olea europaea var. sylvestris]	NA	3.72406	2.00484	1.85753	0.893388	0.31663	1	up	no
813459	PF3D7_0918300	XM_001352018.1	GO:0003743(translation initiation factor activity);GO:0006413(translational initiation);GO:0031369(translation initiation factor binding);GO:0071541(eukaryotic translation initiation factor 3 complex, eIF3m)	03013(RNA transport)	K03249	NA	eukaryotic translation initiation factor 3 subunit F isoform X2 [Cinnamomum micranthum f. kanehirae]	NA	137.492	188.314	0.730125	-0.453785	0.316854	1	down	no
811535	PF3D7_1250300	XM_001350851.1	GO:0042147(retrograde transport, endosome to Golgi)	04144(Endocytosis)	K18466	NA	Membrane coat complex Retromer [Klebsormidium nitens]	NA	6.49116	3.55077	1.8281	0.870343	0.317123	1	up	no
813416	PF3D7_0913900	XM_001351975.1	GO:0020011(apicoplast)	NA	NA	NA		NA	3.21729	1.76444	1.82341	0.866639	0.317661	1	up	no
8444962	PF3D7_1403100	XM_002585402.1	GO:0000779(condensed chromosome, centromeric region);GO:0000799(nuclear condensin complex);GO:0003682(chromatin binding);GO:0007076(mitotic chromosome condensation);GO:0010032(meiotic chromosome condensation);GO:0042393(histone binding);GO:0051304(chromosome separation)	NA	NA	NA	hypothetical protein CEUSTIGMA_g5922.t1 [Chlamydomonas eustigma]	NA	0.586641	0.318022	1.84466	0.883351	0.318579	1	up	no
813855	PF3D7_1359100	XM_001350267.1	GO:0008531(riboflavin kinase activity);GO:0009231(riboflavin biosynthetic process)	00740(Riboflavin metabolism)	K20884	EC:2.7.1.26;EC:3.1.3.102	hypothetical protein DCAR_004137 [Daucus carota subsp. sativus]	NA	5.80671	3.18862	1.82107	0.86479	0.318623	1	up	no
810880	PF3D7_1132400	XM_001347968.2	GO:0020011(apicoplast)	NA	NA	NA		NA	3.87097	2.12897	1.81824	0.862541	0.318997	1	up	no
3885925	PF3D7_0610900	XM_961005.1	GO:0006351(transcription, DNA-templated)	NA	NA	NA	putative transcription elongation factor SPT5 homolog 1 isoform X2 [Papaver somniferum]	NA	126.478	69.8512	1.81068	0.856529	0.319461	1	up	no
3885930	PF3D7_0612200	XM_961017.1	GO:0020011(apicoplast)	NA	NA	NA		NA	0.581093	0.315999	1.83891	0.878849	0.319569	1	up	no
812730	PF3D7_0214300	XM_001349612.1	NA	NA	NA	NA		NA	2.28994	1.26209	1.81441	0.859498	0.319729	1	up	no
811256	PF3D7_1221200	XM_001350574.1	NA	NA	NA	NA		NA	40.9707	56.0499	0.730969	-0.452118	0.320481	1	down	no
2654977	PF3D7_0703000	XM_001348927.1	NA	NA	NA	NA		NA	1.18946	0.652661	1.82248	0.865903	0.321297	1	up	no
811707	PF3D7_1412700	XM_001348263.1	GO:0005524(ATP binding);GO:0017111(nucleoside-triphosphatase activity);GO:0030554(adenyl nucleotide binding)	03008(Ribosome biogenesis in eukaryotes)	K14575	NA	calmodulin-interacting protein 111 isoform X2 [Cicer arietinum]	NA	6.80232	3.75729	1.81044	0.856336	0.321318	1	up	no
2655076	PF3D7_0709700	XM_001348975.1	GO:0006644(phospholipid metabolic process);GO:0016787(hydrolase activity)	NA	NA	NA		NA	34.0203	46.4101	0.733037	-0.448042	0.321707	1	down	no
810533	PF3D7_1038600	XM_001347624.2	NA	NA	NA	NA		NA	1.86681	1.01381	1.84137	0.880783	0.322532	1	up	no
3885701	PF3D7_0605300	XM_960950.1	GO:0000780(condensed nuclear chromosome, centromeric region);GO:0005876(spindle microtubule);GO:0007052(mitotic spindle organization);GO:0031616(spindle pole centrosome);GO:0032133(chromosome passenger complex);GO:0032465(regulation of cytokinesis);GO:0035174(histone serine kinase activity);GO:0051233(spindle midzone)	NA	NA	NA	PREDICTED: serine/threonine-protein kinase Aurora-3-like [Juglans regia]	NA	3.91157	2.13755	1.82993	0.871788	0.322741	1	up	no
810588	PF3D7_1102300	XM_001347675.2	NA	NA	NA	NA		NA	10.4992	14.3266	0.732843	-0.448423	0.323281	1	down	no
810251	PF3D7_1009600	XM_024473277.1	GO:0020011(apicoplast)	NA	NA	NA	hypothetical protein CBR_g32289 [Chara braunii]	NA	0.902347	1.24948	0.722177	-0.469576	0.323291	1	down	no
812882	PF3D7_0507200	XM_001351594.1	GO:0005515(protein binding);GO:0006508(proteolysis);GO:0020011(apicoplast)	04141(Protein processing in endoplasmic reticulum)	K08653	EC:3.4.21.112	hypothetical protein CHLNCDRAFT_59329 [Chlorella variabilis]	NA	1.94705	2.66791	0.729804	-0.454419	0.324008	1	down	no
813401	PF3D7_0912400	XM_001351960.1	GO:0004568(chitinase activity);GO:0005576(extracellular region);GO:0006032(chitin catabolic process);GO:0008061(chitin binding)	00790(Folate biosynthesis)	K01113	EC:3.1.3.1	uncharacterized protein LOC113303494 [Papaver somniferum]	NA	9.51009	12.9686	0.733317	-0.447491	0.324052	1	down	no
812045	PF3D7_1448500	XM_001348601.1	GO:0005634(nucleus)	NA	NA	NA		NA	0.487906	0.267712	1.8225	0.865921	0.324163	1	up	no
813171	PF3D7_0103400	XM_001350930.2	GO:0003674(molecular_function)	NA	NA	NA	flagellar/basal body protein, partial [Chlamydomonas reinhardtii]	NA	8.81259	4.88445	1.80421	0.851369	0.324503	1	up	no
2655316	PF3D7_0806000	XM_002808773.1	GO:0000166(nucleotide binding);GO:0005524(ATP binding);GO:0005634(nucleus);GO:0005739(mitochondrion);GO:0005741(mitochondrial outer membrane);GO:0005778(peroxisomal membrane);GO:0006626(protein targeting to mitochondrion);GO:0008568(microtubule-severing ATPase activity);GO:0016020(membrane);GO:0016021(integral component of membrane);GO:0016887(ATPase activity);GO:0031122(cytoplasmic microtubule o…	NA	NA	NA	ATPase family AAA domain-containing 1-like [Micractinium conductrix]	NA	25.4405	14.1138	1.80253	0.850023	0.324751	1	up	no
813399	PF3D7_0912200	XM_001351958.1	NA	NA	NA	NA		NA	3.29674	4.51908	0.729516	-0.454989	0.324784	1	down	no
813343	PF3D7_0906400	XM_001351902.1	GO:0003777(microtubule motor activity);GO:0005813(centrosome);GO:0005868(cytoplasmic dynein complex);GO:0007018(microtubule-based movement);GO:0009794(regulation of mitotic cell cycle, embryonic);GO:0045504(dynein heavy chain binding);GO:0060236(regulation of mitotic spindle organization)	NA	NA	NA		NA	0.871114	0.47103	1.84938	0.887043	0.324819	1	up	no
812825	PF3D7_0511200	XM_001351633.1	GO:0004768(stearoyl-CoA 9-desaturase activity);GO:0005783(endoplasmic reticulum);GO:0006633(fatty acid biosynthetic process)	NA	NA	NA	predicted protein [Hordeum vulgare subsp. vulgare]	NA	0.825836	0.447625	1.84493	0.883565	0.325271	1	up	no
2655016	PF3D7_0714300	XM_001349013.1	GO:0016409(palmitoyltransferase activity);GO:0031211(endoplasmic reticulum palmitoyltransferase complex)	NA	NA	NA	probable protein S-acyltransferase 7 [Phalaenopsis equestris]	NA	40.0672	22.2459	1.8011	0.84888	0.325319	1	up	no
2655169	PF3D7_0727900	XM_001349140.1	NA	NA	NA	NA		NA	2.31072	1.27895	1.80674	0.853387	0.32551	1	up	no
812747	PF3D7_0216000	XM_001349629.1	GO:0003678(DNA helicase activity);GO:0006338(chromatin remodeling);GO:0016514(SWI/SNF complex)	NA	NA	NA	probable ATP-dependent DNA helicase CHR12 [Cucurbita moschata]	NA	1.04505	0.575383	1.81626	0.860971	0.326228	1	up	no
813940	PF3D7_1310600	XM_001349798.1	GO:0000421(autophagosome membrane);GO:0005515(protein binding);GO:0005784(Sec61 translocon complex);GO:0005789(endoplasmic reticulum membrane);GO:0005886(plasma membrane);GO:0043952(protein transport by the Sec complex);GO:0060627(regulation of vesicle-mediated transport)	04144(Endocytosis);04145(Phagosome)	K07889	NA	PREDICTED: ras-related protein RABF1-like [Nelumbo nucifera]	NA	2.73611	3.79859	0.720295	-0.47334	0.326588	1	down	no
811211	PF3D7_1216400	XM_001350531.2	NA	NA	NA	NA		NA	48.4988	65.8153	0.736892	-0.440476	0.326683	1	down	no
814062	PF3D7_1314800	XM_001349848.1	GO:0019941(modification-dependent protein catabolic process)	NA	NA	NA		NA	2.54138	3.51278	0.723468	-0.466998	0.327323	1	down	no
2655017	PF3D7_0714400	XM_024473132.1	GO:0005509(calcium ion binding);GO:0007165(signal transduction)	NA	NA	NA		NA	4.40707	2.40158	1.83507	0.875835	0.327493	1	up	no
811908	PF3D7_1434500	XM_001348464.2	GO:0016887(ATPase activity)	03008(Ribosome biogenesis in eukaryotes)	K14572	NA	PREDICTED: midasin isoform X1 [Erythranthe guttata]	NA	26.9939	15.0261	1.79647	0.845166	0.327849	1	up	no
813092	PF3D7_0527900	XM_001351797.1	GO:0004004(ATP-dependent RNA helicase activity)	NA	NA	NA	hypothetical protein MARPO_0164s0014 [Marchantia polymorpha]	NA	85.1321	115.389	0.737781	-0.438735	0.327942	1	down	no
2655423	PF3D7_0817700	XM_002808808.1	GO:0046812(host cell surface binding);GO:1990225(rhoptry neck)	NA	NA	NA		NA	0.63227	0.345741	1.82874	0.870849	0.328022	1	up	no
4794185	PF3D7_0712900	XM_001349000.1	GO:0020002(host cell plasma membrane);GO:0020013(modulation by symbiont of host erythrocyte aggregation);GO:0020030(infected host cell surface knob);GO:0020033(antigenic variation);GO:0020035(cytoadherence to microvasculature, mediated by symbiont protein);GO:0050839(cell adhesion molecule binding)	NA	NA	NA		NA	3.96794	2.20489	1.79961	0.847682	0.328024	1	up	no
812037	PF3D7_1447900	XM_001348593.1	GO:0005773(vacuole);GO:0006855(drug transmembrane transport);GO:0042626(ATPase activity, coupled to transmembrane movement of substances);GO:0046872(metal ion binding);GO:0046873(metal ion transmembrane transporter activity)	02010(ABC transporters)	K05663	NA	ABC transporter B family member 25, mitochondrial [Selaginella moellendorffii]	NA	7.99928	4.44539	1.79946	0.84756	0.328153	1	up	no
3885798	PF3D7_0617900	XM_961071.1	GO:0000786(nucleosome);GO:0003677(DNA binding);GO:0051276(chromosome organization)	NA	NA	NA	histone H3.3 isoform X2 [Selaginella moellendorffii]	NA	651.689	882.991	0.738047	-0.438216	0.32824	1	down	no
814370	PF3D7_0305200	XM_001351092.2	GO:0003674(molecular_function);GO:0005575(cellular_component)	NA	NA	NA		NA	29.5376	16.4438	1.79627	0.845007	0.328314	1	up	no
812818	PF3D7_0223400	XM_001349700.1	GO:0020002(host cell plasma membrane);GO:0020033(antigenic variation)	NA	NA	NA		NA	6.87135	3.79607	1.81012	0.856087	0.328474	1	up	no
813442	PF3D7_0916500	XM_002808890.1	GO:0010564(regulation of cell cycle process);GO:0016887(ATPase activity);GO:0020011(apicoplast);GO:0030433(ubiquitin-dependent ERAD pathway)	04141(Protein processing in endoplasmic reticulum)	K14016	NA	unknown [Glycine max]	NA	1.35482	1.8788	0.721111	-0.471706	0.329013	1	down	no
810369	PF3D7_1021800	XM_024473288.1	GO:0020005(symbiont-containing vacuole membrane);GO:0020036(Maurer's cleft);GO:0033644(host cell membrane)	NA	NA	NA		NA	2.00074	1.11077	1.80122	0.848972	0.329234	1	up	no
811934	PF3D7_1437200	XM_001348490.1	GO:0005971(ribonucleoside-diphosphate reductase complex);GO:0006260(DNA replication)	00230(Purine metabolism);00240(Pyrimidine metabolism);00480(Glutathione metabolism)	K10807	EC:1.17.4.1	hypothetical protein OsI_30411 [Oryza sativa Indica Group]	NA	9.75712	13.2216	0.737966	-0.438374	0.329456	1	down	no
811821	PF3D7_1425900	XM_001348377.2	NA	NA	NA	NA		NA	40.0665	54.2411	0.738673	-0.436992	0.329655	1	down	no
812676	PF3D7_0208400	XM_001349558.3	NA	NA	NA	NA		NA	20.4363	11.3937	1.79366	0.842905	0.329888	1	up	no
811395	PF3D7_1235500	XM_001350713.1	GO:0000398(mRNA splicing, via spliceosome);GO:0001510(RNA methylation);GO:0003723(RNA binding);GO:0005634(nucleus);GO:0016422(mRNA (2'-O-methyladenosine-N6-)-methyltransferase activity);GO:0019827(stem cell population maintenance);GO:0036396(RNA N6-methyladenosine methyltransferase complex);GO:0061157(mRNA destabilization);GO:0080009(mRNA methylation)	NA	NA	NA	methyltransferase-like protein 14 homolog [Selaginella moellendorffii]	NA	11.9102	16.1202	0.738838	-0.43667	0.330683	1	down	no
810366	PF3D7_1021500	XM_001347457.1	GO:0003724(RNA helicase activity)	NA	NA	NA	PREDICTED: DEAD-box ATP-dependent RNA helicase 57-like [Populus euphratica]	NA	14.159	7.89453	1.79352	0.842797	0.331087	1	up	no
3885875	PF3D7_0623900	XM_961128.1	GO:0004523(RNA-DNA hybrid ribonuclease activity);GO:0006401(RNA catabolic process)	03030(DNA replication)	K10743	EC:3.1.26.4	ribonuclease H2 subunit A [Cicer arietinum]	NA	1.22975	1.72033	0.714836	-0.484317	0.33113	1	down	no
811832	PF3D7_1427100	XM_001348388.1	GO:0020011(apicoplast)	NA	NA	NA		NA	335.805	187.551	1.79047	0.840337	0.331439	1	up	no
813872	PF3D7_1361800	XM_024473251.1	NA	NA	NA	NA		NA	1.66334	0.924553	1.79907	0.847253	0.331515	1	up	no
810713	PF3D7_1115800	XM_001347801.1	NA	NA	NA	NA		NA	454.333	613.622	0.740411	-0.433602	0.331653	1	down	no
811759	PF3D7_1418000	XM_001348315.2	GO:0005783(endoplasmic reticulum);GO:0006511(ubiquitin-dependent protein catabolic process);GO:0010564(regulation of cell cycle process);GO:0016887(ATPase activity);GO:0030433(ubiquitin-dependent ERAD pathway)	04141(Protein processing in endoplasmic reticulum)	K14016	NA	Ubiquitin fusion degradation protein UFD1, partial [Cynara cardunculus var. scolymus]	NA	48.0712	64.967	0.739934	-0.434532	0.331698	1	down	no
811844	PF3D7_1428400	XM_034153490.1	GO:0003674(molecular_function);GO:0005829(cytosol);GO:0070647(protein modification by small protein conjugation or removal);GO:0080008(Cul4-RING E3 ubiquitin ligase complex)	NA	NA	NA	DDB1- and CUL4-associated factor 8 [Amborella trichopoda]	NA	0.767006	0.423615	1.81062	0.856484	0.332147	1	up	no
811664	PF3D7_1408500	XM_001348219.1	NA	NA	NA	NA		NA	49.7201	27.7436	1.79213	0.841673	0.332187	1	up	no
814106	PF3D7_1323800	XM_001349942.1	GO:0000139(Golgi membrane);GO:0000938(GARP complex);GO:0005515(protein binding);GO:0005794(Golgi apparatus);GO:0006896(Golgi to vacuole transport);GO:0009860(pollen tube growth);GO:0010008(endosome membrane);GO:0012505(endomembrane system);GO:0015031(protein transport);GO:0017137(Rab GTPase binding);GO:0019905(syntaxin binding);GO:0019953(sexual reproduction);GO:0032456(endocytic recycling);GO:00…	NA	NA	NA	vacuolar protein sorting-associated protein 52 A isoform X2 [Manihot esculenta]	NA	9.68053	5.40669	1.79047	0.840342	0.332568	1	up	no
813722	PF3D7_1332000	XM_001350015.1	GO:0005484(SNAP receptor activity);GO:0005783(endoplasmic reticulum);GO:0005801(cis-Golgi network);GO:0006886(intracellular protein transport);GO:0031201(SNARE complex);GO:0031338(regulation of vesicle fusion)	04130(SNARE interactions in vesicular transport)	K08490	NA	hypothetical protein SELMODRAFT_131549 [Selaginella moellendorffii]	NA	68.2818	92.144	0.741034	-0.432389	0.333125	1	down	no
813120	PF3D7_0530700	XM_001351825.1	NA	NA	NA	NA		NA	12.4092	6.93432	1.78954	0.839589	0.33332	1	up	no
812428	PF3D7_0424400	XM_001351511.1	GO:0020003(symbiont-containing vacuole);GO:0020036(Maurer's cleft);GO:0044164(host cell cytosol);GO:0044228(host cell surface)	NA	NA	NA		NA	3.62578	2.02507	1.79045	0.840319	0.333452	1	up	no
8445029	PF3D7_1038200	XM_002585375.1	NA	NA	NA	NA		NA	42.4811	23.6106	1.79924	0.84739	0.333681	1	up	no
812189	PF3D7_1463900	XM_001348745.2	GO:0044164(host cell cytosol)	NA	NA	NA		NA	0.680614	0.373746	1.82106	0.864779	0.333766	1	up	no
812764	PF3D7_0217700	XM_001349646.1	GO:0005634(nucleus);GO:0008284(positive regulation of cell proliferation);GO:0034243(regulation of transcription elongation from RNA polymerase II promoter)	NA	NA	NA	PREDICTED: E2F-associated phosphoprotein [Oryza brachyantha]	NA	54.8383	73.8768	0.742294	-0.429937	0.335194	1	down	no
814458	PF3D7_0314500	XM_001351178.1	NA	NA	NA	NA		NA	57.0456	31.9491	1.78551	0.836337	0.335781	1	up	no
813100	PF3D7_0528700	XM_001351805.1	GO:0006457(protein folding);GO:0016018(cyclosporin A binding)	03040(Spliceosome)	K12733	EC:5.2.1.8	peptidyl-prolyl cis-trans isomerase CYP18-2 [Papaver somniferum]	NA	119.327	160.55	0.743237	-0.428105	0.336149	1	down	no
810722	PF3D7_1116800	XM_001347810.1	GO:0005515(protein binding);GO:0006986(response to unfolded protein);GO:0009408(response to heat);GO:0020003(symbiont-containing vacuole);GO:0020005(symbiont-containing vacuole membrane);GO:0020007(apical complex);GO:0034214(protein hexamerization);GO:0044053(translocation of peptides or proteins into host cell cytoplasm);GO:0097619(PTEX complex)	NA	NA	NA	Chaperone protein ClpB1 [Glycine soja]	NA	369.645	497.16	0.743512	-0.427571	0.336182	1	down	no
813485	PF3D7_0920900	XM_001352044.1	NA	NA	NA	NA		NA	53.4855	29.9874	1.7836	0.834791	0.336329	1	up	no
812862	PF3D7_0501900	XM_001351542.1	NA	NA	NA	NA		NA	3.5631	1.96624	1.81214	0.857695	0.336459	1	up	no
811315	PF3D7_1227200	XM_001350633.2	GO:0005267(potassium channel activity);GO:0006813(potassium ion transport);GO:0020002(host cell plasma membrane)	NA	NA	NA		NA	10.5938	5.94031	1.78338	0.83461	0.336586	1	up	no
810224	PF3D7_1006600	XM_001347315.1	GO:0005737(cytoplasm);GO:0008479(queuine tRNA-ribosyltransferase activity);GO:0008616(queuosine biosynthetic process)	NA	NA	NA	thioredoxin domain-containing protein 9 homolog [Ricinus communis]	NA	12.0728	6.73769	1.79183	0.841432	0.33773	1	up	no
814489	PF3D7_0317500	XM_001351209.1	GO:0003777(microtubule motor activity);GO:0005871(kinesin complex)	NA	NA	NA	kinesin-like protein KIN-5A [Phalaenopsis equestris]	NA	1.78776	0.998177	1.79103	0.840788	0.337971	1	up	no
811155	PF3D7_1210200	XM_001350475.1	NA	NA	NA	NA		NA	0.969784	0.536893	1.80629	0.853029	0.338517	1	up	no
2655315	PF3D7_0806100	XM_001349425.2	NA	NA	NA	NA		NA	3.05227	1.70245	1.79287	0.842268	0.33861	1	up	no
810450	PF3D7_1030000	XM_001347541.1	GO:0003682(chromatin binding);GO:0003700(DNA binding transcription factor activity);GO:0006351(transcription, DNA-templated)	NA	NA	NA	transcription elongation factor SPT4-like protein 2-like [Chlorella sorokiniana]	NA	334.234	448.398	0.745395	-0.423922	0.339212	1	down	no
811268	PF3D7_1222500	XM_001350586.1	GO:0005524(ATP binding);GO:0005634(nucleus);GO:0005737(cytoplasm);GO:0005829(cytosol);GO:0017178(diphthine-ammonia ligase activity);GO:0017183(peptidyl-diphthamide biosynthetic process from peptidyl-histidine);GO:2000765(regulation of cytoplasmic translation)	NA	NA	NA	hypothetical protein EUGRSUZ_B021512, partial [Eucalyptus grandis]	NA	42.1337	56.5248	0.745402	-0.423909	0.339836	1	down	no
813975	PF3D7_1316000	XM_024473221.1	GO:0004672(protein kinase activity);GO:0006468(protein phosphorylation)	NA	NA	NA	glycogen synthase kinase [Raphidocelis subcapitata]	NA	2.65349	1.46476	1.81155	0.857228	0.339867	1	up	no
3885903	PF3D7_0607400	XM_960971.2	GO:0005794(Golgi apparatus);GO:0005886(plasma membrane)	NA	NA	NA	hypothetical protein EUGRSUZ_H00141 [Eucalyptus grandis]	NA	2.9898	4.02555	0.742706	-0.429137	0.339994	1	down	no
812295	PF3D7_1474500	XM_001348851.1	GO:0000381(regulation of alternative mRNA splicing, via spliceosome);GO:0000389(mRNA 3'-splice site recognition);GO:0003723(RNA binding);GO:0005686(U2 snRNP);GO:0071004(U2-type prespliceosome);GO:0071013(catalytic step 2 spliceosome)	03040(Spliceosome)	K12825	NA	probable splicing factor 3A subunit 1 [Physcomitrella patens]	NA	38.3393	51.393	0.746003	-0.422747	0.340293	1	down	no
2655036	PF3D7_0704000	XM_002808704.1	NA	NA	NA	NA		NA	6.81317	3.83458	1.77677	0.829259	0.340627	1	up	no
811510	PF3D7_1247800	XM_001350826.2	GO:0005764(lysosome);GO:0006508(proteolysis);GO:0008239(dipeptidyl-peptidase activity)	NA	NA	NA	hypothetical protein CR513_52675, partial [Mucuna pruriens]	NA	1.65122	2.23556	0.738616	-0.437104	0.341565	1	down	no
9221918	PF3D7_0726000	XR_002273085.2	NA	NA	NA	NA	putative senescence-associated protein, partial [Pisum sativum]	NA	111.316	148.912	0.747531	-0.419794	0.342178	1	down	no
813551	PF3D7_0927600	XM_001352110.1	GO:0005634(nucleus)	NA	NA	NA		NA	0.702114	0.966461	0.726479	-0.461006	0.343223	1	down	no
812171	PF3D7_1461900	XM_001348727.1	GO:0004832(valine-tRNA ligase activity);GO:0006438(valyl-tRNA aminoacylation)	00970(Aminoacyl-tRNA biosynthesis)	K01873	EC:6.1.1.9	putative valyl tRNA synthetase [Ostreococcus tauri]	NA	258.788	146.167	1.77049	0.824151	0.3438	1	up	no
2654965	PF3D7_0719000	XM_001349056.1	NA	NA	NA	NA		NA	70.0066	39.4994	1.77235	0.825662	0.344798	1	up	no
810731	PF3D7_1117800	XM_001347819.1	GO:0004519(endonuclease activity);GO:0005515(protein binding);GO:0005524(ATP binding);GO:0006298(mismatch repair);GO:0016887(ATPase activity)	03430(Mismatch repair)	K08734	NA	hypothetical protein DM860_013689 [Cuscuta australis]	NA	48.505	27.4182	1.76908	0.823002	0.344951	1	up	no
812032	PF3D7_1447200	XM_001348588.1	NA	NA	NA	NA		NA	138.396	184.4	0.750518	-0.414041	0.34673	1	down	no
813438	PF3D7_0916100	XM_024473198.1	GO:0005783(endoplasmic reticulum);GO:0045454(cell redox homeostasis)	NA	NA	NA		NA	20.6283	27.5326	0.749234	-0.416512	0.34717	1	down	no
812635	PF3D7_0204100	XM_001349517.1	NA	NA	NA	NA		NA	0.480377	0.268294	1.79049	0.840352	0.34848	1	up	no
2655216	PF3D7_0812000	XM_001349370.1	NA	NA	NA	NA		NA	0.960878	1.31009	0.733444	-0.447241	0.348743	1	down	no
813634	PF3D7_0936600	XM_001352194.1	GO:0044164(host cell cytosol)	NA	NA	NA		NA	608.267	345.63	1.75988	0.815475	0.350587	1	up	no
810985	PF3D7_1142800	XM_001348073.1	NA	NA	NA	NA		NA	3.2257	1.80573	1.78638	0.837035	0.35202	1	up	no
813535	PF3D7_0926000	XM_001352094.1	NA	NA	NA	NA		NA	1.84342	1.03927	1.77378	0.826824	0.352241	1	up	no
814541	PF3D7_0322700	XM_001351261.2	NA	NA	NA	NA		NA	20.1934	11.4893	1.75759	0.813598	0.35226	1	up	no
810594	PF3D7_1102900	XM_001347681.2	NA	NA	NA	NA		NA	103.077	136.641	0.754366	-0.406663	0.352835	1	down	no
813593	PF3D7_0932200	XM_001352152.1	GO:0005515(protein binding)	NA	NA	NA		NA	3.84652	2.11928	1.81501	0.859978	0.353253	1	up	no
814042	PF3D7_1311600	XM_001349808.1	NA	NA	NA	NA		NA	63.0557	35.9052	1.75617	0.812434	0.353392	1	up	no
813235	PF3D7_0110000	XM_001350994.1	NA	NA	NA	NA		NA	18.5562	10.5305	1.76213	0.81732	0.353456	1	up	no
811636	PF3D7_1405700	XM_001348191.1	GO:0000209(protein polyubiquitination);GO:0043161(proteasome-mediated ubiquitin-dependent protein catabolic process);GO:0061630(ubiquitin protein ligase activity)	NA	NA	NA	E3 ubiquitin-protein ligase RNF181 [Capsella rubella]	NA	2.28775	1.29558	1.76581	0.820327	0.354814	1	up	no
9221999	PF3D7_1372200	XM_002809080.1	GO:0020020(food vacuole)	NA	NA	NA		NA	11104.6	14686.2	0.756123	-0.403307	0.354925	1	down	no
2655354	PF3D7_0802200	XM_001349456.1	GO:0004601(peroxidase activity);GO:0005829(cytosol);GO:0006979(response to oxidative stress);GO:0016209(antioxidant activity)	00940(Phenylpropanoid biosynthesis)	K11188	EC:1.11.1.7;EC:1.11.1.15	peroxiredoxin-6-like [Physcomitrella patens]	NA	13.5045	17.9062	0.754176	-0.407027	0.355264	1	down	no
811180	PF3D7_1212900	XM_001350500.1	GO:0005634(nucleus)	NA	NA	NA	PREDICTED: transcription factor GTE12-like isoform X1 [Beta vulgaris subsp. vulgaris]	NA	81.2283	107.373	0.756505	-0.402578	0.355609	1	down	no
814304	PF3D7_1365500	XM_001350329.1	GO:0004047(aminomethyltransferase activity);GO:0005739(mitochondrion);GO:0006546(glycine catabolic process)	00630(Glyoxylate and dicarboxylate metabolism);00260(Glycine, serine and threonine metabolism);00670(One carbon pool by folate)	K00605	EC:2.1.2.10	glycine cleavage T [Micractinium conductrix]	NA	13.9429	7.93327	1.75753	0.813546	0.355818	1	up	no
811478	PF3D7_1244400	XM_001350794.1	GO:0020011(apicoplast)	NA	NA	NA		NA	1.99163	1.13222	1.75905	0.814796	0.356213	1	up	no
813229	PF3D7_0109400	XM_001350988.1	NA	NA	NA	NA		NA	11.7554	6.67228	1.76183	0.817075	0.356428	1	up	no
812206	PF3D7_1465600	XM_001348762.2	NA	NA	NA	NA		NA	7.48776	4.25717	1.75886	0.814637	0.35669	1	up	no
9221851	PF3D7_0502600	XM_002808626.1	NA	NA	NA	NA		NA	0.927682	1.23804	0.749315	-0.416356	0.35686	1	down	no
813101	PF3D7_0528800	XM_001351806.3	GO:0005525(GTP binding);GO:0005622(intracellular)	NA	NA	NA		NA	29.9544	17.0997	1.75174	0.808792	0.357008	1	up	no
2655259	PF3D7_0817500	XM_001349314.2	GO:0008426(protein kinase C inhibitor activity)	NA	NA	NA	14 kDa zinc-binding protein isoform X1 [Manihot esculenta]	NA	658.794	869.406	0.757753	-0.400201	0.357462	1	down	no
812861	PF3D7_0508300	XM_001351605.1	GO:0009670(triose-phosphate:phosphate antiporter activity);GO:0016020(membrane);GO:0020011(apicoplast);GO:0031355(integral component of plastid outer membrane);GO:0046323(glucose import)	NA	NA	NA	predicted protein [Hordeum vulgare subsp. vulgare]	NA	16.3999	9.34595	1.75476	0.811277	0.357612	1	up	no
2654955	PF3D7_0719400	XM_001349059.1	NA	NA	NA	NA		NA	1.4479	0.821259	1.76303	0.818054	0.357965	1	up	no
812232	PF3D7_1468200	XM_001348788.1	NA	NA	NA	NA		NA	37.1951	21.2307	1.75195	0.80896	0.358011	1	up	no
811012	PF3D7_1145800	XM_001348100.1	NA	NA	NA	NA		NA	6.28888	3.59069	1.75144	0.808544	0.358902	1	up	no
812924	PF3D7_0503500	XM_001351557.1	GO:0004672(protein kinase activity);GO:0006468(protein phosphorylation)	NA	NA	NA		NA	3.44408	1.96169	1.75567	0.81202	0.359226	1	up	no
2654957	PF3D7_0711700	XM_001348994.1	GO:0020002(host cell plasma membrane);GO:0020013(modulation by symbiont of host erythrocyte aggregation);GO:0020030(infected host cell surface knob);GO:0020033(antigenic variation);GO:0020035(cytoadherence to microvasculature, mediated by symbiont protein);GO:0050839(cell adhesion molecule binding)	NA	NA	NA		NA	8.71416	4.98604	1.74771	0.805468	0.359249	1	up	no
811007	PF3D7_1145200	XM_001348095.2	GO:0020011(apicoplast)	NA	NA	NA	Serine/threonine protein kinase [Trema orientale]	NA	0.442016	0.589627	0.749654	-0.415704	0.359612	1	down	no
810220	PF3D7_1006100	XM_024473275.1	GO:0000288(nuclear-transcribed mRNA catabolic process, deadenylation-dependent decay);GO:0000932(P-body);GO:0017148(negative regulation of translation);GO:0030015(CCR4-NOT core complex)	03018(RNA degradation)	K12580	NA	transcription regulator NOT2/NOT3/NOT5 family protein [Klebsormidium nitens]	NA	3.59509	2.00012	1.79743	0.845939	0.359696	1	up	no
813263	PF3D7_0113400	XM_001351021.1	NA	NA	NA	NA		NA	4.07538	5.41181	0.753053	-0.409177	0.359771	1	down	no
9221997	PF3D7_1372000	XM_002809078.1	GO:0020011(apicoplast)	NA	NA	NA		NA	207.468	118.905	1.74482	0.803079	0.360406	1	up	no
813557	PF3D7_0928200	XM_001352116.1	NA	NA	NA	NA		NA	32.5937	18.6697	1.74581	0.803898	0.360486	1	up	no
812550	PF3D7_0400300	XM_001351284.1	GO:0020002(host cell plasma membrane);GO:0020033(antigenic variation)	NA	NA	NA		NA	2.31276	3.07351	0.752483	-0.410269	0.360814	1	down	no
813522	PF3D7_0924600	XM_001352081.1	NA	NA	NA	NA		NA	0.945654	0.538791	1.75514	0.811587	0.361085	1	up	no
811269	PF3D7_1222600	XM_001350587.1	GO:0005634(nucleus)	NA	NA	NA		NA	3.35977	4.4245	0.759357	-0.397151	0.361219	1	down	no
9221841	PF3D7_0113200	XM_002808567.1	NA	NA	NA	NA		NA	6.19608	8.16856	0.758528	-0.398726	0.361719	1	down	no
814408	PF3D7_0309200	XM_001351130.2	GO:0004674(protein serine/threonine kinase activity);GO:0006468(protein phosphorylation)	NA	NA	NA	hypothetical protein MICPUN_113602 [Micromonas commoda]	NA	3.67512	2.10366	1.74701	0.80489	0.362384	1	up	no
814369	PF3D7_0305100	XM_001351091.2	NA	NA	NA	NA		NA	0.384155	0.218391	1.75902	0.814775	0.362393	1	up	no
812185	PF3D7_1463400	XM_001348741.1	GO:0001056(RNA polymerase III activity);GO:0005666(DNA-directed RNA polymerase III complex)	00230(Purine metabolism);00240(Pyrimidine metabolism);03020(RNA polymerase)	K03026	NA	PREDICTED: DNA-directed RNA polymerase III subunit rpc4 [Oryza brachyantha]	NA	58.9204	33.8134	1.74252	0.801171	0.362582	1	up	no
811290	PF3D7_1224700	XM_001350608.1	GO:0020011(apicoplast)	NA	NA	NA		NA	14.864	8.53066	1.74242	0.801091	0.362744	1	up	no
810194	PF3D7_1003300	XM_001347285.1	GO:0008080(N-acetyltransferase activity)	NA	NA	NA	N-alpha-acetyltransferase daf-31 [Chlorella sorokiniana]	NA	67.9259	38.9634	1.74333	0.801843	0.363211	1	up	no
813751	PF3D7_1338900	XM_001350080.1	GO:0004672(protein kinase activity);GO:0006468(protein phosphorylation);GO:0020011(apicoplast)	NA	NA	NA	hypothetical protein PRUPE_8G235000 [Prunus persica]	NA	0.732623	0.412122	1.77768	0.83	0.363686	1	up	no
811167	PF3D7_1211500	XM_001350487.1	GO:0003735(structural constituent of ribosome);GO:0006412(translation);GO:0022627(cytosolic small ribosomal subunit)	NA	NA	NA		NA	17.9876	10.3181	1.7433	0.80182	0.363718	1	up	no
813019	PF3D7_0520300	XM_001351725.1	GO:0000398(mRNA splicing, via spliceosome);GO:0000932(P-body);GO:0003723(RNA binding);GO:0005688(U6 snRNP);GO:0046540(U4/U6 x U5 tri-snRNP complex);GO:0071011(precatalytic spliceosome);GO:0071013(catalytic step 2 spliceosome);GO:1990726(Lsm1-7-Pat1 complex)	03040(Spliceosome);03018(RNA degradation)	K12621	NA	Sm-D1 protein [Chlamydomonas reinhardtii]	NA	38.0037	49.9813	0.760358	-0.39525	0.364311	1	down	no
813379	PF3D7_0910200	XM_001351938.1	NA	NA	NA	NA		NA	41.1189	23.6529	1.73843	0.797784	0.364607	1	up	no
814387	PF3D7_0306900	XM_001351109.1	GO:0003735(structural constituent of ribosome);GO:0006412(translation);GO:0022627(cytosolic small ribosomal subunit)	03010(Ribosome)	K02973	NA	predicted protein [Hordeum vulgare subsp. vulgare]	NA	3186.54	4178.66	0.762575	-0.391048	0.364687	1	down	no
811083	PF3D7_1203000	XM_001350403.1	GO:0003688(DNA replication origin binding);GO:0005634(nucleus);GO:0005664(nuclear origin of replication recognition complex);GO:0005737(cytoplasm);GO:0006270(DNA replication initiation)	NA	NA	NA	predicted protein [Micromonas commoda]	NA	1.46313	0.833548	1.75531	0.811725	0.366198	1	up	no
810178	PF3D7_1001600	XM_001347269.1	GO:0006629(lipid metabolic process);GO:0016020(membrane);GO:0016298(lipase activity)	00561(Glycerolipid metabolism)	K01054	EC:3.1.1.23	hypothetical protein MNEG_9475 [Monoraphidium neglectum]	NA	3.80645	2.18319	1.74353	0.802008	0.367017	1	up	no
813237	PF3D7_0110200	XM_001350996.1	GO:0005737(cytoplasm);GO:0005739(mitochondrion);GO:0016972(thiol oxidase activity);GO:0055114(oxidation-reduction process)	NA	NA	NA	hypothetical protein C2845_PM01G06850 [Panicum miliaceum]	NA	14.0611	8.04576	1.74764	0.80541	0.36704	1	up	no
8445002	PF3D7_0203200	XM_002585339.1	NA	NA	NA	NA		NA	10.8525	6.24181	1.73868	0.797989	0.367077	1	up	no
811904	PF3D7_1434100	XM_001348460.1	GO:0008479(queuine tRNA-ribosyltransferase activity)	NA	NA	NA		NA	11.3691	6.53542	1.73961	0.798763	0.367442	1	up	no
812395	PF3D7_0406400	XM_002808595.1	GO:0004416(hydroxyacylglutathione hydrolase activity);GO:0005829(cytosol);GO:0009438(methylglyoxal metabolic process)	00620(Pyruvate metabolism)	K01069	EC:3.1.2.6	Glyoxylase [Handroanthus impetiginosus]	NA	52.9022	69.2448	0.763987	-0.388379	0.367842	1	down	no
811472	PF3D7_1243700	XM_001350788.1	GO:0000209(protein polyubiquitination);GO:0005634(nucleus);GO:0005737(cytoplasm);GO:0031625(ubiquitin protein ligase binding);GO:0043161(proteasome-mediated ubiquitin-dependent protein catabolic process);GO:0061630(ubiquitin protein ligase activity)	NA	NA	NA		NA	1.80582	1.02477	1.76217	0.817353	0.367967	1	up	no
2655273	PF3D7_0814200	XM_001349347.1	GO:0003677(DNA binding);GO:0003723(RNA binding);GO:0005634(nucleus);GO:0005737(cytoplasm)	03013(RNA transport);03008(Ribosome biogenesis in eukaryotes)	K14525	EC:3.1.26.5	H/ACA ribonucleoprotein complex subunit 1-like isoform X1 [Ziziphus jujuba]	NA	5728.78	7483.5	0.765522	-0.385483	0.369147	1	down	no
811972	PF3D7_1441100	XM_001348528.1	NA	NA	NA	NA		NA	3390.61	4427.26	0.765848	-0.384871	0.369654	1	down	no
812187	PF3D7_1463700	XM_001348743.1	GO:0004693(cyclin-dependent protein serine/threonine kinase activity);GO:0005515(protein binding);GO:0010564(regulation of cell cycle process);GO:0031952(regulation of protein autophosphorylation);GO:0045737(positive regulation of cyclin-dependent protein serine/threonine kinase activity)	NA	NA	NA		NA	7.89767	4.5288	1.74388	0.802298	0.369929	1	up	no
814040	PF3D7_1311400	XM_001349806.1	GO:0005515(protein binding);GO:0005794(Golgi apparatus);GO:0006886(intracellular protein transport);GO:0016192(vesicle-mediated transport);GO:0020008(rhoptry);GO:0030125(clathrin vesicle coat);GO:0030131(clathrin adaptor complex);GO:0031410(cytoplasmic vesicle)	NA	NA	NA	unknown [Zea mays]	NA	100.608	131.26	0.766484	-0.383673	0.370873	1	down	no
811669	PF3D7_1409100	XM_001348225.3	GO:0016491(oxidoreductase activity);GO:0020011(apicoplast)	NA	NA	NA	uncharacterized protein LOC110787384 [Spinacia oleracea]	NA	7.94074	10.3686	0.765845	-0.384875	0.37096	1	down	no
814349	PF3D7_0303200	XM_024473159.1	GO:0008195(phosphatidate phosphatase activity)	00561(Glycerolipid metabolism);00564(Glycerophospholipid metabolism)	K15728	EC:3.1.3.4	phosphatidate phosphatase PAH2-like isoform X1 [Helianthus annuus]	NA	0.608172	0.804817	0.755665	-0.404181	0.371007	1	down	no
813916	PF3D7_1369000	XM_002809065.1	GO:0005783(endoplasmic reticulum)	NA	NA	NA		NA	1.36373	0.776303	1.7567	0.812868	0.371021	1	up	no
812698	PF3D7_0210900	XM_001349580.1	NA	NA	NA	NA		NA	619.584	358.492	1.7283	0.789357	0.371361	1	up	no
2654938	PF3D7_0731800	XM_002808755.1	GO:0020011(apicoplast)	NA	NA	NA	predicted protein [Micromonas pusilla CCMP1545]	NA	73.2331	95.4717	0.767066	-0.382578	0.371681	1	down	no
2655015	PF3D7_0713700	XM_002808728.1	NA	NA	NA	NA		NA	32.6005	42.5474	0.766216	-0.384176	0.371818	1	down	no
2655398	PF3D7_0802500	XM_002808763.1	NA	00562(Inositol phosphate metabolism);04070(Phosphatidylinositol signaling system)	K21797	EC:3.1.3.-	putative phosphoinositide phosphatase [Handroanthus impetiginosus]	NA	20.8228	12.0566	1.7271	0.788348	0.372694	1	up	no
813239	PF3D7_0110500	XM_001350998.1	NA	NA	NA	NA		NA	2.88076	1.66456	1.73064	0.791306	0.372848	1	up	no
812967	PF3D7_0515300	XM_001351674.1	GO:0006897(endocytosis);GO:0016303(1-phosphatidylinositol-3-kinase activity);GO:0020020(food vacuole);GO:0030492(hemoglobin binding);GO:0043656(intracellular region of host);GO:0046488(phosphatidylinositol metabolic process);GO:0046907(intracellular transport)	00562(Inositol phosphate metabolism);04070(Phosphatidylinositol signaling system);04145(Phagosome);04136(Autophagy - other eukaryotes)	K00914	EC:2.7.1.137	hypothetical protein MARPO_0003s0185 [Marchantia polymorpha]	NA	12.9138	7.4795	1.72656	0.787898	0.373056	1	up	no
811378	PF3D7_1233800	XM_001350696.2	NA	NA	NA	NA		NA	3.66767	4.82374	0.760336	-0.395291	0.373079	1	down	no
813856	PF3D7_1359000	XM_002809041.1	NA	NA	NA	NA		NA	11.1681	6.4687	1.72648	0.78783	0.373138	1	up	no
810442	PF3D7_1029200	XM_001347533.1	NA	NA	NA	NA		NA	23.5129	13.6097	1.72766	0.788815	0.37319	1	up	no
3885854	PF3D7_0622300	XM_961113.1	GO:0005794(Golgi apparatus);GO:0005886(plasma membrane)	NA	NA	NA	vacuolar transporter chaperone 4-like [Quercus suber]	NA	1.11816	0.639917	1.74734	0.805163	0.373253	1	up	no
814492	PF3D7_0317800	XM_001351212.1	GO:0005838(proteasome regulatory particle);GO:0006511(ubiquitin-dependent protein catabolic process)	NA	NA	NA	26S proteasome non-ATPase regulatory subunit 9 isoform X3 [Medicago truncatula]	NA	54.0981	31.335	1.72644	0.787803	0.373981	1	up	no
2655061	PF3D7_0707600	XM_001348954.1	NA	NA	NA	NA		NA	36.6381	21.2058	1.72773	0.788882	0.374026	1	up	no
813253	PF3D7_0112000	XM_024473112.1	GO:0004536(deoxyribonuclease activity);GO:0006308(DNA catabolic process)	NA	NA	NA	putative deoxyribonuclease TATDN1 [Dendrobium catenatum]	NA	10.8954	6.29659	1.73037	0.79108	0.374795	1	up	no
2655094	PF3D7_0710900	XM_001348986.1	GO:0003735(structural constituent of ribosome);GO:0005840(ribosome);GO:0006412(translation)	NA	NA	NA	predicted protein, partial [Micromonas pusilla CCMP1545]	NA	23.8602	13.8273	1.72558	0.787086	0.3751	1	up	no
810837	PF3D7_1127900	XM_001347925.1	NA	NA	NA	NA		NA	29.3048	38.0972	0.769212	-0.378547	0.375736	1	down	no
813252	PF3D7_0111900	XM_001351011.1	GO:0005758(mitochondrial intermembrane space)	NA	NA	NA		NA	17.4997	10.0393	1.74312	0.801673	0.376132	1	up	no
811249	PF3D7_1220500	XM_001350567.1	GO:0030490(maturation of SSU-rRNA)	NA	NA	NA	unknown [Lotus japonicus]	NA	1.50984	2.01326	0.749948	-0.415137	0.376567	1	down	no
811283	PF3D7_1224000	XM_001350601.1	GO:0003934(GTP cyclohydrolase I activity);GO:0006730(one-carbon metabolic process);GO:0009396(folic acid-containing compound biosynthetic process)	00790(Folate biosynthesis)	K01495	EC:3.5.4.16	hypothetical protein BHE74_00000095 [Ensete ventricosum]	NA	8.66304	5.00695	1.7302	0.790941	0.376631	1	up	no
812297	PF3D7_1474700	XM_001348853.2	NA	NA	NA	NA		NA	0.910731	0.517961	1.7583	0.814182	0.376846	1	up	no
812334	PF3D7_1478100	XM_001348890.1	GO:0020011(apicoplast)	NA	NA	NA		NA	1.79549	2.37374	0.756395	-0.402787	0.376921	1	down	no
810746	PF3D7_1119200	XM_024473317.1	GO:0003674(molecular_function);GO:0005634(nucleus);GO:0005829(cytosol);GO:0008150(biological_process)	NA	NA	NA		NA	37.2317	21.5866	1.72476	0.786394	0.376953	1	up	no
2654995	PF3D7_0731200	XM_001349169.1	NA	NA	NA	NA		NA	69.1098	40.1664	1.72059	0.7829	0.377206	1	up	no
814287	PF3D7_1361700	XM_001350292.1	GO:0004129(cytochrome-c oxidase activity)	00190(Oxidative phosphorylation)	K02261	NA	cytochrome c oxidase subunit 2 (mitochondrion) [Gloeotilopsis planctonica]	NA	1.70342	2.249	0.757409	-0.400855	0.377523	1	down	no
2655013	PF3D7_0713500	XM_001349005.1	NA	NA	NA	NA		NA	9.48368	12.3073	0.770575	-0.375992	0.378027	1	down	no
810903	PF3D7_1134500	XM_001347991.2	GO:0005739(mitochondrion);GO:0005783(endoplasmic reticulum);GO:0008654(phospholipid biosynthetic process);GO:0016021(integral component of membrane);GO:0030198(extracellular matrix organization)	NA	NA	NA	uncharacterized protein LOC109735167 [Aegilops tauschii subsp. tauschii]	NA	1.6981	0.983862	1.72595	0.787392	0.378029	1	up	no
810687	PF3D7_1113200	XM_001347775.1	NA	NA	NA	NA		NA	8.81269	11.527	0.764522	-0.387369	0.378152	1	down	no
810455	PF3D7_1030500	XM_001347546.1	GO:0004175(endopeptidase activity);GO:0005838(proteasome regulatory particle);GO:0006511(ubiquitin-dependent protein catabolic process)	03050(Proteasome)	K03039	NA	26S proteasome non-ATPase regulatory subunit 13 homolog B-like [Manihot esculenta]	NA	15.0616	8.74675	1.72197	0.784059	0.378165	1	up	no
810507	PF3D7_1035800	XM_001347598.1	NA	NA	NA	NA		NA	6.83966	8.88537	0.769767	-0.377506	0.378227	1	down	no
813480	PF3D7_0920400	XM_001352039.1	NA	NA	NA	NA		NA	3.59518	2.08679	1.72283	0.784779	0.378408	1	up	no
814038	PF3D7_1311100	XM_001349803.1	NA	NA	NA	NA		NA	23.2598	30.1704	0.770948	-0.375295	0.378494	1	down	no
811326	PF3D7_1228300	XM_001350644.1	GO:0004672(protein kinase activity);GO:0006468(protein phosphorylation)	NA	NA	NA	G2-specific protein kinase nimA-like [Quercus suber]	NA	1.17803	0.67508	1.74502	0.803246	0.378553	1	up	no
812977	PF3D7_0516200	XM_001351683.1	GO:0003723(RNA binding);GO:0006412(translation);GO:0022627(cytosolic small ribosomal subunit)	03010(Ribosome)	K02955	NA	PREDICTED: 40S ribosomal protein S14-2 [Eucalyptus grandis]	NA	1430.08	1852.46	0.771991	-0.373344	0.379096	1	down	no
810638	PF3D7_1107400	XM_001347726.2	GO:0000150(recombinase activity);GO:0003677(DNA binding);GO:0003684(damaged DNA binding);GO:0005524(ATP binding);GO:0005634(nucleus);GO:0006281(DNA repair);GO:0006310(DNA recombination);GO:0008094(DNA-dependent ATPase activity)	03440(Homologous recombination)	K04482	NA	hypothetical protein AXG93_868s1370 [Marchantia polymorpha subsp. ruderalis]	NA	11.9877	15.5672	0.770061	-0.376956	0.379164	1	down	no
814152	PF3D7_1333200	XM_001350027.1	GO:0004842(ubiquitin-protein transferase activity);GO:0010564(regulation of cell cycle process);GO:0016567(protein ubiquitination);GO:0016887(ATPase activity);GO:0020011(apicoplast);GO:0030433(ubiquitin-dependent ERAD pathway)	04120(Ubiquitin mediated proteolysis)	K03178	EC:6.2.1.45	Ubiquitin-activating enzyme like [Actinidia chinensis var. chinensis]	NA	2.98403	1.73435	1.72054	0.782862	0.379385	1	up	no
811224	PF3D7_1217800	XM_001350544.1	GO:0002098(tRNA wobble uridine modification);GO:0005506(iron ion binding);GO:0005634(nucleus);GO:0005829(cytosol);GO:0008270(zinc ion binding);GO:0009055(electron transfer activity);GO:0017183(peptidyl-diphthamide biosynthetic process from peptidyl-histidine)	NA	NA	NA	diphthamide biosynthesis protein 3 [Bathycoccus prasinos]	NA	53.6824	31.196	1.72081	0.783088	0.37939	1	up	no
812023	PF3D7_1446400	XM_001348579.2	GO:0004739(pyruvate dehydrogenase (acetyl-transferring) activity);GO:0006086(acetyl-CoA biosynthetic process from pyruvate);GO:0006099(tricarboxylic acid cycle);GO:0006633(fatty acid biosynthetic process);GO:0016020(membrane);GO:0020011(apicoplast);GO:0045254(pyruvate dehydrogenase complex)	00010(Glycolysis / Gluconeogenesis);00020(Citrate cycle (TCA cycle));00620(Pyruvate metabolism)	K00162	EC:1.2.4.1	pyruvate dehydrogenase E1 component subunit beta [Selaginella moellendorffii]	NA	2.3404	1.33206	1.75698	0.813101	0.380291	1	up	no
3885961	PF3D7_0602800	XM_960925.1	GO:0000049(tRNA binding);GO:0005506(iron ion binding);GO:0016706(oxidoreductase activity, acting on paired donors, with incorporation or reduction of molecular oxygen, 2-oxoglutarate as one donor, and incorporation of one atom each of oxygen into both donors);GO:0031591(wybutosine biosynthetic process);GO:0042803(protein homodimerization activity);GO:0055114(oxidation-reduction process)	NA	NA	NA	hypothetical protein CHLRE_14g626634v5 [Chlamydomonas reinhardtii]	NA	4.47397	2.59652	1.72307	0.784977	0.380582	1	up	no
811663	PF3D7_1408400	XM_001348218.1	GO:0003678(DNA helicase activity)	NA	NA	NA	hypothetical protein ARALYDRAFT_477264 [Arabidopsis lyrata subsp. lyrata]	NA	6.83469	3.98303	1.71595	0.779011	0.381922	1	up	no
811741	PF3D7_1416200	XM_001348297.1	NA	NA	NA	NA	Metacaspase 9 [Zostera marina]	NA	0.449243	0.258344	1.73893	0.798203	0.382143	1	up	no
810940	PF3D7_1138200	XM_001348028.1	NA	NA	NA	NA		NA	5.0636	6.61214	0.765805	-0.384952	0.382639	1	down	no
810752	PF3D7_1119800	XM_001347840.1	GO:0000166(nucleotide binding);GO:0000184(nuclear-transcribed mRNA catabolic process, nonsense-mediated decay);GO:0000932(P-body);GO:0003729(mRNA binding);GO:0005634(nucleus);GO:0008266(poly(U) RNA binding);GO:0010494(cytoplasmic stress granule);GO:0034063(stress granule assembly);GO:0043488(regulation of mRNA stability)	03040(Spliceosome)	K12890	NA	hypothetical protein VOLCADRAFT_72532 [Volvox carteri f. nagariensis]	NA	37.0739	21.6212	1.71471	0.777961	0.382839	1	up	no
812876	PF3D7_0507600	XM_001351598.1	GO:0030154(cell differentiation)	03018(RNA degradation)	K12606	NA	cell differentiation protein RCD1 homolog isoform X1 [Phalaenopsis equestris]	NA	12.029	15.5452	0.773812	-0.369945	0.383042	1	down	no
810827	PF3D7_1126900	XM_001347915.2	GO:0000398(mRNA splicing, via spliceosome);GO:0003723(RNA binding);GO:0005685(U1 snRNP);GO:0071013(catalytic step 2 spliceosome)	03040(Spliceosome)	K11098	NA	probable small nuclear ribonucleoprotein F [Carica papaya]	NA	174.113	224.906	0.774157	-0.369302	0.383241	1	down	no
9222008	PF3D7_1370300	XM_002809070.1	GO:0020036(Maurer's cleft)	NA	NA	NA		NA	3897.37	5023.36	0.77585	-0.366151	0.384976	1	down	no
811397	PF3D7_1235700	XM_001350715.1	GO:0005739(mitochondrion)	00190(Oxidative phosphorylation)	K02133	EC:3.6.3.14	ATPase, F1 complex beta subunit/V1 complex,C-terminal [Ostreococcus tauri]	NA	4.55136	2.64554	1.72039	0.782737	0.384994	1	up	no
811175	PF3D7_1212300	XM_001350495.2	GO:0002244(hematopoietic progenitor cell differentiation);GO:0003341(cilium movement);GO:0005858(axonemal dynein complex);GO:0007018(microtubule-based movement);GO:0008574(ATP-dependent microtubule motor activity, plus-end-directed);GO:0030286(dynein complex);GO:0045503(dynein light chain binding);GO:0045504(dynein heavy chain binding)	NA	NA	NA	hypothetical protein KFL_001400140 [Klebsormidium nitens]	NA	1.21057	0.701365	1.72602	0.787452	0.385078	1	up	no
811287	PF3D7_1224400	XM_001350605.1	GO:0000462(maturation of SSU-rRNA from tricistronic rRNA transcript (SSU-rRNA, 5.8S rRNA, LSU-rRNA));GO:0032040(small-subunit processome);GO:0034388(Pwp2p-containing subcomplex of 90S preribosome)	NA	NA	NA		NA	30.4689	17.8234	1.70949	0.773563	0.385441	1	up	no
813008	PF3D7_0519200	XM_001351714.1	GO:0016020(membrane);GO:0046961(proton-transporting ATPase activity, rotational mechanism)	00190(Oxidative phosphorylation);04145(Phagosome)	K02155	NA	PREDICTED: V-type proton ATPase subunit c1-like [Juglans regia]	NA	92.6222	119.389	0.775804	-0.366236	0.385798	1	down	no
812253	PF3D7_1470400	XM_001348809.2	GO:0005739(mitochondrion)	NA	NA	NA	putative light-induced protein [Coccomyxa subellipsoidea C-169]	NA	8.30218	4.79592	1.73109	0.791681	0.385921	1	up	no
813240	PF3D7_0110600	XM_001350999.1	GO:0005634(nucleus);GO:0016307(phosphatidylinositol phosphate kinase activity);GO:0019992(diacylglycerol binding);GO:0031152(aggregation involved in sorocarp development);GO:0035556(intracellular signal transduction);GO:0046488(phosphatidylinositol metabolic process);GO:0046872(metal ion binding)	00562(Inositol phosphate metabolism);04070(Phosphatidylinositol signaling system);04144(Endocytosis)	K00889	EC:2.7.1.68	phosphatidylinositol 4-phosphate 5-kinase 4-like isoform X2 [Cucurbita moschata]	NA	76.218	98.1587	0.776477	-0.364985	0.386033	1	down	no
812086	PF3D7_1453000	XM_001348642.2	NA	NA	NA	NA		NA	7.90445	4.62195	1.7102	0.774165	0.386272	1	up	no
810399	PF3D7_1024800	XM_001347490.2	NA	NA	NA	NA		NA	921.291	1185.99	0.776811	-0.364365	0.386457	1	down	no
812542	PF3D7_0416000	XM_001351432.3	GO:0003676(nucleic acid binding);GO:0003723(RNA binding)	NA	NA	NA		NA	2.55985	1.4864	1.72218	0.784237	0.386916	1	up	no
812286	PF3D7_1473500	XM_001348842.1	NA	NA	NA	NA		NA	30.9362	18.1253	1.7068	0.771292	0.387068	1	up	no
2654929	PF3D7_0712300	XM_001348996.1	GO:0020002(host cell plasma membrane);GO:0020013(modulation by symbiont of host erythrocyte aggregation);GO:0020030(infected host cell surface knob);GO:0020033(antigenic variation);GO:0020035(cytoadherence to microvasculature, mediated by symbiont protein);GO:0050839(cell adhesion molecule binding)	NA	NA	NA		NA	5.55199	3.25202	1.70724	0.771667	0.387207	1	up	no
812399	PF3D7_0425900	XM_001351526.1	GO:0020002(host cell plasma membrane);GO:0020033(antigenic variation)	NA	NA	NA		NA	1.68496	2.20391	0.764532	-0.387351	0.387251	1	down	no
812652	PF3D7_0206000	XM_001349534.1	GO:0003684(damaged DNA binding);GO:0004519(endonuclease activity);GO:0006281(DNA repair)	03420(Nucleotide excision repair)	K10846	NA	hypothetical protein BE221DRAFT_145615 [Ostreococcus tauri]	NA	35.9524	21.078	1.70568	0.770347	0.38726	1	up	no
810924	PF3D7_1136600	XM_001348012.1	NA	NA	NA	NA		NA	148.163	86.8874	1.70523	0.769968	0.387271	1	up	no
810187	PF3D7_1002500	XM_001347278.2	NA	NA	NA	NA		NA	81.9464	48.0249	1.70633	0.770899	0.387672	1	up	no
814449	PF3D7_0313500	XM_001351169.1	NA	NA	NA	NA		NA	15.9044	9.32331	1.70588	0.770513	0.387704	1	up	no
811826	PF3D7_1426500	XM_001348382.1	GO:0005319(lipid transporter activity);GO:0006869(lipid transport);GO:0042626(ATPase activity, coupled to transmembrane movement of substances);GO:0044444(cytoplasmic part)	NA	NA	NA	unknown [Picea sitchensis]	NA	1.38152	0.796255	1.73503	0.794958	0.388375	1	up	no
814454	PF3D7_0314000	XM_002808577.1	GO:0005737(cytoplasm);GO:0032780(negative regulation of ATPase activity);GO:0051131(chaperone-mediated protein complex assembly);GO:0051879(Hsp90 protein binding)	NA	NA	NA		NA	1.78036	2.34326	0.759779	-0.396348	0.388893	1	down	no
812077	PF3D7_1452000	XM_001348633.1	GO:0005515(protein binding);GO:1990225(rhoptry neck)	NA	NA	NA		NA	0.265147	0.346564	0.765074	-0.386329	0.389019	1	down	no
814010	PF3D7_1305900	XM_001349750.1	NA	NA	NA	NA		NA	9.20696	5.39177	1.70759	0.771965	0.390025	1	up	no
810771	PF3D7_1121600	XM_001347859.1	GO:0004364(glutathione transferase activity);GO:0006749(glutathione metabolic process);GO:0020005(symbiont-containing vacuole membrane);GO:0042493(response to drug)	NA	NA	NA		NA	2381.38	3054.66	0.77959	-0.359213	0.390779	1	down	no
813355	PF3D7_0907800	XM_001351914.1	GO:0020011(apicoplast)	NA	NA	NA		NA	25.4018	32.6485	0.778039	-0.362086	0.390897	1	down	no
2655042	PF3D7_0716300	XM_001349030.1	NA	NA	NA	NA		NA	4.22776	2.46874	1.71251	0.776116	0.39161	1	up	no
2654993	PF3D7_0730900	XM_001349167.1	NA	NA	NA	NA		NA	318.15	187.28	1.69879	0.76451	0.391765	1	up	no
812229	PF3D7_1467900	XM_001348785.1	GO:0005096(GTPase activator activity);GO:0005737(cytoplasm);GO:0007268(chemical synaptic transmission);GO:0007274(neuromuscular synaptic transmission);GO:0031175(neuron projection development);GO:0031594(neuromuscular junction);GO:0043087(regulation of GTPase activity);GO:0043195(terminal bouton);GO:1903422(negative regulation of synaptic vesicle recycling)	NA	NA	NA		NA	7.10526	4.17973	1.69994	0.76548	0.392513	1	up	no
813206	PF3D7_0107000.1	XM_001350965.2	GO:0005509(calcium ion binding);GO:0005856(cytoskeleton)	NA	NA	NA	hypothetical protein H632_c654p0 [Helicosporidium sp. ATCC 50920]	NA	6.32763	3.67154	1.72343	0.78528	0.392588	1	up	no
3885737	PF3D7_0602000	XM_960917.1	NA	NA	NA	NA		NA	0.483177	0.280826	1.72056	0.782875	0.393202	1	up	no
812511	PF3D7_0418300	XM_001351455.1	NA	NA	NA	NA		NA	850.231	1088.19	0.781329	-0.355997	0.393462	1	down	no
812505	PF3D7_0418500	XM_001351457.1	GO:0005215(transporter activity);GO:0005794(Golgi apparatus);GO:0006888(ER to Golgi vesicle-mediated transport)	NA	NA	NA	PREDICTED: trafficking protein particle complex subunit 3 isoform X1 [Musa acuminata subsp. malaccensis]	NA	8.79537	11.3469	0.775137	-0.367477	0.393518	1	down	no
813225	PF3D7_0109000	XM_001350984.1	NA	NA	NA	NA		NA	4.48283	2.59675	1.72632	0.787701	0.393775	1	up	no
811111	PF3D7_1205800	XM_001350431.1	NA	NA	NA	NA		NA	80.8907	47.7481	1.69411	0.760529	0.395191	1	up	no
810426	PF3D7_1027400	XM_001347517.1	GO:0003899(DNA-directed 5'-3' RNA polymerase activity);GO:0005665(DNA-directed RNA polymerase II, core complex);GO:0006366(transcription by RNA polymerase II)	00230(Purine metabolism);00240(Pyrimidine metabolism);03020(RNA polymerase)	K03015	NA	DNA-directed RNA polymerase II subunit RPB7 [Chlorella sorokiniana]	NA	221.538	283.139	0.782436	-0.353956	0.395467	1	down	no
814375	PF3D7_0305700	XM_001351097.3	GO:0004842(ubiquitin-protein transferase activity);GO:0006511(ubiquitin-dependent protein catabolic process)	NA	NA	NA	Ubiquitin-conjugating enzyme E2 variant 1C [Auxenochlorella protothecoides]	NA	549.36	701.618	0.78299	-0.352934	0.396139	1	down	no
810264	PF3D7_1010900	XM_001347355.2	NA	NA	NA	NA		NA	4.90444	6.30515	0.777848	-0.362441	0.396486	1	down	no
2655328	PF3D7_0802800	XM_001349450.1	GO:0004722(protein serine/threonine phosphatase activity);GO:0004723(calcium-dependent protein serine/threonine phosphatase activity);GO:0006470(protein dephosphorylation)	NA	NA	NA	serine/threonine-protein phosphatase 2B catalytic subunit [Quercus suber]	NA	1.13747	0.662978	1.71569	0.778791	0.39678	1	up	no
813903	PF3D7_1366900	XM_001350344.1	GO:0003674(molecular_function);GO:0005575(cellular_component)	NA	NA	NA		NA	339.836	200.972	1.69096	0.757842	0.397423	1	up	no
812270	PF3D7_1472000	XM_001348826.1	GO:0000350(generation of catalytic spliceosome for second transesterification step);GO:0000384(first spliceosomal transesterification activity);GO:0000389(mRNA 3'-splice site recognition);GO:0000974(Prp19 complex);GO:0071012(catalytic step 1 spliceosome);GO:0071013(catalytic step 2 spliceosome);GO:0071014(post-mRNA release spliceosomal complex);GO:0071020(post-spliceosomal complex)	03040(Spliceosome)	K12870	NA	pre-mRNA-splicing factor ISY1 [Klebsormidium nitens]	NA	39.7509	50.7756	0.782874	-0.353148	0.397586	1	down	no
811409	PF3D7_1236900	XM_001350727.2	NA	NA	NA	NA		NA	2.12167	1.23443	1.71875	0.781357	0.399497	1	up	no
814428	PF3D7_0311300	XM_001351150.1	GO:0004430(1-phosphatidylinositol 4-kinase activity);GO:0005524(ATP binding);GO:0005575(cellular_component)	03008(Ribosome biogenesis in eukaryotes)	K14544	NA	phosphatidylinositol 4-kinase gamma 5-like [Asparagus officinalis]	NA	1.79868	1.05908	1.69834	0.764126	0.399894	1	up	no
811897	PF3D7_1433400	XM_001348453.2	NA	NA	NA	NA		NA	9.50922	5.63659	1.68705	0.754505	0.400568	1	up	no
813960	PF3D7_1313800	XM_002808964.1	GO:0020011(apicoplast)	NA	NA	NA		NA	21.1085	12.5132	1.6869	0.754377	0.400584	1	up	no
812908	PF3D7_0505100	XM_001351573.1	NA	NA	NA	NA		NA	12.9657	7.68637	1.68685	0.754331	0.400936	1	up	no
814277	PF3D7_1359400	XM_001350263.1	GO:0003723(RNA binding);GO:0005634(nucleus);GO:0005737(cytoplasm)	NA	NA	NA	RNA-binding protein BRN1 isoform X2 [Morus notabilis]	NA	756.996	962.279	0.78667	-0.346169	0.401784	1	down	no
3885988	PF3D7_0617100	XM_961064.1	GO:0006886(intracellular protein transport);GO:0016192(vesicle-mediated transport);GO:0030122(AP-2 adaptor complex);GO:0030130(clathrin coat of trans-Golgi network vesicle)	04144(Endocytosis)	K11824	NA	PREDICTED: AP-2 complex subunit alpha-1-like [Capsicum annuum]	NA	35.6433	45.2725	0.787307	-0.345001	0.403019	1	down	no
812660	PF3D7_0206800	XM_001349542.1	GO:0005887(integral component of plasma membrane);GO:0016021(integral component of membrane);GO:0046658(anchored component of plasma membrane)	NA	NA	NA		NA	57.7655	73.3676	0.787343	-0.344935	0.403358	1	down	no
811333	PF3D7_1229000	XM_001350651.1	GO:0020011(apicoplast)	NA	NA	NA		NA	36.0993	21.4637	1.68188	0.750076	0.404313	1	up	no
814336	PF3D7_0301800	XM_001351059.1	NA	NA	NA	NA		NA	779.177	988.372	0.788344	-0.343102	0.404443	1	down	no
8444980	PF3D7_1016600	XM_002585358.1	GO:0043657(host cell)	NA	NA	NA		NA	18.613	23.6555	0.786835	-0.345867	0.404547	1	down	no
813834	PF3D7_1354600	XM_002809035.1	GO:0000463(maturation of LSU-rRNA from tricistronic rRNA transcript (SSU-rRNA, 5.8S rRNA, LSU-rRNA));GO:0002181(cytoplasmic translation);GO:0003735(structural constituent of ribosome);GO:0022625(cytosolic large ribosomal subunit)	NA	NA	NA		NA	13.872	8.2265	1.68625	0.753822	0.404562	1	up	no
811346	PF3D7_1230500	XM_001350664.1	NA	NA	NA	NA		NA	8.91795	5.29205	1.68516	0.752885	0.404898	1	up	no
814262	PF3D7_1356100	XM_001350236.1	NA	NA	NA	NA		NA	0.351924	0.461113	0.763206	-0.389856	0.405065	1	down	no
810891	PF3D7_1133400	XM_001347979.1	GO:0005515(protein binding);GO:0016021(integral component of membrane);GO:0020007(apical complex);GO:0020009(microneme);GO:0030260(entry into host cell);GO:0046812(host cell surface binding)	NA	NA	NA		NA	4.22659	2.5055	1.68692	0.754394	0.405512	1	up	no
811418	PF3D7_1237800	XM_001350736.1	GO:0006511(ubiquitin-dependent protein catabolic process)	NA	NA	NA	PREDICTED: ubiquitin-like protein 5 [Daucus carota subsp. sativus]	NA	65.1175	38.685	1.68328	0.751272	0.405575	1	up	no
810821	PF3D7_1126400	XM_001347909.1	NA	NA	NA	NA		NA	23.9132	30.3669	0.787476	-0.344693	0.405776	1	down	no
814149	PF3D7_1332900	XM_001350024.1	GO:0004822(isoleucine-tRNA ligase activity);GO:0005829(cytosol);GO:0006428(isoleucyl-tRNA aminoacylation)	00970(Aminoacyl-tRNA biosynthesis)	K01870	EC:6.1.1.5	Isoleucine-tRNA synthetase, probable [Bathycoccus prasinos]	NA	176.794	105.307	1.67883	0.74746	0.406267	1	up	no
813454	PF3D7_0917800	XM_001352013.1	NA	NA	NA	NA		NA	1.91884	1.12086	1.71194	0.775629	0.40629	1	up	no
814504	PF3D7_0319000	XM_001351224.1	GO:0005215(transporter activity);GO:0005887(integral component of plasma membrane);GO:0006812(cation transport);GO:0015662(ATPase activity, coupled to transmembrane movement of ions, phosphorylative mechanism)	NA	NA	NA	putative phospholipid-transporting ATPase 9 [Oryza sativa Japonica Group]	NA	0.555596	0.710593	0.781877	-0.354987	0.406519	1	down	no
811916	PF3D7_1435300	XM_001348472.1	GO:0005737(cytoplasm);GO:0006537(glutamate biosynthetic process);GO:0015930(glutamate synthase activity);GO:0019676(ammonia assimilation cycle)	00910(Nitrogen metabolism);00250(Alanine, aspartate and glutamate metabolism)	K00264	EC:1.4.1.13;EC:1.4.1.14	glutamate synthase 1 [NADH], chloroplastic-like isoform X1 [Chenopodium quinoa]	NA	0.302925	0.177489	1.70673	0.771231	0.407564	1	up	no
811731	PF3D7_1415200	XM_001348287.1	GO:0003899(DNA-directed 5'-3' RNA polymerase activity);GO:0006351(transcription, DNA-templated)	00230(Purine metabolism);00240(Pyrimidine metabolism);03020(RNA polymerase)	K03020	NA	unknown [Picea sitchensis]	NA	115.877	146.737	0.789693	-0.340636	0.407582	1	down	no
813862	PF3D7_1360200	XM_001350277.1	GO:0034975(protein folding in endoplasmic reticulum);GO:0072546(ER membrane protein complex)	NA	NA	NA	predicted protein [Micromonas commoda]	NA	63.5329	80.4183	0.79003	-0.34002	0.407759	1	down	no
810983	PF3D7_1142600	XM_001348071.1	GO:0003735(structural constituent of ribosome);GO:0006412(translation);GO:0015934(large ribosomal subunit)	03010(Ribosome)	K02917	NA	PREDICTED: probable sugar phosphate/phosphate translocator At3g11320 [Ipomoea nil]	NA	2705.49	3421.43	0.790747	-0.338712	0.408176	1	down	no
812223	PF3D7_1467300	XM_001348779.1	GO:0019288(isopentenyl diphosphate biosynthetic process, methylerythritol 4-phosphate pathway);GO:0020011(apicoplast)	00900(Terpenoid backbone biosynthesis)	K00099	EC:1.1.1.267	1-deoxy-D-xylulose 5-phosphate reductoisomerase [Rehmannia glutinosa]	NA	2.01637	2.578	0.782146	-0.35449	0.408207	1	down	no
3885896	PF3D7_0615900	XM_961052.1	NA	NA	NA	NA		NA	4.07419	2.42629	1.67919	0.747762	0.408704	1	up	no
2654982	PF3D7_0704200	XM_001348939.1	GO:0001510(RNA methylation);GO:0008168(methyltransferase activity)	NA	NA	NA	predicted protein [Bathycoccus prasinos]	NA	18.223	10.8682	1.67672	0.74564	0.40883	1	up	no
813684	PF3D7_1324300	XM_001349947.2	GO:0016020(membrane)	NA	NA	NA		NA	0.555166	0.329844	1.68312	0.751135	0.409246	1	up	no
813032	PF3D7_0521700	XM_001351738.1	GO:0004004(ATP-dependent RNA helicase activity);GO:0010501(RNA secondary structure unwinding)	NA	NA	NA	ATP-dependent RNA helicase DDX1 [Micractinium conductrix]	NA	9.93451	12.5637	0.79073	-0.338742	0.409716	1	down	no
811064	PF3D7_1200200	XM_001350375.1	GO:0020002(host cell plasma membrane);GO:0020033(antigenic variation)	NA	NA	NA		NA	3.64027	4.62465	0.787146	-0.345297	0.409854	1	down	no
3885955	PF3D7_0611300	XM_961009.1	NA	NA	NA	NA		NA	2.23293	1.30857	1.70639	0.770948	0.410063	1	up	no
813627	PF3D7_0935900	XM_001352187.1	GO:0005515(protein binding);GO:0005737(cytoplasm);GO:0020036(Maurer's cleft);GO:0030430(host cell cytoplasm);GO:0033644(host cell membrane)	NA	NA	NA		NA	5712.78	7211.27	0.792202	-0.33606	0.410432	1	down	no
811448	PF3D7_1241200	XM_001350764.1	NA	NA	NA	NA		NA	29.6236	17.7093	1.67277	0.742238	0.410975	1	up	no
811661	PF3D7_1408200	XM_001348216.1	NA	NA	NA	NA		NA	72.3867	43.2863	1.67228	0.741813	0.411204	1	up	no
811442	PF3D7_1240300	XM_001350760.1	GO:0020002(host cell plasma membrane);GO:0020013(modulation by symbiont of host erythrocyte aggregation);GO:0020030(infected host cell surface knob);GO:0020033(antigenic variation);GO:0020035(cytoadherence to microvasculature, mediated by symbiont protein);GO:0046789(host cell surface receptor binding);GO:0050839(cell adhesion molecule binding)	NA	NA	NA		NA	9.09942	5.4413	1.67229	0.741822	0.411788	1	up	no
813719	PF3D7_1331100	XM_002809001.1	GO:0003677(DNA binding);GO:0004386(helicase activity);GO:0005524(ATP binding);GO:0005634(nucleus);GO:0006260(DNA replication);GO:0006310(DNA recombination);GO:0007049(cell cycle);GO:0009640(photomorphogenesis);GO:0009933(meristem structural organization);GO:0010468(regulation of gene expression);GO:0051301(cell division);GO:1902749(regulation of cell cycle G2/M phase transition);GO:1990067(intrac…	NA	NA	NA	PREDICTED: helicase and polymerase-containing protein TEBICHI [Tarenaya hassleriana]	NA	36.9192	22.0907	1.67125	0.740931	0.412264	1	up	no
813792	PF3D7_1346300	XM_001350141.1	GO:0003677(DNA binding);GO:0003723(RNA binding);GO:0005634(nucleus);GO:0005737(cytoplasm)	NA	NA	NA		NA	2581.62	3253.74	0.793433	-0.33382	0.412388	1	down	no
811168	PF3D7_1211600	XM_001350488.1	GO:0034399(nuclear periphery)	NA	NA	NA	predicted protein [Micromonas pusilla CCMP1545]	NA	15.6607	9.37388	1.67067	0.740428	0.412645	1	up	no
813943	PF3D7_1311200	XM_001349804.1	GO:0000166(nucleotide binding);GO:0005634(nucleus);GO:0008380(RNA splicing);GO:0080008(Cul4-RING E3 ubiquitin ligase complex)	NA	NA	NA	Suppressor of mec-8 and unc-52 protein homolog 1 [Zea mays]	NA	2.86805	1.70053	1.68656	0.754086	0.412938	1	up	no
4794162	PF3D7_0421100	XM_001351479.1	GO:0020002(host cell plasma membrane);GO:0020013(modulation by symbiont of host erythrocyte aggregation);GO:0020030(infected host cell surface knob);GO:0020033(antigenic variation);GO:0020035(cytoadherence to microvasculature, mediated by symbiont protein);GO:0050839(cell adhesion molecule binding)	NA	NA	NA		NA	10.4951	6.28085	1.67097	0.740686	0.413009	1	up	no
3885937	PF3D7_0609400	XM_960991.1	GO:0008808(cardiolipin synthase activity);GO:0016020(membrane);GO:0032049(cardiolipin biosynthetic process)	NA	NA	NA		NA	2.00282	1.18591	1.68884	0.756035	0.413453	1	up	no
812784	PF3D7_0220100	XM_001349666.2	GO:0033643(host cell part)	04141(Protein processing in endoplasmic reticulum)	K09517	NA	predicted protein [Micromonas commoda]	NA	91.9114	115.725	0.794223	-0.332384	0.413701	1	down	no
814367	PF3D7_0304900	XM_001351089.1	NA	NA	NA	NA		NA	49.6371	62.5615	0.793413	-0.333856	0.413762	1	down	no
2655405	PF3D7_0804500	XM_024473153.1	NA	NA	NA	NA		NA	14.2576	8.54325	1.66888	0.738878	0.413867	1	up	no
814078	PF3D7_1318800	XM_001349888.1	GO:0005515(protein binding);GO:0005784(Sec61 translocon complex);GO:0006457(protein folding);GO:0030176(integral component of endoplasmic reticulum membrane);GO:0043952(protein transport by the Sec complex);GO:0045047(protein targeting to ER);GO:0051082(unfolded protein binding)	03060(Protein export);04141(Protein processing in endoplasmic reticulum)	K09540	NA	hypothetical protein GPECTOR_162g134 [Gonium pectorale]	NA	149.806	188.557	0.794486	-0.331907	0.414158	1	down	no
2655142	PF3D7_0723500	XM_001349100.1	GO:0005869(dynactin complex);GO:0007018(microtubule-based movement)	NA	NA	NA		NA	19.1183	11.4168	1.67458	0.743795	0.414226	1	up	no
812647	PF3D7_0205500	XM_001349529.1	GO:0003899(DNA-directed 5'-3' RNA polymerase activity);GO:0006366(transcription by RNA polymerase II)	00230(Purine metabolism);00240(Pyrimidine metabolism);03020(RNA polymerase)	K03012	NA	PREDICTED: DNA-directed RNA polymerase II subunit 4-like [Pyrus x bretschneideri]	NA	198.477	249.82	0.794482	-0.331914	0.414522	1	down	no
810529	PF3D7_1038000.1	XM_024473303.1;XM_001347620.2	NA	NA	NA	NA		NA	2624.79	3298.55	0.79574	-0.329631	0.416022	1	down	no
813011	PF3D7_0519500	XM_001351717.1	GO:0000932(P-body);GO:0003723(RNA binding);GO:0004535(poly(A)-specific ribonuclease activity);GO:0005634(nucleus);GO:0005829(cytosol);GO:0005986(sucrose biosynthetic process);GO:0006351(transcription, DNA-templated);GO:0006355(regulation of transcription, DNA-templated);GO:0006397(mRNA processing);GO:0016787(hydrolase activity);GO:0019252(starch biosynthetic process);GO:0046872(metal ion binding)	03018(RNA degradation)	K12603	EC:3.1.13.4	hypothetical protein COCSUDRAFT_54570 [Coccomyxa subellipsoidea C-169]	NA	1.73636	1.03956	1.67029	0.7401	0.416637	1	up	no
812181	PF3D7_1462900	XM_001348737.1	NA	NA	NA	NA		NA	1.50714	0.896868	1.68045	0.74885	0.41707	1	up	no
3885725	PF3D7_0628500	XM_961174.1	NA	NA	NA	NA		NA	5.11381	6.4603	0.791576	-0.3372	0.417561	1	down	no
812599	PF3D7_0200300	XM_001349481.1	GO:0020002(host cell plasma membrane);GO:0020013(modulation by symbiont of host erythrocyte aggregation);GO:0020030(infected host cell surface knob);GO:0020033(antigenic variation);GO:0020035(cytoadherence to microvasculature, mediated by symbiont protein);GO:0046789(host cell surface receptor binding);GO:0050839(cell adhesion molecule binding)	NA	NA	NA		NA	3.88122	2.31794	1.67443	0.743668	0.418009	1	up	no
2655043	PF3D7_0716400	XM_024473135.1	NA	NA	NA	NA		NA	53.8282	67.5742	0.796578	-0.328112	0.41842	1	down	no
811139	PF3D7_1208600	XM_001350459.1	GO:0005744(mitochondrial inner membrane presequence translocase complex);GO:0006626(protein targeting to mitochondrion);GO:0015031(protein transport);GO:0015450(P-P-bond-hydrolysis-driven protein transmembrane transporter activity)	NA	NA	NA	mitochondrial import inner membrane translocase subunit TIM10 isoform X1 [Populus trichocarpa]	NA	26.9056	33.9385	0.792774	-0.335018	0.418596	1	down	no
812375	PF3D7_0411000	XM_001351387.1	GO:0020011(apicoplast)	NA	NA	NA		NA	41.8932	52.5412	0.79734	-0.326734	0.418682	1	down	no
812293	PF3D7_1474300	XM_001348849.1	GO:0000784(nuclear chromosome, telomeric region);GO:0003684(damaged DNA binding);GO:0006303(double-strand break repair via nonhomologous end joining);GO:0031848(protection from non-homologous end joining at telomere);GO:0035312(5'-3' exodeoxyribonuclease activity);GO:0036297(interstrand cross-link repair)	03030(DNA replication);03410(Base excision repair);03420(Nucleotide excision repair);03430(Mismatch repair)	K10747	EC:6.5.1.1;EC:6.5.1.6	PREDICTED: DNA ligase 6 isoform X1 [Brassica rapa]	NA	0.882663	0.519566	1.69885	0.764556	0.419271	1	up	no
810620	PF3D7_1105700	XM_001347708.1	GO:0003972(RNA ligase (ATP) activity);GO:0006388(tRNA splicing, via endonucleolytic cleavage and ligation);GO:0072669(tRNA-splicing ligase complex);GO:2000237(positive regulation of tRNA processing)	NA	NA	NA	hypothetical protein C2E20_8856 [Micractinium conductrix]	NA	137.427	172.258	0.797798	-0.325904	0.419431	1	down	no
811453	PF3D7_1241700	XM_001350769.1	GO:0005524(ATP binding);GO:0005663(DNA replication factor C complex);GO:0006260(DNA replication)	03030(DNA replication);03420(Nucleotide excision repair);03430(Mismatch repair)	K10755	NA	Replication factor C subunit 2 [Chlorella sorokiniana]	NA	0.999267	1.28804	0.775807	-0.366231	0.419721	1	down	no
813817	PF3D7_1351000	XM_001350187.2	GO:0005548(phospholipid transporter activity);GO:0005737(cytoplasm);GO:0006810(transport)	NA	NA	NA	phosphatidylinositol transfer protein 2-like isoform X1 [Physcomitrella patens]	NA	100.488	60.5098	1.66069	0.73178	0.419899	1	up	no
3885757	PF3D7_0613500	XM_961029.1	GO:0016192(vesicle-mediated transport);GO:0020011(apicoplast);GO:0030135(coated vesicle)	NA	NA	NA	AP3-complex subunit beta-A [Ananas comosus]	NA	2.11489	1.26588	1.67069	0.740448	0.419952	1	up	no
2654981	PF3D7_0703800	XM_001348935.1	GO:0003674(molecular_function);GO:0005575(cellular_component)	NA	NA	NA		NA	0.902827	1.14277	0.790032	-0.340016	0.419956	1	down	no
811736	PF3D7_1415700	XM_001348292.1	GO:0009001(serine O-acetyltransferase activity);GO:0020011(apicoplast)	00600(Sphingolipid metabolism)	K00654	EC:2.3.1.50	PREDICTED: long chain base biosynthesis protein 2a [Capsicum annuum]	NA	2.9495	1.75965	1.67618	0.745179	0.419959	1	up	no
810358	PF3D7_1020700	XM_001347449.2	GO:0042254(ribosome biogenesis)	03008(Ribosome biogenesis in eukaryotes)	K14521	EC:2.3.1.-	PREDICTED: RNA cytidine acetyltransferase 1 isoform X1 [Eucalyptus grandis]	NA	45.3967	27.3339	1.66082	0.731896	0.419967	1	up	no
812564	PF3D7_0414500	XM_024473394.1	GO:0003676(nucleic acid binding);GO:0016070(RNA metabolic process)	03040(Spliceosome)	K12741	NA	RNA-binding protein musashi/mRNA cleavage and polyadenylation factor I complex, subunit HRP1 [Handroanthus impetiginosus]	NA	10.4937	6.30084	1.66544	0.735905	0.42065	1	up	no
811394	PF3D7_1235400	XM_001350712.1	GO:0003746(translation elongation factor activity);GO:0006414(translational elongation);GO:0020011(apicoplast)	NA	NA	NA	hypothetical protein SELMODRAFT_412126 [Selaginella moellendorffii]	NA	6.70023	4.03433	1.6608	0.73188	0.421524	1	up	no
811082	PF3D7_1202900	XM_001350402.1	GO:0001819(positive regulation of cytokine production);GO:0005634(nucleus);GO:0005694(chromosome);GO:0005829(cytosol);GO:0006355(regulation of transcription, DNA-templated);GO:0008301(DNA binding, bending)	NA	NA	NA	Domain of unknown function DUF1747 [Ostreococcus tauri]	NA	907.037	1134.82	0.79928	-0.323227	0.421717	1	down	no
811854	PF3D7_1429300	XM_001348410.2	GO:0003924(GTPase activity);GO:0005739(mitochondrion);GO:0042254(ribosome biogenesis)	NA	NA	NA		NA	10.0411	6.03392	1.6641	0.734745	0.421746	1	up	no
810212	PF3D7_1005100	XM_001347303.1	GO:0000462(maturation of SSU-rRNA from tricistronic rRNA transcript (SSU-rRNA, 5.8S rRNA, LSU-rRNA));GO:0005730(nucleolus);GO:0019843(rRNA binding);GO:0032040(small-subunit processome);GO:0034511(U3 snoRNA binding)	NA	NA	NA	hypothetical protein AXG93_1593s1010 [Marchantia polymorpha subsp. ruderalis]	NA	10.0237	6.03756	1.66023	0.731383	0.421891	1	up	no
9222026	PF3D7_1326900	XM_002808993.1	NA	NA	NA	NA		NA	14.017	8.45084	1.65865	0.730009	0.422458	1	up	no
2654985	PF3D7_0704700	XM_001348944.1	NA	NA	NA	NA		NA	1.30105	0.775686	1.67729	0.746133	0.422759	1	up	no
810982	PF3D7_1142500	XM_001348070.1	GO:0022625(cytosolic large ribosomal subunit)	NA	NA	NA		NA	733.373	916.676	0.800036	-0.321864	0.422931	1	down	no
811659	PF3D7_1408000	XM_001348214.1	GO:0004190(aspartic-type endopeptidase activity);GO:0020020(food vacuole);GO:0042540(hemoglobin catabolic process)	NA	NA	NA	aspartic peptidase A1 family, Aspartic peptidase domain protein [Artemisia annua]	NA	100.174	125.154	0.800408	-0.321193	0.423607	1	down	no
2655465	PF3D7_0827300	XM_001349217.3	GO:0020011(apicoplast)	NA	NA	NA		NA	45.1961	27.3086	1.65501	0.726844	0.424606	1	up	no
2655041	PF3D7_0716200	XM_001349029.1	GO:0020011(apicoplast)	NA	NA	NA	programmed cell death protein 2-like [Physcomitrella patens]	NA	273.325	341.069	0.801375	-0.31945	0.424963	1	down	no
813344	PF3D7_0906500	XM_001351903.1	GO:0004053(arginase activity);GO:0006525(arginine metabolic process)	00220(Arginine biosynthesis);00330(Arginine and proline metabolism)	K01476	EC:3.5.3.1	predicted protein [Micromonas pusilla CCMP1545]	NA	246.666	307.648	0.801778	-0.318725	0.42568	1	down	no
812970	PF3D7_0515600	XM_001351677.1	NA	NA	NA	NA		NA	1.09213	0.655062	1.66721	0.737435	0.426011	1	up	no
2655105	PF3D7_0715200	XM_001349019.1	NA	NA	NA	NA		NA	0.972838	0.583901	1.6661	0.736476	0.426525	1	up	no
812022	PF3D7_1446300	XM_001348578.1	GO:0020011(apicoplast)	NA	NA	NA		NA	2.01897	1.21427	1.6627	0.733528	0.426531	1	up	no
810747	PF3D7_1119300	XM_001347835.1	GO:0000398(mRNA splicing, via spliceosome);GO:0003723(RNA binding);GO:0005686(U2 snRNP)	03040(Spliceosome)	K12836	NA	hypothetical protein MARPO_0091s0013 [Marchantia polymorpha]	NA	177.513	221.185	0.802553	-0.317331	0.427039	1	down	no
814006	PF3D7_1305500	XM_001349746.1	GO:0007049(cell cycle);GO:0042493(response to drug)	NA	NA	NA		NA	0.723214	0.424014	1.70564	0.770311	0.427317	1	up	no
811673	PF3D7_1409400	XM_001348229.2	NA	NA	NA	NA		NA	1.44091	1.84856	0.77948	-0.359417	0.427317	1	down	no
814374	PF3D7_0305600	XM_001351096.1	GO:0003906(DNA-(apurinic or apyrimidinic site) lyase activity);GO:0006281(DNA repair);GO:0020011(apicoplast)	03410(Base excision repair)	K01142	EC:3.1.11.2	DNA-(apurinic or apyrimidinic site) lyase [Manihot esculenta]	NA	1.09786	0.655048	1.67599	0.745016	0.428188	1	up	no
3885969	PF3D7_0620500	XM_961098.1	GO:0003723(RNA binding);GO:0005848(mRNA cleavage stimulating factor complex);GO:0006396(RNA processing)	NA	NA	NA		NA	72.9196	44.1909	1.65011	0.722559	0.42829	1	up	no
814294	PF3D7_1363400	XM_001350310.1	GO:0000166(nucleotide binding);GO:0005634(nucleus);GO:0005829(cytosol);GO:0008150(biological_process);GO:0009506(plasmodesma);GO:0010992(ubiquitin recycling)	04141(Protein processing in endoplasmic reticulum)	K14018	NA	phospholipase A-2-activating protein isoform X2 [Coffea eugenioides]	NA	10.6459	6.44339	1.65222	0.72441	0.428319	1	up	no
813514	PF3D7_0923800	XM_002808905.1;XM_024473202.1	GO:0005737(cytoplasm);GO:0005739(mitochondrion);GO:0005739(mitochondrion)	00450(Selenocompound metabolism);00450(Selenocompound metabolism)	K22182	EC:1.8.1.9	thioredoxin-disufide reductase [Micromonas pusilla CCMP1545]	NA	0.977252	1.23116	0.793763	-0.333219	0.4291	1	down	no
811514	PF3D7_1248200	XM_001350830.3	GO:0000387(spliceosomal snRNP assembly);GO:0000974(Prp19 complex);GO:0003674(molecular_function);GO:0005575(cellular_component);GO:0017070(U6 snRNA binding);GO:0036002(pre-mRNA binding);GO:0071006(U2-type catalytic step 1 spliceosome);GO:0071007(U2-type catalytic step 2 spliceosome)	03040(Spliceosome)	K12872	NA	zinc finger CCCH domain-containing protein 25 [Selaginella moellendorffii]	NA	70.2467	87.3631	0.804077	-0.314595	0.429735	1	down	no
9221865	PF3D7_0532000	XR_002273105.1	NA	NA	NA	NA	putative senescence-associated protein, partial [Pisum sativum]	NA	85.9843	106.888	0.804434	-0.313953	0.429882	1	down	no
811114	PF3D7_1206100	XM_024473382.1	GO:0006190(inosine salvage);GO:0050483(IMP 5'-nucleotidase activity);GO:0071590(nicotinamide riboside biosynthetic process);GO:0071592(nicotinic acid riboside biosynthetic process)	00230(Purine metabolism);00760(Nicotinate and nicotinamide metabolism)	K18550	EC:3.1.3.99;EC:3.1.3.-	hypothetical protein CHLRE_04g225750v5 [Chlamydomonas reinhardtii]	NA	1.55335	0.919399	1.68953	0.756622	0.430322	1	up	no
810471	PF3D7_1032100	XM_001347562.1	GO:0000290(deadenylation-dependent decapping of nuclear-transcribed mRNA);GO:0000932(P-body);GO:0003729(mRNA binding);GO:0030234(enzyme regulator activity);GO:0031087(deadenylation-independent decapping of nuclear-transcribed mRNA)	03018(RNA degradation)	K12611	EC:3.-.-.-	mRNA-decapping enzyme-like protein [Solanum lycopersicum]	NA	94.132	57.1503	1.6471	0.719925	0.430353	1	up	no
814148	PF3D7_1332800	XM_001350023.1	GO:0000054(ribosomal subunit export from nucleus);GO:0000460(maturation of 5.8S rRNA);GO:0000470(maturation of LSU-rRNA);GO:0005730(nucleolus);GO:0005829(cytosol);GO:0030687(preribosome, large subunit precursor);GO:0043023(ribosomal large subunit binding);GO:1902626(assembly of large subunit precursor of preribosome)	03008(Ribosome biogenesis in eukaryotes)	K03264	NA	eukaryotic translation initiation factor 6-2-like [Physcomitrella patens]	NA	241.503	300.113	0.804708	-0.313463	0.430421	1	down	no
810606	PF3D7_1104300	XM_001347694.2	NA	NA	NA	NA		NA	0.640551	0.381918	1.6772	0.746051	0.430429	1	up	no
812217	PF3D7_1466700	XM_001348773.2	GO:0003723(RNA binding);GO:0005634(nucleus);GO:0005730(nucleolus);GO:0005829(cytosol);GO:0030687(preribosome, large subunit precursor);GO:0042254(ribosome biogenesis);GO:0042255(ribosome assembly);GO:0042273(ribosomal large subunit biogenesis)	NA	NA	NA	hypothetical protein SELMODRAFT_79020 [Selaginella moellendorffii]	NA	156.887	194.967	0.804683	-0.313508	0.430662	1	down	no
814300	PF3D7_1364800	XM_001350323.1	GO:0003677(DNA binding);GO:0003899(DNA-directed 5'-3' RNA polymerase activity);GO:0005665(DNA-directed RNA polymerase II, core complex);GO:0006366(transcription by RNA polymerase II)	00230(Purine metabolism);00240(Pyrimidine metabolism);03020(RNA polymerase)	K03013	NA	ultraviolet-B receptor UVR8 [Chlorella sorokiniana]	NA	284.38	353.262	0.80501	-0.312922	0.430882	1	down	no
811231	PF3D7_1218500	XM_001350551.1	GO:0003777(microtubule motor activity);GO:0003924(GTPase activity);GO:0005783(endoplasmic reticulum);GO:0005794(Golgi apparatus);GO:0005875(microtubule associated complex);GO:0006898(receptor-mediated endocytosis);GO:0007017(microtubule-based process);GO:0020011(apicoplast)	NA	NA	NA	dynamin-related protein 3A-like isoform X1 [Helianthus annuus]	NA	70.5872	87.679	0.805064	-0.312825	0.430919	1	down	no
812621	PF3D7_0202500	XM_001349503.1	GO:0020005(symbiont-containing vacuole membrane)	NA	NA	NA		NA	7429.77	9223.23	0.80555	-0.311953	0.431563	1	down	no
812025	PF3D7_1446600	XM_001348581.1	GO:0005509(calcium ion binding);GO:0005813(centrosome)	04626(Plant-pathogen interaction)	K13448	NA	hypothetical protein H632_c654p0 [Helicosporidium sp. ATCC 50920]	NA	6.63256	3.9615	1.67426	0.743519	0.431685	1	up	no
810183	PF3D7_1002100	XM_001347274.1	GO:0020036(Maurer's cleft)	NA	NA	NA		NA	2187.54	2714.56	0.805854	-0.311409	0.432047	1	down	no
811112	PF3D7_1205900	XM_001350432.1	GO:0003674(molecular_function);GO:0005575(cellular_component);GO:0006450(regulation of translational fidelity)	NA	NA	NA	PREDICTED: transmembrane and coiled-coil domain-containing protein 4 [Beta vulgaris subsp. vulgaris]	NA	40.6809	50.4895	0.80573	-0.311632	0.432147	1	down	no
2655243	PF3D7_0811900	XM_002808794.1	GO:0020011(apicoplast)	NA	NA	NA		NA	0.909036	0.544301	1.6701	0.739933	0.432331	1	up	no
813121	PF3D7_0530800	XM_002808675.1	NA	NA	NA	NA		NA	1.37304	1.74399	0.787298	-0.345019	0.432343	1	down	no
810730	PF3D7_1117700	XM_001347818.1	GO:0003924(GTPase activity);GO:0005525(GTP binding);GO:0005634(nucleus);GO:0006405(RNA export from nucleus);GO:0006886(intracellular protein transport);GO:0051726(regulation of cell cycle)	03013(RNA transport);03008(Ribosome biogenesis in eukaryotes)	K07936	NA	PREDICTED: GTP-binding nuclear protein Ran1A [Cucumis sativus]	NA	2146.6	2662.62	0.806197	-0.310796	0.432608	1	down	no
811145	PF3D7_1209200	XM_001350465.1	GO:0000375(RNA splicing, via transesterification reactions);GO:0000398(mRNA splicing, via spliceosome);GO:0005634(nucleus);GO:0005681(spliceosomal complex);GO:0005732(small nucleolar ribonucleoprotein complex)	03040(Spliceosome);03018(RNA degradation)	K12626	NA	sm LSM7 [Micractinium conductrix]	NA	194.159	240.879	0.806042	-0.311073	0.432927	1	down	no
811787	PF3D7_1421200	XM_001348343.2	GO:0003735(structural constituent of ribosome);GO:0006412(translation);GO:0022627(cytosolic small ribosomal subunit)	03010(Ribosome)	K02975	NA		NA	1924.07	2385.73	0.806493	-0.310266	0.433102	1	down	no
814372	PF3D7_0305400	XM_001351094.1	NA	NA	NA	NA		NA	14.1662	17.6625	0.802048	-0.31824	0.433187	1	down	no
810717	PF3D7_1116300	XM_001347805.1	GO:0006457(protein folding)	NA	NA	NA	hypothetical protein F511_36244 [Dorcoceras hygrometricum]	NA	578.593	717.252	0.806681	-0.309931	0.433486	1	down	no
813422	PF3D7_0914500	XM_001351981.1	NA	NA	NA	NA		NA	5.34964	3.25527	1.64338	0.716664	0.435074	1	up	no
813093	PF3D7_0528000	XM_001351798.1	GO:0005634(nucleus);GO:0005737(cytoplasm);GO:0043248(proteasome assembly)	NA	NA	NA		NA	56.5202	34.3805	1.64396	0.717176	0.435114	1	up	no
813233	PF3D7_0109800	XM_001350992.1	GO:0004826(phenylalanine-tRNA ligase activity);GO:0006432(phenylalanyl-tRNA aminoacylation);GO:0009328(phenylalanine-tRNA ligase complex)	00970(Aminoacyl-tRNA biosynthesis)	K01889	EC:6.1.1.20	phenylalanyl-tRNA synthetase, putative / phenylalanine-tRNA ligase [Arabidopsis thaliana]	NA	67.3571	83.3906	0.80773	-0.308054	0.435335	1	down	no
813741	PF3D7_1337200	XM_001350064.1	GO:0020011(apicoplast)	00730(Thiamine metabolism);00900(Terpenoid backbone biosynthesis)	K01662	EC:2.2.1.7	1-deoxy-D-xylulose 5-phosphate synthase [Micractinium conductrix]	NA	13.0609	7.95721	1.64139	0.714919	0.43625	1	up	no
811556	PF3D7_1252600	XM_001350872.1	GO:0006629(lipid metabolic process);GO:0016020(membrane);GO:0016298(lipase activity)	00561(Glycerolipid metabolism)	K01054	EC:3.1.1.23	hypothetical protein H632_c1079p0 [Helicosporidium sp. ATCC 50920]	NA	132.303	163.52	0.809097	-0.305616	0.437425	1	down	no
812759	PF3D7_0217300	XM_001349641.1	GO:0006886(intracellular protein transport);GO:0030131(clathrin adaptor complex)	04144(Endocytosis)	K11827	NA	Sigma2-Adaptin [Chlamydomonas reinhardtii]	NA	8.42359	5.08864	1.65537	0.727154	0.437714	1	up	no
814267	PF3D7_1357000	XM_001350245.1	GO:0003746(translation elongation factor activity);GO:0005853(eukaryotic translation elongation factor 1 complex);GO:0006414(translational elongation)	03013(RNA transport)	K03231	NA	eukaryotic translation elongation factor 1 alpha [Boodlea coacta]	NA	4955.27	6121.45	0.809493	-0.30491	0.437849	1	down	no
2655154	PF3D7_0724300	XM_001349109.1	GO:0006744(ubiquinone biosynthetic process);GO:0008689(3-demethylubiquinone-9 3-O-methyltransferase activity)	00130(Ubiquinone and other terpenoid-quinone biosynthesis)	K00591	EC:2.1.1.114;EC:2.1.1.64	ubiquinone biosynthesis O-methyltransferase, mitochondrial-like isoform X1 [Hevea brasiliensis]	NA	2.7518	1.64689	1.67091	0.740634	0.439346	1	up	no
812893	PF3D7_0506300	XM_001351585.1	GO:0003905(alkylbase DNA N-glycosylase activity);GO:0006284(base-excision repair)	NA	NA	NA		NA	0.827184	1.03898	0.796147	-0.328893	0.439496	1	down	no
812474	PF3D7_0421200	XM_001351480.1	GO:0020002(host cell plasma membrane);GO:0020033(antigenic variation)	NA	NA	NA		NA	1.5334	1.93724	0.79154	-0.337266	0.439739	1	down	no
813933	PF3D7_1309200	XM_001349784.1	GO:0004722(protein serine/threonine phosphatase activity);GO:0005634(nucleus);GO:0005737(cytoplasm);GO:0006468(protein phosphorylation);GO:0008287(protein serine/threonine phosphatase complex)	NA	NA	NA	predicted protein, partial [Micromonas commoda]	NA	19.9134	24.5669	0.810576	-0.302981	0.440171	1	down	no
813467	PF3D7_0919100	XM_001352026.1	GO:0005737(cytoplasm)	NA	NA	NA	uncharacterized protein LOC113867785 isoform X1 [Abrus precatorius]	NA	236.857	291.993	0.811174	-0.301917	0.440657	1	down	no
813661	PF3D7_1320500	XM_002808977.1	GO:0005484(SNAP receptor activity);GO:0005515(protein binding);GO:0006886(intracellular protein transport);GO:0016192(vesicle-mediated transport);GO:0031201(SNARE complex);GO:0031338(regulation of vesicle fusion)	NA	NA	NA		NA	30.9337	18.8974	1.63693	0.710991	0.440935	1	up	no
810362	PF3D7_1021100	XM_001347453.2	NA	NA	NA	NA		NA	20.126	12.3153	1.63422	0.708606	0.440972	1	up	no
813621	PF3D7_0935300	XM_001352181.1	NA	NA	NA	NA		NA	7.28432	9.06916	0.803197	-0.316174	0.441352	1	down	no
811351	PF3D7_1231000	XM_024473399.1	NA	NA	NA	NA		NA	4.5023	2.74777	1.63853	0.712402	0.441603	1	up	no
2655263	PF3D7_0816200	XM_001349326.1	GO:0000815(ESCRT III complex);GO:0003674(molecular_function);GO:0043328(protein transport to vacuole involved in ubiquitin-dependent protein catabolic process via the multivesicular body sorting pathway);GO:0045053(protein retention in Golgi apparatus);GO:0070676(intralumenal vesicle formation);GO:1904669(ATP export)	04144(Endocytosis)	K12191	NA	hypothetical protein CBR_g31704 [Chara braunii]	NA	3.88562	2.35452	1.65028	0.722713	0.441977	1	up	no
2655045	PF3D7_0716800	XM_001349035.1	GO:0003743(translation initiation factor activity);GO:0005852(eukaryotic translation initiation factor 3 complex);GO:0006446(regulation of translational initiation)	03013(RNA transport)	K03246	NA	hypothetical protein M569_08807 [Genlisea aurea]	NA	634.463	780.715	0.81267	-0.299259	0.442997	1	down	no
813944	PF3D7_1311700	XM_001349809.1	GO:0005746(mitochondrial respiratory chain);GO:0009055(electron transfer activity);GO:0055114(oxidation-reduction process)	NA	NA	NA		NA	184.005	226.475	0.812473	-0.299608	0.443048	1	down	no
2654970	PF3D7_0701700	XM_001348916.1	GO:0020036(Maurer's cleft)	NA	NA	NA		NA	6.76451	4.12253	1.64086	0.714455	0.443229	1	up	no
813517	PF3D7_0924100	XM_001352076.1	NA	NA	NA	NA		NA	3.62702	2.21682	1.63614	0.710294	0.443667	1	up	no
810748	PF3D7_1119400	XM_001347836.1	GO:0004842(ubiquitin-protein transferase activity);GO:0005634(nucleus);GO:0005737(cytoplasm)	04120(Ubiquitin mediated proteolysis)	K10589	EC:2.3.2.26	E3 ubiquitin-protein ligase UPL6 isoform X2 [Aegilops tauschii subsp. tauschii]	NA	22.6274	13.8832	1.62983	0.704725	0.444204	1	up	no
3885715	PF3D7_0613700	XM_961031.1	GO:0009306(protein secretion)	NA	NA	NA	SNARE-interacting protein KEULE [Sesamum indicum]	NA	1.97661	2.44848	0.807282	-0.308856	0.444296	1	down	no
812442	PF3D7_0423500	XM_001351502.3	GO:0005515(protein binding);GO:0042643(actomyosin, actin portion);GO:0070258(inner membrane pellicle complex)	NA	NA	NA		NA	1.58855	1.97631	0.803796	-0.315099	0.445002	1	down	no
811307	PF3D7_1226400	XM_001350625.2	NA	NA	NA	NA		NA	14.7347	9.04516	1.62901	0.703998	0.445686	1	up	no
811810	PF3D7_1423700	XM_001348366.1	NA	NA	NA	NA		NA	204.984	125.961	1.62737	0.70254	0.445892	1	up	no
814027	PF3D7_1308900	XM_001349781.1	GO:0016787(hydrolase activity)	03018(RNA degradation)	K12613	EC:3.6.1.62	PREDICTED: mRNA-decapping enzyme subunit 2 [Cucumis sativus]	NA	71.9736	88.3459	0.81468	-0.295695	0.446332	1	down	no
814099	PF3D7_1323000	XM_001349934.1	GO:0003824(catalytic activity);GO:0006633(fatty acid biosynthetic process);GO:0008659((3R)-hydroxymyristoyl-[acyl-carrier-protein] dehydratase activity);GO:0020011(apicoplast)	00061(Fatty acid biosynthesis);00780(Biotin metabolism)	K02372	EC:4.2.1.59	3-hydroxyacyl-ACP dehydrase [Klebsormidium nitens]	NA	2.11739	2.63385	0.803913	-0.314889	0.446584	1	down	no
3885815	PF3D7_0631100	XM_961200.1	NA	NA	NA	NA		NA	4.26391	5.2544	0.811494	-0.301348	0.446633	1	down	no
812216	PF3D7_1466600	XM_001348772.1	NA	NA	NA	NA	hypothetical protein KFL_003510110 [Klebsormidium nitens]	NA	9.52188	11.7359	0.811344	-0.301614	0.447167	1	down	no
811926	PF3D7_1436300	XM_001348482.1	GO:0005515(protein binding);GO:0020005(symbiont-containing vacuole membrane);GO:0020007(apical complex);GO:0044053(translocation of peptides or proteins into host cell cytoplasm);GO:0097619(PTEX complex)	NA	NA	NA		NA	418.134	512.791	0.815408	-0.294405	0.447354	1	down	no
814065	PF3D7_1315700	XM_001349858.1	GO:0005634(nucleus);GO:0016429(tRNA (adenine-N1-)-methyltransferase activity);GO:0031515(tRNA (m1A) methyltransferase complex)	NA	NA	NA	tRNA (adenine(58)-N(1))-methyltransferase catalytic subunit TRMT61A [Coffea arabica]	NA	36.2577	22.2904	1.62661	0.701866	0.447882	1	up	no
2655439	PF3D7_0814500	XM_001349343.1	NA	NA	NA	NA		NA	41.0479	25.2593	1.62506	0.700493	0.448333	1	up	no
812519	PF3D7_0417400	XM_002808612.1	NA	NA	NA	NA		NA	55.9648	34.4572	1.62418	0.699714	0.448434	1	up	no
3885867	PF3D7_0615500	XM_961048.1	GO:0004693(cyclin-dependent protein serine/threonine kinase activity);GO:0006468(protein phosphorylation);GO:0051726(regulation of cell cycle)	NA	NA	NA	cyclin-dependent kinase G-2 [Morus notabilis]	NA	0.734331	0.917326	0.800513	-0.321004	0.448651	1	down	no
811311	PF3D7_1226800	XM_001350629.1	GO:0020011(apicoplast)	04141(Protein processing in endoplasmic reticulum)	K11863	EC:3.4.22.-	Ataxin-3 [Klebsormidium nitens]	NA	4.13126	5.08105	0.813071	-0.298547	0.449132	1	down	no
814246	PF3D7_1353800	XM_001350214.1	GO:0004175(endopeptidase activity);GO:0005839(proteasome core complex);GO:0006511(ubiquitin-dependent protein catabolic process)	03050(Proteasome)	K02728	EC:3.4.25.1	proteasome subunit alpha type-4 [Coffea arabica]	NA	58.7571	71.9862	0.816228	-0.292957	0.449495	1	down	no
810593	PF3D7_1102800	XM_001347680.1	GO:0020005(symbiont-containing vacuole membrane)	NA	NA	NA		NA	36369.8	44513.4	0.817052	-0.291501	0.449972	1	down	no
811004	PF3D7_1144900	XM_001348092.2	GO:0005794(Golgi apparatus);GO:0006886(intracellular protein transport);GO:0006891(intra-Golgi vesicle-mediated transport);GO:0016020(membrane);GO:0060627(regulation of vesicle-mediated transport)	NA	NA	NA	ras-related protein RABH1e-like [Physcomitrella patens]	NA	43.9069	53.7706	0.816558	-0.292372	0.45057	1	down	no
810483	PF3D7_1033500	XM_001347574.1	GO:0005634(nucleus);GO:0031464(Cul4A-RING E3 ubiquitin ligase complex);GO:0035861(site of double-strand break);GO:1903775(regulation of DNA double-strand break processing);GO:2001173(regulation of histone H2B conserved C-terminal lysine ubiquitination)	NA	NA	NA	WD repeat-containing protein 70 [Cucurbita moschata]	NA	17.591	10.8435	1.62227	0.698013	0.451497	1	up	no
2655204	PF3D7_0710300	XM_002808726.1	GO:0020011(apicoplast)	NA	NA	NA		NA	21.808	26.7152	0.816315	-0.292802	0.4516	1	down	no
813600	PF3D7_0933000	XM_001352160.1	GO:0003729(mRNA binding);GO:0005847(mRNA cleavage and polyadenylation specificity factor complex);GO:0098789(pre-mRNA cleavage required for polyadenylation)	03015(mRNA surveillance pathway)	K14407	NA	hypothetical protein AQUCO_00800076v1 [Aquilegia coerulea]	NA	45.0213	27.7793	1.62068	0.696598	0.451849	1	up	no
811265	PF3D7_1222100	XM_001350583.1	NA	NA	NA	NA		NA	1.92439	1.17239	1.64143	0.714952	0.453211	1	up	no
811295	PF3D7_1225200	XM_001350613.1	GO:0003677(DNA binding);GO:0005634(nucleus);GO:0008150(biological_process)	NA	NA	NA		NA	22.8157	14.0947	1.61874	0.694874	0.45356	1	up	no
8444958	PF3D7_1450200	XM_002585422.1	NA	NA	NA	NA		NA	11.7821	7.20303	1.63571	0.709919	0.453578	1	up	no
3885842	PF3D7_0604300	XM_960940.1	NA	NA	NA	NA		NA	11.1391	13.6044	0.81879	-0.288435	0.453934	1	down	no
812957	PF3D7_0514200	XM_001351664.1	GO:0020011(apicoplast)	NA	NA	NA		NA	6.00481	3.7037	1.6213	0.697151	0.454184	1	up	no
810822	PF3D7_1126500	XM_001347910.1	NA	NA	NA	NA		NA	66.5257	41.1392	1.61709	0.693398	0.454359	1	up	no
813965	PF3D7_1314700	XM_001349847.1	GO:0020011(apicoplast)	NA	NA	NA		NA	2.50572	1.52839	1.63945	0.713212	0.454696	1	up	no
814217	PF3D7_1347200	XM_001350150.1	GO:0005337(nucleoside transmembrane transporter activity);GO:0005887(integral component of plasma membrane);GO:0006863(purine nucleobase transport);GO:0032238(adenosine transport)	NA	NA	NA	equilibrative nucleotide transporter 3-like isoform X2 [Rosa chinensis]	NA	827.699	1009.4	0.819994	-0.286314	0.45475	1	down	no
2655170	PF3D7_0728000	XM_001349141.1	GO:0003743(translation initiation factor activity);GO:0005850(eukaryotic translation initiation factor 2 complex);GO:0006413(translational initiation)	03013(RNA transport);04141(Protein processing in endoplasmic reticulum)	K03237	NA	eukaryotic initiation factor [Coccomyxa subellipsoidea C-169]	NA	294.867	359.585	0.820021	-0.286267	0.454864	1	down	no
811120	PF3D7_1206700	XM_001350440.1	GO:0003743(translation initiation factor activity);GO:0006446(regulation of translational initiation)	03013(RNA transport)	K03262	NA	eukaryotic translation initiation factor 5 [Amborella trichopoda]	NA	594.504	367.84	1.6162	0.69261	0.454927	1	up	no
813061	PF3D7_0524700	XM_001351767.1	GO:0005739(mitochondrion)	NA	NA	NA		NA	45.4942	28.0667	1.62093	0.696822	0.455664	1	up	no
812691	PF3D7_0210100.1	XM_001349573.1;XM_024473264.1	GO:0003735(structural constituent of ribosome);GO:0006412(translation);GO:0022625(cytosolic large ribosomal subunit);GO:0022625(cytosolic large ribosomal subunit)	NA	NA	NA	ribosomal protein L37ae [Helicosporidium sp. ATCC 50920]	NA	3498.74	4261.35	0.82104	-0.284475	0.456444	1	down	no
812031	PF3D7_1447100	XM_001348587.1	NA	NA	NA	NA		NA	178.392	217.327	0.820847	-0.284814	0.456591	1	down	no
3885721	PF3D7_0614400	XM_961037.1	GO:0000398(mRNA splicing, via spliceosome);GO:0000974(Prp19 complex);GO:0071011(precatalytic spliceosome);GO:0071012(catalytic step 1 spliceosome);GO:0071013(catalytic step 2 spliceosome)	NA	NA	NA	pre-mRNA-splicing factor SPF27-like protein isoform B [Chlorella sorokiniana]	NA	73.7435	45.6722	1.61463	0.6912	0.457057	1	up	no
36312514	PF3D7_0829900	XR_002966635.1	NA	NA	NA	NA		NA	0.728273	0.895939	0.81286	-0.298921	0.457455	1	down	no
811348	PF3D7_1230700	XM_001350666.1	GO:0005643(nuclear pore);GO:0005654(nucleoplasm)	03013(RNA transport);04141(Protein processing in endoplasmic reticulum)	K14004	NA	WD40 repeat-like protein [Coccomyxa subellipsoidea C-169]	NA	284.447	346.176	0.821682	-0.283347	0.457484	1	down	no
813633	PF3D7_0936500	XM_001352193.2	GO:0009405(pathogenesis);GO:0020003(symbiont-containing vacuole);GO:0020036(Maurer's cleft);GO:0033644(host cell membrane);GO:0050839(cell adhesion molecule binding)	NA	NA	NA		NA	28.3838	17.5634	1.61607	0.692494	0.45756	1	up	no
814109	PF3D7_1324400	XM_001349948.1	GO:0005758(mitochondrial intermembrane space);GO:1990050(phosphatidic acid transporter activity)	NA	NA	NA		NA	164.015	199.591	0.821754	-0.283221	0.458037	1	down	no
811594	PF3D7_1401500	XM_001348154.1	GO:0016787(hydrolase activity)	00561(Glycerolipid metabolism)	K01054	EC:3.1.1.23	hypothetical protein H632_c1079p0 [Helicosporidium sp. ATCC 50920]	NA	18.6584	11.56	1.61405	0.690688	0.458772	1	up	no
814488	PF3D7_0317400	XM_001351208.1	GO:0006260(DNA replication)	NA	NA	NA		NA	0.68314	0.856463	0.797629	-0.32621	0.460071	1	down	no
813330	PF3D7_0905100	XM_001351889.1	GO:0005634(nucleus);GO:0005643(nuclear pore)	NA	NA	NA		NA	19.8683	24.1363	0.82317	-0.280738	0.460138	1	down	no
3885770	PF3D7_0630500	XM_961194.1	GO:0007010(cytoskeleton organization);GO:0008092(cytoskeletal protein binding)	NA	NA	NA	ribosome biogenesis protein WDR12 homolog [Olea europaea var. sylvestris]	NA	8.29623	5.13492	1.61565	0.692115	0.460276	1	up	no
2655048	PF3D7_0717200	XM_002808733.1	NA	NA	NA	NA		NA	20.1565	24.4955	0.822865	-0.281272	0.460367	1	down	no
811931	PF3D7_1436900	XM_001348487.1	GO:0008270(zinc ion binding)	00230(Purine metabolism)	K01522	EC:3.6.1.29	bifunctional bis(5'-adenosyl)-triphosphatase/adenylylsulfatase FHIT-like [Cynara cardunculus var. scolymus]	NA	3.70862	2.25721	1.64301	0.71634	0.461052	1	up	no
811877	PF3D7_1431600	XM_001348433.1	GO:0004775(succinate-CoA ligase (ADP-forming) activity);GO:0005739(mitochondrion);GO:0005759(mitochondrial matrix);GO:0006099(tricarboxylic acid cycle);GO:0006104(succinyl-CoA metabolic process)	00020(Citrate cycle (TCA cycle));00640(Propanoate metabolism)	K01900	EC:6.2.1.4;EC:6.2.1.5	succinate--CoA ligase [ADP-forming] subunit beta, mitochondrial-like [Quercus suber]	NA	1.31588	0.798427	1.6481	0.720801	0.461561	1	up	no
813665	PF3D7_1321400	XM_001349917.1	GO:0008270(zinc ion binding)	NA	NA	NA	PREDICTED: probable protein S-acyltransferase 7 [Gossypium hirsutum]	NA	7.59042	9.24086	0.821398	-0.283847	0.461955	1	down	no
811220	PF3D7_1217400	XM_001350540.1	GO:0020011(apicoplast)	NA	NA	NA		NA	0.923809	0.565837	1.63264	0.707208	0.462227	1	up	no
813216	PF3D7_0107900	XM_001350975.2	NA	NA	NA	NA		NA	1.95201	2.40469	0.811754	-0.300886	0.462353	1	down	no
812256	PF3D7_1470700	XM_001348812.1	NA	NA	NA	NA		NA	6.91328	4.28118	1.61481	0.691363	0.462427	1	up	no
812030	PF3D7_1447000	XM_001348586.1	GO:0003735(structural constituent of ribosome);GO:0006412(translation);GO:0022627(cytosolic small ribosomal subunit)	03010(Ribosome)	K02981	NA	hypothetical protein DM860_014807 [Cuscuta australis]	NA	1676.37	2032.56	0.824755	-0.277962	0.462436	1	down	no
812994	PF3D7_0517900	XM_002808650.1	GO:0008270(zinc ion binding)	NA	NA	NA	CONSTANS-like zinc finger protein [Betula luminifera]	NA	5.91547	7.19703	0.821932	-0.282909	0.462577	1	down	no
810503	PF3D7_1035500	XM_001347594.1	GO:0005515(protein binding);GO:0030260(entry into host cell)	NA	NA	NA		NA	5.49353	3.39354	1.61882	0.694942	0.462582	1	up	no
810997	PF3D7_1144000	XM_001348085.1	GO:0003735(structural constituent of ribosome);GO:0006412(translation);GO:0022627(cytosolic small ribosomal subunit)	03010(Ribosome)	K02971	NA	40S ribosomal protein S21-like [Asparagus officinalis]	NA	1424.26	1725.65	0.82535	-0.276922	0.463493	1	down	no
812874	PF3D7_0501300	XM_001351536.1	GO:0005515(protein binding);GO:0015031(protein transport);GO:0016021(integral component of membrane);GO:0020005(symbiont-containing vacuole membrane);GO:0020036(Maurer's cleft)	NA	NA	NA		NA	7571.02	9166.36	0.825957	-0.275861	0.464359	1	down	no
8445053	PF3D7_1018200	XM_002585360.1	GO:0005634(nucleus);GO:0005737(cytoplasm)	04075(Plant hormone signal transduction)	K14501	EC:3.1.3.16	Serine/threonine-protein phosphatase BSU1 [Arabidopsis lyrata subsp. lyrata]	NA	0.380136	0.46641	0.815025	-0.295083	0.464684	1	down	no
810330	PF3D7_1017700	XM_001347421.1	NA	NA	NA	NA		NA	3.99081	4.85417	0.822139	-0.282545	0.464891	1	down	no
2655340	PF3D7_0820200	XM_001349287.1	GO:0006072(glycerol-3-phosphate metabolic process);GO:0006655(phosphatidylglycerol biosynthetic process);GO:0008444(CDP-diacylglycerol-glycerol-3-phosphate 3-phosphatidyltransferase activity)	00564(Glycerophospholipid metabolism)	K00995	EC:2.7.8.5	CDP-diacylglycerol--glycerol-3-phosphate 3-phosphatidyltransferase-like [Quercus suber]	NA	51.5396	32.1169	1.60475	0.682348	0.464974	1	up	no
813023	PF3D7_0520700	XM_001351729.1	NA	NA	NA	NA		NA	1.80107	1.11061	1.6217	0.69751	0.465027	1	up	no
813475	PF3D7_0919900	XM_001352034.1	NA	NA	NA	NA		NA	0.677236	0.418915	1.61664	0.693001	0.465351	1	up	no
811585	PF3D7_1408600	XM_001348220.1	GO:0003735(structural constituent of ribosome);GO:0006412(translation);GO:0022627(cytosolic small ribosomal subunit)	03010(Ribosome)	K02995	NA	predicted protein [Hordeum vulgare subsp. vulgare]	NA	2355.3	2849.37	0.826603	-0.274734	0.465428	1	down	no
814205	PF3D7_1343700	XM_001350122.1	GO:0042493(response to drug)	NA	NA	NA	PREDICTED: FH protein interacting protein FIP2-like [Malus domestica]	NA	286.48	346.561	0.826636	-0.274675	0.465512	1	down	no
811248	PF3D7_1220400	XM_001350566.1	NA	NA	NA	NA		NA	8.29309	5.15234	1.60958	0.686683	0.465832	1	up	no
814268	PF3D7_1357100	XM_001350246.1	GO:0003746(translation elongation factor activity);GO:0005853(eukaryotic translation elongation factor 1 complex);GO:0006414(translational elongation)	03013(RNA transport)	K03231	NA	eukaryotic translation elongation factor 1 alpha [Boodlea coacta]	NA	5119.51	6190.35	0.827015	-0.274015	0.466076	1	down	no
810225	PF3D7_1006700	XM_001347316.2	NA	NA	NA	NA		NA	93.558	112.999	0.827955	-0.272376	0.467921	1	down	no
3885846	PF3D7_0618700	XM_961079.1	GO:0000407(phagophore assembly site);GO:0003674(molecular_function);GO:0005801(cis-Golgi network);GO:0005802(trans-Golgi network);GO:0005829(cytosol);GO:0006888(ER to Golgi vesicle-mediated transport);GO:0016239(positive regulation of macroautophagy);GO:0034497(protein localization to phagophore assembly site);GO:0034629(cellular protein-containing complex localization);GO:1990070(TRAPPI protein …	NA	NA	NA	PREDICTED: trafficking protein particle complex subunit 6B [Elaeis guineensis]	NA	13.1967	8.21655	1.60611	0.683572	0.468018	1	up	no
813614	PF3D7_0934500	XM_001352174.2	GO:0020020(food vacuole)	00190(Oxidative phosphorylation);04145(Phagosome)	K02150	NA	PREDICTED: V-type proton ATPase subunit E2 [Pyrus x bretschneideri]	NA	227.056	274.175	0.828144	-0.272046	0.468089	1	down	no
814168	PF3D7_1335700	XM_001350050.1	NA	NA	NA	NA		NA	0.956652	0.592053	1.61582	0.692268	0.468641	1	up	no
812509	PF3D7_0417800	XM_001351450.1	GO:0004672(protein kinase activity);GO:0006468(protein phosphorylation)	NA	NA	NA	cyclin-dependent kinase G-2 isoform X1 [Solanum pennellii]	NA	3.6178	2.25072	1.6074	0.684727	0.468857	1	up	no
2655418	PF3D7_0818200	XM_002808810.1	GO:0005634(nucleus);GO:0005737(cytoplasm);GO:0020020(food vacuole);GO:0042393(histone binding)	NA	NA	NA	PREDICTED: 14-3-3 protein 9 isoform X2 [Capsicum annuum]	NA	1874.37	2261.61	0.82878	-0.27094	0.468959	1	down	no
814298	PF3D7_1364200	XM_001350317.1	NA	NA	NA	NA		NA	46.3146	28.9621	1.59915	0.677302	0.469285	1	up	no
2655312	PF3D7_0806900	XM_001349417.2	NA	NA	NA	NA		NA	1.66726	1.02409	1.62804	0.703136	0.469574	1	up	no
812124	PF3D7_1456900	XM_001348680.2	NA	NA	NA	NA	UPF0235 protein C15orf40 homolog isoform X1 [Ziziphus jujuba]	NA	154.865	96.8442	1.59912	0.677277	0.469775	1	up	no
811278	PF3D7_1223500	XM_001350596.3	NA	NA	NA	NA		NA	20.4062	12.7667	1.59839	0.676618	0.469885	1	up	no
810198	PF3D7_1003700	XM_001347289.1	GO:0004518(nuclease activity);GO:0006281(DNA repair)	NA	NA	NA		NA	1.0284	0.637339	1.61358	0.690269	0.470084	1	up	no
811709	PF3D7_1412900.1	XM_024473351.1;XM_001348265.1	GO:0004842(ubiquitin-protein transferase activity);GO:0006511(ubiquitin-dependent protein catabolic process);GO:0006511(ubiquitin-dependent protein catabolic process)	04120(Ubiquitin mediated proteolysis);04120(Ubiquitin mediated proteolysis)	K10688	EC:2.3.2.25	hypothetical protein AALP_AA6G156000 [Arabis alpina]	NA	241.6	291.217	0.829622	-0.269474	0.470497	1	down	no
2655098	PF3D7_0714000	XM_001349010.1	GO:0000786(nucleosome);GO:0000791(euchromatin);GO:0003677(DNA binding);GO:0006333(chromatin assembly or disassembly)	NA	NA	NA	putative histone H2B [Helianthus annuus]	NA	1288.58	1552.29	0.830116	-0.268615	0.47118	1	down	no
813686	PF3D7_1324700	XM_002808984.1	GO:0005484(SNAP receptor activity);GO:0006886(intracellular protein transport);GO:0031201(SNARE complex);GO:0031338(regulation of vesicle fusion)	04130(SNARE interactions in vesicular transport)	K08516	NA	YKT6 protein [Gonium pectorale]	NA	74.3953	89.6656	0.829698	-0.269342	0.471391	1	down	no
813037	PF3D7_0522200	XM_001351743.1	NA	NA	NA	NA		NA	76.0118	47.5408	1.59887	0.677056	0.471667	1	up	no
2655077	PF3D7_0710100	XM_001348978.1	NA	NA	NA	NA		NA	16.6792	10.4389	1.59778	0.676073	0.472513	1	up	no
814172	PF3D7_1336700	XM_001350059.1	NA	NA	NA	NA		NA	136.199	163.991	0.830526	-0.267903	0.472541	1	down	no
9221988	PF3D7_1344200	XM_002809021.1	GO:0005783(endoplasmic reticulum);GO:0020011(apicoplast)	04141(Protein processing in endoplasmic reticulum)	K09486	NA	HSP70-domain-containing protein [Coccomyxa subellipsoidea C-169]	NA	207.067	129.893	1.59414	0.672777	0.473381	1	up	no
810978	PF3D7_1142100	XM_001348066.1	GO:0001671(ATPase activator activity);GO:0005515(protein binding);GO:0005654(nucleoplasm);GO:0005737(cytoplasm);GO:0005829(cytosol);GO:0005856(cytoskeleton);GO:0006457(protein folding);GO:0016020(membrane);GO:0031072(heat shock protein binding);GO:0032781(positive regulation of ATPase activity);GO:0070062(extracellular exosome);GO:1900034(regulation of cellular response to heat)	NA	NA	NA		NA	101.702	63.8155	1.59368	0.672366	0.473729	1	up	no
811062	PF3D7_1200400	XM_001350377.1	GO:0020002(host cell plasma membrane);GO:0020013(modulation by symbiont of host erythrocyte aggregation);GO:0020030(infected host cell surface knob);GO:0020033(antigenic variation);GO:0020035(cytoadherence to microvasculature, mediated by symbiont protein);GO:0046789(host cell surface receptor binding);GO:0050839(cell adhesion molecule binding)	NA	NA	NA		NA	2.62917	1.64753	1.59583	0.674304	0.474119	1	up	no
814241	PF3D7_1353200	XM_001350208.1	GO:0020036(Maurer's cleft)	NA	NA	NA		NA	3400.27	4086.61	0.832051	-0.265256	0.474283	1	down	no
810481	PF3D7_1033300	XM_001347572.1	NA	NA	NA	NA		NA	55.277	66.5071	0.831144	-0.266829	0.474288	1	down	no
814249	PF3D7_1354200	XM_001350218.1	GO:0004445(inositol-polyphosphate 5-phosphatase activity)	00562(Inositol phosphate metabolism);04070(Phosphatidylinositol signaling system)	K21797	EC:3.1.3.-	phosphoinositide phosphatase SAC8-like isoform X2 [Coffea arabica]	NA	9.08167	5.69087	1.59583	0.674308	0.47453	1	up	no
3885994	PF3D7_0626100	XM_961151.1	GO:0008152(metabolic process);GO:0016491(oxidoreductase activity)	NA	NA	NA	PREDICTED: short-chain dehydrogenase TIC 32, chloroplastic [Raphanus sativus]	NA	1.59095	1.94564	0.8177	-0.290357	0.475302	1	down	no
813790	PF3D7_1346100	XM_001350139.1	GO:0005739(mitochondrion);GO:0005794(Golgi apparatus);GO:0005886(plasma membrane);GO:0009306(protein secretion);GO:0015031(protein transport);GO:0015450(P-P-bond-hydrolysis-driven protein transmembrane transporter activity);GO:0016020(membrane);GO:0016021(integral component of membrane)	03060(Protein export);04141(Protein processing in endoplasmic reticulum);04145(Phagosome)	K10956	NA	protein transport protein Sec61 subunit alpha-like [Ananas comosus]	NA	142.613	171.269	0.832684	-0.264159	0.475443	1	down	no
810233	PF3D7_1007700	XM_001347324.1	NA	NA	NA	NA		NA	7.25563	4.55447	1.59308	0.671817	0.47571	1	up	no
811609	PF3D7_1402500	XM_001348164.1	GO:0003735(structural constituent of ribosome)	03010(Ribosome)	K02977	NA	ubiquitin-40S ribosomal protein S27a [Dendrobium catenatum]	NA	859.784	540.348	1.59117	0.670086	0.475945	1	up	no
810674	PF3D7_1112000	XM_001347762.2	NA	NA	NA	NA		NA	72.302	86.9307	0.83172	-0.26583	0.476359	1	down	no
814417	PF3D7_0310200	XM_001351139.1	NA	NA	NA	NA		NA	89.6922	56.4126	1.58993	0.668965	0.476896	1	up	no
810664	PF3D7_1110900	XM_001347752.1	NA	NA	NA	NA		NA	121.728	76.5578	1.59002	0.669041	0.477033	1	up	no
814497	PF3D7_0318300	XM_001351217.1	GO:0020011(apicoplast)	NA	NA	NA		NA	47.539	57.0155	0.83379	-0.262244	0.47733	1	down	no
9221856	PF3D7_0521600	XM_002808660.1	NA	NA	NA	NA		NA	43.8603	27.5594	1.59148	0.67037	0.478119	1	up	no
813382	PF3D7_0910500	XM_001351941.1	NA	NA	NA	NA		NA	3.17305	3.80997	0.832829	-0.263908	0.478483	1	down	no
814380	PF3D7_0306200	XM_001351102.1	GO:0051879(Hsp90 protein binding)	NA	NA	NA		NA	30.4955	19.1814	1.58985	0.668887	0.47865	1	up	no
811994	PF3D7_1443400	XM_001348550.1	NA	NA	NA	NA		NA	0.928922	0.573242	1.62047	0.696413	0.478709	1	up	no
811630	PF3D7_1405100	XM_001348185.2	GO:0000331(contractile vacuole);GO:0005096(GTPase activator activity);GO:0006886(intracellular protein transport);GO:0006971(hypotonic response);GO:0012505(endomembrane system);GO:0017137(Rab GTPase binding);GO:0031164(contractile vacuolar membrane);GO:0031338(regulation of vesicle fusion);GO:0033298(contractile vacuole organization);GO:0090630(activation of GTPase activity)	NA	NA	NA		NA	3.52994	2.21733	1.59198	0.670824	0.47892	1	up	no
814439	PF3D7_0312400	XM_001351161.1	GO:0004674(protein serine/threonine kinase activity);GO:0018105(peptidyl-serine phosphorylation);GO:0020036(Maurer's cleft)	NA	NA	NA	Shaggy-related protein kinase theta [Pinus taeda]	NA	16.9606	10.6658	1.59018	0.669194	0.479317	1	up	no
812083	PF3D7_1452600	XM_001348639.1	NA	NA	NA	NA		NA	3.59458	2.26282	1.58854	0.667702	0.479568	1	up	no
2655114	PF3D7_0716900	XM_001349036.1	GO:0005215(transporter activity);GO:0006810(transport);GO:0016020(membrane)	NA	NA	NA		NA	2.54103	1.57546	1.61288	0.689637	0.479821	1	up	no
811722	PF3D7_1414300	XM_001348278.1	GO:0003735(structural constituent of ribosome);GO:0006412(translation);GO:0022625(cytosolic large ribosomal subunit)	03010(Ribosome)	K02866	NA	60S ribosomal protein L10-A-like [Quercus suber]	NA	1325.64	1586.5	0.835578	-0.259154	0.480056	1	down	no
813942	PF3D7_1311000	XM_001349802.1	GO:0005739(mitochondrion)	NA	NA	NA		NA	63.2807	75.8687	0.834081	-0.26174	0.480195	1	down	no
2655126	PF3D7_0719900	XM_001349064.1	NA	NA	NA	NA		NA	38.1621	24.0609	1.58607	0.665452	0.480321	1	up	no
9221797	PF3D7_0406900	XM_002808598.1	NA	NA	NA	NA		NA	0.426521	0.514758	0.828585	-0.271278	0.480465	1	down	no
813313	PF3D7_0903400	XM_001351872.1	GO:0000724(double-strand break repair via homologous recombination);GO:0003677(DNA binding);GO:0004386(helicase activity);GO:0005524(ATP binding);GO:0005634(nucleus);GO:0005694(chromosome);GO:0005737(cytoplasm);GO:0005829(cytosol);GO:0006281(DNA repair);GO:0006310(DNA recombination);GO:0008150(biological_process);GO:0009378(four-way junction helicase activity);GO:0032508(DNA duplex unwinding);GO:…	NA	NA	NA	hypothetical protein KFL_000060450 [Klebsormidium nitens]	NA	124.132	78.2979	1.58538	0.664829	0.480821	1	up	no
813675	PF3D7_1322400	XM_001349928.1	NA	NA	NA	NA		NA	3.51446	4.23074	0.830697	-0.267606	0.481108	1	down	no
2654936	PF3D7_0721400	XM_001349080.2	NA	NA	NA	NA		NA	13.3661	16.0196	0.834361	-0.261257	0.481698	1	down	no
811166	PF3D7_1211400	XM_001350486.1	GO:0005634(nucleus);GO:0005737(cytoplasm);GO:0006986(response to unfolded protein);GO:0009408(response to heat);GO:0030430(host cell cytoplasm);GO:0030544(Hsp70 protein binding);GO:0051082(unfolded protein binding)	NA	NA	NA	dnaJ homolog subfamily B member 4 isoform X1 [Vigna radiata var. radiata]	NA	671.485	802.6	0.836636	-0.257327	0.481813	1	down	no
811923	PF3D7_1436000	XM_001348479.3	GO:0004347(glucose-6-phosphate isomerase activity);GO:0006094(gluconeogenesis);GO:0006096(glycolytic process);GO:0006098(pentose-phosphate shunt)	00010(Glycolysis / Gluconeogenesis);00030(Pentose phosphate pathway);00500(Starch and sucrose metabolism);00520(Amino sugar and nucleotide sugar metabolism)	K01810	EC:5.3.1.9	glucose-6-phosphate isomerase [Monoraphidium neglectum]	NA	253.135	159.812	1.58396	0.663534	0.48215	1	up	no
814373	PF3D7_0305500	XM_001351095.1	GO:0003674(molecular_function);GO:0005777(peroxisome);GO:0016020(membrane)	NA	NA	NA		NA	39.8627	25.1797	1.58313	0.662778	0.482832	1	up	no
813770	PF3D7_1342700	XM_001350112.1	GO:0003700(DNA binding transcription factor activity);GO:0006351(transcription, DNA-templated)	00230(Purine metabolism);00240(Pyrimidine metabolism);03020(RNA polymerase)	K03009	NA	DNA-directed RNA polymerases II, IV and V subunit 12 [Amborella trichopoda]	NA	123.088	147.18	0.836314	-0.257884	0.483154	1	down	no
8444991	PF3D7_1145300	XM_002585397.1	NA	NA	NA	NA		NA	41.293	49.3913	0.836039	-0.258358	0.483164	1	down	no
810327	PF3D7_1017400	XM_001347418.2	GO:0004615(phosphomannomutase activity);GO:0009298(GDP-mannose biosynthetic process)	00051(Fructose and mannose metabolism);00520(Amino sugar and nucleotide sugar metabolism)	K17497	EC:5.4.2.8	eukaryotic phosphomannomutase [Coccomyxa subellipsoidea C-169]	NA	247.351	156.283	1.58272	0.662405	0.48337	1	up	no
813402	PF3D7_0912500	XM_002808885.1	GO:0005634(nucleus)	NA	NA	NA		NA	300.352	358.583	0.837609	-0.255652	0.483438	1	down	no
812942	PF3D7_0512800	XM_001351649.1	NA	NA	NA	NA		NA	0.494332	0.307177	1.60927	0.68641	0.483874	1	up	no
812132	PF3D7_1457700	XM_001348688.1	NA	NA	NA	NA		NA	52.3346	33.0955	1.58132	0.661133	0.484571	1	up	no
811727	PF3D7_1414800	XM_001348283.1	GO:0005681(spliceosomal complex);GO:0008380(RNA splicing)	03040(Spliceosome)	K11086	NA	hypothetical protein AQUCO_00900572v1 [Aquilegia coerulea]	NA	168.945	201.564	0.838171	-0.254683	0.484732	1	down	no
811458	PF3D7_1242200	XM_001350774.2	GO:0008479(queuine tRNA-ribosyltransferase activity);GO:0008616(queuosine biosynthetic process);GO:0020011(apicoplast)	NA	NA	NA	Queuine tRNA-ribosyltransferase [Chlorella sorokiniana]	NA	16.8974	10.6773	1.58256	0.662258	0.484783	1	up	no
812590	PF3D7_0403200	XM_001351307.1	NA	NA	NA	NA		NA	241.819	288.391	0.838509	-0.254101	0.484881	1	down	no
9221952	PF3D7_0805400	XM_002808768.1	GO:0004596(peptide alpha-N-acetyltransferase activity);GO:0006474(N-terminal protein amino acid acetylation);GO:0031248(protein acetyltransferase complex)	NA	NA	NA	N-alpha-acetyltransferase 30-like [Quercus suber]	NA	16.927	20.235	0.836522	-0.257525	0.484959	1	down	no
811851	PF3D7_1429000	XM_001348407.1	GO:0006388(tRNA splicing, via endonucleolytic cleavage and ligation);GO:0072669(tRNA-splicing ligase complex)	NA	NA	NA	predicted protein [Chlamydomonas reinhardtii]	NA	6.9777	4.38464	1.5914	0.670293	0.484997	1	up	no
3885838	PF3D7_0608100	XM_960978.1	GO:0020011(apicoplast)	NA	NA	NA		NA	9.72188	6.14494	1.5821	0.661837	0.485138	1	up	no
814050	PF3D7_1312800	XM_001349819.1	NA	NA	NA	NA		NA	0.375455	0.234273	1.60264	0.680449	0.485298	1	up	no
812097	PF3D7_1454200	XM_001348653.1	NA	NA	NA	NA		NA	5.5501	3.50862	1.58184	0.661607	0.48573	1	up	no
810666	PF3D7_1111100	XM_001347754.1	GO:0005663(DNA replication factor C complex);GO:0006260(DNA replication);GO:0006271(DNA strand elongation involved in DNA replication)	03030(DNA replication);03420(Nucleotide excision repair);03430(Mismatch repair)	K10756	NA	P-loop containing nucleoside triphosphate hydrolase protein [Coccomyxa subellipsoidea C-169]	NA	1.91587	1.1841	1.61799	0.694203	0.486029	1	up	no
810419	PF3D7_1026600	XM_001347510.1	NA	NA	NA	NA		NA	13.9861	8.85183	1.58002	0.659946	0.486089	1	up	no
36312566	PF3D7_1344400	XM_024473235.1	NA	NA	NA	NA		NA	1.66378	1.03237	1.61162	0.688508	0.486312	1	up	no
811678	PF3D7_1409900	XM_001348234.1	GO:0004605(phosphatidate cytidylyltransferase activity);GO:0008654(phospholipid biosynthetic process)	00564(Glycerophospholipid metabolism);04070(Phosphatidylinositol signaling system)	K00981	EC:2.7.7.41	phosphatidate cytidylyltransferase 2-like [Durio zibethinus]	NA	60.8917	38.5903	1.5779	0.658007	0.487788	1	up	no
813783	PF3D7_1345100	XM_001350130.1	GO:0005739(mitochondrion);GO:0020003(symbiont-containing vacuole);GO:0097619(PTEX complex)	NA	NA	NA	Thioredoxin [Macleaya cordata]	NA	48.1806	57.4049	0.839312	-0.25272	0.487961	1	down	no
812102	PF3D7_1454700	XM_001348658.3	GO:0004616(phosphogluconate dehydrogenase (decarboxylating) activity);GO:0006098(pentose-phosphate shunt)	00030(Pentose phosphate pathway);00480(Glutathione metabolism)	K00033	EC:1.1.1.44;EC:1.1.1.343	6-phosphogluconate dehydrogenase, decarboxylating 3 [Prunus persica]	NA	258.828	164.119	1.57707	0.657251	0.488122	1	up	no
2655389	PF3D7_0819500	XM_002808814.1	GO:0003674(molecular_function);GO:0005739(mitochondrion);GO:0016021(integral component of membrane);GO:0140053(mitochondrial gene expression)	NA	NA	NA	Sporulation RMD1 [Micractinium conductrix]	NA	0.935886	1.14494	0.817411	-0.290866	0.488185	1	down	no
2655133	PF3D7_0721700	XM_001349083.1	GO:0020011(apicoplast)	NA	NA	NA		NA	4.39777	2.772	1.5865	0.665843	0.488197	1	up	no
811380	PF3D7_1234000	XM_001350698.1	NA	NA	NA	NA		NA	5.11893	3.22711	1.58623	0.665599	0.488256	1	up	no
813398	PF3D7_0912100	XM_001351957.1	NA	NA	NA	NA		NA	48.1101	30.4904	1.57788	0.657984	0.48839	1	up	no
813002	PF3D7_0518700	XM_001351708.1	GO:0006417(regulation of translation);GO:0043487(regulation of RNA stability)	NA	NA	NA		NA	5.71565	3.62048	1.5787	0.658735	0.488398	1	up	no
813420	PF3D7_0914300	XM_002808887.1	GO:0020011(apicoplast)	NA	NA	NA	PREDICTED: tRNA (guanine(37)-N1)-methyltransferase 1 [Cucumis sativus]	NA	49.292	31.2526	1.57721	0.657378	0.488424	1	up	no
812915	PF3D7_0504400	XM_001351566.1	GO:0005515(protein binding);GO:0008026(ATP-dependent helicase activity);GO:0020011(apicoplast)	NA	NA	NA	DEAD-box ATP-dependent RNA helicase 7-like [Physcomitrella patens]	NA	0.812005	0.502754	1.61511	0.691636	0.488439	1	up	no
2654994	PF3D7_0731100	XM_001349168.1	GO:0006900(vesicle budding from membrane);GO:0020036(Maurer's cleft)	NA	NA	NA		NA	2112.53	2512.47	0.840819	-0.250132	0.48859	1	down	no
811437	PF3D7_1239700	XM_001350755.1	GO:0004176(ATP-dependent peptidase activity);GO:0004222(metalloendopeptidase activity);GO:0005524(ATP binding);GO:0005739(mitochondrion);GO:0006508(proteolysis)	NA	NA	NA	PREDICTED: ATP-dependent zinc metalloprotease FTSH 1, chloroplastic-like [Populus euphratica]	NA	2.53429	1.60302	1.58095	0.660789	0.488678	1	up	no
2655488	PF3D7_0822100	XM_001349268.1	GO:0016592(mediator complex);GO:0070847(core mediator complex)	NA	NA	NA		NA	8.88203	5.61315	1.58236	0.66208	0.488763	1	up	no
813619	PF3D7_0935000	XM_001352179.1	GO:0000398(mRNA splicing, via spliceosome);GO:0005685(U1 snRNP);GO:0030619(U1 snRNA binding);GO:0035614(snRNA stem-loop binding)	03040(Spliceosome)	K11094	NA	hypothetical protein GPECTOR_21g690 [Gonium pectorale]	NA	198.972	236.596	0.840978	-0.24986	0.489124	1	down	no
3885752	PF3D7_0629900	XM_961188.1	GO:0005488(binding);GO:0005794(Golgi apparatus);GO:0016192(vesicle-mediated transport)	NA	NA	NA	phosphatidylinositol/phosphatidylcholine transfer protein SFH1 [Selaginella moellendorffii]	NA	176.323	209.638	0.841083	-0.249679	0.489185	1	down	no
811085	PF3D7_1203200	XM_001350405.1	GO:0005515(protein binding);GO:0005634(nucleus);GO:0005737(cytoplasm);GO:0005789(endoplasmic reticulum membrane)	NA	NA	NA		NA	246.875	293.482	0.841192	-0.249494	0.489651	1	down	no
814376	PF3D7_0305800	XM_001351098.1	GO:0020011(apicoplast)	NA	NA	NA		NA	0.727541	0.871965	0.834369	-0.261242	0.490204	1	down	no
810468	PF3D7_1031700	XM_001347559.2	GO:0004864(protein phosphatase inhibitor activity);GO:0005515(protein binding);GO:0005634(nucleus);GO:0006470(protein dephosphorylation)	NA	NA	NA		NA	23.3929	27.8469	0.840054	-0.251446	0.490658	1	down	no
814112	PF3D7_1324900	XM_001349953.1	GO:0004459(L-lactate dehydrogenase activity);GO:0005515(protein binding);GO:0006096(glycolytic process)	00010(Glycolysis / Gluconeogenesis);00620(Pyruvate metabolism);00640(Propanoate metabolism);00270(Cysteine and methionine metabolism)	K00016	EC:1.1.1.27	RecName: Full=L-lactate dehydrogenase; Short=LDH	NA	3070.8	3646.27	0.842173	-0.247811	0.490816	1	down	no
810191	PF3D7_1002900	XM_001347282.2	NA	NA	NA	NA		NA	340.495	404.289	0.842208	-0.247751	0.491081	1	down	no
810181	PF3D7_1001900	XM_001347272.1	GO:0020036(Maurer's cleft)	NA	NA	NA		NA	376.93	447.426	0.842442	-0.247351	0.491364	1	down	no
810592	PF3D7_1102700	XM_001347679.1	GO:0020005(symbiont-containing vacuole membrane)	NA	NA	NA		NA	5044.82	5987.78	0.84252	-0.247218	0.491394	1	down	no
3885720	PF3D7_0614300	XM_961036.1	NA	NA	NA	NA		NA	139.219	88.4894	1.57328	0.653775	0.491456	1	up	no
2655245	PF3D7_0808100	XM_002808783.1	NA	NA	NA	NA		NA	4.87288	3.09368	1.57511	0.655451	0.491719	1	up	no
813887	PF3D7_1364000	XM_001350315.1	NA	NA	NA	NA		NA	2.5542	1.6145	1.58204	0.661784	0.491879	1	up	no
812101	PF3D7_1454600	XM_001348657.1	GO:0000314(organellar small ribosomal subunit);GO:0003735(structural constituent of ribosome);GO:0005739(mitochondrion);GO:0006412(translation)	NA	NA	NA		NA	9.71597	6.14715	1.58056	0.66044	0.492005	1	up	no
812043	PF3D7_1448300	XM_001348599.1	NA	NA	NA	NA		NA	26.4185	16.801	1.57244	0.653002	0.492408	1	up	no
811132	PF3D7_1207900	XM_024473384.1	NA	NA	NA	NA		NA	1.9034	2.2701	0.838465	-0.254177	0.492723	1	down	no
811056	PF3D7_1201000	XM_001350383.1	NA	NA	NA	NA		NA	15.8061	18.7582	0.84262	-0.247045	0.492732	1	down	no
814230	PF3D7_1350500	XM_001350182.1	NA	NA	NA	NA		NA	48.4435	57.4435	0.843325	-0.24584	0.492861	1	down	no
812378	PF3D7_0410900	XM_001351386.1	NA	NA	NA	NA		NA	4.93801	3.12954	1.57787	0.65798	0.493003	1	up	no
813325	PF3D7_0904600	XM_001351884.1	GO:0000122(negative regulation of transcription by RNA polymerase II);GO:0004843(thiol-dependent ubiquitin-specific protease activity);GO:0005634(nucleus);GO:0005938(cell cortex);GO:0006511(ubiquitin-dependent protein catabolic process);GO:0016579(protein deubiquitination);GO:0030332(cyclin binding);GO:0031625(ubiquitin protein ligase binding);GO:0032922(circadian regulation of gene expression);G…	NA	NA	NA	ubiquitin carboxyl-terminal hydrolase 16 [Eutrema salsugineum]	NA	56.6789	36.0678	1.57146	0.652102	0.493118	1	up	no
811068	PF3D7_1201500	XM_001350388.1	GO:0005524(ATP binding)	NA	NA	NA	PREDICTED: GPN-loop GTPase 1 [Erythranthe guttata]	NA	98.4821	116.704	0.843866	-0.244914	0.493791	1	down	no
2655415	PF3D7_0824400	XM_001349244.1	GO:0005337(nucleoside transmembrane transporter activity);GO:0005783(endoplasmic reticulum);GO:0015858(nucleoside transport);GO:0016020(membrane)	NA	NA	NA		NA	8.33368	5.29289	1.5745	0.654898	0.494141	1	up	no
812203	PF3D7_1465400	XM_001348759.2	NA	NA	NA	NA		NA	283.709	336.191	0.843892	-0.244869	0.494175	1	down	no
813979	PF3D7_1316900	XM_002808971.1	NA	NA	NA	NA	uncharacterized protein LOC110926346 [Helianthus annuus]	NA	17.9123	11.4011	1.5711	0.651775	0.494194	1	up	no
3885695	PF3D7_0627500	XM_961165.1	GO:0005829(cytosol);GO:0006457(protein folding);GO:0008233(peptidase activity);GO:0009228(thiamine biosynthetic process)	NA	NA	NA	protein DJ-1 homolog B [Sesamum indicum]	NA	900.071	1066.18	0.844201	-0.244342	0.494213	1	down	no
9221819	PF3D7_0103500	XM_002808557.2	NA	NA	NA	NA		NA	0.3156	0.196773	1.60388	0.681565	0.495611	1	up	no
2655208	PF3D7_0711200	XM_001348989.1	NA	NA	NA	NA		NA	1.61024	1.91567	0.840561	-0.250575	0.4958	1	down	no
814508	PF3D7_0319400	XM_001351228.2	GO:0003777(microtubule motor activity);GO:0005871(kinesin complex);GO:0007018(microtubule-based movement);GO:0016887(ATPase activity)	NA	NA	NA	PREDICTED: kinesin-like protein KIN-8A [Lupinus angustifolius]	NA	1.29957	0.825055	1.57513	0.655473	0.495889	1	up	no
813000	PF3D7_0518500	XM_001351706.1	GO:0020011(apicoplast)	03040(Spliceosome)	K12858	EC:3.6.4.13	DEAD-box ATP-dependent RNA helicase 21 [Panicum miliaceum]	NA	83.7107	98.9911	0.845638	-0.241887	0.496607	1	down	no
811419	PF3D7_1237900	XM_001350737.1	GO:0020011(apicoplast)	NA	NA	NA		NA	219.316	259.32	0.845735	-0.241722	0.496694	1	down	no
2655381	PF3D7_0823200	XM_001349256.1	GO:0003723(RNA binding);GO:0006417(regulation of translation)	NA	NA	NA	PREDICTED: CUGBP Elav-like family member 5 [Nicotiana sylvestris]	NA	1286.06	1520.12	0.846025	-0.241228	0.497161	1	down	no
2655355	PF3D7_0801700	XM_002808761.1	GO:0006508(proteolysis);GO:0008234(cysteine-type peptidase activity)	NA	NA	NA	PREDICTED: ubiquitin-like-specific protease 1D isoform X4 [Elaeis guineensis]	NA	8.3349	5.31964	1.56682	0.647836	0.497891	1	up	no
813048	PF3D7_0523300	XM_001351754.1	NA	NA	NA	NA		NA	18.6359	11.8565	1.57179	0.652409	0.497895	1	up	no
3885772	PF3D7_0630700	XM_961196.1	GO:0004477(methenyltetrahydrofolate cyclohydrolase activity);GO:0004488(methylenetetrahydrofolate dehydrogenase (NADP+) activity);GO:0005829(cytosol);GO:0006730(one-carbon metabolic process)	NA	NA	NA		NA	1.59075	1.00111	1.58898	0.668105	0.498379	1	up	no
811860	PF3D7_1429900	XM_001348416.1	GO:0004003(ATP-dependent DNA helicase activity)	03018(RNA degradation)	K03654	EC:3.6.4.12	PREDICTED: uncharacterized protein LOC109162707 [Ipomoea nil]	NA	1.35326	0.857582	1.57799	0.658088	0.498548	1	up	no
812294	PF3D7_1474400	XM_001348850.2	GO:0020011(apicoplast)	NA	NA	NA		NA	1.19505	0.761086	1.57019	0.65094	0.498723	1	up	no
812877	PF3D7_0501200	XM_001351535.1	GO:0005515(protein binding);GO:0009986(cell surface);GO:0020036(Maurer's cleft);GO:0030430(host cell cytoplasm)	NA	NA	NA		NA	89.1411	105.275	0.846745	-0.24	0.498748	1	down	no
813695	PF3D7_1326400	XM_002808988.1	GO:0003743(translation initiation factor activity);GO:0005085(guanyl-nucleotide exchange factor activity);GO:0005737(cytoplasm);GO:0005851(eukaryotic translation initiation factor 2B complex);GO:0006413(translational initiation);GO:0008135(translation factor activity, RNA binding);GO:0014003(oligodendrocyte development);GO:0051716(cellular response to stimulus)	03013(RNA transport)	K03241	NA	translation initiation factor eIF-2B subunit gamma [Populus trichocarpa]	NA	42.092	49.7175	0.846623	-0.240209	0.498757	1	down	no
813925	PF3D7_1307000	XM_001349761.1	GO:0000176(nuclear exosome (RNase complex));GO:0000177(cytoplasmic exosome (RNase complex));GO:0000467(exonucleolytic trimming to generate mature 3'-end of 5.8S rRNA from tricistronic rRNA transcript (SSU-rRNA, 5.8S rRNA, LSU-rRNA));GO:0003723(RNA binding);GO:0034427(nuclear-transcribed mRNA catabolic process, exonucleolytic, 3'-5');GO:0034475(U4 snRNA 3'-end processing);GO:0043928(exonucleolytic…	03018(RNA degradation)	K03681	NA	hypothetical protein SELMODRAFT_141745, partial [Selaginella moellendorffii]	NA	70.7436	83.5547	0.846674	-0.240121	0.498856	1	down	no
3885894	PF3D7_0621800	XM_961108.1	GO:0005854(nascent polypeptide-associated complex);GO:0051083('de novo' cotranslational protein folding)	NA	NA	NA	Nascent polypeptide-associated complex subunit alpha-like protein [Gossypium arboreum]	NA	2896.51	3418.4	0.847329	-0.239005	0.499298	1	down	no
811762	PF3D7_1418300	XM_001348318.1	GO:0005509(calcium ion binding)	NA	NA	NA		NA	3.85496	4.65921	0.827384	-0.273371	0.499379	1	down	no
811471	PF3D7_1243600	XM_001350787.1	GO:0003743(translation initiation factor activity);GO:0006413(translational initiation)	03013(RNA transport)	K03113	NA	PREDICTED: protein translation factor SUI1 homolog 2 [Populus euphratica]	NA	1060.98	1252.13	0.847343	-0.238982	0.499401	1	down	no
811777	PF3D7_1420200	XM_001348333.1	GO:0003755(peptidyl-prolyl cis-trans isomerase activity);GO:0005528(FK506 binding);GO:0005789(endoplasmic reticulum membrane);GO:0061077(chaperone-mediated protein folding)	NA	NA	NA		NA	3.53369	4.17892	0.845599	-0.241954	0.499448	1	down	no
810641	PF3D7_1107700	XM_001347729.1	GO:0005515(protein binding);GO:0005654(nucleoplasm);GO:0042254(ribosome biogenesis);GO:0051726(regulation of cell cycle)	NA	NA	NA	pescadillo-like protein [Arabidopsis thaliana]	NA	110.517	130.402	0.847509	-0.238699	0.499789	1	down	no
814179	PF3D7_1337900	XM_001350070.1	NA	NA	NA	NA		NA	56.9209	36.364	1.56531	0.646449	0.499825	1	up	no
813089	PF3D7_0527400	XM_001351794.1	NA	NA	NA	NA		NA	76.2561	90.0021	0.847271	-0.239105	0.500127	1	down	no
810189	PF3D7_1002700	XM_001347280.1	NA	NA	NA	NA		NA	17.0162	10.8821	1.56369	0.644953	0.500603	1	up	no
812981	PF3D7_0516600	XM_001351687.3	GO:0005525(GTP binding);GO:0005829(cytosol);GO:0005886(plasma membrane);GO:0006412(translation);GO:0008135(translation factor activity, RNA binding)	NA	NA	NA	unnamed protein product [Coffea canephora]	NA	1.96372	1.2523	1.56809	0.649013	0.500693	1	up	no
811253	PF3D7_1220900	XM_001350571.1	GO:0000785(chromatin);GO:0003682(chromatin binding);GO:0006333(chromatin assembly or disassembly);GO:0008283(cell proliferation);GO:0031935(regulation of chromatin silencing);GO:0034399(nuclear periphery)	NA	NA	NA		NA	202.149	238.357	0.848094	-0.237703	0.500755	1	down	no
810357	PF3D7_1020600	XM_001347448.2	NA	NA	NA	NA		NA	4.90475	3.13467	1.56468	0.645869	0.500785	1	up	no
811649	PF3D7_1407000	XM_001348204.1	GO:0044312(crystalloid)	NA	NA	NA	predicted protein [Chlamydomonas reinhardtii]	NA	0.67384	0.426148	1.58123	0.661052	0.500973	1	up	no
813569	PF3D7_0929400	XM_002808921.1	GO:0020008(rhoptry)	NA	NA	NA		NA	1.89217	1.20379	1.57185	0.65246	0.501101	1	up	no
3885947	PF3D7_0619800	XM_024473115.1	NA	NA	NA	NA		NA	7.9377	5.07707	1.56344	0.644723	0.501154	1	up	no
2655408	PF3D7_0804300	XM_001349438.1	NA	NA	NA	NA		NA	34.8254	41.0533	0.848297	-0.237359	0.501203	1	down	no
812728	PF3D7_0214100	XM_001349610.2	GO:0006888(ER to Golgi vesicle-mediated transport);GO:0020036(Maurer's cleft);GO:0030127(COPII vesicle coat);GO:0030134(COPII-coated ER to Golgi transport vesicle);GO:0030430(host cell cytoplasm);GO:0044053(translocation of peptides or proteins into host cell cytoplasm)	04141(Protein processing in endoplasmic reticulum)	K14005	NA	protein transport protein SEC31, partial [Klebsormidium nitens]	NA	189.569	223.411	0.848523	-0.236975	0.501271	1	down	no
810753	PF3D7_1119900	XM_001347841.1	NA	NA	NA	NA		NA	29.2241	18.7133	1.56167	0.643093	0.501873	1	up	no
813223	PF3D7_0108700	XM_001350982.2	NA	NA	NA	NA		NA	48.1553	30.8347	1.56172	0.643139	0.501952	1	up	no
813127	PF3D7_0532100	XM_001351833.1	GO:0020005(symbiont-containing vacuole membrane)	NA	NA	NA		NA	5938.15	6993.81	0.849058	-0.236064	0.50213	1	down	no
814511	PF3D7_0319700	XM_001351231.2	GO:0006810(transport);GO:0042626(ATPase activity, coupled to transmembrane movement of substances)	NA	NA	NA		NA	48.3051	30.9433	1.56109	0.64255	0.502214	1	up	no
812282	PF3D7_1473200	XM_001348838.1	GO:0016020(membrane);GO:0016021(integral component of membrane)	NA	NA	NA	DnaJ domain [Ostreococcus tauri]	NA	215.976	254.357	0.849103	-0.235988	0.5023	1	down	no
811026	PF3D7_1147500	XM_001348114.2	GO:0004660(protein farnesyltransferase activity);GO:0005965(protein farnesyltransferase complex);GO:0008270(zinc ion binding);GO:0018343(protein farnesylation)	00900(Terpenoid backbone biosynthesis)	K05954	EC:2.5.1.58	PREDICTED: protein farnesyltransferase subunit beta isoform X1 [Nicotiana sylvestris]	NA	3.86446	2.46737	1.56623	0.647294	0.502484	1	up	no
8444986	PF3D7_1018300	XM_002585361.1	NA	NA	NA	NA		NA	70.9562	83.5516	0.84925	-0.235739	0.502633	1	down	no
811634	PF3D7_1405500	XM_001348189.1	GO:0000166(nucleotide binding)	NA	NA	NA	COBW domain-containing protein 1 [Setaria italica]	NA	23.8419	15.2618	1.56219	0.643571	0.502675	1	up	no
810165	PF3D7_1000600	XM_001347257.1	GO:0020002(host cell plasma membrane);GO:0020033(antigenic variation)	NA	NA	NA		NA	25.6444	30.2154	0.84872	-0.236639	0.502833	1	down	no
810860	PF3D7_1130200	XM_001347948.1	GO:0003735(structural constituent of ribosome);GO:0006412(translation);GO:0022625(cytosolic large ribosomal subunit)	03010(Ribosome)	K02941	NA	60S acidic ribosomal protein P0-like [Carica papaya]	NA	4072.58	4793.51	0.849603	-0.235138	0.503027	1	down	no
811483	PF3D7_1244900	XM_001350799.2	NA	NA	NA	NA		NA	2.08617	2.4649	0.84635	-0.240673	0.50386	1	down	no
812844	PF3D7_0502700	XM_002808627.1	NA	NA	NA	NA		NA	4.43841	2.82696	1.57003	0.650792	0.504091	1	up	no
2655149	PF3D7_0723900	XM_001349104.1	NA	NA	NA	NA		NA	42.9762	50.5523	0.850134	-0.234238	0.504107	1	down	no
813814	PF3D7_1350200	XM_001350179.1	GO:0000375(RNA splicing, via transesterification reactions);GO:0005732(small nucleolar ribonucleoprotein complex);GO:0006396(RNA processing)	03040(Spliceosome)	K11097	NA	PREDICTED: small nuclear ribonucleoprotein E-like [Erythranthe guttata]	NA	103.463	121.767	0.849683	-0.235004	0.50428	1	down	no
810686	PF3D7_1113100	XM_001347774.1	GO:0004725(protein tyrosine phosphatase activity);GO:0005737(cytoplasm);GO:0006470(protein dephosphorylation);GO:0009986(cell surface);GO:0018342(protein prenylation);GO:0020008(rhoptry);GO:0020009(microneme)	NA	NA	NA	dual specificity phosphatase CDC14A isoform X2 [Micractinium conductrix]	NA	341.252	401.322	0.850318	-0.233925	0.504384	1	down	no
813031	PF3D7_0521500	XM_001351737.1	GO:0004730(pseudouridylate synthase activity);GO:0006364(rRNA processing)	NA	NA	NA	Pseudouridine synthase family protein [Arabidopsis thaliana]	NA	2.95424	1.87497	1.57562	0.655921	0.504507	1	up	no
814490	PF3D7_0317600	XM_001351210.1	GO:0003735(structural constituent of ribosome);GO:0006412(translation);GO:0022627(cytosolic small ribosomal subunit)	03010(Ribosome)	K02949	NA	component of cytosolic 80S ribosome and 40S small subunit [Volvox carteri f. nagariensis]	NA	3044.69	3579.61	0.850566	-0.233505	0.504629	1	down	no
812987	PF3D7_0517200	XM_001351693.1	NA	NA	NA	NA		NA	3.03428	3.58446	0.846508	-0.240404	0.504718	1	down	no
2655369	PF3D7_0803500	XM_001349443.1	GO:0004176(ATP-dependent peptidase activity);GO:0005739(mitochondrion);GO:0006508(proteolysis);GO:0008237(metallopeptidase activity)	NA	NA	NA	ATP-dependent zinc metalloprotease FTSH 8, mitochondrial-like isoform X1 [Ananas comosus]	NA	9.43011	6.04778	1.55927	0.640869	0.504973	1	up	no
811742	PF3D7_1416300	XM_001348298.2	GO:0003674(molecular_function);GO:0008150(biological_process)	NA	NA	NA	predicted protein [Hordeum vulgare subsp. vulgare]	NA	1.59537	1.00037	1.59478	0.673357	0.504999	1	up	no
813643	PF3D7_0937600	XM_001352204.1	GO:0020002(host cell plasma membrane);GO:0020013(modulation by symbiont of host erythrocyte aggregation);GO:0020030(infected host cell surface knob);GO:0020033(antigenic variation);GO:0020035(cytoadherence to microvasculature, mediated by symbiont protein);GO:0050839(cell adhesion molecule binding)	NA	NA	NA		NA	5.40283	6.35635	0.84999	-0.234483	0.505264	1	down	no
811095	PF3D7_1204300	XM_001350415.1	GO:0003743(translation initiation factor activity);GO:0006413(translational initiation)	NA	NA	NA	PREDICTED: eukaryotic translation initiation factor 5A [Gossypium raimondii]	NA	1922.1	2258.49	0.851054	-0.232677	0.50546	1	down	no
811444	PF3D7_1240600	XM_001350762.1	GO:0020002(host cell plasma membrane);GO:0020013(modulation by symbiont of host erythrocyte aggregation);GO:0020030(infected host cell surface knob);GO:0020033(antigenic variation);GO:0020035(cytoadherence to microvasculature, mediated by symbiont protein);GO:0046789(host cell surface receptor binding);GO:0050839(cell adhesion molecule binding)	NA	NA	NA		NA	8.52179	5.47047	1.55778	0.639491	0.50562	1	up	no
813466	PF3D7_0919000	XM_001352025.1	GO:0003677(DNA binding);GO:0005634(nucleus);GO:0005737(cytoplasm);GO:0034399(nuclear periphery);GO:0042393(histone binding)	NA	NA	NA	hypothetical protein AALP_AA1G206400 [Arabis alpina]	NA	2918.84	3428.84	0.851263	-0.232323	0.505775	1	down	no
811632	PF3D7_1405300	XM_001348187.1	NA	NA	NA	NA		NA	1.1626	1.37971	0.842644	-0.247005	0.50579	1	down	no
811549	PF3D7_1251700	XM_024473419.1	GO:0004830(tryptophan-tRNA ligase activity);GO:0005524(ATP binding);GO:0006418(tRNA aminoacylation for protein translation);GO:0020011(apicoplast)	00970(Aminoacyl-tRNA biosynthesis)	K01867	EC:6.1.1.2	hypothetical protein CEUSTIGMA_g88.t1 [Chlamydomonas eustigma]	NA	1.2459	0.788135	1.58082	0.660676	0.505934	1	up	no
811274	PF3D7_1223100	XM_001350592.1	GO:0005952(cAMP-dependent protein kinase complex);GO:0008603(cAMP-dependent protein kinase regulator activity)	NA	NA	NA	hypothetical protein AXG93_1474s1190 [Marchantia polymorpha subsp. ruderalis]	NA	3.78605	2.42178	1.56334	0.644628	0.506356	1	up	no
810885	PF3D7_1132800	XM_001347973.3	GO:0005215(transporter activity);GO:0006833(water transport);GO:0008519(ammonium transmembrane transporter activity);GO:0009247(glycolipid biosynthetic process);GO:0015791(polyol transport);GO:0048471(perinuclear region of cytoplasm);GO:0051475(glucosylglycerol transport)	NA	NA	NA	hypothetical protein BHE74_00001311 [Ensete ventricosum]	NA	3.13531	3.7232	0.8421	-0.247936	0.506598	1	down	no
811875	PF3D7_1431400	XM_001348431.2	NA	NA	NA	NA		NA	9.29822	10.9232	0.851237	-0.232367	0.507142	1	down	no
810813	PF3D7_1125500	XM_001347901.1	GO:0000375(RNA splicing, via transesterification reactions);GO:0005515(protein binding);GO:0008380(RNA splicing);GO:0030532(small nuclear ribonucleoprotein complex)	03040(Spliceosome)	K11087	NA	small nuclear ribonucleoprotein D1 [Klebsormidium nitens]	NA	307.473	197.693	1.5553	0.637197	0.507668	1	up	no
814432	PF3D7_0311700	XM_001351154.1	GO:0004190(aspartic-type endopeptidase activity);GO:0006508(proteolysis)	NA	NA	NA	aspartic proteinase A2-like [Helianthus annuus]	NA	2.38122	2.82451	0.843057	-0.246297	0.507943	1	down	no
812118	PF3D7_1456300	XM_001348674.1	NA	NA	NA	NA		NA	1.00723	1.20839	0.833529	-0.262696	0.508221	1	down	no
812055	PF3D7_1449700	XM_001348611.1	GO:0000178(exosome (RNase complex));GO:0034399(nuclear periphery)	NA	NA	NA		NA	11.3762	7.31486	1.55522	0.63712	0.508553	1	up	no
813428	PF3D7_0915100	XM_001351987.1	GO:0016925(protein sumoylation)	03013(RNA transport);04120(Ubiquitin mediated proteolysis)	K10577	NA	hypothetical protein VOLCADRAFT_102189 [Volvox carteri f. nagariensis]	NA	249.867	293.022	0.852724	-0.229849	0.508571	1	down	no
813901	PF3D7_1366300	XM_024473253.1	NA	NA	NA	NA		NA	44.991	28.9559	1.55378	0.63578	0.508779	1	up	no
812111	PF3D7_1455500	XM_001348667.1	GO:0005802(trans-Golgi network);GO:0006886(intracellular protein transport);GO:0030131(clathrin adaptor complex)	NA	NA	NA	Adaptor protein complex AP-1 subunit [Klebsormidium nitens]	NA	14.716	17.2551	0.852846	-0.229643	0.509193	1	down	no
814292	PF3D7_1363100	XM_001350307.1	NA	NA	NA	NA		NA	10.184	6.5538	1.55391	0.635902	0.509889	1	up	no
9221826	PF3D7_0108400.1	XM_002808563.1;XM_024473434.1	GO:0003735(structural constituent of ribosome);GO:0006412(translation);GO:0006412(translation)	NA	NA	NA	S-adenosylmethionine carrier 2 [Arabidopsis thaliana]	NA	15.8913	18.6329	0.852859	-0.229621	0.510102	1	down	no
813822	PF3D7_1351700	XM_001350193.1	GO:0070258(inner membrane pellicle complex)	NA	NA	NA		NA	1.78388	1.14418	1.55909	0.640707	0.510338	1	up	no
3885993	PF3D7_0626000	XM_961150.2	NA	NA	NA	NA		NA	10.3138	6.64071	1.55311	0.635164	0.510363	1	up	no
36312541	PF3D7_1148600	XR_002966654.1	NA	NA	NA	NA	uncharacterized protein LOC111289175 [Durio zibethinus]	NA	1.68965	1.98824	0.849824	-0.234764	0.510524	1	down	no
813764	PF3D7_1340900	XM_001350097.1	GO:0005315(inorganic phosphate transmembrane transporter activity);GO:0005887(integral component of plasma membrane);GO:0006817(phosphate ion transport)	NA	NA	NA	sodium phosphate symporter [Micractinium conductrix]	NA	113.177	132.504	0.854137	-0.22746	0.510664	1	down	no
812992	PF3D7_0517700	XM_001351698.1	GO:0003743(translation initiation factor activity);GO:0005852(eukaryotic translation initiation factor 3 complex)	03013(RNA transport)	K03253	NA	eukaryotic translation initiation factor 3B [Klebsormidium nitens]	NA	353.193	413.346	0.854472	-0.226896	0.511093	1	down	no
811697	PF3D7_1411800	XM_001348253.2	NA	NA	NA	NA		NA	4.06639	2.60427	1.56143	0.642869	0.511788	1	up	no
810443	PF3D7_1029300	XM_001347534.1	NA	NA	NA	NA		NA	0.815827	0.514328	1.5862	0.665575	0.511859	1	up	no
810699	PF3D7_1114200	XM_001347787.2	GO:0005096(GTPase activator activity);GO:0005622(intracellular);GO:0006886(intracellular protein transport);GO:0012505(endomembrane system);GO:0017137(Rab GTPase binding);GO:0031338(regulation of vesicle fusion);GO:0090630(activation of GTPase activity)	NA	NA	NA	hypothetical protein CQW23_06333 [Capsicum baccatum]	NA	162.409	189.959	0.85497	-0.226054	0.51201	1	down	no
811758	PF3D7_1417800	XM_001348314.1	GO:0005634(nucleus);GO:0005737(cytoplasm);GO:0006260(DNA replication);GO:0051726(regulation of cell cycle)	03030(DNA replication)	K02540	EC:3.6.4.12	DNA replication licensing factor Mcm [Parasponia andersonii]	NA	1.76021	1.12699	1.56186	0.643265	0.512218	1	up	no
814420	PF3D7_0310500	XM_001351142.1	GO:0004386(helicase activity)	03018(RNA degradation)	K14442	EC:3.6.4.13	putative ATP-dependent RNA helicase [Zostera marina]	NA	18.4273	11.8863	1.5503	0.632545	0.512417	1	up	no
811425	PF3D7_1238500	XM_001350743.1	NA	NA	NA	NA		NA	3.35442	2.1608	1.55239	0.634495	0.512479	1	up	no
814532	PF3D7_0321800	XM_001351252.1	NA	NA	NA	NA		NA	38.4334	24.8015	1.54964	0.631936	0.512661	1	up	no
811647	PF3D7_1406800	XM_001348202.1	GO:0070258(inner membrane pellicle complex)	NA	NA	NA		NA	4.44758	2.83875	1.56674	0.647763	0.513345	1	up	no
810738	PF3D7_1118500	XM_001347826.1	GO:0000154(rRNA modification);GO:0030515(snoRNA binding);GO:0031428(box C/D snoRNP complex);GO:0032040(small-subunit processome)	03008(Ribosome biogenesis in eukaryotes)	K14564	NA	nucleolar protein 56-like [Chenopodium quinoa]	NA	182.961	213.783	0.855824	-0.224614	0.513412	1	down	no
813882	PF3D7_1363000	XM_002809055.1	NA	NA	NA	NA		NA	21.6438	13.9754	1.54871	0.63107	0.513927	1	up	no
810204	PF3D7_1004300	XM_001347295.1	GO:0000209(protein polyubiquitination);GO:0043161(proteasome-mediated ubiquitin-dependent protein catabolic process);GO:0061630(ubiquitin protein ligase activity)	NA	NA	NA	E3 ubiquitin-protein ligase ring1-like protein [Trifolium pratense]	NA	269.15	173.93	1.54746	0.6299	0.514523	1	up	no
812407	PF3D7_0425400	XM_001351522.1	GO:0000062(fatty-acyl-CoA binding);GO:0006631(fatty acid metabolic process)	NA	NA	NA		NA	45.8511	29.5891	1.54959	0.63189	0.514568	1	up	no
814028	PF3D7_1309100	XM_001349783.1	GO:0003735(structural constituent of ribosome);GO:0006412(translation);GO:0022625(cytosolic large ribosomal subunit)	03010(Ribosome)	K02896	NA	Ribosomal protein L24e-related [Ostreococcus tauri]	NA	2518.47	2939.76	0.856691	-0.223153	0.514753	1	down	no
3885871	PF3D7_0623500	XM_961124.2	GO:0004784(superoxide dismutase activity);GO:0005739(mitochondrion);GO:0006979(response to oxidative stress);GO:0019430(removal of superoxide radicals);GO:0020011(apicoplast)	04146(Peroxisome)	K04564	EC:1.15.1.1	iron superoxide dismutase [Pinus pinaster]	NA	52.7302	61.5857	0.856209	-0.223966	0.514777	1	down	no
812832	PF3D7_0510400	XM_001351626.1	NA	NA	NA	NA		NA	6.41708	4.13011	1.55373	0.635734	0.514927	1	up	no
9221911	PF3D7_0831700	XM_024473179.1	GO:0005515(protein binding);GO:0005634(nucleus);GO:0005737(cytoplasm);GO:0006986(response to unfolded protein);GO:0009408(response to heat);GO:0031072(heat shock protein binding)	03040(Spliceosome);04141(Protein processing in endoplasmic reticulum);04144(Endocytosis)	K03283	NA	heat shock protein hsp70-A1 [Ettlia sp. YC001]	NA	8516.95	9937.26	0.857072	-0.222512	0.515354	1	down	no
3885956	PF3D7_0611400	XM_961010.1	NA	NA	NA	NA		NA	17.1942	11.1108	1.54752	0.629956	0.515739	1	up	no
2655278	PF3D7_0813600	XM_001349353.1	GO:0001731(formation of translation preinitiation complex);GO:0002188(translation reinitiation);GO:0002192(IRES-dependent translational initiation of linear mRNA);GO:0003729(mRNA binding);GO:0003743(translation initiation factor activity);GO:0005575(cellular_component);GO:0005840(ribosome);GO:0006413(translational initiation);GO:0043022(ribosome binding);GO:0070992(translation initiation complex)	NA	NA	NA	translation machinery-associated protein 22-like isoform X2 [Herrania umbratica]	NA	252.382	294.371	0.85736	-0.222028	0.516014	1	down	no
811966	PF3D7_1440500	XM_001348522.1	GO:0000256(allantoin catabolic process)	NA	NA	NA		NA	11.0849	7.16207	1.54773	0.630153	0.517446	1	up	no
812382	PF3D7_0410400	XM_001351381.1	GO:0000175(3'-5'-exoribonuclease activity);GO:0000178(exosome (RNase complex));GO:0006364(rRNA processing)	03018(RNA degradation)	K03679	NA	hypothetical protein CEUSTIGMA_g5280.t1 [Chlamydomonas eustigma]	NA	30.9582	36.0981	0.857615	-0.221598	0.517456	1	down	no
814002	PF3D7_1304900	XM_001349739.1	GO:0003899(DNA-directed 5'-3' RNA polymerase activity);GO:0006366(transcription by RNA polymerase II);GO:0016591(DNA-directed RNA polymerase II, holoenzyme)	00230(Purine metabolism);00240(Pyrimidine metabolism);03020(RNA polymerase)	K03008	NA	predicted protein [Ostreococcus lucimarinus CCE9901]	NA	170.119	198.184	0.858392	-0.220291	0.51814	1	down	no
811588	PF3D7_1402000	XM_001348159.2	GO:0004309(exopolyphosphatase activity);GO:0006797(polyphosphate metabolic process)	NA	NA	NA		NA	5.63353	3.63031	1.5518	0.633947	0.518224	1	up	no
814335	PF3D7_0301700	XM_001351058.1	NA	NA	NA	NA		NA	51.5892	33.413	1.54398	0.626657	0.518499	1	up	no
811681	PF3D7_1410200	XM_001348237.1	GO:0003883(CTP synthase activity);GO:0006206(pyrimidine nucleobase metabolic process)	00240(Pyrimidine metabolism)	K01937	EC:6.3.4.2	CTP synthase isoform X2 [Selaginella moellendorffii]	NA	373.916	242.34	1.54294	0.625683	0.518677	1	up	no
812158	PF3D7_1460400	XM_001348714.2	GO:0000151(ubiquitin ligase complex);GO:0000338(protein deneddylation);GO:0006511(ubiquitin-dependent protein catabolic process);GO:0016579(protein deubiquitination);GO:0043130(ubiquitin binding)	NA	NA	NA	PREDICTED: ubiquitin carboxyl-terminal hydrolase 3 [Nelumbo nucifera]	NA	39.5392	46.0609	0.858412	-0.220258	0.518759	1	down	no
9221951	PF3D7_0812800	XM_002808796.1	NA	NA	NA	NA		NA	9.6453	11.3436	0.850288	-0.233977	0.518995	1	down	no
810205	PF3D7_1004400	XM_001347296.1	GO:0003676(nucleic acid binding);GO:0003723(RNA binding);GO:0005575(cellular_component);GO:0008150(biological_process)	03040(Spliceosome)	K12890	NA	hypothetical protein CBR_g40433 [Chara braunii]	NA	14.1191	9.14543	1.54384	0.626528	0.519398	1	up	no
36312577	PF3D7_1372300	XM_024473257.1	NA	NA	NA	NA		NA	920.781	1070.82	0.859882	-0.21779	0.520066	1	down	no
3885804	PF3D7_0618500	XM_961077.1	GO:0005829(cytosol);GO:0006099(tricarboxylic acid cycle);GO:0030060(L-malate dehydrogenase activity)	00010(Glycolysis / Gluconeogenesis);00620(Pyruvate metabolism);00640(Propanoate metabolism);00270(Cysteine and methionine metabolism)	K00016	EC:1.1.1.27	RecName: Full=L-lactate dehydrogenase; Short=LDH	NA	2.59302	1.65172	1.56989	0.650664	0.520091	1	up	no
811829	PF3D7_1426800	XM_001348385.2	NA	NA	NA	NA		NA	47.2187	30.6452	1.54082	0.623698	0.520735	1	up	no
811946	PF3D7_1438500	XM_001348502.1	GO:0005847(mRNA cleavage and polyadenylation specificity factor complex);GO:0006378(mRNA polyadenylation);GO:0006379(mRNA cleavage)	03015(mRNA surveillance pathway)	K14403	EC:3.1.27.-	PREDICTED: LOW QUALITY PROTEIN: cleavage and polyadenylation specificity factor subunit 3-I-like [Cucumis sativus]	NA	31.2201	20.2576	1.54115	0.624009	0.520977	1	up	no
812820	PF3D7_0512400	XM_001351645.1	NA	NA	NA	NA		NA	0.629712	0.746762	0.843257	-0.245956	0.521024	1	down	no
811336	PF3D7_1229400	XM_001350654.1	GO:0005125(cytokine activity);GO:0005737(cytoplasm);GO:0016491(oxidoreductase activity);GO:0020012(evasion or tolerance of host immune response);GO:0020036(Maurer's cleft);GO:0030430(host cell cytoplasm);GO:0046789(host cell surface receptor binding)	00350(Tyrosine metabolism);00360(Phenylalanine metabolism)	K07253	EC:5.3.2.1		NA	1650.47	1917.9	0.86056	-0.216652	0.521214	1	down	no
812250	PF3D7_1470100	XM_001348806.2	NA	NA	NA	NA		NA	2.13357	1.38252	1.54324	0.625964	0.521253	1	up	no
3885788	PF3D7_0603600	XM_960933.1	NA	NA	NA	NA		NA	1.47437	0.952909	1.54723	0.62969	0.521339	1	up	no
810613	PF3D7_1105000	XM_001347701.1	GO:0000786(nucleosome);GO:0003677(DNA binding);GO:0051276(chromosome organization)	NA	NA	NA	unknown [Picea sitchensis]	NA	1122.13	1303.55	0.86083	-0.2162	0.521687	1	down	no
814510	PF3D7_0319600	XM_001351230.1	GO:0003746(translation elongation factor activity);GO:0005853(eukaryotic translation elongation factor 1 complex);GO:0006414(translational elongation)	NA	NA	NA	PREDICTED: elongation factor 1-delta 1-like [Raphanus sativus]	NA	918.901	1066.39	0.861693	-0.214753	0.523089	1	down	no
810811	PF3D7_1125300	XM_001347899.1	GO:0003677(DNA binding);GO:0003899(DNA-directed 5'-3' RNA polymerase activity);GO:0005739(mitochondrion);GO:0006351(transcription, DNA-templated)	NA	NA	NA	predicted protein [Ostreococcus lucimarinus CCE9901]	NA	6.59885	4.28473	1.54008	0.623009	0.523205	1	up	no
810631	PF3D7_1106800	XM_001347719.2	GO:0006468(protein phosphorylation);GO:0007169(transmembrane receptor protein tyrosine kinase signaling pathway)	04016(MAPK signaling pathway - plant);04075(Plant hormone signal transduction)	K14510	EC:2.7.11.1	probable serine/threonine-protein kinase SIS8 isoform X1 [Coffea arabica]	NA	3.74933	4.3571	0.860512	-0.216732	0.523223	1	down	no
812327	PF3D7_1477400	XM_001348883.2	NA	NA	NA	NA		NA	3.84448	2.46157	1.5618	0.643213	0.523466	1	up	no
811947	PF3D7_1438600	XM_001348503.1	GO:0045048(protein insertion into ER membrane);GO:0071818(BAT3 complex)	NA	NA	NA		NA	4.76879	3.0749	1.55088	0.633084	0.523767	1	up	no
2655195	PF3D7_0707800	XM_001348956.1	GO:0020011(apicoplast)	NA	NA	NA		NA	0.69445	0.44428	1.56309	0.644402	0.524663	1	up	no
811036	PF3D7_1148800	XM_001348124.2	NA	NA	NA	NA		NA	239.342	277.429	0.862712	-0.213049	0.524848	1	down	no
9221895	PF3D7_0705900	XM_002808711.1	GO:0015986(ATP synthesis coupled proton transport);GO:0016020(membrane);GO:0016469(proton-transporting two-sector ATPase complex);GO:0046933(proton-transporting ATP synthase activity, rotational mechanism);GO:0046961(proton-transporting ATPase activity, rotational mechanism)	NA	NA	NA	hypothetical protein CDL12_28340 [Handroanthus impetiginosus]	NA	24.6238	28.5883	0.861323	-0.215373	0.524971	1	down	no
2655319	PF3D7_0804900	XM_001349432.1	GO:0005096(GTPase activator activity);GO:0005793(endoplasmic reticulum-Golgi intermediate compartment);GO:0006888(ER to Golgi vesicle-mediated transport);GO:0006890(retrograde vesicle-mediated transport, Golgi to ER);GO:0008270(zinc ion binding);GO:0030126(COPI vesicle coat);GO:0030137(COPI-coated vesicle);GO:0048205(COPI coating of Golgi vesicle)	04144(Endocytosis)	K12493	NA	probable ADP-ribosylation factor GTPase-activating protein AGD9 [Sesamum indicum]	NA	75.4677	49.1162	1.53651	0.61966	0.525131	1	up	no
3885987	PF3D7_0617000	XM_961063.2	GO:0005742(mitochondrial outer membrane translocase complex);GO:0030150(protein import into mitochondrial matrix)	NA	NA	NA	mitochondrial import receptor subunit TOM40-1 [Phalaenopsis equestris]	NA	17.4005	20.1928	0.861718	-0.214712	0.525161	1	down	no
811625	PF3D7_1404600.1	XM_024473340.1;XM_024473342.1;XM_024473343.1	GO:0004016(adenylate cyclase activity);GO:0006171(cAMP biosynthetic process);GO:0006171(cAMP biosynthetic process)	NA	NA	NA	hypothetical protein Bathy03g04720 [Bathycoccus prasinos]	NA	1.77106	1.14669	1.54449	0.627134	0.525302	1	up	no
812038	PF3D7_1448000	XM_001348594.1	GO:0000462(maturation of SSU-rRNA from tricistronic rRNA transcript (SSU-rRNA, 5.8S rRNA, LSU-rRNA));GO:0030515(snoRNA binding);GO:0032040(small-subunit processome);GO:0034388(Pwp2p-containing subcomplex of 90S preribosome)	03008(Ribosome biogenesis in eukaryotes)	K14556	NA	hypothetical protein CDL15_Pgr025528 [Punica granatum]	NA	75.2933	49.0246	1.53583	0.619014	0.525391	1	up	no
812110	PF3D7_1455400	XM_001348666.2	GO:0016020(membrane);GO:0020020(food vacuole);GO:0044179(hemolysis in other organism)	NA	NA	NA		NA	5.71641	6.66811	0.857275	-0.22217	0.525487	1	down	no
812403	PF3D7_0409200	XM_001351370.1	GO:0000154(rRNA modification);GO:0005732(small nucleolar ribonucleoprotein complex)	NA	NA	NA	DDB1- and CUL4-associated factor 13 [Dendrobium catenatum]	NA	124.482	144.222	0.86313	-0.21235	0.525553	1	down	no
814113	PF3D7_1325000	XM_001349954.1	GO:0000375(RNA splicing, via transesterification reactions);GO:0005681(spliceosomal complex)	03040(Spliceosome);03018(RNA degradation)	K12625	NA	LSM domain-containing protein [Cephalotus follicularis]	NA	143.318	166.105	0.862816	-0.212876	0.525979	1	down	no
813715	PF3D7_1330300	XM_024473228.1	GO:0006986(response to unfolded protein);GO:0009408(response to heat)	NA	NA	NA	Molecular chaperone (DnaJ superfamily) [Handroanthus impetiginosus]	NA	5.78783	3.75122	1.54292	0.625664	0.526403	1	up	no
811658	PF3D7_1407900	XM_001348213.1	GO:0004190(aspartic-type endopeptidase activity);GO:0020020(food vacuole);GO:0042540(hemoglobin catabolic process)	NA	NA	NA	aspartic peptidase A1 family, Aspartic peptidase domain protein [Artemisia annua]	NA	2090.68	2420.34	0.863795	-0.211239	0.526513	1	down	no
812057	PF3D7_1449900	XM_001348613.1	NA	NA	NA	NA		NA	2.42349	1.55399	1.55953	0.64111	0.52692	1	up	no
812875	PF3D7_0507500	XM_001351597.1	GO:0004252(serine-type endopeptidase activity);GO:0006508(proteolysis);GO:0008236(serine-type peptidase activity);GO:0020003(symbiont-containing vacuole);GO:0020026(merozoite dense granule)	NA	NA	NA	hypothetical protein COCSUDRAFT_39124 [Coccomyxa subellipsoidea C-169]	NA	0.987438	0.632156	1.56202	0.64341	0.527083	1	up	no
810751	PF3D7_1119700	XM_001347839.1	NA	NA	NA	NA		NA	1.29334	1.52008	0.850837	-0.233045	0.527174	1	down	no
811276	PF3D7_1223300	XM_001350594.1	GO:0003918(DNA topoisomerase type II (ATP-hydrolyzing) activity);GO:0005524(ATP binding);GO:0006265(DNA topological change);GO:0020011(apicoplast)	NA	NA	NA	DNA gyrase subunit A, chloroplastic/mitochondrial isoform X2 [Manihot esculenta]	NA	1.69229	1.09585	1.54427	0.62692	0.527282	1	up	no
810361	PF3D7_1021000	XM_001347452.2	NA	NA	NA	NA		NA	0.950724	1.12857	0.842412	-0.247403	0.527469	1	down	no
8445032	PF3D7_1148640	XR_002273090.2	GO:0003674(molecular_function);GO:0005575(cellular_component);GO:0006351(transcription, DNA-templated);GO:0006355(regulation of transcription, DNA-templated);GO:0008150(biological_process)	NA	NA	NA	hypothetical protein GLYMA_13G018000 [Glycine max]	NA	0.846682	0.985811	0.858868	-0.219491	0.52767	1	down	no
813052	PF3D7_0523800	XM_001351758.1	GO:0005215(transporter activity);GO:0006810(transport);GO:0016020(membrane)	NA	NA	NA	metal transporter Nramp4 [Selaginella moellendorffii]	NA	61.4913	71.1177	0.864642	-0.209825	0.528169	1	down	no
3885751	PF3D7_0629800	XM_961187.1	GO:0000082(G1/S transition of mitotic cell cycle);GO:0051726(regulation of cell cycle)	04120(Ubiquitin mediated proteolysis)	K03869	NA	uncharacterized protein LOC100384196 [Zea mays]	NA	42.5389	27.7557	1.53262	0.615997	0.528573	1	up	no
813905	PF3D7_1367100	XM_001350346.1	GO:0003723(RNA binding);GO:0005685(U1 snRNP);GO:0006396(RNA processing)	03040(Spliceosome)	K11093	NA	U1 snRNP [Zea mays]	NA	91.5619	105.863	0.864912	-0.209375	0.528656	1	down	no
811473	PF3D7_1243800	XM_001350789.1	GO:0000781(chromosome, telomeric region);GO:0000785(chromatin);GO:0003682(chromatin binding);GO:0042800(histone methyltransferase activity (H3-K4 specific));GO:0048188(Set1C/COMPASS complex);GO:0051568(histone H3-K4 methylation);GO:0072357(PTW/PP1 phosphatase complex)	03015(mRNA surveillance pathway)	K14962	NA	protein ANTHESIS POMOTING FACTOR 1 isoform X1 [Rosa chinensis]	NA	43.922	28.6469	1.53322	0.616567	0.52867	1	up	no
2655310	PF3D7_0807300	XM_001349413.1	GO:0003924(GTPase activity);GO:0005525(GTP binding);GO:0006886(intracellular protein transport);GO:0007264(small GTPase mediated signal transduction);GO:0016020(membrane);GO:0060627(regulation of vesicle-mediated transport)	NA	NA	NA	PREDICTED: ras-related protein RABC1-like [Fragaria vesca subsp. vesca]	NA	88.0539	101.805	0.864928	-0.209347	0.528931	1	down	no
2655468	PF3D7_0826700	XM_001349222.1	GO:0005080(protein kinase C binding);GO:0005829(cytosol)	NA	NA	NA	WD40 repeat-like protein [Coccomyxa subellipsoidea C-169]	NA	2272.81	2626.25	0.86542	-0.208527	0.529219	1	down	no
810721	PF3D7_1116700	XM_001347809.1	GO:0020003(symbiont-containing vacuole);GO:0020020(food vacuole)	NA	NA	NA	cathepsin B, partial [Triticum aestivum]	NA	830.264	959.35	0.865445	-0.208486	0.529259	1	down	no
811950	PF3D7_1438900	XM_001348506.1	GO:0005829(cytosol);GO:0006979(response to oxidative stress);GO:0008379(thioredoxin peroxidase activity);GO:0009408(response to heat);GO:0016209(antioxidant activity);GO:0042262(DNA protection);GO:0046983(protein dimerization activity)	NA	NA	NA	2-Cys peroxiredoxin 2 [Solanum lycopersicum]	NA	924.12	1067.79	0.865453	-0.208473	0.529334	1	down	no
814031	PF3D7_1309600	XM_001349788.1	GO:0006364(rRNA processing);GO:0008173(RNA methyltransferase activity)	NA	NA	NA	hypothetical protein CBR_g6403 [Chara braunii]	NA	15.903	18.3992	0.864331	-0.210344	0.52963	1	down	no
812434	PF3D7_0424000	XM_024473423.1	GO:0044164(host cell cytosol)	NA	NA	NA		NA	3.60127	4.19212	0.859058	-0.219173	0.529821	1	down	no
812075	PF3D7_1451800	XM_001348631.1	GO:0005319(lipid transporter activity);GO:0005794(Golgi apparatus);GO:0006897(endocytosis)	NA	NA	NA	vacuolar protein sorting 10 [Klebsormidium nitens]	NA	17.2307	11.2493	1.53171	0.615147	0.529873	1	up	no
811230	PF3D7_1218400	XM_001350550.2	GO:0009670(triose-phosphate:phosphate antiporter activity);GO:0015717(triose phosphate transport)	NA	NA	NA	PREDICTED: probable sugar phosphate/phosphate translocator At5g25400 [Brassica oleracea var. oleracea]	NA	123.366	142.49	0.865785	-0.20792	0.530025	1	down	no
811402	PF3D7_1236200	XM_001350720.1	NA	NA	NA	NA		NA	7.70811	5.03162	1.53193	0.615353	0.53036	1	up	no
812318	PF3D7_1476600	XM_001348874.2	GO:0020011(apicoplast)	NA	NA	NA		NA	15.1902	17.5476	0.865655	-0.208137	0.530511	1	down	no
813641	PF3D7_0937300	XM_001352201.1	GO:0020002(host cell plasma membrane);GO:0020033(antigenic variation)	NA	NA	NA		NA	1.92238	2.24708	0.855504	-0.225154	0.530684	1	down	no
810596	PF3D7_1103100	XM_001347683.2	GO:0003735(structural constituent of ribosome);GO:0006412(translation);GO:0015934(large ribosomal subunit)	03010(Ribosome)	K02942	NA	60S acidic ribosomal protein family [Arabidopsis thaliana]	NA	4366.1	5038.07	0.866622	-0.206525	0.531217	1	down	no
812983	PF3D7_0516800	XM_001351689.1	NA	NA	NA	NA		NA	1.52511	0.995206	1.53246	0.615849	0.531402	1	up	no
812996	PF3D7_0518100	XM_001351702.1	NA	NA	NA	NA	hypothetical protein COCSUDRAFT_61463 [Coccomyxa subellipsoidea C-169]	NA	1.02376	0.663786	1.5423	0.625087	0.531862	1	up	no
811610	PF3D7_1402700	XM_024473338.1	GO:0000166(nucleotide binding);GO:0005654(nucleoplasm);GO:0006396(RNA processing)	03040(Spliceosome)	K12842	NA	hypothetical protein CBR_g26149 [Chara braunii]	NA	237.077	155.116	1.52839	0.612011	0.532276	1	up	no
811657	PF3D7_1407800	XM_001348212.1	GO:0004190(aspartic-type endopeptidase activity);GO:0020020(food vacuole);GO:0042540(hemoglobin catabolic process)	NA	NA	NA	Aspartic proteinase [Triticum urartu]	NA	796.284	917.911	0.867496	-0.205071	0.532677	1	down	no
813640	PF3D7_0937200	XM_001352200.1	GO:0006629(lipid metabolic process);GO:0016020(membrane);GO:0016298(lipase activity)	00561(Glycerolipid metabolism)	K01054	EC:3.1.1.23	caffeoyl shikimate esterase 13 [Populus tomentosa]	NA	2.52018	2.91945	0.863235	-0.212174	0.532851	1	down	no
813217	PF3D7_0108000	XM_024473433.1	GO:0004175(endopeptidase activity);GO:0004298(threonine-type endopeptidase activity);GO:0005634(nucleus);GO:0005737(cytoplasm);GO:0005829(cytosol);GO:0005839(proteasome core complex);GO:0010498(proteasomal protein catabolic process);GO:0010499(proteasomal ubiquitin-independent protein catabolic process);GO:0019774(proteasome core complex, beta-subunit complex);GO:0043161(proteasome-mediated ubiqu…	03050(Proteasome)	K02735	EC:3.4.25.1	proteasome subunit beta type-3 [Selaginella moellendorffii]	NA	109.815	126.586	0.867508	-0.205051	0.533049	1	down	no
2655394	PF3D7_0810500	XM_001349385.1	GO:0004722(protein serine/threonine phosphatase activity);GO:0005634(nucleus);GO:0005737(cytoplasm);GO:0006470(protein dephosphorylation);GO:0008287(protein serine/threonine phosphatase complex)	NA	NA	NA	hypothetical protein CEUSTIGMA_g12740.t1 [Chlamydomonas eustigma]	NA	142.209	163.907	0.867618	-0.204868	0.533147	1	down	no
812963	PF3D7_0514900	XM_001351670.1	NA	NA	NA	NA		NA	20.0163	23.084	0.867109	-0.205715	0.533474	1	down	no
810911	PF3D7_1135400	XM_001347999.1	NA	NA	NA	NA		NA	274.036	179.478	1.52685	0.610559	0.533823	1	up	no
813113	PF3D7_0530000	XM_001351818.1	NA	NA	NA	NA		NA	201.504	232.162	0.867944	-0.204326	0.533871	1	down	no
813128	PF3D7_0532200	XM_001351834.1	GO:0020011(apicoplast)	NA	NA	NA		NA	4.2019	4.86609	0.863505	-0.211723	0.533965	1	down	no
2655434	PF3D7_0815600	XM_024473163.1	GO:0003743(translation initiation factor activity);GO:0006412(translation)	03013(RNA transport)	K03248	NA	hypothetical protein H632_c2994p1, partial [Helicosporidium sp. ATCC 50920]	NA	985.949	1135.23	0.868498	-0.203405	0.534353	1	down	no
2655409	PF3D7_0806300	XM_002808775.1	GO:0016021(integral component of membrane)	NA	NA	NA		NA	0.22289	0.262523	0.84903	-0.236112	0.534475	1	down	no
812120	PF3D7_1456500	XM_001348676.1	NA	NA	NA	NA		NA	0.303368	0.19529	1.55342	0.635451	0.534689	1	up	no
2655321	PF3D7_0804700	XM_001349434.2	NA	NA	NA	NA		NA	5.15758	3.37861	1.52654	0.610264	0.535502	1	up	no
813484	PF3D7_0920800	XM_001352043.1	GO:0000166(nucleotide binding);GO:0003677(DNA binding);GO:0003938(IMP dehydrogenase activity);GO:0005654(nucleoplasm);GO:0005737(cytoplasm);GO:0006177(GMP biosynthetic process);GO:0030054(cell junction);GO:0046651(lymphocyte proliferation);GO:0046872(metal ion binding);GO:0055114(oxidation-reduction process)	00230(Purine metabolism)	K00088	EC:1.1.1.205	hypothetical protein AXG93_4201s1090 [Marchantia polymorpha subsp. ruderalis]	NA	499.371	574.44	0.869318	-0.202045	0.535724	1	down	no
812724	PF3D7_0213700	XM_001349606.1	NA	NA	NA	NA		NA	44.2011	50.8736	0.868842	-0.202835	0.536705	1	down	no
814388	PF3D7_0307100	XM_001351110.1	GO:0003735(structural constituent of ribosome);GO:0022627(cytosolic small ribosomal subunit)	03010(Ribosome)	K02951	NA	L30e-like protein [Coccomyxa subellipsoidea C-169]	NA	1844.57	2120.38	0.869922	-0.201042	0.536723	1	down	no
813082	PF3D7_0526700	XM_001351787.1	GO:0020011(apicoplast)	NA	NA	NA		NA	2.20355	1.43366	1.53701	0.62013	0.537166	1	up	no
812935	PF3D7_0511800	XM_001351639.1	GO:0004512(inositol-3-phosphate synthase activity);GO:0006021(inositol biosynthetic process)	00562(Inositol phosphate metabolism)	K01858	EC:5.5.1.4	PREDICTED: inositol-3-phosphate synthase-like [Nicotiana attenuata]	NA	171.335	196.903	0.870151	-0.200662	0.537182	1	down	no
811668	PF3D7_1409000	XM_001348224.1	NA	NA	NA	NA		NA	22.3856	25.7349	0.869852	-0.201158	0.537388	1	down	no
814290	PF3D7_1362200	XM_001350297.1	GO:0004003(ATP-dependent DNA helicase activity);GO:0005515(protein binding);GO:0005634(nucleus);GO:0016887(ATPase activity)	NA	NA	NA	putative DNA helicase TIP49 [Klebsormidium nitens]	NA	78.0323	89.6687	0.870228	-0.200534	0.53752	1	down	no
812467	PF3D7_0422200	XM_001351489.2	NA	NA	NA	NA		NA	12.1351	7.96779	1.52302	0.60693	0.537573	1	up	no
812995	PF3D7_0518000	XM_002808651.1	GO:0005634(nucleus);GO:0005737(cytoplasm);GO:0007275(multicellular organism development);GO:0016740(transferase activity);GO:0061630(ubiquitin protein ligase activity)	NA	NA	NA	E3 ubiquitin-protein ligase CSU1 [Selaginella moellendorffii]	NA	46.8251	53.8321	0.869837	-0.201183	0.537757	1	down	no
2655304	PF3D7_0808700	XM_001349401.1	GO:0020002(host cell plasma membrane);GO:0020013(modulation by symbiont of host erythrocyte aggregation);GO:0020030(infected host cell surface knob);GO:0020033(antigenic variation);GO:0020035(cytoadherence to microvasculature, mediated by symbiont protein);GO:0050839(cell adhesion molecule binding)	NA	NA	NA		NA	1.59776	1.84014	0.868285	-0.20376	0.538161	1	down	no
813911	PF3D7_1368100	XM_001350355.1	GO:0005838(proteasome regulatory particle);GO:0006511(ubiquitin-dependent protein catabolic process)	03050(Proteasome)	K03030	NA	26S proteasome non-ATPase regulatory subunit 14 homolog [Papaver somniferum]	NA	13.3611	15.3614	0.869784	-0.20127	0.538558	1	down	no
814107	PF3D7_1323900	XM_001349943.1	NA	NA	NA	NA		NA	84.4431	96.946	0.871033	-0.199201	0.538797	1	down	no
2655066	PF3D7_0708500	XM_001348963.1	GO:0006986(response to unfolded protein);GO:0009408(response to heat)	NA	NA	NA	NF-kappa-B-activating protein-like [Cucurbita moschata]	NA	85.1908	97.7948	0.871118	-0.19906	0.538826	1	down	no
813632	PF3D7_0936400	XM_001352192.1	GO:0030430(host cell cytoplasm)	NA	NA	NA		NA	271.232	178.319	1.52105	0.605066	0.539452	1	up	no
810184	PF3D7_1002200	XM_001347275.1	GO:0009986(cell surface)	NA	NA	NA		NA	24.8321	28.4856	0.871741	-0.198029	0.540205	1	down	no
814074	PF3D7_1317300	XM_001349873.1	NA	NA	NA	NA		NA	81.9894	53.9302	1.52029	0.604343	0.540455	1	up	no
9221945	PF3D7_0700500	XM_024473125.1	GO:0020002(host cell plasma membrane);GO:0020033(antigenic variation)	NA	NA	NA		NA	1.15393	1.34251	0.859533	-0.218375	0.540548	1	down	no
812836	PF3D7_0510200	XM_001351624.1	GO:0003755(peptidyl-prolyl cis-trans isomerase activity);GO:0006457(protein folding);GO:0016018(cyclosporin A binding)	NA	NA	NA	PREDICTED: peptidyl-prolyl cis-trans isomerase CYP71 isoform X1 [Gossypium arboreum]	NA	21.8492	25.0537	0.872093	-0.197446	0.541078	1	down	no
812868	PF3D7_0508000	XM_001351602.1	GO:0046658(anchored component of plasma membrane)	NA	NA	NA		NA	3.2387	3.74523	0.864755	-0.209637	0.541469	1	down	no
812317	PF3D7_1476500	XM_001348873.1	NA	NA	NA	NA		NA	12.6468	8.31349	1.52124	0.605244	0.541787	1	up	no
812361	PF3D7_0408000	XM_001351358.1	NA	NA	NA	NA		NA	3.78033	4.3801	0.863068	-0.212453	0.541887	1	down	no
36312534	PF3D7_1137000	XR_002966647.1	NA	NA	NA	NA		NA	11.1439	12.9065	0.863432	-0.211845	0.541966	1	down	no
2654988	PF3D7_0730200	XM_001349161.2	GO:0016192(vesicle-mediated transport);GO:0030130(clathrin coat of trans-Golgi network vesicle)	NA	NA	NA	beta-adaptin-like protein A isoform X1 [Selaginella moellendorffii]	NA	17.3196	11.4034	1.51881	0.602944	0.542286	1	up	no
810836	PF3D7_1127800	XM_001347924.1	NA	NA	NA	NA		NA	36.562	24.0843	1.51808	0.602252	0.542305	1	up	no
811072	PF3D7_1201900	XM_001350392.1	NA	NA	NA	NA		NA	66.0765	43.4908	1.51932	0.603428	0.542517	1	up	no
3885943	PF3D7_0619500	XM_961087.1	GO:0005324(long-chain fatty acid transporter activity);GO:0006097(glyoxylate cycle)	00630(Glyoxylate and dicarboxylate metabolism);04146(Peroxisome)	K12261	EC:4.1.-.-	hypothetical protein AXG93_3114s1020 [Marchantia polymorpha subsp. ruderalis]	NA	8.11453	5.34132	1.5192	0.603309	0.542707	1	up	no
812130	PF3D7_1457500	XM_001348686.1	GO:0005737(cytoplasm);GO:0006886(intracellular protein transport);GO:0016887(ATPase activity)	04144(Endocytosis)	K12196	NA	vacuolar protein sorting-associated protein 4-like [Quercus suber]	NA	1.67164	1.93562	0.863621	-0.21153	0.542762	1	down	no
811193	PF3D7_1214500	XM_024473388.1	GO:0020011(apicoplast)	NA	NA	NA		NA	2.81186	3.26922	0.8601	-0.217423	0.542812	1	down	no
811262	PF3D7_1221800	XM_001350580.1	GO:0020011(apicoplast)	NA	NA	NA		NA	0.483222	0.568159	0.850505	-0.233609	0.543393	1	down	no
3885877	PF3D7_0609700	XM_960994.1	NA	NA	NA	NA		NA	145.343	166.301	0.873974	-0.194338	0.543486	1	down	no
2655329	PF3D7_0802300	XM_001349455.1	GO:0000028(ribosomal small subunit assembly);GO:0000462(maturation of SSU-rRNA from tricistronic rRNA transcript (SSU-rRNA, 5.8S rRNA, LSU-rRNA));GO:0030515(snoRNA binding);GO:0032040(small-subunit processome);GO:0034388(Pwp2p-containing subcomplex of 90S preribosome)	03008(Ribosome biogenesis in eukaryotes)	K14558	NA	periodic tryptophan protein 2 homolog [Jatropha curcas]	NA	99.8806	65.8634	1.51648	0.600727	0.54365	1	up	no
9221902	PF3D7_0707200	XM_002808720.1	NA	NA	NA	NA		NA	0.195079	0.228132	0.855115	-0.22581	0.543751	1	down	no
2654956	PF3D7_0720000	XM_001349065.1	GO:0000175(3'-5'-exoribonuclease activity);GO:0000178(exosome (RNase complex));GO:0006364(rRNA processing);GO:0008312(7S RNA binding)	03018(RNA degradation)	K07573	NA	exosome complex component CSL4-like isoform X3 [Papaver somniferum]	NA	24.4188	27.9988	0.872135	-0.197376	0.543863	1	down	no
812252	PF3D7_1470300	XM_001348808.1	NA	NA	NA	NA		NA	11.4929	7.55751	1.52073	0.604765	0.544019	1	up	no
812192	PF3D7_1464200	XM_001348748.1	NA	NA	NA	NA		NA	52.9968	60.6261	0.874158	-0.194035	0.544343	1	down	no
2655495	PF3D7_0821100	XM_024473170.1	GO:0004674(protein serine/threonine kinase activity)	NA	NA	NA	shaggy-related protein kinase theta-like [Cicer arietinum]	NA	133.966	88.4474	1.51463	0.598969	0.545423	1	up	no
810974	PF3D7_1141700	XM_001348062.1	GO:0003674(molecular_function);GO:0005575(cellular_component);GO:0008150(biological_process)	NA	NA	NA	PREDICTED: OTU domain-containing protein 6B-like [Ipomoea nil]	NA	22.5617	14.8742	1.51683	0.601063	0.545677	1	up	no
811724	PF3D7_1414500	XM_024473352.1	GO:0005576(extracellular region)	NA	NA	NA	uncharacterized protein LOC8282084 [Ricinus communis]	NA	50.6705	33.4629	1.51423	0.598587	0.545831	1	up	no
813888	PF3D7_1364300	XM_002809056.2	GO:0000375(RNA splicing, via transesterification reactions);GO:0000398(mRNA splicing, via spliceosome);GO:0004004(ATP-dependent RNA helicase activity);GO:0005634(nucleus)	03040(Spliceosome)	K12815	EC:3.6.4.13	PREDICTED: pre-mRNA-splicing factor ATP-dependent RNA helicase DEAH7-like isoform X1 [Daucus carota subsp. sativus]	NA	63.0514	72.0236	0.875427	-0.191941	0.546058	1	down	no
811463	PF3D7_1242700	XM_001350779.1	GO:0003735(structural constituent of ribosome);GO:0005739(mitochondrion);GO:0006412(translation);GO:0022627(cytosolic small ribosomal subunit)	03010(Ribosome)	K02962	NA	Ribosomal protein S17e, conserved site [Ostreococcus tauri]	NA	2978.66	3401.67	0.875648	-0.191577	0.54626	1	down	no
814288	PF3D7_1361900	XM_001350294.1	GO:0005634(nucleus)	03030(DNA replication);03410(Base excision repair);03420(Nucleotide excision repair);03430(Mismatch repair)	K04802	NA	proliferating cell nuclear antigen [Selaginella moellendorffii]	NA	2.67256	3.08475	0.866377	-0.206933	0.547761	1	down	no
813166	PF3D7_0102900	XM_001350925.1	GO:0000166(nucleotide binding);GO:0003676(nucleic acid binding);GO:0004812(aminoacyl-tRNA ligase activity);GO:0004815(aspartate-tRNA ligase activity);GO:0005524(ATP binding);GO:0005737(cytoplasm);GO:0006418(tRNA aminoacylation for protein translation);GO:0006422(aspartyl-tRNA aminoacylation)	00970(Aminoacyl-tRNA biosynthesis)	K22503	EC:6.1.1.12	hypothetical protein MARPO_0132s0010 [Marchantia polymorpha]	NA	84.2245	55.6957	1.51223	0.596674	0.547958	1	up	no
814178	PF3D7_1337800	XM_001350069.1	GO:0004674(protein serine/threonine kinase activity);GO:0004683(calmodulin-dependent protein kinase activity);GO:0006468(protein phosphorylation);GO:0035891(exit from host cell);GO:0042493(response to drug)	NA	NA	NA	predicted protein [Chlamydomonas reinhardtii]	NA	8.86643	10.1316	0.875126	-0.192438	0.548051	1	down	no
2654952	PF3D7_0702900	XM_002808702.1	NA	NA	NA	NA		NA	99.4839	65.7609	1.51281	0.597234	0.549139	1	up	no
813319	PF3D7_0904000	XM_001351878.1	GO:0005096(GTPase activator activity);GO:0005622(intracellular);GO:0006886(intracellular protein transport);GO:0012505(endomembrane system);GO:0017137(Rab GTPase binding);GO:0031338(regulation of vesicle fusion);GO:0090630(activation of GTPase activity)	NA	NA	NA		NA	304.086	346.539	0.877495	-0.188538	0.549417	1	down	no
812530	PF3D7_0402100	XM_001351299.1	GO:0005515(protein binding);GO:0020030(infected host cell surface knob);GO:0020036(Maurer's cleft);GO:0033644(host cell membrane);GO:0044164(host cell cytosol);GO:0044538(host cell periphery)	NA	NA	NA		NA	82.2028	93.6821	0.877466	-0.188585	0.549517	1	down	no
2654975	PF3D7_0702500	XM_001348924.1	GO:0005515(protein binding);GO:0020036(Maurer's cleft);GO:0030430(host cell cytoplasm)	NA	NA	NA		NA	552.396	629.327	0.877757	-0.188107	0.549865	1	down	no
811704	PF3D7_1412400	XM_001348260.1	GO:0000285(1-phosphatidylinositol-3-phosphate 5-kinase activity);GO:0005524(ATP binding);GO:0005634(nucleus);GO:0006458('de novo' protein folding);GO:0007005(mitochondrion organization);GO:0010008(endosome membrane);GO:0016308(1-phosphatidylinositol-4-phosphate 5-kinase activity);GO:0042147(retrograde transport, endosome to Golgi);GO:0044183(protein binding involved in protein folding);GO:0046854…	00562(Inositol phosphate metabolism);04070(Phosphatidylinositol signaling system);04145(Phagosome)	K00921	EC:2.7.1.150	1-phosphatidylinositol-3-phosphate 5-kinase FAB1A isoform X1 [Phoenix dactylifera]	NA	62.547	41.4236	1.50994	0.594488	0.549942	1	up	no
814519	PF3D7_0320500	XM_001351239.1	GO:0005634(nucleus);GO:0005737(cytoplasm)	NA	NA	NA		NA	2.60542	1.70864	1.52485	0.608669	0.550133	1	up	no
812988	PF3D7_0517300	XM_001351694.2	GO:0005634(nucleus);GO:0005681(spliceosomal complex);GO:0005737(cytoplasm);GO:0006397(mRNA processing);GO:0008380(RNA splicing)	03040(Spliceosome)	K12890	NA	Nucleotide-binding, alpha-beta plait [Artemisia annua]	NA	2862.87	3259.11	0.87842	-0.187017	0.550881	1	down	no
814284	PF3D7_1361000	XM_001350285.1	GO:0005515(protein binding)	03013(RNA transport)	K02516	EC:2.1.1.320	protein arginine N-methyltransferase 1.5 isoform X1 [Lactuca sativa]	NA	22.9142	15.1891	1.50859	0.593201	0.552029	1	up	no
810900	PF3D7_1134200	XM_001347988.1	NA	NA	NA	NA		NA	28.4795	18.8914	1.50754	0.592196	0.552573	1	up	no
811087	PF3D7_1203400	XM_001350407.1	NA	NA	NA	NA		NA	1.42514	0.940633	1.51508	0.599398	0.552883	1	up	no
814411	PF3D7_0309600	XM_001351133.1	GO:0002181(cytoplasmic translation);GO:0003735(structural constituent of ribosome);GO:0022625(cytosolic large ribosomal subunit);GO:0030687(preribosome, large subunit precursor);GO:0070180(large ribosomal subunit rRNA binding)	03010(Ribosome)	K02943	NA	60S acidic ribosomal protein P2-2-like [Cucurbita moschata]	NA	1884.21	2142.01	0.879648	-0.185002	0.552986	1	down	no
812278	PF3D7_1472800	XM_001348834.2	GO:0020011(apicoplast)	NA	NA	NA		NA	20.8505	13.817	1.50905	0.59364	0.553112	1	up	no
810421	PF3D7_1026800	XM_001347512.1	GO:0003735(structural constituent of ribosome);GO:0006412(translation);GO:0022627(cytosolic small ribosomal subunit)	03010(Ribosome)	K02998	NA	PREDICTED: 40S ribosomal protein Sa-2-like [Musa acuminata subsp. malaccensis]	NA	5124.37	5824.21	0.87984	-0.184686	0.55325	1	down	no
813453	PF3D7_0917700	XM_001352012.1	GO:0003924(GTPase activity);GO:0005524(ATP binding);GO:0005634(nucleus);GO:0005737(cytoplasm);GO:0005874(microtubule);GO:0009658(chloroplast organization);GO:0009793(embryo development ending in seed dormancy);GO:0032502(developmental process);GO:0051301(cell division);GO:1902182(shoot apical meristem development)	NA	NA	NA	GPN-loop GTPase QQT1-like isoform X1 [Citrus sinensis]	NA	2.82396	1.84516	1.53047	0.613976	0.554506	1	up	no
810612	PF3D7_1104900	XM_001347700.1	GO:0004683(calmodulin-dependent protein kinase activity);GO:0005516(calmodulin binding);GO:0005634(nucleus);GO:0005737(cytoplasm);GO:0009931(calcium-dependent protein serine/threonine kinase activity);GO:0018105(peptidyl-serine phosphorylation);GO:0035556(intracellular signal transduction);GO:0046777(protein autophosphorylation)	NA	NA	NA	phosphoenolpyruvate carboxylase kinase 1-like [Olea europaea var. sylvestris]	NA	0.541045	0.354998	1.52408	0.607938	0.554542	1	up	no
3885906	PF3D7_0608310	XM_960980.2	NA	NA	NA	NA		NA	1.23025	1.41896	0.867005	-0.205888	0.554584	1	down	no
811170	PF3D7_1211800	XM_001350490.1	GO:0000151(ubiquitin ligase complex);GO:0005783(endoplasmic reticulum);GO:0006511(ubiquitin-dependent protein catabolic process);GO:0010564(regulation of cell cycle process);GO:0016887(ATPase activity);GO:0030433(ubiquitin-dependent ERAD pathway)	NA	NA	NA	polyubiquitin [Volvox carteri f. nagariensis]	NA	293.78	333.62	0.880581	-0.183472	0.554594	1	down	no
810458	PF3D7_1030800	XM_001347549.1	GO:0005509(calcium ion binding)	NA	NA	NA		NA	5.2416	3.44567	1.52121	0.605222	0.555276	1	up	no
813034	PF3D7_0521900	XM_024473436.1	NA	NA	NA	NA		NA	2.12586	1.40898	1.5088	0.593398	0.555815	1	up	no
814305	PF3D7_1365900	XM_001350333.1	GO:0003735(structural constituent of ribosome);GO:0006412(translation);GO:0006464(cellular protein modification process);GO:0006511(ubiquitin-dependent protein catabolic process);GO:0022625(cytosolic large ribosomal subunit);GO:0031386(protein tag)	03010(Ribosome)	K02927	NA	PREDICTED: ubiquitin-60S ribosomal protein L40-2 [Vitis vinifera]	NA	2191.61	2486.45	0.881419	-0.1821	0.555916	1	down	no
9221802	PF3D7_0415900	XM_002808608.1	GO:0003735(structural constituent of ribosome);GO:0005840(ribosome);GO:0006412(translation)	03010(Ribosome)	K02877	NA	component of cytosolic 80S ribosome and 60S large subunit [Volvox carteri f. nagariensis]	NA	4309.77	4887.78	0.881744	-0.181568	0.55644	1	down	no
810883	PF3D7_1132600	XM_001347971.1	GO:0071011(precatalytic spliceosome)	03040(Spliceosome)	K12849	NA	hypothetical protein CEUSTIGMA_g5585.t1 [Chlamydomonas eustigma]	NA	55.3632	36.8139	1.50387	0.588679	0.55652	1	up	no
812273	PF3D7_1472300	XM_001348829.2	GO:0020011(apicoplast)	NA	NA	NA		NA	14.4687	9.60981	1.50562	0.590357	0.556673	1	up	no
811400	PF3D7_1236000	XM_001350718.1	GO:0020011(apicoplast)	NA	NA	NA		NA	6.28201	7.14318	0.879441	-0.185341	0.557068	1	down	no
814342	PF3D7_0302500	XM_001351064.1	GO:0020002(host cell plasma membrane);GO:0020008(rhoptry);GO:0020035(cytoadherence to microvasculature, mediated by symbiont protein);GO:0050839(cell adhesion molecule binding)	NA	NA	NA		NA	12.283	13.9296	0.881797	-0.181482	0.557246	1	down	no
2654979	PF3D7_0703200	XM_001348929.1	NA	NA	NA	NA		NA	0.515658	0.339457	1.51907	0.603186	0.557324	1	up	no
813197	PF3D7_0106100	XM_001350956.1	GO:0015078(proton transmembrane transporter activity);GO:0015991(ATP hydrolysis coupled proton transport);GO:0033180(proton-transporting V-type ATPase, V1 domain)	00190(Oxidative phosphorylation);04145(Phagosome)	K02148	NA	V-type proton ATPase subunit C [Cucurbita maxima]	NA	23.9511	15.9253	1.50396	0.588769	0.557411	1	up	no
812941	PF3D7_0512700	XM_001351648.1	GO:0004588(orotate phosphoribosyltransferase activity);GO:0005515(protein binding);GO:0046983(protein dimerization activity)	NA	NA	NA		NA	27.4186	18.2226	1.50465	0.589426	0.557697	1	up	no
814534	PF3D7_0322000	XM_001351254.1	GO:0003755(peptidyl-prolyl cis-trans isomerase activity);GO:0005829(cytosol);GO:0006457(protein folding);GO:0016018(cyclosporin A binding)	NA	NA	NA	peptidyl-prolyl cis-trans isomerase CYP19-3-like [Olea europaea var. sylvestris]	NA	3767.75	4269.05	0.882572	-0.180214	0.55783	1	down	no
812339	PF3D7_1478600	XM_001348895.1	GO:0030430(host cell cytoplasm)	NA	NA	NA		NA	50.3378	33.5138	1.502	0.586888	0.557856	1	up	no
2655065	PF3D7_0708400	XM_001348962.1	GO:0005515(protein binding);GO:0006986(response to unfolded protein);GO:0009408(response to heat);GO:0016887(ATPase activity)	04141(Protein processing in endoplasmic reticulum);04626(Plant-pathogen interaction)	K04079	NA	heat shock protein 90.1 [Elymus sibiricus]	NA	3230.04	3658.6	0.882862	-0.179739	0.558303	1	down	no
814263	PF3D7_1356200	XM_001350237.1	GO:0005744(mitochondrial inner membrane presequence translocase complex);GO:0006626(protein targeting to mitochondrion)	NA	NA	NA		NA	28.8318	19.1606	1.50474	0.589519	0.558324	1	up	no
813912	PF3D7_1368200	XM_001350356.1	GO:0000054(ribosomal subunit export from nucleus);GO:0005215(transporter activity);GO:0005506(iron ion binding);GO:0005524(ATP binding);GO:0005852(eukaryotic translation initiation factor 3 complex);GO:0006413(translational initiation);GO:0006415(translational termination);GO:0006810(transport);GO:0016020(membrane);GO:0016887(ATPase activity);GO:0043024(ribosomal small subunit binding);GO:0051539…	NA	NA	NA	PREDICTED: ABC transporter E family member 2 [Ipomoea nil]	NA	82.8779	93.8794	0.882813	-0.179821	0.558524	1	down	no
2655256	PF3D7_0818500	XM_001349304.1	GO:0008270(zinc ion binding)	NA	NA	NA	hypothetical protein CDL15_Pgr017305 [Punica granatum]	NA	528.023	598.041	0.882921	-0.179643	0.558563	1	down	no
814167	PF3D7_1335400	XM_001350047.1	GO:0008201(heparin binding);GO:0016020(membrane);GO:0030260(entry into host cell)	NA	NA	NA		NA	0.975349	0.648085	1.50497	0.589735	0.559134	1	up	no
2655181	PF3D7_0731600	XM_001349172.1	GO:0004467(long-chain fatty acid-CoA ligase activity);GO:0006631(fatty acid metabolic process);GO:0016208(AMP binding)	00061(Fatty acid biosynthesis);00071(Fatty acid degradation);04146(Peroxisome)	K01897	EC:6.2.1.3	PREDICTED: long chain acyl-CoA synthetase 4-like [Musa acuminata subsp. malaccensis]	NA	40.291	26.8429	1.501	0.58592	0.559217	1	up	no
813321	PF3D7_0904200	XM_001351880.1	GO:0020011(apicoplast)	NA	NA	NA		NA	6.86491	4.54641	1.50996	0.594513	0.559235	1	up	no
813819	PF3D7_1351200	XM_001350189.1	NA	NA	NA	NA		NA	2.18024	1.44694	1.50679	0.591481	0.559321	1	up	no
810446	PF3D7_1029600	XM_001347537.1	GO:0004000(adenosine deaminase activity);GO:0042493(response to drug)	NA	NA	NA	adenine deaminase-like [Quercus suber]	NA	1292.34	1462.8	0.883472	-0.178744	0.55934	1	down	no
811872	PF3D7_1431100	XM_001348428.1	NA	NA	NA	NA		NA	18.168	12.087	1.50309	0.587936	0.559528	1	up	no
811540	PF3D7_1250800	XM_001350856.1	GO:0000109(nucleotide-excision repair complex);GO:0005524(ATP binding);GO:0006289(nucleotide-excision repair);GO:0008026(ATP-dependent helicase activity)	NA	NA	NA	DNA repair protein RAD16-like [Solanum lycopersicum]	NA	14.3687	9.57689	1.50035	0.585302	0.559862	1	up	no
2654974	PF3D7_0702400	XM_001348923.1	GO:0005515(protein binding);GO:0020036(Maurer's cleft);GO:0030430(host cell cytoplasm);GO:0033644(host cell membrane)	NA	NA	NA		NA	586.601	663.469	0.884143	-0.177648	0.560595	1	down	no
813510	PF3D7_0923400	XM_001352069.1	NA	NA	NA	NA		NA	37.285	24.8655	1.49946	0.584448	0.560691	1	up	no
811347	PF3D7_1230600	XM_001350665.1	GO:0008152(metabolic process);GO:0008168(methyltransferase activity)	NA	NA	NA	predicted protein [Ostreococcus lucimarinus CCE9901]	NA	9.50232	10.7674	0.88251	-0.180315	0.56093	1	down	no
3885889	PF3D7_0621300	XM_961104.1	GO:0003729(mRNA binding);GO:0005730(nucleolus);GO:0006417(regulation of translation)	NA	NA	NA		NA	54.1108	36.1071	1.49862	0.583633	0.56124	1	up	no
9221839	PF3D7_0102600	XM_002808554.1	GO:0004674(protein serine/threonine kinase activity);GO:0005634(nucleus);GO:0005737(cytoplasm);GO:0006468(protein phosphorylation);GO:0035556(intracellular signal transduction)	NA	NA	NA		NA	4.59793	5.2201	0.880813	-0.183093	0.561252	1	down	no
814203	PF3D7_1343200	XM_001350117.1	GO:0009020(tRNA (guanosine-2'-O-)-methyltransferase activity)	NA	NA	NA	PREDICTED: tRNA (guanine(10)-N2)-methyltransferase homolog [Camelina sativa]	NA	60.863	40.6195	1.49837	0.583393	0.561829	1	up	no
811225	PF3D7_1217900	XM_001350545.1	GO:0003674(molecular_function);GO:0005634(nucleus);GO:0005737(cytoplasm);GO:0008150(biological_process)	NA	NA	NA	PPPDE peptidase domain-containing protein [Zostera marina]	NA	8.01687	5.33574	1.50249	0.587351	0.561895	1	up	no
810711	PF3D7_1115600	XM_001347799.1	GO:0003755(peptidyl-prolyl cis-trans isomerase activity);GO:0005783(endoplasmic reticulum);GO:0006457(protein folding);GO:0016018(cyclosporin A binding)	NA	NA	NA	peptidyl-prolyl cis-trans isomerase, cyclophilin-type [Chlamydomonas reinhardtii]	NA	46.078	52.0935	0.884525	-0.177025	0.56217	1	down	no
810812	PF3D7_1125400	XM_001347900.2	GO:0005739(mitochondrion);GO:0005743(mitochondrial inner membrane);GO:0006626(protein targeting to mitochondrion);GO:0015450(P-P-bond-hydrolysis-driven protein transmembrane transporter activity)	NA	NA	NA	mitochondrial import inner membrane translocase subunit TIM44-2 isoform X1 [Morus notabilis]	NA	152.971	102.155	1.49745	0.582503	0.562322	1	up	no
813505	PF3D7_0922900	XM_001352064.1	GO:0018454(acetoacetyl-CoA reductase activity);GO:0020011(apicoplast);GO:0070402(NADPH binding)	00061(Fatty acid biosynthesis);01040(Biosynthesis of unsaturated fatty acids);00780(Biotin metabolism);00333(Prodigiosin biosyntheses)	K00059	EC:1.1.1.100	3-oxoacyl-[acyl-carrier-protein] reductase 4-like [Chenopodium quinoa]	NA	2.43395	1.60278	1.51858	0.602724	0.562326	1	up	no
3885859	PF3D7_0622900	XM_961118.2	GO:0003677(DNA binding);GO:0005634(nucleus);GO:0006355(regulation of transcription, DNA-templated)	NA	NA	NA		NA	207.344	138.496	1.49712	0.582188	0.562472	1	up	no
2655252	PF3D7_0829000	XM_024473177.1	NA	NA	NA	NA		NA	12.3223	8.22621	1.49793	0.582968	0.562473	1	up	no
814120	PF3D7_1329000	XM_001349973.1	GO:0003899(DNA-directed 5'-3' RNA polymerase activity);GO:0005666(DNA-directed RNA polymerase III complex);GO:0006383(transcription by RNA polymerase III)	00230(Purine metabolism);00240(Pyrimidine metabolism);03020(RNA polymerase)	K03018	EC:2.7.7.6	DNA-directed RNA polymerase III subunit 1-like [Physcomitrella patens]	NA	64.4758	43.065	1.49717	0.582242	0.5625	1	up	no
813796	PF3D7_1347500	XM_001350153.1	GO:0003677(DNA binding);GO:0003723(RNA binding);GO:0005634(nucleus);GO:0005737(cytoplasm)	NA	NA	NA		NA	4079.44	4607.54	0.885385	-0.175624	0.562533	1	down	no
810488	PF3D7_1034000	XM_001347579.2	GO:0000149(SNARE binding);GO:0005829(cytosol);GO:0006886(intracellular protein transport);GO:0006904(vesicle docking involved in exocytosis)	NA	NA	NA	SEC1 family transport protein SLY1-like [Quercus suber]	NA	27.6343	18.4497	1.49782	0.582866	0.562644	1	up	no
2655049	PF3D7_0717300	XM_002808734.1	GO:0005673(transcription factor TFIIE complex);GO:0006367(transcription initiation from RNA polymerase II promoter)	NA	NA	NA		NA	40.8316	46.1254	0.885229	-0.175877	0.562862	1	down	no
9221974	PF3D7_0935100	XM_002808941.1	GO:0005783(endoplasmic reticulum);GO:0005794(Golgi apparatus);GO:0009306(protein secretion);GO:0046907(intracellular transport)	NA	NA	NA	protein kish [Ananas comosus]	NA	9.69382	11.0291	0.878927	-0.186184	0.563088	1	down	no
813564	PF3D7_0928900	XM_001352123.1	GO:0004385(guanylate kinase activity);GO:0006186(dGDP phosphorylation);GO:0016310(phosphorylation);GO:0019206(nucleoside kinase activity)	00230(Purine metabolism)	K00942	EC:2.7.4.8	guanylate kinase 2-like [Solanum lycopersicum]	NA	18.6845	12.4511	1.50063	0.58557	0.56327	1	up	no
812991	PF3D7_0517600	XM_001351697.1	GO:0008290(F-actin capping protein complex);GO:0030260(entry into host cell);GO:0051016(barbed-end actin filament capping);GO:0051693(actin filament capping)	04144(Endocytosis)	K10365	NA	putative F-actin-capping protein subunit beta [Zostera marina]	NA	3.31439	3.77404	0.878209	-0.187364	0.563511	1	down	no
2655308	PF3D7_0808200	XM_001349405.1	GO:0004190(aspartic-type endopeptidase activity);GO:0006508(proteolysis)	NA	NA	NA	aspartic peptidase A1 family, Aspartic peptidase domain protein [Artemisia annua]	NA	4.95586	5.60452	0.884263	-0.177453	0.56359	1	down	no
814257	PF3D7_1355300	XM_001350229.1	GO:0034399(nuclear periphery)	NA	NA	NA	PREDICTED: histone-lysine N-methyltransferase ASHR1 [Nicotiana attenuata]	NA	19.1975	12.8213	1.49731	0.582373	0.563838	1	up	no
812972	PF3D7_0515800	XM_001351679.1	GO:0003674(molecular_function);GO:0005575(cellular_component);GO:0008150(biological_process)	NA	NA	NA	protein BOLA2-like [Papaver somniferum]	NA	15.8223	17.951	0.881419	-0.1821	0.564015	1	down	no
9221935	PF3D7_0805600	XM_024473154.1	NA	NA	NA	NA		NA	44.7407	50.5022	0.885916	-0.174758	0.56406	1	down	no
810237	PF3D7_1008100	XM_001347328.1	NA	NA	NA	NA		NA	35.3566	23.6447	1.49533	0.580464	0.564337	1	up	no
813841	PF3D7_1356900	XM_001350244.1	GO:0004693(cyclin-dependent protein serine/threonine kinase activity);GO:0005634(nucleus);GO:0006468(protein phosphorylation);GO:0007049(cell cycle)	NA	NA	NA	PREDICTED: cell division control protein 2 homolog A-like isoform X1 [Tarenaya hassleriana]	NA	4.23911	2.81113	1.50798	0.592613	0.564953	1	up	no
811376	PF3D7_1233600	XM_001350694.1	GO:0000151(ubiquitin ligase complex);GO:0005737(cytoplasm);GO:0061630(ubiquitin protein ligase activity);GO:0071596(ubiquitin-dependent protein catabolic process via the N-end rule pathway)	NA	NA	NA	hypothetical protein KFL_003380040 [Klebsormidium nitens]	NA	29.4915	19.7316	1.49464	0.579796	0.565038	1	up	no
2655229	PF3D7_0826100	XM_001349228.1	GO:0004842(ubiquitin-protein transferase activity);GO:0006511(ubiquitin-dependent protein catabolic process)	04120(Ubiquitin mediated proteolysis)	K10592	EC:2.3.2.26	E3 ubiquitin-protein ligase UPL2 isoform X1 [Amborella trichopoda]	NA	57.2737	38.3296	1.49424	0.579412	0.565321	1	up	no
3885691	PF3D7_0625700	XM_961147.1	NA	NA	NA	NA		NA	3.68828	4.21828	0.874357	-0.193706	0.565439	1	down	no
813353	PF3D7_0907600	XM_001351912.1	GO:0001731(formation of translation preinitiation complex);GO:0002192(IRES-dependent translational initiation of linear mRNA);GO:0003723(RNA binding);GO:0003743(translation initiation factor activity);GO:0005737(cytoplasm);GO:0005829(cytosol);GO:0006412(translation);GO:0006413(translational initiation);GO:0016604(nuclear body);GO:0022627(cytosolic small ribosomal subunit);GO:0032790(ribosome disa…	NA	NA	NA	eukaryotic translation initiation factor 2D [Cucurbita moschata]	NA	51.4395	34.4311	1.49398	0.579161	0.566012	1	up	no
811726	PF3D7_1414700	XM_001348282.1	NA	NA	NA	NA	PREDICTED: ubiquitin carboxyl-terminal hydrolase 25 [Nelumbo nucifera]	NA	23.3958	15.6622	1.49378	0.578965	0.566406	1	up	no
813626	PF3D7_0935800	XM_001352186.1	GO:0020008(rhoptry)	NA	NA	NA		NA	1.2297	0.81721	1.50476	0.589532	0.566566	1	up	no
2655262	PF3D7_0816600	XM_001349322.1	GO:0016887(ATPase activity);GO:0020011(apicoplast)	NA	NA	NA	Chaperonin ClpB [Parasponia andersonii]	NA	0.61526	0.403024	1.52661	0.61033	0.566595	1	up	no
3885920	PF3D7_0610400	XM_961000.1	GO:0000786(nucleosome);GO:0003677(DNA binding);GO:0006333(chromatin assembly or disassembly);GO:0051276(chromosome organization)	NA	NA	NA	histone H3 [Selaginella moellendorffii]	NA	8.63101	9.77146	0.883288	-0.179045	0.566807	1	down	no
810619	PF3D7_1105600	XM_001347707.2	GO:0044053(translocation of peptides or proteins into host cell cytoplasm);GO:0097619(PTEX complex)	NA	NA	NA		NA	208.452	234.759	0.887942	-0.171463	0.566872	1	down	no
811545	PF3D7_1251300	XM_001350861.1	GO:0004798(thymidylate kinase activity);GO:0006227(dUDP biosynthetic process);GO:0006235(dTTP biosynthetic process)	00240(Pyrimidine metabolism)	K00943	EC:2.7.4.9	thymidylate kinase isoform X1 [Ziziphus jujuba]	NA	2.30666	2.62929	0.877294	-0.188868	0.567571	1	down	no
813417	PF3D7_0914000	XM_001351976.1	GO:0020011(apicoplast)	NA	NA	NA	PREDICTED: RNA pseudouridine synthase 7 [Pyrus x bretschneideri]	NA	3.21386	3.62096	0.88757	-0.172066	0.568105	1	down	no
9221831	PF3D7_0112700	XR_002273099.1	GO:0003674(molecular_function);GO:0005575(cellular_component);GO:0006351(transcription, DNA-templated);GO:0006355(regulation of transcription, DNA-templated);GO:0008150(biological_process)	NA	NA	NA	hypothetical protein GLYMA_13G021700, partial [Glycine max]	NA	1.19341	1.34866	0.88489	-0.17643	0.568231	1	down	no
814455	PF3D7_0314100.1	XM_002808578.2;XM_024473236.1	NA	NA	NA	NA		NA	78.4868	88.2731	0.889137	-0.169523	0.569139	1	down	no
3885868	PF3D7_0615600	XM_961049.1	NA	NA	NA	NA		NA	67.0339	44.9749	1.49047	0.575772	0.569141	1	up	no
810803	PF3D7_1124500	XM_001347891.1	GO:0004739(pyruvate dehydrogenase (acetyl-transferring) activity);GO:0006086(acetyl-CoA biosynthetic process from pyruvate);GO:0006099(tricarboxylic acid cycle);GO:0006633(fatty acid biosynthetic process);GO:0016020(membrane);GO:0020011(apicoplast);GO:0045254(pyruvate dehydrogenase complex)	00010(Glycolysis / Gluconeogenesis);00020(Citrate cycle (TCA cycle));00620(Pyruvate metabolism)	K00161	EC:1.2.4.1	pyruvate dehydrogenase E1 component subunit alpha-3, chloroplastic-like [Papaver somniferum]	NA	20.8285	23.4231	0.889228	-0.169374	0.569869	1	down	no
811949	PF3D7_1438800	XM_024473363.1	GO:0020011(apicoplast)	NA	NA	NA		NA	2.54784	1.69612	1.50216	0.587035	0.569896	1	up	no
813090	PF3D7_0527500	XM_001351795.1	GO:0005515(protein binding);GO:0005737(cytoplasm);GO:0005829(cytosol);GO:0006457(protein folding);GO:0019904(protein domain specific binding);GO:0030544(Hsp70 protein binding);GO:0030674(protein binding, bridging);GO:0032564(dATP binding);GO:0042802(identical protein binding);GO:0051082(unfolded protein binding);GO:0051087(chaperone binding);GO:0051260(protein homooligomerization);GO:0061084(nega…	NA	NA	NA	TPR repeat-containing thioredoxin TDX [Solanum pennellii]	NA	916.078	1029.48	0.889844	-0.168376	0.570039	1	down	no
812948	PF3D7_0513400	XM_002808641.1	GO:0019001(guanyl nucleotide binding)	NA	NA	NA	GTP-binding protein [Klebsormidium nitens]	NA	2.37525	1.57586	1.50727	0.59194	0.570686	1	up	no
814283	PF3D7_1360800	XM_001350283.1	GO:0004222(metalloendopeptidase activity);GO:0020011(apicoplast);GO:0020020(food vacuole);GO:0042540(hemoglobin catabolic process)	NA	NA	NA	Presequence protease 1, chloroplastic/mitochondrial [Apostasia shenzhenica]	NA	224.738	150.951	1.48882	0.574167	0.570766	1	up	no
813327	PF3D7_0904800	XM_001351886.1	GO:0005662(DNA replication factor A complex);GO:0006260(DNA replication);GO:0006261(DNA-dependent DNA replication);GO:0051052(regulation of DNA metabolic process)	03030(DNA replication);03420(Nucleotide excision repair);03430(Mismatch repair);03440(Homologous recombination)	K07466	NA	hypothetical protein CHLNCDRAFT_30347 [Chlorella variabilis]	NA	1.46414	1.65985	0.882091	-0.181	0.571187	1	down	no
812774	PF3D7_0219100	XM_001349656.1	NA	NA	NA	NA	saccharopine dehydrogenase [Micractinium conductrix]	NA	3.19308	3.59671	0.887777	-0.17173	0.571263	1	down	no
814472	PF3D7_0315800	XM_001351192.1	GO:0005634(nucleus);GO:0005829(cytosol)	NA	NA	NA		NA	78.0609	87.6676	0.89042	-0.167443	0.571545	1	down	no
813580	PF3D7_0930800	XM_024473210.1	NA	NA	NA	NA		NA	0.172625	0.11411	1.51279	0.597216	0.571864	1	up	no
814096	PF3D7_1321900	XM_001349922.1	GO:0020011(apicoplast)	NA	NA	NA		NA	84.6846	95.0698	0.890762	-0.166888	0.572091	1	down	no
813038	PF3D7_0522300	XM_002808662.1	GO:0008757(S-adenosylmethionine-dependent methyltransferase activity)	NA	NA	NA	18S rRNA (guanine-N(7))-methyltransferase RID2-like [Papaver somniferum]	NA	207.83	233.233	0.891082	-0.16637	0.572309	1	down	no
810635	PF3D7_1107200	XM_001347723.3	GO:0016192(vesicle-mediated transport);GO:0043231(intracellular membrane-bounded organelle)	NA	NA	NA		NA	22.7704	15.3033	1.48794	0.573318	0.572414	1	up	no
3885916	PF3D7_0624400	XM_961133.1	NA	NA	NA	NA		NA	6.02007	4.03423	1.49225	0.577487	0.572428	1	up	no
811595	PF3D7_1401400	XM_001348153.1	GO:0020005(symbiont-containing vacuole membrane)	NA	NA	NA		NA	6857	7691.91	0.891456	-0.165764	0.572728	1	down	no
810583	PF3D7_1100300	XM_001347657.1	GO:0020002(host cell plasma membrane);GO:0020033(antigenic variation)	NA	NA	NA		NA	4.88579	5.5098	0.886745	-0.173408	0.572732	1	down	no
812884	PF3D7_0506800	XM_001351590.1	GO:0000122(negative regulation of transcription by RNA polymerase II);GO:0003700(DNA binding transcription factor activity);GO:0005634(nucleus)	NA	NA	NA	hypothetical protein MARPO_0002s0219 [Marchantia polymorpha]	NA	41.3406	27.8042	1.48685	0.572257	0.573137	1	up	no
810896	PF3D7_1133900	XM_001347984.2	NA	NA	NA	NA		NA	57.7642	38.8643	1.4863	0.571729	0.573519	1	up	no
814256	PF3D7_1355200	XM_001350228.1	NA	NA	NA	NA		NA	0.865393	0.575406	1.50397	0.588775	0.573591	1	up	no
814347	PF3D7_0303000	XM_001351069.1	GO:0006888(ER to Golgi vesicle-mediated transport);GO:0016887(ATPase activity);GO:0020020(food vacuole);GO:0030430(host cell cytoplasm)	NA	NA	NA	predicted protein [Hordeum vulgare subsp. vulgare]	NA	10.5888	7.1151	1.48821	0.573578	0.57383	1	up	no
814503	PF3D7_0318900	XM_001351223.3	GO:0005509(calcium ion binding);GO:0005783(endoplasmic reticulum)	NA	NA	NA		NA	74.6947	50.2643	1.48604	0.571471	0.573924	1	up	no
810607	PF3D7_1104400	XM_001347695.1	GO:0020011(apicoplast)	NA	NA	NA		NA	87.73	98.3448	0.892065	-0.164779	0.574139	1	down	no
810430	PF3D7_1027900	XM_024473292.1	GO:0016409(palmitoyltransferase activity);GO:0018345(protein palmitoylation)	NA	NA	NA	PREDICTED: probable protein S-acyltransferase 14 [Pyrus x bretschneideri]	NA	2.20819	2.51143	0.879258	-0.185642	0.574237	1	down	no
813915	PF3D7_1368900	XM_001350363.1	GO:0003674(molecular_function);GO:0005634(nucleus);GO:0005829(cytosol);GO:0005886(plasma membrane);GO:0008150(biological_process)	NA	NA	NA	PREDICTED: uncharacterized protein LOC101208147 [Cucumis sativus]	NA	70.6817	47.5715	1.4858	0.57124	0.574283	1	up	no
812069	PF3D7_1451200	XM_001348625.1	NA	NA	NA	NA		NA	456.748	511.803	0.89243	-0.164189	0.574361	1	down	no
2654972	PF3D7_0702200	XM_001348921.1	GO:0006644(phospholipid metabolic process);GO:0016787(hydrolase activity)	00561(Glycerolipid metabolism)	K01054	EC:3.1.1.23	hypothetical protein CEUSTIGMA_g9993.t1 [Chlamydomonas eustigma]	NA	153.524	103.358	1.48536	0.57081	0.57443	1	up	no
2655159	PF3D7_0725300	XM_001349120.1	NA	NA	NA	NA		NA	95.4906	106.983	0.892574	-0.163956	0.574755	1	down	no
812370	PF3D7_0407200	XM_001351350.1	GO:0005739(mitochondrion)	NA	NA	NA	uncharacterized protein LOC100527794 [Glycine max]	NA	81.0499	90.8265	0.89236	-0.164303	0.57498	1	down	no
3885688	PF3D7_0625400	XM_961144.1	NA	NA	NA	NA		NA	24.7985	27.7923	0.892279	-0.164433	0.575009	1	down	no
811129	PF3D7_1207600	XM_001350449.1	GO:0005524(ATP binding);GO:0008033(tRNA processing);GO:0020011(apicoplast);GO:0052381(tRNA dimethylallyltransferase activity)	00908(Zeatin biosynthesis)	K00791	EC:2.5.1.75	PREDICTED: tRNA dimethylallyltransferase 2 [Daucus carota subsp. sativus]	NA	66.5208	44.8088	1.48455	0.570023	0.575459	1	up	no
813793	PF3D7_1346400	XM_002809027.1	GO:0005622(intracellular);GO:0006623(protein targeting to vacuole);GO:0019898(extrinsic component of membrane);GO:0045053(protein retention in Golgi apparatus)	NA	NA	NA	predicted protein, partial [Chlamydomonas reinhardtii]	NA	27.3008	18.397	1.48398	0.569473	0.575686	1	up	no
813728	PF3D7_1334800	XM_001350043.1	GO:0020003(symbiont-containing vacuole)	NA	NA	NA		NA	20.8757	23.3925	0.892411	-0.164219	0.576189	1	down	no
810459	PF3D7_1030900	XM_001347550.1	GO:0016020(membrane)	NA	NA	NA		NA	1.96788	2.25776	0.871607	-0.19825	0.576214	1	down	no
814020	PF3D7_1307700	XM_001349768.1	NA	NA	NA	NA		NA	15.2396	17.0537	0.893619	-0.162268	0.576791	1	down	no
811076	PF3D7_1202300	XM_024473378.1	GO:0020011(apicoplast)	NA	NA	NA	flagellar inner arm dynein 1 heavy chain alpha [Volvox carteri f. nagariensis]	NA	0.500176	0.336563	1.48613	0.571559	0.577315	1	up	no
812161	PF3D7_1460700	XM_001348717.2	GO:0003735(structural constituent of ribosome);GO:0006412(translation);GO:0022625(cytosolic large ribosomal subunit)	03010(Ribosome)	K02901	NA	hypothetical protein LR48_Vigan45s000500 [Vigna angularis]	NA	3016.02	3372.19	0.894382	-0.161037	0.577641	1	down	no
811953	PF3D7_1439200	XM_001348509.1	NA	NA	NA	NA		NA	9.08361	10.1572	0.894305	-0.161161	0.578281	1	down	no
813194	PF3D7_0105800	XM_001350953.1	NA	NA	NA	NA		NA	1.09155	0.727062	1.50131	0.586223	0.578372	1	up	no
813226	PF3D7_0109100	XM_001350985.1	GO:0044312(crystalloid)	NA	NA	NA		NA	1.36581	0.914708	1.49317	0.578376	0.578757	1	up	no
812326	PF3D7_1477300	XM_001348882.2	GO:0020003(symbiont-containing vacuole);GO:0030430(host cell cytoplasm)	NA	NA	NA		NA	2.64981	2.98607	0.887389	-0.172361	0.579305	1	down	no
812766	PF3D7_0217900	XM_001349648.1	NA	NA	NA	NA		NA	1.92073	1.27992	1.50066	0.585597	0.579312	1	up	no
812692	PF3D7_0210200	XM_024473265.1	GO:0003674(molecular_function);GO:0005575(cellular_component)	NA	NA	NA		NA	0.399542	0.267974	1.49097	0.576254	0.579318	1	up	no
814176	PF3D7_1337400	XM_001350066.1	GO:0003713(transcription coactivator activity);GO:0005634(nucleus);GO:0006366(transcription by RNA polymerase II);GO:0045893(positive regulation of transcription, DNA-templated)	NA	NA	NA		NA	88.3629	98.6934	0.895327	-0.159513	0.579439	1	down	no
811480	PF3D7_1244600	XM_001350796.1	GO:0003677(DNA binding);GO:0005096(GTPase activator activity)	04144(Endocytosis)	K12492	NA	putative GTPase-activating protein [Handroanthus impetiginosus]	NA	31.8842	21.5211	1.48153	0.567088	0.579685	1	up	no
810696	PF3D7_1114100	XM_001347784.2;XM_024473312.1	GO:0006465(signal peptide processing);GO:0008233(peptidase activity);GO:0020009(microneme);GO:0020009(microneme)	NA	NA	NA	BnaA06g38080D [Brassica napus]	NA	37.0462	41.3909	0.895032	-0.159989	0.579783	1	down	no
2655023	PF3D7_0726500	XM_001349127.1	GO:0016579(protein deubiquitination)	NA	NA	NA	ubiquitin carboxyl-terminal hydrolase 13-like isoform X2 [Chenopodium quinoa]	NA	100.358	67.8201	1.47977	0.565376	0.579903	1	up	no
814066	PF3D7_1315800	XM_001349859.2	GO:0003700(DNA binding transcription factor activity);GO:0005634(nucleus);GO:0006355(regulation of transcription, DNA-templated)	NA	NA	NA		NA	20.7103	13.9804	1.48138	0.566937	0.580138	1	up	no
3885853	PF3D7_0622200	XM_961112.1	GO:0005783(endoplasmic reticulum);GO:0035598(N6-threonylcarbomyladenosine methylthiotransferase activity);GO:0051539(4 iron, 4 sulfur cluster binding)	NA	NA	NA	threonylcarbamoyladenosine tRNA methylthiotransferase-like [Physcomitrella patens]	NA	49.2784	55.0131	0.895757	-0.15882	0.580169	1	down	no
3885761	PF3D7_0626800	XM_961158.1	GO:0004743(pyruvate kinase activity);GO:0006096(glycolytic process);GO:0051289(protein homotetramerization)	00010(Glycolysis / Gluconeogenesis);00620(Pyruvate metabolism);00230(Purine metabolism)	K00873	EC:2.7.1.40	pyruvate kinase [Micractinium conductrix]	NA	2501.67	2792.37	0.895895	-0.158598	0.580178	1	down	no
811187	PF3D7_1213800	XM_001350507.1	GO:0004827(proline-tRNA ligase activity);GO:0005737(cytoplasm);GO:0006418(tRNA aminoacylation for protein translation);GO:0042493(response to drug)	00970(Aminoacyl-tRNA biosynthesis)	K01881	EC:6.1.1.15	bifunctional aminoacyl-tRNA synthetase [Zea mays]	NA	139.032	155.152	0.896103	-0.158264	0.58062	1	down	no
2655274	PF3D7_0814000	XM_001349349.1	GO:0003735(structural constituent of ribosome);GO:0006412(translation);GO:0022625(cytosolic large ribosomal subunit)	03010(Ribosome)	K02873	NA	predicted protein [Bathycoccus prasinos]	NA	3690.5	4117.82	0.896227	-0.158065	0.580738	1	down	no
813318	PF3D7_0903900	XM_001351877.1	GO:0022625(cytosolic large ribosomal subunit)	03010(Ribosome)	K02912	NA	hypothetical protein DM860_010646 [Cuscuta australis]	NA	3133.09	3495.45	0.896335	-0.15789	0.580929	1	down	no
814160	PF3D7_1334200	XM_001350037.1	GO:0003755(peptidyl-prolyl cis-trans isomerase activity);GO:0005528(FK506 binding);GO:0005789(endoplasmic reticulum membrane);GO:0061077(chaperone-mediated protein folding)	NA	NA	NA	hypothetical protein COLO4_33102 [Corchorus olitorius]	NA	85.7218	57.9548	1.47912	0.564735	0.58097	1	up	no
814273	PF3D7_1358100	XM_001350256.1	GO:0000462(maturation of SSU-rRNA from tricistronic rRNA transcript (SSU-rRNA, 5.8S rRNA, LSU-rRNA));GO:0005730(nucleolus);GO:0032040(small-subunit processome)	NA	NA	NA		NA	215.688	240.619	0.89639	-0.157801	0.581067	1	down	no
811651	PF3D7_1407200	XM_001348206.2	GO:0000149(SNARE binding);GO:0005484(SNAP receptor activity);GO:0006886(intracellular protein transport);GO:0006906(vesicle fusion);GO:0012505(endomembrane system);GO:0016021(integral component of membrane);GO:0031201(SNARE complex);GO:0048278(vesicle docking)	NA	NA	NA		NA	27.9015	31.1537	0.895606	-0.159063	0.581162	1	down	no
3885696	PF3D7_0627600	XM_961166.1	NA	NA	NA	NA		NA	5.23493	3.52313	1.48588	0.571313	0.582245	1	up	no
812175	PF3D7_1462300	XM_001348731.1	GO:0000166(nucleotide binding);GO:0003924(GTPase activity);GO:0005525(GTP binding);GO:0005575(cellular_component);GO:0016020(membrane);GO:0016021(integral component of membrane)	NA	NA	NA	hypothetical protein CBR_g8307 [Chara braunii]	NA	123.901	83.878	1.47716	0.562828	0.582624	1	up	no
813716	PF3D7_1330400.1	XM_001350001.1	GO:0005046(KDEL sequence binding);GO:0005783(endoplasmic reticulum);GO:0006886(intracellular protein transport)	NA	NA	NA	putative ER lumen protein-retaining receptor C28H8.4 [Cucurbita pepo subsp. pepo]	NA	243.479	271.343	0.897311	-0.15632	0.582716	1	down	no
2655132	PF3D7_0721600	XM_001349082.1	GO:0003735(structural constituent of ribosome);GO:0006412(translation);GO:0022627(cytosolic small ribosomal subunit)	03010(Ribosome)	K02989	NA	component of cytosolic 80S ribosome and 40S small subunit [Volvox carteri f. nagariensis]	NA	3491.31	3890.01	0.897508	-0.156004	0.582894	1	down	no
811774	PF3D7_1419900	XM_001348330.2	GO:0003676(nucleic acid binding);GO:0003677(DNA binding);GO:0003723(RNA binding);GO:0003729(mRNA binding);GO:0004519(endonuclease activity);GO:0004521(endoribonuclease activity);GO:0005515(protein binding);GO:0005516(calmodulin binding);GO:0005634(nucleus);GO:0005737(cytoplasm);GO:0005847(mRNA cleavage and polyadenylation specificity factor complex);GO:0006378(mRNA polyadenylation);GO:0006396(RNA…	03015(mRNA surveillance pathway)	K14404	NA	hypothetical protein CBR_g11088 [Chara braunii]	NA	30.6684	20.7578	1.47744	0.563097	0.583444	1	up	no
810262	PF3D7_1010700	XM_001347353.1	GO:0000032(cell wall mannoprotein biosynthetic process);GO:0004169(dolichyl-phosphate-mannose-protein mannosyltransferase activity);GO:0007275(multicellular organism development);GO:0031502(dolichyl-phosphate-mannose-protein mannosyltransferase complex);GO:0044845(chain elongation of O-linked mannose residue);GO:1900101(regulation of endoplasmic reticulum unfolded protein response)	NA	NA	NA	stromal cell-derived factor 2-like protein [Chenopodium quinoa]	NA	280.59	312.538	0.897778	-0.15557	0.583553	1	down	no
2655426	PF3D7_0816800	XM_001349320.2	GO:0000794(condensed nuclear chromosome);GO:0007131(reciprocal meiotic recombination)	NA	NA	NA	meiotic recombination protein DMC1 homolog [Sorghum bicolor]	NA	3.44704	3.87131	0.890405	-0.167467	0.583715	1	down	no
2655392	PF3D7_0818600	XM_024473167.1	GO:0005783(endoplasmic reticulum);GO:0008150(biological_process);GO:0016021(integral component of membrane);GO:0016788(hydrolase activity, acting on ester bonds)	NA	NA	NA	protein bem46-like isoform X2 [Hevea brasiliensis]	NA	9.32331	10.4157	0.895118	-0.15985	0.583844	1	down	no
810829	PF3D7_1127100	XM_001347917.1	GO:0004170(dUTP diphosphatase activity);GO:0006260(DNA replication);GO:0006399(tRNA metabolic process)	00240(Pyrimidine metabolism)	K01520	EC:3.6.1.23	hypothetical protein PHAVU_008G243100g [Phaseolus vulgaris]	NA	6.5907	7.3902	0.891816	-0.165182	0.583919	1	down	no
2655095	PF3D7_0711000	XM_001348987.1	GO:0010564(regulation of cell cycle process);GO:0016887(ATPase activity);GO:0020011(apicoplast);GO:0030433(ubiquitin-dependent ERAD pathway);GO:0043130(ubiquitin binding)	04141(Protein processing in endoplasmic reticulum)	K13525	NA	cell division cycle 48-like protein [Chlorella sorokiniana]	NA	2.04187	2.2779	0.896383	-0.157813	0.585189	1	down	no
2655031	PF3D7_0728600	XM_001349146.1	GO:0004842(ubiquitin-protein transferase activity);GO:0005634(nucleus);GO:0005737(cytoplasm);GO:0005829(cytosol);GO:0008270(zinc ion binding);GO:0034657(GID complex);GO:0043161(proteasome-mediated ubiquitin-dependent protein catabolic process);GO:0045721(negative regulation of gluconeogenesis);GO:0061630(ubiquitin protein ligase activity)	NA	NA	NA	hypothetical protein CHLNCDRAFT_144112 [Chlorella variabilis]	NA	1.47502	0.995326	1.48195	0.567494	0.585253	1	up	no
810306	PF3D7_1015100	XM_001347397.1	GO:0005515(protein binding)	NA	NA	NA	coiled-coil domain-containing protein 94 homolog [Cucurbita moschata]	NA	18.6718	12.6504	1.47598	0.561674	0.586069	1	up	no
813655	PF3D7_1319900	XM_001349899.2	NA	NA	NA	NA		NA	0.377628	0.251628	1.50074	0.585673	0.586476	1	up	no
812180	PF3D7_1462800	XM_001348736.3	GO:0004365(glyceraldehyde-3-phosphate dehydrogenase (NAD+) (phosphorylating) activity);GO:0005829(cytosol);GO:0006094(gluconeogenesis);GO:0006096(glycolytic process);GO:0016020(membrane)	00010(Glycolysis / Gluconeogenesis);00710(Carbon fixation in photosynthetic organisms)	K00134	EC:1.2.1.12	glyceraldehyde-3-phosphate dehydrogenase [Klebsormidium nitens]	NA	11262.2	12514.6	0.899927	-0.15212	0.586951	1	down	no
811090	PF3D7_1203700	XM_001350410.2	GO:0003677(DNA binding);GO:0005737(cytoplasm);GO:0006334(nucleosome assembly);GO:0042393(histone binding)	NA	NA	NA	nucleosome assembly protein 1;2 [Oryza sativa Japonica Group]	NA	2622.37	2913.97	0.899931	-0.152114	0.586967	1	down	no
812834	PF3D7_0510300	XM_001351625.1	GO:0070258(inner membrane pellicle complex);GO:0071944(cell periphery)	NA	NA	NA		NA	2.62835	2.94593	0.892199	-0.164563	0.587265	1	down	no
8444982	PF3D7_1447400	XM_002585418.1	NA	NA	NA	NA		NA	9.31595	6.29431	1.48006	0.565654	0.587268	1	up	no
9221820	PF3D7_0104600	XM_002808558.1	NA	NA	NA	NA		NA	1.87662	1.26958	1.47814	0.563782	0.587487	1	up	no
810235	PF3D7_1007900	XM_001347326.1	GO:0003743(translation initiation factor activity);GO:0005852(eukaryotic translation initiation factor 3 complex);GO:0006413(translational initiation)	03013(RNA transport)	K03251	NA	eukaryotic translation initiation factor 3 subunit D-like [Dendrobium catenatum]	NA	138.093	153.406	0.900183	-0.15171	0.587517	1	down	no
9221806	PF3D7_0419900	XM_002808618.2	GO:0004430(1-phosphatidylinositol 4-kinase activity);GO:0005886(plasma membrane)	00562(Inositol phosphate metabolism);04070(Phosphatidylinositol signaling system)	K00888	EC:2.7.1.67	hypothetical protein DM860_012792 [Cuscuta australis]	NA	101.111	68.6767	1.47227	0.55804	0.587568	1	up	no
811361	PF3D7_1232100	XM_001350679.2	GO:0006457(protein folding);GO:0020011(apicoplast);GO:0051082(unfolded protein binding)	03018(RNA degradation)	K04077	NA	RuBisCO large subunit-binding protein subunit alpha [Artemisia annua]	NA	0.958811	1.07801	0.88943	-0.169047	0.58773	1	down	no
3885697	PF3D7_0627700	XM_961167.1	GO:0005643(nuclear pore);GO:0006606(protein import into nucleus);GO:0008320(protein transmembrane transporter activity)	NA	NA	NA	Transportin-1 [Gossypium arboreum]	NA	168.248	114.343	1.47143	0.557215	0.588513	1	up	no
810345	PF3D7_1019400	XM_001347436.1	GO:0003735(structural constituent of ribosome);GO:0006412(translation);GO:0022625(cytosolic large ribosomal subunit)	03010(Ribosome)	K02908	NA	60S ribosomal protein L30 [Monoraphidium neglectum]	NA	1767.67	1962.22	0.900853	-0.150637	0.588556	1	down	no
814014	PF3D7_1307100	XM_001349762.1	GO:0000462(maturation of SSU-rRNA from tricistronic rRNA transcript (SSU-rRNA, 5.8S rRNA, LSU-rRNA));GO:0030515(snoRNA binding);GO:0032040(small-subunit processome);GO:0034388(Pwp2p-containing subcomplex of 90S preribosome)	03008(Ribosome biogenesis in eukaryotes)	K14557	NA	U3 small nucleolar RNA-associated protein 6 homolog [Asparagus officinalis]	NA	48.4071	53.7317	0.900904	-0.150554	0.588773	1	down	no
8445038	PF3D7_0216100	XM_002585348.1	NA	NA	NA	NA		NA	1.88459	1.27872	1.47381	0.559549	0.58926	1	up	no
813439	PF3D7_0916200	XM_001351998.1	NA	NA	NA	NA		NA	0.60682	0.680655	0.891524	-0.165655	0.589564	1	down	no
813631	PF3D7_0936300	XM_001352191.1	GO:0030430(host cell cytoplasm)	NA	NA	NA		NA	6673.7	7403.03	0.901482	-0.149629	0.58957	1	down	no
3885699	PF3D7_0627900	XM_961169.2	GO:0000172(ribonuclease MRP complex);GO:0004540(ribonuclease activity);GO:0030677(ribonuclease P complex)	03013(RNA transport);03008(Ribosome biogenesis in eukaryotes)	K03538	EC:3.1.26.5	PREDICTED: uncharacterized protein LOC104826952 [Tarenaya hassleriana]	NA	95.481	64.9201	1.47075	0.556548	0.589614	1	up	no
811548	PF3D7_1251600	XM_001350864.2	NA	NA	NA	NA		NA	67.3679	45.8188	1.47031	0.556122	0.589942	1	up	no
812168	PF3D7_1461400	XM_001348724.2	NA	NA	NA	NA		NA	2.6711	1.79018	1.49209	0.577331	0.589972	1	up	no
810317	PF3D7_1016300	XM_001347408.1	GO:0030430(host cell cytoplasm)	NA	NA	NA		NA	1033.08	702.981	1.46957	0.55539	0.590342	1	up	no
811794	PF3D7_1422100	XM_001348350.1	GO:0003735(structural constituent of ribosome);GO:0005762(mitochondrial large ribosomal subunit)	03010(Ribosome)	K02888	NA	Mitochondrial/chloroplast ribosomal L21 protein [Handroanthus impetiginosus]	NA	1.18396	1.32821	0.891389	-0.165872	0.590446	1	down	no
813111	PF3D7_0529900	XM_001351816.3	GO:0005515(protein binding);GO:0008270(zinc ion binding)	NA	NA	NA	PREDICTED: E3 ubiquitin ligase BIG BROTHER-like [Ipomoea nil]	NA	293.928	325.822	0.902114	-0.148618	0.590786	1	down	no
2655283	PF3D7_0812700	XM_001349362.1	GO:0000243(commitment complex);GO:0000395(mRNA 5'-splice site recognition);GO:0005685(U1 snRNP);GO:0030627(pre-mRNA 5'-splice site binding);GO:0071010(prespliceosome)	03040(Spliceosome)	K11095	NA	U1 small nuclear ribonucleoprotein C [Klebsormidium nitens]	NA	63.0813	42.9448	1.46889	0.554731	0.592009	1	up	no
810467	PF3D7_1031600	XM_001347558.1	GO:0005682(U5 snRNP)	NA	NA	NA		NA	74.6061	50.8175	1.46812	0.553967	0.592108	1	up	no
811998	PF3D7_1443800	XM_001348554.1	GO:0005684(U2-type spliceosomal complex);GO:0034247(snoRNA splicing);GO:0045292(mRNA cis splicing, via spliceosome)	NA	NA	NA	PREDICTED: zinc finger CCCH domain-containing protein 1-like [Daucus carota subsp. sativus]	NA	28.416	19.3385	1.4694	0.555227	0.592227	1	up	no
9221874	PF3D7_0728900	XM_002808750.1	GO:0000398(mRNA splicing, via spliceosome);GO:0003723(RNA binding);GO:0005684(U2-type spliceosomal complex);GO:0005686(U2 snRNP)	NA	NA	NA	Transcription elongation factor [Klebsormidium nitens]	NA	64.0118	70.8984	0.902867	-0.147415	0.592299	1	down	no
811415	PF3D7_1237500	XM_001350733.1	GO:0020011(apicoplast)	NA	NA	NA		NA	14.9386	10.1747	1.46821	0.554057	0.592326	1	up	no
813875	PF3D7_1362400	XM_002809052.1	GO:0005730(nucleolus);GO:0005737(cytoplasm)	NA	NA	NA	uncharacterized protein A4U43_C05F26050 [Asparagus officinalis]	NA	68.6781	76.0292	0.903312	-0.146704	0.592744	1	down	no
813576	PF3D7_0930400.1	XM_001352135.1;XM_024473209.1	GO:0005575(cellular_component);GO:0008150(biological_process);GO:0008270(zinc ion binding);GO:0008270(zinc ion binding)	NA	NA	NA	hypothetical protein BVRB_036480 [Beta vulgaris subsp. vulgaris]	NA	50.7997	56.2315	0.903404	-0.146556	0.593089	1	down	no
814135	PF3D7_1330800	XM_001350005.1	NA	NA	NA	NA		NA	693.765	767.726	0.903662	-0.146145	0.593274	1	down	no
811977	PF3D7_1441600	XM_001348533.1	GO:0005737(cytoplasm);GO:0005829(cytosol);GO:0008150(biological_process);GO:0030140(trans-Golgi network transport vesicle);GO:0042609(CD4 receptor binding)	04144(Endocytosis)	K19367	NA	maspardin isoform X2 [Dendrobium catenatum]	NA	1.23303	0.828143	1.48891	0.574257	0.593462	1	up	no
2655121	PF3D7_0719300	XM_001349058.1	GO:0000784(nuclear chromosome, telomeric region);GO:0000812(Swr1 complex);GO:0003674(molecular_function);GO:0005634(nucleus);GO:0005829(cytosol);GO:0006338(chromatin remodeling);GO:0006348(chromatin silencing at telomere);GO:0043486(histone exchange)	NA	NA	NA	actin-related protein 6 [Olimarabidopsis pumila]	NA	120.096	81.8929	1.46651	0.552384	0.593615	1	up	no
2655090	PF3D7_0710200	XM_001348979.1	NA	NA	NA	NA		NA	2.60408	1.77345	1.46837	0.554212	0.593736	1	up	no
811768	PF3D7_1419300	XM_001348324.1	GO:0004364(glutathione transferase activity)	00480(Glutathione metabolism)	K00799	EC:2.5.1.18	hypothetical protein VOLCADRAFT_107623 [Volvox carteri f. nagariensis]	NA	135.919	92.6829	1.4665	0.552376	0.593998	1	up	no
811119	PF3D7_1206600	XM_001350439.1	GO:0003899(DNA-directed 5'-3' RNA polymerase activity);GO:0005666(DNA-directed RNA polymerase III complex);GO:0006383(transcription by RNA polymerase III)	00230(Purine metabolism);00240(Pyrimidine metabolism);03020(RNA polymerase)	K03021	EC:2.7.7.6	hypothetical protein MARPO_0097s0027 [Marchantia polymorpha]	NA	231.838	158.159	1.46585	0.55174	0.59422	1	up	no
811517	PF3D7_1248500	XM_001350833.1	GO:0010906(regulation of glucose metabolic process)	NA	NA	NA	predicted protein [Chlamydomonas reinhardtii]	NA	698.5	772.46	0.904254	-0.1452	0.594306	1	down	no
813802	PF3D7_1348200	XM_001350159.1	GO:0000386(second spliceosomal transesterification activity);GO:0005681(spliceosomal complex)	03040(Spliceosome)	K12819	NA	Pre-mRNA splicing Prp18-interacting factor [Corchorus capsularis]	NA	31.6231	21.5283	1.46891	0.554742	0.594619	1	up	no
812064	PF3D7_1450700	XM_001348620.1	GO:0003674(molecular_function);GO:0005634(nucleus);GO:0008150(biological_process)	NA	NA	NA	PREDICTED: pre-mRNA-splicing factor cwc-21-like [Gossypium raimondii]	NA	123.245	136.248	0.904564	-0.144705	0.594924	1	down	no
812828	PF3D7_0510800	XM_024473431.1	GO:0005515(protein binding)	NA	NA	NA		NA	0.625482	0.701087	0.89216	-0.164625	0.594983	1	down	no
810328	PF3D7_1017500	XM_001347419.1	NA	NA	NA	NA		NA	7.70206	5.18982	1.48407	0.569558	0.595479	1	up	no
810646	PF3D7_1108200	XM_001347734.1	GO:0005737(cytoplasm);GO:0019478(D-amino acid catabolic process)	NA	NA	NA	PREDICTED: D-tyrosyl-tRNA(Tyr) deacylase isoform X1 [Erythranthe guttata]	NA	32.8767	22.407	1.46725	0.553112	0.595659	1	up	no
811089	PF3D7_1203600	XM_001350409.1	GO:0004408(holocytochrome-c synthase activity);GO:0005739(mitochondrion);GO:0005743(mitochondrial inner membrane);GO:0055114(oxidation-reduction process)	00860(Porphyrin and chlorophyll metabolism)	K01764	EC:4.4.1.17	cytochrome c-type heme lyase [Chlorella sorokiniana]	NA	14.7359	16.3087	0.903564	-0.146302	0.595796	1	down	no
813058	PF3D7_0524400	XM_001351764.1	GO:0003924(GTPase activity);GO:0005525(GTP binding);GO:0005737(cytoplasm);GO:0005829(cytosol);GO:0019003(GDP binding)	NA	NA	NA	developmentally-regulated G-protein 3 [Jatropha curcas]	NA	615.36	679.672	0.905378	-0.143408	0.596178	1	down	no
813765	PF3D7_1341300	XM_002809014.1	GO:0003735(structural constituent of ribosome);GO:0006412(translation);GO:0022625(cytosolic large ribosomal subunit)	03010(Ribosome)	K02883	NA	ribosomal protein L18 [Chlamydomonas reinhardtii]	NA	2278.35	2515.68	0.905657	-0.142964	0.596631	1	down	no
2655295	PF3D7_0810600	XM_001349384.1	GO:0003724(RNA helicase activity)	NA	NA	NA	ATP-dependent RNA helicase DED1-like [Quercus suber]	NA	522.251	356.892	1.46333	0.549257	0.59684	1	up	no
810311	PF3D7_1015600	XM_001347402.1	GO:0005739(mitochondrion);GO:0006457(protein folding);GO:0006626(protein targeting to mitochondrion);GO:0006986(response to unfolded protein);GO:0042623(ATPase activity, coupled)	03018(RNA degradation)	K04077	NA	chaperonin CPN60-2, mitochondrial [Helianthus annuus]	NA	3.33498	2.26862	1.47005	0.555862	0.596866	1	up	no
2655284	PF3D7_0812600	XM_001349363.1	GO:0004842(ubiquitin-protein transferase activity);GO:0006511(ubiquitin-dependent protein catabolic process)	04120(Ubiquitin mediated proteolysis)	K10573	EC:2.3.2.23	ubiquitin carrier-like protein [Annona cherimola]	NA	54.6689	60.3945	0.905197	-0.143696	0.597201	1	down	no
811228	PF3D7_1218200	XM_001350548.1	NA	NA	NA	NA		NA	20.4907	14.0066	1.46294	0.548866	0.597497	1	up	no
812773	PF3D7_0218700	XM_001349655.2	GO:0005634(nucleus)	03040(Spliceosome)	K06063	NA	PREDICTED: SNW/SKI-interacting protein-like [Ipomoea nil]	NA	85.3727	58.3494	1.46313	0.549057	0.597507	1	up	no
814352	PF3D7_0303500	XM_001351074.2	GO:0000226(microtubule cytoskeleton organization);GO:0000922(spindle pole);GO:0005815(microtubule organizing center)	NA	NA	NA		NA	0.259571	0.174165	1.49037	0.575674	0.597754	1	up	no
2655123	PF3D7_0719600	XM_001349061.1	GO:0003735(structural constituent of ribosome);GO:0006412(translation);GO:0022625(cytosolic large ribosomal subunit)	03010(Ribosome)	K02868	NA	60S ribosomal L11-1 -like protein [Gossypium arboreum]	NA	1945.31	2145.9	0.906526	-0.14158	0.598096	1	down	no
811210	PF3D7_1216300	XM_001350530.1	GO:0005515(protein binding);GO:0005634(nucleus);GO:0005737(cytoplasm);GO:0005786(signal recognition particle, endoplasmic reticulum targeting);GO:0005789(endoplasmic reticulum membrane);GO:0006617(SRP-dependent cotranslational protein targeting to membrane, signal sequence recognition);GO:0008312(7S RNA binding);GO:0043022(ribosome binding)	03060(Protein export)	K03105	NA	signal recognition particle 19 kDa protein [Dendrobium catenatum]	NA	173.317	118.491	1.4627	0.548638	0.598294	1	up	no
2655367	PF3D7_0803800	XM_001349440.1	GO:0004175(endopeptidase activity);GO:0005839(proteasome core complex)	03050(Proteasome)	K02736	EC:3.4.25.1	20S proteasome regulatory subunit beta protein [Klebsormidium nitens]	NA	181.991	124.467	1.46216	0.548105	0.598366	1	up	no
812279	PF3D7_1472900	XM_001348835.1	GO:0004151(dihydroorotase activity);GO:0006207('de novo' pyrimidine nucleobase biosynthetic process)	NA	NA	NA	probable dihydroorotase [Quercus suber]	NA	23.4634	25.8955	0.906081	-0.142289	0.598411	1	down	no
810319	PF3D7_1016500	XM_001347410.2	NA	NA	NA	NA		NA	18.2585	12.4848	1.46245	0.548388	0.598629	1	up	no
3885811	PF3D7_0615100	XM_961044.1	GO:0006633(fatty acid biosynthetic process);GO:0016631(enoyl-[acyl-carrier-protein] reductase activity);GO:0020011(apicoplast)	00061(Fatty acid biosynthesis);00780(Biotin metabolism);00333(Prodigiosin biosyntheses)	K00208	EC:1.3.1.9;EC:1.3.1.10	enoyl-[acyl-carrier-protein] reductase [NADH], chloroplastic isoform X1 [Amborella trichopoda]	NA	1.68451	1.13825	1.47991	0.565513	0.598665	1	up	no
810429	PF3D7_1027800	XM_001347520.1	GO:0003735(structural constituent of ribosome);GO:0006412(translation);GO:0022625(cytosolic large ribosomal subunit)	03010(Ribosome)	K02925	NA	ribosomal protein L3 [Chlamydomonas reinhardtii]	NA	2915.38	3214.74	0.90688	-0.141016	0.598669	1	down	no
814030	PF3D7_1309500	XM_001349787.1	GO:0009451(RNA modification)	03008(Ribosome biogenesis in eukaryotes)	K11128	NA	hypothetical protein MANES_08G144000 [Manihot esculenta]	NA	76.4718	52.2975	1.46224	0.548184	0.598731	1	up	no
3885718	PF3D7_0614000	XM_961034.2	GO:0004789(thiamine-phosphate diphosphorylase activity);GO:0009228(thiamine biosynthetic process)	00730(Thiamine metabolism)	K14153	EC:2.7.1.49;EC:2.7.4.7	PREDICTED: thiamine biosynthetic bifunctional enzyme TH1, chloroplastic [Erythranthe guttata]	NA	1.68698	1.87486	0.899792	-0.152336	0.599607	1	down	no
811511	PF3D7_1247900	XM_001350827.1	GO:0005730(nucleolus);GO:0006364(rRNA processing);GO:0032040(small-subunit processome);GO:0042274(ribosomal small subunit biogenesis)	NA	NA	NA	probable U3 small nucleolar RNA-associated protein 11 [Phalaenopsis equestris]	NA	134.205	91.9258	1.45992	0.545892	0.600957	1	up	no
813488	PF3D7_0921200	XM_002808898.1	NA	NA	NA	NA		NA	26.0285	17.8317	1.45968	0.545653	0.600976	1	up	no
2655500	PF3D7_0819900	XM_002808816.1	GO:0000375(RNA splicing, via transesterification reactions);GO:0005732(small nucleolar ribonucleoprotein complex);GO:0008380(RNA splicing)	03040(Spliceosome);03018(RNA degradation)	K12622	NA	Sm-like ribonucleo protein [Coccomyxa subellipsoidea C-169]	NA	66.5704	73.3517	0.907551	-0.139949	0.601048	1	down	no
810360	PF3D7_1020900	XM_001347451.1	GO:0005525(GTP binding);GO:0006471(protein ADP-ribosylation);GO:0006886(intracellular protein transport);GO:0020020(food vacuole)	04144(Endocytosis)	K07937	NA	predicted protein [Micromonas pusilla CCMP1545]	NA	195.336	215.064	0.908272	-0.138804	0.601415	1	down	no
812552	PF3D7_0400100	XM_001351283.1	GO:0020002(host cell plasma membrane);GO:0020013(modulation by symbiont of host erythrocyte aggregation);GO:0020030(infected host cell surface knob);GO:0020033(antigenic variation);GO:0020035(cytoadherence to microvasculature, mediated by symbiont protein);GO:0050839(cell adhesion molecule binding)	NA	NA	NA		NA	1.79379	1.97714	0.907267	-0.140401	0.60155	1	down	no
811525	PF3D7_1249300	XM_001350841.3	GO:0005634(nucleus)	NA	NA	NA	hypothetical protein BRARA_B03641 [Brassica rapa]	NA	32.3872	35.6461	0.908576	-0.13832	0.601957	1	down	no
2655339	PF3D7_0820500	XM_001349284.1	NA	NA	NA	NA		NA	57.5476	63.3232	0.908791	-0.13798	0.602118	1	down	no
810614	PF3D7_1105100	XM_001347702.1	GO:0000786(nucleosome);GO:0003677(DNA binding);GO:0051276(chromosome organization)	NA	NA	NA	histone H2B.4-like [Cynara cardunculus var. scolymus]	NA	246.792	271.59	0.908692	-0.138137	0.602137	1	down	no
810211	PF3D7_1005000	XM_001347302.1	GO:0004825(methionine-tRNA ligase activity);GO:0006431(methionyl-tRNA aminoacylation);GO:0020011(apicoplast)	00450(Selenocompound metabolism);00970(Aminoacyl-tRNA biosynthesis)	K01874	EC:6.1.1.10	class I (M) tRNA synthetase, partial [Helicosporidium sp. ATCC 50920]	NA	3.94605	4.34819	0.907515	-0.140006	0.602283	1	down	no
2655146	PF3D7_0724200	XM_001349108.1	GO:0005829(cytosol);GO:0035303(regulation of dephosphorylation);GO:0051721(protein phosphatase 2A binding)	04136(Autophagy - other eukaryotes)	K17606	NA	PP2A regulatory subunit TAP46 [Populus trichocarpa]	NA	14.8324	16.3347	0.908031	-0.139186	0.602387	1	down	no
8445033	PF3D7_1135700	XM_002585389.1	NA	NA	NA	NA		NA	248.528	273.466	0.908809	-0.137951	0.602456	1	down	no
811116	PF3D7_1206300	XM_001350436.2	NA	NA	NA	NA		NA	0.177437	0.119275	1.48763	0.573015	0.602535	1	up	no
812456	PF3D7_0422500	XM_001351492.1	GO:0000375(RNA splicing, via transesterification reactions);GO:0004004(ATP-dependent RNA helicase activity);GO:0005681(spliceosomal complex)	03040(Spliceosome)	K12854	EC:3.6.4.13	DExH-box ATP-dependent RNA helicase DExH12 [Capsella rubella]	NA	47.8459	32.8208	1.45779	0.543787	0.602695	1	up	no
812931	PF3D7_0512300	XM_001351644.1	GO:0005515(protein binding);GO:0032147(activation of protein kinase activity)	NA	NA	NA		NA	33.3141	22.825	1.45954	0.545515	0.602887	1	up	no
810356	PF3D7_1020500	XM_001347447.1	GO:0017148(negative regulation of translation);GO:0043023(ribosomal large subunit binding);GO:0090071(negative regulation of ribosome biogenesis)	NA	NA	NA		NA	10.6262	7.28167	1.4593	0.545277	0.602996	1	up	no
812892	PF3D7_0506200	XM_001351584.1	GO:0005669(transcription factor TFIID complex);GO:0006366(transcription by RNA polymerase II)	03022(Basal transcription factors)	K03120	NA	TATA-binding protein 2-like [Panicum miliaceum]	NA	15.1372	16.6671	0.908208	-0.138906	0.603047	1	down	no
2655222	PF3D7_0811300	XM_002808792.1	GO:0000175(3'-5'-exoribonuclease activity);GO:0000288(nuclear-transcribed mRNA catabolic process, deadenylation-dependent decay);GO:0030014(CCR4-NOT complex)	03018(RNA degradation)	K12581	NA	putative CAF1 family ribonuclease containing protein [Klebsormidium nitens]	NA	842.846	578.53	1.45687	0.542877	0.603575	1	up	no
811467	PF3D7_1243100	XM_001350783.1	GO:0000398(mRNA splicing, via spliceosome);GO:0003723(RNA binding);GO:0046540(U4/U6 x U5 tri-snRNP complex)	03040(Spliceosome)	K12848	NA	hypothetical protein COCSUDRAFT_61191 [Coccomyxa subellipsoidea C-169]	NA	80.4212	88.4294	0.90944	-0.13695	0.603633	1	down	no
813913	PF3D7_1368300	XM_002809064.1	NA	NA	NA	NA		NA	9.10633	10.0455	0.906505	-0.141613	0.603872	1	down	no
814307	PF3D7_1366400	XM_001350339.1	GO:0020008(rhoptry)	NA	NA	NA		NA	37.9243	26.0366	1.45658	0.542584	0.604207	1	up	no
812245	PF3D7_1469500	XM_001348801.1	NA	NA	NA	NA		NA	2.42803	1.65856	1.46394	0.549853	0.604686	1	up	no
814237	PF3D7_1352500	XM_001350201.1	GO:0003756(protein disulfide isomerase activity)	04141(Protein processing in endoplasmic reticulum)	K13984	NA	predicted protein, partial [Micromonas commoda]	NA	102.385	70.2956	1.45649	0.542497	0.604718	1	up	no
813527	PF3D7_0925200	XM_001352086.1	GO:0005730(nucleolus);GO:0008757(S-adenosylmethionine-dependent methyltransferase activity)	NA	NA	NA	hypothetical protein DCAR_021727 [Daucus carota subsp. sativus]	NA	212.002	232.805	0.910641	-0.135045	0.605178	1	down	no
810639	PF3D7_1107500	XM_001347727.2	GO:0005634(nucleus)	NA	NA	NA		NA	51.4758	35.3399	1.45659	0.542595	0.605529	1	up	no
814228	PF3D7_1350300	XM_001350180.1	NA	NA	NA	NA		NA	33.3594	22.9091	1.45616	0.542173	0.606006	1	up	no
8444953	PF3D7_0205100	XM_002585341.1	NA	NA	NA	NA		NA	0.86673	0.583159	1.48627	0.571693	0.60637	1	up	no
811906	PF3D7_1434300	XM_001348462.1	GO:0005829(cytosol)	NA	NA	NA	hsp70-Hsp90 organizing protein 3-like [Cucurbita maxima]	NA	350.685	384.763	0.911431	-0.133795	0.606378	1	down	no
812765	PF3D7_0217800	XM_001349647.1	GO:0003735(structural constituent of ribosome);GO:0006412(translation);GO:0022627(cytosolic small ribosomal subunit)	03010(Ribosome)	K02976	NA	hypothetical protein AXG93_4542s1550 [Marchantia polymorpha subsp. ruderalis]	NA	914.885	1003.72	0.911497	-0.13369	0.606556	1	down	no
814255	PF3D7_1355100	XM_001350227.1	GO:0003677(DNA binding);GO:0006270(DNA replication initiation);GO:0008094(DNA-dependent ATPase activity)	03030(DNA replication)	K02542	EC:3.6.4.12	hypothetical protein AALP_AA6G136800 [Arabis alpina]	NA	2.00888	1.37319	1.46292	0.548852	0.606564	1	up	no
810247	PF3D7_1009200	XM_001347338.1	NA	NA	NA	NA		NA	45.8447	50.3005	0.911418	-0.133815	0.606632	1	down	no
811812	PF3D7_1424100	XM_001348368.1	GO:0003735(structural constituent of ribosome);GO:0006412(translation);GO:0022625(cytosolic large ribosomal subunit)	03010(Ribosome)	K02932	NA	60S ribosomal protein L5 [Coccomyxa subellipsoidea C-169]	NA	2310.8	2534.87	0.911606	-0.133517	0.606646	1	down	no
2655125	PF3D7_0719800	XM_001349063.1	GO:0020011(apicoplast)	NA	NA	NA		NA	2.90544	1.98104	1.46662	0.552497	0.606886	1	up	no
811833	PF3D7_1427200	XM_001348389.2	GO:0005783(endoplasmic reticulum);GO:0016209(antioxidant activity);GO:0016491(oxidoreductase activity);GO:0045454(cell redox homeostasis)	NA	NA	NA		NA	18.826	12.9046	1.45886	0.544843	0.607136	1	up	no
814141	PF3D7_1331800	XM_001350014.1	GO:0003735(structural constituent of ribosome);GO:0022625(cytosolic large ribosomal subunit);GO:0070180(large ribosomal subunit rRNA binding)	03010(Ribosome)	K02894	NA	ribosomal protein L14b/L23e [Coccomyxa subellipsoidea C-169]	NA	2148.92	2356.49	0.911916	-0.133027	0.607193	1	down	no
812307	PF3D7_1475700	XM_001348863.1	GO:0005198(structural molecule activity);GO:0005874(microtubule);GO:0007018(microtubule-based movement)	NA	NA	NA	Epsilon tubulin [Klebsormidium nitens]	NA	1.58944	1.75815	0.90404	-0.145542	0.607309	1	down	no
814233	PF3D7_1351400	XM_001350191.1	GO:0003735(structural constituent of ribosome);GO:0006412(translation);GO:0022625(cytosolic large ribosomal subunit)	03010(Ribosome)	K02880	NA	60S ribosomal L17-2 [Chlorella sorokiniana]	NA	2952.12	3234.54	0.912686	-0.131809	0.608472	1	down	no
812190	PF3D7_1464000	XM_001348746.1	GO:0005634(nucleus);GO:0043486(histone exchange)	NA	NA	NA		NA	188.096	206.085	0.91271	-0.131771	0.608596	1	down	no
813200	PF3D7_0106400	XM_001350959.1	GO:0000462(maturation of SSU-rRNA from tricistronic rRNA transcript (SSU-rRNA, 5.8S rRNA, LSU-rRNA));GO:0005634(nucleus)	NA	NA	NA	PREDICTED: pre-rRNA-processing protein TSR2 [Elaeis guineensis]	NA	164.244	179.973	0.912607	-0.131934	0.608791	1	down	no
812328	PF3D7_1477500	XM_001348884.2	GO:0020035(cytoadherence to microvasculature, mediated by symbiont protein);GO:0044164(host cell cytosol);GO:0044228(host cell surface)	NA	NA	NA		NA	389.102	267.988	1.45194	0.537978	0.608888	1	up	no
810519	PF3D7_1037000	XM_024473300.1	GO:0003887(DNA-directed DNA polymerase activity);GO:0006260(DNA replication);GO:0016035(zeta DNA polymerase complex)	NA	NA	NA	hypothetical protein M569_02103, partial [Genlisea aurea]	NA	0.256257	0.2843	0.901361	-0.149823	0.608971	1	down	no
812904	PF3D7_0505800	XM_001351580.1	GO:0005634(nucleus);GO:0019941(modification-dependent protein catabolic process)	03013(RNA transport)	K12160	NA	small ubiquitin-related modifier 2-like [Lactuca sativa]	NA	879.083	962.745	0.9131	-0.131155	0.609334	1	down	no
3885774	PF3D7_0612600	XM_961020.1	GO:0000049(tRNA binding);GO:0002098(tRNA wobble uridine modification);GO:0002143(tRNA wobble position uridine thiolation);GO:0002144(cytosolic tRNA wobble base thiouridylase complex);GO:0003674(molecular_function);GO:0003723(RNA binding);GO:0005575(cellular_component);GO:0005737(cytoplasm);GO:0005739(mitochondrion);GO:0008033(tRNA processing);GO:0016740(transferase activity);GO:0034227(tRNA thio-…	04122(Sulfur relay system)	K14168	EC:2.7.7.-	cytoplasmic tRNA 2-thiolation protein 1-like [Physcomitrella patens]	NA	26.584	18.303	1.45244	0.538477	0.609591	1	up	no
813705	PF3D7_1327200	XM_001349989.1	GO:0004526(ribonuclease P activity);GO:0030677(ribonuclease P complex)	NA	NA	NA		NA	81.8291	56.3619	1.45185	0.537895	0.609871	1	up	no
811421	PF3D7_1238100	XM_001350739.2	GO:0005634(nucleus);GO:0007507(heart development);GO:0019219(regulation of nucleobase-containing compound metabolic process)	NA	NA	NA	SGT1 protein [Corchorus capsularis]	NA	162.267	177.628	0.913518	-0.130495	0.61012	1	down	no
814023	PF3D7_1308200	XM_001349773.1	GO:0004088(carbamoyl-phosphate synthase (glutamine-hydrolyzing) activity);GO:0006207('de novo' pyrimidine nucleobase biosynthetic process);GO:0006538(glutamate catabolic process)	00240(Pyrimidine metabolism);00250(Alanine, aspartate and glutamate metabolism)	K11540	EC:6.3.5.5;EC:2.1.3.2	protein pyrABCN-like [Quercus suber]	NA	195.977	135.1	1.45061	0.536661	0.610226	1	up	no
812760	PF3D7_0217400	XM_001349642.2	NA	NA	NA	NA		NA	13.3145	9.14586	1.4558	0.541812	0.610564	1	up	no
812722	PF3D7_0213500	XM_001349604.2	GO:0005737(cytoplasm);GO:0006457(protein folding);GO:0051879(Hsp90 protein binding)	NA	NA	NA	Hsp70-Hsp90 organizing protein like [Actinidia chinensis var. chinensis]	NA	3.50856	2.41062	1.45546	0.541477	0.610717	1	up	no
3885706	PF3D7_0605800	XM_960955.1	GO:0000014(single-stranded DNA endodeoxyribonuclease activity);GO:0006302(double-strand break repair)	03440(Homologous recombination);03450(Non-homologous end-joining)	K10866	EC:3.6.-.-	DNA repair protein Rad50, eukaryotes [Ostreococcus tauri]	NA	2.61291	2.86354	0.912476	-0.132141	0.610857	1	down	no
812985	PF3D7_0517000	XM_001351691.2	GO:0000027(ribosomal large subunit assembly);GO:0003735(structural constituent of ribosome);GO:0006412(translation);GO:0019843(rRNA binding);GO:0022625(cytosolic large ribosomal subunit)	03010(Ribosome)	K02870	NA	60S ribosomal protein L12 [Selaginella moellendorffii]	NA	2678.13	2928.65	0.914458	-0.129011	0.611473	1	down	no
811905	PF3D7_1434200	XM_001348461.1	GO:0005509(calcium ion binding);GO:0019899(enzyme binding)	04016(MAPK signaling pathway - plant);04070(Phosphatidylinositol signaling system);04626(Plant-pathogen interaction)	K02183	NA	calmodulin [Triticum aestivum]	NA	366.603	400.939	0.914359	-0.129167	0.611494	1	down	no
811756	PF3D7_1417600	XM_001348312.1	GO:0003674(molecular_function)	NA	NA	NA		NA	50.7914	35.0451	1.44931	0.535371	0.61165	1	up	no
812866	PF3D7_0501800	XM_001351541.1	GO:0000070(mitotic sister chromatid segregation);GO:0000417(HIR complex);GO:0003682(chromatin binding);GO:0005634(nucleus);GO:0005829(cytosol);GO:0030466(chromatin silencing at silent mating-type cassette);GO:0034728(nucleosome organization);GO:0070868(heterochromatin organization involved in chromatin silencing);GO:1990141(chromatin silencing at centromere outer repeat region)	NA	NA	NA	protein HIRA isoform X1 [Panicum miliaceum]	NA	0.862294	0.587521	1.46768	0.553539	0.611839	1	up	no
813679	PF3D7_1322900	XM_002808983.1	NA	NA	NA	NA		NA	1.94909	2.16181	0.901601	-0.149439	0.612083	1	down	no
811199	PF3D7_1215100	XM_001350519.1	GO:0005515(protein binding);GO:0005521(lamin binding);GO:0005634(nucleus);GO:0005635(nuclear envelope);GO:0005637(nuclear inner membrane);GO:0005638(lamin filament);GO:0005737(cytoplasm);GO:0005856(cytoskeleton);GO:0006998(nuclear envelope organization);GO:0007097(nuclear migration);GO:0007275(multicellular organism development);GO:0007399(nervous system development);GO:0009791(post-embryonic dev…	NA	NA	NA		NA	23.2002	16.0079	1.4493	0.535355	0.612355	1	up	no
812151	PF3D7_1459600	XM_001348707.1	NA	NA	NA	NA		NA	75.3581	52.0245	1.44851	0.534573	0.612649	1	up	no
812209	PF3D7_1465900	XM_001348765.1	GO:0003735(structural constituent of ribosome);GO:0006412(translation);GO:0022627(cytosolic small ribosomal subunit)	03010(Ribosome)	K02985	NA	hypothetical protein M569_16988, partial [Genlisea aurea]	NA	3236.83	3536.64	0.915228	-0.127797	0.612758	1	down	no
810675	PF3D7_1112100	XM_001347763.2	NA	NA	NA	NA		NA	1.29521	0.891153	1.45341	0.539444	0.613603	1	up	no
814195	PF3D7_1342000	XM_001350105.1	GO:0003735(structural constituent of ribosome);GO:0006412(translation);GO:0022627(cytosolic small ribosomal subunit)	03010(Ribosome)	K02991	NA	40S ribosomal protein S6-B-like [Quercus suber]	NA	1989.51	2172.17	0.915908	-0.126726	0.613912	1	down	no
3885831	PF3D7_0632700	XM_961213.1	GO:0020002(host cell plasma membrane)	NA	NA	NA		NA	3.66095	2.5088	1.45925	0.545224	0.614214	1	up	no
811550	PF3D7_1251800	XM_001350866.1	NA	NA	NA	NA		NA	34.7573	37.9439	0.916018	-0.126553	0.614665	1	down	no
2655211	PF3D7_0711500	XM_002808727.2	GO:0003682(chromatin binding);GO:0005634(nucleus);GO:0007049(cell cycle);GO:0030261(chromosome condensation)	NA	NA	NA	fructose bisphosphate aldolase [Micractinium conductrix]	NA	90.3913	62.4921	1.44644	0.53251	0.614929	1	up	no
810806	PF3D7_1124800	XM_001347894.1	GO:0000055(ribosomal large subunit export from nucleus);GO:0000447(endonucleolytic cleavage in ITS1 to separate SSU-rRNA from 5.8S rRNA and LSU-rRNA from tricistronic rRNA transcript (SSU-rRNA, 5.8S rRNA, LSU-rRNA));GO:0005730(nucleolus);GO:0030687(preribosome, large subunit precursor);GO:0042273(ribosomal large subunit biogenesis)	NA	NA	NA		NA	340.322	371.309	0.916547	-0.125719	0.615072	1	down	no
810679	PF3D7_1112500	XM_001347767.1	NA	NA	NA	NA		NA	5.588	3.84686	1.45261	0.538652	0.61516	1	up	no
810354	PF3D7_1020300	XM_001347445.1	GO:0003777(microtubule motor activity);GO:0005868(cytoplasmic dynein complex);GO:0007018(microtubule-based movement)	04145(Phagosome)	K10415	NA	cytoplasmic dynein 1 intermediate chain 2-like [Quercus suber]	NA	0.978892	1.07749	0.908494	-0.138452	0.615314	1	down	no
811834	PF3D7_1427300	XM_001348390.1	NA	NA	NA	NA		NA	0.28919	0.321492	0.899525	-0.152765	0.615446	1	down	no
812267	PF3D7_1471800	XM_001348823.1	NA	NA	NA	NA		NA	2.15521	1.45552	1.48071	0.56629	0.615446	1	up	no
812613	PF3D7_0201700	XM_001349495.1	GO:0033643(host cell part)	04141(Protein processing in endoplasmic reticulum)	K09517	NA	PREDICTED: chaperone protein dnaJ 10-like isoform X1 [Oryza brachyantha]	NA	657.512	717.165	0.916822	-0.125287	0.615456	1	down	no
811786	PF3D7_1421100	XM_001348342.1	NA	NA	NA	NA		NA	18.4682	20.1489	0.916588	-0.125655	0.615586	1	down	no
812881	PF3D7_0507100	XM_001351593.1	GO:0003735(structural constituent of ribosome);GO:0006412(translation);GO:0022625(cytosolic large ribosomal subunit)	03010(Ribosome)	K02930	NA	hypothetical protein CBR_g21131 [Chara braunii]	NA	1891.02	2062.38	0.916914	-0.125142	0.615604	1	down	no
3885883	PF3D7_0606700	XM_960964.2	GO:0006886(intracellular protein transport);GO:0006888(ER to Golgi vesicle-mediated transport);GO:0006890(retrograde vesicle-mediated transport, Golgi to ER);GO:0006891(intra-Golgi vesicle-mediated transport);GO:0030126(COPI vesicle coat)	NA	NA	NA	coatomer subunit alpha-1-like [Helianthus annuus]	NA	94.3989	102.941	0.917016	-0.124982	0.615845	1	down	no
812201	PF3D7_1465200	XM_001348757.1	NA	NA	NA	NA		NA	72.744	50.3122	1.44585	0.53192	0.615868	1	up	no
812929	PF3D7_0504700	XM_001351569.1	NA	NA	NA	NA		NA	0.947348	0.653041	1.45067	0.536721	0.615981	1	up	no
811164	PF3D7_1211200	XM_001350484.1	NA	NA	NA	NA		NA	13.4632	9.31563	1.44522	0.531294	0.616748	1	up	no
812081	PF3D7_1452400	XM_001348637.3	NA	NA	NA	NA		NA	130.048	90.0353	1.44441	0.530483	0.616941	1	up	no
811505	PF3D7_1247200	XM_001350821.1	NA	NA	NA	NA	hypothetical protein Rsub_08506 [Raphidocelis subcapitata]	NA	10.6462	7.3198	1.45444	0.540465	0.617169	1	up	no
814422	PF3D7_0310700	XM_001351144.3	GO:0006888(ER to Golgi vesicle-mediated transport);GO:0017112(Rab guanyl-nucleotide exchange factor activity);GO:0030008(TRAPP complex)	NA	NA	NA	PREDICTED: trafficking protein particle complex subunit 4-like [Daucus carota subsp. sativus]	NA	36.6463	40.0043	0.916059	-0.126488	0.617249	1	down	no
814060	PF3D7_1314500	XM_001349845.1	GO:0006886(intracellular protein transport)	NA	NA	NA		NA	58.002	63.2221	0.917432	-0.124327	0.6174	1	down	no
811356	PF3D7_1231500	XM_001350674.1	GO:0000245(spliceosomal complex assembly);GO:0000375(RNA splicing, via transesterification reactions);GO:0005681(spliceosomal complex)	03040(Spliceosome)	K12859	NA	thioredoxin-like protein YLS8 [Asparagus officinalis]	NA	39.2792	42.8495	0.916679	-0.125512	0.617485	1	down	no
811214	PF3D7_1216700	XM_001350534.1	GO:0016020(membrane);GO:0022829(wide pore channel activity);GO:0031982(vesicle)	NA	NA	NA		NA	1.49194	1.63723	0.911261	-0.134064	0.617588	1	down	no
2655091	PF3D7_0710600	XM_001348983.1	GO:0022625(cytosolic large ribosomal subunit)	03010(Ribosome)	K02915	NA	unknown [Lotus japonicus]	NA	3067.53	3341.17	0.918102	-0.123274	0.617619	1	down	no
812851	PF3D7_0509100	XM_001351613.1	GO:0005886(plasma membrane);GO:0006810(transport);GO:0022857(transmembrane transporter activity)	NA	NA	NA	PREDICTED: structural maintenance of chromosomes protein 4-like isoform X1 [Fragaria vesca subsp. vesca]	NA	0.28928	0.19406	1.49067	0.575964	0.61767	1	up	no
810411	PF3D7_1025900	XM_024473289.1	NA	NA	NA	NA		NA	1.62191	1.1188	1.44969	0.535746	0.617905	1	up	no
2655093	PF3D7_0710800	XM_001348985.1	NA	NA	NA	NA		NA	36.433	25.222	1.44449	0.530563	0.617952	1	up	no
812757	PF3D7_0217100	XM_001349639.1	GO:0005739(mitochondrion)	00190(Oxidative phosphorylation)	K02132	NA	ATP synthase F1 subunit alpha [Physcomitrella patens]	NA	2.57206	1.76786	1.4549	0.540916	0.618725	1	up	no
811665	PF3D7_1408700	XM_001348221.2	GO:0004843(thiol-dependent ubiquitin-specific protease activity);GO:0005634(nucleus);GO:0005737(cytoplasm);GO:0070530(K63-linked polyubiquitin modification-dependent protein binding);GO:0071947(protein deubiquitination involved in ubiquitin-dependent protein catabolic process)	NA	NA	NA	predicted protein [Bathycoccus prasinos]	NA	35.639	24.7034	1.44268	0.528749	0.618747	1	up	no
3885911	PF3D7_0608800	XM_960985.1	GO:0004587(ornithine-oxo-acid transaminase activity);GO:0006591(ornithine metabolic process)	00330(Arginine and proline metabolism)	K00819	EC:2.6.1.13	ornithine transaminase [Coccomyxa subellipsoidea C-169]	NA	18.533	20.1906	0.917902	-0.123587	0.618938	1	down	no
813624	PF3D7_0935600	XM_001352184.1	NA	NA	NA	NA		NA	2539.32	2763.38	0.918918	-0.121992	0.618984	1	down	no
813539	PF3D7_0926400	XM_002808914.1	GO:0008028(monocarboxylic acid transmembrane transporter activity);GO:0015718(monocarboxylic acid transport);GO:0016021(integral component of membrane)	NA	NA	NA		NA	6.35476	4.3971	1.44522	0.531285	0.619102	1	up	no
812595	PF3D7_0423100	XM_001351498.1	GO:0016192(vesicle-mediated transport);GO:0030133(transport vesicle);GO:0030141(secretory granule)	NA	NA	NA	hypothetical protein MARPO_0016s0005 [Marchantia polymorpha]	NA	114.727	124.872	0.918757	-0.122245	0.619206	1	down	no
814544	PF3D7_0322900	XM_001351264.1	GO:0003735(structural constituent of ribosome);GO:0006412(translation);GO:0022627(cytosolic small ribosomal subunit)	03010(Ribosome)	K02984	NA	hypothetical protein CBR_g4803 [Chara braunii]	NA	2238.89	2435.89	0.919129	-0.12166	0.619355	1	down	no
2655186	PF3D7_0703500	XM_024473127.1	GO:0016020(membrane)	03013(RNA transport);03015(mRNA surveillance pathway)	K14326	EC:3.6.4.-	P-loop containing nucleoside triphosphate hydrolase [Ostreococcus tauri]	NA	220.335	152.81	1.44189	0.527962	0.619561	1	up	no
813608	PF3D7_0933900	XM_001352168.1	NA	NA	NA	NA		NA	251.734	273.787	0.919453	-0.121152	0.620032	1	down	no
810824	PF3D7_1126700	XM_001347912.2	NA	NA	NA	NA		NA	0.808612	0.887378	0.911237	-0.134101	0.620047	1	down	no
3885817	PF3D7_0631300	XM_961201.1	GO:0020036(Maurer's cleft)	NA	NA	NA	DNAJ heat shock N-terminal domain-containing protein [Arabidopsis thaliana]	NA	12.6412	13.7806	0.917323	-0.124499	0.620132	1	down	no
813544	PF3D7_0926900	XM_001352103.1	GO:0005634(nucleus);GO:0071171(site-specific DNA replication termination at RTS1 barrier);GO:1902979(mitotic DNA replication termination)	NA	NA	NA		NA	42.2195	45.9264	0.919286	-0.121415	0.620644	1	down	no
813016	PF3D7_0520000	XM_001351722.1	GO:0003735(structural constituent of ribosome);GO:0019843(rRNA binding);GO:0022627(cytosolic small ribosomal subunit);GO:0045903(positive regulation of translational fidelity)	03010(Ribosome)	K02997	NA	40S ribosomal protein S9-2-like [Ananas comosus]	NA	4232.2	4600.56	0.919931	-0.120402	0.620697	1	down	no
3885832	PF3D7_0632800	XM_961214.1	GO:0020002(host cell plasma membrane);GO:0020013(modulation by symbiont of host erythrocyte aggregation);GO:0020030(infected host cell surface knob);GO:0020033(antigenic variation);GO:0020035(cytoadherence to microvasculature, mediated by symbiont protein);GO:0050839(cell adhesion molecule binding)	NA	NA	NA		NA	7.99221	8.69138	0.919556	-0.12099	0.620766	1	down	no
2655484	PF3D7_0823500	XM_001349253.1	GO:0070258(inner membrane pellicle complex)	NA	NA	NA		NA	1.14141	0.782832	1.45805	0.54404	0.620996	1	up	no
812886	PF3D7_0506700	XM_001351589.1	GO:0005096(GTPase activator activity);GO:0005622(intracellular);GO:0006886(intracellular protein transport);GO:0012505(endomembrane system);GO:0017137(Rab GTPase binding);GO:0031338(regulation of vesicle fusion);GO:0090630(activation of GTPase activity)	NA	NA	NA	EVI5-like protein isoform X1 [Sesamum indicum]	NA	7.23525	5.01396	1.44302	0.529091	0.621032	1	up	no
813990	PF3D7_1302100	XM_001349713.1	GO:0003723(RNA binding);GO:0017124(SH3 domain binding);GO:0046983(protein dimerization activity)	NA	NA	NA		NA	54.1927	58.9169	0.919817	-0.120582	0.621338	1	down	no
810669	PF3D7_1111400	XM_001347757.1	NA	NA	NA	NA		NA	10.9938	7.60053	1.44646	0.532522	0.621409	1	up	no
814319	PF3D7_1369100	XM_001350365.1	NA	NA	NA	NA		NA	7.62886	5.29176	1.44165	0.52772	0.621561	1	up	no
812221	PF3D7_1467100	XM_001348777.1	GO:0003905(alkylbase DNA N-glycosylase activity);GO:0006284(base-excision repair)	03410(Base excision repair)	K03652	EC:3.2.2.21	DNA-3-methyladenine glycosylase [Helianthus annuus]	NA	12.2294	8.47781	1.44251	0.528586	0.6216	1	up	no
810226	PF3D7_1006800	XM_001347317.1	GO:0020020(food vacuole)	03040(Spliceosome)	K12893	NA	uncharacterized RNA-binding protein C328.05-like [Quercus suber]	NA	1914.7	2080.08	0.920494	-0.11952	0.621665	1	down	no
810322	PF3D7_1016900	XM_001347413.2	GO:0020005(symbiont-containing vacuole membrane)	NA	NA	NA		NA	151.528	105.187	1.44056	0.526627	0.621765	1	up	no
812012	PF3D7_1445300	XM_001348568.1	GO:0003735(structural constituent of ribosome);GO:0005763(mitochondrial small ribosomal subunit)	NA	NA	NA		NA	2.03366	1.39986	1.45276	0.538794	0.62186	1	up	no
812251	PF3D7_1470200	XM_001348807.2	NA	NA	NA	NA		NA	89.9431	97.7094	0.920517	-0.119484	0.622548	1	down	no
2655223	PF3D7_0806600	XM_002808776.1	GO:0003777(microtubule motor activity);GO:0005871(kinesin complex);GO:0007018(microtubule-based movement);GO:0016887(ATPase activity)	NA	NA	NA	kinesin-like protein KIN-14E [Helianthus annuus]	NA	33.293	23.1275	1.43955	0.525614	0.622748	1	up	no
812777	PF3D7_0219400.1	XM_001349659.3	GO:0005783(endoplasmic reticulum);GO:0006486(protein glycosylation);GO:0030968(endoplasmic reticulum unfolded protein response)	NA	NA	NA	stress-associated endoplasmic reticulum protein 2-like [Cicer arietinum]	NA	88.1387	61.1906	1.4404	0.526467	0.622766	1	up	no
813316	PF3D7_0903700	XM_001351875.1	GO:0005634(nucleus)	04145(Phagosome)	K07374	NA	tubulin alpha chain [Coccomyxa subellipsoidea C-169]	NA	4.32695	4.72518	0.915721	-0.127019	0.622829	1	down	no
810884	PF3D7_1132700	XM_001347972.1	GO:0003735(structural constituent of ribosome);GO:0005762(mitochondrial large ribosomal subunit);GO:0006412(translation)	03010(Ribosome)	K02886	NA	ribosomal protein L2 [Parachlorella kessleri]	NA	16.0229	17.4148	0.920073	-0.12018	0.623178	1	down	no
813140	PF3D7_0100200	XM_001350901.1	GO:0020002(host cell plasma membrane);GO:0020033(antigenic variation)	NA	NA	NA		NA	2.34159	1.60309	1.46067	0.546633	0.623372	1	up	no
813049	PF3D7_0523400	XM_024473437.1	GO:0005575(cellular_component);GO:0005737(cytoplasm)	NA	NA	NA	DnaJ-like protein [Chlamydomonas reinhardtii]	NA	26.8991	29.2008	0.921175	-0.118452	0.623605	1	down	no
2655060	PF3D7_0705500	XM_001348952.1	GO:0003676(nucleic acid binding);GO:0004438(phosphatidylinositol-3-phosphatase activity);GO:0004439(phosphatidylinositol-4,5-bisphosphate 5-phosphatase activity);GO:0005776(autophagosome);GO:0007602(phototransduction);GO:0012506(vesicle membrane);GO:0034595(phosphatidylinositol phosphate 5-phosphatase activity);GO:0043195(terminal bouton);GO:0043812(phosphatidylinositol-4-phosphate phosphatase ac…	00562(Inositol phosphate metabolism);04070(Phosphatidylinositol signaling system)	K01099	EC:3.1.3.36	Inositol polyphosphate-related phosphatase [Corchorus capsularis]	NA	127.17	88.4278	1.43812	0.524184	0.623636	1	up	no
814558	PF3D7_0324300	XM_001351277.1	GO:0020036(Maurer's cleft)	NA	NA	NA		NA	81.1269	56.3917	1.43863	0.524698	0.623693	1	up	no
814285	PF3D7_1361100	XM_002809047.1	GO:0005783(endoplasmic reticulum);GO:0006888(ER to Golgi vesicle-mediated transport);GO:0030127(COPII vesicle coat);GO:0043952(protein transport by the Sec complex)	04141(Protein processing in endoplasmic reticulum)	K14007	NA	protein transport protein Sec24-like At3g07100 [Citrus clementina]	NA	434.062	470.936	0.921702	-0.117627	0.623704	1	down	no
812940	PF3D7_0512600	XM_001351647.1	GO:0005793(endoplasmic reticulum-Golgi intermediate compartment);GO:0016020(membrane);GO:0020020(food vacuole);GO:0060627(regulation of vesicle-mediated transport)	NA	NA	NA	GTP-binding protein YPTC1 [Coccomyxa subellipsoidea C-169]	NA	202.424	219.656	0.92155	-0.117865	0.623818	1	down	no
811799	PF3D7_1422700	XM_001348355.1	NA	NA	NA	NA		NA	27.6329	19.2143	1.43814	0.524209	0.623948	1	up	no
814204	PF3D7_1343300	XM_001350118.1	NA	NA	NA	NA		NA	5.04495	3.50481	1.43944	0.525504	0.624691	1	up	no
810981	PF3D7_1142400	XM_001348069.1	GO:0004109(coproporphyrinogen oxidase activity);GO:0005829(cytosol);GO:0006783(heme biosynthetic process)	00860(Porphyrin and chlorophyll metabolism)	K00228	EC:1.3.3.3	probable oxygen-dependent coproporphyrinogen-III oxidase [Quercus suber]	NA	74.837	52.0619	1.43746	0.523523	0.624913	1	up	no
814448	PF3D7_0313400	XM_001351168.1	NA	NA	NA	NA		NA	33.3653	23.2238	1.43668	0.522743	0.625822	1	up	no
812748	PF3D7_0216200	XM_001349630.2	NA	NA	NA	NA		NA	84.8091	91.9107	0.922734	-0.116014	0.625941	1	down	no
811796	PF3D7_1422400	XM_001348352.1	NA	NA	NA	NA		NA	45.576	31.7426	1.4358	0.521855	0.626284	1	up	no
814289	PF3D7_1362000	XM_001350295.1	NA	NA	NA	NA		NA	1.82644	2.01939	0.904451	-0.144886	0.626985	1	down	no
810810	PF3D7_1125200	XM_024473319.1	NA	NA	NA	NA		NA	28.3601	19.7389	1.43676	0.522823	0.627446	1	up	no
813290	PF3D7_0900200	XM_001351842.1	GO:0020002(host cell plasma membrane);GO:0020033(antigenic variation)	NA	NA	NA		NA	6.19484	6.72256	0.921501	-0.117943	0.627521	1	down	no
812640	PF3D7_0204700	XM_001349522.1	GO:0005353(fructose transmembrane transporter activity);GO:0005355(glucose transmembrane transporter activity);GO:0005887(integral component of plasma membrane);GO:0015149(hexose transmembrane transporter activity)	NA	NA	NA	plastidic glucose transporter 4 [Sesamum indicum]	NA	153.294	165.895	0.924041	-0.113971	0.627789	1	down	no
810754	PF3D7_1120000	XM_001347842.2	GO:0003674(molecular_function);GO:0005575(cellular_component);GO:0005737(cytoplasm);GO:0016020(membrane)	NA	NA	NA		NA	217.296	235.092	0.924302	-0.113564	0.628117	1	down	no
3885918	PF3D7_0624600	XM_961135.1	GO:0003723(RNA binding);GO:0005634(nucleus);GO:0006338(chromatin remodeling);GO:0008026(ATP-dependent helicase activity)	NA	NA	NA	hypothetical protein OsI_01941 [Oryza sativa Indica Group]	NA	115.656	80.6602	1.43387	0.519915	0.628263	1	up	no
813332	PF3D7_0905300	XM_001351891.1	GO:0003777(microtubule motor activity);GO:0005524(ATP binding);GO:0007018(microtubule-based movement);GO:0016887(ATPase activity);GO:0030286(dynein complex)	NA	NA	NA	Dyneins heavy chain [Klebsormidium nitens]	NA	0.148387	0.102234	1.45144	0.53749	0.62827	1	up	no
811971	PF3D7_1441000	XM_001348527.1	NA	NA	NA	NA		NA	38.3084	26.7075	1.43437	0.520417	0.628718	1	up	no
810819	PF3D7_1126200	XM_001347907.1	GO:0003735(structural constituent of ribosome);GO:0006412(translation);GO:0015935(small ribosomal subunit)	03010(Ribosome)	K02964	NA	40S ribosomal protein S18-like [Rosa chinensis]	NA	3911.17	4228.68	0.924917	-0.112605	0.629129	1	down	no
814381	PF3D7_0306300	XM_001351103.1	GO:0006979(response to oxidative stress);GO:0016209(antioxidant activity);GO:0019153(protein-disulfide reductase (glutathione) activity)	NA	NA	NA	glutaredoxin-C4 isoform X1 [Medicago truncatula]	NA	317.043	342.853	0.92472	-0.112911	0.629162	1	down	no
813424	PF3D7_0914700	XM_001351983.1	NA	NA	NA	NA		NA	44.141	47.729	0.924826	-0.112746	0.629449	1	down	no
812738	PF3D7_0215100	XM_001349620.2	GO:0004842(ubiquitin-protein transferase activity);GO:0005737(cytoplasm);GO:0008270(zinc ion binding);GO:0016567(protein ubiquitination)	04120(Ubiquitin mediated proteolysis)	K10604	EC:2.3.2.27	probable E3 ubiquitin-protein ligase LUL4 [Coffea arabica]	NA	10.4966	11.3713	0.923074	-0.115481	0.630195	1	down	no
814350	PF3D7_0303300	XM_001351072.2	GO:0003899(DNA-directed 5'-3' RNA polymerase activity);GO:0005665(DNA-directed RNA polymerase II, core complex);GO:0006366(transcription by RNA polymerase II)	00230(Purine metabolism);00240(Pyrimidine metabolism);03020(RNA polymerase)	K03014	NA	PREDICTED: DNA-directed RNA polymerases II, IV and V subunit 6A-like [Malus domestica]	NA	199.184	215.247	0.925374	-0.111891	0.630296	1	down	no
811075	PF3D7_1202200	XM_001350395.1	GO:0005488(binding);GO:0005739(mitochondrion);GO:0005743(mitochondrial inner membrane);GO:0006810(transport)	NA	NA	NA	hypothetical protein AXG93_4831s1300 [Marchantia polymorpha subsp. ruderalis]	NA	1.5799	1.7363	0.909924	-0.136183	0.630435	1	down	no
810232	PF3D7_1007600	XM_001347323.1	NA	NA	NA	NA		NA	231.583	250.205	0.92557	-0.111585	0.630566	1	down	no
812575	PF3D7_0413900	XM_001351411.1	GO:0000502(proteasome complex);GO:0006511(ubiquitin-dependent protein catabolic process)	NA	NA	NA	ubiquitin carboxyl-terminal hydrolase 14-like isoform X1 [Helianthus annuus]	NA	28.1904	19.6912	1.43162	0.517648	0.631237	1	up	no
2655459	PF3D7_0828300	XM_001349207.1	NA	NA	NA	NA		NA	6.61941	4.61624	1.43394	0.519985	0.631556	1	up	no
813644	PF3D7_0937700	XM_001352205.1	GO:0020002(host cell plasma membrane);GO:0020033(antigenic variation)	NA	NA	NA		NA	1.54252	1.67837	0.919054	-0.121778	0.631874	1	down	no
2654946	PF3D7_0704600	XM_002808707.1	GO:0004842(ubiquitin-protein transferase activity);GO:0005783(endoplasmic reticulum);GO:0005794(Golgi apparatus);GO:0042493(response to drug)	04120(Ubiquitin mediated proteolysis)	K10590	EC:2.3.2.26	hypothetical protein GQ55_3G238500 [Panicum hallii var. hallii]	NA	128.931	90.1308	1.43049	0.516509	0.631934	1	up	no
810436	PF3D7_1028500	XM_001347527.1	NA	NA	NA	NA		NA	49.4612	34.5772	1.43046	0.516477	0.632344	1	up	no
811464	PF3D7_1242800	XM_001350780.1	GO:0005093(Rab GDP-dissociation inhibitor activity);GO:0005096(GTPase activator activity);GO:0016192(vesicle-mediated transport)	NA	NA	NA	PREDICTED: guanosine nucleotide diphosphate dissociation inhibitor At5g09550 isoform X2 [Gossypium raimondii]	NA	590.662	637.246	0.926898	-0.109518	0.632517	1	down	no
810344	PF3D7_1019300	XM_024473284.1	GO:0020011(apicoplast)	NA	NA	NA		NA	0.621108	0.43196	1.43788	0.523946	0.6328	1	up	no
813642	PF3D7_0937500	XM_001352203.1	GO:0020002(host cell plasma membrane);GO:0020033(antigenic variation)	NA	NA	NA		NA	1.71477	1.86932	0.91732	-0.124503	0.632827	1	down	no
812396	PF3D7_0406200	XM_001351339.1	GO:0016021(integral component of membrane);GO:0020005(symbiont-containing vacuole membrane)	NA	NA	NA		NA	976.005	1052.78	0.927074	-0.109244	0.63283	1	down	no
814224	PF3D7_1349400	XM_001350171.1	GO:0008270(zinc ion binding);GO:0016787(hydrolase activity)	NA	NA	NA	hypothetical protein M569_02680, partial [Genlisea aurea]	NA	90.4955	63.2793	1.4301	0.516111	0.633091	1	up	no
810520	PF3D7_1037100	XM_001347611.1	GO:0004743(pyruvate kinase activity);GO:0005829(cytosol);GO:0006096(glycolytic process);GO:0020011(apicoplast)	00010(Glycolysis / Gluconeogenesis);00620(Pyruvate metabolism);00230(Purine metabolism)	K00873	EC:2.7.1.40	hypothetical protein BHE74_00000570 [Ensete ventricosum]	NA	1.01863	0.699682	1.45584	0.541855	0.633348	1	up	no
811702	PF3D7_1412200	XM_001348258.1	NA	NA	NA	NA		NA	7.47225	5.22049	1.43133	0.517357	0.63339	1	up	no
813338	PF3D7_0905900	XM_001351897.1	GO:0006886(intracellular protein transport);GO:0006888(ER to Golgi vesicle-mediated transport);GO:0006890(retrograde vesicle-mediated transport, Golgi to ER);GO:0006891(intra-Golgi vesicle-mediated transport);GO:0030126(COPI vesicle coat)	NA	NA	NA	Coatomer subunit beta'-2 [Morus notabilis]	NA	56.4498	60.8743	0.927319	-0.108863	0.633428	1	down	no
814524	PF3D7_0321000	XM_001351244.1	GO:0004519(endonuclease activity);GO:0020011(apicoplast)	NA	NA	NA		NA	66.0292	46.21	1.42889	0.514898	0.634164	1	up	no
810864	PF3D7_1130700	XM_001347952.1	GO:0000070(mitotic sister chromatid segregation);GO:0003680(AT DNA binding);GO:0003690(double-stranded DNA binding);GO:0008278(cohesin complex);GO:0016887(ATPase activity)	NA	NA	NA	structural maintenance of chromosomes protein 1, partial [Gossypium raimondii]	NA	0.530808	0.367157	1.44572	0.531793	0.634243	1	up	no
810414	PF3D7_1026000	XM_001347505.2	NA	NA	NA	NA		NA	111.052	77.7461	1.42839	0.51439	0.634597	1	up	no
813119	PF3D7_0530600	XM_001351824.1	GO:0005634(nucleus)	NA	NA	NA	hypothetical protein CEUSTIGMA_g8492.t1 [Chlamydomonas eustigma]	NA	26.9447	29.0393	0.92787	-0.108005	0.634869	1	down	no
3885886	PF3D7_0607000	XM_960967.1	GO:0003743(translation initiation factor activity);GO:0006413(translational initiation)	03013(RNA transport)	K03243	NA	Eukaryotic translation initiation factor 5B [Chlorella sorokiniana]	NA	537.909	579.434	0.928335	-0.107283	0.634912	1	down	no
810990	PF3D7_1143400	XM_001348078.2	GO:0003743(translation initiation factor activity);GO:0006413(translational initiation);GO:0016282(eukaryotic 43S preinitiation complex)	03013(RNA transport)	K03236	NA	translation initiation factor 1A [Tamarix hispida]	NA	845.34	910.488	0.928447	-0.107109	0.635201	1	down	no
811766	PF3D7_1419100	XM_001348322.1	GO:0004004(ATP-dependent RNA helicase activity)	NA	NA	NA	unnamed protein product [Brassica rapa]	NA	32.8508	23.0098	1.42769	0.513684	0.635354	1	up	no
813489	PF3D7_0921300	XM_001352048.1	NA	NA	NA	NA		NA	2.53561	1.76185	1.43917	0.52524	0.635434	1	up	no
814035	PF3D7_1310400	XM_001349796.1	NA	NA	NA	NA		NA	25.7898	18.0661	1.42752	0.513513	0.63552	1	up	no
813532	PF3D7_0925700	XM_001352091.1	GO:0004407(histone deacetylase activity);GO:0005634(nucleus);GO:0016575(histone deacetylation);GO:0035690(cellular response to drug)	NA	NA	NA	histone deacetylase 19-like isoform X1 [Physcomitrella patens]	NA	176.022	189.514	0.92881	-0.106544	0.635822	1	down	no
812237	PF3D7_1468700	XM_001348793.1	GO:0000339(RNA cap binding);GO:0003729(mRNA binding);GO:0003743(translation initiation factor activity);GO:0005737(cytoplasm);GO:0006446(regulation of translational initiation);GO:0008026(ATP-dependent helicase activity);GO:0016281(eukaryotic translation initiation factor 4F complex);GO:0016887(ATPase activity);GO:0033679(3'-5' DNA/RNA helicase activity)	03013(RNA transport)	K03257	NA	ATP-dependent RNA helicase eIF4A [Quercus suber]	NA	4508.47	4851.86	0.929227	-0.105898	0.636403	1	down	no
812460	PF3D7_0422400	XM_001351491.1	GO:0003735(structural constituent of ribosome);GO:0006412(translation);GO:0022627(cytosolic small ribosomal subunit)	03010(Ribosome)	K02966	NA	ribosomal protein S19 [Chlamydomonas reinhardtii]	NA	4351.95	4683.38	0.929231	-0.105891	0.636423	1	down	no
810759	PF3D7_1120500	XM_001347847.1	GO:0020011(apicoplast)	03013(RNA transport)	K00974	EC:2.7.7.72;EC:3.1.3.-	LOW QUALITY PROTEIN: putative CCA tRNA nucleotidyltransferase 2 [Solanum pennellii]	NA	33.2672	23.3202	1.42654	0.51252	0.636872	1	up	no
2655499	PF3D7_0820000	XM_002808817.1	GO:0005524(ATP binding);GO:0008026(ATP-dependent helicase activity)	NA	NA	NA	putative SNF2 family N-terminal domain containing protein [Klebsormidium nitens]	NA	111.545	78.2206	1.42603	0.512002	0.636879	1	up	no
813406	PF3D7_0912900	XM_001351965.1	GO:0000502(proteasome complex);GO:0043161(proteasome-mediated ubiquitin-dependent protein catabolic process)	03050(Proteasome)	K03038	NA	26S proteasome subunit RPN8 [Klebsormidium nitens]	NA	128.589	90.1626	1.42618	0.512161	0.636898	1	up	no
810485	PF3D7_1033700	XM_001347576.1	GO:0005634(nucleus)	NA	NA	NA	hypothetical protein B296_00033499 [Ensete ventricosum]	NA	136.12	146.447	0.929477	-0.105509	0.637014	1	down	no
812196	PF3D7_1464600	XM_001348752.2	NA	NA	NA	NA		NA	216.513	151.898	1.42538	0.511349	0.637548	1	up	no
813818	PF3D7_1351100	XM_001350188.1	GO:0003674(molecular_function);GO:0005575(cellular_component);GO:0008150(biological_process)	NA	NA	NA	hypothetical protein COCSUDRAFT_24771 [Coccomyxa subellipsoidea C-169]	NA	172.475	185.495	0.929811	-0.104991	0.637816	1	down	no
814093	PF3D7_1320900	XM_002808978.1	GO:0003723(RNA binding);GO:0003755(peptidyl-prolyl cis-trans isomerase activity);GO:0006457(protein folding)	03040(Spliceosome)	K09564	EC:5.2.1.8	hypothetical protein CEUSTIGMA_g5496.t1 [Chlamydomonas eustigma]	NA	178.634	192.146	0.929674	-0.105203	0.637823	1	down	no
811385	PF3D7_1234500	XM_001350703.1	NA	NA	NA	NA		NA	19.0047	13.3258	1.42616	0.512133	0.638014	1	up	no
813174	PF3D7_0103700	XM_024473262.1	NA	NA	NA	NA		NA	7.08592	7.63631	0.927925	-0.107919	0.638064	1	down	no
811584	PF3D7_1402200	XM_001348161.1	NA	NA	NA	NA		NA	4.28248	2.95292	1.45025	0.536304	0.638284	1	up	no
2655014	PF3D7_0713600	XM_024473131.1	NA	NA	NA	NA		NA	0.880454	0.610816	1.44144	0.52751	0.638284	1	up	no
811928	PF3D7_1436600	XM_001348484.1	GO:0004692(cGMP-dependent protein kinase activity);GO:0005737(cytoplasm);GO:0005783(endoplasmic reticulum);GO:0006468(protein phosphorylation);GO:0019898(extrinsic component of membrane)	NA	NA	NA	AGC PKA kinase [Micractinium conductrix]	NA	0.802014	0.554473	1.44644	0.53251	0.63882	1	up	no
810326	PF3D7_1017300.1	XM_001347417.1;XM_002585359.1	GO:0005794(Golgi apparatus);GO:0007030(Golgi organization);GO:0046983(protein dimerization activity);GO:0046983(protein dimerization activity)	NA	NA	NA		NA	4.31616	3.02164	1.42842	0.514417	0.638924	1	up	no
812046	PF3D7_1448600	XM_001348602.1	GO:0005484(SNAP receptor activity);GO:0005515(protein binding);GO:0006886(intracellular protein transport);GO:0016192(vesicle-mediated transport);GO:0031201(SNARE complex);GO:0031338(regulation of vesicle fusion)	NA	NA	NA		NA	60.9755	65.5408	0.930344	-0.104163	0.639042	1	down	no
811172	PF3D7_1212000	XM_001350492.1	GO:0005739(mitochondrion);GO:0005829(cytosol);GO:0008379(thioredoxin peroxidase activity);GO:0020011(apicoplast)	00590(Arachidonic acid metabolism);00480(Glutathione metabolism)	K00432	EC:1.11.1.9	putative phospholipid hydroperoxide glutathione peroxidase [Panicum miliaceum]	NA	24.4375	17.1412	1.42566	0.511627	0.639836	1	up	no
810464	PF3D7_1031300	XM_001347555.1	NA	NA	NA	NA		NA	1.33693	0.933227	1.43258	0.518621	0.640428	1	up	no
3885893	PF3D7_0621700	XM_961107.2	NA	NA	NA	NA		NA	0.633597	0.440615	1.43798	0.524047	0.640995	1	up	no
811747	PF3D7_1416800	XM_001348303.1	GO:0004824(lysine-tRNA ligase activity);GO:0006430(lysyl-tRNA aminoacylation);GO:0020011(apicoplast)	00970(Aminoacyl-tRNA biosynthesis)	K04567	EC:6.1.1.6	PREDICTED: lysine--tRNA ligase, chloroplastic/mitochondrial [Nelumbo nucifera]	NA	1.23641	0.861115	1.43582	0.521879	0.641391	1	up	no
2655084	PF3D7_0703700	XM_001348934.1	NA	NA	NA	NA		NA	142.698	100.363	1.42183	0.507745	0.641925	1	up	no
814278	PF3D7_1358800	XM_001350270.1	GO:0003735(structural constituent of ribosome);GO:0006412(translation);GO:0022627(cytosolic small ribosomal subunit)	03010(Ribosome)	K02953	NA	40S ribosomal protein S13-2 [Oryza sativa Japonica Group]	NA	1816.99	1948.24	0.932632	-0.10062	0.642192	1	down	no
810788	PF3D7_1123000	XM_001347876.1	NA	NA	NA	NA		NA	77.2224	54.3376	1.42116	0.507068	0.642248	1	up	no
814221	PF3D7_1348900	XM_001350166.1	NA	NA	NA	NA		NA	54.2498	58.2339	0.931584	-0.102242	0.642353	1	down	no
813672	PF3D7_1322100	XM_001349924.1	GO:0005515(protein binding);GO:0006355(regulation of transcription, DNA-templated);GO:0010452(histone H3-K36 methylation);GO:0020033(antigenic variation);GO:0034399(nuclear periphery);GO:0046975(histone methyltransferase activity (H3-K36 specific))	00310(Lysine degradation)	K11423	EC:2.1.1.43	hypothetical protein OsI_30811 [Oryza sativa Indica Group]	NA	80.8565	86.6824	0.932791	-0.100375	0.642466	1	down	no
3885861	PF3D7_0623100	XM_961120.1	NA	NA	NA	NA		NA	454.242	486.932	0.932865	-0.10026	0.642584	1	down	no
2654933	PF3D7_0720900	XM_024473141.1	NA	NA	NA	NA		NA	1.64125	1.78345	0.920267	-0.119875	0.642776	1	down	no
811232	PF3D7_1218600	XM_001350552.1	GO:0004814(arginine-tRNA ligase activity);GO:0006420(arginyl-tRNA aminoacylation)	00970(Aminoacyl-tRNA biosynthesis)	K01887	EC:6.1.1.19	arginine--tRNA ligase, cytoplasmic-like isoform X1 [Spinacia oleracea]	NA	80.9016	86.7247	0.932855	-0.100276	0.642795	1	down	no
812489	PF3D7_0419600	XM_001351468.1	GO:0003924(GTPase activity);GO:0005525(GTP binding);GO:0006260(DNA replication)	NA	NA	NA	hypothetical protein CEUSTIGMA_g12954.t1 [Chlamydomonas eustigma]	NA	929.671	996.208	0.93321	-0.0997268	0.643188	1	down	no
814058	PF3D7_1314200	XM_001349842.1	GO:0005730(nucleolus);GO:0007004(telomere maintenance via telomerase);GO:0032203(telomere formation via telomerase)	NA	NA	NA		NA	0.24243	0.167988	1.44314	0.52921	0.643211	1	up	no
813873	PF3D7_1362100	XM_002809051.1	NA	NA	NA	NA		NA	1.91965	1.31769	1.45683	0.542834	0.643504	1	up	no
812841	PF3D7_0509600	XM_001351618.1	GO:0004816(asparagine-tRNA ligase activity);GO:0006421(asparaginyl-tRNA aminoacylation);GO:0020011(apicoplast)	00970(Aminoacyl-tRNA biosynthesis)	K01893	EC:6.1.1.22	asparaginyl-tRNA synthetase [Bathycoccus prasinos]	NA	8.51175	5.98588	1.42197	0.507893	0.643522	1	up	no
812092	PF3D7_1453700	XM_001348648.2	GO:0051087(chaperone binding)	00590(Arachidonic acid metabolism)	K15730	EC:5.3.99.3	uncharacterized protein OsI_027940 [Vigna radiata var. radiata]	NA	1476.6	1581.86	0.933456	-0.0993458	0.64357	1	down	no
813257	PF3D7_0112800	XM_001351015.1	NA	NA	NA	NA		NA	47.6188	51.0479	0.932826	-0.10032	0.643764	1	down	no
2655141	PF3D7_0723400	XM_001349099.1	NA	NA	NA	NA		NA	148.474	104.574	1.4198	0.505691	0.643777	1	up	no
811705	PF3D7_1412500	XM_001348261.1	GO:0000146(microfilament motor activity);GO:0005200(structural constituent of cytoskeleton);GO:0005884(actin filament);GO:0007010(cytoskeleton organization)	NA	NA	NA	RecName: Full=Actin	NA	312.802	335.037	0.933634	-0.0990714	0.64398	1	down	no
812648	PF3D7_0205600	XM_001349530.1	NA	NA	NA	NA		NA	1.19783	1.29554	0.924578	-0.113132	0.644031	1	down	no
812383	PF3D7_0410000	XM_001351379.1	GO:0044161(host cell cytoplasmic vesicle);GO:0044164(host cell cytosol)	NA	NA	NA		NA	83.1953	89.1051	0.933676	-0.0990068	0.644066	1	down	no
811706	PF3D7_1412600	XM_001348262.1	GO:0006412(translation);GO:0008612(peptidyl-lysine modification to peptidyl-hypusine)	NA	NA	NA	Deoxyhypusine synthase [Artemisia annua]	NA	47.8678	51.2786	0.933485	-0.0993017	0.644073	1	down	no
814239	PF3D7_1352800	XM_001350204.1	GO:0012505(endomembrane system);GO:0016192(vesicle-mediated transport)	NA	NA	NA	SAND family protein [Dendrobium officinale]	NA	15.0658	10.6067	1.42041	0.506309	0.644119	1	up	no
812095	PF3D7_1454000	XM_001348651.1	GO:0003723(RNA binding)	03040(Spliceosome)	K12840	NA	hypothetical protein F511_09229 [Dorcoceras hygrometricum]	NA	40.2206	28.3279	1.41982	0.50571	0.644143	1	up	no
812710	PF3D7_0212200	XM_001349592.1	GO:0003735(structural constituent of ribosome);GO:0005739(mitochondrion);GO:0006412(translation);GO:0020011(apicoplast);GO:0022625(cytosolic large ribosomal subunit)	03010(Ribosome)	K02935	NA	uncharacterized protein LOC111299931 [Durio zibethinus]	NA	13.8949	9.76061	1.42357	0.509509	0.644356	1	up	no
810906	PF3D7_1134800	XM_001347994.1	GO:0005737(cytoplasm);GO:0006890(retrograde vesicle-mediated transport, Golgi to ER)	NA	NA	NA	Coatomer subunit delta-2 [Tetrabaena socialis]	NA	66.1346	70.8054	0.934034	-0.0984537	0.644813	1	down	no
2655496	PF3D7_0820700	XM_001349282.1	GO:0004591(oxoglutarate dehydrogenase (succinyl-transferring) activity);GO:0005759(mitochondrial matrix);GO:0006099(tricarboxylic acid cycle);GO:0006103(2-oxoglutarate metabolic process)	00020(Citrate cycle (TCA cycle));00310(Lysine degradation);00380(Tryptophan metabolism)	K00164	EC:1.2.4.2	2-oxoglutarate dehydrogenase, mitochondrial-like [Physcomitrella patens]	NA	4.18046	2.94341	1.42028	0.506172	0.645031	1	up	no
810628	PF3D7_1106500	XM_001347716.2	GO:0020011(apicoplast)	NA	NA	NA		NA	12.6258	8.8972	1.41907	0.50495	0.645191	1	up	no
810245	PF3D7_1009000	XM_001347336.1	GO:0004164(diphthine synthase activity)	NA	NA	NA	Diphthine synthase [Chlorella sorokiniana]	NA	63.0927	67.5364	0.934202	-0.0981937	0.645472	1	down	no
812159	PF3D7_1460500	XM_001348715.1	NA	NA	NA	NA		NA	0.827762	0.579949	1.4273	0.51329	0.645589	1	up	no
811242	PF3D7_1219600	XM_001350560.1	GO:0004012(phospholipid-translocating ATPase activity);GO:0015914(phospholipid transport);GO:0016021(integral component of membrane)	NA	NA	NA	hypothetical protein SELMODRAFT_164122 [Selaginella moellendorffii]	NA	72.5793	77.6302	0.934937	-0.0970592	0.646165	1	down	no
813410	PF3D7_0913300	XM_001351969.1	GO:0000166(nucleotide binding);GO:0003951(NAD+ kinase activity);GO:0005524(ATP binding);GO:0005739(mitochondrion);GO:0006741(NADP biosynthetic process);GO:0008152(metabolic process);GO:0016301(kinase activity);GO:0016310(phosphorylation);GO:0016740(transferase activity);GO:0019674(NAD metabolic process);GO:0042803(protein homodimerization activity)	NA	NA	NA		NA	156.434	110.357	1.41753	0.503376	0.646357	1	up	no
813365	PF3D7_0908800	XM_001351924.1	GO:0003735(structural constituent of ribosome);GO:0006412(translation)	NA	NA	NA	Calcium-binding mitochondrial carrier protein SCaMC-1 [Ananas comosus]	NA	45.0434	31.7705	1.41778	0.503629	0.646727	1	up	no
811417	PF3D7_1237700	XM_001350735.1	NA	NA	NA	NA		NA	89.7376	95.9661	0.935096	-0.0968137	0.646787	1	down	no
812306	PF3D7_1475600	XM_001348862.1	GO:0000124(SAGA complex);GO:0000775(chromosome, centromeric region);GO:0000790(nuclear chromatin);GO:0005671(Ada2/Gcn5/Ada3 transcription activator complex);GO:0005829(cytosol);GO:0006338(chromatin remodeling);GO:0007131(reciprocal meiotic recombination);GO:0009405(pathogenesis);GO:0009785(blue light signaling pathway);GO:0016584(nucleosome positioning);GO:0031505(fungal-type cell wall organizati…	NA	NA	NA	bromodomain and PHD finger-containing protein 3-like isoform X1 [Physcomitrella patens]	NA	59.7659	42.1685	1.41731	0.503155	0.646835	1	up	no
3885929	PF3D7_0612100	XM_961016.1	GO:0003743(translation initiation factor activity);GO:0005852(eukaryotic translation initiation factor 3 complex)	NA	NA	NA	hypothetical protein CBR_g38842 [Chara braunii]	NA	88.1018	62.1752	1.41699	0.502832	0.647053	1	up	no
813446	PF3D7_0917000	XM_001352005.1	NA	NA	NA	NA		NA	1.4692	1.57353	0.933697	-0.0989736	0.647364	1	down	no
810720	PF3D7_1116600	XM_001347808.2	GO:0004576(oligosaccharyl transferase activity);GO:0005887(integral component of plasma membrane);GO:0006486(protein glycosylation);GO:0008250(oligosaccharyltransferase complex);GO:0016021(integral component of membrane)	00510(N-Glycan biosynthesis);04141(Protein processing in endoplasmic reticulum)	K07151	EC:2.4.99.18	hypothetical protein AQUCO_00201458v1 [Aquilegia coerulea]	NA	3.41968	2.40754	1.4204	0.5063	0.647428	1	up	no
2655071	PF3D7_0709100	XM_001348969.1	NA	NA	NA	NA		NA	3.65273	2.57284	1.41973	0.505614	0.647564	1	up	no
813203	PF3D7_0106700	XM_001350962.1	GO:0000462(maturation of SSU-rRNA from tricistronic rRNA transcript (SSU-rRNA, 5.8S rRNA, LSU-rRNA));GO:0000479(endonucleolytic cleavage of tricistronic rRNA transcript (SSU-rRNA, 5.8S rRNA, LSU-rRNA));GO:0003924(GTPase activity);GO:0005525(GTP binding);GO:0030686(90S preribosome);GO:0034511(U3 snoRNA binding)	03008(Ribosome biogenesis in eukaryotes)	K14569	NA	PREDICTED: ribosome biogenesis protein BMS1 homolog isoform X1 [Cucumis melo]	NA	82.8358	58.4829	1.41641	0.502238	0.647605	1	up	no
813407	PF3D7_0913000	XM_001351966.1	NA	NA	NA	NA		NA	644.281	688.477	0.935807	-0.0957178	0.647636	1	down	no
9221809	PF3D7_0417500.1	XM_002808613.1	GO:0005634(nucleus);GO:0005737(cytoplasm);GO:0032886(regulation of microtubule-based process)	NA	NA	NA	putative dioxygenase [Handroanthus impetiginosus]	NA	2.07475	1.45067	1.4302	0.516218	0.647812	1	up	no
812826	PF3D7_0511300	XM_024473432.1	GO:0020011(apicoplast)	NA	NA	NA		NA	2.68231	2.87028	0.934511	-0.097716	0.648179	1	down	no
812889	PF3D7_0506500	XM_002808634.1	NA	NA	NA	NA		NA	9.48965	6.70378	1.41557	0.50138	0.648769	1	up	no
812688	PF3D7_0209700	XM_001349570.2	GO:0000209(protein polyubiquitination);GO:0005622(intracellular);GO:0031624(ubiquitin conjugating enzyme binding);GO:0032436(positive regulation of proteasomal ubiquitin-dependent protein catabolic process);GO:0061630(ubiquitin protein ligase activity)	NA	NA	NA	hypothetical protein COCSUDRAFT_62990 [Coccomyxa subellipsoidea C-169]	NA	204.136	144.227	1.41538	0.501187	0.648804	1	up	no
812445	PF3D7_0423200	XM_001351499.1	NA	NA	NA	NA		NA	19.2899	13.593	1.4191	0.504981	0.648939	1	up	no
812153	PF3D7_1459800	XM_001348709.2	GO:0016021(integral component of membrane)	NA	NA	NA	bax inhibitor 1-like [Physcomitrella patens]	NA	52.4444	56.015	0.936257	-0.0950238	0.649198	1	down	no
810733	PF3D7_1118000	XM_001347821.1	NA	NA	NA	NA		NA	34.7776	37.1596	0.935897	-0.0955778	0.649652	1	down	no
812149	PF3D7_1459400	XM_001348705.1	NA	NA	NA	NA		NA	155.856	166.275	0.937339	-0.0933565	0.650345	1	down	no
812429	PF3D7_0424600	XM_001351513.1	GO:0044538(host cell periphery)	NA	NA	NA		NA	963.63	1027.88	0.937493	-0.0931195	0.650427	1	down	no
814419	PF3D7_0310400	XM_001351141.1	GO:0009986(cell surface);GO:0020002(host cell plasma membrane);GO:0085026(tubovesicular membrane network)	NA	NA	NA		NA	1.07265	1.1485	0.93395	-0.0985832	0.650602	1	down	no
3885966	PF3D7_0603300	XM_960930.1	GO:0004152(dihydroorotate dehydrogenase activity);GO:0005743(mitochondrial inner membrane);GO:0006207('de novo' pyrimidine nucleobase biosynthetic process);GO:0042493(response to drug)	00240(Pyrimidine metabolism)	K00254	EC:1.3.5.2	hypothetical protein CEUSTIGMA_g8303.t1 [Chlamydomonas eustigma]	NA	45.9528	32.4959	1.41411	0.499897	0.650619	1	up	no
810964	PF3D7_1140700	XM_001348052.1	NA	NA	NA	NA		NA	65.1328	46.0853	1.41331	0.499079	0.651075	1	up	no
813436	PF3D7_0915900	XM_001351995.1	NA	NA	NA	NA		NA	73.8897	52.2733	1.41353	0.499298	0.651586	1	up	no
814240	PF3D7_1353100	XM_001350207.1	NA	NA	NA	NA		NA	900.928	959.816	0.938646	-0.0913468	0.652374	1	down	no
810473	PF3D7_1032400	XM_001347564.2	GO:0003824(catalytic activity);GO:0005783(endoplasmic reticulum);GO:0006506(GPI anchor biosynthetic process)	00563(Glycosylphosphatidylinositol(GPI)-anchor biosynthesis)	K03857	EC:2.4.1.198	phosphatidylinositol N-acetylglucosaminyltransferase subunit A isoform X1 [Morus notabilis]	NA	0.898938	0.973958	0.922974	-0.115638	0.652441	1	down	no
9221966	PF3D7_0907000	XM_002808873.1	NA	NA	NA	NA		NA	41.1712	43.8856	0.938146	-0.0921149	0.652794	1	down	no
3885941	PF3D7_0619300	XM_961085.2	NA	NA	NA	NA		NA	0.12497	0.13553	0.922084	-0.11703	0.652871	1	down	no
9221789	PF3D7_0322100	XM_002808588.1	NA	NA	NA	NA		NA	88.3005	62.5471	1.41174	0.497477	0.653061	1	up	no
811846	PF3D7_1428500	XM_001348402.1	GO:0004045(aminoacyl-tRNA hydrolase activity);GO:0005762(mitochondrial large ribosomal subunit);GO:0016149(translation release factor activity, codon specific);GO:0016150(translation release factor activity, codon nonspecific);GO:0043022(ribosome binding);GO:0070126(mitochondrial translational termination);GO:0072344(rescue of stalled ribosome)	NA	NA	NA		NA	5.95638	4.21933	1.41169	0.497422	0.653769	1	up	no
2655401	PF3D7_0801900	XM_002808762.1	NA	NA	NA	NA		NA	10.448	11.121	0.939491	-0.0900488	0.653947	1	down	no
813506	PF3D7_0923000	XM_001352065.1	GO:0001055(RNA polymerase II activity);GO:0005665(DNA-directed RNA polymerase II, core complex)	00230(Purine metabolism);00240(Pyrimidine metabolism);03020(RNA polymerase)	K03011	NA	DNA-directed RNA polymerase family protein [Artemisia annua]	NA	51.818	55.1561	0.939479	-0.0900673	0.654341	1	down	no
[truncated: 3,728 more rows]
