# Supplementary material for: Hemozoin: a waste product after heme detoxification?
Source: Parasit Vectors. 2025 Mar 4;18:83. doi: 10.1186/s13071-025-06699-x (PMC11881329; doi:10.1186/s13071-025-06699-x)
Supplement: Supplementary file 2 — Supplementary Material 2. Data 1. DNA synthesis-related genes [file 13071_2025_6699_MOESM2_ESM.xlsx]

## Sheet: 3D7
geneID	Product Description	0h	6h	12h	18h	24h	30h	36h	42h
PF3D7_0111300	P-loop containing nucleoside triphosphate hydrolase, putative	0.206139	0.404169	0.476477	10.0631	33.0624	58.5582	22.2751	5.41401
PF3D7_0203900	5'-3' exonuclease, putative	0.464137	0.647668	0.82113	33.5434	113.658	89.2512	16.1322	6.08173
PF3D7_0215800	origin recognition complex subunit 5	0.126928	0.65062	0.211422	2.9898	23.039	36.0787	9.00725	2.5457
PF3D7_0218000	replication factor C subunit 2, putative	0.571343	1.04697	0.908843	15.2113	175.08	251.722	82.6691	21.6577
PF3D7_0219600	replication factor C subunit 1	0.44473	4.69267	0.320917	10.2552	71.3863	91.5948	37.2726	9.20714
PF3D7_0308000	DNA polymerase delta small subunit, putative	0.053042	0.323209	0.206864	7.93552	28.3531	34.6207	9.56259	2.495
PF3D7_0317200	cdc2-related protein kinase 4	0.478008	0.939411	0.588618	8.84519	96.2252	280.451	355.444	83.8307
PF3D7_0408500	flap endonuclease 1	0.335972	0.945836	0.460378	8.66323	76.0814	223.913	91.817	18.6504
PF3D7_0409600	replication protein A1, large subunit	0.816858	1.81992	8.55808	47.9593	68.8956	89.059	108.45	28.7918
PF3D7_0411900	DNA polymerase alpha catalytic subunit A	1.07567	0.51919	1.34725	3.5394	48.4553	88.0894	41.1949	10.9464
PF3D7_0414000	structural maintenance of chromosomes protein 3	1.87166	1.29404	1.96612	18.4918	73.0788	110.068	33.1985	10.2442
PF3D7_0416300	DNA helicase MCM9, putative	0.102253	0.418906	0.255577	2.39588	16.0377	32.5097	23.5116	5.54403
PF3D7_0501800	chromatin assembly factor 1 subunit A	0.862294	1.85647	2.23299	35.2988	99.4836	181.594	82.5936	22.385
PF3D7_0503200	cell division control protein 6, putative	0.19995	0.235306	0.313182	1.97376	6.07908	13.814	10.2049	2.87717
PF3D7_0508800	single-stranded DNA-binding protein	0.790949	1.29183	8.19391	37.3009	56.3326	133.731	93.9203	29.0311
PF3D7_0517400	FACT complex subunit SPT16, putative	10.7556	20.0862	22.4057	75.061	132.02	127.79	47.5139	13.5779
PF3D7_0527000	DNA replication licensing factor MCM3, putative	3.51684	14.3623	4.10806	52.0097	365.546	821.421	497.119	108.75
PF3D7_0625300	mitochondrial DNA polymerase	0.065301	1.0562	0.083471	2.99793	13.5158	32.5746	18.7179	4.24975
PF3D7_0630300	DNA polymerase epsilon catalytic subunit A, putative	0.208529	0.305523	0.240293	1.06186	11.8206	21.1716	7.70953	1.64423
PF3D7_0705300	origin recognition complex subunit 2	0.560285	0.819082	0.397439	4.03103	21.5691	60.1795	64.5924	13.5274
PF3D7_0705400	DNA replication licensing factor MCM7	1.96405	8.8871	1.42522	22.7256	218.727	521.332	360.862	80.8255
PF3D7_0904800	replication protein A1, small fragment	1.46414	2.06554	2.35442	42.9304	140.515	250.451	111.829	25.2089
PF3D7_0918600	ATP-dependent DNA helicase Q1	0.363275	0.450732	1.59365	3.973	7.49068	13.2765	5.18068	1.29619
PF3D7_1015800	ribonucleoside-diphosphate reductase small chain, putative	2.46512	3.70144	2.0508	27.3508	316.855	552.729	213.028	55.2324
PF3D7_1017000	DNA polymerase delta catalytic subunit	0.241716	0.627742	0.432662	14.2837	57.5391	67.1938	16.6627	5.77747
PF3D7_1111100	replication factor C subunit 5, putative	1.91587	5.93367	1.44071	20.7536	110.975	159.211	34.7904	9.13121
PF3D7_1112600	ATPase, putative	0.202764	0.534766	0.107233	1.21243	10.4009	18.7879	11.8637	3.45135
PF3D7_1127100	deoxyuridine 5'-triphosphate nucleotidohydrolase	6.5907	59.5932	5.03088	14.2528	660.652	931.788	132.558	46.3033
PF3D7_1203000	origin recognition complex subunit 1	1.46313	10.3074	0.910744	2.85036	31.4249	63.0402	38.1479	10.8084
PF3D7_1205600	tetratricopeptide repeat protein, putative	18.0475	14.6087	22.9377	282.894	1013.86	692.209	112.605	47.1116
PF3D7_1211300	DNA helicase MCM8, putative	0.012992	0.357582	0.092127	0.345329	6.0504	17.4793	10.0517	3.8213
PF3D7_1211700	DNA replication licensing factor MCM5, putative	1.16614	2.87942	1.21186	13.7835	252.352	881.977	637.391	134.51
PF3D7_1224500	histone chaperone ASF1	0.954493	3.69933	1.81053	52.0316	131.979	526.389	334.995	62.5379
PF3D7_1226600	proliferating cell nuclear antigen 2	1.87747	3.18258	2.17092	55.6484	116.052	234.628	104.04	25.8752
PF3D7_1241700	replication factor C subunit 4, putative	0.999267	5.56304	2.18961	30.1382	227.553	346.54	66.9371	20.2634
PF3D7_1305000	MCL1 domain-containing protein, putative	0.453443	5.19475	0.353104	5.96901	19.5329	26.8855	21.8394	4.65954
PF3D7_1317100	DNA replication licensing factor MCM4	1.14967	2.871	1.34204	21.2579	229.863	473.071	272.724	60.1449
PF3D7_1334100	origin recognition complex subunit 4, putative	0.567015	1.52262	1.45798	3.73864	32.1256	60.6105	19.8114	5.03553
PF3D7_1347100	DNA topoisomerase 3	0.515149	0.603476	0.777964	1.31911	18.1525	34.3052	26.817	6.76998
PF3D7_1355100	DNA replication licensing factor MCM6	2.00888	8.59691	2.80759	47.5576	297.224	525.447	288.011	60.839
PF3D7_1359200	high mobility group protein B4, putative	12.2637	5.81679	26.7377	30.5084	84.7436	150.324	40.231	10.3651
PF3D7_1361900	proliferating cell nuclear antigen 1	2.67256	4.23671	3.34339	100.367	1069.14	1608.95	494.919	121.788
PF3D7_1411400	plastid replication-repair enzyme	0.353794	0.559041	0.318657	0.579836	3.77418	7.11681	1.46773	0.51775
PF3D7_1412100	mini-chromosome maintenance complex-binding protein	0.355688	4.79417	0.557765	11.0884	31.247	37.8908	23.9252	6.71612
PF3D7_1417800	DNA replication licensing factor MCM2	1.76021	2.40197	1.66913	24.1972	199.972	484.208	197.601	45.6121
PF3D7_1429900	ADP-dependent DNA helicase RecQ	1.35326	1.84705	1.53394	2.77807	6.00017	7.01135	10.2527	2.72035
PF3D7_1438700	DNA primase small subunit	0.970907	3.12929	0.399797	8.4689	133.98	282.084	77.2878	20.5959
PF3D7_1441400	FACT complex subunit SSRP1, putative	39.4229	6.93094	79.7965	133.795	225.137	242.688	53.9885	17.035
PF3D7_1442100	replication factor A protein 3, putative	0.853791	0.737215	3.13382	62.0813	182.984	244.661	70.772	16.5345
PF3D7_1463200	replication factor C subunit 3, putative	2.45315	6.14044	3.09085	25.553	200.943	294.637	69.5586	20.4039
PF3D7_1463300	DNA polymerase alpha subunit B, putative	0.12281	0.495118	0.058908	1.7411	9.10854	18.5729	4.20201	1.0176

## Sheet: C580Y
geneID	Product Description	0h	6h	12h	18h	24h	30h	36h	42h
PF3D7_0111300	P-loop containing nucleoside triphosphate hydrolase, putative	0.210179	0.36572	0.235241	5.23291	28.8123	57.6395	32.6865	10.4869
PF3D7_0203900	5'-3' exonuclease, putative	0.178225	0.367512	0.504453	19.8177	104.423	119.829	35.5646	12.5702
PF3D7_0215800	origin recognition complex subunit 5	0.147014	0.936843	0.165481	1.20284	17.2412	37.0824	14.6779	4.46497
PF3D7_0218000	replication factor C subunit 2, putative	0.515657	1.35033	0.429822	6.7521	127.26	250.139	135.197	40.4109
PF3D7_0219600	replication factor C subunit 1	0.407929	7.7228	0.268027	4.71281	59.6401	95.2739	56.9707	17.1722
PF3D7_0308000	DNA polymerase delta small subunit, putative	0.183691	0.063211	0.224085	4.12152	26.9079	37.6161	15.609	5.26101
PF3D7_0317200	cdc2-related protein kinase 4	0.458191	0.343293	0.419008	6.00012	68.5068	223.751	413.728	140.678
PF3D7_0408500	flap endonuclease 1	0.656466	0.921319	0.474724	3.52764	60.8509	210.631	135.064	39.6511
PF3D7_0409600	replication protein A1, large subunit	0.697796	1.25842	5.83121	32.2225	68.5221	87.9102	106.618	49.1402
PF3D7_0411900	DNA polymerase alpha catalytic subunit A	0.58508	0.125933	1.34981	2.70719	35.7846	84.277	70.8741	18.8015
PF3D7_0414000	structural maintenance of chromosomes protein 3	0.901018	0.87424	2.12524	10.3149	62.1054	110.403	52.1201	18.3406
PF3D7_0416300	DNA helicase MCM9, putative	0.117036	0.039188	0.159798	1.43688	12.7509	30.2474	35.6933	10.063
PF3D7_0501800	chromatin assembly factor 1 subunit A	0.587521	0.798866	1.00531	22.6712	90.8846	180.932	120.607	39.8191
PF3D7_0503200	cell division control protein 6, putative	0.110327	0.086509	0.375156	1.14218	5.29555	11.7355	13.397	4.72726
PF3D7_0508800	single-stranded DNA-binding protein	0.741345	0.340521	5.74271	28.0367	48.5762	106.421	88.8112	52.8725
PF3D7_0517400	FACT complex subunit SPT16, putative	16.4421	22.3711	25.7087	63.5209	126.06	147.109	76.5678	23.8387
PF3D7_0527000	DNA replication licensing factor MCM3, putative	3.20835	10.5278	2.62699	22.2357	278.168	709.046	735.158	207.047
PF3D7_0625300	mitochondrial DNA polymerase	0.149682	1.65376	0.126154	1.49313	10.8618	27.798	27.0444	8.47848
PF3D7_0630300	DNA polymerase epsilon catalytic subunit A, putative	0.072571	0.07274	0.162866	0.314673	9.24399	19.046	12.2657	3.02748
PF3D7_0705300	origin recognition complex subunit 2	0.43086	0.699917	0.328993	1.72698	18.676	50.0171	72.3542	25.8823
PF3D7_0705400	DNA replication licensing factor MCM7	1.45024	11.5543	1.05552	8.22593	157.69	376.031	445.638	153.209
PF3D7_0904800	replication protein A1, small fragment	1.65985	1.65574	2.26924	21.6319	117.493	213.116	144.554	47.0672
PF3D7_0918600	ATP-dependent DNA helicase Q1	0.122404	0.479267	1.37728	2.8783	6.79926	11.8226	6.99008	2.51006
PF3D7_1015800	ribonucleoside-diphosphate reductase small chain, putative	2.33513	3.6553	2.02634	10.2154	242.754	495.052	331.281	102.896
PF3D7_1017000	DNA polymerase delta catalytic subunit	0.223195	0.605398	0.246627	5.96625	45.2048	69.1322	28.3542	10.1197
PF3D7_1111100	replication factor C subunit 5, putative	1.1841	4.82061	0.781105	6.88588	84.5797	142.545	46.0606	17.6508
PF3D7_1112600	ATPase, putative	0.041942	0.459121	0.089011	0.610649	8.48591	18.3644	12.3604	6.28902
PF3D7_1127100	deoxyuridine 5'-triphosphate nucleotidohydrolase	7.3902	51.1872	6.28111	7.70101	423.369	941.654	262.505	82.3524
PF3D7_1203000	origin recognition complex subunit 1	0.833548	7.97772	0.860125	1.85862	25.2998	65.2054	61.1568	17.9337
PF3D7_1205600	tetratricopeptide repeat protein, putative	13.1621	9.44453	22.681	167.247	884.848	835.576	214.012	84.8712
PF3D7_1211300	DNA helicase MCM8, putative	0.197466	0.25541	0.148695	0.319371	5.68861	17.9726	21.7971	6.46789
PF3D7_1211700	DNA replication licensing factor MCM5, putative	1.18814	2.18423	1.16246	4.9319	177.349	655.16	800.956	267.095
PF3D7_1224500	histone chaperone ASF1	1.43746	3.02937	1.16525	26.9521	101.568	358.362	379.635	129.575
PF3D7_1226600	proliferating cell nuclear antigen 2	0.891206	4.45844	0.998531	15.7033	101.651	188.593	94.1335	41.1416
PF3D7_1241700	replication factor C subunit 4, putative	1.28804	2.67462	0.702204	12.9071	176.239	334.414	109.513	37.4735
PF3D7_1305000	MCL1 domain-containing protein, putative	0.324574	3.40387	0.407451	2.41493	16.378	25.1927	24.3686	7.72917
PF3D7_1317100	DNA replication licensing factor MCM4	0.882275	3.78933	1.09617	7.89551	167.809	419.867	367.385	114.92
PF3D7_1334100	origin recognition complex subunit 4, putative	0.577605	0.855692	1.00758	2.11395	23.9143	61.2659	32.3383	10.1122
PF3D7_1347100	DNA topoisomerase 3	0.28287	0.583385	0.075103	0.487541	14.774	36.0718	30.6929	12.677
PF3D7_1355100	DNA replication licensing factor MCM6	1.37319	6.15679	1.98197	23.4636	240.301	455.85	393.07	118.471
PF3D7_1359200	high mobility group protein B4, putative	10.0083	4.4957	19.6115	22.1499	77.027	148.822	60.1481	23.9527
PF3D7_1361900	proliferating cell nuclear antigen 1	3.08475	3.55297	3.02047	37.6733	825.632	1456.21	627.832	227.73
PF3D7_1411400	plastid replication-repair enzyme	0.264189	0.461442	0.141413	0.168445	2.70766	6.51532	2.52218	0.800124
PF3D7_1412100	mini-chromosome maintenance complex-binding protein	0.853322	5.93516	0.245618	5.12591	28.6598	41.8537	23.9085	10.1585
PF3D7_1417800	DNA replication licensing factor MCM2	1.12699	1.65033	0.791516	9.3222	152.46	421.407	280.726	85.9101
PF3D7_1429900	ADP-dependent DNA helicase RecQ	0.857582	1.90296	1.29399	2.3048	5.57522	7.90781	11.3131	4.48477
PF3D7_1438700	DNA primase small subunit	0.988302	4.11819	0.572984	3.6239	94.3975	278.641	118.562	39.6022
PF3D7_1441400	FACT complex subunit SSRP1, putative	41.5156	6.45034	70.5621	113.287	212.014	258.568	87.156	28.5732
PF3D7_1442100	replication factor A protein 3, putative	0.877907	1.13272	2.48149	47.9251	141.385	231.165	110.526	35.56
PF3D7_1463200	replication factor C subunit 3, putative	2.26315	3.40079	1.72967	8.5943	152.226	276.681	101.031	33.2463
PF3D7_1463300	DNA polymerase alpha subunit B, putative	0.0001	0.08591	0.029372	0.509647	7.34897	17.3743	7.6045	2.3905
