# Supplementary material for: Hemozoin: a waste product after heme detoxification?
Source: Parasit Vectors. 2025 Mar 4;18:83. doi: 10.1186/s13071-025-06699-x (PMC11881329; doi:10.1186/s13071-025-06699-x)
Supplement: Supplementary file 3 — Supplementary Material 3. Data 2. Heme-related genes [file 13071_2025_6699_MOESM3_ESM.xlsx]

## Sheet: 3D7
Gene ID	Product Description	0h	6h	12h	18h	24h	30h	36h	42h
PF3D7_0519300	protoheme IX farnesyltransferase	0.662226	3.00927	1.05104	4.20439	38.7622	54.7564	10.442	3.85854
PF3D7_0607300	uroporphyrinogen III decarboxylase	0.587987	0.366146	0.098352	0.421732	10.8543	11.8797	2.8541	1.10011
PF3D7_0716500	conserved Plasmodium protein, unknown function	0.664104	0.925749	0.240271	10.5183	32.4466	28.7422	7.32385	2.55038
PF3D7_1011900	heme oxygenase	3.37803	2.58744	5.46341	9.68194	21.574	85.7909	91.6951	19.5962
PF3D7_1203600	cytochrome c1 heme lyase, putative	14.7359	15.7349	9.27177	9.81785	30.4119	62.3301	16.1109	7.96831
PF3D7_1232300	cytochrome b5, putative	0.0001	0.212449	0.314079	0.658945	9.07544	18.722	3.9131	1.24816
PF3D7_1239500	DNA gyrase subunit B	0.040647	0.649425	0.058862	1.59126	5.43071	14.0326	6.88385	1.77196
PF3D7_1246100	delta-aminolevulinic acid synthetase	0.549197	1.59547	0.364317	1.35843	7.62781	5.22561	2.53943	2.63863
PF3D7_1404100	cytochrome c, putative	106.033	23.6324	264.078	336.212	382.893	254.698	36.171	24.3181
PF3D7_1435000	cytochrome c oxidase assembly protein COX15, putative	0.660792	0.635292	0.661674	4.23767	50.8022	69.5256	38.9771	9.18739
PF3D7_1440200	stromal-processing peptidase, putative	0.0873134	0.00816376	0.911332	4.13719	8.29494	8.07813	1.83799	0.924756
PF3D7_1446800	heme detoxification protein	0.599439	1.56662	0.672307	17.0272	90.8049	91.3513	43.7945	13.8151
PF3D7_1462700	cytochrome c1, heme protein, mitochondrial, putative	5.09506	7.31015	4.11913	21.2033	204.52	473.876	197.237	50.191

## Sheet: C580Y
Gene ID	Product Description	0h	6h	12h	18h	24h	30h	36h	42h
PF3D7_0519300	protoheme IX farnesyltransferase	0.579761	2.09885	0.845827	1.94926	31.6722	56.0571	19.0492	5.42949
PF3D7_0607300	uroporphyrinogen III decarboxylase	0.3639	0.163952	0.095855	0.157215	6.52973	12.148	3.97338	1.69498
PF3D7_0716500	conserved Plasmodium protein, unknown function	0.258063	0.699777	0.150954	3.42634	30.4156	34.8513	11.0796	3.27736
PF3D7_1011900	heme oxygenase	1.80636	1.604	5.83393	7.58169	17.9883	61.0725	79.4779	41.7916
PF3D7_1203600	cytochrome c1 heme lyase, putative	16.3087	20.8153	12.7301	8.95003	30.481	59.4099	24.2402	11.6977
PF3D7_1232300	cytochrome b5, putative	0.0001	0.649559	0.0001	0.0001	6.32847	17.8934	8.29337	2.81162
PF3D7_1239500	DNA gyrase subunit B	0.073794	0.48574	0.062477	0.879029	5.01498	12.1124	9.21397	2.82123
PF3D7_1246100	delta-aminolevulinic acid synthetase	0.331461	2.05608	0.174779	1.08117	7.71174	6.67217	3.93438	3.22974
PF3D7_1404100	cytochrome c, putative	100.409	21.341	189.256	293.416	390.273	295.405	62.4442	45.1098
PF3D7_1435000	cytochrome c oxidase assembly protein COX15, putative	0.205771	0.46989	0.220432	1.91938	34.8744	69.6343	44.8545	18.9737
PF3D7_1440200	stromal-processing peptidase, putative	0.0644866	0.0532497	0.475175	2.79068	7.37341	9.87327	3.31828	0.965056
PF3D7_1446800	heme detoxification protein	0.994845	1.33281	0.882865	6.93286	83.1615	102.283	50.5301	27.119
PF3D7_1462700	cytochrome c1, heme protein, mitochondrial, putative	2.2681	6.99751	1.62637	7.85258	154.127	419.692	282.717	88.8722
