# Supplementary material for: Hemozoin: a waste product after heme detoxification?
Source: Parasit Vectors. 2025 Mar 4;18:83. doi: 10.1186/s13071-025-06699-x (PMC11881329; doi:10.1186/s13071-025-06699-x)
Supplement: Supplementary file 4 — Supplementary Material 4. Data 3. Glutathione-related genes [file 13071_2025_6699_MOESM4_ESM.xlsx]

## Sheet: 3D7
geneID	Product Description	0h	6h	12h	18h	24h	30h	36h	42h
PF3D7_0110700	chromatin assembly factor 1 subunit C, putative	12.1373	40.6148	7.6917	43.9022	423.716	230.567	41.8509	23.4039
PF3D7_0208500	acyl carrier protein	0.977165	0.936278	1.03538	5.85469	65.5963	103.853	34.5684	9.0502
PF3D7_0304500	1-cys-glutaredoxin-like protein-1	0.830342	1.48629	0.781701	42.389	131.578	112.347	18.3788	8.02017
PF3D7_0306300	glutaredoxin 1	317.043	50.0961	573.962	1677.64	2473	1976.59	392.359	141.338
PF3D7_0508200	ceramide synthase CERS1, putative	2.28241	3.23547	2.02628	1.99138	13.3064	42.0254	19.5917	6.1236
PF3D7_0525400	7-helix-1 protein	0.067278	0.527117	0.0001	0.214152	3.08834	10.1705	7.04253	1.81571
PF3D7_0729200	1-cys peroxiredoxin	0.061241	0.865318	0.131994	1.5099	15.9255	23.1683	4.18335	1.15937
PF3D7_0802200	1-cys peroxiredoxin	13.5045	14.4664	37.5048	561.185	2868.03	2253.67	275.831	93.922
PF3D7_0820700	2-oxoglutarate dehydrogenase E1 component	4.18046	2.27744	7.33066	7.43677	62.7889	181.359	79.2029	19.0591
PF3D7_1036800	acetyl-CoA transporter 1, putative	0.013902	1.57661	0.075624	0.633899	17.5525	79.7092	38.0003	9.82217
PF3D7_1135900	3-oxo-5-alpha-steroid 4-dehydrogenase, putative	140.3	32.7345	151.852	18.0671	102.56	390.413	379.755	81.5161
PF3D7_1212000	glutathione peroxidase-like thioredoxin peroxidase	24.4375	5.99385	70.6662	52.5549	175.91	373.548	100.88	22.2908
PF3D7_1230400	ATP-dependent protease subunit ClpQ	0.124412	0.95957	0.226599	29.9023	155.185	266.818	94.2386	24.3511
PF3D7_1244000	glucose inhibited division protein a homologue, putative	0.317581	0.24587	0.677895	7.13428	34.7806	43.2178	18.1852	6.47585
PF3D7_1318200	glycerol-3-phosphate 1-O-acyltransferase	0.073489	0.27823	0.0001	0.10633	3.07698	5.67905	2.92381	1.52418
PF3D7_1419800	glutathione reductase	0.420318	4.37323	0.578038	33.0275	41.8812	87.2245	15.7669	7.44653
PF3D7_1434200	calmodulin	366.603	209.653	603.451	916.254	1969.36	4247.2	3667	852.252
PF3D7_1444300	1-acyl-sn-glycerol-3-phosphate acyltransferase, putative	38.0961	34.5733	68.0946	95.8777	156.148	331.598	373.031	174.698
PF3D7_1447700	conserved protein, unknown function	2.17955	0.112931	7.34734	5.82004	10.8098	30.1768	16.1241	2.73225
PF3D7_1450900	acetyl-CoA acetyltransferase, putative	0.243272	3.62044	0.227949	4.41288	39.3214	21.2252	3.59003	1.40901

## Sheet: C580Y
geneID	Product Description	0h	6h	12h	18h	24h	30h	36h	42h
PF3D7_0110700	chromatin assembly factor 1 subunit C, putative	9.33174	35.156	4.13031	15.6263	338.923	310.998	69.3382	28.6568
PF3D7_0208500	acyl carrier protein	0.513699	0.490922	0.344799	3.30614	44.8595	84.6012	40.8466	18.455
PF3D7_0304500	1-cys-glutaredoxin-like protein-1	0.832378	1.42819	0.271109	23.5593	126.778	128.109	27.7991	13.2418
PF3D7_0306300	glutaredoxin 1	342.853	30.2534	623.074	1402.07	2396.13	2220.43	669.349	215.387
PF3D7_0508200	ceramide synthase CERS1, putative	1.01585	1.11632	1.11011	0.855637	10.7671	37.6353	27.8223	12.7338
PF3D7_0525400	7-helix-1 protein	0.030825	0.379857	0.018527	0.034769	3.02194	7.1611	7.57735	3.41817
PF3D7_0729200	1-cys peroxiredoxin	0.05883	0.780911	0.380615	0.699932	11.9103	25.6312	6.71472	2.86263
PF3D7_0802200	1-cys peroxiredoxin	17.9062	16.5625	48.8359	361.967	2351.14	2805.37	569.793	193.813
PF3D7_0820700	2-oxoglutarate dehydrogenase E1 component	2.94341	1.79878	8.36871	7.49444	48.2484	159.103	121.486	37.1327
PF3D7_1036800	acetyl-CoA transporter 1, putative	0.125822	1.90852	0.220781	0.369395	12.3954	61.1123	51.4588	16.2406
PF3D7_1135900	3-oxo-5-alpha-steroid 4-dehydrogenase, putative	120.492	25.1631	177.856	31.5171	72.4287	273.752	379.56	175.825
PF3D7_1212000	glutathione peroxidase-like thioredoxin peroxidase	17.1412	6.44344	57.9588	40.6764	140.198	297.653	128.452	42.4709
PF3D7_1230400	ATP-dependent protease subunit ClpQ	1.10635	2.67821	0.220119	18.5052	123.677	263.05	124.158	47.733
PF3D7_1244000	glucose inhibited division protein a homologue, putative	0.227031	0.168906	0.338352	3.14007	28.5404	41.1987	27.6843	9.92522
PF3D7_1318200	glycerol-3-phosphate 1-O-acyltransferase	0.074175	0.467487	0.079106	0.081156	2.32519	4.69486	3.13616	1.43459
PF3D7_1419800	glutathione reductase	0.123283	3.68739	0.569384	11.3393	58.3597	85.4881	15.7586	10.1636
PF3D7_1434200	calmodulin	400.939	180.505	553.691	852.493	1717.04	3620.52	4311.98	1775.71
PF3D7_1444300	1-acyl-sn-glycerol-3-phosphate acyltransferase, putative	56.2182	29.244	64.5155	86.3836	140.427	264.298	306.718	277.989
PF3D7_1447700	conserved protein, unknown function	1.58089	0.121282	6.14671	4.85259	9.59423	22.4467	19.4457	6.1179
PF3D7_1450900	acetyl-CoA acetyltransferase, putative	0.074547	3.12543	0.0001	1.29943	31.7421	29.7932	8.13511	3.44555
