# Supplementary material for: Hemozoin: a waste product after heme detoxification?
Source: Parasit Vectors. 2025 Mar 4;18:83. doi: 10.1186/s13071-025-06699-x (PMC11881329; doi:10.1186/s13071-025-06699-x)
Supplement: Supplementary file 5 — Supplementary Material 5. Data 4. Iron-related genes [file 13071_2025_6699_MOESM5_ESM.xlsx]

## Sheet: 3D7
Gene ID	Product Description	0h	6h	12h	18h	24h	30h	36h	42h
PF3D7_0104400	4-hydroxy-3-methylbut-2-enyl diphosphate reductase	3.85306	30.0349	7.26054	51.0108	106.112	131.147	63.4923	27.5702
PF3D7_0302700	CDGSH iron-sulfur domain-containing protein, putative	0.478143	0.394558	1.73641	9.85859	17.3568	37.9561	20.5409	3.64985
PF3D7_0304500	1-cys-glutaredoxin-like protein-1	0.830342	1.48629	0.781701	42.389	131.578	112.347	18.3788	8.02017
PF3D7_0322500	iron-sulfur assembly protein, putative	0.327858	0.2618	1.91924	4.86297	3.46509	9.44754	8.13235	1.95747
PF3D7_0416700	CDGSH iron-sulfur domain-containing protein, putative	52.4177	32.6837	78.0548	54.8407	95.7545	214.394	104.142	28.7845
PF3D7_0511200	stearoyl-CoA desaturase	0.825836	1.12193	0.571083	0.979656	16.4971	126.296	69.7665	13.0565
PF3D7_0515800	BolA-like protein, putative	15.8223	1.38342	19.919	25.7312	43.483	65.2156	32.0317	9.1396
PF3D7_0522700	iron-sulfur cluster assembly protein SufA	0.0001	0.534007	0.081787	3.43582	28.5198	62.5561	10.9696	3.34649
PF3D7_0614800	endonuclease III-like protein 1, putative	0.764237	1.8107	8.73828	77.1027	142.137	115.925	92.4923	37.784
PF3D7_0623500	superoxide dismutase [Fe]	52.7302	51.9416	49.5361	28.1477	60.4072	107.202	40.6709	21.4264
PF3D7_0630300	DNA polymerase epsilon catalytic subunit A, putative	0.208529	0.305523	0.240293	1.06186	11.8206	21.1716	7.70953	1.64423
PF3D7_0709200	glutaredoxin-like protein	6.93023	3.22711	8.32809	1.78703	3.84892	15.9819	6.46195	1.48699
PF3D7_0720400	apoptosis-inducing factor, putative	17.8048	2.28918	36.5938	53.5875	75.5364	68.6944	18.0338	8.3769
PF3D7_0814900	superoxide dismutase [Fe]	176.312	97.5909	300.462	256.998	503.644	714.642	346.189	81.9797
PF3D7_0817100	tRNA modification GTPase, putative	0.070924	0.08021	0.210029	4.48796	8.37134	3.30093	0.595029	0.372048
PF3D7_0829400	prolyl 4-hydroxylase subunit alpha, putative	0.55853	0.949414	0.084084	0.503874	9.82507	61.1731	57.9163	19.2569
PF3D7_0907900	peptide deformylase	0.59199	0.854917	2.48043	66.5154	186.394	258.165	77.1843	20.6846
PF3D7_0910800	cytosolic Fe-S cluster assembly factor NBP35, putative	16.9061	4.27853	19.7984	37.8026	46.4866	76.4512	32.4971	6.75913
PF3D7_0910900	DNA primase large subunit, putative	0.550402	0.243316	0.66488	0.526083	47.9394	102.212	27.0149	6.35666
PF3D7_0918000	glideosome-associated protein 50	13.2544	43.9	8.02542	8.81955	242.857	1769.75	2546.23	605.554
PF3D7_0921400	NifU-like scaffold protein	0.0001	0.45074	0.0001	0.184519	1.65916	7.05836	0.813507	0.197124
PF3D7_0927300	fumarate hydratase	0.502285	0.985776	0.614211	1.2302	12.1091	70.2504	72.1791	15.2177
PF3D7_1017000	DNA polymerase delta catalytic subunit	0.241716	0.627742	0.432662	14.2837	57.5391	67.1938	16.6627	5.77747
PF3D7_1022800	4-hydroxy-3-methylbut-2-en-1-yl diphosphate synthase (ferredoxin)	0.107339	0.581118	0.343554	2.38138	21.9495	59.5396	19.2497	5.47726
PF3D7_1022900	cytochrome c oxidase subunit ApiCOX13, putative	0.842549	0.868614	0.739573	7.40182	56.6721	105.136	60.3837	14.7355
PF3D7_1103400	iron-sulfur cluster assembly protein SufD	0.430028	6.12176	1.44825	10.596	24.0061	28.5298	7.61291	2.30623
PF3D7_1212800	succinate dehydrogenase [ubiquinone] iron-sulfur subunit, mitochondrial	3.19414	42.8789	3.95425	3.43554	36.7157	119.436	119.511	31.1571
PF3D7_1223700	vacuolar iron transporter	23.558	55.4758	53.5421	134.47	207.108	318.986	70.6248	21.3627
PF3D7_1318100	ferredoxin	1.83139	5.15408	1.88335	20.4202	63.3378	148.223	54.5876	11.5371
PF3D7_1344600	lipoyl synthase	1.46349	1.49968	0.30141	0.677237	8.52019	34.3548	40.1471	12.9189
PF3D7_1361600	Fe-S assembly protein IscX, putative	0.847043	2.29687	0.77567	1.60162	42.0999	87.7234	46.9775	9.28926
PF3D7_1368200	ABC transporter E family member 1, putative	82.8779	25.7088	115.831	156.137	173.236	158.865	85.5097	30.1446
PF3D7_1406900	radical SAM protein, putative	0.325269	0.174227	0.147076	4.28514	5.47678	4.75147	5.88768	2.51781
PF3D7_1413500	iron-sulfur cluster assembly protein SufC	0.24344	0.622377	0.31323	0.952687	22.2568	67.5952	24.9859	5.53888
PF3D7_1439400	cytochrome b-c1 complex subunit Rieske, putative	3.87246	26.1514	3.1742	8.54398	133.34	529.802	527.416	126.319

## Sheet: C580Y
Gene ID	Product Description	0h	6h	12h	18h	24h	30h	36h	42h
PF3D7_0104400	4-hydroxy-3-methylbut-2-enyl diphosphate reductase	3.20824	31.0916	5.01028	39.9706	101.622	138.493	87.4538	45.0582
PF3D7_0302700	CDGSH iron-sulfur domain-containing protein, putative	0.866407	0.450174	1.98864	5.08394	12.6576	31.5535	25.7789	7.43573
PF3D7_0304500	1-cys-glutaredoxin-like protein-1	0.832378	1.42819	0.271109	23.5593	126.778	128.109	27.7991	13.2418
PF3D7_0322500	iron-sulfur assembly protein, putative	0.165246	0.186708	1.73868	2.99025	4.46879	7.61832	7.46776	4.27356
PF3D7_0416700	CDGSH iron-sulfur domain-containing protein, putative	55.071	36.953	63.3133	47.8461	82.3507	177.07	149.579	49.0658
PF3D7_0511200	stearoyl-CoA desaturase	0.447625	0.582175	0.402029	0.354267	8.77906	88.6605	89.278	28.5968
PF3D7_0515800	BolA-like protein, putative	17.951	2.74255	26.6952	21.286	37.1331	68.5993	27.7791	11.589
PF3D7_0522700	iron-sulfur cluster assembly protein SufA	0.082017	0.432505	0.416717	2.52608	20.3449	53.6023	18.8254	5.79743
PF3D7_0614800	endonuclease III-like protein 1, putative	0.389233	0.890136	5.52761	59.5393	140.35	134.114	106.76	63.5751
PF3D7_0623500	superoxide dismutase [Fe]	61.5857	64.3058	64.0888	29.0428	49.2769	102.497	53.9834	28.649
PF3D7_0630300	DNA polymerase epsilon catalytic subunit A, putative	0.072571	0.07274	0.162866	0.314673	9.24399	19.046	12.2657	3.02748
PF3D7_0709200	glutaredoxin-like protein	5.10265	3.53998	6.79179	2.01857	2.86411	13.4482	11.3325	3.28719
PF3D7_0720400	apoptosis-inducing factor, putative	15.8474	2.88382	32.8729	40.3821	68.8641	80.1941	25.1251	10.9608
PF3D7_0814900	superoxide dismutase [Fe]	156.867	82.2448	274.728	221.473	444.053	667.097	394.22	158.353
PF3D7_0817100	tRNA modification GTPase, putative	0.041699	0.20721	0.185392	1.95045	7.67183	4.8164	0.961322	0.619072
PF3D7_0829400	prolyl 4-hydroxylase subunit alpha, putative	0.231606	0.689795	0.171406	0.326662	6.13174	53.768	62.3517	34.1137
PF3D7_0907900	peptide deformylase	0.837838	1.35475	2.41385	44.9138	159.656	245.708	109.095	37.9315
PF3D7_0910800	cytosolic Fe-S cluster assembly factor NBP35, putative	13.9378	6.64301	22.9678	26.3245	46.9729	70.9599	37.987	16.3564
PF3D7_0910900	DNA primase large subunit, putative	0.418715	0.535063	0.07245	0.087596	29.5516	98.577	43.3703	12.9981
PF3D7_0918000	glideosome-associated protein 50	6.76938	26.7307	5.39759	3.95262	126.009	965.432	2117.23	1032.09
PF3D7_0921400	NifU-like scaffold protein	0.0001	0.706211	0.0001	0.0001	1.81061	7.29268	0.863016	0.630523
PF3D7_0927300	fumarate hydratase	0.329353	0.8372	0.264036	0.845159	8.35793	54.6243	79.8453	29.8156
PF3D7_1017000	DNA polymerase delta catalytic subunit	0.223195	0.605398	0.246627	5.96625	45.2048	69.1322	28.3542	10.1197
PF3D7_1022800	4-hydroxy-3-methylbut-2-en-1-yl diphosphate synthase (ferredoxin)	0.145537	0.255439	0.148995	0.986691	14.1316	54.9883	26.1371	9.74992
PF3D7_1022900	cytochrome c oxidase subunit ApiCOX13, putative	0.0001	1.47221	0.0001	2.70785	44.6647	87.8975	75.9169	24.904
PF3D7_1103400	iron-sulfur cluster assembly protein SufD	0.330176	5.51313	1.03581	6.25942	21.039	31.8805	12.7407	4.03928
PF3D7_1212800	succinate dehydrogenase [ubiquinone] iron-sulfur subunit, mitochondrial	2.58107	36.1114	3.91167	2.36445	26.0252	92.8941	119.559	56.1534
PF3D7_1223700	vacuolar iron transporter	20.3043	50.376	38.2642	95.9396	194.046	294.217	93.9811	35.4875
PF3D7_1318100	ferredoxin	1.58687	5.0179	1.48685	12.8204	50.5094	128.593	80.0724	23.4548
PF3D7_1344600	lipoyl synthase	0.706546	0.680629	0.604565	0.484371	5.7259	33.1896	50.4	25.2595
PF3D7_1361600	Fe-S assembly protein IscX, putative	0.107051	0.940593	0.880771	0.946826	30.811	74.5984	39.0666	17.945
PF3D7_1368200	ABC transporter E family member 1, putative	93.8794	27.2821	125.282	173.378	178.554	185.376	110.8	42.7383
PF3D7_1406900	radical SAM protein, putative	0.0001	0.376729	0.606904	1.78526	6.3436	5.41509	5.73247	4.98357
PF3D7_1413500	iron-sulfur cluster assembly protein SufC	0.330207	0.795317	0.349575	0.276027	16.4362	54.0146	28.3417	10.3594
PF3D7_1439400	cytochrome b-c1 complex subunit Rieske, putative	3.9957	24.6167	3.63714	4.82271	88.3484	414.364	577.168	234.091
