# Supplementary material for: Hemozoin: a waste product after heme detoxification?
Source: Parasit Vectors. 2025 Mar 4;18:83. doi: 10.1186/s13071-025-06699-x (PMC11881329; doi:10.1186/s13071-025-06699-x)
Supplement: Supplementary file 6 — Supplementary Material 6. Data 5. Reproduction-related genes [file 13071_2025_6699_MOESM6_ESM.xlsx]

## Sheet: 3D7
Gene ID	Product Description	0h	6h	12h	18h	24h	30h	36h	42h
PF3D7_0206800	merozoite surface protein 2	57.7655	140.861	49.3634	118.546	141.988	3424.2	30827.3	17651.3
PF3D7_0206900	merozoite surface protein 5	0.75449	7.11596	0.702372	11.0878	83.2454	93.9369	555.957	888.97
PF3D7_0419700	apical merozoite protein	0.13582	5.74511	0.377791	0.046947	0.432186	6.36072	132.519	46.7357
PF3D7_0423400	apical asparagine-rich protein AARP	0.0001	0.631306	0.425113	0.170465	0.803021	19.3687	516.466	217.85
PF3D7_0506900	rhomboid protease ROM4	0.991383	6.77888	2.07306	2.15529	5.40696	132.464	489.53	126.352
PF3D7_0507500	subtilisin-like protease 1	0.987438	16.8504	0.60974	1.67586	1.20724	2.81306	538.211	690.279
PF3D7_0620400	merozoite surface protein 10	0.074824	0.350783	0.206123	0.058388	0.546365	5.59871	194.573	98.3529
PF3D7_0817700	rhoptry neck protein 5	0.63227	0.83297	0.542226	0.516125	3.49153	51.4618	669.823	199.688
PF3D7_0905400	high molecular weight rhoptry protein 3	3.28485	3.34828	2.5764	2.22593	12.3363	1112.35	7188.22	2126.58
PF3D7_0929400	high molecular weight rhoptry protein 2	1.89217	2.87847	1.01055	0.989989	9.62802	427.432	1840.07	528.217
PF3D7_0930300	merozoite surface protein 1	3.20901	18.9321	2.16462	2.78938	50.3146	1254.76	5199.98	3787.86
PF3D7_1014100	merozoite surface protein MSA180	0.065247	0.252499	0.012672	0.038671	0.044781	0.126811	58.0599	56.8097
PF3D7_1017100	rhoptry neck protein 12	0.172427	0.103135	0.040914	0.466439	6.00686	23.4626	255.249	76.8838
PF3D7_1028700	merozoite TRAP-like protein	2.13203	30.6745	0.946135	2.70447	32.283	161.887	977.815	1868.28
PF3D7_1035400	merozoite surface protein 3	1.72647	20.2937	1.71359	3.86768	19.3642	250.138	2368.85	2714.26
PF3D7_1035500	merozoite surface protein 6	5.49353	34.8757	6.17384	78.0553	33.6065	12.9958	3764.17	4984.84
PF3D7_1035700	duffy binding-like merozoite surface protein	0.834656	2.38222	1.052	0.607931	2.78304	279.888	2169.63	1371.7
PF3D7_1035900	merozoites-associated armadillo repeats protein	0.545158	3.43802	1.01983	1.18058	2.23455	54.828	1217.6	942.485
PF3D7_1036000	merozoite surface protein 11	0.88603	4.76287	2.33055	2.59311	2.72615	43.4749	679.01	858.202
PF3D7_1114100	rhomboid protease ROM1	37.0462	25.226	49.0521	71.1628	125.794	265.713	221.586	495.689
PF3D7_1116000	rhoptry neck protein 4	0.585738	0.729799	0.336366	0.483632	4.19703	64.6194	888.755	306.54
PF3D7_1133400	apical membrane antigen 1	4.22659	31.5402	1.00257	1.79991	4.3724	186.704	1980.19	3424.15
PF3D7_1134300	erythrocyte membrane and merozoite antigen EMMA1	0.320354	2.32227	0.263351	0.205964	2.5129	21.9972	22.7995	5.23101
PF3D7_1136200	asparagine-rich merozoite protein ARMA	0.381566	1.51663	0.262359	0.32946	1.83002	31.1832	512.042	154.142
PF3D7_1136900	subtilisin-like protease 2	2.0005	7.34233	1.25445	0.968043	0.792172	1.81162	117.366	194.3
PF3D7_1228600	merozoite surface protein 9	2.58449	4.1461	2.25489	2.13697	10.8816	1698.23	6237.51	1698.53
PF3D7_1335100	merozoite surface protein 7	3.59543	6.29503	2.77243	3.39329	12.9351	1123.32	6139.45	3531.47
PF3D7_1452000	rhoptry neck protein 2	0.265147	0.937137	0.217203	0.14608	0.377279	14.2049	222.52	73.9295

## Sheet: C580Y
Gene ID	Product Description	0h	6h	12h	18h	24h	30h	36h	42h
PF3D7_0206800	merozoite surface protein 2	73.3676	162.031	48.6914	108.958	110.961	1763.8	25126.4	27966.8
PF3D7_0206900	merozoite surface protein 5	0.203672	2.50875	0.21551	8.47914	63.2793	98.0129	256.073	1033.71
PF3D7_0419700	apical merozoite protein	0.409972	4.8896	0.048653	0.049913	0.074556	1.96556	100.282	91.879
PF3D7_0423400	apical asparagine-rich protein AARP	0.245367	0.697597	0.259011	0.411023	0.373118	4.63284	418.449	360.55
PF3D7_0506900	rhomboid protease ROM4	1.69523	6.76336	1.20062	1.32194	3.06633	66.025	448.696	226.516
PF3D7_0507500	subtilisin-like protease 1	0.632156	19.8563	0.410754	1.24766	1.70011	1.87297	199.204	817.917
PF3D7_0620400	merozoite surface protein 10	0.099713	0.103914	0.0001	0.120749	0.262966	2.6803	127.063	157.311
PF3D7_0817700	rhoptry neck protein 5	0.345741	1.29693	0.452052	0.286153	3.24598	16.738	520.894	357.821
PF3D7_0905400	high molecular weight rhoptry protein 3	2.75869	5.60523	2.35728	2.47591	7.63585	503.22	6028.02	3796.49
PF3D7_0929400	high molecular weight rhoptry protein 2	1.20379	3.278	0.92872	1.0622	4.84327	221.641	1487.42	908.8
PF3D7_0930300	merozoite surface protein 1	2.27231	11.3172	1.65584	2.99654	22.0739	799.026	3918.27	4623.69
PF3D7_1014100	merozoite surface protein MSA180	0.027136	0.197106	0.010857	0.011176	0.044147	0.088561	22.8527	63.9884
PF3D7_1017100	rhoptry neck protein 12	0.029967	0.187605	0.0001	0.139696	4.60131	11.6421	171.877	141.789
PF3D7_1028700	merozoite TRAP-like protein	0.900077	15.9976	0.771213	1.55783	23.4357	131.01	386.956	1686.05
PF3D7_1035400	merozoite surface protein 3	1.41111	10.6313	0.975624	3.31576	12.5011	162.071	1311.15	3716.2
PF3D7_1035500	merozoite surface protein 6	3.39354	21.2626	5.07445	62.0075	57.2009	11.6549	1604.05	6252.6
PF3D7_1035700	duffy binding-like merozoite surface protein	0.634871	3.0399	0.568079	1.26483	1.87551	170.461	1643.38	2272.73
PF3D7_1035900	merozoites-associated armadillo repeats protein	0.741771	4.94596	0.838635	1.40735	1.82396	20.1382	783.894	1409.32
PF3D7_1036000	merozoite surface protein 11	0.743118	3.58619	2.31231	5.36393	4.23616	35.2059	336.624	1182.67
PF3D7_1114100	rhomboid protease ROM1	41.3909	43.1512	48.3538	74.994	113.104	239.205	165.226	473.186
PF3D7_1116000	rhoptry neck protein 4	0.441792	0.719904	0.480926	0.294163	2.67614	24.8847	872.851	515.902
PF3D7_1133400	apical membrane antigen 1	2.5055	17.2019	1.0085	2.10079	2.9204	143.603	782.044	3691.5
PF3D7_1134300	erythrocyte membrane and merozoite antigen EMMA1	0.129942	0.833357	0.149591	0.086227	1.43845	15.1641	27.5257	9.58345
PF3D7_1136200	asparagine-rich merozoite protein ARMA	0.363128	1.69264	0.391621	0.303978	1.51723	9.1792	397.298	274.35
PF3D7_1136900	subtilisin-like protease 2	1.04437	5.66917	0.870334	0.91188	1.03066	2.08416	41.0281	208.62
PF3D7_1228600	merozoite surface protein 9	3.62968	5.51627	3.07779	2.41005	6.36739	940.198	7320.84	3310.25
PF3D7_1335100	merozoite surface protein 7	2.80726	7.68806	1.78163	3.53864	6.99394	620.865	4453.71	5409.77
PF3D7_1452000	rhoptry neck protein 2	0.346564	0.727834	0.254883	0.173119	0.26489	4.54596	196.478	125.224
