# Supplementary material for: Hemozoin: a waste product after heme detoxification?
Source: Parasit Vectors. 2025 Mar 4;18:83. doi: 10.1186/s13071-025-06699-x (PMC11881329; doi:10.1186/s13071-025-06699-x)
Supplement: Supplementary file 7 — Supplementary Material 7. Data 6. Lipid-related genes [file 13071_2025_6699_MOESM7_ESM.xlsx]

## Sheet: 3D7
Gene ID	Product Description	0h	6h	12h	18h	24h	30h	36h	42h
PF3D7_0104200	StAR-related lipid transfer protein	1.37899	17.1793	10.3204	50.7804	56.8088	53.7574	231.881	386.903
PF3D7_0210600	protein CERLI1	0.864083	4.36284	0.181825	0.872804	2.6635	8.89284	365.402	457.794
PF3D7_0303200	lipin, putative	0.608172	1.39937	4.08509	10.9943	37.0529	109.077	304.099	128.732
PF3D7_0319000	P4-type ATPase ATP7, putative	0.555596	0.446189	1.93666	4.08743	13.6006	51.7729	47.1269	10.1691
PF3D7_0525100	acyl-CoA synthetase	793.912	1459.66	566.758	524.283	659.622	650.446	512.394	1447.73
PF3D7_0628300	choline/ethanolaminephosphotransferase, putative	31.5024	210.169	7.14926	90.4831	483.013	754.927	2095.2	4886.72
PF3D7_0629300	phospholipase, putative	0.105056	0.65485	0.125978	0.375427	0.560168	0.802972	136.937	166.287
PF3D7_0818600	BEM46-like protein, putative	9.32331	55.9465	5.64051	3.28421	9.2645	23.2621	78.362	166.317
PF3D7_0924000	patatin-like phospholipase 3	8.79522	31.9547	8.29584	2.9537	4.63264	9.37532	25.6591	26.7794
PF3D7_1116100	serine esterase, putative	0.268716	2.08262	0.495719	2.37995	11.2086	52.1778	102.363	80.665
PF3D7_1124600	ethanolamine kinase	11.12	4.19286	8.84206	59.7193	252.444	514.513	472.207	388.142
PF3D7_1135900	3-oxo-5-alpha-steroid 4-dehydrogenase, putative	140.3	32.7345	151.852	18.0671	102.56	390.413	379.755	81.5161
PF3D7_1243900	double C2-like domain-containing protein	0.257783	0.279665	0.275422	0.286328	0.879844	15.7341	80.5619	23.559
PF3D7_1313600	Clu domain-containing protein, putative	0.108282	0.144095	0.050301	0.015129	0.044674	1.19321	12.5865	2.21673
PF3D7_1315600	CDP-diacylglycerol--inositol 3-phosphatidyltransferase	1.23953	1.20364	1.31242	3.45195	29.6568	107.808	72.0876	17.438
PF3D7_1331600	3-hydroxyacyl-CoA dehydratase DEH	0.0001	1.31713	0.379921	2.09105	38.2344	237.568	105.726	21.9518

## Sheet: C580Y
Gene ID	Product Description	0h	6h	12h	18h	24h	30h	36h	42h
PF3D7_0104200	StAR-related lipid transfer protein	2.61535	24.3133	5.32617	40.14	56.3689	53.5735	110.183	409.568
PF3D7_0210600	protein CERLI1	0.325485	2.0645	0.0001	0.536931	2.62113	9.30022	155.903	585.602
PF3D7_0303200	lipin, putative	0.804817	1.92258	4.72541	11.2491	27.7497	95.1489	265.234	211.365
PF3D7_0319000	P4-type ATPase ATP7, putative	0.710593	0.61199	1.49902	3.39124	9.41787	42.8501	54.0783	17.9944
PF3D7_0525100	acyl-CoA synthetase	810.875	1660.43	557.063	491.65	666.282	694.46	375.474	1210.86
PF3D7_0628300	choline/ethanolaminephosphotransferase, putative	157.731	639.707	9.61384	57.0698	372.129	758.592	1065.08	4841.76
PF3D7_0629300	phospholipase, putative	0.066213	1.25983	0.036715	0.144575	0.445441	0.803474	55.1964	203.194
PF3D7_0818600	BEM46-like protein, putative	10.4157	65.4047	7.05525	4.13348	6.56953	19.7396	35.7452	157.815
PF3D7_0924000	patatin-like phospholipase 3	12.7291	38.4614	8.75213	3.23786	3.81699	8.2363	16.3552	34.1768
PF3D7_1116100	serine esterase, putative	0.11699	1.26031	0.288428	1.41415	7.67093	38.581	92.5312	87.6097
PF3D7_1124600	ethanolamine kinase	8.28689	5.18221	12.6516	35.7914	221.893	452.376	450.629	468.724
PF3D7_1135900	3-oxo-5-alpha-steroid 4-dehydrogenase, putative	120.492	25.1631	177.856	31.5171	72.4287	273.752	379.56	175.825
PF3D7_1243900	double C2-like domain-containing protein	0.381759	0.251943	0.305508	0.240555	0.807629	7.57036	88.52	40.946
PF3D7_1313600	Clu domain-containing protein, putative	0.021344	0.133357	0.029794	0.022871	0.030104	0.258798	10.0741	4.08205
PF3D7_1315600	CDP-diacylglycerol--inositol 3-phosphatidyltransferase	1.23344	1.53235	1.77867	3.65132	28.2716	84.7455	86.7858	30.3027
PF3D7_1331600	3-hydroxyacyl-CoA dehydratase DEH	0.351346	1.95938	0.0001	1.02212	24.9785	183.959	132.869	43.6545
